# Supplementary material for: Genome‐scale metabolic modeling reveals key features of a minimal gene set
Source: Mol Syst Biol. 2021 Jul 20;17(7):e10099. doi: 10.15252/msb.202010099 (PMC8290834; doi:10.15252/msb.202010099)
Supplement: Supplementary file 3 — Dataset EV1 [file MSB-17-e10099-s010.xlsx]

## Sheet: Content
Dataset EV1 - Genome annotations and proteome comparison
Sheet 1 - PATRIC proteome comparison between Mesoplasma florum L1, Mycoplasma gallisepticum str. F, Mycoplasma pneumoniae M129, Mycoplasma genitalium G37, and Mycoplasma mycoides JCVI-syn3.0
Sheet 2 - M. florum L1 GEM reconstruction scaffold
Sheet 3 - M. florum L1 PATRIC and RefSeq genome annotations

## Sheet: PATRIC proteome comparison
Mesoplasma florum L1												Mycoplasma gallisepticum str. F										Mycoplasma pneumoniae M129										Mycoplasma genitalium G37										Mycoplasma mycoides JCVI-syn3.0
ref_genome_contig	ref_genome_gene	ref_genome_aa_length	ref_genome_patric_id	ref_genome_locus_tag	ref_genome_gene_name	ref_genome_plfam_id	ref_genome_pgfam_id	ref_genome_function	ref_genome_start	ref_genome_end	ref_genome_strand	comp_genome_1_hit	comp_genome_1_contig	comp_genome_1_gene	comp_genome_1_aa_length	comp_genome_1_patric_id	comp_genome_1_locus_tag	comp_genome_1_gene_name	comp_genome_1_function	comp_genome_1_percent_identity	comp_genome_1_seq_coverage	comp_genome_2_hit	comp_genome_2_contig	comp_genome_2_gene	comp_genome_2_aa_length	comp_genome_2_patric_id	comp_genome_2_locus_tag	comp_genome_2_gene_name	comp_genome_2_function	comp_genome_2_percent_identity	comp_genome_2_seq_coverage	comp_genome_3_hit	comp_genome_3_contig	comp_genome_3_gene	comp_genome_3_aa_length	comp_genome_3_patric_id	comp_genome_3_locus_tag	comp_genome_3_gene_name	comp_genome_3_function	comp_genome_3_percent_identity	comp_genome_3_seq_coverage	comp_genome_4_hit	comp_genome_4_contig	comp_genome_4_gene	comp_genome_4_aa_length	comp_genome_4_patric_id	comp_genome_4_locus_tag	comp_genome_4_gene_name	comp_genome_4_function
NC_006055	159	832	fig|265311.5.peg.159	Mfl158		PLF_46239_00000650	PGF_02233365	hypothetical protein	173373	175871	-
NC_006055	18	287	fig|265311.5.peg.18	Mfl018		PLF_46239_00000537	PGF_00309108	hypothetical protein	24875	25738	+
NC_006055	221	386	fig|265311.5.peg.221	Mfl221		PLF_46239_00000384	PGF_00051460	Serine/threonine protein kinase PrkC, regulator of stationary phase, short form	247142	248302	+	bi (<->)	CP001873	697	420	fig|708616.3.peg.697	MGF_4994		hypothetical protein	0.260	0.805	bi (<->)	NC_000912	267	389	fig|272634.6.peg.267	MPN248		Serine/threonine protein kinase PrkC, regulator of stationary phase, short form	0.328	0.571	bi (<->)	NC_000908	120	387	fig|243273.25.peg.120	MG_109		Serine/threonine protein kinase PrkC, regulator of stationary phase, short form	0.312	0.630	bi (<->)	CP014940	127	371	fig|2102.8.peg.127	JCVISYN3_0264		hypothetical protein
NC_006055	244	326	fig|265311.5.peg.244	Mfl244		PLF_46239_00000040	PGF_00416436	3'->5' exoribonuclease Bsu YhaM	271738	272718	+																															bi (<->)	CP014940	234	326	fig|2102.8.peg.234	JCVISYN3_0437		3'->5' exoribonuclease Bsu YhaM
NC_006055	311	252	fig|265311.5.peg.311	Mfl311		PLF_46239_00001535	PGF_02232102	hypothetical protein	360767	361525	+
NC_006055	348	84	fig|265311.5.peg.348	Mfl350		PLF_46239_00000659	PGF_02233369	hypothetical protein	407075	407329	-
NC_006055	377	369	fig|265311.5.peg.377	Mfl377		PLF_46239_00001034	PGF_00341264	hypothetical protein	436450	437559	-
NC_006055	476	139	fig|265311.5.peg.476	Mfl470		PLF_46239_00000727	PGF_02233418	hypothetical protein	555287	555706	-
NC_006055	5	267	fig|265311.5.peg.5	Mfl005	ksgA	PLF_46239_00000257	PGF_00049827	SSU rRNA (adenine(1518)-N(6)/adenine(1519)-N(6))-dimethyltransferase (EC 2.1.1.182)	4280	5083	+	bi (<->)	CP001873	12	268	fig|708616.3.peg.12	MGF_0056	ksgA	SSU rRNA (adenine(1518)-N(6)/adenine(1519)-N(6))-dimethyltransferase (EC 2.1.1.182)	0.303	0.780	bi (<->)	NC_000912	746	263	fig|272634.6.peg.746	MPN679	ksgA	SSU rRNA (adenine(1518)-N(6)/adenine(1519)-N(6))-dimethyltransferase (EC 2.1.1.182)	0.283	0.924	bi (<->)	NC_000908	533	259	fig|243273.25.peg.533	MG_463	ksgA	SSU rRNA (adenine(1518)-N(6)/adenine(1519)-N(6))-dimethyltransferase (EC 2.1.1.182)	0.345	0.807	bi (<->)	CP014940	4	266	fig|2102.8.peg.4	JCVISYN3_0004		SSU rRNA (adenine(1518)-N(6)/adenine(1519)-N(6))-dimethyltransferase (EC 2.1.1.182)
NC_006055	556	189	fig|265311.5.peg.556	Mfl552		PLF_46239_00000730	PGF_02233420	hypothetical protein	644345	644914	-
NC_006055	563	186	fig|265311.5.peg.563	Mfl559		PLF_46239_00000884	PGF_00237088	hypothetical protein	650584	651144	-
NC_006055	650	532	fig|265311.5.peg.650	Mfl648	pyrG	PLF_46239_00000020	PGF_00416129	CTP synthase (EC 6.3.4.2)	752875	754473	-	bi (<->)	CP001873	196	540	fig|708616.3.peg.196	MGF_1401	pyrG	CTP synthase (EC 6.3.4.2)	0.441	0.983																					bi (<->)	CP014940	60	532	fig|2102.8.peg.60	JCVISYN3_0129		CTP synthase (EC 6.3.4.2)
NC_006055	53	512	fig|265311.5.peg.53	Mfl053		PLF_46239_00000644	PGF_03244749	Bis-ABC ATPase SPy1206	66405	67943	-	uni (->)	CP001873	587	218	fig|708616.3.peg.587	MGF_4186		ABC transporter, ATP-binding and permease protein	0.255	0.963	uni (->)	NC_000912	451	244	fig|272634.6.peg.451	MPN416	P29	ABC transporter ATP-binding protein, associated with thiamin (pyrophosphate?) binding lipoprotein p37	0.255	0.902	uni (->)	NC_000908	537	311	fig|243273.25.peg.537	MG_467		ABC transporter, ATP-binding protein	0.289	0.637	uni (->)	CP014940	364	249	fig|2102.8.peg.364	JCVISYN3_0707		hypothetical protein
NC_006055	302	239	fig|265311.5.peg.302	Mfl302		PLF_46239_00001291	PGF_00136371	hypothetical protein	347227	347946	+
NC_006055	370	164	fig|265311.5.peg.370	Mfl370		PLF_46239_00000718	PGF_02233410	hypothetical protein	431806	432300	-
NC_006055	429	166	fig|265311.5.peg.429	Mfl428		PLF_46239_00001017	PGF_02231740	hypothetical protein	502913	503413	-																															uni (->)	CP014940	169	90	fig|2102.8.peg.169	JCVISYN3_0350		hypothetical protein
NC_006055	437	62	fig|265311.5.peg.437	Mfl436		PLF_46239_00000722	PGF_02233414	hypothetical protein	513671	513859	-
NC_006055	438	450	fig|265311.5.peg.438	Mfl437		PLF_46239_00000327	PGF_00039817	Putative Xaa-His dipeptidase	513870	515222	-																															bi (<->)	CP014940	254	449	fig|2102.8.peg.254	JCVISYN3_0493		Acetylornithine deacetylase/Succinyl-diaminopimelate desuccinylase and related deacylases
NC_006055	511	230	fig|265311.5.peg.511	Mfl506		PLF_46239_00001044	PGF_02231757	hypothetical protein	595009	595701	-
NC_006055	528	245	fig|265311.5.peg.528	Mfl524		PLF_46239_00000743	PGF_00376675	hypothetical protein	615486	616223	-																															bi (<->)	CP014940	183	246	fig|2102.8.peg.183	JCVISYN3_0375		hypothetical protein
NC_006055	555	279	fig|265311.5.peg.555	Mfl551		PLF_46239_00000535	PGF_00325126	hypothetical protein	643489	644328	-																															bi (<->)	CP014940	157	253	fig|2102.8.peg.157	JCVISYN3_0326		hypothetical protein
NC_006055	615	94	fig|265311.5.peg.615	Mfl612		PLF_46239_00000744	PGF_02233428	hypothetical protein	715901	716185	-
NC_006055	621	247	fig|265311.5.peg.621	Mfl618		PLF_46239_00001045	PGF_02231758	hypothetical protein	723919	724662	-
NC_006055	31	239	fig|265311.5.peg.31	Mfl031		PLF_46239_00000457	PGF_00007920	Glucosamine-6-phosphate deaminase (EC 3.5.99.6)	42979	43698	-																															bi (<->)	CP014940	367	244	fig|2102.8.peg.367	JCVISYN3_0726		Glucosamine-6-phosphate deaminase (EC 3.5.99.6)
NC_006055	185	313	fig|265311.5.peg.185	Mfl184		PLF_46239_00000741	PGF_02233426	hypothetical protein	214737	215678	+
NC_006055	215	334	fig|265311.5.peg.215	Mfl215		PLF_46239_00000590	PGF_00035194	Adenosine deaminase (EC 3.5.4.4)	240069	241073	-
NC_006055	317	752	fig|265311.5.peg.317	Mfl317		PLF_46239_00000814	PGF_00068225	alpha-xylosidase (EC 3.2.1.177)	370298	372556	+
NC_006055	455	283	fig|265311.5.peg.455	Mfl449		PLF_46239_00002828	PGF_02233349	hypothetical protein	531528	532379	-
NC_006055	464	530	fig|265311.5.peg.464	Mfl458		PLF_46239_00000726	PGF_00097733	hypothetical protein	538304	539896	-
NC_006055	489	260	fig|265311.5.peg.489	Mfl483		PLF_46239_00000420	PGF_00105871	hypothetical protein	568100	568882	-
NC_006055	493	159	fig|265311.5.peg.493	Mfl487		PLF_46239_00001018	PGF_02231741	hypothetical protein	570776	571255	-
NC_006055	466	604	fig|265311.5.peg.466	Mfl460		PLF_46239_00000902	PGF_01608979	ABC transporter, permease component	541996	543810	-
NC_006055	521	232	fig|265311.5.peg.521	Mfl517		PLF_46239_00000336	PGF_04031603	Transcriptional regulator, GntR family	609611	610309	-	uni (->)	CP001873	494	228	fig|708616.3.peg.494	MGF_3529		Transcriptional regulator, GntR family	0.333	0.311
NC_006055	260	831	fig|265311.5.peg.260	Mfl260		PLF_46239_00000631	PGF_00836201	hypothetical protein	288935	291430	+
NC_006055	181	311	fig|265311.5.peg.181	Mfl180		PLF_46239_00000134	PGF_04655384	1-phosphofructokinase (EC 2.7.1.56)	209217	210152	+											bi (<->)	NC_000912	80	300	fig|272634.6.peg.80	MPN079	fruK	1-phosphofructokinase (EC 2.7.1.56)	0.254	0.730	bi (<->)	NC_000908	64	300	fig|243273.25.peg.64	MG_063	fruK	1-phosphofructokinase (EC 2.7.1.56)	0.290	0.890
NC_006055	288	1493	fig|265311.5.peg.288	Mfl288		PLF_46239_00000004	PGF_02154745	DNA polymerase III polC-type (EC 2.7.7.7)	330027	334508	+	bi (<->)	CP001873	101	1494	fig|708616.3.peg.101	MGF_0676	polC	DNA polymerase III polC-type (EC 2.7.7.7)	0.337	0.995	bi (<->)	NC_000912	33	1443	fig|272634.6.peg.33	MPN034	polC	DNA polymerase III polC-type (EC 2.7.7.7)	0.402	0.805	bi (<->)	NC_000908	29	1451	fig|243273.25.peg.29	MG_031	polC	DNA polymerase III polC-type (EC 2.7.7.7)	0.413	0.777	bi (<->)	CP014940	148	1482	fig|2102.8.peg.148	JCVISYN3_0303		DNA polymerase III polC-type (EC 2.7.7.7)
NC_006055	92	209	fig|265311.5.peg.92	Mfl091		PLF_46239_00000172	PGF_03174068	Transcription antitermination protein NusG	111621	112250	+	bi (<->)	CP001873	706	267	fig|708616.3.peg.706	MGF_5043	nusG	Transcription antitermination protein NusG	0.329	0.521	bi (<->)	NC_000912	68	320	fig|272634.6.peg.68	MPN067	nusG	Transcription antitermination protein NusG	0.331	0.466											bi (<->)	CP014940	429	213	fig|2102.8.peg.429	JCVISYN3_0840		Transcription antitermination protein NusG
NC_006055	241	632	fig|265311.5.peg.241	Mfl241		PLF_46239_00000591	PGF_05695878	Peptidase, M13 family	267761	269659	+																															bi (<->)	CP014940	241	631	fig|2102.8.peg.241	JCVISYN3_0444		Neutral endopeptidase O (EC 3.4.24.-)
NC_006055	165	149	fig|265311.5.peg.165	Mfl164		PLF_46239_00000850	PGF_00273846	hypothetical protein	186749	187198	-
NC_006055	19	604	fig|265311.5.peg.19	Mfl019		PLF_46239_00000287	PGF_00386814	hypothetical protein	25861	27675	+	bi (<->)	CP001873	25	499	fig|708616.3.peg.25	MGF_0155		ABC transporter, ATP-binding protein	0.519	0.473	bi (<->)	NC_000912	83	465	fig|272634.6.peg.83	MPN081	glnQ	glutamine transport ATP-binding protein	0.536	0.505	bi (<->)	NC_000908	67	466	fig|243273.25.peg.67	MG_065		ABC transporter, ATP-binding protein	0.515	0.504	bi (<->)	CP014940	19	344	fig|2102.8.peg.19	JCVISYN3_0030		hypothetical protein
NC_006055	229	548	fig|265311.5.peg.229	Mfl229		PLF_46239_00000017	PGF_00423429	Dihydroxyacetone kinase-like protein, phosphatase domain / Dihydroxyacetone kinase-like protein, kinase domain	252667	254313	+	bi (<->)	CP001873	337	574	fig|708616.3.peg.337	MGF_2491		Dihydroxyacetone kinase-like protein, phosphatase domain / Dihydroxyacetone kinase-like protein, kinase domain	0.327	0.965	bi (<->)	NC_000912	609	547	fig|272634.6.peg.609	MPN547		Dihydroxyacetone kinase-like protein, phosphatase domain / Dihydroxyacetone kinase-like protein, kinase domain	0.291	0.989	bi (<->)	NC_000908	434	546	fig|243273.25.peg.434	MG_369		Dihydroxyacetone kinase-like protein, phosphatase domain / Dihydroxyacetone kinase-like protein, kinase domain	0.306	0.989	bi (<->)	CP014940	219	547	fig|2102.8.peg.219	JCVISYN3_0420		Dihydroxyacetone kinase-like protein, phosphatase domain / Dihydroxyacetone kinase-like protein, kinase domain
NC_006055	291	164	fig|265311.5.peg.291	Mfl291		PLF_46239_00000310	PGF_00071646	Bacterial ribosome SSU maturation protein RimP	336400	336894	+																															bi (<->)	CP014940	146	164	fig|2102.8.peg.146	JCVISYN3_0301		hypothetical protein
NC_006055	315	340	fig|265311.5.peg.315	Mfl315		PLF_46239_00000635	PGF_02233363	hypothetical protein	368444	369466	+
NC_006055	344	206	fig|265311.5.peg.344	Mfl344		PLF_46239_00000880	PGF_02233469	hypothetical protein	399928	400548	+
NC_006055	452	241	fig|265311.5.peg.452	Mfl448		PLF_46239_00000883	PGF_00299385	hypothetical protein	529927	530652	-
NC_006055	503	312	fig|265311.5.peg.503	Mfl497		PLF_46239_00000377	PGF_02233292	Putative sugar kinase	583524	584462	-																															uni (->)	CP014940	256	291	fig|2102.8.peg.256	JCVISYN3_0495		hypothetical protein
NC_006055	598	111	fig|265311.5.peg.598	Mfl594		PLF_46239_00001050	PGF_00219213	hypothetical protein	692671	693006	-
NC_006055	63	429	fig|265311.5.peg.63	Mfl063		PLF_46239_00000874	PGF_00285213	hypothetical protein	81474	82763	+																															bi (<->)	CP014940	410	526	fig|2102.8.peg.410	JCVISYN3_0820		Prolipoprotein diacylglyceryl transferase
NC_006055	79	469	fig|265311.5.peg.79	Mfl079		PLF_46239_00000875	PGF_00251495	hypothetical protein	100698	102107	+
NC_006055	91	112	fig|265311.5.peg.91	Mfl090		PLF_46239_00000462	PGF_00038662	Protein translocase subunit SecE	111271	111609	+																															bi (<->)	CP014940	428	107	fig|2102.8.peg.428	JCVISYN3_0839		hypothetical protein
NC_006055	422	182	fig|265311.5.peg.422	Mfl421		PLF_46239_00000434	PGF_00012262	Holliday junction ATP-dependent DNA helicase RuvA (EC 3.6.4.12)	492940	493488	-
NC_006055	392	396	fig|265311.5.peg.392	Mfl392		PLF_46239_00000354	PGF_03520151	Cell division protein FtsZ	451972	453162	-	uni (->)	CP001873	435	461	fig|708616.3.peg.435	MGF_3144	ftsZ	Cell division protein FtsZ	0.250	0.553	bi (<->)	NC_000912	340	380	fig|272634.6.peg.340	MPN317	ftsZ	Cell division protein FtsZ	0.267	0.774	bi (<->)	NC_000908	260	369	fig|243273.25.peg.260	MG_224	ftsZ	Cell division protein FtsZ	0.296	0.818
NC_006055	428	479	fig|265311.5.peg.428	Mfl427		PLF_46239_00002912	PGF_00161743	hypothetical protein	501265	502704	-
NC_006055	202	90	fig|265311.5.peg.202	Mfl201		PLF_46239_00000406	PGF_07567317	DNA-binding protein HBsu	227763	228035	+	bi (<->)	CP001873	415	99	fig|708616.3.peg.415	MGF_3015	himA	hypothetical protein	0.314	0.859																					bi (<->)	CP014940	169	90	fig|2102.8.peg.169	JCVISYN3_0350		hypothetical protein
NC_006055	430	1259	fig|265311.5.peg.430	Mfl429		PLF_46239_00003144	PGF_02233471	hypothetical protein	503732	507511	-
NC_006055	472	134	fig|265311.5.peg.472	Mfl466		PLF_46239_00000571	PGF_08837849	Cytidine deaminase (EC 3.5.4.5)	550862	551266	+
NC_006055	119	529	fig|265311.5.peg.119	Mfl118		PLF_46239_00001531	PGF_12757717	Efflux ABC transporter, permease/ATP-binding protein	141291	142880	+	uni (->)	CP001873	470	595	fig|708616.3.peg.470	MGF_3364		hypothetical protein	0.267	0.635											uni (->)	NC_000908	15	589	fig|243273.25.peg.15	MG_015		Heterodimeric efflux ABC transporter, permease/ATP-binding subunit 2	0.314	0.331	uni (->)	CP014940	180	623	fig|2102.8.peg.180	JCVISYN3_0371		Lipid A export permease/ATP-binding protein MsbA
NC_006055	2	373	fig|265311.5.peg.2	Mfl002		PLF_46239_00000519	PGF_06473395	DNA polymerase III beta subunit (EC 2.7.7.7)	1560	2681	+											bi (<->)	NC_000912	1	380	fig|272634.6.peg.1	MPN001	dnaN	DNA polymerase III beta subunit (EC 2.7.7.7)	0.266	0.995	bi (<->)	NC_000908	1	380	fig|243273.25.peg.1	MG_001	dnaN	DNA polymerase III beta subunit (EC 2.7.7.7)	0.263	0.995	bi (<->)	CP014940	2	375	fig|2102.8.peg.2	JCVISYN3_0002		hypothetical protein
NC_006055	226	170	fig|265311.5.peg.226	Mfl226		PLF_46239_00005246	PGF_01606916	hypothetical protein	251421	251933	+
NC_006055	277	187	fig|265311.5.peg.277	Mfl277		PLF_46239_00000439	PGF_05357708	DNA-3-methyladenine glycosylase (EC 3.2.2.20)	320350	320913	+
NC_006055	332	134	fig|265311.5.peg.332	Mfl332		PLF_46239_00000476	PGF_10450086	Transcription termination protein NusB	389471	389875	-																															bi (<->)	CP014940	49	132	fig|2102.8.peg.49	JCVISYN3_0107		Transcription termination protein NusB
NC_006055	390	324	fig|265311.5.peg.390	Mfl390		PLF_46239_00000546	PGF_02233528	hypothetical protein	450510	451484	-
NC_006055	594	276	fig|265311.5.peg.594	Mfl590		PLF_46239_00000302	PGF_00845945	DegV family protein	689956	690786	+	bi (<->)	CP001873	532	294	fig|708616.3.peg.532	MGF_3873		DegV family protein	0.292	0.935	bi (<->)	NC_000912	510	293	fig|272634.6.peg.510	MPN472	degV	DegV family protein	0.268	0.976	bi (<->)	NC_000908	381	295	fig|243273.25.peg.381	MG_326		DegV family protein	0.277	0.973	bi (<->)	CP014940	306	279	fig|2102.8.peg.306	JCVISYN3_0616		hypothetical protein
NC_006055	641	212	fig|265311.5.peg.641	Mfl639		PLF_46239_00001543	PGF_05026985	Deoxyribose-phosphate aldolase (EC 4.1.2.4)	744910	745548	-	uni (->)	CP001873	216	223	fig|708616.3.peg.216	MGF_1585	deoC_2	Deoxyribose-phosphate aldolase (EC 4.1.2.4)	0.366	0.910	uni (->)	NC_000912	64	224	fig|272634.6.peg.64	MPN063	deoC	Deoxyribose-phosphate aldolase (EC 4.1.2.4)	0.360	0.933	uni (->)	NC_000908	50	223	fig|243273.25.peg.50	MG_050		Deoxyribose-phosphate aldolase (EC 4.1.2.4)	0.377	0.942	uni (->)	CP014940	372	222	fig|2102.8.peg.372	JCVISYN3_0732		Deoxyribose-phosphate aldolase (EC 4.1.2.4)
NC_006055	75	432	fig|265311.5.peg.75	Mfl075		PLF_46239_00000023	PGF_01054379	Adenylosuccinate lyase (EC 4.3.2.2) @ SAICAR lyase (EC 4.3.2.2)	96737	98035	+
NC_006055	57	943	fig|265311.5.peg.57	Mfl057	secA	PLF_46239_00000102	PGF_10049811	Protein translocase subunit SecA	70615	73446	+	bi (<->)	CP001873	35	890	fig|708616.3.peg.35	MGF_0213	secA	Protein translocase subunit SecA	0.459	0.852	bi (<->)	NC_000912	229	808	fig|272634.6.peg.229	MPN210	secA	Protein translocase subunit SecA	0.457	0.933	bi (<->)	NC_000908	82	806	fig|243273.25.peg.82	MG_072	secA	Protein translocase subunit SecA	0.455	0.947	bi (<->)	CP014940	45	944	fig|2102.8.peg.45	JCVISYN3_0095		Protein translocase subunit SecA
NC_006055	22	225	fig|265311.5.peg.22	Mfl022		PLF_46239_00002861	PGF_08225224	hypothetical protein	31149	31826	+
NC_006055	672	441	fig|265311.5.peg.672	Mfl670		PLF_46239_00002843	PGF_08225224	hypothetical protein	778357	779682	-
NC_006055	608	462	fig|265311.5.peg.608	Mfl605		PLF_46239_00000371	PGF_00778630	Uncharacterized amino acid permease, GabP family	709256	710644	-
NC_006055	416	592	fig|265311.5.peg.416	Mfl415	dnaK	PLF_46239_00002970	PGF_10357457	Chaperone protein DnaK	485388	487166	-	bi (<->)	CP001873	264	593	fig|708616.3.peg.264	MGF_1924	dnaK	Chaperone protein DnaK	0.595	0.956	bi (<->)	NC_000912	469	595	fig|272634.6.peg.469	MPN434	dnaK	Chaperone protein DnaK	0.594	0.987	bi (<->)	NC_000908	356	595	fig|243273.25.peg.356	MG_305	dnaK	Chaperone protein DnaK	0.586	0.980	bi (<->)	CP014940	286	591	fig|2102.8.peg.286	JCVISYN3_0542		Chaperone protein DnaK
NC_006055	616	892	fig|265311.5.peg.616	Mfl613	alaS	PLF_46239_00000072	PGF_07830674	Alanyl-tRNA synthetase (EC 6.1.1.7)	716265	718943	-	bi (<->)	CP001873	129	902	fig|708616.3.peg.129	MGF_0904	alaS	Alanyl-tRNA synthetase (EC 6.1.1.7)	0.445	0.787	bi (<->)	NC_000912	454	914	fig|272634.6.peg.454	MPN418	alaS	Alanyl-tRNA synthetase (EC 6.1.1.7)	0.382	0.964	bi (<->)	NC_000908	343	900	fig|243273.25.peg.343	MG_292	alaS	Alanyl-tRNA synthetase (EC 6.1.1.7)	0.388	0.978	bi (<->)	CP014940	80	896	fig|2102.8.peg.80	JCVISYN3_0163		Alanyl-tRNA synthetase (EC 6.1.1.7)
NC_006055	44	396	fig|265311.5.peg.44	Mfl044		PLF_46239_00000325	PGF_09945671	Acetate kinase (EC 2.7.2.1)	59862	61052	+	bi (<->)	CP001873	345	388	fig|708616.3.peg.345	MGF_2562	ackA	Acetate kinase (EC 2.7.2.1)	0.449	0.990	bi (<->)	NC_000912	594	390	fig|272634.6.peg.594	MPN533	ackA	Acetate kinase (EC 2.7.2.1)	0.475	0.982	bi (<->)	NC_000908	419	393	fig|243273.25.peg.419	MG_357	ackA	Acetate kinase (EC 2.7.2.1)	0.451	0.972	bi (<->)	CP014940	108	393	fig|2102.8.peg.108	JCVISYN3_0230		Acetate kinase (EC 2.7.2.1)
NC_006055	525	244	fig|265311.5.peg.525	Mfl521		PLF_46239_00002928	PGF_02781328	NAD synthetase (EC 6.3.1.5)	613110	613844	-											bi (<->)	NC_000912	624	248	fig|272634.6.peg.624	MPN562	outB	NAD synthetase (EC 6.3.1.5)	0.442	0.952	bi (<->)	NC_000908	448	248	fig|243273.25.peg.448	MG_383		NAD synthetase (EC 6.3.1.5)	0.443	0.960	bi (<->)	CP014940	186	245	fig|2102.8.peg.186	JCVISYN3_0378		NAD synthetase (EC 6.3.1.5)
NC_006055	646	296	fig|265311.5.peg.646	Mfl644		PLF_46239_00000132	PGF_10143857	Fructose-bisphosphate aldolase class II (EC 4.1.2.13)	749713	750603	-	bi (<->)	CP001873	720	290	fig|708616.3.peg.720	MGF_5131	fba	Fructose-bisphosphate aldolase class II (EC 4.1.2.13)	0.581	0.990	bi (<->)	NC_000912	24	288	fig|272634.6.peg.24	MPN025	tsr	Fructose-bisphosphate aldolase class II (EC 4.1.2.13)	0.535	0.993	bi (<->)	NC_000908	21	281	fig|243273.25.peg.21	MG_023	fba	Fructose-bisphosphate aldolase class II (EC 4.1.2.13)	0.528	0.996	bi (<->)	CP014940	61	297	fig|2102.8.peg.61	JCVISYN3_0131		Fructose-bisphosphate aldolase class II (EC 4.1.2.13)
NC_006055	443	130	fig|265311.5.peg.443	Mfl442		PLF_46239_00000491	PGF_08225224	hypothetical protein	517292	517684	-																															bi (<->)	CP014940	260	133	fig|2102.8.peg.260	JCVISYN3_0503		hypothetical protein
NC_006055	645	502	fig|265311.5.peg.645	Mfl643	ulaA	PLF_46239_00001545	PGF_05423656	PTS system, IIC component, UlaA-type	748033	749541	-											bi (<->)	NC_000912	536	660	fig|272634.6.peg.536	MPN496	ulaA	PTS system, ascorbate-specific IIC component	0.271	0.647
NC_006055	51	101	fig|265311.5.peg.51	Mfl051		PLF_46239_00000477	PGF_03320197	Transcriptional regulator, HxlR family	65344	65649	-
NC_006055	10	244	fig|265311.5.peg.10	Mfl010		PLF_46239_00003678	PGF_10610855	hypothetical protein	13898	14632	+
NC_006055	34	483	fig|265311.5.peg.34	Mfl034		PLF_46239_00001502	PGF_08148954	6-phospho-beta-glucosidase (EC 3.2.1.86)	47227	48678	+
NC_006055	237	367	fig|265311.5.peg.237	Mfl237		PLF_46239_00000170	PGF_08905885	Signal recognition particle receptor FtsY	264288	265391	+	bi (<->)	CP001873	180	348	fig|708616.3.peg.180	MGF_1235	ftsY	Signal recognition particle receptor FtsY	0.448	0.954	bi (<->)	NC_000912	460	348	fig|272634.6.peg.460	MPN425	ftsY	Signal recognition particle receptor FtsY	0.418	0.899	bi (<->)	NC_000908	348	346	fig|243273.25.peg.348	MG_297	ftsY	Signal recognition particle receptor FtsY	0.430	0.919	bi (<->)	CP014940	227	409	fig|2102.8.peg.227	JCVISYN3_0429		Signal recognition particle receptor FtsY
NC_006055	415	374	fig|265311.5.peg.415	Mfl414		PLF_46239_00000405	PGF_10301134	Chaperone protein DnaJ	484209	485333	-	bi (<->)	CP001873	157	391	fig|708616.3.peg.157	MGF_1063	dnaJ_2	Chaperone protein DnaJ	0.350	0.931	bi (<->)	NC_000912	20	390	fig|272634.6.peg.20	MPN021	dnaJ	Chaperone protein DnaJ	0.361	0.936	bi (<->)	NC_000908	17	389	fig|243273.25.peg.17	MG_019	dnaJ	Chaperone protein DnaJ	0.365	0.936	bi (<->)	CP014940	285	372	fig|2102.8.peg.285	JCVISYN3_0541		Chaperone protein DnaJ
NC_006055	480	309	fig|265311.5.peg.480	Mfl474		PLF_46239_00000449	PGF_10512761	Lysophospholipase (EC 3.1.1.5); Monoglyceride lipase (EC 3.1.1.23)	558931	559860	-
NC_006055	635	286	fig|265311.5.peg.635	Mfl633		PLF_46239_00003494	PGF_05580933	Peptide chain release factor N(5)-glutamine methyltransferase (EC 2.1.1.297)	739019	739879	-	bi (<->)	CP001873	145	284	fig|708616.3.peg.145	MGF_1025	hemK	hypothetical protein	0.322	0.613	bi (<->)	NC_000912	389	453	fig|272634.6.peg.389	MPN362		Threonylcarbamoyl-AMP synthase (EC 2.7.7.87) / Peptide chain release factor N(5)-glutamine methyltransferase (EC 2.1.1.297)	0.298	0.325	bi (<->)	NC_000908	296	456	fig|243273.25.peg.296	MG_259		Threonylcarbamoyl-AMP synthase (EC 2.7.7.87) / Peptide chain release factor N(5)-glutamine methyltransferase (EC 2.1.1.297)	0.331	0.325	bi (<->)	CP014940	70	282	fig|2102.8.peg.70	JCVISYN3_0142		hypothetical protein
NC_006055	21	279	fig|265311.5.peg.21	Mfl021		PLF_46239_00000100	PGF_08225224	hypothetical protein	30126	30965	+
NC_006055	96	323	fig|265311.5.peg.96	Mfl095		PLF_46239_00000148	PGF_10569020	Oligopeptide ABC transporter, permease protein OppC (TC 3.A.1.5.1)	116087	117058	+	bi (<->)	CP001873	309	358	fig|708616.3.peg.309	MGF_2261	dppC	Oligopeptide ABC transporter, permease protein OppC (TC 3.A.1.5.1)	0.279	0.804	bi (<->)	NC_000912	235	376	fig|272634.6.peg.235	MPN216	amiD	Oligopeptide ABC transporter, permease protein OppC (TC 3.A.1.5.1)	0.269	0.604	bi (<->)	NC_000908	88	376	fig|243273.25.peg.88	MG_078	oppC	Oligopeptide ABC transporter, permease protein OppC (TC 3.A.1.5.1)	0.286	0.585	bi (<->)	CP014940	83	336	fig|2102.8.peg.83	JCVISYN3_0166		Oligopeptide ABC transporter, permease protein OppC (TC 3.A.1.5.1)
NC_006055	296	483	fig|265311.5.peg.296	Mfl296		PLF_46239_00001532	PGF_08225224	hypothetical protein	340777	342228	+
NC_006055	462	377	fig|265311.5.peg.462	Mfl456		PLF_46239_00000483	PGF_08225224	hypothetical protein	536837	537970	-
NC_006055	683	343	fig|265311.5.peg.683	Mfl681		PLF_46239_00000026	PGF_03751973	Inner membrane protein translocase and chaperone YidC, long form	791181	792212	-	bi (<->)	CP001873	11	383	fig|708616.3.peg.11	MGF_0047	yidC	Inner membrane protein translocase and chaperone YidC, long form	0.266	0.702	bi (<->)	NC_000912	747	385	fig|272634.6.peg.747	MPN680		Inner membrane protein translocase and chaperone YidC, long form	0.278	0.626	bi (<->)	NC_000908	534	385	fig|243273.25.peg.534	MG_464		Inner membrane protein translocase and chaperone YidC, long form	0.282	0.626	bi (<->)	CP014940	450	396	fig|2102.8.peg.450	JCVISYN3_0908		Inner membrane protein translocase and chaperone YidC, long form
NC_006055	381	351	fig|265311.5.peg.381	Mfl381		PLF_46239_00003719	PGF_08225224	hypothetical protein	440341	441396	+																															bi (<->)	CP014940	262	357	fig|2102.8.peg.262	JCVISYN3_0505		hypothetical protein
NC_006055	643	271	fig|265311.5.peg.643	Mfl641		PLF_46239_00001544	PGF_09655255	Transcriptional regulator, RpiR family	746278	747093	+
NC_006055	538	659	fig|265311.5.peg.538	Mfl534		PLF_46239_00000078	PGF_08515716	Lipid A export permease/ATP-binding protein MsbA	630503	632482	-	uni (->)	CP001873	470	595	fig|708616.3.peg.470	MGF_3364		hypothetical protein	0.288	0.832	uni (->)	NC_000912	18	609	fig|272634.6.peg.18	MPN019	msbA	Heterodimeric efflux ABC transporter, permease/ATP-binding subunit 2	0.287	0.778	uni (->)	NC_000908	15	589	fig|243273.25.peg.15	MG_015		Heterodimeric efflux ABC transporter, permease/ATP-binding subunit 2	0.296	0.805	bi (<->)	CP014940	180	623	fig|2102.8.peg.180	JCVISYN3_0371		Lipid A export permease/ATP-binding protein MsbA
NC_006055	261	1646	fig|265311.5.peg.261	Mfl261		PLF_46239_00000817	PGF_08225224	hypothetical protein	291599	296539	+																															bi (<->)	CP014940	199	1753	fig|2102.8.peg.199	JCVISYN3_0399		hypothetical protein
NC_006055	26	441	fig|265311.5.peg.26	Mfl026		PLF_46239_00003001	PGF_02232914	hypothetical protein	37574	38899	+	bi (<->)	CP001873	40	325	fig|708616.3.peg.40	MGF_0266	ugpE	ABC transporter, permease protein	0.310	0.862	bi (<->)	NC_000912	150	319	fig|272634.6.peg.150	MPN136	ugpE	ABC transporter, permease protein	0.294	0.978	bi (<->)	NC_000908	216	318	fig|243273.25.peg.216	MG_189		ABC transporter, permease protein	0.295	0.833
NC_006055	33	858	fig|265311.5.peg.33	Mfl033		PLF_46239_00005211	PGF_08225224	hypothetical protein	44649	47225	+
NC_006055	637	203	fig|265311.5.peg.637	Mfl635		PLF_46239_00000278	PGF_05153104	Thymidine kinase (EC 2.7.1.21)	740966	741577	-	bi (<->)	CP001873	722	224	fig|708616.3.peg.722	MGF_5141	tdk	Thymidine kinase (EC 2.7.1.21)	0.449	0.812	bi (<->)	NC_000912	44	170	fig|272634.6.peg.44	MPN044	tdk	Thymidine kinase (EC 2.7.1.21)	0.416	0.953	bi (<->)	NC_000908	32	213	fig|243273.25.peg.32	MG_034	tdk	Thymidine kinase (EC 2.7.1.21)	0.409	0.831	bi (<->)	CP014940	68	209	fig|2102.8.peg.68	JCVISYN3_0140		Thymidine kinase (EC 2.7.1.21)
NC_006055	97	522	fig|265311.5.peg.97	Mfl096		PLF_46239_00000014	PGF_09990804	Oligopeptide ABC transporter, ATP-binding protein OppD (TC 3.A.1.5.1)	117070	118638	+	bi (<->)	CP001873	317	443	fig|708616.3.peg.317	MGF_2327	dppD	Oligopeptide ABC transporter, ATP-binding protein OppD (TC 3.A.1.5.1)	0.478	0.510	bi (<->)	NC_000912	236	423	fig|272634.6.peg.236	MPN217	oppD	Oligopeptide ABC transporter, permease protein OppB (TC 3.A.1.5.1)	0.450	0.660	bi (<->)	NC_000908	89	402	fig|243273.25.peg.89	MG_079	oppD	Oligopeptide ABC transporter, permease protein OppB (TC 3.A.1.5.1)	0.462	0.719	bi (<->)	CP014940	84	566	fig|2102.8.peg.84	JCVISYN3_0167		Oligopeptide ABC transporter, ATP-binding protein OppD (TC 3.A.1.5.1)
NC_006055	8	841	fig|265311.5.peg.8	Mfl008		PLF_46239_00005194	PGF_08225224	hypothetical protein	9837	12362	+
NC_006055	500	188	fig|265311.5.peg.500	Mfl494		PLF_46239_00000331	PGF_02792560	tRNA threonylcarbamoyladenosine biosynthesis protein TsaB	579581	580147	-	bi (<->)	CP001873	638	191	fig|708616.3.peg.638	MGF_4613		hypothetical protein	0.319	0.953	bi (<->)	NC_000912	315	196	fig|272634.6.peg.315	MPN291		tRNA threonylcarbamoyladenosine biosynthesis protein TsaB	0.318	0.944	bi (<->)	NC_000908	240	196	fig|243273.25.peg.240	MG_208		tRNA threonylcarbamoyladenosine biosynthesis protein TsaB	0.291	0.944	bi (<->)	CP014940	129	187	fig|2102.8.peg.129	JCVISYN3_0271		tRNA threonylcarbamoyladenosine biosynthesis protein TsaB
NC_006055	475	612	fig|265311.5.peg.475	Mfl469		PLF_46239_00000189	PGF_00007041	GTP-binding protein TypA/BipA	553412	555250	+	uni (->)	CP001873	248	599	fig|708616.3.peg.248	MGF_1805	lepA	Translation elongation factor LepA	0.272	0.778	uni (->)	NC_000912	299	581	fig|272634.6.peg.299	MPN279	lepA	Translation elongation factor LepA	0.292	0.800	uni (->)	NC_000908	150	598	fig|243273.25.peg.150	MG_138	lepA	Translation elongation factor LepA	0.281	0.803	uni (->)	CP014940	133	600	fig|2102.8.peg.133	JCVISYN3_0285		Translation elongation factor LepA
NC_006055	582	337	fig|265311.5.peg.582	Mfl578		PLF_46239_00000027	PGF_00024478	NAD-dependent glyceraldehyde-3-phosphate dehydrogenase (EC 1.2.1.12)	672923	673936	-	bi (<->)	CP001873	531	342	fig|708616.3.peg.531	MGF_3868	gapd	NAD-dependent glyceraldehyde-3-phosphate dehydrogenase (EC 1.2.1.12)	0.558	0.962	bi (<->)	NC_000912	465	337	fig|272634.6.peg.465	MPN430	gap	NAD-dependent glyceraldehyde-3-phosphate dehydrogenase (EC 1.2.1.12)	0.560	0.973	bi (<->)	NC_000908	352	337	fig|243273.25.peg.352	MG_301	gap	NAD-dependent glyceraldehyde-3-phosphate dehydrogenase (EC 1.2.1.12)	0.542	0.973	bi (<->)	CP014940	298	338	fig|2102.8.peg.298	JCVISYN3_0607		NAD-dependent glyceraldehyde-3-phosphate dehydrogenase (EC 1.2.1.12)
NC_006055	667	235	fig|265311.5.peg.667	Mfl665		PLF_46239_00000463	PGF_00038987	Purine nucleoside phosphorylase (EC 2.4.2.1)	771767	772474	-	bi (<->)	CP001873	215	236	fig|708616.3.peg.215	MGF_1584	deoD	Purine nucleoside phosphorylase (EC 2.4.2.1)	0.536	0.983	bi (<->)	NC_000912	63	238	fig|272634.6.peg.63	MPN062	deoD	Purine nucleoside phosphorylase (EC 2.4.2.1)	0.462	0.987	bi (<->)	NC_000908	49	221	fig|243273.25.peg.49	MG_049	deoD	Purine nucleoside phosphorylase (EC 2.4.2.1)	0.502	0.968	bi (<->)	CP014940	374	217	fig|2102.8.peg.374	JCVISYN3_0747		hypothetical protein
NC_006055	148	37	fig|265311.5.peg.148	Mfl147	rpmJ	PLF_46239_00000219	PGF_00016424	LSU ribosomal protein L36p @ LSU ribosomal protein L36p, zinc-dependent	159933	160046	+	bi (<->)	CP001873	690	37	fig|708616.3.peg.690	MGF_4936	rpL36	LSU ribosomal protein L36p @ LSU ribosomal protein L36p, zinc-dependent	0.703	0.973	bi (<->)	NC_000912	206	37	fig|272634.6.peg.206	MPN188	rpmJ	LSU ribosomal protein L36p @ LSU ribosomal protein L36p, zinc-dependent	0.595	0.973	bi (<->)	NC_000908	196	37	fig|243273.25.peg.196	MG_174	rpmJ	LSU ribosomal protein L36p @ LSU ribosomal protein L36p, zinc-dependent	0.568	0.973	bi (<->)	CP014940	324	37	fig|2102.8.peg.324	JCVISYN3_0648		LSU ribosomal protein L36p @ LSU ribosomal protein L36p, zinc-dependent
NC_006055	178	644	fig|265311.5.peg.178	Mfl177		PLF_46239_00000035	PGF_01175575	Threonyl-tRNA synthetase (EC 6.1.1.3)	206087	208021	+	bi (<->)	CP001873	184	573	fig|708616.3.peg.184	MGF_1252	thrS	Threonyl-tRNA synthetase (EC 6.1.1.3)	0.451	0.873	bi (<->)	NC_000912	615	564	fig|272634.6.peg.615	MPN553	thrSv	Threonyl-tRNA synthetase (EC 6.1.1.3)	0.385	0.927	bi (<->)	NC_000908	440	564	fig|243273.25.peg.440	MG_375	thrS	Threonyl-tRNA synthetase (EC 6.1.1.3)	0.388	0.982	bi (<->)	CP014940	104	639	fig|2102.8.peg.104	JCVISYN3_0222		Threonyl-tRNA synthetase (EC 6.1.1.3)
NC_006055	440	95	fig|265311.5.peg.440	Mfl439	rpmA	PLF_46239_00000191	PGF_00016385	LSU ribosomal protein L27p	516223	516510	-	bi (<->)	CP001873	467	98	fig|708616.3.peg.467	MGF_3350	rpmA	LSU ribosomal protein L27p	0.663	0.959	bi (<->)	NC_000912	351	104	fig|272634.6.peg.351	MPN327	rpmA	LSU ribosomal protein L27p	0.719	0.846	bi (<->)	NC_000908	271	104	fig|243273.25.peg.271	MG_234	rpmA	LSU ribosomal protein L27p	0.681	0.865	bi (<->)	CP014940	257	93	fig|2102.8.peg.257	JCVISYN3_0499		LSU ribosomal protein L27p
NC_006055	142	145	fig|265311.5.peg.142	Mfl141	rplO	PLF_46239_00000198	PGF_00016342	LSU ribosomal protein L15p (L27Ae)	155819	156256	+	bi (<->)	CP001873	76	147	fig|708616.3.peg.76	MGF_0455	rplO	LSU ribosomal protein L15p (L27Ae)	0.466	0.993	bi (<->)	NC_000912	201	151	fig|272634.6.peg.201	MPN183	rplO	LSU ribosomal protein L15p (L27Ae)	0.409	0.980	bi (<->)	NC_000908	191	150	fig|243273.25.peg.191	MG_169	rplO	LSU ribosomal protein L15p (L27Ae)	0.430	0.987	bi (<->)	CP014940	329	145	fig|2102.8.peg.329	JCVISYN3_0653		LSU ribosomal protein L15p (L27Ae)
NC_006055	273	460	fig|265311.5.peg.273	Mfl273		PLF_46239_00000190	PGF_05269328	DEAD-box ATP-dependent RNA helicase CshB (EC 3.6.4.13)	312673	314055	+	bi (<->)	CP001873	328	456	fig|708616.3.peg.328	MGF_2391		DEAD-box ATP-dependent RNA helicase CshB (EC 3.6.4.13)	0.363	0.982	uni (->)	NC_000912	687	450	fig|272634.6.peg.687	MPN623	deaD	ATP-dependent RNA helicase	0.307	0.862	bi (<->)	NC_000908	359	410	fig|243273.25.peg.359	MG_308		Putative ATP-dependent RNA helicase	0.285	0.934	bi (<->)	CP014940	210	453	fig|2102.8.peg.210	JCVISYN3_0410		DEAD-box ATP-dependent RNA helicase CshB (EC 3.6.4.13)
NC_006055	331	404	fig|265311.5.peg.331	Mfl331		PLF_46239_00000226	PGF_00425024	Exodeoxyribonuclease VII large subunit (EC 3.1.11.6)	388257	389471	-																															bi (<->)	CP014940	48	469	fig|2102.8.peg.48	JCVISYN3_0106		Exodeoxyribonuclease VII large subunit (EC 3.1.11.6)
NC_006055	191	120	fig|265311.5.peg.191	Mfl190	rplT	PLF_46239_00000239	PGF_00016358	LSU ribosomal protein L20p	218550	218912	+	bi (<->)	CP001873	478	115	fig|708616.3.peg.478	MGF_3418	rplT	LSU ribosomal protein L20p	0.556	0.930	bi (<->)	NC_000912	124	127	fig|272634.6.peg.124	MPN117	rplT	LSU ribosomal protein L20p	0.550	0.850	bi (<->)	NC_000908	230	124	fig|243273.25.peg.230	MG_198	rplT	LSU ribosomal protein L20p	0.500	0.879	bi (<->)	CP014940	91	119	fig|2102.8.peg.91	JCVISYN3_0198		LSU ribosomal protein L20p
NC_006055	114	525	fig|265311.5.peg.114	Mfl113		PLF_46239_00000070	PGF_04569524	ATP synthase alpha chain (EC 3.6.3.14)	136424	138001	+	bi (<->)	CP001873	538	518	fig|708616.3.peg.538	MGF_3919	atpA	ATP synthase alpha chain (EC 3.6.3.14)	0.591	0.998	bi (<->)	NC_000912	663	518	fig|272634.6.peg.663	MPN600	atpA	ATP synthase alpha chain (EC 3.6.3.14)	0.574	0.998	bi (<->)	NC_000908	468	518	fig|243273.25.peg.468	MG_401	atpA	ATP synthase alpha chain (EC 3.6.3.14)	0.588	0.996	bi (<->)	CP014940	388	525	fig|2102.8.peg.388	JCVISYN3_0792		ATP synthase alpha chain (EC 3.6.3.14)
NC_006055	140	115	fig|265311.5.peg.140	Mfl139	rplR	PLF_46239_00000201	PGF_00016353	LSU ribosomal protein L18p (L5e)	154812	155159	+	bi (<->)	CP001873	74	119	fig|708616.3.peg.74	MGF_0445	rplR	LSU ribosomal protein L18p (L5e)	0.381	0.941	bi (<->)	NC_000912	199	116	fig|272634.6.peg.199	MPN181	rplR	LSU ribosomal protein L18p (L5e)	0.430	0.974	bi (<->)	NC_000908	189	115	fig|243273.25.peg.189	MG_167	rplR	LSU ribosomal protein L18p (L5e)	0.435	0.991	bi (<->)	CP014940	331	116	fig|2102.8.peg.331	JCVISYN3_0655		LSU ribosomal protein L18p (L5e)
NC_006055	259	472	fig|265311.5.peg.259	Mfl259		PLF_46239_00000137	PGF_00008506	Glyceraldehyde-3-phosphate dehydrogenase (NADP(+)) (EC 1.2.1.9)	287377	288795	+	bi (<->)	CP001873	142	485	fig|708616.3.peg.142	MGF_0998	putA	Glyceraldehyde-3-phosphate dehydrogenase (NADP(+)) (EC 1.2.1.9)	0.455	0.971																					bi (<->)	CP014940	245	471	fig|2102.8.peg.245	JCVISYN3_0451		Glyceraldehyde-3-phosphate dehydrogenase (NADP(+)) (EC 1.2.1.9)
NC_006055	137	61	fig|265311.5.peg.137	Mfl136	rpsN	PLF_46239_00000260	PGF_00049842	SSU ribosomal protein S14p (S29e) @ SSU ribosomal protein S14p (S29e), zinc-dependent	153618	153803	+	bi (<->)	CP001873	71	61	fig|708616.3.peg.71	MGF_0436	rpsN	SSU ribosomal protein S14p (S29e) @ SSU ribosomal protein S14p (S29e), zinc-dependent	0.705	0.984	bi (<->)	NC_000912	196	61	fig|272634.6.peg.196	MPN178	rpsN	SSU ribosomal protein S14p (S29e) @ SSU ribosomal protein S14p (S29e), zinc-dependent	0.689	0.984	bi (<->)	NC_000908	186	61	fig|243273.25.peg.186	MG_164	rpsN	SSU ribosomal protein S14p (S29e) @ SSU ribosomal protein S14p (S29e), zinc-dependent	0.689	0.984	bi (<->)	CP014940	334	61	fig|2102.8.peg.334	JCVISYN3_0658		SSU ribosomal protein S14p (S29e) @ SSU ribosomal protein S14p (S29e), zinc-dependent
NC_006055	418	342	fig|265311.5.peg.418	Mfl417		PLF_46239_00000073	PGF_01867628	Heat-inducible transcription repressor HrcA	487744	488772	-	bi (<->)	CP001873	483	337	fig|708616.3.peg.483	MGF_3442	hrcA	Heat-inducible transcription repressor HrcA	0.352	0.967	bi (<->)	NC_000912	131	351	fig|272634.6.peg.131	MPN124	hrcA	Heat-inducible transcription repressor HrcA	0.284	0.923	bi (<->)	NC_000908	237	343	fig|243273.25.peg.237	MG_205	hrcA	Heat-inducible transcription repressor HrcA	0.315	0.974	bi (<->)	CP014940	288	340	fig|2102.8.peg.288	JCVISYN3_0544		Heat-inducible transcription repressor HrcA
NC_006055	398	793	fig|265311.5.peg.398	Mfl398		PLF_46239_00000097	PGF_00033095	Phenylalanyl-tRNA synthetase beta chain (EC 6.1.1.20)	456711	459092	-	bi (<->)	CP001873	475	804	fig|708616.3.peg.475	MGF_3399	pheT	hypothetical protein	0.238	0.991	bi (<->)	NC_000912	112	805	fig|272634.6.peg.112	MPN106	pheT	Phenylalanyl-tRNA synthetase beta chain (EC 6.1.1.20)	0.240	0.954	bi (<->)	NC_000908	227	806	fig|243273.25.peg.227	MG_195	pheT	Phenylalanyl-tRNA synthetase beta chain (EC 6.1.1.20)	0.243	0.996	bi (<->)	CP014940	276	794	fig|2102.8.peg.276	JCVISYN3_0528		Phenylalanyl-tRNA synthetase beta chain (EC 6.1.1.20)
NC_006055	84	147	fig|265311.5.peg.84	Mfl083	rplI	PLF_46239_00000228	PGF_00016452	LSU ribosomal protein L9p	104645	105088	+	bi (<->)	CP001873	669	147	fig|708616.3.peg.669	MGF_4857	rplI	LSU ribosomal protein L9p	0.336	0.973	bi (<->)	NC_000912	250	149	fig|272634.6.peg.250	MPN231	rplI	LSU ribosomal protein L9p	0.315	0.946	bi (<->)	NC_000908	103	146	fig|243273.25.peg.103	MG_093	rplI	LSU ribosomal protein L9p	0.355	0.911	bi (<->)	CP014940	421	147	fig|2102.8.peg.421	JCVISYN3_0833		LSU ribosomal protein L9p
NC_006055	636	363	fig|265311.5.peg.636	Mfl634	prfA	PLF_46239_00002962	PGF_00030640	Peptide chain release factor 1	739872	740963	-	bi (<->)	CP001873	144	360	fig|708616.3.peg.144	MGF_1014	prfA	Peptide chain release factor 1	0.501	0.975	bi (<->)	NC_000912	388	359	fig|272634.6.peg.388	MPN361	prfA	Peptide chain release factor 1	0.481	0.967	bi (<->)	NC_000908	295	359	fig|243273.25.peg.295	MG_258	prfA	Peptide chain release factor 1	0.509	0.958	bi (<->)	CP014940	69	364	fig|2102.8.peg.69	JCVISYN3_0141		Peptide chain release factor 1
NC_006055	349	365	fig|265311.5.peg.349	Mfl351		PLF_46239_00000348	PGF_02619921	GTP-binding protein YqeH, required for biogenesis of 30S ribosome subunit	407358	408455	-	bi (<->)	CP001873	418	365	fig|708616.3.peg.418	MGF_3044		hypothetical protein	0.307	0.789
NC_006055	58	667	fig|265311.5.peg.58	Mfl058		PLF_46239_00000131	PGF_00950554	Excinuclease ABC subunit B	73507	75510	+	bi (<->)	CP001873	44	664	fig|708616.3.peg.44	MGF_0283	uvrB	Excinuclease ABC subunit B	0.547	0.989	bi (<->)	NC_000912	230	657	fig|272634.6.peg.230	MPN211	uvrB	Excinuclease ABC subunit B	0.487	0.973	bi (<->)	NC_000908	83	656	fig|243273.25.peg.83	MG_073	uvrB	Excinuclease ABC subunit B	0.473	0.976	bi (<->)	CP014940	415	665	fig|2102.8.peg.415	JCVISYN3_0825		Excinuclease ABC subunit B
NC_006055	451	285	fig|265311.5.peg.451	Mfl447		PLF_46239_00000528	PGF_00243852	SSU ribosomal protein S6p / hypothetical protein	527599	528456	-
NC_006055	136	180	fig|265311.5.peg.136	Mfl135	rplE	PLF_46239_00000223	PGF_00016443	LSU ribosomal protein L5p (L11e)	153056	153598	+	bi (<->)	CP001873	70	185	fig|708616.3.peg.70	MGF_0434	rplE	LSU ribosomal protein L5p (L11e)	0.580	0.946	bi (<->)	NC_000912	195	180	fig|272634.6.peg.195	MPN177	rplE	LSU ribosomal protein L5p (L11e)	0.561	0.906	bi (<->)	NC_000908	185	180	fig|243273.25.peg.185	MG_163	rplE	LSU ribosomal protein L5p (L11e)	0.573	0.983	bi (<->)	CP014940	335	180	fig|2102.8.peg.335	JCVISYN3_0659		LSU ribosomal protein L5p (L11e)
NC_006055	601	1254	fig|265311.5.peg.601	Mfl597		PLF_46239_00000049	PGF_02704551	DNA-directed RNA polymerase beta' subunit (EC 2.7.7.6)	695300	699064	-	bi (<->)	CP001873	632	1286	fig|708616.3.peg.632	MGF_4565	rpoC	DNA-directed RNA polymerase beta' subunit (EC 2.7.7.6)	0.516	0.988	bi (<->)	NC_000912	569	1290	fig|272634.6.peg.569	MPN515	rpoC	DNA-directed RNA polymerase beta' subunit (EC 2.7.7.6)	0.492	0.986	bi (<->)	NC_000908	400	1292	fig|243273.25.peg.400	MG_340	rpoC	DNA-directed RNA polymerase beta' subunit (EC 2.7.7.6)	0.496	0.988	bi (<->)	CP014940	397	1255	fig|2102.8.peg.397	JCVISYN3_0803		DNA-directed RNA polymerase beta' subunit (EC 2.7.7.6)
NC_006055	76	347	fig|265311.5.peg.76	Mfl076		PLF_46239_00000164	PGF_00048782	Ribose-phosphate pyrophosphokinase (EC 2.7.6.1)	98070	99113	+	bi (<->)	CP001873	226	313	fig|708616.3.peg.226	MGF_1651	prsA	Ribose-phosphate pyrophosphokinase (EC 2.7.6.1)	0.462	0.933	bi (<->)	NC_000912	74	328	fig|272634.6.peg.74	MPN073	prs	Ribose-phosphate pyrophosphokinase (EC 2.7.6.1)	0.450	0.976	bi (<->)	NC_000908	59	332	fig|243273.25.peg.59	MG_058	prs	Ribose-phosphate pyrophosphokinase (EC 2.7.6.1)	0.439	0.949	bi (<->)	CP014940	419	344	fig|2102.8.peg.419	JCVISYN3_0831		Ribose-phosphate pyrophosphokinase (EC 2.7.6.1)
NC_006055	210	704	fig|265311.5.peg.210	Mfl209		PLF_46239_00000029	PGF_04962192	3'-to-5' exoribonuclease RNase R	234224	236338	+	bi (<->)	CP001873	374	724	fig|708616.3.peg.374	MGF_2759	rnr	3'-to-5' exoribonuclease RNase R	0.371	0.746	bi (<->)	NC_000912	262	726	fig|272634.6.peg.262	MPN243	vacB	3'-to-5' exoribonuclease RNase R	0.306	0.880	bi (<->)	NC_000908	115	725	fig|243273.25.peg.115	MG_104	vacB	3'-to-5' exoribonuclease RNase R	0.307	0.880	bi (<->)	CP014940	379	704	fig|2102.8.peg.379	JCVISYN3_0775		3'-to-5' exoribonuclease RNase R
NC_006055	115	281	fig|265311.5.peg.115	Mfl114		PLF_46239_00000091	PGF_00015259	ATP synthase gamma chain (EC 3.6.3.14)	138001	138846	+	bi (<->)	CP001873	537	289	fig|708616.3.peg.537	MGF_3910	atpG	ATP synthase gamma chain (EC 3.6.3.14)	0.336	0.990	bi (<->)	NC_000912	662	279	fig|272634.6.peg.662	MPN599	atpG	ATP synthase gamma chain (EC 3.6.3.14)	0.314	0.971	bi (<->)	NC_000908	467	279	fig|243273.25.peg.467	MG_400	atpG	ATP synthase gamma chain (EC 3.6.3.14)	0.320	0.996	bi (<->)	CP014940	387	280	fig|2102.8.peg.387	JCVISYN3_0791		ATP synthase gamma chain (EC 3.6.3.14)
NC_006055	231	231	fig|265311.5.peg.231	Mfl231		PLF_46239_00000163	PGF_03790040	Ribonuclease III (EC 3.1.26.3)	255374	256069	+	bi (<->)	CP001873	339	655	fig|708616.3.peg.339	MGF_2505	rnc	Ribonuclease III (EC 3.1.26.3)	0.365	0.325	bi (<->)	NC_000912	607	282	fig|272634.6.peg.607	MPN545	rnc	Ribonuclease III (EC 3.1.26.3)	0.364	0.475	bi (<->)	NC_000908	432	262	fig|243273.25.peg.432	MG_367	rnc	Ribonuclease III (EC 3.1.26.3)	0.335	0.603	bi (<->)	CP014940	217	232	fig|2102.8.peg.217	JCVISYN3_0418		Ribonuclease III (EC 3.1.26.3)
NC_006055	266	301	fig|265311.5.peg.266	Mfl266	era	PLF_46239_00000066	PGF_00007027	GTP-binding protein Era	304751	305656	+	bi (<->)	CP001873	440	300	fig|708616.3.peg.440	MGF_3176	era	GTP-binding protein Era	0.339	0.980	uni (->)	NC_000912	514	449	fig|272634.6.peg.514	MPN475	engA	GTP-binding protein EngA	0.275	0.481	uni (->)	NC_000908	384	448	fig|243273.25.peg.384	MG_329	engA	GTP-binding protein EngA	0.267	0.353	bi (<->)	CP014940	203	301	fig|2102.8.peg.203	JCVISYN3_0403		GTP-binding protein Era
NC_006055	83	76	fig|265311.5.peg.83	Mfl082	rpsR	PLF_46239_00000264	PGF_00049858	SSU ribosomal protein S18p @ SSU ribosomal protein S18p, zinc-independent	104279	104509	+	bi (<->)	CP001873	670	108	fig|708616.3.peg.670	MGF_4861	rpsR	hypothetical protein	0.446	0.676	bi (<->)	NC_000912	249	103	fig|272634.6.peg.249	MPN230	rpsR	SSU ribosomal protein S18p @ SSU ribosomal protein S18p, zinc-independent	0.466	0.680	bi (<->)	NC_000908	102	104	fig|243273.25.peg.102	MG_092	rpsR	SSU ribosomal protein S18p @ SSU ribosomal protein S18p, zinc-independent	0.491	0.519	bi (<->)	CP014940	15	75	fig|2102.8.peg.15	JCVISYN3_0025		SSU ribosomal protein S18p @ SSU ribosomal protein S18p, zinc-independent
NC_006055	533	151	fig|265311.5.peg.533	Mfl529	nrdI	PLF_46239_00000328	PGF_00048645	Ribonucleotide reduction protein NrdI	623937	624392	-	bi (<->)	CP001873	50	151	fig|708616.3.peg.50	MGF_0337	nrdI	Ribonucleotide reduction protein NrdI	0.578	0.887	bi (<->)	NC_000912	347	153	fig|272634.6.peg.347	MPN323	nrdI	Ribonucleotide reduction protein NrdI	0.715	0.980	bi (<->)	NC_000908	267	153	fig|243273.25.peg.267	MG_230	nrdI	Ribonucleotide reduction protein NrdI	0.651	0.967	bi (<->)	CP014940	376	157	fig|2102.8.peg.376	JCVISYN3_0772		Ribonucleotide reduction protein NrdI
NC_006055	233	379	fig|265311.5.peg.233	Mfl233		PLF_46239_00002969	PGF_00042967	Putative periplasmic phosphate-binding protein PstS (Mycoplasma type)	259350	260489	+											bi (<->)	NC_000912	674	385	fig|272634.6.peg.674	MPN611		Putative periplasmic phosphate-binding protein PstS (Mycoplasma type)	0.245	0.816	bi (<->)	NC_000908	481	368	fig|243273.25.peg.481	MG_412		Putative periplasmic phosphate-binding protein PstS (Mycoplasma type)	0.246	0.864	bi (<->)	CP014940	223	376	fig|2102.8.peg.223	JCVISYN3_0425		hypothetical protein
NC_006055	624	394	fig|265311.5.peg.624	Mfl621		PLF_46239_00000119	PGF_00060428	Translation elongation factor Tu	727922	729106	-	bi (<->)	CP001873	620	394	fig|708616.3.peg.620	MGF_4446	tuf	Translation elongation factor Tu	0.743	0.992	bi (<->)	NC_000912	730	394	fig|272634.6.peg.730	MPN665	tuf	Translation elongation factor Tu	0.690	0.992	bi (<->)	NC_000908	519	394	fig|243273.25.peg.519	MG_451	tuf	Translation elongation factor Tu	0.692	0.992	bi (<->)	CP014940	79	395	fig|2102.8.peg.79	JCVISYN3_0151		Translation elongation factor Tu
NC_006055	134	122	fig|265311.5.peg.134	Mfl133	rplN	PLF_46239_00000187	PGF_00016340	LSU ribosomal protein L14p (L23e)	152327	152695	+	bi (<->)	CP001873	68	124	fig|708616.3.peg.68	MGF_0427	rplN	LSU ribosomal protein L14p (L23e)	0.589	0.992	bi (<->)	NC_000912	193	122	fig|272634.6.peg.193	MPN175	rplN	LSU ribosomal protein L14p (L23e)	0.557	0.992	bi (<->)	NC_000908	183	118	fig|243273.25.peg.183	MG_161	rplN	LSU ribosomal protein L14p (L23e)	0.568	0.992	bi (<->)	CP014940	337	122	fig|2102.8.peg.337	JCVISYN3_0661		LSU ribosomal protein L14p (L23e)
NC_006055	125	208	fig|265311.5.peg.125	Mfl124	rplD	PLF_46239_00000149	PGF_04512522	LSU ribosomal protein L4p (L1e)	148019	148645	+	bi (<->)	CP001873	59	209	fig|708616.3.peg.59	MGF_0387	rplD	LSU ribosomal protein L4p (L1e)	0.413	0.947	bi (<->)	NC_000912	184	212	fig|272634.6.peg.184	MPN166	rplD	LSU ribosomal protein L4p (L1e)	0.364	0.981	bi (<->)	NC_000908	174	211	fig|243273.25.peg.174	MG_152	rplD	LSU ribosomal protein L4p (L1e)	0.414	0.815	bi (<->)	CP014940	346	208	fig|2102.8.peg.346	JCVISYN3_0670		LSU ribosomal protein L4p (L1e)
NC_006055	126	94	fig|265311.5.peg.126	Mfl125	rplW	PLF_46239_00000209	PGF_03990071	LSU ribosomal protein L23p (L23Ae)	148645	148929	+											bi (<->)	NC_000912	185	237	fig|272634.6.peg.185	MPN167	rplW	LSU ribosomal protein L23p (L23Ae) / hypothetical protein	0.344	0.388	bi (<->)	NC_000908	175	106	fig|243273.25.peg.175	MG_153	rplW	LSU ribosomal protein L23p (L23Ae)	0.344	0.868	bi (<->)	CP014940	345	94	fig|2102.8.peg.345	JCVISYN3_0669		LSU ribosomal protein L23p (L23Ae)
NC_006055	23	692	fig|265311.5.peg.23	Mfl023		PLF_46239_00003518	PGF_00350075	hypothetical protein	32116	34194	+
NC_006055	54	195	fig|265311.5.peg.54	Mfl054		PLF_46239_00002986	PGF_02233408	hypothetical protein	68213	68800	-
NC_006055	627	137	fig|265311.5.peg.627	Mfl624	rpsL	PLF_46239_00000167	PGF_06941403	SSU ribosomal protein S12p (S23e)	731902	732315	-	bi (<->)	CP001873	293	141	fig|708616.3.peg.293	MGF_2132	rpsL	SSU ribosomal protein S12p (S23e)	0.750	0.957	bi (<->)	NC_000912	244	139	fig|272634.6.peg.244	MPN225	rpsL	SSU ribosomal protein S12p (S23e)	0.728	0.971	bi (<->)	NC_000908	97	139	fig|243273.25.peg.97	MG_087	rpsL	SSU ribosomal protein S12p (S23e)	0.713	0.971	bi (<->)	CP014940	76	139	fig|2102.8.peg.76	JCVISYN3_0148		SSU ribosomal protein S12p (S23e)
NC_006055	668	299	fig|265311.5.peg.668	Mfl666		PLF_46239_00000470	PGF_04055837	ABC transporter, permease protein 2 (cluster 11, riboflavin/purine nucleoside/unknown)	772503	773402	-	bi (<->)	CP001873	214	310	fig|708616.3.peg.214	MGF_1577		ABC transporter, permease protein 2 (cluster 11, riboflavin/purine nucleoside/unknown)	0.311	0.939	bi (<->)	NC_000912	279	311	fig|272634.6.peg.279	MPN260	rbsC	ABC transporter, permease protein 2 (cluster 11, riboflavin/purine nucleoside/unknown)	0.311	0.926	bi (<->)	NC_000908	132	306	fig|243273.25.peg.132	MG_121		ABC transporter, permease protein 2 (cluster 11, riboflavin/purine nucleoside/unknown)	0.360	0.938	bi (<->)	CP014940	8	325	fig|2102.8.peg.8	JCVISYN3_0008		hypothetical protein
NC_006055	70	448	fig|265311.5.peg.70	Mfl070		PLF_46239_00000518	PGF_07629184	Cytosol aminopeptidase PepA (EC 3.4.11.1)	90315	91661	+	bi (<->)	CP001873	380	445	fig|708616.3.peg.380	MGF_2807	pepA	Cytosol aminopeptidase PepA (EC 3.4.11.1)	0.392	0.836	uni (->)	NC_000912	634	445	fig|272634.6.peg.634	MPN572		Cytosol aminopeptidase PepA (EC 3.4.11.1)	0.415	0.840	bi (<->)	NC_000908	457	447	fig|243273.25.peg.457	MG_391		Cytosol aminopeptidase PepA (EC 3.4.11.1)	0.390	0.897	uni (->)	CP014940	253	451	fig|2102.8.peg.253	JCVISYN3_0154		Cytosol aminopeptidase PepA (EC 3.4.11.1)
NC_006055	72	449	fig|265311.5.peg.72	Mfl072		PLF_46239_00000359	PGF_07629184	Cytosol aminopeptidase PepA (EC 3.4.11.1)	93151	94500	+	uni (->)	CP001873	380	445	fig|708616.3.peg.380	MGF_2807	pepA	Cytosol aminopeptidase PepA (EC 3.4.11.1)	0.362	0.800	uni (->)	NC_000912	634	445	fig|272634.6.peg.634	MPN572		Cytosol aminopeptidase PepA (EC 3.4.11.1)	0.382	0.867	uni (->)	NC_000908	457	447	fig|243273.25.peg.457	MG_391		Cytosol aminopeptidase PepA (EC 3.4.11.1)	0.369	0.902	uni (->)	CP014940	253	451	fig|2102.8.peg.253	JCVISYN3_0154		Cytosol aminopeptidase PepA (EC 3.4.11.1)
NC_006055	508	273	fig|265311.5.peg.508	Mfl503		PLF_46239_00000529	PGF_02232092	hypothetical protein	590775	591596	-	bi (<->)	CP001873	678	290	fig|708616.3.peg.678	MGF_4893		hypothetical protein	0.267	0.934	uni (->)	NC_000912	462	290	fig|272634.6.peg.462	MPN427	yidA	hypothetical protein	0.220	0.866	uni (->)	NC_000908	306	278	fig|243273.25.peg.306	MG_265		HAD superfamily hydrolase/phosphatase	0.217	0.986	bi (<->)	CP014940	369	278	fig|2102.8.peg.369	JCVISYN3_0728		hypothetical protein
NC_006055	547	289	fig|265311.5.peg.547	Mfl543		PLF_46239_00003492	PGF_00112578	hypothetical protein	637421	638290	-											bi (<->)	NC_000912	178	377	fig|272634.6.peg.178	MPN160		hypothetical protein	0.263	0.454	bi (<->)	NC_000908	168	365	fig|243273.25.peg.168	MG_147		hypothetical protein	0.215	0.559	bi (<->)	CP014940	165	296	fig|2102.8.peg.165	JCVISYN3_0345		hypothetical protein
NC_006055	208	479	fig|265311.5.peg.208	Mfl207		PLF_46239_00000319	PGF_03000099	Ribonuclease Y	231697	233136	+	bi (<->)	CP001873	361	585	fig|708616.3.peg.361	MGF_2667	cvfA	hypothetical protein	0.304	0.646	bi (<->)	NC_000912	288	493	fig|272634.6.peg.288	MPN269	ysr1	Hydrolase, HAD superfamily	0.283	0.452	bi (<->)	NC_000908	141	484	fig|243273.25.peg.141	MG_130		Hydrolase, HAD superfamily	0.289	0.446	bi (<->)	CP014940	172	509	fig|2102.8.peg.172	JCVISYN3_0359		Ribonuclease Y
NC_006055	279	195	fig|265311.5.peg.279	Mfl279		PLF_46239_00003496	PGF_10534450	hypothetical protein	323369	323956	+
NC_006055	371	116	fig|265311.5.peg.371	Mfl371		PLF_46239_00000381	PGF_10532560	Ribosome-binding factor A	432357	432707	-	bi (<->)	CP001873	120	119	fig|708616.3.peg.120	MGF_0846	rbfA	hypothetical protein	0.324	0.874	bi (<->)	NC_000912	174	116	fig|272634.6.peg.174	MPN156	rbfA	Ribosome-binding factor A	0.267	0.957											bi (<->)	CP014940	137	117	fig|2102.8.peg.137	JCVISYN3_0289		hypothetical protein
NC_006055	204	166	fig|265311.5.peg.204	Mfl203		PLF_46239_00000467	PGF_08206632	RecU Holliday junction resolvase	228630	229130	-	bi (<->)	CP001873	149	174	fig|708616.3.peg.149	MGF_1036	recU	hypothetical protein	0.297	0.828											bi (<->)	NC_000908	414	159	fig|243273.25.peg.414	MG_352		RecU Holliday junction resolvase	0.317	0.881
NC_006055	197	422	fig|265311.5.peg.197	Mfl196		PLF_46239_00000083	PGF_00769755	16S rRNA (cytosine(967)-C(5))-methyltransferase (EC 2.1.1.176)	222700	223968	+
NC_006055	401	1408	fig|265311.5.peg.401	Mfl401		PLF_46239_00000034	PGF_06833668	hypothetical protein	460796	465022	-																															bi (<->)	CP014940	279	1482	fig|2102.8.peg.279	JCVISYN3_0531		hypothetical protein
NC_006055	48	238	fig|265311.5.peg.48	Mfl048		PLF_46239_00000375	PGF_02472178	Uncharacterized metal-dependent hydrolase YcfH	63557	64273	+	uni (->)	CP001873	788	266	fig|708616.3.peg.788	MGF_5643	tatD	Uncharacterized metal-dependent hydrolase YcfH	0.321	0.857	uni (->)	NC_000912	9	261	fig|272634.6.peg.9	MPN009	yabD	Uncharacterized metal-dependent hydrolase YcfH	0.335	0.870	uni (->)	NC_000908	9	262	fig|243273.25.peg.9	MG_009		Uncharacterized metal-dependent hydrolase YcfH	0.308	0.866
NC_006055	551	206	fig|265311.5.peg.551	Mfl547		PLF_46239_00000407	PGF_10496604	Deoxyadenosine kinase (EC 2.7.1.76) @ Deoxyguanosine kinase (EC 2.7.1.113)	640594	641214	-																															bi (<->)	CP014940	161	205	fig|2102.8.peg.161	JCVISYN3_0330		Deoxyadenosine kinase (EC 2.7.1.76) @ Deoxyguanosine kinase (EC 2.7.1.113)
NC_006055	490	317	fig|265311.5.peg.490	Mfl484		PLF_46239_00000082	PGF_07915158	N(6)-L-threonylcarbamoyladenine synthase (EC 2.3.1.234)	568949	569902	-	bi (<->)	CP001873	367	320	fig|708616.3.peg.367	MGF_2719	gcp	N(6)-L-threonylcarbamoyladenine synthase (EC 2.3.1.234)	0.404	0.963	bi (<->)	NC_000912	59	319	fig|272634.6.peg.59	MPN059	gcp	N(6)-L-threonylcarbamoyladenine synthase (EC 2.3.1.234)	0.381	0.947	bi (<->)	NC_000908	45	315	fig|243273.25.peg.45	MG_046		N(6)-L-threonylcarbamoyladenine synthase (EC 2.3.1.234)	0.398	0.956	bi (<->)	CP014940	40	318	fig|2102.8.peg.40	JCVISYN3_0079		N(6)-L-threonylcarbamoyladenine synthase (EC 2.3.1.234)
NC_006055	550	237	fig|265311.5.peg.550	Mfl546		PLF_46239_00000301	PGF_06447550	FIG007491: hypothetical protein YeeN	639879	640592	-	bi (<->)	CP001873	140	234	fig|708616.3.peg.140	MGF_0966		Probable transcriptional regulatory protein YebC	0.312	0.850	bi (<->)	NC_000912	517	235	fig|272634.6.peg.517	MPN478		Probable transcriptional regulatory protein YebC	0.277	0.983	bi (<->)	NC_000908	387	239	fig|243273.25.peg.387	MG_332		Probable transcriptional regulatory protein YebC	0.272	0.975
NC_006055	436	228	fig|265311.5.peg.436	Mfl435		PLF_46239_00002994	PGF_10337081	hypothetical protein	512776	513462	+
NC_006055	71	447	fig|265311.5.peg.71	Mfl071		PLF_46239_00002957	PGF_07629184	Cytosol aminopeptidase PepA (EC 3.4.11.1)	91753	93096	+	uni (->)	CP001873	380	445	fig|708616.3.peg.380	MGF_2807	pepA	Cytosol aminopeptidase PepA (EC 3.4.11.1)	0.399	0.836	bi (<->)	NC_000912	634	445	fig|272634.6.peg.634	MPN572		Cytosol aminopeptidase PepA (EC 3.4.11.1)	0.433	0.867	uni (->)	NC_000908	457	447	fig|243273.25.peg.457	MG_391		Cytosol aminopeptidase PepA (EC 3.4.11.1)	0.424	0.843	bi (<->)	CP014940	253	451	fig|2102.8.peg.253	JCVISYN3_0154		Cytosol aminopeptidase PepA (EC 3.4.11.1)
NC_006055	158	846	fig|265311.5.peg.158	Mfl157		PLF_46239_00003544	PGF_00087502	hypothetical protein	170806	173346	+
NC_006055	196	297	fig|265311.5.peg.196	Mfl195		PLF_46239_00000071	PGF_00689961	Guanylate kinase (EC 2.7.4.8)	221817	222710	+	bi (<->)	CP001873	699	189	fig|708616.3.peg.699	MGF_5007	gmk	Guanylate kinase (EC 2.7.4.8)	0.484	0.979	bi (<->)	NC_000912	265	189	fig|272634.6.peg.265	MPN246	gmk	Guanylate kinase (EC 2.7.4.8)	0.385	0.984	bi (<->)	NC_000908	118	189	fig|243273.25.peg.118	MG_107	gmk	Guanylate kinase (EC 2.7.4.8)	0.396	0.984	bi (<->)	CP014940	96	297	fig|2102.8.peg.96	JCVISYN3_0203		Guanylate kinase (EC 2.7.4.8)
NC_006055	290	372	fig|265311.5.peg.290	Mfl290		PLF_46239_00001604	PGF_08225224	hypothetical protein	335194	336312	+
NC_006055	292	471	fig|265311.5.peg.292	Mfl292	nusA	PLF_46239_00000056	PGF_07063065	Transcription termination protein NusA	336904	338319	+	bi (<->)	CP001873	117	622	fig|708616.3.peg.117	MGF_0818	nusA	Transcription termination protein NusA	0.264	0.746	bi (<->)	NC_000912	171	540	fig|272634.6.peg.171	MPN154	nusA	Transcription termination protein NusA	0.258	0.648	bi (<->)	NC_000908	161	531	fig|243273.25.peg.161	MG_141	nusA	Transcription termination protein NusA	0.292	0.659	bi (<->)	CP014940	145	584	fig|2102.8.peg.145	JCVISYN3_0300		Transcription termination protein NusA
NC_006055	329	267	fig|265311.5.peg.329	Mfl329		PLF_46239_00000104	PGF_00011463	RNA binding methyltransferase FtsJ like	387258	388061	-
NC_006055	287	422	fig|265311.5.peg.287	Mfl287		PLF_46239_00000303	PGF_03752718	Intramembrane protease RasP/YluC, implicated in cell division based on FtsL cleavage	328745	330013	+
NC_006055	55	249	fig|265311.5.peg.55	Mfl055		PLF_46239_00000156	PGF_05595534	DNA polymerase I 5'-3' exonuclease domain	68965	69714	-	uni (->)	CP001873	613	288	fig|708616.3.peg.613	MGF_4340	exo	DNA polymerase I (EC 2.7.7.7)	0.321	0.733	uni (->)	NC_000912	410	291	fig|272634.6.peg.410	MPN379	polA	DNA polymerase I 5'-3' exonuclease domain	0.340	0.684	uni (->)	NC_000908	303	291	fig|243273.25.peg.303	MG_262		DNA polymerase I 5'-3' exonuclease domain	0.323	0.687	bi (<->)	CP014940	46	303	fig|2102.8.peg.46	JCVISYN3_0097		DNA polymerase I 5'-3' exonuclease domain
NC_006055	258	251	fig|265311.5.peg.258	Mfl258		PLF_46239_00000323	PGF_07411046	Uncharacterized RNA methyltransferase YsgA	286541	287296	+	bi (<->)	CP001873	334	277	fig|708616.3.peg.334	MGF_2479		hypothetical protein	0.285	0.949	uni (->)	NC_000912	382	242	fig|272634.6.peg.382	MPN355	yacO	23S rRNA (guanosine(2251)-2'-O)-methyltransferase (EC 2.1.1.185)	0.284	0.595	uni (->)	NC_000908	289	242	fig|243273.25.peg.289	MG_252		23S rRNA (guanosine(2251)-2'-O)-methyltransferase (EC 2.1.1.185)	0.290	0.653	bi (<->)	CP014940	244	255	fig|2102.8.peg.244	JCVISYN3_0448		23S rRNA (guanosine(2251)-2'-O)-methyltransferase (EC 2.1.1.185)
NC_006055	684	110	fig|265311.5.peg.684	Mfl682		PLF_46239_00000252	PGF_08424570	Ribonuclease P protein component (EC 3.1.26.5)	792445	792777	-	bi (<->)	CP001873	10	115	fig|708616.3.peg.10	MGF_0045	rnpA	hypothetical protein	0.437	0.600											bi (<->)	NC_000908	535	121	fig|243273.25.peg.535	MG_465	rnpA	Ribonuclease P protein component (EC 3.1.26.5)	0.385	0.620	bi (<->)	CP014940	451	109	fig|2102.8.peg.451	JCVISYN3_0909		Ribonuclease P protein component (EC 3.1.26.5)
NC_006055	561	238	fig|265311.5.peg.561	Mfl556		PLF_46239_00000123	PGF_02923127	Uridylate kinase (EC 2.7.4.22)	648680	649396	-	bi (<->)	CP001873	96	236	fig|708616.3.peg.96	MGF_0651	pyrH	Uridylate kinase (EC 2.7.4.22)	0.429	0.966	bi (<->)	NC_000912	696	235	fig|272634.6.peg.696	MPN632	pyrH	Uridylate kinase (EC 2.7.4.22)	0.364	0.979	bi (<->)	NC_000908	500	243	fig|243273.25.peg.500	MG_434	pyrH	Uridylate kinase (EC 2.7.4.22)	0.333	0.942	bi (<->)	CP014940	282	237	fig|2102.8.peg.282	JCVISYN3_0537		Uridylate kinase (EC 2.7.4.22)
NC_006055	426	452	fig|265311.5.peg.426	Mfl425		PLF_46239_00000815	PGF_00976584	beta-glucosidase (EC 3.2.1.21)	498236	499594	+
NC_006055	89	242	fig|265311.5.peg.89	Mfl088		PLF_46239_00000155	PGF_08582746	23S rRNA (guanosine(2251)-2'-O)-methyltransferase (EC 2.1.1.185)	110301	111029	+	bi (<->)	CP001873	738	260	fig|708616.3.peg.738	MGF_5261		23S rRNA (guanosine(2251)-2'-O)-methyltransferase (EC 2.1.1.185)	0.389	0.735	bi (<->)	NC_000912	382	242	fig|272634.6.peg.382	MPN355	yacO	23S rRNA (guanosine(2251)-2'-O)-methyltransferase (EC 2.1.1.185)	0.417	0.715	bi (<->)	NC_000908	289	242	fig|243273.25.peg.289	MG_252		23S rRNA (guanosine(2251)-2'-O)-methyltransferase (EC 2.1.1.185)	0.407	0.740	bi (<->)	CP014940	426	244	fig|2102.8.peg.426	JCVISYN3_0838		23S rRNA (guanosine(2251)-2'-O)-methyltransferase (EC 2.1.1.185)
NC_006055	402	226	fig|265311.5.peg.402	Mfl402		PLF_46239_00000602	PGF_00723627	Intracellular protease	470174	470854	-
NC_006055	545	166	fig|265311.5.peg.545	Mfl541		PLF_46239_00000453	PGF_06000821	16S rRNA processing protein RimM	636506	637006	-																															bi (<->)	CP014940	176	164	fig|2102.8.peg.176	JCVISYN3_0363		hypothetical protein
NC_006055	313	469	fig|265311.5.peg.313	Mfl313		PLF_46239_00005250	PGF_08148954	6-phospho-beta-glucosidase (EC 3.2.1.86)	364183	365592	+
NC_006055	85	448	fig|265311.5.peg.85	Mfl084		PLF_46239_00000107	PGF_10518765	Replicative DNA helicase (DnaB) (EC 3.6.4.12)	105090	106436	+	bi (<->)	CP001873	668	539	fig|708616.3.peg.668	MGF_4856	dnaB	Replicative DNA helicase (DnaB) (EC 3.6.4.12)	0.327	0.614	bi (<->)	NC_000912	251	473	fig|272634.6.peg.251	MPN232	dnaB	Replicative DNA helicase (DnaB) (EC 3.6.4.12)	0.359	0.592	bi (<->)	NC_000908	104	468	fig|243273.25.peg.104	MG_094	dnaB	Replicative DNA helicase (DnaB) (EC 3.6.4.12)	0.306	0.966	bi (<->)	CP014940	422	438	fig|2102.8.peg.422	JCVISYN3_0834		Replicative DNA helicase (DnaB) (EC 3.6.4.12)
NC_006055	183	431	fig|265311.5.peg.183	Mfl182		PLF_46239_00000333	PGF_08225224	hypothetical protein	212439	213734	+	uni (->)	CP001873	222	279	fig|708616.3.peg.222	MGF_1624	cbiO_2	ATPase component of general energizing module of ECF transporters	0.276	0.821	uni (->)	NC_000912	468	270	fig|272634.6.peg.468	MPN433	cbiO	ATPase component of general energizing module of ECF transporters	0.284	0.819	uni (->)	NC_000908	67	466	fig|243273.25.peg.67	MG_065		ABC transporter, ATP-binding protein	0.271	0.464	uni (->)	CP014940	89	351	fig|2102.8.peg.89	JCVISYN3_0197		Spermidine/putrescine import ABC transporter ATP-binding protein PotA (TC 3.A.1.11.1)
NC_006055	484	155	fig|265311.5.peg.484	Mfl478		PLF_46239_00000212	PGF_07480521	23S rRNA (pseudouridine(1915)-N(3))-methyltransferase (EC 2.1.1.177)	562795	563262	-																															bi (<->)	CP014940	174	155	fig|2102.8.peg.174	JCVISYN3_0361		23S rRNA (pseudouridine(1915)-N(3))-methyltransferase (EC 2.1.1.177)
NC_006055	252	328	fig|265311.5.peg.252	Mfl252		PLF_46239_00000222	PGF_07285706	Oxidoreductase, aldo/keto reductase family	281158	282144	+
NC_006055	62	310	fig|265311.5.peg.62	Mfl062		PLF_46239_00000308	PGF_04645019	HPr kinase/phosphorylase	80225	81157	+	bi (<->)	CP001873	786	310	fig|708616.3.peg.786	MGF_5626	hprK	HPr kinase/phosphorylase	0.358	0.913	bi (<->)	NC_000912	242	312	fig|272634.6.peg.242	MPN223		HPr kinase/phosphorylase	0.339	0.955	bi (<->)	NC_000908	95	311	fig|243273.25.peg.95	MG_085	ser	HPr kinase/phosphorylase	0.364	0.926	bi (<->)	CP014940	411	313	fig|2102.8.peg.411	JCVISYN3_0821		HPr kinase/phosphorylase
NC_006055	569	89	fig|265311.5.peg.569	Mfl565		PLF_46239_00000461	PGF_08051111	Phosphotransferase system, phosphocarrier protein HPr	657113	657382	-	bi (<->)	CP001873	33	88	fig|708616.3.peg.33	MGF_0199	fruB	hypothetical protein	0.307	0.989	bi (<->)	NC_000912	53	88	fig|272634.6.peg.53	MPN053	ptsH	Phosphotransferase system, phosphocarrier protein HPr	0.456	0.886	bi (<->)	NC_000908	40	88	fig|243273.25.peg.40	MG_041	ptsH	Phosphotransferase system, phosphocarrier protein HPr	0.488	0.920	bi (<->)	CP014940	359	89	fig|2102.8.peg.359	JCVISYN3_0694		hypothetical protein
NC_006055	431	480	fig|265311.5.peg.431	Mfl430		PLF_46239_00002952	PGF_08148954	6-phospho-beta-glucosidase (EC 3.2.1.86)	507621	509063	-
NC_006055	432	514	fig|265311.5.peg.432	Mfl431		PLF_46239_00005201	PGF_00646501	hypothetical protein	509047	510591	-
NC_006055	295	629	fig|265311.5.peg.295	Mfl295	infB	PLF_46239_00000281	PGF_10525419	Translation initiation factor 2	338874	340763	+	bi (<->)	CP001873	119	615	fig|708616.3.peg.119	MGF_0834	infB	Translation initiation factor 2	0.471	0.992	bi (<->)	NC_000912	173	617	fig|272634.6.peg.173	MPN155	infB	Translation initiation factor 2	0.439	0.987	bi (<->)	NC_000908	163	619	fig|243273.25.peg.163	MG_142	infB	Translation initiation factor 2	0.438	0.992	bi (<->)	CP014940	142	620	fig|2102.8.peg.142	JCVISYN3_0297		Translation initiation factor 2
NC_006055	343	376	fig|265311.5.peg.343	Mfl343		PLF_46239_00000220	PGF_10048015	Inosine-5'-monophosphate dehydrogenase (EC 1.1.1.205) / CBS domain	398704	399834	+
NC_006055	50	163	fig|265311.5.peg.50	Mfl050		PLF_46239_00000593	PGF_05083865	Peptide-methionine (S)-S-oxide reductase MsrA (EC 1.8.4.11)	64863	65354	-	bi (<->)	CP001873	768	160	fig|708616.3.peg.768	MGF_5480	msrA	Peptide-methionine (S)-S-oxide reductase MsrA (EC 1.8.4.11)	0.503	0.963	bi (<->)	NC_000912	670	157	fig|272634.6.peg.670	MPN607	pmsR	Peptide-methionine (S)-S-oxide reductase MsrA (EC 1.8.4.11)	0.490	0.968	bi (<->)	NC_000908	477	157	fig|243273.25.peg.477	MG_408	pmsR	Peptide-methionine (S)-S-oxide reductase MsrA (EC 1.8.4.11)	0.510	0.968
NC_006055	413	374	fig|265311.5.peg.413	Mfl412		PLF_46239_00000128	PGF_07304022	tRNA-specific 2-thiouridylase MnmA (EC 2.8.1.13)	481235	482359	-	bi (<->)	CP001873	127	657	fig|708616.3.peg.127	MGF_0881		tRNA-specific 2-thiouridylase MnmA (EC 2.8.1.13)	0.422	0.553	bi (<->)	NC_000912	457	370	fig|272634.6.peg.457	MPN422		tRNA-specific 2-thiouridylase MnmA (EC 2.8.1.13)	0.412	0.976	bi (<->)	NC_000908	346	367	fig|243273.25.peg.346	MG_295		tRNA-specific 2-thiouridylase MnmA (EC 2.8.1.13)	0.418	0.989	bi (<->)	CP014940	191	375	fig|2102.8.peg.191	JCVISYN3_0387		tRNA-specific 2-thiouridylase MnmA (EC 2.8.1.13)
NC_006055	190	64	fig|265311.5.peg.190	Mfl189	rpmI	PLF_46239_00000218	PGF_03818138	LSU ribosomal protein L35p	218332	218526	+	bi (<->)	CP001873	479	64	fig|708616.3.peg.479	MGF_3420	rpmI	LSU ribosomal protein L35p	0.594	0.984	bi (<->)	NC_000912	123	59	fig|272634.6.peg.123	MPN116	rpmI	LSU ribosomal protein L35p	0.508	0.983	bi (<->)	NC_000908	229	59	fig|243273.25.peg.229	MG_197	rpmI	LSU ribosomal protein L35p	0.492	0.966	bi (<->)	CP014940	92	63	fig|2102.8.peg.92	JCVISYN3_0199		LSU ribosomal protein L35p
NC_006055	41	422	fig|265311.5.peg.41	Mfl041		PLF_46239_00000787	PGF_01915472	Dihydrolipoamide acetyltransferase component of pyruvate dehydrogenase complex (EC 2.3.1.12)	55798	57066	+	bi (<->)	CP001873	349	438	fig|708616.3.peg.349	MGF_2592	aceF	Dihydrolipoamide acetyltransferase component of pyruvate dehydrogenase complex (EC 2.3.1.12)	0.363	0.998	bi (<->)	NC_000912	422	402	fig|272634.6.peg.422	MPN391	pdhC	Dihydrolipoamide acetyltransferase component of pyruvate dehydrogenase complex (EC 2.3.1.12)	0.362	0.527	bi (<->)	NC_000908	314	384	fig|243273.25.peg.314	MG_272	pdhC	Dihydrolipoamide acetyltransferase component of pyruvate dehydrogenase complex (EC 2.3.1.12)	0.346	0.940	bi (<->)	CP014940	105	441	fig|2102.8.peg.105	JCVISYN3_0227		Dihydrolipoamide acetyltransferase component of pyruvate dehydrogenase complex (EC 2.3.1.12)
NC_006055	162	95	fig|265311.5.peg.162	Mfl161		PLF_46239_00000452	PGF_07836795	Aspartyl-tRNA(Asn) amidotransferase subunit C (EC 6.3.5.6) @ Glutamyl-tRNA(Gln) amidotransferase subunit C (EC 6.3.5.7)	183536	183823	+																															bi (<->)	CP014940	354	98	fig|2102.8.peg.354	JCVISYN3_0689		hypothetical protein
NC_006055	633	168	fig|265311.5.peg.633	Mfl630		PLF_46239_00000478	PGF_01898991	Threonylcarbamoyl-AMP synthase (EC 2.7.7.87)	737006	737512	-	uni (->)	CP001873	146	182	fig|708616.3.peg.146	MGF_1029		hypothetical protein	0.279	0.654																					bi (<->)	CP014940	72	166	fig|2102.8.peg.72	JCVISYN3_0144		Threonylcarbamoyl-AMP synthase (EC 2.7.7.87)
NC_006055	42	602	fig|265311.5.peg.42	Mfl042		PLF_46239_00000151	PGF_12884219	Lipoate carrier protein / Dihydrolipoamide dehydrogenase of pyruvate dehydrogenase complex (EC 1.8.1.4)	57082	58890	+	bi (<->)	CP001873	350	461	fig|708616.3.peg.350	MGF_2598	lpd	Dihydrolipoamide dehydrogenase of pyruvate dehydrogenase complex (EC 1.8.1.4)	0.444	0.970	bi (<->)	NC_000912	421	457	fig|272634.6.peg.421	MPN390	pdhD	Dihydrolipoamide dehydrogenase of pyruvate dehydrogenase complex (EC 1.8.1.4)	0.420	0.978	bi (<->)	NC_000908	313	457	fig|243273.25.peg.313	MG_271	pdhD	Dihydrolipoamide dehydrogenase of pyruvate dehydrogenase complex (EC 1.8.1.4)	0.419	0.976	bi (<->)	CP014940	106	629	fig|2102.8.peg.106	JCVISYN3_0228		Lipoate carrier protein / Dihydrolipoamide dehydrogenase of pyruvate dehydrogenase complex (EC 1.8.1.4)
NC_006055	82	151	fig|265311.5.peg.82	Mfl081		PLF_46239_00000473	PGF_02142873	Single-stranded DNA-binding protein	103797	104252	+																															bi (<->)	CP014940	16	146	fig|2102.8.peg.16	JCVISYN3_0026		hypothetical protein
NC_006055	340	163	fig|265311.5.peg.340	Mfl340		PLF_46239_00000317	PGF_01935566	Nicotinamidase (EC 3.5.1.19)	396060	396551	+
NC_006055	223	223	fig|265311.5.peg.223	Mfl223		PLF_46239_00000166	PGF_10245672	Ribulose-phosphate 3-epimerase (EC 5.1.3.1)	249208	249879	+	bi (<->)	CP001873	694	215	fig|708616.3.peg.694	MGF_4976	rpe	hypothetical protein	0.335	0.907	bi (<->)	NC_000912	270	210	fig|272634.6.peg.270	MPN251	cfxE	Ribulose-phosphate 3-epimerase (EC 5.1.3.1)	0.315	0.781	bi (<->)	NC_000908	123	209	fig|243273.25.peg.123	MG_112		Ribulose-phosphate 3-epimerase (EC 5.1.3.1)	0.326	0.794	bi (<->)	CP014940	125	225	fig|2102.8.peg.125	JCVISYN3_0262		Ribulose-phosphate 3-epimerase (EC 5.1.3.1)
NC_006055	386	481	fig|265311.5.peg.386	Mfl386		PLF_46239_00000609	PGF_00350256	hypothetical protein	444517	445962	-																															bi (<->)	CP014940	267	433	fig|2102.8.peg.267	JCVISYN3_0516		hypothetical protein
NC_006055	445	140	fig|265311.5.peg.445	Mfl443		PLF_46239_00000412	PGF_02233301	hypothetical protein	517966	518388	-
NC_006055	460	255	fig|265311.5.peg.460	Mfl454		PLF_46239_00000725	PGF_02233417	hypothetical protein	535709	536476	-
NC_006055	478	259	fig|265311.5.peg.478	Mfl472		PLF_46239_00000728	PGF_02233419	hypothetical protein	556287	557066	-																															bi (<->)	CP014940	134	268	fig|2102.8.peg.134	JCVISYN3_0286		hypothetical protein
NC_006055	589	596	fig|265311.5.peg.589	Mfl585		PLF_46239_00000654	PGF_00366817	hypothetical protein	684066	685856	-																															bi (<->)	CP014940	113	595	fig|2102.8.peg.113	JCVISYN3_0239		hypothetical protein
NC_006055	607	817	fig|265311.5.peg.607	Mfl604		PLF_46239_00000627	PGF_00178443	hypothetical protein	706623	709076	-
NC_006055	628	181	fig|265311.5.peg.628	Mfl625		PLF_46239_00001046	PGF_00392337	hypothetical protein	732418	732963	-
NC_006055	285	90	fig|265311.5.peg.285	Mfl285		PLF_46239_00001029	PGF_00277370	hypothetical protein	327327	327599	+
NC_006055	376	253	fig|265311.5.peg.376	Mfl376		PLF_46239_00000719	PGF_02233411	hypothetical protein	435684	436445	+
NC_006055	427	543	fig|265311.5.peg.427	Mfl426		PLF_46239_00001036	PGF_00370220	hypothetical protein	499598	501229	+
NC_006055	557	128	fig|265311.5.peg.557	Mfl553		PLF_46239_00001021	PGF_00274629	hypothetical protein	644924	645310	-
NC_006055	603	385	fig|265311.5.peg.603	Mfl599		PLF_46239_00000536	PGF_02233324	hypothetical protein	702943	704100	-																															bi (<->)	CP014940	399	391	fig|2102.8.peg.399	JCVISYN3_0805		hypothetical protein
NC_006055	32	241	fig|265311.5.peg.32	Mfl032		PLF_46239_00000525	PGF_02233318	hypothetical protein	43810	44535	+
NC_006055	659	194	fig|265311.5.peg.659	Mfl657		PLF_46239_00001048	PGF_02231760	hypothetical protein	764438	765022	-
NC_006055	664	234	fig|265311.5.peg.664	Mfl662	gidB	PLF_46239_00000234	PGF_00008838	16S rRNA (guanine(527)-N(7))-methyltransferase (EC 2.1.1.170)	768615	769319	-	bi (<->)	CP001873	703	242	fig|708616.3.peg.703	MGF_5028	rsmG	16S rRNA (guanine(527)-N(7))-methyltransferase (EC 2.1.1.170)	0.348	0.880	bi (<->)	NC_000912	620	191	fig|272634.6.peg.620	MPN558	gidB	16S rRNA (guanine(527)-N(7))-methyltransferase (EC 2.1.1.170)	0.342	0.764	bi (<->)	NC_000908	445	192	fig|243273.25.peg.445	MG_380	gidB	16S rRNA (guanine(527)-N(7))-methyltransferase (EC 2.1.1.170)	0.326	0.708	bi (<->)	CP014940	437	231	fig|2102.8.peg.437	JCVISYN3_0874		16S rRNA (guanine(527)-N(7))-methyltransferase (EC 2.1.1.170)
NC_006055	243	216	fig|265311.5.peg.243	Mfl243		PLF_46239_00000603	PGF_00066139	Uracil-DNA glycosylase, family 1 (EC 3.2.2.27)	271060	271710	+	bi (<->)	CP001873	666	231	fig|708616.3.peg.666	MGF_4841	ung	Uracil-DNA glycosylase, family 1 (EC 3.2.2.27)	0.379	0.887	bi (<->)	NC_000912	254	240	fig|272634.6.peg.254	MPN235	ung	Uracil-DNA glycosylase, family 1 (EC 3.2.2.27)	0.267	0.904	bi (<->)	NC_000908	107	243	fig|243273.25.peg.107	MG_097	ung	Uracil-DNA glycosylase, family 1 (EC 3.2.2.27)	0.309	0.889
NC_006055	346	83	fig|265311.5.peg.346	Mfl348		PLF_46239_00000231	PGF_00427033	UPF0154 protein YneF	404837	405088	-	bi (<->)	CP001873	231	73	fig|708616.3.peg.231	MGF_1683		hypothetical protein	0.438	0.986	bi (<->)	NC_000912	521	73	fig|272634.6.peg.521	MPN482		UPF0154 protein YneF	0.508	0.795	bi (<->)	NC_000908	391	73	fig|243273.25.peg.391	MG_516		UPF0154 protein YneF	0.492	0.795	bi (<->)	CP014940	155	81	fig|2102.8.peg.155	JCVISYN3_0317		UPF0154 protein YneF
NC_006055	458	250	fig|265311.5.peg.458	Mfl452		PLF_46239_00000723	PGF_02233415	hypothetical protein	533959	534711	-
NC_006055	531	510	fig|265311.5.peg.531	Mfl527		PLF_46239_00002272	PGF_00188842	hypothetical protein	620061	621593	-
NC_006055	540	101	fig|265311.5.peg.540	Mfl536		PLF_46239_00000297	PGF_02233283	hypothetical protein	633353	633658	-
NC_006055	623	119	fig|265311.5.peg.623	Mfl620		PLF_46239_00000734	PGF_02233424	hypothetical protein	727496	727855	-
NC_006055	271	229	fig|265311.5.peg.271	Mfl271		PLF_46239_00000290	PGF_00413189	tRNA (adenine(22)-N(1))-methyltransferase (EC 2.1.1.217)	311240	311929	+	bi (<->)	CP001873	445	216	fig|708616.3.peg.445	MGF_3214		hypothetical protein	0.316	0.722	bi (<->)	NC_000912	378	213	fig|272634.6.peg.378	MPN351		tRNA (adenine(22)-N(1))-methyltransferase (EC 2.1.1.217)	0.248	0.925	bi (<->)	NC_000908	285	218	fig|243273.25.peg.285	MG_248		tRNA (adenine(22)-N(1))-methyltransferase (EC 2.1.1.217)	0.296	0.706	bi (<->)	CP014940	208	225	fig|2102.8.peg.208	JCVISYN3_0408		tRNA (adenine(22)-N(1))-methyltransferase (EC 2.1.1.217)
NC_006055	218	223	fig|265311.5.peg.218	Mfl218		PLF_46239_00000180	PGF_06530721	tRNA (guanine(46)-N(7))-methyltransferase (EC 2.1.1.33)	244281	244952	+	bi (<->)	CP001873	525	213	fig|708616.3.peg.525	MGF_3817		tRNA (guanine(46)-N(7))-methyltransferase (EC 2.1.1.33)	0.459	0.817	bi (<->)	NC_000912	579	210	fig|272634.6.peg.579	MPN522		tRNA (guanine(46)-N(7))-methyltransferase (EC 2.1.1.33)	0.382	0.952	bi (<->)	NC_000908	407	210	fig|243273.25.peg.407	MG_347		tRNA (guanine(46)-N(7))-methyltransferase (EC 2.1.1.33)	0.405	0.919
NC_006055	274	514	fig|265311.5.peg.274	Mfl274		PLF_46239_00002862	PGF_00131354	hypothetical protein	314145	315689	+											bi (<->)	NC_000912	722	401	fig|272634.6.peg.722	MPN657		hypothetical protein	0.286	0.496											bi (<->)	CP014940	211	504	fig|2102.8.peg.211	JCVISYN3_0411		hypothetical protein
NC_006055	644	308	fig|265311.5.peg.644	Mfl642		PLF_46239_00000468	PGF_02382389	Ribokinase (EC 2.7.1.15)	747090	748016	-																					uni (->)	NC_000908	64	300	fig|243273.25.peg.64	MG_063	fruK	1-phosphofructokinase (EC 2.7.1.56)	0.220	0.857
NC_006055	121	561	fig|265311.5.peg.121	Mfl120		PLF_46239_00000126	PGF_00420785	D-Ribose 1,5-phosphomutase (EC 5.4.2.7)	144340	146025	+	bi (<->)	CP001873	219	543	fig|708616.3.peg.219	MGF_1601	cpsG	hypothetical protein	0.339	0.983	bi (<->)	NC_000912	67	554	fig|272634.6.peg.67	MPN066	cpsG	D-Ribose 1,5-phosphomutase (EC 5.4.2.7)	0.310	0.926	bi (<->)	NC_000908	53	550	fig|243273.25.peg.53	MG_053	manB	D-Ribose 1,5-phosphomutase (EC 5.4.2.7)	0.344	0.978	bi (<->)	CP014940	373	558	fig|2102.8.peg.373	JCVISYN3_0733		D-Ribose 1,5-phosphomutase (EC 5.4.2.7)
NC_006055	362	292	fig|265311.5.peg.362	Mfl363		PLF_46239_00002895	PGF_00233903	hypothetical protein	422689	423567	-
NC_006055	246	682	fig|265311.5.peg.246	Mfl246		PLF_46239_00000482	PGF_00201637	hypothetical protein	273209	275257	-																															bi (<->)	CP014940	236	718	fig|2102.8.peg.236	JCVISYN3_0439		hypothetical protein
NC_006055	275	1336	fig|265311.5.peg.275	Mfl275		PLF_46239_00000326	PGF_00038654	Protein translocase subunit SecD / Protein translocase subunit SecF	315752	319762	+																															bi (<->)	CP014940	212	1384	fig|2102.8.peg.212	JCVISYN3_0412		hypothetical protein
NC_006055	304	455	fig|265311.5.peg.304	Mfl304		PLF_46239_00000890	PGF_00415865	CPG DNA methylase	348849	350216	+
NC_006055	323	211	fig|265311.5.peg.323	Mfl323		PLF_46239_00000878	PGF_00379778	hypothetical protein	379520	380155	+																															bi (<->)	CP014940	249	194	fig|2102.8.peg.249	JCVISYN3_0478		hypothetical protein
NC_006055	350	303	fig|265311.5.peg.350	Mfl352		PLF_46239_00000504	PGF_00225005	hypothetical protein	408440	409351	-
NC_006055	393	435	fig|265311.5.peg.393	Mfl393		PLF_46239_00000430	PGF_00416930	Cell division protein FtsA	453177	454484	-																															bi (<->)	CP014940	272	386	fig|2102.8.peg.272	JCVISYN3_0523		hypothetical protein
NC_006055	406	99	fig|265311.5.peg.406	Mfl406		PLF_46239_00000512	PGF_00374600	hypothetical protein	475934	476233	-																															bi (<->)	CP014940	196	100	fig|2102.8.peg.196	JCVISYN3_0392		hypothetical protein
NC_006055	473	190	fig|265311.5.peg.473	Mfl467		PLF_46239_00001541	PGF_02232103	hypothetical protein	551263	551835	-
NC_006055	578	316	fig|265311.5.peg.578	Mfl574		PLF_46239_00000335	PGF_00222378	hypothetical protein	669082	670032	+																															bi (<->)	CP014940	293	314	fig|2102.8.peg.293	JCVISYN3_0601		hypothetical protein
NC_006055	614	304	fig|265311.5.peg.614	Mfl611		PLF_46239_00000499	PGF_02233313	hypothetical protein	714913	715827	-
NC_006055	214	709	fig|265311.5.peg.214	Mfl214		PLF_46239_00000010	PGF_02946474	PTS system, N-acetylglucosamine-specific IIA component (EC 2.7.1.193) / PTS system, N-acetylglucosamine-specific IIB component (EC 2.7.1.193) / PTS system, N-acetylglucosamine-specific IIC component	237897	240026	+	bi (<->)	CP001873	141	890	fig|708616.3.peg.141	MGF_0979	ptsG_1	hypothetical protein	0.380	0.330																					bi (<->)	CP014940	383	745	fig|2102.8.peg.383	JCVISYN3_0779		PTS system, N-acetylglucosamine-specific IIA component (EC 2.7.1.193) / PTS system, N-acetylglucosamine-specific IIB component (EC 2.7.1.193) / PTS system, N-acetylglucosamine-specific IIC component
NC_006055	374	179	fig|265311.5.peg.374	Mfl374		PLF_46239_00002905	PGF_00413203	tRNA (cytidine(34)-2'-O)-methyltransferase (EC 2.1.1.207)	434484	435023	-	bi (<->)	CP001873	524	163	fig|708616.3.peg.524	MGF_3814	cspR	tRNA (cytidine(34)-2'-O)-methyltransferase (EC 2.1.1.207)	0.340	0.951	bi (<->)	NC_000912	578	166	fig|272634.6.peg.578	MPN521	ygl3	tRNA (cytidine(34)-2'-O)-methyltransferase (EC 2.1.1.207)	0.329	0.946	bi (<->)	NC_000908	406	166	fig|243273.25.peg.406	MG_346		tRNA (cytidine(34)-2'-O)-methyltransferase (EC 2.1.1.207)	0.350	0.946
NC_006055	298	629	fig|265311.5.peg.298	Mfl298		PLF_46239_00005226	PGF_12708362	hypothetical protein	342913	344802	+
NC_006055	510	838	fig|265311.5.peg.510	Mfl505		PLF_46239_00003031	PGF_02233316	hypothetical protein	592452	594968	-
NC_006055	587	992	fig|265311.5.peg.587	Mfl583		PLF_46239_00000143	PGF_10406880	DNA polymerase III alpha subunit (EC 2.7.7.7)	679868	682846	-	bi (<->)	CP001873	614	1023	fig|708616.3.peg.614	MGF_4355	dnaE	DNA polymerase III alpha subunit (EC 2.7.7.7)	0.353	0.805	bi (<->)	NC_000912	409	872	fig|272634.6.peg.409	MPN378	dnaE	DNA polymerase III alpha subunit (EC 2.7.7.7)	0.322	0.952	bi (<->)	NC_000908	302	874	fig|243273.25.peg.302	MG_261	polC-2	DNA polymerase III alpha subunit (EC 2.7.7.7)	0.324	0.950	bi (<->)	CP014940	302	987	fig|2102.8.peg.302	JCVISYN3_0612		DNA polymerase III alpha subunit (EC 2.7.7.7)
NC_006055	369	639	fig|265311.5.peg.369	Mfl369		PLF_46239_00000484	PGF_06887246	DNA internalization-related competence protein ComEC/Rec2	429811	431730	-
NC_006055	518	306	fig|265311.5.peg.518	Mfl514		PLF_46239_00000369	PGF_07085092	Fructokinase (EC 2.7.1.4)	605495	606415	-
NC_006055	519	483	fig|265311.5.peg.519	Mfl515		PLF_46239_00000386	PGF_08147841	Sucrose-6-phosphate hydrolase (EC 3.2.1.26)	606417	607868	-
NC_006055	530	479	fig|265311.5.peg.530	Mfl526		PLF_46239_00000275	PGF_08147841	Sucrose-6-phosphate hydrolase (EC 3.2.1.26)	618620	620059	-
NC_006055	25	329	fig|265311.5.peg.25	Mfl025		PLF_46239_00003734	PGF_02233499	hypothetical protein	36576	37565	+	bi (<->)	CP001873	39	329	fig|708616.3.peg.39	MGF_0259	ugpA	N-Acetyl-D-glucosamine ABC transport system, permease protein	0.338	0.872	bi (<->)	NC_000912	149	329	fig|272634.6.peg.149	MPN135	ugpA	N-Acetyl-D-glucosamine ABC transport system, permease protein	0.293	0.903	bi (<->)	NC_000908	215	288	fig|243273.25.peg.215	MG_188		N-Acetyl-D-glucosamine ABC transport system, permease protein	0.337	0.913
NC_006055	144	135	fig|265311.5.peg.144	Mfl143		PLF_46239_00000517	PGF_08837849	Cytidine deaminase (EC 3.5.4.5)	157796	158203	+	bi (<->)	CP001873	218	134	fig|708616.3.peg.218	MGF_1597	cdd	Cytidine deaminase (EC 3.5.4.5)	0.426	0.903	bi (<->)	NC_000912	66	103	fig|272634.6.peg.66	MPN065	cdd	Cytidine deaminase (EC 3.5.4.5)	0.392	0.913	bi (<->)	NC_000908	52	130	fig|243273.25.peg.52	MG_052	cdd	Cytidine deaminase (EC 3.5.4.5)	0.360	0.938
NC_006055	281	186	fig|265311.5.peg.281	Mfl281		PLF_46239_00000365	PGF_01135236	Dephospho-CoA kinase (EC 2.7.1.24)	324263	324823	+
NC_006055	506	315	fig|265311.5.peg.506	Mfl501		PLF_46239_00003308	PGF_00228506	hypothetical protein	588125	589072	-
NC_006055	468	955	fig|265311.5.peg.468	Mfl462		PLF_46239_00000058	PGF_01607757	hypothetical protein	545733	548600	-
NC_006055	272	258	fig|265311.5.peg.272	Mfl272		PLF_46239_00000446	PGF_09020471	GTP cyclohydrolase 1 type 2 homolog YbgI	311907	312683	+	bi (<->)	CP001873	446	258	fig|708616.3.peg.446	MGF_3217		hypothetical protein	0.280	0.922																					bi (<->)	CP014940	209	258	fig|2102.8.peg.209	JCVISYN3_0409		GTP cyclohydrolase 1 type 2 homolog YbgI
NC_006055	576	249	fig|265311.5.peg.576	Mfl572		PLF_46239_00000429	PGF_07387912	ABC transporter, ATP-binding protein (cluster 12, methionine/phosphonates)	666751	667500	-	uni (->)	CP001873	25	499	fig|708616.3.peg.25	MGF_0155		ABC transporter, ATP-binding protein	0.325	0.433	bi (<->)	NC_000912	451	244	fig|272634.6.peg.451	MPN416	P29	ABC transporter ATP-binding protein, associated with thiamin (pyrophosphate?) binding lipoprotein p37	0.333	0.926	bi (<->)	NC_000908	340	245	fig|243273.25.peg.340	MG_290		ABC transporter ATP-binding protein, associated with thiamin (pyrophosphate?) binding lipoprotein p37	0.306	0.967	bi (<->)	CP014940	364	249	fig|2102.8.peg.364	JCVISYN3_0707		hypothetical protein
NC_006055	367	319	fig|265311.5.peg.367	Mfl368		PLF_46239_00000438	PGF_09201380	DNA polymerase III delta subunit (EC 2.7.7.7)	428426	429385	-																															bi (<->)	CP014940	416	316	fig|2102.8.peg.416	JCVISYN3_0826		hypothetical protein
NC_006055	254	426	fig|265311.5.peg.254	Mfl254		PLF_46239_00002944	PGF_10505717	Glucose-6-phosphate isomerase (EC 5.3.1.9)	282863	284143	+	bi (<->)	CP001873	695	426	fig|708616.3.peg.695	MGF_4982	pgi	Glucose-6-phosphate isomerase (EC 5.3.1.9)	0.367	0.948	bi (<->)	NC_000912	269	430	fig|272634.6.peg.269	MPN250	pgi	Glucose-6-phosphate isomerase (EC 5.3.1.9)	0.382	0.937	bi (<->)	NC_000908	122	431	fig|243273.25.peg.122	MG_111	pgi	Glucose-6-phosphate isomerase (EC 5.3.1.9)	0.371	0.930	bi (<->)	CP014940	242	427	fig|2102.8.peg.242	JCVISYN3_0445		Glucose-6-phosphate isomerase (EC 5.3.1.9)
NC_006055	502	886	fig|265311.5.peg.502	Mfl496		PLF_46239_00000146	PGF_12685599	Mg(2+) transport ATPase, P-type (EC 3.6.3.2)	580623	583283	-	uni (->)	CP001873	608	929	fig|708616.3.peg.608	MGF_4316		Calcium-transporting ATPase (EC 3.6.3.8)	0.280	0.750	uni (->)	NC_000912	228	866	fig|272634.6.peg.228	MPN209	mgtA	Cation-transporting ATPase, E1-E2 family	0.263	0.742	uni (->)	NC_000908	81	874	fig|243273.25.peg.81	MG_071		Cation-transporting ATPase, E1-E2 family	0.270	0.697	bi (<->)	CP014940	384	942	fig|2102.8.peg.384	JCVISYN3_0787		Mg(2+) transport ATPase, P-type (EC 3.6.3.2)
NC_006055	383	161	fig|265311.5.peg.383	Mfl383		PLF_46239_00000443	PGF_09348764	Dihydrofolate reductase (EC 1.5.1.3)	443148	443633	-	uni (->)	CP001873	53	317	fig|708616.3.peg.53	MGF_0354	folA	dCMP deaminase (EC 3.5.4.12)	0.386	0.473	bi (<->)	NC_000912	345	153	fig|272634.6.peg.345	MPN321	dhfr	Dihydrofolate reductase (EC 1.5.1.3)	0.333	0.961	bi (<->)	NC_000908	265	160	fig|243273.25.peg.265	MG_228	dhfR	Dihydrofolate reductase (EC 1.5.1.3)	0.373	0.988
NC_006055	117	99	fig|265311.5.peg.117	Mfl116		PLF_46239_00000454	PGF_07919746	ATP synthase epsilon chain (EC 3.6.3.14)	140306	140605	+																															bi (<->)	CP014940	385	99	fig|2102.8.peg.385	JCVISYN3_0789		ATP synthase epsilon chain (EC 3.6.3.14)
NC_006055	488	381	fig|265311.5.peg.488	Mfl482		PLF_46239_00002984	PGF_02451793	hypothetical protein	566942	568087	-
NC_006055	9	487	fig|265311.5.peg.9	Mfl009		PLF_46239_00003526	PGF_08148954	6-phospho-beta-glucosidase (EC 3.2.1.86)	12376	13839	+
NC_006055	176	478	fig|265311.5.peg.176	Mfl175		PLF_46239_00000103	PGF_07760799	Pyruvate kinase (EC 2.7.1.40)	203834	205270	+	bi (<->)	CP001873	353	508	fig|708616.3.peg.353	MGF_2614	pykF	Pyruvate kinase (EC 2.7.1.40)	0.420	0.959	bi (<->)	NC_000912	327	508	fig|272634.6.peg.327	MPN303	pyk	Pyruvate kinase (EC 2.7.1.40)	0.421	0.894	bi (<->)	NC_000908	251	508	fig|243273.25.peg.251	MG_216	pyk	Pyruvate kinase (EC 2.7.1.40)	0.414	0.894	bi (<->)	CP014940	103	478	fig|2102.8.peg.103	JCVISYN3_0221		Pyruvate kinase (EC 2.7.1.40)
NC_006055	239	254	fig|265311.5.peg.239	Mfl239		PLF_46239_00000229	PGF_06823736	2',3'-cyclic-nucleotide 2'-phosphodiesterase, Bsub YmdB	265710	266474	+	bi (<->)	CP001873	455	284	fig|708616.3.peg.455	MGF_3266		2',3'-cyclic-nucleotide 2'-phosphodiesterase, Bsub YmdB	0.374	0.919	bi (<->)	NC_000912	376	280	fig|272634.6.peg.376	MPN349		2',3'-cyclic-nucleotide 2'-phosphodiesterase, Bsub YmdB	0.408	0.929	bi (<->)	NC_000908	283	281	fig|243273.25.peg.283	MG_246		2',3'-cyclic-nucleotide 2'-phosphodiesterase, Bsub YmdB	0.376	0.925	bi (<->)	CP014940	229	257	fig|2102.8.peg.229	JCVISYN3_0431		2',3'-cyclic-nucleotide 2'-phosphodiesterase, Bsub YmdB
NC_006055	618	483	fig|265311.5.peg.618	Mfl615		PLF_46239_00001502	PGF_08148954	6-phospho-beta-glucosidase (EC 3.2.1.86)	719951	721402	-
NC_006055	145	212	fig|265311.5.peg.145	Mfl144		PLF_46239_00000215	PGF_04244475	Adenylate kinase (EC 2.7.4.3)	158217	158855	+	bi (<->)	CP001873	78	214	fig|708616.3.peg.78	MGF_0467	adk	Adenylate kinase (EC 2.7.4.3)	0.405	0.967	bi (<->)	NC_000912	203	213	fig|272634.6.peg.203	MPN185	adk	Adenylate kinase (EC 2.7.4.3)	0.343	0.897	bi (<->)	NC_000908	193	214	fig|243273.25.peg.193	MG_171	adk	Adenylate kinase (EC 2.7.4.3)	0.344	0.879	bi (<->)	CP014940	327	213	fig|2102.8.peg.327	JCVISYN3_0651		Adenylate kinase (EC 2.7.4.3)
NC_006055	153	376	fig|265311.5.peg.153	Mfl152	cbiO	PLF_46239_00000192	PGF_00843068	ATPase component of general energizing module of ECF transporters	162435	163565	+	bi (<->)	CP001873	222	279	fig|708616.3.peg.222	MGF_1624	cbiO_2	ATPase component of general energizing module of ECF transporters	0.493	0.950	bi (<->)	NC_000912	211	274	fig|272634.6.peg.211	MPN193	cbiO	ATPase component of general energizing module of ECF transporters	0.543	0.880	bi (<->)	NC_000908	201	274	fig|243273.25.peg.201	MG_179	cbiO	ATPase component of general energizing module of ECF transporters	0.518	0.901	bi (<->)	CP014940	319	408	fig|2102.8.peg.319	JCVISYN3_0643		ATPase component of general energizing module of ECF transporters
NC_006055	391	132	fig|265311.5.peg.391	Mfl391		PLF_46239_00000456	PGF_03021263	SepF, FtsZ-interacting protein related to cell division	451560	451958	-
NC_006055	497	589	fig|265311.5.peg.497	Mfl491		PLF_46239_00001019	PGF_08225224	hypothetical protein	576775	578544	-
NC_006055	325	435	fig|265311.5.peg.325	Mfl325		PLF_46239_00000286	PGF_08225224	hypothetical protein	382175	383482	-
NC_006055	100	309	fig|265311.5.peg.100	Mfl099		PLF_46239_00000321	PGF_10512761	Lysophospholipase (EC 3.1.1.5); Monoglyceride lipase (EC 3.1.1.23)	123545	124474	+
NC_006055	155	332	fig|265311.5.peg.155	Mfl154		PLF_46239_00000120	PGF_02366581	Transmembrane component of general energizing module of ECF transporters	164505	165503	+	bi (<->)	CP001873	224	389	fig|708616.3.peg.224	MGF_1637	cbiQ	Transmembrane component of general energizing module of ECF transporters	0.460	0.416	bi (<->)	NC_000912	213	434	fig|272634.6.peg.213	MPN195		Transmembrane component of general energizing module of ECF transporters	0.429	0.369	bi (<->)	NC_000908	203	420	fig|243273.25.peg.203	MG_181		Transmembrane component of general energizing module of ECF transporters	0.410	0.381	bi (<->)	CP014940	317	336	fig|2102.8.peg.317	JCVISYN3_0641		Transmembrane component of general energizing module of ECF transporters
NC_006055	446	1472	fig|265311.5.peg.446	Mfl444		PLF_46239_00000490	PGF_08225224	hypothetical protein	518513	522931	-
NC_006055	101	953	fig|265311.5.peg.101	Mfl100		PLF_46239_00000144	PGF_08155727	DNA translocase FtsK	124565	127426	+
NC_006055	111	104	fig|265311.5.peg.111	Mfl110		PLF_46239_00000235	PGF_10444145	ATP synthase F0 sector subunit c (EC 3.6.3.14)	134979	135293	+	bi (<->)	CP001873	541	96	fig|708616.3.peg.541	MGF_3929	atpE	hypothetical protein	0.527	0.552	bi (<->)	NC_000912	666	105	fig|272634.6.peg.666	MPN603	atpE	ATP synthase F0 sector subunit c (EC 3.6.3.14)	0.316	0.924	bi (<->)	NC_000908	472	102	fig|243273.25.peg.472	MG_404	atpE	ATP synthase F0 sector subunit c (EC 3.6.3.14)	0.368	0.922	bi (<->)	CP014940	391	101	fig|2102.8.peg.391	JCVISYN3_0795		hypothetical protein
NC_006055	671	457	fig|265311.5.peg.671	Mfl669		PLF_46239_00000471	PGF_12743606	ABC transporter, substrate-binding protein (cluster 2, ribose/xylose/arabinose/galactose)	776773	778146	-																															bi (<->)	CP014940	11	548	fig|2102.8.peg.11	JCVISYN3_0011		hypothetical protein
NC_006055	629	519	fig|265311.5.peg.629	Mfl626		PLF_46239_00000202	PGF_10482116	Cardiolipin synthase, bacterial type ClsA	732972	734531	-																															bi (<->)	CP014940	75	509	fig|2102.8.peg.75	JCVISYN3_0147		Cardiolipin synthase, bacterial type ClsA
NC_006055	157	1429	fig|265311.5.peg.157	Mfl156		PLF_46239_00002932	PGF_01607872	hypothetical protein	166496	170785	+																															bi (<->)	CP014940	315	1384	fig|2102.8.peg.315	JCVISYN3_0639		hypothetical protein
NC_006055	156	251	fig|265311.5.peg.156	Mfl155	truA	PLF_46239_00000127	PGF_00413290	tRNA pseudouridine(38-40) synthase (EC 5.4.99.12)	165513	166268	+	bi (<->)	CP001873	225	246	fig|708616.3.peg.225	MGF_1644	truA	tRNA pseudouridine(38-40) synthase (EC 5.4.99.12)	0.269	0.963	bi (<->)	NC_000912	214	243	fig|272634.6.peg.214	MPN196	truA	tRNA pseudouridine(38-40) synthase (EC 5.4.99.12)	0.298	0.996	bi (<->)	NC_000908	204	244	fig|243273.25.peg.204	MG_182	truA	tRNA pseudouridine(38-40) synthase (EC 5.4.99.12)	0.333	0.992	bi (<->)	CP014940	316	251	fig|2102.8.peg.316	JCVISYN3_0640		tRNA pseudouridine(38-40) synthase (EC 5.4.99.12)
NC_006055	124	238	fig|265311.5.peg.124	Mfl123	rplC	PLF_46239_00000206	PGF_00016431	LSU ribosomal protein L3p (L3e)	147290	148006	+	bi (<->)	CP001873	58	236	fig|708616.3.peg.58	MGF_0380	rplC	LSU ribosomal protein L3p (L3e)	0.428	0.936	bi (<->)	NC_000912	183	287	fig|272634.6.peg.183	MPN165	rplC	LSU ribosomal protein L3p (L3e)	0.466	0.815	bi (<->)	NC_000908	173	257	fig|243273.25.peg.173	MG_151	rplC	LSU ribosomal protein L3p (L3e)	0.394	0.973	bi (<->)	CP014940	347	223	fig|2102.8.peg.347	JCVISYN3_0671		LSU ribosomal protein L3p (L3e)
NC_006055	257	167	fig|265311.5.peg.257	Mfl257		PLF_46239_00000521	PGF_00423433	Dimeric dUTPase (EC 3.6.1.23)	286036	286539	+																															bi (<->)	CP014940	243	167	fig|2102.8.peg.243	JCVISYN3_0447		hypothetical protein
NC_006055	592	351	fig|265311.5.peg.592	Mfl588		PLF_46239_00000045	PGF_00025600	Nicotinate phosphoribosyltransferase (EC 6.3.4.21)	688237	689292	-																															bi (<->)	CP014940	304	353	fig|2102.8.peg.304	JCVISYN3_0614		Nicotinate phosphoribosyltransferase (EC 6.3.4.21)
NC_006055	249	142	fig|265311.5.peg.249	Mfl249		PLF_46239_00000465	PGF_00041787	Putative iron-sulfur cluster assembly scaffold protein for SUF system, SufE2	279500	279928	+	bi (<->)	CP001873	564	144	fig|708616.3.peg.564	MGF_4067		hypothetical protein	0.266	0.972																					bi (<->)	CP014940	239	145	fig|2102.8.peg.239	JCVISYN3_0442		hypothetical protein
NC_006055	532	721	fig|265311.5.peg.532	Mfl528		PLF_46239_00000053	PGF_00048640	Ribonucleotide reductase of class Ib (aerobic), alpha subunit (EC 1.17.4.1)	621769	623934	-	bi (<->)	CP001873	49	722	fig|708616.3.peg.49	MGF_0334	nrdA	Ribonucleotide reductase of class Ib (aerobic), alpha subunit (EC 1.17.4.1)	0.634	0.994	bi (<->)	NC_000912	348	721	fig|272634.6.peg.348	MPN324	nrdE	Ribonucleotide reductase of class Ib (aerobic), alpha subunit (EC 1.17.4.1)	0.686	0.993	bi (<->)	NC_000908	268	721	fig|243273.25.peg.268	MG_231	nrdE	Ribonucleotide reductase of class Ib (aerobic), alpha subunit (EC 1.17.4.1)	0.678	0.993	bi (<->)	CP014940	375	720	fig|2102.8.peg.375	JCVISYN3_0771		Ribonucleotide reductase of class Ib (aerobic), alpha subunit (EC 1.17.4.1)
NC_006055	35	217	fig|265311.5.peg.35	Mfl035		PLF_46239_00000475	PGF_00054412	Substrate-specific component ThiT of thiamin ECF transporter	48712	49365	-
NC_006055	59	949	fig|265311.5.peg.59	Mfl059		PLF_46239_00000018	PGF_04041316	Excinuclease ABC subunit A	75510	78359	+	bi (<->)	CP001873	94	952	fig|708616.3.peg.94	MGF_0633	uvrA	Excinuclease ABC subunit A	0.567	0.987	bi (<->)	NC_000912	683	948	fig|272634.6.peg.683	MPN619	uvrA	Excinuclease ABC subunit A	0.545	0.987	bi (<->)	NC_000908	487	952	fig|243273.25.peg.487	MG_421	uvrA	Excinuclease ABC subunit A	0.559	0.986	bi (<->)	CP014940	414	946	fig|2102.8.peg.414	JCVISYN3_0824		Excinuclease ABC subunit A
NC_006055	270	471	fig|265311.5.peg.270	Mfl270		PLF_46239_00000105	PGF_07072582	RNA polymerase sigma factor RpoD	309823	311238	+	bi (<->)	CP001873	444	636	fig|708616.3.peg.444	MGF_3203	rpoD	RNA polymerase sigma factor RpoD	0.439	0.527	bi (<->)	NC_000912	379	499	fig|272634.6.peg.379	MPN352	sigA	RNA polymerase sigma factor RpoD	0.408	0.665	bi (<->)	NC_000908	286	497	fig|243273.25.peg.286	MG_249	rpoD	RNA polymerase sigma factor RpoD	0.406	0.656	bi (<->)	CP014940	207	506	fig|2102.8.peg.207	JCVISYN3_0407		RNA polymerase sigma factor RpoD
NC_006055	605	122	fig|265311.5.peg.605	Mfl601	rplL	PLF_46239_00000366	PGF_00016445	LSU ribosomal protein L7p/L12p (P1/P2)	705469	705837	-	bi (<->)	CP001873	154	121	fig|708616.3.peg.154	MGF_1048	rplL	LSU ribosomal protein L7p/L12p (P1/P2)	0.542	0.967	bi (<->)	NC_000912	601	122	fig|272634.6.peg.601	MPN539	rplL	LSU ribosomal protein L7p/L12p (P1/P2)	0.405	0.967	bi (<->)	NC_000908	426	122	fig|243273.25.peg.426	MG_362	rplL	LSU ribosomal protein L7p/L12p (P1/P2)	0.430	0.967	bi (<->)	CP014940	400	122	fig|2102.8.peg.400	JCVISYN3_0806		LSU ribosomal protein L7p/L12p (P1/P2)
NC_006055	602	1284	fig|265311.5.peg.602	Mfl598	rpoB	PLF_46239_00000025	PGF_02797402	DNA-directed RNA polymerase beta subunit (EC 2.7.7.6)	699074	702928	-	bi (<->)	CP001873	633	1390	fig|708616.3.peg.633	MGF_4587	rpoB	DNA-directed RNA polymerase beta subunit (EC 2.7.7.6)	0.487	0.574	bi (<->)	NC_000912	570	1391	fig|272634.6.peg.570	MPN516	rpoB	DNA-directed RNA polymerase beta subunit (EC 2.7.7.6)	0.466	0.602	bi (<->)	NC_000908	401	1390	fig|243273.25.peg.401	MG_341	rpoB	DNA-directed RNA polymerase beta subunit (EC 2.7.7.6)	0.485	0.535	bi (<->)	CP014940	398	1291	fig|2102.8.peg.398	JCVISYN3_0804		DNA-directed RNA polymerase beta subunit (EC 2.7.7.6)
NC_006055	588	381	fig|265311.5.peg.588	Mfl584		PLF_46239_00000291	PGF_06115957	tRNA 4-thiouridine synthase (EC 2.8.1.4)	682846	683991	-	bi (<->)	CP001873	332	396	fig|708616.3.peg.332	MGF_2460	thiI	tRNA 4-thiouridine synthase (EC 2.8.1.4)	0.418	0.896	bi (<->)	NC_000912	612	385	fig|272634.6.peg.612	MPN550		tRNA 4-thiouridine synthase (EC 2.8.1.4)	0.352	0.808	bi (<->)	NC_000908	437	385	fig|243273.25.peg.437	MG_372	guaA	tRNA 4-thiouridine synthase (EC 2.8.1.4)	0.340	0.909	bi (<->)	CP014940	114	395	fig|2102.8.peg.114	JCVISYN3_0240		tRNA 4-thiouridine synthase (EC 2.8.1.4)
NC_006055	333	293	fig|265311.5.peg.333	Mfl333		PLF_46239_00002929	PGF_00424337	Endonuclease IV (EC 3.1.21.2)	389915	390796	-	bi (<->)	CP001873	466	303	fig|708616.3.peg.466	MGF_3348	nfo	Endonuclease IV (EC 3.1.21.2)	0.416	0.941	bi (<->)	NC_000912	352	286	fig|272634.6.peg.352	MPN328	nfo	Endonuclease IV (EC 3.1.21.2)	0.438	0.962	bi (<->)	NC_000908	272	291	fig|243273.25.peg.272	MG_235		Endonuclease IV (EC 3.1.21.2)	0.396	0.945	bi (<->)	CP014940	51	289	fig|2102.8.peg.51	JCVISYN3_0109		Endonuclease IV (EC 3.1.21.2)
NC_006055	507	532	fig|265311.5.peg.507	Mfl502		PLF_46239_00000089	PGF_00021217	2,3-bisphosphoglycerate-independent phosphoglycerate mutase (EC 5.4.2.12)	589161	590759	-	bi (<->)	CP001873	221	503	fig|708616.3.peg.221	MGF_1617	gpmI	2,3-bisphosphoglycerate-independent phosphoglycerate mutase (EC 5.4.2.12)	0.420	0.996	bi (<->)	NC_000912	692	508	fig|272634.6.peg.692	MPN628	pgm	2,3-bisphosphoglycerate-independent phosphoglycerate mutase (EC 5.4.2.12)	0.441	0.992	bi (<->)	NC_000908	496	507	fig|243273.25.peg.496	MG_430	pgm	2,3-bisphosphoglycerate-independent phosphoglycerate mutase (EC 5.4.2.12)	0.457	0.986	bi (<->)	CP014940	370	531	fig|2102.8.peg.370	JCVISYN3_0729		2,3-bisphosphoglycerate-independent phosphoglycerate mutase (EC 5.4.2.12)
NC_006055	409	313	fig|265311.5.peg.409	Mfl409		PLF_46239_00000233	PGF_05165078	Methionyl-tRNA formyltransferase (EC 2.1.2.9)	477395	478336	-	bi (<->)	CP001873	136	315	fig|708616.3.peg.136	MGF_0941	fmt	Methionyl-tRNA formyltransferase (EC 2.1.2.9)	0.372	0.940	bi (<->)	NC_000912	605	311	fig|272634.6.peg.605	MPN543	fmt	Methionyl-tRNA formyltransferase (EC 2.1.2.9)	0.292	0.942	bi (<->)	NC_000908	430	311	fig|243273.25.peg.430	MG_365	fmt	Methionyl-tRNA formyltransferase (EC 2.1.2.9)	0.301	0.994	bi (<->)	CP014940	194	317	fig|2102.8.peg.194	JCVISYN3_0390		Methionyl-tRNA formyltransferase (EC 2.1.2.9)
NC_006055	380	47	fig|265311.5.peg.380	Mfl380		PLF_46239_00000314	PGF_06609275	LSU ribosomal protein L33p @ LSU ribosomal protein L33p, zinc-dependent	440015	440158	-	uni (->)	CP001873	708	48	fig|708616.3.peg.708	MGF_5047	rpmG	hypothetical protein	0.391	0.938											uni (->)	NC_000908	380	53	fig|243273.25.peg.380	MG_325	rpmG	LSU ribosomal protein L33p @ LSU ribosomal protein L33p, zinc-dependent	0.512	0.792	uni (->)	CP014940	427	53	fig|2102.8.peg.427			hypothetical protein
NC_006055	685	44	fig|265311.5.peg.685	Mfl682.1	rpmH	PLF_46239_00000360	PGF_00016418	LSU ribosomal protein L34p	792790	792924	-	bi (<->)	CP001873	9	49	fig|708616.3.peg.9	MGF_0042	rpL34	LSU ribosomal protein L34p	0.651	0.857	bi (<->)	NC_000912	749	48	fig|272634.6.peg.749	MPN682	rpmH	LSU ribosomal protein L34p	0.698	0.875	bi (<->)	NC_000908	536	48	fig|243273.25.peg.536	MG_466	rpmH	LSU ribosomal protein L34p	0.674	0.875	bi (<->)	CP014940	452	44	fig|2102.8.peg.452	JCVISYN3_0910		LSU ribosomal protein L34p
NC_006055	150	130	fig|265311.5.peg.150	Mfl149		PLF_46239_00000111	PGF_00049837	SSU ribosomal protein S11p (S14e)	160492	160884	+	bi (<->)	CP001873	688	121	fig|708616.3.peg.688	MGF_4930	rpsK	SSU ribosomal protein S11p (S14e)	0.545	0.901	bi (<->)	NC_000912	208	121	fig|272634.6.peg.208	MPN190	rpsK	SSU ribosomal protein S11p (S14e)	0.479	0.975	bi (<->)	NC_000908	198	121	fig|243273.25.peg.198	MG_176	rpS11	SSU ribosomal protein S11p (S14e)	0.454	0.975	bi (<->)	CP014940	322	129	fig|2102.8.peg.322	JCVISYN3_0646		SSU ribosomal protein S11p (S14e)
NC_006055	129	112	fig|265311.5.peg.129	Mfl128	rplV	PLF_46239_00000207	PGF_00016368	LSU ribosomal protein L22p (L17e)	150142	150480	+	bi (<->)	CP001873	63	144	fig|708616.3.peg.63	MGF_0406	rplV	LSU ribosomal protein L22p (L17e)	0.514	0.764	bi (<->)	NC_000912	188	150	fig|272634.6.peg.188	MPN170	rplV	LSU ribosomal protein L22p (L17e)	0.480	0.660	bi (<->)	NC_000908	178	144	fig|243273.25.peg.178	MG_156	rplV	LSU ribosomal protein L22p (L17e)	0.439	0.722	bi (<->)	CP014940	342	111	fig|2102.8.peg.342	JCVISYN3_0666		LSU ribosomal protein L22p (L17e)
NC_006055	679	196	fig|265311.5.peg.679	Mfl677		PLF_46239_00000250	PGF_02463284	Recombination protein RecR	787057	787647	-	bi (<->)	CP001873	656	206	fig|708616.3.peg.656	MGF_4763	recR	hypothetical protein	0.335	0.917																					bi (<->)	CP014940	28	196	fig|2102.8.peg.28	JCVISYN3_0046		hypothetical protein
NC_006055	164	479	fig|265311.5.peg.164	Mfl163	gatB	PLF_46239_00002931	PGF_00067554	Aspartyl-tRNA(Asn) amidotransferase subunit B (EC 6.3.5.6) @ Glutamyl-tRNA(Gln) amidotransferase subunit B (EC 6.3.5.7)	185273	186712	+	bi (<->)	CP001873	663	474	fig|708616.3.peg.663	MGF_4822	gatB	Aspartyl-tRNA(Asn) amidotransferase subunit B (EC 6.3.5.6) @ Glutamyl-tRNA(Gln) amidotransferase subunit B (EC 6.3.5.7)	0.395	0.992	bi (<->)	NC_000912	257	477	fig|272634.6.peg.257	MPN238	gatB	Aspartyl-tRNA(Asn) amidotransferase subunit B (EC 6.3.5.6) @ Glutamyl-tRNA(Gln) amidotransferase subunit B (EC 6.3.5.7)	0.349	0.985	bi (<->)	NC_000908	110	477	fig|243273.25.peg.110	MG_100	gatB	Aspartyl-tRNA(Asn) amidotransferase subunit B (EC 6.3.5.6) @ Glutamyl-tRNA(Gln) amidotransferase subunit B (EC 6.3.5.7)	0.361	0.960	bi (<->)	CP014940	352	479	fig|2102.8.peg.352	JCVISYN3_0687		Aspartyl-tRNA(Asn) amidotransferase subunit B (EC 6.3.5.6) @ Glutamyl-tRNA(Gln) amidotransferase subunit B (EC 6.3.5.7)
NC_006055	485	450	fig|265311.5.peg.485	Mfl479		PLF_46239_00000272	PGF_00052238	Signal recognition particle protein Ffh	563275	564627	-	bi (<->)	CP001873	556	445	fig|708616.3.peg.556	MGF_4016	ffh	Signal recognition particle protein Ffh	0.499	0.962	bi (<->)	NC_000912	62	440	fig|272634.6.peg.62	MPN061	ffh	Signal recognition particle protein Ffh	0.458	0.968	bi (<->)	NC_000908	48	446	fig|243273.25.peg.48	MG_048	ffh	Signal recognition particle protein Ffh	0.445	0.989	bi (<->)	CP014940	173	447	fig|2102.8.peg.173	JCVISYN3_0360		Signal recognition particle protein Ffh
NC_006055	399	350	fig|265311.5.peg.399	Mfl399		PLF_46239_00000032	PGF_02019462	Phenylalanyl-tRNA synthetase alpha chain (EC 6.1.1.20)	459100	460152	-	bi (<->)	CP001873	476	338	fig|708616.3.peg.476	MGF_3409	pheS	Phenylalanyl-tRNA synthetase alpha chain (EC 6.1.1.20)	0.456	0.695	bi (<->)	NC_000912	111	341	fig|272634.6.peg.111	MPN105	pheS	Phenylalanyl-tRNA synthetase alpha chain (EC 6.1.1.20)	0.387	0.900	bi (<->)	NC_000908	226	341	fig|243273.25.peg.226	MG_194	pheS	Phenylalanyl-tRNA synthetase alpha chain (EC 6.1.1.20)	0.453	0.733	bi (<->)	CP014940	277	350	fig|2102.8.peg.277	JCVISYN3_0529		Phenylalanyl-tRNA synthetase alpha chain (EC 6.1.1.20)
NC_006055	499	150	fig|265311.5.peg.499	Mfl493	rplM	PLF_46239_00000184	PGF_06180597	LSU ribosomal protein L13p (L13Ae)	579037	579489	-	bi (<->)	CP001873	548	147	fig|708616.3.peg.548	MGF_3967	rplM	LSU ribosomal protein L13p (L13Ae)	0.389	0.993	bi (<->)	NC_000912	681	146	fig|272634.6.peg.681	MPN617	rplM	LSU ribosomal protein L13p (L13Ae)	0.379	0.986	bi (<->)	NC_000908	485	146	fig|243273.25.peg.485	MG_418	rplM	LSU ribosomal protein L13p (L13Ae)	0.359	0.986	bi (<->)	CP014940	314	151	fig|2102.8.peg.314	JCVISYN3_0638		LSU ribosomal protein L13p (L13Ae)
NC_006055	662	364	fig|265311.5.peg.662	Mfl660		PLF_46239_00000195	PGF_00007012	GTP-binding and nucleic acid-binding protein YchF	767322	768416	-	bi (<->)	CP001873	721	367	fig|708616.3.peg.721	MGF_5136	engD	GTP-binding and nucleic acid-binding protein YchF	0.511	0.995	bi (<->)	NC_000912	25	362	fig|272634.6.peg.25	MPN026	yyaF	GTP-binding and nucleic acid-binding protein YchF	0.496	0.964	bi (<->)	NC_000908	22	367	fig|243273.25.peg.22	MG_024		GTP-binding and nucleic acid-binding protein YchF	0.495	0.992	bi (<->)	CP014940	435	364	fig|2102.8.peg.435	JCVISYN3_0872		GTP-binding and nucleic acid-binding protein YchF
NC_006055	139	180	fig|265311.5.peg.139	Mfl138	rplF	PLF_46239_00000224	PGF_00016444	LSU ribosomal protein L6p (L9e)	154244	154786	+	bi (<->)	CP001873	73	183	fig|708616.3.peg.73	MGF_0441	rplF	LSU ribosomal protein L6p (L9e)	0.522	0.973	bi (<->)	NC_000912	198	184	fig|272634.6.peg.198	MPN180	rplF	LSU ribosomal protein L6p (L9e)	0.497	0.973	bi (<->)	NC_000908	188	184	fig|243273.25.peg.188	MG_166	rplF	LSU ribosomal protein L6p (L9e)	0.486	0.973	bi (<->)	CP014940	332	180	fig|2102.8.peg.332	JCVISYN3_0656		LSU ribosomal protein L6p (L9e)
NC_006055	7	825	fig|265311.5.peg.7	Mfl007		PLF_46239_00000048	PGF_03272313	DNA gyrase subunit A (EC 5.99.1.3)	7236	9713	+	bi (<->)	CP001873	793	846	fig|708616.3.peg.793	MGF_5681	gyrA	DNA gyrase subunit A (EC 5.99.1.3)	0.447	0.946	bi (<->)	NC_000912	4	839	fig|272634.6.peg.4	MPN004	gyrA	DNA gyrase subunit A (EC 5.99.1.3)	0.439	0.954	bi (<->)	NC_000908	4	836	fig|243273.25.peg.4	MG_004	gyrA	DNA gyrase subunit A (EC 5.99.1.3)	0.432	0.955	bi (<->)	CP014940	7	834	fig|2102.8.peg.7	JCVISYN3_0007		DNA gyrase subunit A (EC 5.99.1.3)
NC_006055	40	329	fig|265311.5.peg.40	Mfl040		PLF_46239_00000248	PGF_03145455	Pyruvate dehydrogenase E1 component beta subunit (EC 1.2.4.1)	54788	55777	+	bi (<->)	CP001873	348	325	fig|708616.3.peg.348	MGF_2585	acoB	Pyruvate dehydrogenase E1 component beta subunit (EC 1.2.4.1)	0.545	0.978	bi (<->)	NC_000912	423	327	fig|272634.6.peg.423	MPN392	pdhB	Pyruvate dehydrogenase E1 component beta subunit (EC 1.2.4.1)	0.558	0.972	bi (<->)	NC_000908	315	326	fig|243273.25.peg.315	MG_273	pdhB	Pyruvate dehydrogenase E1 component beta subunit (EC 1.2.4.1)	0.578	0.979
NC_006055	128	87	fig|265311.5.peg.128	Mfl127	rpsS	PLF_46239_00000329	PGF_00049860	SSU ribosomal protein S19p (S15e)	149860	150123	+	bi (<->)	CP001873	62	87	fig|708616.3.peg.62	MGF_0403	rpsS	SSU ribosomal protein S19p (S15e)	0.609	0.989	bi (<->)	NC_000912	187	87	fig|272634.6.peg.187	MPN169	rpsS	SSU ribosomal protein S19p (S15e)	0.632	0.989	bi (<->)	NC_000908	177	87	fig|243273.25.peg.177	MG_155	rpsS	SSU ribosomal protein S19p (S15e)	0.644	0.989	bi (<->)	CP014940	343	88	fig|2102.8.peg.343	JCVISYN3_0667		SSU ribosomal protein S19p (S15e)
NC_006055	534	340	fig|265311.5.peg.534	Mfl530	nrdF	PLF_46239_00000253	PGF_00048641	Ribonucleotide reductase of class Ib (aerobic), beta subunit (EC 1.17.4.1)	624396	625418	-	bi (<->)	CP001873	51	339	fig|708616.3.peg.51	MGF_0346	nrdF	Ribonucleotide reductase of class Ib (aerobic), beta subunit (EC 1.17.4.1)	0.776	0.985	bi (<->)	NC_000912	346	339	fig|272634.6.peg.346	MPN322	nrdF	Ribonucleotide reductase of class Ib (aerobic), beta subunit (EC 1.17.4.1)	0.809	0.997	bi (<->)	NC_000908	266	340	fig|243273.25.peg.266	MG_229	nrdF	Ribonucleotide reductase of class Ib (aerobic), beta subunit (EC 1.17.4.1)	0.779	0.997	bi (<->)	CP014940	377	339	fig|2102.8.peg.377	JCVISYN3_0773		Ribonucleotide reductase of class Ib (aerobic), beta subunit (EC 1.17.4.1)
NC_006055	509	248	fig|265311.5.peg.509	Mfl504	tpiA	PLF_46239_00000283	PGF_04574228	Triosephosphate isomerase (EC 5.3.1.1)	591600	592346	-	bi (<->)	CP001873	220	249	fig|708616.3.peg.220	MGF_1611	tpiA	Triosephosphate isomerase (EC 5.3.1.1)	0.448	0.992	bi (<->)	NC_000912	693	244	fig|272634.6.peg.693	MPN629	tpiA	Triosephosphate isomerase (EC 5.3.1.1)	0.396	0.975	bi (<->)	NC_000908	497	244	fig|243273.25.peg.497	MG_431	tpiA	Triosephosphate isomerase (EC 5.3.1.1)	0.367	0.975	bi (<->)	CP014940	368	248	fig|2102.8.peg.368	JCVISYN3_0727		Triosephosphate isomerase (EC 5.3.1.1)
NC_006055	242	442	fig|265311.5.peg.242	Mfl242		PLF_46239_00000081	PGF_02895613	Methylenetetrahydrofolate--tRNA-(uracil-5-)-methyltransferase TrmFO (EC 2.1.1.74)	269739	271067	+											uni (->)	NC_000912	619	612	fig|272634.6.peg.619	MPN557	gidA	tRNA-5-carboxymethylaminomethyl-2-thiouridine(34) synthesis protein MnmG	0.214	0.632	uni (->)	NC_000908	444	612	fig|243273.25.peg.444	MG_379	gidA	tRNA-5-carboxymethylaminomethyl-2-thiouridine(34) synthesis protein MnmG	0.245	0.626	bi (<->)	CP014940	232	438	fig|2102.8.peg.232	JCVISYN3_0434		Methylenetetrahydrofolate--tRNA-(uracil-5-)-methyltransferase TrmFO (EC 2.1.1.74)
NC_006055	141	206	fig|265311.5.peg.141	Mfl140	rpsE	PLF_46239_00000268	PGF_00049896	SSU ribosomal protein S5p (S2e)	155180	155800	+	bi (<->)	CP001873	75	226	fig|708616.3.peg.75	MGF_0448	rpsE	SSU ribosomal protein S5p (S2e)	0.563	0.664	bi (<->)	NC_000912	200	219	fig|272634.6.peg.200	MPN182	rpsE	SSU ribosomal protein S5p (S2e)	0.534	0.721	bi (<->)	NC_000908	190	211	fig|243273.25.peg.190	MG_168	rpsE	SSU ribosomal protein S5p (S2e)	0.530	0.777	bi (<->)	CP014940	330	254	fig|2102.8.peg.330	JCVISYN3_0654		SSU ribosomal protein S5p (S2e)
NC_006055	207	346	fig|265311.5.peg.207	Mfl206	recA	PLF_46239_00000249	PGF_00047078	RecA protein	230495	231535	+	bi (<->)	CP001873	360	351	fig|708616.3.peg.360	MGF_2661	recA	RecA protein	0.497	0.823	bi (<->)	NC_000912	530	336	fig|272634.6.peg.530	MPN490	recA	RecA protein	0.507	0.836	bi (<->)	NC_000908	396	340	fig|243273.25.peg.396	MG_339	recA	RecA protein	0.500	0.832
NC_006055	593	193	fig|265311.5.peg.593	Mfl589		PLF_46239_00000595	PGF_03802330	Phenylalanyl-tRNA synthetase domain protein (Bsu YtpR)	689297	689878	-	bi (<->)	CP001873	618	211	fig|708616.3.peg.618	MGF_4437		hypothetical protein	0.342	0.867	bi (<->)	NC_000912	728	209	fig|272634.6.peg.728	MPN663		Phenylalanyl-tRNA synthetase domain protein (Bsu YtpR)	0.366	0.809	bi (<->)	NC_000908	516	144	fig|243273.25.peg.516			Phenylalanyl-tRNA synthetase domain protein (Bsu YtpR)	0.403	0.812	bi (<->)	CP014940	305	202	fig|2102.8.peg.305	JCVISYN3_0615		Phenylalanyl-tRNA synthetase beta chain (EC 6.1.1.20)
NC_006055	102	588	fig|265311.5.peg.102	Mfl101		PLF_46239_00000237	PGF_00424971	Excinuclease ABC subunit C	127478	129244	+	bi (<->)	CP001873	482	592	fig|708616.3.peg.482	MGF_3443	uvrC	Excinuclease ABC subunit C	0.341	0.966	bi (<->)	NC_000912	132	564	fig|272634.6.peg.132	MPN125	uvrC	Excinuclease ABC subunit C	0.317	0.952	bi (<->)	NC_000908	238	597	fig|243273.25.peg.238	MG_206	uvrC	Excinuclease ABC subunit C	0.322	0.965	bi (<->)	CP014940	120	584	fig|2102.8.peg.120	JCVISYN3_0254		Excinuclease ABC subunit C
NC_006055	536	446	fig|265311.5.peg.536	Mfl532		PLF_46239_00000145	PGF_02895613	Methylenetetrahydrofolate--tRNA-(uracil-5-)-methyltransferase TrmFO (EC 2.1.1.74)	627269	628609	-																					uni (->)	NC_000908	444	612	fig|243273.25.peg.444	MG_379	gidA	tRNA-5-carboxymethylaminomethyl-2-thiouridine(34) synthesis protein MnmG	0.234	0.627	uni (->)	CP014940	232	438	fig|2102.8.peg.232	JCVISYN3_0434		Methylenetetrahydrofolate--tRNA-(uracil-5-)-methyltransferase TrmFO (EC 2.1.1.74)
NC_006055	354	971	fig|265311.5.peg.354	Mfl356		PLF_46239_00000028	PGF_03106502	Lead, cadmium, zinc and mercury transporting ATPase (EC 3.6.3.3) (EC 3.6.3.5); Copper-translocating P-type ATPase (EC 3.6.3.4)	415514	418429	-	bi (<->)	CP001873	608	929	fig|708616.3.peg.608	MGF_4316		Calcium-transporting ATPase (EC 3.6.3.8)	0.340	0.857	bi (<->)	NC_000912	228	866	fig|272634.6.peg.228	MPN209	mgtA	Cation-transporting ATPase, E1-E2 family	0.357	0.814	bi (<->)	NC_000908	81	874	fig|243273.25.peg.81	MG_071		Cation-transporting ATPase, E1-E2 family	0.363	0.815	uni (->)	CP014940	384	942	fig|2102.8.peg.384	JCVISYN3_0787		Mg(2+) transport ATPase, P-type (EC 3.6.3.2)
NC_006055	565	266	fig|265311.5.peg.565	Mfl561	rpsB	PLF_46239_00000054	PGF_04505269	SSU ribosomal protein S2p (SAe)	652065	652865	-	bi (<->)	CP001873	305	323	fig|708616.3.peg.305	MGF_2194	rpsB	SSU ribosomal protein S2p (SAe)	0.413	0.690	bi (<->)	NC_000912	227	294	fig|272634.6.peg.227	MPN208	rpsB	SSU ribosomal protein S2p (SAe)	0.373	0.752	bi (<->)	NC_000908	80	284	fig|243273.25.peg.80	MG_070	rpsB	SSU ribosomal protein S2p (SAe)	0.377	0.778	bi (<->)	CP014940	284	292	fig|2102.8.peg.284	JCVISYN3_0540		SSU ribosomal protein S2p (SAe)
NC_006055	39	370	fig|265311.5.peg.39	Mfl039		PLF_46239_00000161	PGF_00502238	Pyruvate dehydrogenase E1 component alpha subunit (EC 1.2.4.1)	53676	54788	+	bi (<->)	CP001873	347	359	fig|708616.3.peg.347	MGF_2578	acoA	Pyruvate dehydrogenase E1 component alpha subunit (EC 1.2.4.1)	0.417	0.950	bi (<->)	NC_000912	424	358	fig|272634.6.peg.424	MPN393	pdhA	Pyruvate dehydrogenase E1 component alpha subunit (EC 1.2.4.1)	0.394	0.958	bi (<->)	NC_000908	316	358	fig|243273.25.peg.316	MG_274	pdhA	Pyruvate dehydrogenase E1 component alpha subunit (EC 1.2.4.1)	0.388	0.958
NC_006055	560	181	fig|265311.5.peg.560	Mfl555		PLF_46239_00000380	PGF_00048926	Ribosome recycling factor	648123	648668	-	bi (<->)	CP001873	97	183	fig|708616.3.peg.97	MGF_0657	frr	hypothetical protein	0.391	0.918	bi (<->)	NC_000912	699	184	fig|272634.6.peg.699	MPN636	frr	Ribosome recycling factor	0.347	0.918	bi (<->)	NC_000908	501	183	fig|243273.25.peg.501	MG_435	frr	Ribosome recycling factor	0.328	0.940	bi (<->)	CP014940	281	182	fig|2102.8.peg.281	JCVISYN3_0536		Ribosome recycling factor
NC_006055	151	317	fig|265311.5.peg.151	Mfl150		PLF_46239_00000373	PGF_00422271	DNA-directed RNA polymerase alpha subunit (EC 2.7.7.6)	160910	161863	+	bi (<->)	CP001873	687	325	fig|708616.3.peg.687	MGF_4927	rpoA	DNA-directed RNA polymerase alpha subunit (EC 2.7.7.6)	0.414	0.997	bi (<->)	NC_000912	209	327	fig|272634.6.peg.209	MPN191	rpoA	DNA-directed RNA polymerase alpha subunit (EC 2.7.7.6)	0.415	0.994	bi (<->)	NC_000908	199	328	fig|243273.25.peg.199	MG_177	rpoA	DNA-directed RNA polymerase alpha subunit (EC 2.7.7.6)	0.433	0.927	bi (<->)	CP014940	321	317	fig|2102.8.peg.321	JCVISYN3_0645		DNA-directed RNA polymerase alpha subunit (EC 2.7.7.6)
NC_006055	195	189	fig|265311.5.peg.195	Mfl194		PLF_46239_00000307	PGF_07133621	16S rRNA (guanine(966)-N(2))-methyltransferase (EC 2.1.1.171)	221258	221827	+																															bi (<->)	CP014940	95	185	fig|2102.8.peg.95	JCVISYN3_0202		hypothetical protein
NC_006055	389	908	fig|265311.5.peg.389	Mfl389	ileS	PLF_46239_00000016	PGF_05171623	Isoleucyl-tRNA synthetase (EC 6.1.1.5)	447505	450231	-	bi (<->)	CP001873	523	887	fig|708616.3.peg.523	MGF_3813	ileS	Isoleucyl-tRNA synthetase (EC 6.1.1.5)	0.415	0.995	bi (<->)	NC_000912	577	861	fig|272634.6.peg.577	MPN520	ileS	Isoleucyl-tRNA synthetase (EC 6.1.1.5)	0.390	0.947	bi (<->)	NC_000908	405	887	fig|243273.25.peg.405	MG_345	ileS	Isoleucyl-tRNA synthetase (EC 6.1.1.5)	0.377	0.997	bi (<->)	CP014940	270	915	fig|2102.8.peg.270	JCVISYN3_0519		Isoleucyl-tRNA synthetase (EC 6.1.1.5)
NC_006055	407	185	fig|265311.5.peg.407	Mfl407		PLF_46239_00000117	PGF_03799365	Translation elongation factor P	476265	476822	-	bi (<->)	CP001873	320	188	fig|708616.3.peg.320	MGF_2355	efp	Translation elongation factor P	0.453	0.952	bi (<->)	NC_000912	28	187	fig|272634.6.peg.28	MPN029	efp	Translation elongation factor P	0.436	0.947	bi (<->)	NC_000908	24	187	fig|243273.25.peg.24	MG_026	efp	Translation elongation factor P	0.433	0.952	bi (<->)	CP014940	195	184	fig|2102.8.peg.195	JCVISYN3_0391		Translation elongation factor P
NC_006055	450	907	fig|265311.5.peg.450	Mfl446		PLF_46239_00001577	PGF_08038771	Chitinase (EC 3.2.1.14)	524857	527580	-
NC_006055	454	40	fig|265311.5.peg.454			PLF_46239_00001038	PGF_02231751	hypothetical protein	531354	531476	-
NC_006055	546	89	fig|265311.5.peg.546	Mfl542	rpsP	PLF_46239_00000262	PGF_00178044	SSU ribosomal protein S16p	637064	637333	-	bi (<->)	CP001873	685	68	fig|708616.3.peg.685	MGF_4916	rpsP	SSU ribosomal protein S16p	0.500	0.985	bi (<->)	NC_000912	725	88	fig|272634.6.peg.725	MPN660	rpsP	SSU ribosomal protein S16p	0.519	0.886	bi (<->)	NC_000908	513	89	fig|243273.25.peg.513	MG_446	rpsP	SSU ribosomal protein S16p	0.512	0.910	bi (<->)	CP014940	175	92	fig|2102.8.peg.175	JCVISYN3_0362		SSU ribosomal protein S16p
NC_006055	385	157	fig|265311.5.peg.385	Mfl385		PLF_46239_00000175	PGF_04745574	dCMP deaminase (EC 3.5.4.12)	444044	444517	-	bi (<->)	CP001873	53	317	fig|708616.3.peg.53	MGF_0354	folA	dCMP deaminase (EC 3.5.4.12)	0.469	0.445																					bi (<->)	CP014940	266	160	fig|2102.8.peg.266	JCVISYN3_0515		dCMP deaminase (EC 3.5.4.12)
NC_006055	527	102	fig|265311.5.peg.527	Mfl523		PLF_46239_00002987	PGF_08280818	hypothetical protein	615188	615496	-																															bi (<->)	CP014940	184	104	fig|2102.8.peg.184	JCVISYN3_0376		hypothetical protein
NC_006055	28	105	fig|265311.5.peg.28	Mfl028		PLF_46239_00003522	PGF_10417497	hypothetical protein	40145	40462	+
NC_006055	251	118	fig|265311.5.peg.251	Mfl251		PLF_46239_00003482	PGF_10482667	hypothetical protein	280728	281084	+
NC_006055	663	65	fig|265311.5.peg.663	Mfl661		PLF_46239_00000737	PGF_02233425	Uncharacterized protein CAC3725	768418	768615	-																															bi (<->)	CP014940	436	66	fig|2102.8.peg.436	JCVISYN3_0873		hypothetical protein
NC_006055	269	623	fig|265311.5.peg.269	Mfl269		PLF_46239_00000315	PGF_00421679	DNA primase DnaG	307935	309806	+	bi (<->)	CP001873	443	662	fig|708616.3.peg.443	MGF_3193	dnaG	DNA primase DnaG	0.360	0.495	bi (<->)	NC_000912	380	620	fig|272634.6.peg.380	MPN353	dnaE	DNA primase DnaG	0.314	0.606	bi (<->)	NC_000908	287	607	fig|243273.25.peg.287	MG_250	dnaE	DNA primase DnaG	0.272	0.616	bi (<->)	CP014940	206	612	fig|2102.8.peg.206	JCVISYN3_0406		DNA primase DnaG
NC_006055	469	189	fig|265311.5.peg.469	Mfl463		PLF_46239_00000217	PGF_00013490	Hypoxanthine-guanine phosphoribosyltransferase (EC 2.4.2.8)	548823	549392	-	bi (<->)	CP001873	29	181	fig|708616.3.peg.29	MGF_0175	hpt	Hypoxanthine-guanine phosphoribosyltransferase (EC 2.4.2.8)	0.460	0.939	bi (<->)	NC_000912	739	175	fig|272634.6.peg.739	MPN672	hpt	Hypoxanthine-guanine phosphoribosyltransferase (EC 2.4.2.8)	0.427	0.811	bi (<->)	NC_000908	528	175	fig|243273.25.peg.528	MG_458	hpt	Hypoxanthine-guanine phosphoribosyltransferase (EC 2.4.2.8)	0.358	0.971	bi (<->)	CP014940	100	190	fig|2102.8.peg.100	JCVISYN3_0216		Hypoxanthine-guanine phosphoribosyltransferase (EC 2.4.2.8)
NC_006055	619	310	fig|265311.5.peg.619	Mfl616		PLF_46239_00000733	PGF_10503723	hypothetical protein	721513	722445	-																															uni (->)	CP014940	256	291	fig|2102.8.peg.256	JCVISYN3_0495		hypothetical protein
NC_006055	640	92	fig|265311.5.peg.640	Mfl638	rpmE	PLF_46239_00000196	PGF_05770273	LSU ribosomal protein L31p @ LSU ribosomal protein L31p, zinc-dependent	744520	744798	-	bi (<->)	CP001873	143	102	fig|708616.3.peg.143	MGF_1010	rpmE	hypothetical protein	0.379	0.833	bi (<->)	NC_000912	387	97	fig|272634.6.peg.387	MPN360	rpmE	LSU ribosomal protein L31p @ LSU ribosomal protein L31p, zinc-dependent	0.386	0.577	bi (<->)	NC_000908	294	97	fig|243273.25.peg.294	MG_257	rpmE	LSU ribosomal protein L31p @ LSU ribosomal protein L31p, zinc-dependent	0.377	0.536	bi (<->)	CP014940	65	92	fig|2102.8.peg.65	JCVISYN3_0137		LSU ribosomal protein L31p @ LSU ribosomal protein L31p, zinc-dependent
NC_006055	515	331	fig|265311.5.peg.515	Mfl510		PLF_46239_00000171	PGF_10411546	Spermidine/putrescine import ABC transporter permease protein PotB (TC 3.A.1.11.1)	602167	603162	-	bi (<->)	CP001873	364	309	fig|708616.3.peg.364	MGF_2698	potB	hypothetical protein	0.329	0.502	bi (<->)	NC_000912	56	286	fig|272634.6.peg.56	MPN056	potB	Spermidine/putrescine import ABC transporter permease protein PotB (TC 3.A.1.11.1)	0.235	0.857	bi (<->)	NC_000908	42	261	fig|243273.25.peg.42	MG_043	potB	Spermidine/putrescine import ABC transporter permease protein PotB (TC 3.A.1.11.1)	0.239	0.655	bi (<->)	CP014940	88	330	fig|2102.8.peg.88	JCVISYN3_0196		Spermidine/putrescine import ABC transporter permease protein PotB (TC 3.A.1.11.1)
NC_006055	347	655	fig|265311.5.peg.347	Mfl349		PLF_46239_00000037	PGF_01136362	Transketolase (EC 2.2.1.1)	405124	407091	-	bi (<->)	CP001873	34	662	fig|708616.3.peg.34	MGF_0202	tktA_1	Transketolase (EC 2.2.1.1)	0.380	0.973	bi (<->)	NC_000912	84	648	fig|272634.6.peg.84	MPN082	tklB	Transketolase (EC 2.2.1.1)	0.379	0.992	bi (<->)	NC_000908	68	648	fig|243273.25.peg.68	MG_066	tktA	Transketolase (EC 2.2.1.1)	0.394	0.980	bi (<->)	CP014940	154	656	fig|2102.8.peg.154	JCVISYN3_0316		Transketolase (EC 2.2.1.1)
NC_006055	47	266	fig|265311.5.peg.47	Mfl047		PLF_46239_00000159	PGF_02472178	Uncharacterized metal-dependent hydrolase YcfH	62639	63439	+	bi (<->)	CP001873	788	266	fig|708616.3.peg.788	MGF_5643	tatD	Uncharacterized metal-dependent hydrolase YcfH	0.375	0.962	bi (<->)	NC_000912	9	261	fig|272634.6.peg.9	MPN009	yabD	Uncharacterized metal-dependent hydrolase YcfH	0.343	0.981	bi (<->)	NC_000908	9	262	fig|243273.25.peg.9	MG_009		Uncharacterized metal-dependent hydrolase YcfH	0.385	0.977
NC_006055	504	539	fig|265311.5.peg.504	Mfl499		PLF_46239_00000174	PGF_00990926	Trehalose-6-phosphate hydrolase (EC 3.2.1.93)	584838	586457	-	bi (<->)	CP001873	497	545	fig|708616.3.peg.497	MGF_3555		Trehalose-6-phosphate hydrolase (EC 3.2.1.93)	0.339	0.987
NC_006055	68	88	fig|265311.5.peg.68	Mfl068	secG	PLF_46239_00000246	PGF_10456344	Protein translocase membrane subunit SecG	86448	86714	+											bi (<->)	NC_000912	261	66	fig|272634.6.peg.261	MPN242	secG	hypothetical protein	0.383	0.697	bi (<->)	NC_000908	114	77	fig|243273.25.peg.114	MG_476	secG	hypothetical protein	0.358	0.857	bi (<->)	CP014940	378	94	fig|2102.8.peg.378	JCVISYN3_0774		Protein translocase membrane subunit SecG
NC_006055	419	711	fig|265311.5.peg.419	Mfl418		PLF_46239_00000142	PGF_00529632	Chaperone protein ClpB (ATP-dependent unfoldase)	488827	490962	-	bi (<->)	CP001873	340	717	fig|708616.3.peg.340	MGF_2519	clp	Chaperone protein ClpB (ATP-dependent unfoldase)	0.501	0.982	bi (<->)	NC_000912	592	715	fig|272634.6.peg.592	MPN531	clpB	Chaperone protein ClpB (ATP-dependent unfoldase)	0.537	0.964	bi (<->)	NC_000908	417	714	fig|243273.25.peg.417	MG_355	clpB	Chaperone protein ClpB (ATP-dependent unfoldase)	0.517	0.990	bi (<->)	CP014940	289	713	fig|2102.8.peg.289	JCVISYN3_0545		Chaperone protein ClpB (ATP-dependent unfoldase)
NC_006055	494	314	fig|265311.5.peg.494	Mfl488		PLF_46239_00000183	PGF_01833449	3'-to-5' oligoribonuclease A, Bacillus type	571307	572251	-	bi (<->)	CP001873	42	322	fig|708616.3.peg.42	MGF_0272		3'-to-5' oligoribonuclease A, Bacillus type	0.399	0.957	bi (<->)	NC_000912	154	324	fig|272634.6.peg.154	MPN140	orf4	3'-to-5' oligoribonuclease A, Bacillus type	0.339	0.938	bi (<->)	NC_000908	218	318	fig|243273.25.peg.218	MG_190	mgpA	3'-to-5' oligoribonuclease A, Bacillus type	0.339	0.959	uni (->)	CP014940	67	316	fig|2102.8.peg.67	JCVISYN3_0139		hypothetical protein
NC_006055	306	208	fig|265311.5.peg.306	Mfl306		PLF_46239_00000479	PGF_01776925	Uridine kinase (EC 2.7.1.48)	352766	353392	+	bi (<->)	CP001873	385	214	fig|708616.3.peg.385	MGF_2848	udk	hypothetical protein	0.377	0.963	bi (<->)	NC_000912	623	205	fig|272634.6.peg.623	MPN561	udk	Uridine kinase (EC 2.7.1.48)	0.402	0.912	bi (<->)	NC_000908	447	213	fig|243273.25.peg.447	MG_382	udk	Uridine kinase (EC 2.7.1.48)	0.374	0.958
NC_006055	60	368	fig|265311.5.peg.60	Mfl060		PLF_46239_00000130	PGF_04485073	Dihydrofolate synthase (EC 6.3.2.12) @ Folylpolyglutamate synthase (EC 6.3.2.17)	78343	79449	+																															bi (<->)	CP014940	413	371	fig|2102.8.peg.413	JCVISYN3_0823		Dihydrofolate synthase (EC 6.3.2.12) @ Folylpolyglutamate synthase (EC 6.3.2.17)
NC_006055	617	283	fig|265311.5.peg.617	Mfl614		PLF_46239_00000628	PGF_10331797	hypothetical protein	719063	719914	+	bi (<->)	CP001873	253	277	fig|708616.3.peg.253	MGF_1879		hypothetical protein	0.304	0.975	uni (->)	NC_000912	412	292	fig|272634.6.peg.412	MPN381	yidA	HAD superfamily hydrolase/phosphatase	0.248	0.986											uni (->)	CP014940	39	279	fig|2102.8.peg.39	JCVISYN3_0077		Hydrolase, HAD superfamily
NC_006055	13	305	fig|265311.5.peg.13	Mfl013		PLF_46239_00003017	PGF_10388936	hypothetical protein	17728	18645	+																															bi (<->)	CP014940	256	291	fig|2102.8.peg.256	JCVISYN3_0495		hypothetical protein
NC_006055	264	605	fig|265311.5.peg.264	Mfl264		PLF_46239_00000632	PGF_10534886	hypothetical protein	302400	304217	+																															bi (<->)	CP014940	201	594	fig|2102.8.peg.201	JCVISYN3_0401		hypothetical protein
NC_006055	182	715	fig|265311.5.peg.182	Mfl181		PLF_46239_00000039	PGF_00960048	PTS system, fructose-specific IIA component (EC 2.7.1.202) / PTS system, fructose-specific IIB component (EC 2.7.1.202) / PTS system, fructose-specific IIC component	210162	212309	+	bi (<->)	CP001873	727	666	fig|708616.3.peg.727	MGF_5160	fruA	PTS system, mannose-specific IIA component (EC 2.7.1.191) / PTS system, mannose-specific IIB component (EC 2.7.1.191) / PTS system, mannose-specific IIC component	0.301	0.952	bi (<->)	NC_000912	79	694	fig|272634.6.peg.79	MPN078	fruA	PTS system, fructose-specific IIA component (EC 2.7.1.202) / PTS system, fructose-specific IIB component (EC 2.7.1.202) / PTS system, fructose-specific IIC component	0.339	0.945	bi (<->)	NC_000908	63	680	fig|243273.25.peg.63	MG_062	fruA	PTS system, fructose-specific IIA component (EC 2.7.1.202) / PTS system, fructose-specific IIB component (EC 2.7.1.202) / PTS system, fructose-specific IIC component	0.348	0.971
NC_006055	253	166	fig|265311.5.peg.253	Mfl253		PLF_46239_00003478	PGF_02232107	hypothetical protein	282234	282734	+
NC_006055	118	134	fig|265311.5.peg.118	Mfl117		PLF_46239_00000364	PGF_07654591	Organic hydroperoxide resistance protein	140686	141090	+	bi (<->)	CP001873	557	145	fig|708616.3.peg.557	MGF_4023	osmC	Organic hydroperoxide resistance protein	0.348	0.924	bi (<->)	NC_000912	733	140	fig|272634.6.peg.733	MPN668	osmC	Organic hydroperoxide resistance protein	0.331	0.893	bi (<->)	NC_000908	522	140	fig|243273.25.peg.522	MG_454		Organic hydroperoxide resistance protein	0.380	0.957
NC_006055	405	426	fig|265311.5.peg.405	Mfl405		PLF_46239_00000141	PGF_02452671	Cell division trigger factor (EC 5.2.1.8)	474634	475914	-	bi (<->)	CP001873	463	443	fig|708616.3.peg.463	MGF_3333	tig	Cell division trigger factor (EC 5.2.1.8)	0.280	0.959	bi (<->)	NC_000912	355	444	fig|272634.6.peg.355	MPN331	tig	Cell division trigger factor (EC 5.2.1.8)	0.256	0.851	bi (<->)	NC_000908	275	444	fig|243273.25.peg.275	MG_238	tig	Cell division trigger factor (EC 5.2.1.8)	0.252	0.930
NC_006055	654	585	fig|265311.5.peg.654	Mfl652		PLF_46239_00000038	PGF_08225224	hypothetical protein	757701	759458	-																															bi (<->)	CP014940	445	525	fig|2102.8.peg.445	JCVISYN3_0886		proton/glutamate symporter
NC_006055	669	612	fig|265311.5.peg.669	Mfl667		PLF_46239_00000469	PGF_12763603	ABC transporter, permease protein 1 (cluster 11, riboflavin/purine nucleoside/unknown)	773386	775224	-	bi (<->)	CP001873	213	539	fig|708616.3.peg.213	MGF_1567		ABC transporter, permease protein 1 (cluster 11, riboflavin/purine nucleoside/unknown)	0.259	0.872	bi (<->)	NC_000912	278	517	fig|272634.6.peg.278	MPN259		ABC transporter, permease protein 1 (cluster 11, riboflavin/purine nucleoside/unknown)	0.264	0.615	bi (<->)	NC_000908	131	423	fig|243273.25.peg.131	MG_120		ABC transporter, permease protein 1 (cluster 11, riboflavin/purine nucleoside/unknown)	0.258	0.723	bi (<->)	CP014940	9	855	fig|2102.8.peg.9	JCVISYN3_0009		hypothetical protein
NC_006055	404	787	fig|265311.5.peg.404	Mfl404		PLF_46239_00000076	PGF_04438983	ATP-dependent protease La (EC 3.4.21.53) Type I	472161	474524	-	bi (<->)	CP001873	462	812	fig|708616.3.peg.462	MGF_3325	lon	ATP-dependent protease La (EC 3.4.21.53) Type I	0.471	0.919	bi (<->)	NC_000912	356	795	fig|272634.6.peg.356	MPN332	lon	ATP-dependent protease La (EC 3.4.21.53) Type I	0.447	0.987	bi (<->)	NC_000908	276	795	fig|243273.25.peg.276	MG_239	lon	ATP-dependent protease La (EC 3.4.21.53) Type I	0.456	0.987	bi (<->)	CP014940	197	786	fig|2102.8.peg.197	JCVISYN3_0394		ATP-dependent protease La (EC 3.4.21.53) Type I
NC_006055	179	102	fig|265311.5.peg.179	Mfl178		PLF_46239_00000387	PGF_10345259	Thioredoxin	208059	208367	+	bi (<->)	CP001873	692	100	fig|708616.3.peg.692	MGF_4959	trxA_2	Thioredoxin	0.380	0.990	bi (<->)	NC_000912	282	102	fig|272634.6.peg.282	MPN263	trx	Thioredoxin	0.381	0.814	bi (<->)	NC_000908	135	102	fig|243273.25.peg.135	MG_124	trxA	Thioredoxin	0.366	0.902	bi (<->)	CP014940	36	102	fig|2102.8.peg.36	JCVISYN3_0065		Thioredoxin
NC_006055	161	666	fig|265311.5.peg.161	Mfl160		PLF_46239_00000008	PGF_04333086	DNA ligase (NAD(+)) (EC 6.5.1.2)	181534	183534	+	bi (<->)	CP001873	767	715	fig|708616.3.peg.767	MGF_5473	lig	DNA ligase (NAD(+)) (EC 6.5.1.2)	0.400	0.985	bi (<->)	NC_000912	384	658	fig|272634.6.peg.384	MPN357	lig	DNA ligase (NAD(+)) (EC 6.5.1.2)	0.426	0.974	bi (<->)	NC_000908	291	658	fig|243273.25.peg.291	MG_254		DNA ligase (NAD(+)) (EC 6.5.1.2)	0.410	0.991	bi (<->)	CP014940	355	668	fig|2102.8.peg.355	JCVISYN3_0690		DNA ligase (NAD(+)) (EC 6.5.1.2)
NC_006055	382	374	fig|265311.5.peg.382	Mfl382		PLF_46239_00000135	PGF_04252606	Acyl-CoA:1-acyl-sn-glycerol-3-phosphate acyltransferase (EC 2.3.1.51)	442022	443146	-	bi (<->)	CP001873	429	265	fig|708616.3.peg.429	MGF_3101	plsC	hypothetical protein	0.266	0.819	bi (<->)	NC_000912	323	266	fig|272634.6.peg.323	MPN299	plsB	Acyl-CoA:1-acyl-sn-glycerol-3-phosphate acyltransferase (EC 2.3.1.51)	0.332	0.850	bi (<->)	NC_000908	247	268	fig|243273.25.peg.247	MG_212	plsC	Acyl-CoA:1-acyl-sn-glycerol-3-phosphate acyltransferase (EC 2.3.1.51)	0.316	0.862	bi (<->)	CP014940	264	315	fig|2102.8.peg.264	JCVISYN3_0512		Acyl-CoA:1-acyl-sn-glycerol-3-phosphate acyltransferase (EC 2.3.1.51)
NC_006055	120	434	fig|265311.5.peg.120	Mfl119		PLF_46239_00000160	PGF_04591335	Pyrimidine-nucleoside phosphorylase (EC 2.4.2.2)	142941	144245	-	bi (<->)	CP001873	217	419	fig|708616.3.peg.217	MGF_1587	deoA	Pyrimidine-nucleoside phosphorylase (EC 2.4.2.2)	0.383	0.976	bi (<->)	NC_000912	65	421	fig|272634.6.peg.65	MPN064	deoA	Pyrimidine-nucleoside phosphorylase (EC 2.4.2.2)	0.393	0.981	bi (<->)	NC_000908	51	421	fig|243273.25.peg.51	MG_051	deoA	Pyrimidine-nucleoside phosphorylase (EC 2.4.2.2)	0.414	0.983
NC_006055	199	219	fig|265311.5.peg.199	Mfl198		PLF_46239_00000197	PGF_02455692	Cytidylate kinase (EC 2.7.4.25)	224763	225422	+	bi (<->)	CP001873	170	224	fig|708616.3.peg.170	MGF_1148	cmk	Cytidylate kinase (EC 2.7.4.25)	0.316	0.938	bi (<->)	NC_000912	515	217	fig|272634.6.peg.515	MPN476	cmk	Cytidylate kinase (EC 2.7.4.25)	0.336	0.954	bi (<->)	NC_000908	385	217	fig|243273.25.peg.385	MG_330	cmk	Cytidylate kinase (EC 2.7.4.25)	0.282	0.963	bi (<->)	CP014940	167	220	fig|2102.8.peg.167	JCVISYN3_0347		Cytidylate kinase (EC 2.7.4.25)
NC_006055	410	709	fig|265311.5.peg.410	Mfl410		PLF_46239_00000288	PGF_01606448	hypothetical protein	478323	480452	-	bi (<->)	CP001873	137	716	fig|708616.3.peg.137	MGF_0942		hypothetical protein	0.219	0.370																					bi (<->)	CP014940	193	714	fig|2102.8.peg.193	JCVISYN3_0389		hypothetical protein
NC_006055	461	75	fig|265311.5.peg.461	Mfl455		PLF_46239_00000392	PGF_06335969	Transcriptional regulator, Xre family	536623	536850	-
NC_006055	652	402	fig|265311.5.peg.652	Mfl650		PLF_46239_00000176	PGF_12884281	dNTP triphosphohydrolase, broad substrate specificity	754987	756195	-	bi (<->)	CP001873	782	447	fig|708616.3.peg.782	MGF_5592		dNTP triphosphohydrolase, broad substrate specificity	0.348	0.826	bi (<->)	NC_000912	744	425	fig|272634.6.peg.744	MPN677		dNTP triphosphohydrolase, broad substrate specificity	0.365	0.638	bi (<->)	NC_000908	531	425	fig|243273.25.peg.531	MG_461		dNTP triphosphohydrolase, broad substrate specificity	0.313	0.941	bi (<->)	CP014940	58	404	fig|2102.8.peg.58	JCVISYN3_0127		dNTP triphosphohydrolase, broad substrate specificity
NC_006055	67	78	fig|265311.5.peg.67	Mfl067		PLF_46239_00000658	PGF_06335969	Transcriptional regulator, Xre family	86140	86376	+
NC_006055	596	151	fig|265311.5.peg.596	Mfl592		PLF_46239_00000594	PGF_10663930	Peroxide stress regulator; Ferric uptake regulation protein; Fe2+/Zn2+ uptake regulation proteins	691957	692412	-																															bi (<->)	CP014940	308	154	fig|2102.8.peg.308	JCVISYN3_0620		hypothetical protein
NC_006055	394	308	fig|265311.5.peg.394	Mfl394		PLF_46239_00000064	PGF_02390924	16S rRNA (cytosine(1402)-N(4))-methyltransferase (EC 2.1.1.199)	454506	455432	-	bi (<->)	CP001873	433	312	fig|708616.3.peg.433	MGF_3131	mraW	16S rRNA (cytosine(1402)-N(4))-methyltransferase (EC 2.1.1.199)	0.436	0.965	bi (<->)	NC_000912	338	308	fig|272634.6.peg.338	MPN315	yabC	16S rRNA (cytosine(1402)-N(4))-methyltransferase (EC 2.1.1.199)	0.406	0.984	bi (<->)	NC_000908	258	309	fig|243273.25.peg.258	MG_222		16S rRNA (cytosine(1402)-N(4))-methyltransferase (EC 2.1.1.199)	0.404	0.971	bi (<->)	CP014940	273	308	fig|2102.8.peg.273	JCVISYN3_0524		16S rRNA (cytosine(1402)-N(4))-methyltransferase (EC 2.1.1.199)
NC_006055	649	170	fig|265311.5.peg.649	Mfl647		PLF_46239_00000425	PGF_10420503	Acetyltransferase	752337	752849	+
NC_006055	206	155	fig|265311.5.peg.206	Mfl205		PLF_46239_00000362	PGF_06276282	Nicotinamide-nucleotide amidase (EC 3.5.1.42)	229985	230452	+											bi (<->)	NC_000912	273	157	fig|272634.6.peg.273	MPN254		Nicotinamide-nucleotide amidase (EC 3.5.1.42)	0.333	0.828	bi (<->)	NC_000908	126	157	fig|243273.25.peg.126	MG_115		Nicotinamide-nucleotide amidase (EC 3.5.1.42)	0.384	0.790
NC_006055	496	801	fig|265311.5.peg.496	Mfl490	leuS	PLF_46239_00000046	PGF_06812369	Leucyl-tRNA synthetase (EC 6.1.1.4)	574124	576529	-	bi (<->)	CP001873	400	805	fig|708616.3.peg.400	MGF_2941	leuS	Leucyl-tRNA synthetase (EC 6.1.1.4)	0.459	0.998	bi (<->)	NC_000912	415	793	fig|272634.6.peg.415	MPN384	leuS	Leucyl-tRNA synthetase (EC 6.1.1.4)	0.445	0.995	bi (<->)	NC_000908	307	792	fig|243273.25.peg.307	MG_266	leuS	Leucyl-tRNA synthetase (EC 6.1.1.4)	0.467	0.996	bi (<->)	CP014940	311	804	fig|2102.8.peg.311	JCVISYN3_0634		Leucyl-tRNA synthetase (EC 6.1.1.4)
NC_006055	680	631	fig|265311.5.peg.680	Mfl678		PLF_46239_00000300	PGF_10365126	DNA polymerase III subunits gamma and tau (EC 2.7.7.7)	787650	789545	-	bi (<->)	CP001873	658	599	fig|708616.3.peg.658	MGF_4777	dnaX	DNA polymerase III subunits gamma and tau (EC 2.7.7.7)	0.431	0.459	bi (<->)	NC_000912	682	681	fig|272634.6.peg.682	MPN618	dnaX	DNA polymerase III subunits gamma and tau (EC 2.7.7.7)	0.385	0.451	bi (<->)	NC_000908	486	597	fig|243273.25.peg.486	MG_419		DNA polymerase III subunits gamma and tau (EC 2.7.7.7)	0.385	0.516	bi (<->)	CP014940	29	668	fig|2102.8.peg.29	JCVISYN3_0047		DNA polymerase III subunits gamma and tau (EC 2.7.7.7)
NC_006055	240	377	fig|265311.5.peg.240	Mfl240		PLF_46239_00000110	PGF_03202156	S-adenosylmethionine synthetase (EC 2.5.1.6)	266561	267694	+	bi (<->)	CP001873	368	374	fig|708616.3.peg.368	MGF_2728	metK	S-adenosylmethionine synthetase (EC 2.5.1.6)	0.467	0.941	bi (<->)	NC_000912	60	383	fig|272634.6.peg.60	MPN060	metX	S-adenosylmethionine synthetase (EC 2.5.1.6)	0.413	0.948	bi (<->)	NC_000908	46	383	fig|243273.25.peg.46	MG_047	metX	S-adenosylmethionine synthetase (EC 2.5.1.6)	0.438	0.958	bi (<->)	CP014940	230	387	fig|2102.8.peg.230	JCVISYN3_0432		S-adenosylmethionine synthetase (EC 2.5.1.6)
NC_006055	365	415	fig|265311.5.peg.365	Mfl366	hisS	PLF_46239_00000357	PGF_03004613	Histidyl-tRNA synthetase (EC 6.1.1.21)	425652	426899	-	bi (<->)	CP001873	193	419	fig|708616.3.peg.193	MGF_1368	hisS	Histidyl-tRNA synthetase (EC 6.1.1.21)	0.356	0.986	bi (<->)	NC_000912	45	414	fig|272634.6.peg.45	MPN045	hisS	Histidyl-tRNA synthetase (EC 6.1.1.21)	0.352	0.944	bi (<->)	NC_000908	33	414	fig|243273.25.peg.33	MG_035	hisS	Histidyl-tRNA synthetase (EC 6.1.1.21)	0.366	0.957	bi (<->)	CP014940	136	414	fig|2102.8.peg.136	JCVISYN3_0288		Histidyl-tRNA synthetase (EC 6.1.1.21)
NC_006055	552	251	fig|265311.5.peg.552	Mfl548		PLF_46239_00000255	PGF_00048829	LSU rRNA pseudouridine(2605) synthase (EC 5.4.99.22)	641228	641983	-																															bi (<->)	CP014940	160	252	fig|2102.8.peg.160	JCVISYN3_0329		LSU rRNA pseudouridine(2605) synthase (EC 5.4.99.22)
NC_006055	310	908	fig|265311.5.peg.310	Mfl310		PLF_46239_00000036	PGF_00057270	DNA topoisomerase IV subunit A (EC 5.99.1.3)	358031	360757	+	bi (<->)	CP001873	417	796	fig|708616.3.peg.417	MGF_3026	parC	DNA topoisomerase IV subunit A (EC 5.99.1.3)	0.457	0.866	bi (<->)	NC_000912	130	789	fig|272634.6.peg.130	MPN123	parC	DNA topoisomerase IV subunit A (EC 5.99.1.3)	0.389	0.947	bi (<->)	NC_000908	236	781	fig|243273.25.peg.236	MG_204	parC	DNA topoisomerase IV subunit A (EC 5.99.1.3)	0.405	0.923	bi (<->)	CP014940	247	898	fig|2102.8.peg.247	JCVISYN3_0453		DNA topoisomerase IV subunit A (EC 5.99.1.3)
NC_006055	303	238	fig|265311.5.peg.303	Mfl303		PLF_46239_00000350	PGF_10233208	16S rRNA (uracil(1498)-N(3))-methyltransferase (EC 2.1.1.193)	347939	348655	+
NC_006055	570	723	fig|265311.5.peg.570	Mfl566		PLF_46239_00000024	PGF_10471233	ATP-dependent DNA helicase UvrD/PcrA (EC 3.6.4.12)	657457	659628	-	bi (<->)	CP001873	453	751	fig|708616.3.peg.453	MGF_3254	uvrD	ATP-dependent DNA helicase UvrD/PcrA (EC 3.6.4.12)	0.334	0.971	bi (<->)	NC_000912	365	715	fig|272634.6.peg.365	MPN341	mutB1	ATP-dependent DNA helicase UvrD/PcrA (EC 3.6.4.12)	0.292	0.972	bi (<->)	NC_000908	281	703	fig|243273.25.peg.281	MG_244		ATP-dependent DNA helicase UvrD/PcrA (EC 3.6.4.12)	0.287	0.994	bi (<->)	CP014940	360	722	fig|2102.8.peg.360	JCVISYN3_0695		ATP-dependent DNA helicase UvrD/PcrA (EC 3.6.4.12)
NC_006055	309	647	fig|265311.5.peg.309	Mfl309		PLF_46239_00000115	PGF_06005188	DNA topoisomerase IV subunit B (EC 5.99.1.3)	356072	358015	+	bi (<->)	CP001873	416	633	fig|708616.3.peg.416	MGF_3016	parE	DNA gyrase subunit B (EC 5.99.1.3)	0.500	0.992	bi (<->)	NC_000912	129	635	fig|272634.6.peg.129	MPN122	parB	DNA topoisomerase IV subunit B (EC 5.99.1.3)	0.462	0.992	bi (<->)	NC_000908	235	633	fig|243273.25.peg.235	MG_203	parE	DNA topoisomerase IV subunit B (EC 5.99.1.3)	0.463	0.992	bi (<->)	CP014940	246	643	fig|2102.8.peg.246	JCVISYN3_0452		DNA topoisomerase IV subunit B (EC 5.99.1.3)
NC_006055	387	311	fig|265311.5.peg.387	Mfl387		PLF_46239_00000165	PGF_10569727	LSU rRNA pseudouridine(1911/1915/1917) synthase (EC 5.4.99.23)	445943	446878	-	bi (<->)	CP001873	637	311	fig|708616.3.peg.637	MGF_4608	rluA_1	LSU rRNA pseudouridine(1911/1915/1917) synthase (EC 5.4.99.23)	0.410	0.852	bi (<->)	NC_000912	316	309	fig|272634.6.peg.316	MPN292	yceC	LSU rRNA pseudouridine(1911/1915/1917) synthase (EC 5.4.99.23)	0.364	0.909	bi (<->)	NC_000908	241	308	fig|243273.25.peg.241	MG_209		LSU rRNA pseudouridine(1911/1915/1917) synthase (EC 5.4.99.23)	0.326	0.867	bi (<->)	CP014940	268	310	fig|2102.8.peg.268	JCVISYN3_0517		LSU rRNA pseudouridine(1911/1915/1917) synthase (EC 5.4.99.23)
NC_006055	160	1769	fig|265311.5.peg.160	Mfl159		PLF_46239_00000396	PGF_02233293	hypothetical protein	176109	181418	+																															uni (->)	CP014940	199	1753	fig|2102.8.peg.199	JCVISYN3_0399		hypothetical protein
NC_006055	186	61	fig|265311.5.peg.186	Mfl185		PLF_46239_00000562	PGF_02233340	hypothetical protein	215683	215868	+
NC_006055	192	110	fig|265311.5.peg.192	Mfl191		PLF_46239_00000742	PGF_02233427	hypothetical protein	218922	219254	+
NC_006055	205	118	fig|265311.5.peg.205	Mfl204		PLF_46239_00000651	PGF_02233366	hypothetical protein	229213	229569	+																															bi (<->)	CP014940	171	125	fig|2102.8.peg.171	JCVISYN3_0353		hypothetical protein
NC_006055	209	320	fig|265311.5.peg.209	Mfl208		PLF_46239_00000411	PGF_02233300	hypothetical protein	233209	234171	+
NC_006055	219	447	fig|265311.5.peg.219	Mfl219		PLF_46239_00000630	PGF_02233361	hypothetical protein	245006	246349	+
NC_006055	276	170	fig|265311.5.peg.276	Mfl276		PLF_46239_00000185	PGF_00034972	Adenine phosphoribosyltransferase (EC 2.4.2.7)	319780	320292	+	bi (<->)	CP001873	198	178	fig|708616.3.peg.198	MGF_1430	apt	Adenine phosphoribosyltransferase (EC 2.4.2.7)	0.483	0.831	bi (<->)	NC_000912	426	177	fig|272634.6.peg.426	MPN395	apt	Adenine phosphoribosyltransferase (EC 2.4.2.7)	0.415	0.893	bi (<->)	NC_000908	318	180	fig|243273.25.peg.318	MG_276		Adenine phosphoribosyltransferase (EC 2.4.2.7)	0.376	0.939	bi (<->)	CP014940	213	170	fig|2102.8.peg.213	JCVISYN3_0413		Adenine phosphoribosyltransferase (EC 2.4.2.7)
NC_006055	318	854	fig|265311.5.peg.318	Mfl318		PLF_46239_00000848	PGF_02233454	hypothetical protein	372567	375131	+
NC_006055	338	243	fig|265311.5.peg.338	Mfl338		PLF_46239_00000879	PGF_02233468	hypothetical protein	394011	394742	-
NC_006055	4	175	fig|265311.5.peg.4	Mfl004		PLF_46239_00000251	PGF_00048566	Ribonuclease M5 (EC 3.1.26.8)	3751	4278	+	bi (<->)	CP001873	227	186	fig|708616.3.peg.227	MGF_1657		Ribonuclease M5 (EC 3.1.26.8)	0.397	0.903	bi (<->)	NC_000912	73	167	fig|272634.6.peg.73	MPN072	yabF	Ribonuclease M5 (EC 3.1.26.8)	0.324	0.988	bi (<->)	NC_000908	58	178	fig|243273.25.peg.58	MG_057		Ribonuclease M5 (EC 3.1.26.8)	0.387	0.674	bi (<->)	CP014940	3	180	fig|2102.8.peg.3	JCVISYN3_0003		Ribonuclease M5 (EC 3.1.26.8)
NC_006055	444	48	fig|265311.5.peg.444			PLF_46239_00000412	PGF_02233301	hypothetical protein	517751	517897	-
NC_006055	49	106	fig|265311.5.peg.49	Mfl049		PLF_46239_00000506	PGF_00203392	hypothetical protein	64526	64846	+
NC_006055	524	46	fig|265311.5.peg.524	Mfl520		PLF_46239_00000570	PGF_02233347	hypothetical protein	612951	613091	-
NC_006055	630	241	fig|265311.5.peg.630	Mfl627		PLF_46239_00000500	PGF_02233315	hypothetical protein	734531	735256	-
NC_006055	657	227	fig|265311.5.peg.657	Mfl655		PLF_46239_00000736	PGF_00169539	hypothetical protein	762945	763628	-
NC_006055	307	452	fig|265311.5.peg.307	Mfl307		PLF_46239_00001591	PGF_02232133	hypothetical protein	353411	354769	-
NC_006055	308	404	fig|265311.5.peg.308	Mfl308		PLF_46239_00001534	PGF_01889325	DNA-cytosine methyltransferase (EC 2.1.1.37)	354847	356061	+
NC_006055	316	223	fig|265311.5.peg.316	Mfl316		PLF_46239_00001016	PGF_02231739	hypothetical protein	369561	370232	+	bi (<->)	CP001873	494	228	fig|708616.3.peg.494	MGF_3529		Transcriptional regulator, GntR family	0.242	0.667
NC_006055	336	102	fig|265311.5.peg.336	Mfl336		PLF_46239_00000408	PGF_02233297	hypothetical protein	392804	393112	-
NC_006055	378	376	fig|265311.5.peg.378	Mfl378		PLF_46239_00000409	PGF_02233298	hypothetical protein	437652	438782	-
NC_006055	408	145	fig|265311.5.peg.408	Mfl408		PLF_46239_00000721	PGF_02233413	hypothetical protein	476884	477321	-
NC_006055	441	104	fig|265311.5.peg.441	Mfl440		PLF_46239_00000447	PGF_00641077	FIG139598: Potential ribosomal protein	516512	516826	-	bi (<->)	CP001873	468	104	fig|708616.3.peg.468	MGF_3354		hypothetical protein	0.348	0.798	bi (<->)	NC_000912	350	95	fig|272634.6.peg.350	MPN326	ysxB	FIG139598: Potential ribosomal protein	0.369	0.811											bi (<->)	CP014940	258	87	fig|2102.8.peg.258	JCVISYN3_0500		hypothetical protein
NC_006055	495	558	fig|265311.5.peg.495	Mfl489		PLF_46239_00000403	PGF_00170864	hypothetical protein	572366	574042	-
NC_006055	513	267	fig|265311.5.peg.513	Mfl508		PLF_46239_00000534	PGF_02233323	hypothetical protein	597951	598754	-
NC_006055	579	168	fig|265311.5.peg.579	Mfl575		PLF_46239_00000732	PGF_02233422	hypothetical protein	670096	670602	-
NC_006055	184	338	fig|265311.5.peg.184	Mfl183		PLF_46239_00000295	PGF_00075887	hypothetical protein	213721	214737	+
NC_006055	3	324	fig|265311.5.peg.3	Mfl003		PLF_46239_00000560	PGF_02233338	hypothetical protein	2708	3682	-
NC_006055	94	168	fig|265311.5.peg.94	Mfl093		PLF_46239_00000547	PGF_02233330	hypothetical protein	114152	114658	-																															bi (<->)	CP014940	81	164	fig|2102.8.peg.81	JCVISYN3_0164		hypothetical protein
NC_006055	187	351	fig|265311.5.peg.187	Mfl186		PLF_46239_00000296	PGF_00356315	hypothetical protein	215879	216934	-
NC_006055	213	162	fig|265311.5.peg.213	Mfl212		PLF_46239_00000557	PGF_02233336	hypothetical protein	237057	237545	+
NC_006055	280	92	fig|265311.5.peg.280	Mfl280		PLF_46239_00000759	PGF_00222434	hypothetical protein	323983	324261	+
NC_006055	299	218	fig|265311.5.peg.299	Mfl299		PLF_46239_00000540	PGF_00206102	hypothetical protein	344834	345490	+
NC_006055	356	178	fig|265311.5.peg.356	Mfl358		PLF_46239_00000717	PGF_02233409	hypothetical protein	419027	419563	-
NC_006055	359	236	fig|265311.5.peg.359	Mfl361		PLF_46239_00000544	PGF_02233328	hypothetical protein	420925	421635	+
NC_006055	453	77	fig|265311.5.peg.453			PLF_46239_00001037	PGF_02231751	hypothetical protein	530720	530953	-
NC_006055	595	283	fig|265311.5.peg.595	Mfl591		PLF_46239_00000487	PGF_00439336	DegV family protein	690795	691646	+	uni (->)	CP001873	532	294	fig|708616.3.peg.532	MGF_3873		DegV family protein	0.257	0.684	uni (->)	NC_000912	729	290	fig|272634.6.peg.729	MPN664	degV	DegV family protein	0.264	0.690	uni (->)	NC_000908	518	290	fig|243273.25.peg.518	MG_450		DegV family protein	0.225	0.986	bi (<->)	CP014940	307	283	fig|2102.8.peg.307	JCVISYN3_0617		hypothetical protein
NC_006055	634	502	fig|265311.5.peg.634	Mfl632		PLF_46239_00000404	PGF_00207378	hypothetical protein	737502	739010	-																															bi (<->)	CP014940	71	490	fig|2102.8.peg.71	JCVISYN3_0143		hypothetical protein
NC_006055	228	103	fig|265311.5.peg.228	Mfl228		PLF_46239_00000289	PGF_03444540	hypothetical protein	252327	252638	+																															bi (<->)	CP014940	220	103	fig|2102.8.peg.220	JCVISYN3_0421		hypothetical protein
NC_006055	245	135	fig|265311.5.peg.245	Mfl245		PLF_46239_00000433	PGF_00404817	Bis(5'-nucleosyl)-tetraphosphatase (asymmetrical) (EC 3.6.1.17)	272802	273209	-	bi (<->)	CP001873	324	136	fig|708616.3.peg.324	MGF_2370		Histidine triad (HIT) protein	0.459	0.809	bi (<->)	NC_000912	293	138	fig|272634.6.peg.293	MPN273	hit1	Diadenosine tetraphosphate (Ap4A) hydrolase and other HIT family hydrolases	0.496	0.819	bi (<->)	NC_000908	144	141	fig|243273.25.peg.144	MG_132		Diadenosine tetraphosphate (Ap4A) hydrolase and other HIT family hydrolases	0.521	0.816	bi (<->)	CP014940	235	132	fig|2102.8.peg.235	JCVISYN3_0438		Bis(5'-nucleosyl)-tetraphosphatase (asymmetrical) (EC 3.6.1.17)
NC_006055	577	405	fig|265311.5.peg.577	Mfl573		PLF_46239_00000436	PGF_04003471	ABC transporter, substrate-binding protein (cluster 12, methionine/phosphonates)	667570	668787	-
NC_006055	553	209	fig|265311.5.peg.553	Mfl549		PLF_46239_00000383	PGF_06649360	Segregation and condensation protein B	641983	642612	-	bi (<->)	CP001873	431	291	fig|708616.3.peg.431	MGF_3119	scpB	Segregation and condensation protein B	0.277	0.560	bi (<->)	NC_000912	325	208	fig|272634.6.peg.325	MPN301	scpB	Segregation and condensation protein B	0.333	0.803	bi (<->)	NC_000908	249	207	fig|243273.25.peg.249	MG_214	scpB	Segregation and condensation protein B	0.327	0.807	bi (<->)	CP014940	159	209	fig|2102.8.peg.159	JCVISYN3_0328		Segregation and condensation protein B
NC_006055	143	486	fig|265311.5.peg.143	Mfl142	secY	PLF_46239_00000074	PGF_05581732	Protein translocase subunit SecY	156258	157718	+	bi (<->)	CP001873	77	498	fig|708616.3.peg.77	MGF_0459	secY	Protein translocase subunit SecY	0.397	0.857	bi (<->)	NC_000912	202	477	fig|272634.6.peg.202	MPN184	secY	Protein translocase subunit SecY	0.378	0.922	bi (<->)	NC_000908	192	475	fig|243273.25.peg.192	MG_170	secY	Protein translocase subunit SecY	0.388	0.897	bi (<->)	CP014940	328	482	fig|2102.8.peg.328	JCVISYN3_0652		Protein translocase subunit SecY
NC_006055	203	179	fig|265311.5.peg.203	Mfl202		PLF_46239_00000745	PGF_00143885	hypothetical protein	228110	228649	+																															bi (<->)	CP014940	170	182	fig|2102.8.peg.170	JCVISYN3_0352		hypothetical protein
NC_006055	358	223	fig|265311.5.peg.358	Mfl360		PLF_46239_00000510	PGF_00391776	hypothetical protein	420175	420846	-																															bi (<->)	CP014940	118	229	fig|2102.8.peg.118	JCVISYN3_0250		hypothetical protein
NC_006055	425	249	fig|265311.5.peg.425	Mfl424		PLF_46239_00000881	PGF_02233470	hypothetical protein	497367	498116	-
NC_006055	492	129	fig|265311.5.peg.492	Mfl486		PLF_46239_00001542	PGF_02232104	hypothetical protein	570385	570774	-
NC_006055	566	686	fig|265311.5.peg.566	Mfl562		PLF_46239_00000147	PGF_00026692	O-antigen flippase Wzx	653061	655121	-																															bi (<->)	CP014940	356	673	fig|2102.8.peg.356	JCVISYN3_0691		hypothetical protein
NC_006055	609	336	fig|265311.5.peg.609	Mfl606		PLF_46239_00000464	PGF_00041476	Putative hydrolase	710631	711641	-
NC_006055	639	625	fig|265311.5.peg.639	Mfl637		PLF_46239_00000125	PGF_00184022	hypothetical protein	742537	744414	-																															bi (<->)	CP014940	66	632	fig|2102.8.peg.66	JCVISYN3_0138		hypothetical protein
NC_006055	660	464	fig|265311.5.peg.660	Mfl658		PLF_46239_00002921	PGF_02931575	Uracil permease	765064	766458	-
NC_006055	648	234	fig|265311.5.peg.648	Mfl646		PLF_46239_00002948	PGF_00978068	Efflux ABC transporter, ATP-binding protein	751528	752232	-	uni (->)	CP001873	222	279	fig|708616.3.peg.222	MGF_1624	cbiO_2	ATPase component of general energizing module of ECF transporters	0.323	0.828	uni (->)	NC_000912	451	244	fig|272634.6.peg.451	MPN416	P29	ABC transporter ATP-binding protein, associated with thiamin (pyrophosphate?) binding lipoprotein p37	0.281	0.885	uni (->)	NC_000908	537	311	fig|243273.25.peg.537	MG_467		ABC transporter, ATP-binding protein	0.287	0.666	uni (->)	CP014940	89	351	fig|2102.8.peg.89	JCVISYN3_0197		Spermidine/putrescine import ABC transporter ATP-binding protein PotA (TC 3.A.1.11.1)
NC_006055	465	673	fig|265311.5.peg.465	Mfl459		PLF_46239_00005190	PGF_00390532	hypothetical protein	539922	541943	-
NC_006055	548	187	fig|265311.5.peg.548	Mfl544		PLF_46239_00000080	PGF_01922063	Inorganic pyrophosphatase (EC 3.6.1.1)	638402	638965	+	bi (<->)	CP001873	569	185	fig|708616.3.peg.569	MGF_4087	ppa	Inorganic pyrophosphatase (EC 3.6.1.1)	0.465	0.843	bi (<->)	NC_000912	587	184	fig|272634.6.peg.587	MPN528	ppa	Inorganic pyrophosphatase (EC 3.6.1.1)	0.468	0.853	bi (<->)	NC_000908	413	184	fig|243273.25.peg.413	MG_351	ppa	Inorganic pyrophosphatase (EC 3.6.1.1)	0.462	0.853	bi (<->)	CP014940	164	186	fig|2102.8.peg.164	JCVISYN3_0344		Inorganic pyrophosphatase (EC 3.6.1.1)
NC_006055	15	521	fig|265311.5.peg.15	Mfl015		PLF_46239_00000124	PGF_01608471	hypothetical protein	20111	21676	-																															bi (<->)	CP014940	434	588	fig|2102.8.peg.434	JCVISYN3_0870		Arginine/ornithine antiporter ArcD
NC_006055	122	220	fig|265311.5.peg.122	Mfl121		PLF_46239_00000150	PGF_05026985	Deoxyribose-phosphate aldolase (EC 4.1.2.4)	146034	146696	+	bi (<->)	CP001873	216	223	fig|708616.3.peg.216	MGF_1585	deoC_2	Deoxyribose-phosphate aldolase (EC 4.1.2.4)	0.420	0.942	bi (<->)	NC_000912	64	224	fig|272634.6.peg.64	MPN063	deoC	Deoxyribose-phosphate aldolase (EC 4.1.2.4)	0.439	0.946	bi (<->)	NC_000908	50	223	fig|243273.25.peg.50	MG_050		Deoxyribose-phosphate aldolase (EC 4.1.2.4)	0.439	0.951	bi (<->)	CP014940	372	222	fig|2102.8.peg.372	JCVISYN3_0732		Deoxyribose-phosphate aldolase (EC 4.1.2.4)
NC_006055	666	548	fig|265311.5.peg.666	Mfl664		PLF_46239_00000393	PGF_00778630	Uncharacterized amino acid permease, GabP family	770004	771650	-											bi (<->)	NC_000912	332	565	fig|272634.6.peg.332	MPN308		Uncharacterized amino acid permease, GabP family	0.235	0.800											uni (->)	CP014940	441	512	fig|2102.8.peg.441	JCVISYN3_0878		hypothetical protein
NC_006055	232	995	fig|265311.5.peg.232	Mfl232		PLF_46239_00000041	PGF_09950730	Chromosome partition protein smc	256219	259206	+	bi (<->)	CP001873	179	983	fig|708616.3.peg.179	MGF_1220	smc	Chromosome partition protein smc	0.316	0.986	bi (<->)	NC_000912	461	982	fig|272634.6.peg.461	MPN426		Chromosome partition protein smc	0.308	0.998	bi (<->)	NC_000908	349	982	fig|243273.25.peg.349	MG_298		Chromosome partition protein smc	0.310	0.996	bi (<->)	CP014940	215	988	fig|2102.8.peg.215	JCVISYN3_0415		Chromosome partition protein smc
NC_006055	322	743	fig|265311.5.peg.322	Mfl322		PLF_46239_00005191	PGF_00047095	RecD-like DNA helicase YrrC	377296	379527	+
NC_006055	345	1096	fig|265311.5.peg.345	Mfl347		PLF_46239_00000355	PGF_03139283	Chitinase (EC 3.2.1.14)	401278	404568	-
NC_006055	216	372	fig|265311.5.peg.216	Mfl216		PLF_46239_00000661	PGF_05518950	Beta-lactamase class C-like and penicillin binding proteins (PBPs) superfamily	241250	242368	+
NC_006055	169	530	fig|265311.5.peg.169	Mfl168		PLF_46239_00000641	PGF_12925755	Efflux ABC transporter, permease/ATP-binding protein	196766	198358	+	uni (->)	CP001873	470	595	fig|708616.3.peg.470	MGF_3364		hypothetical protein	0.239	0.795	uni (->)	NC_000912	18	609	fig|272634.6.peg.18	MPN019	msbA	Heterodimeric efflux ABC transporter, permease/ATP-binding subunit 2	0.241	0.795	uni (->)	NC_000908	15	589	fig|243273.25.peg.15	MG_015		Heterodimeric efflux ABC transporter, permease/ATP-binding subunit 2	0.251	0.822	uni (->)	CP014940	180	623	fig|2102.8.peg.180	JCVISYN3_0371		Lipid A export permease/ATP-binding protein MsbA
NC_006055	247	951	fig|265311.5.peg.247	Mfl247		PLF_46239_00000622	PGF_08225224	hypothetical protein	275257	278112	-
NC_006055	642	227	fig|265311.5.peg.642	Mfl640		PLF_46239_00000802	PGF_10245672	Ribulose-phosphate 3-epimerase (EC 5.1.3.1)	745535	746218	-	uni (->)	CP001873	694	215	fig|708616.3.peg.694	MGF_4976	rpe	hypothetical protein	0.272	0.884	uni (->)	NC_000912	270	210	fig|272634.6.peg.270	MPN251	cfxE	Ribulose-phosphate 3-epimerase (EC 5.1.3.1)	0.219	0.938	uni (->)	NC_000908	123	209	fig|243273.25.peg.123	MG_112		Ribulose-phosphate 3-epimerase (EC 5.1.3.1)	0.237	0.923	uni (->)	CP014940	125	225	fig|2102.8.peg.125	JCVISYN3_0262		Ribulose-phosphate 3-epimerase (EC 5.1.3.1)
NC_006055	501	139	fig|265311.5.peg.501	Mfl495		PLF_46239_00000389	PGF_03753407	tRNA threonylcarbamoyladenosine biosynthesis protein TsaE	580149	580568	-																															bi (<->)	CP014940	128	138	fig|2102.8.peg.128	JCVISYN3_0270		tRNA threonylcarbamoyladenosine biosynthesis protein TsaE
NC_006055	235	286	fig|265311.5.peg.235	Mfl235		PLF_46239_00000099	PGF_06213055	Phosphate ABC transporter, ATP-binding protein PstB (TC 3.A.1.7.1)	262658	263518	+	bi (<->)	CP001873	47	325	fig|708616.3.peg.47	MGF_0310	pstB	Phosphate ABC transporter, ATP-binding protein PstB (TC 3.A.1.7.1)	0.554	0.769	bi (<->)	NC_000912	672	329	fig|272634.6.peg.672	MPN609	pstB	Phosphate ABC transporter, ATP-binding protein PstB (TC 3.A.1.7.1)	0.504	0.757	bi (<->)	NC_000908	479	329	fig|243273.25.peg.479	MG_410	pstB	Phosphate ABC transporter, ATP-binding protein PstB (TC 3.A.1.7.1)	0.516	0.751	bi (<->)	CP014940	225	269	fig|2102.8.peg.225	JCVISYN3_0427		Phosphate ABC transporter, ATP-binding protein PstB (TC 3.A.1.7.1)
NC_006055	38	334	fig|265311.5.peg.38	Mfl038		PLF_46239_00000152	PGF_03677192	Lipoate-protein ligase A	52658	53662	+	bi (<->)	CP001873	351	331	fig|708616.3.peg.351	MGF_2607	lplA	Lipoate-protein ligase A	0.395	0.991	bi (<->)	NC_000912	420	339	fig|272634.6.peg.420	MPN389	lplA	Lipoate-protein ligase A	0.398	0.971	bi (<->)	NC_000908	312	336	fig|243273.25.peg.312	MG_270	lplA	Lipoate-protein ligase A	0.376	0.958
NC_006055	403	410	fig|265311.5.peg.403	Mfl403		PLF_46239_00000214	PGF_05935795	Replication-associated recombination protein RarA	470877	472109	-	bi (<->)	CP001873	302	413	fig|708616.3.peg.302	MGF_2184		Replication-associated recombination protein RarA	0.408	0.937	uni (->)	NC_000912	682	681	fig|272634.6.peg.682	MPN618	dnaX	DNA polymerase III subunits gamma and tau (EC 2.7.7.7)	0.228	0.327											uni (->)	CP014940	29	668	fig|2102.8.peg.29	JCVISYN3_0047		DNA polymerase III subunits gamma and tau (EC 2.7.7.7)
NC_006055	146	252	fig|265311.5.peg.146	Mfl145		PLF_46239_00000232	PGF_06629251	Methionine aminopeptidase (EC 3.4.11.18)	158856	159614	+	bi (<->)	CP001873	79	250	fig|708616.3.peg.79	MGF_0474	map	Methionine aminopeptidase (EC 3.4.11.18)	0.301	0.988	bi (<->)	NC_000912	204	248	fig|272634.6.peg.204	MPN186	map	Methionine aminopeptidase (EC 3.4.11.18)	0.347	0.992	bi (<->)	NC_000908	194	248	fig|243273.25.peg.194	MG_172	map	Methionine aminopeptidase (EC 3.4.11.18)	0.328	0.988	bi (<->)	CP014940	326	251	fig|2102.8.peg.326	JCVISYN3_0650		Methionine aminopeptidase (EC 3.4.11.18)
NC_006055	99	993	fig|265311.5.peg.99	Mfl098		PLF_46239_00002088	PGF_01606703	hypothetical protein	120496	123477	+																															bi (<->)	CP014940	86	1033	fig|2102.8.peg.86	JCVISYN3_0169		hypothetical protein
NC_006055	535	527	fig|265311.5.peg.535	Mfl531		PLF_46239_00003078	PGF_02232619	hypothetical protein	625671	627254	-																															bi (<->)	CP014940	182	535	fig|2102.8.peg.182	JCVISYN3_0373		hypothetical protein
NC_006055	112	177	fig|265311.5.peg.112	Mfl111		PLF_46239_00000372	PGF_10546429	ATP synthase F0 sector subunit b (EC 3.6.3.14)	135322	135855	+	bi (<->)	CP001873	540	198	fig|708616.3.peg.540	MGF_3928	atpF	hypothetical protein	0.253	0.914	bi (<->)	NC_000912	665	207	fig|272634.6.peg.665	MPN602	atpF	ATP synthase F0 sector subunit b (EC 3.6.3.14)	0.281	0.778	bi (<->)	NC_000908	470	144	fig|243273.25.peg.470	MG_403	atpF	ATP synthase F0 sector subunit b (EC 3.6.3.14)	0.277	0.924	bi (<->)	CP014940	390	181	fig|2102.8.peg.390	JCVISYN3_0794		ATP synthase F0 sector subunit b (EC 3.6.3.14)
NC_006055	172	159	fig|265311.5.peg.172	Mfl171		PLF_46239_00000388	PGF_00057506	Transcriptional regulator, MerR family	200442	200921	+
NC_006055	585	275	fig|265311.5.peg.585	Mfl581		PLF_46239_00000368	PGF_05740384	Formamidopyrimidine-DNA glycosylase (EC 3.2.2.23)	676319	677146	-	bi (<->)	CP001873	612	274	fig|708616.3.peg.612	MGF_4334	mutM	Formamidopyrimidine-DNA glycosylase (EC 3.2.2.23)	0.422	0.993	bi (<->)	NC_000912	411	277	fig|272634.6.peg.411	MPN380	fpg	Formamidopyrimidine-DNA glycosylase (EC 3.2.2.23)	0.382	0.986	bi (<->)	NC_000908	304	284	fig|243273.25.peg.304	MG_498	mutM	Formamidopyrimidine-DNA glycosylase (EC 3.2.2.23)	0.396	0.954
NC_006055	312	849	fig|265311.5.peg.312	Mfl312		PLF_46239_00002953	PGF_08225224	hypothetical protein	361622	364171	+
NC_006055	423	570	fig|265311.5.peg.423	Mfl422		PLF_46239_00000361	PGF_08515716	Lipid A export permease/ATP-binding protein MsbA	493558	495270	-	uni (->)	CP001873	470	595	fig|708616.3.peg.470	MGF_3364		hypothetical protein	0.284	0.817	uni (->)	NC_000912	18	609	fig|272634.6.peg.18	MPN019	msbA	Heterodimeric efflux ABC transporter, permease/ATP-binding subunit 2	0.280	0.924	uni (->)	NC_000908	15	589	fig|243273.25.peg.15	MG_015		Heterodimeric efflux ABC transporter, permease/ATP-binding subunit 2	0.372	0.450	uni (->)	CP014940	180	623	fig|2102.8.peg.180	JCVISYN3_0371		Lipid A export permease/ATP-binding protein MsbA
NC_006055	424	614	fig|265311.5.peg.424	Mfl423		PLF_46239_00000001	PGF_08515716	Lipid A export permease/ATP-binding protein MsbA	495401	497245	-	uni (->)	CP001873	470	595	fig|708616.3.peg.470	MGF_3364		hypothetical protein	0.274	0.837	bi (<->)	NC_000912	18	609	fig|272634.6.peg.18	MPN019	msbA	Heterodimeric efflux ABC transporter, permease/ATP-binding subunit 2	0.304	0.854	bi (<->)	NC_000908	15	589	fig|243273.25.peg.15	MG_015		Heterodimeric efflux ABC transporter, permease/ATP-binding subunit 2	0.291	0.849	uni (->)	CP014940	180	623	fig|2102.8.peg.180	JCVISYN3_0371		Lipid A export permease/ATP-binding protein MsbA
NC_006055	262	1691	fig|265311.5.peg.262	Mfl262		PLF_46239_00005254	PGF_08225224	hypothetical protein	296733	301808	+																															uni (->)	CP014940	199	1753	fig|2102.8.peg.199	JCVISYN3_0399		hypothetical protein
NC_006055	397	164	fig|265311.5.peg.397	Mfl397		PLF_46239_00000582	PGF_02031353	FIG01269488: protein, clustered with ribosomal protein L32p	456212	456706	-
NC_006055	471	270	fig|265311.5.peg.471	Mfl465		PLF_46239_00000671	PGF_12719577	putative membrane-associated phospholipid phosphatase, PAP2 superfamily	549889	550701	-																															bi (<->)	CP014940	98	273	fig|2102.8.peg.98	JCVISYN3_0214		hypothetical protein
NC_006055	457	200	fig|265311.5.peg.457	Mfl451		PLF_46239_00001528	PGF_08225224	hypothetical protein	533193	533795	-
NC_006055	366	477	fig|265311.5.peg.366	Mfl367		PLF_46239_00002960	PGF_00348844	hypothetical protein	427000	428433	-																															bi (<->)	CP014940	417	488	fig|2102.8.peg.417	JCVISYN3_0827		hypothetical protein
NC_006055	86	477	fig|265311.5.peg.86	Mfl085		PLF_46239_00002919	PGF_08225224	hypothetical protein	106502	107935	+
NC_006055	597	74	fig|265311.5.peg.597	Mfl593		PLF_46239_00002965	PGF_07487229	Acyl carrier protein	692415	692639	-	bi (<->)	CP001873	621	77	fig|708616.3.peg.621	MGF_4449	acpP	hypothetical protein	0.480	0.636																					bi (<->)	CP014940	309	73	fig|2102.8.peg.309	JCVISYN3_0621		Acyl carrier protein
NC_006055	147	78	fig|265311.5.peg.147	Mfl146		PLF_46239_00000280	PGF_00060431	Translation initiation factor 1	159627	159863	+	bi (<->)	CP001873	691	70	fig|708616.3.peg.691	MGF_4939	infA	Translation initiation factor 1	0.618	0.957	bi (<->)	NC_000912	205	78	fig|272634.6.peg.205	MPN187	infA	Translation initiation factor 1	0.486	0.885	bi (<->)	NC_000908	195	70	fig|243273.25.peg.195	MG_173	infA	Translation initiation factor 1	0.449	0.971	bi (<->)	CP014940	325	74	fig|2102.8.peg.325	JCVISYN3_0649		Translation initiation factor 1
NC_006055	227	66	fig|265311.5.peg.227	Mfl227	rpmB	PLF_46239_00000353	PGF_03278866	LSU ribosomal protein L28p @ LSU ribosomal protein L28p, zinc-independent	251971	252171	-	bi (<->)	CP001873	298	64	fig|708616.3.peg.298	MGF_2169	rpmB	LSU ribosomal protein L28p @ LSU ribosomal protein L28p, zinc-independent	0.641	0.969	bi (<->)	NC_000912	688	71	fig|272634.6.peg.688	MPN624	rpmB	LSU ribosomal protein L28p @ LSU ribosomal protein L28p, zinc-independent	0.565	0.859	bi (<->)	NC_000908	492	64	fig|243273.25.peg.492	MG_426	rpmB	LSU ribosomal protein L28p @ LSU ribosomal protein L28p, zinc-independent	0.581	0.953	bi (<->)	CP014940	221	65	fig|2102.8.peg.221	JCVISYN3_0422		LSU ribosomal protein L28p @ LSU ribosomal protein L28p, zinc-independent
NC_006055	135	109	fig|265311.5.peg.135	Mfl134	rplX	PLF_46239_00000356	PGF_00016377	LSU ribosomal protein L24p (L26e)	152709	153038	+	bi (<->)	CP001873	69	109	fig|708616.3.peg.69	MGF_0429	rplX	LSU ribosomal protein L24p (L26e)	0.388	0.890	bi (<->)	NC_000912	194	111	fig|272634.6.peg.194	MPN176	rplX	LSU ribosomal protein L24p (L26e)	0.374	0.937											bi (<->)	CP014940	336	108	fig|2102.8.peg.336	JCVISYN3_0660		LSU ribosomal protein L24p (L26e)
NC_006055	334	265	fig|265311.5.peg.334	Mfl334		PLF_46239_00000320	PGF_02623406	FMN adenylyltransferase (EC 2.7.7.2) / Riboflavin kinase (EC 2.7.1.26)	390800	391597	-											bi (<->)	NC_000912	176	269	fig|272634.6.peg.176	MPN158	yaaC	FMN adenylyltransferase (EC 2.7.7.2) / Riboflavin kinase (EC 2.7.1.26)	0.245	0.732	bi (<->)	NC_000908	166	269	fig|243273.25.peg.166	MG_145		FMN adenylyltransferase (EC 2.7.7.2) / Riboflavin kinase (EC 2.7.1.26)	0.258	0.673
NC_006055	149	121	fig|265311.5.peg.149	Mfl148	rpsM	PLF_46239_00000259	PGF_00049840	SSU ribosomal protein S13p (S18e)	160104	160469	+	bi (<->)	CP001873	689	124	fig|708616.3.peg.689	MGF_4934	rpsM	SSU ribosomal protein S13p (S18e)	0.625	0.960	bi (<->)	NC_000912	207	124	fig|272634.6.peg.207	MPN189	rpsM	SSU ribosomal protein S13p (S18e)	0.658	0.960	bi (<->)	NC_000908	197	124	fig|243273.25.peg.197	MG_175	rpsM	SSU ribosomal protein S13p (S18e)	0.617	0.960	bi (<->)	CP014940	323	121	fig|2102.8.peg.323	JCVISYN3_0647		SSU ribosomal protein S13p (S18e)
NC_006055	284	88	fig|265311.5.peg.284	Mfl284	rpsO	PLF_46239_00000261	PGF_00049847	SSU ribosomal protein S15p (S13e)	326399	326665	+	bi (<->)	CP001873	89	90	fig|708616.3.peg.89	MGF_0592	rpsO	SSU ribosomal protein S15p (S13e)	0.453	0.944	bi (<->)	NC_000912	686	86	fig|272634.6.peg.686	MPN622	rpsO	SSU ribosomal protein S15p (S13e)	0.370	0.930	bi (<->)	NC_000908	490	86	fig|243273.25.peg.490	MG_424	rpsO	SSU ribosomal protein S15p (S13e)	0.369	0.965	bi (<->)	CP014940	140	88	fig|2102.8.peg.140	JCVISYN3_0294		SSU ribosomal protein S15p (S13e)
NC_006055	107	412	fig|265311.5.peg.107	Mfl106	glyA	PLF_46239_00000271	PGF_05622318	Serine hydroxymethyltransferase (EC 2.1.2.1)	131651	132889	+	bi (<->)	CP001873	554	409	fig|708616.3.peg.554	MGF_4004	glyA	Serine hydroxymethyltransferase (EC 2.1.2.1)	0.565	0.993	bi (<->)	NC_000912	638	406	fig|272634.6.peg.638	MPN576	glyA	Serine hydroxymethyltransferase (EC 2.1.2.1)	0.526	0.988	bi (<->)	NC_000908	460	406	fig|243273.25.peg.460	MG_394	glyA	Serine hydroxymethyltransferase (EC 2.1.2.1)	0.516	0.978	bi (<->)	CP014940	395	413	fig|2102.8.peg.395	JCVISYN3_0799		Serine hydroxymethyltransferase (EC 2.1.2.1)
NC_006055	542	315	fig|265311.5.peg.542	Mfl538		PLF_46239_00000042	PGF_00426877	LSU ribosomal maturation GTPase RbgA (B. subtilis YlqF)	634350	635297	-	bi (<->)	CP001873	680	274	fig|708616.3.peg.680	MGF_4899	rbgA	LSU ribosomal maturation GTPase RbgA (B. subtilis YlqF)	0.302	0.982	bi (<->)	NC_000912	721	271	fig|272634.6.peg.721	MPN656	rbgA	LSU ribosomal maturation GTPase RbgA (B. subtilis YlqF)	0.301	0.967	bi (<->)	NC_000908	508	255	fig|243273.25.peg.508	MG_442	rbgA	LSU ribosomal maturation GTPase RbgA (B. subtilis YlqF)	0.293	0.933	bi (<->)	CP014940	179	316	fig|2102.8.peg.179	JCVISYN3_0366		LSU ribosomal maturation GTPase RbgA (B. subtilis YlqF)
NC_006055	201	334	fig|265311.5.peg.201	Mfl200		PLF_46239_00000139	PGF_00008611	Glycerol-3-phosphate dehydrogenase [NAD(P)+] (EC 1.1.1.94)	226738	227742	+	bi (<->)	CP001873	561	329	fig|708616.3.peg.561	MGF_4048	gpsA	Glycerol-3-phosphate dehydrogenase [NAD(P)+] (EC 1.1.1.94)	0.322	0.960
NC_006055	282	286	fig|265311.5.peg.282	Mfl282		PLF_46239_00000293	PGF_00413295	tRNA pseudouridine(55) synthase (EC 5.4.99.25)	324878	325738	+	bi (<->)	CP001873	126	214	fig|708616.3.peg.126	MGF_0879	truB	tRNA pseudouridine(55) synthase (EC 5.4.99.25)	0.320	0.953																					bi (<->)	CP014940	138	292	fig|2102.8.peg.138	JCVISYN3_0290		tRNA pseudouridine(55) synthase (EC 5.4.99.25)
NC_006055	396	59	fig|265311.5.peg.396	Mfl396	rpmF	PLF_46239_00000216	PGF_00016404	LSU ribosomal protein L32p @ LSU ribosomal protein L32p, zinc-dependent	456012	456191	-	bi (<->)	CP001873	155	57	fig|708616.3.peg.155	MGF_1049	rpL32	LSU ribosomal protein L32p @ LSU ribosomal protein L32p, zinc-dependent	0.449	0.825	bi (<->)	NC_000912	602	57	fig|272634.6.peg.602	MPN540	rpmF	LSU ribosomal protein L32p @ LSU ribosomal protein L32p, zinc-dependent	0.491	0.930	bi (<->)	NC_000908	427	57	fig|243273.25.peg.427	MG_363	rpmF	LSU ribosomal protein L32p @ LSU ribosomal protein L32p, zinc-dependent	0.473	0.930	bi (<->)	CP014940	275	59	fig|2102.8.peg.275	JCVISYN3_0526		LSU ribosomal protein L32p @ LSU ribosomal protein L32p, zinc-dependent
NC_006055	529	666	fig|265311.5.peg.529	Mfl525		PLF_46239_00000299	PGF_00421098	DEAD-box ATP-dependent RNA helicase DeaD (= CshA) (EC 3.6.4.13)	616476	618476	-	uni (->)	CP001873	328	456	fig|708616.3.peg.328	MGF_2391		DEAD-box ATP-dependent RNA helicase CshB (EC 3.6.4.13)	0.300	0.728	bi (<->)	NC_000912	687	450	fig|272634.6.peg.687	MPN623	deaD	ATP-dependent RNA helicase	0.363	0.776	bi (<->)	NC_000908	491	449	fig|243273.25.peg.491	MG_425	deaD	ATP-dependent RNA helicase DeaD	0.370	0.806	uni (->)	CP014940	210	453	fig|2102.8.peg.210	JCVISYN3_0410		DEAD-box ATP-dependent RNA helicase CshB (EC 3.6.4.13)
NC_006055	138	129	fig|265311.5.peg.138	Mfl137	rpsH	PLF_46239_00000269	PGF_00049906	SSU ribosomal protein S8p (S15Ae)	153835	154224	+	bi (<->)	CP001873	72	133	fig|708616.3.peg.72	MGF_0438	rpsH	SSU ribosomal protein S8p (S15Ae)	0.474	0.992	bi (<->)	NC_000912	197	142	fig|272634.6.peg.197	MPN179	rpsH	SSU ribosomal protein S8p (S15Ae)	0.515	0.908	bi (<->)	NC_000908	187	141	fig|243273.25.peg.187	MG_165	rpsH	SSU ribosomal protein S8p (S15Ae)	0.485	0.915	bi (<->)	CP014940	333	129	fig|2102.8.peg.333	JCVISYN3_0657		SSU ribosomal protein S8p (S15Ae)
NC_006055	268	451	fig|265311.5.peg.268	Mfl268		PLF_46239_00000063	PGF_00009966	Glycyl-tRNA synthetase (EC 6.1.1.14)	306551	307906	+	bi (<->)	CP001873	442	463	fig|708616.3.peg.442	MGF_3185	glyS	Glycyl-tRNA synthetase (EC 6.1.1.14)	0.538	0.976	bi (<->)	NC_000912	381	439	fig|272634.6.peg.381	MPN354	grs1	Glycyl-tRNA synthetase (EC 6.1.1.14)	0.448	0.979	bi (<->)	NC_000908	288	446	fig|243273.25.peg.288	MG_251		Glycyl-tRNA synthetase (EC 6.1.1.14)	0.447	0.962	bi (<->)	CP014940	205	456	fig|2102.8.peg.205	JCVISYN3_0405		Glycyl-tRNA synthetase (EC 6.1.1.14)
NC_006055	123	112	fig|265311.5.peg.123	Mfl122	rpsJ	PLF_46239_00000258	PGF_00049828	SSU ribosomal protein S10p (S20e)	146887	147225	+	bi (<->)	CP001873	57	121	fig|708616.3.peg.57	MGF_0376	rpsJ	SSU ribosomal protein S10p (S20e)	0.546	0.793	bi (<->)	NC_000912	182	108	fig|272634.6.peg.182	MPN164	rpsJ	SSU ribosomal protein S10p (S20e)	0.462	0.833	bi (<->)	NC_000908	172	106	fig|243273.25.peg.172	MG_150	rpsJ	SSU ribosomal protein S10p (S20e)	0.440	0.934	bi (<->)	CP014940	348	102	fig|2102.8.peg.348	JCVISYN3_0672		SSU ribosomal protein S10p (S20e)
NC_006055	482	473	fig|265311.5.peg.482	Mfl476		PLF_46239_00000052	PGF_00037586	Prolyl-tRNA synthetase (EC 6.1.1.15), archaeal/eukaryal type	560510	561931	-	bi (<->)	CP001873	624	474	fig|708616.3.peg.624	MGF_4476	proS	Prolyl-tRNA synthetase (EC 6.1.1.15), archaeal/eukaryal type	0.375	0.981	bi (<->)	NC_000912	435	483	fig|272634.6.peg.435	MPN402	proS	Prolyl-tRNA synthetase (EC 6.1.1.15), archaeal/eukaryal type	0.339	0.992	bi (<->)	NC_000908	326	483	fig|243273.25.peg.326	MG_283	proS	Prolyl-tRNA synthetase (EC 6.1.1.15), archaeal/eukaryal type	0.354	0.998	bi (<->)	CP014940	131	474	fig|2102.8.peg.131	JCVISYN3_0282		Prolyl-tRNA synthetase (EC 6.1.1.15), archaeal/eukaryal type
NC_006055	526	432	fig|265311.5.peg.526	Mfl522	obgE	PLF_46239_00000193	PGF_02029783	GTP-binding protein Obg	613864	615162	-	bi (<->)	CP001873	383	434	fig|708616.3.peg.383	MGF_2827	obg	GTP-binding protein Obg	0.380	0.986	bi (<->)	NC_000912	625	433	fig|272634.6.peg.625	MPN563	obgE	GTP-binding protein Obg	0.381	0.972	bi (<->)	NC_000908	449	433	fig|243273.25.peg.449	MG_384	obgE	GTP-binding protein Obg	0.384	0.972	bi (<->)	CP014940	185	433	fig|2102.8.peg.185	JCVISYN3_0377		GTP-binding protein Obg
NC_006055	189	180	fig|265311.5.peg.189	Mfl188	infC	PLF_46239_00000282	PGF_00060478	Translation initiation factor 3	217758	218300	+	bi (<->)	CP001873	480	197	fig|708616.3.peg.480	MGF_3427	infC	hypothetical protein	0.356	0.863	bi (<->)	NC_000912	122	183	fig|272634.6.peg.122	MPN115	infC	Translation initiation factor 3	0.333	0.923	bi (<->)	NC_000908	228	181	fig|243273.25.peg.228	MG_196	infC	Translation initiation factor 3	0.341	0.934	bi (<->)	CP014940	93	181	fig|2102.8.peg.93	JCVISYN3_0200		Translation initiation factor 3
NC_006055	127	281	fig|265311.5.peg.127	Mfl126	rplB	PLF_46239_00000205	PGF_00016393	LSU ribosomal protein L2p (L8e)	148996	149841	+	bi (<->)	CP001873	61	283	fig|708616.3.peg.61	MGF_0395	rplB	LSU ribosomal protein L2p (L8e)	0.601	0.996	bi (<->)	NC_000912	186	287	fig|272634.6.peg.186	MPN168	rplB	LSU ribosomal protein L2p (L8e)	0.587	0.993	bi (<->)	NC_000908	176	285	fig|243273.25.peg.176	MG_154	rplB	LSU ribosomal protein L2p (L8e)	0.577	0.993	bi (<->)	CP014940	344	282	fig|2102.8.peg.344	JCVISYN3_0668		LSU ribosomal protein L2p (L8e)
NC_006055	486	454	fig|265311.5.peg.486	Mfl480	asnC	PLF_46239_00000075	PGF_00066502	Asparaginyl-tRNA synthetase (EC 6.1.1.22)	564720	566084	-	bi (<->)	CP001873	607	456	fig|708616.3.peg.607	MGF_4297	asnS_1	Asparaginyl-tRNA synthetase (EC 6.1.1.22)	0.527	0.976	bi (<->)	NC_000912	271	455	fig|272634.6.peg.271	MPN252	asnC	Asparaginyl-tRNA synthetase (EC 6.1.1.22)	0.473	0.980	bi (<->)	NC_000908	124	456	fig|243273.25.peg.124	MG_113	asnC	Asparaginyl-tRNA synthetase (EC 6.1.1.22)	0.468	0.982	bi (<->)	CP014940	38	454	fig|2102.8.peg.38	JCVISYN3_0076		Asparaginyl-tRNA synthetase (EC 6.1.1.22)
NC_006055	43	322	fig|265311.5.peg.43	Mfl043		PLF_46239_00000242	PGF_00033197	Phosphate acetyltransferase (EC 2.3.1.8)	58892	59860	+	bi (<->)	CP001873	679	325	fig|708616.3.peg.679	MGF_4896	pta	Phosphate acetyltransferase (EC 2.3.1.8)	0.427	0.982	bi (<->)	NC_000912	463	320	fig|272634.6.peg.463	MPN428	eutD	Phosphate acetyltransferase (EC 2.3.1.8)	0.380	0.997	bi (<->)	NC_000908	350	320	fig|243273.25.peg.350	MG_299	eutD	Phosphate acetyltransferase (EC 2.3.1.8)	0.401	0.997	bi (<->)	CP014940	107	322	fig|2102.8.peg.107	JCVISYN3_0229		Phosphate acetyltransferase (EC 2.3.1.8)
NC_006055	591	413	fig|265311.5.peg.591	Mfl587		PLF_46239_00000057	PGF_00063916	Tyrosyl-tRNA synthetase (EC 6.1.1.1)	686985	688226	-	bi (<->)	CP001873	555	415	fig|708616.3.peg.555	MGF_4010	tyrS	Tyrosyl-tRNA synthetase (EC 6.1.1.1)	0.388	0.988	bi (<->)	NC_000912	734	399	fig|272634.6.peg.734	MPN669	tyrS	Tyrosyl-tRNA synthetase (EC 6.1.1.1)	0.329	0.977	bi (<->)	NC_000908	523	396	fig|243273.25.peg.523	MG_455	tyrS	Tyrosyl-tRNA synthetase (EC 6.1.1.1)	0.364	0.970	bi (<->)	CP014940	303	414	fig|2102.8.peg.303	JCVISYN3_0613		Tyrosyl-tRNA synthetase (EC 6.1.1.1)
NC_006055	250	215	fig|265311.5.peg.250	Mfl250		PLF_46239_00000427	PGF_04457297	5-formyltetrahydrofolate cyclo-ligase (EC 6.3.3.2)	279986	280633	+	bi (<->)	CP001873	454	183	fig|708616.3.peg.454	MGF_3264		5-formyltetrahydrofolate cyclo-ligase (EC 6.3.3.2)	0.278	0.967	bi (<->)	NC_000912	375	164	fig|272634.6.peg.375	MPN348		5-formyltetrahydrofolate cyclo-ligase (EC 6.3.3.2)	0.286	0.982	bi (<->)	NC_000908	282	165	fig|243273.25.peg.282	MG_245		5-formyltetrahydrofolate cyclo-ligase (EC 6.3.3.2)	0.285	0.982	bi (<->)	CP014940	240	187	fig|2102.8.peg.240	JCVISYN3_0443		5-formyltetrahydrofolate cyclo-ligase (EC 6.3.3.2)
NC_006055	442	99	fig|265311.5.peg.442	Mfl441	rplU	PLF_46239_00000186	PGF_04978890	LSU ribosomal protein L21p	516829	517128	-	bi (<->)	CP001873	469	100	fig|708616.3.peg.469	MGF_3357	rplU	LSU ribosomal protein L21p	0.459	0.970	bi (<->)	NC_000912	349	100	fig|272634.6.peg.349	MPN325	rplU	LSU ribosomal protein L21p	0.404	0.930	bi (<->)	NC_000908	269	100	fig|243273.25.peg.269	MG_232	rplU	LSU ribosomal protein L21p	0.436	0.930	bi (<->)	CP014940	259	100	fig|2102.8.peg.259	JCVISYN3_0501		LSU ribosomal protein L21p
NC_006055	168	286	fig|265311.5.peg.168	Mfl167		PLF_46239_00000221	PGF_00020984	Methenyltetrahydrofolate cyclohydrolase (EC 3.5.4.9) / Methylenetetrahydrofolate dehydrogenase (NADP+) (EC 1.5.1.5)	189963	190823	+	bi (<->)	CP001873	784	283	fig|708616.3.peg.784	MGF_5609	folD	hypothetical protein	0.312	0.993	bi (<->)	NC_000912	16	269	fig|272634.6.peg.16	MPN017	mtd1	Methenyltetrahydrofolate cyclohydrolase (EC 3.5.4.9) / Methylenetetrahydrofolate dehydrogenase (NADP+) (EC 1.5.1.5)	0.320	0.974	bi (<->)	NC_000908	13	273	fig|243273.25.peg.13	MG_013	folD	Methenyltetrahydrofolate cyclohydrolase (EC 3.5.4.9) / Methylenetetrahydrofolate dehydrogenase (NADP+) (EC 1.5.1.5)	0.345	0.912	bi (<->)	CP014940	349	288	fig|2102.8.peg.349	JCVISYN3_0684		Methenyltetrahydrofolate cyclohydrolase (EC 3.5.4.9) / Methylenetetrahydrofolate dehydrogenase (NADP+) (EC 1.5.1.5)
NC_006055	361	54	fig|265311.5.peg.361	Mfl362.1	rpsU	PLF_46239_00000266	PGF_04034430	SSU ribosomal protein S21p	422405	422569	-	bi (<->)	CP001873	527	60	fig|708616.3.peg.527	MGF_3837	rpsU	hypothetical protein	0.462	0.833																					bi (<->)	CP014940	252	54	fig|2102.8.peg.252	JCVISYN3_0482		SSU ribosomal protein S21p
NC_006055	286	351	fig|265311.5.peg.286	Mfl286		PLF_46239_00000460	PGF_02450432	Phosphatidate cytidylyltransferase (EC 2.7.7.41)	327675	328730	+	bi (<->)	CP001873	98	372	fig|708616.3.peg.98	MGF_0658	cdsA	Phosphatidate cytidylyltransferase (EC 2.7.7.41)	0.341	0.473	bi (<->)	NC_000912	700	381	fig|272634.6.peg.700	MPN637	cdsA	Phosphatidate cytidylyltransferase (EC 2.7.7.41)	0.371	0.433	bi (<->)	NC_000908	502	397	fig|243273.25.peg.502	MG_437		Phosphatidate cytidylyltransferase (EC 2.7.7.41)	0.355	0.411	bi (<->)	CP014940	149	342	fig|2102.8.peg.149	JCVISYN3_0304		Phosphatidate cytidylyltransferase (EC 2.7.7.41)
NC_006055	77	186	fig|265311.5.peg.77	Mfl077		PLF_46239_00000241	PGF_04788810	Peptidyl-tRNA hydrolase (EC 3.1.1.29)	99130	99690	+	bi (<->)	CP001873	725	183	fig|708616.3.peg.725	MGF_5155	pth	Peptidyl-tRNA hydrolase (EC 3.1.1.29)	0.422	0.989	bi (<->)	NC_000912	240	188	fig|272634.6.peg.240	MPN221	pth	Peptidyl-tRNA hydrolase (EC 3.1.1.29)	0.371	0.973	bi (<->)	NC_000908	93	189	fig|243273.25.peg.93	MG_083	pth	Peptidyl-tRNA hydrolase (EC 3.1.1.29)	0.368	0.963	bi (<->)	CP014940	420	186	fig|2102.8.peg.420	JCVISYN3_0832		Peptidyl-tRNA hydrolase (EC 3.1.1.29)
NC_006055	580	228	fig|265311.5.peg.580	Mfl576		PLF_46239_00000474	PGF_00054404	Substrate-specific component RibU of riboflavin ECF transporter	670870	671556	+																															bi (<->)	CP014940	440	226	fig|2102.8.peg.440	JCVISYN3_0877		hypothetical protein
NC_006055	337	256	fig|265311.5.peg.337	Mfl337		PLF_46239_00000298	PGF_01323228	Acyl-phosphate:glycerol-3-phosphate O-acyltransferase PlsY (EC 2.3.1.n3)	393214	393984	+	bi (<->)	CP001873	447	242	fig|708616.3.peg.447	MGF_3221		Acyl-phosphate:glycerol-3-phosphate O-acyltransferase PlsY (EC 2.3.1.n3)	0.285	0.921	bi (<->)	NC_000912	377	239	fig|272634.6.peg.377	MPN350	ygiH	Acyl-phosphate:glycerol-3-phosphate O-acyltransferase PlsY (EC 2.3.1.n3)	0.312	0.728	bi (<->)	NC_000908	284	239	fig|243273.25.peg.284	MG_247		Acyl-phosphate:glycerol-3-phosphate O-acyltransferase PlsY (EC 2.3.1.n3)	0.371	0.690	bi (<->)	CP014940	56	253	fig|2102.8.peg.56	JCVISYN3_0117		Acyl-phosphate:glycerol-3-phosphate O-acyltransferase PlsY (EC 2.3.1.n3)
NC_006055	17	422	fig|265311.5.peg.17	Mfl017		PLF_46239_00000169	PGF_00051525	Seryl-tRNA synthetase (EC 6.1.1.11)	23458	24726	-	bi (<->)	CP001873	792	420	fig|708616.3.peg.792	MGF_5665	serS	Seryl-tRNA synthetase (EC 6.1.1.11)	0.435	0.995	bi (<->)	NC_000912	5	420	fig|272634.6.peg.5	MPN005	serS	Seryl-tRNA synthetase (EC 6.1.1.11)	0.417	0.979	bi (<->)	NC_000908	5	417	fig|243273.25.peg.5	MG_005	serS	Seryl-tRNA synthetase (EC 6.1.1.11)	0.432	0.986	bi (<->)	CP014940	33	422	fig|2102.8.peg.33	JCVISYN3_0061		Seryl-tRNA synthetase (EC 6.1.1.11)
NC_006055	217	468	fig|265311.5.peg.217	Mfl217		PLF_46239_00000044	PGF_04560429	Mg/Co/Ni transporter MgtE, CBS domain-containing	242866	244272	+
NC_006055	267	267	fig|265311.5.peg.267	Mfl267		PLF_46239_00000520	PGF_00421739	DNA recombination and repair protein RecO	305656	306459	+																															bi (<->)	CP014940	204	249	fig|2102.8.peg.204	JCVISYN3_0404		hypothetical protein
NC_006055	87	304	fig|265311.5.peg.87	Mfl086		PLF_46239_00000274	PGF_00054371	Substrate-specific component FolT of folate ECF transporter	108044	108958	+																															bi (<->)	CP014940	424	308	fig|2102.8.peg.424	JCVISYN3_0836		Substrate-specific component FolT of folate ECF transporter
NC_006055	364	577	fig|265311.5.peg.364	Mfl365	aspS	PLF_46239_00000061	PGF_06589185	Aspartyl-tRNA synthetase (EC 6.1.1.12)	423916	425649	-	bi (<->)	CP001873	194	582	fig|708616.3.peg.194	MGF_1373	aspS	Aspartyl-tRNA synthetase (EC 6.1.1.12) @ Aspartyl-tRNA(Asn) synthetase (EC 6.1.1.23)	0.419	0.954	bi (<->)	NC_000912	46	557	fig|272634.6.peg.46	MPN046	aspS	Aspartyl-tRNA synthetase (EC 6.1.1.12)	0.387	0.943	bi (<->)	NC_000908	34	556	fig|243273.25.peg.34	MG_036	aspS	Aspartyl-tRNA synthetase (EC 6.1.1.12)	0.380	0.951	bi (<->)	CP014940	135	574	fig|2102.8.peg.135	JCVISYN3_0287		Aspartyl-tRNA synthetase (EC 6.1.1.12)
NC_006055	673	626	fig|265311.5.peg.673	Mfl671		PLF_46239_00000012	PGF_00413300	tRNA-5-carboxymethylaminomethyl-2-thiouridine(34) synthesis protein MnmG	779747	781627	-	bi (<->)	CP001873	702	611	fig|708616.3.peg.702	MGF_5022	mnmG	tRNA-5-carboxymethylaminomethyl-2-thiouridine(34) synthesis protein MnmG	0.518	0.997	bi (<->)	NC_000912	619	612	fig|272634.6.peg.619	MPN557	gidA	tRNA-5-carboxymethylaminomethyl-2-thiouridine(34) synthesis protein MnmG	0.456	0.993	bi (<->)	NC_000908	444	612	fig|243273.25.peg.444	MG_379	gidA	tRNA-5-carboxymethylaminomethyl-2-thiouridine(34) synthesis protein MnmG	0.467	0.990	bi (<->)	CP014940	444	629	fig|2102.8.peg.444	JCVISYN3_0885		tRNA-5-carboxymethylaminomethyl-2-thiouridine(34) synthesis protein MnmG
NC_006055	278	765	fig|265311.5.peg.278	Mfl278		PLF_46239_00000007	PGF_00010349	Guanosine-3',5'-bis(diphosphate) 3'-pyrophosphohydrolase (EC 3.1.7.2) / GTP pyrophosphokinase (EC 2.7.6.5), (p)ppGpp synthetase II	320986	323283	+	bi (<->)	CP001873	195	722	fig|708616.3.peg.195	MGF_1389	spoT	Guanosine-3',5'-bis(diphosphate) 3'-pyrophosphohydrolase (EC 3.1.7.2) / GTP pyrophosphokinase (EC 2.7.6.5), (p)ppGpp synthetase II	0.326	0.952	bi (<->)	NC_000912	428	720	fig|272634.6.peg.428	MPN397	spoT	Guanosine-3',5'-bis(diphosphate) 3'-pyrophosphohydrolase (EC 3.1.7.2) / GTP pyrophosphokinase (EC 2.7.6.5), (p)ppGpp synthetase II	0.321	0.875	bi (<->)	NC_000908	320	720	fig|243273.25.peg.320	MG_278	relA	Guanosine-3',5'-bis(diphosphate) 3'-pyrophosphohydrolase (EC 3.1.7.2) / GTP pyrophosphokinase (EC 2.7.6.5), (p)ppGpp synthetase II	0.332	0.842	bi (<->)	CP014940	214	754	fig|2102.8.peg.214	JCVISYN3_0414		Guanosine-3',5'-bis(diphosphate) 3'-pyrophosphohydrolase (EC 3.1.7.2) / GTP pyrophosphokinase (EC 2.7.6.5), (p)ppGpp synthetase II
NC_006055	211	149	fig|265311.5.peg.211	Mfl210	smpB	PLF_46239_00000397	PGF_00413554	tmRNA-binding protein SmpB	236358	236807	+	bi (<->)	CP001873	391	143	fig|708616.3.peg.391	MGF_2884	smpB	tmRNA-binding protein SmpB	0.475	0.951	bi (<->)	NC_000912	75	147	fig|272634.6.peg.75	MPN074	smpB	tmRNA-binding protein SmpB	0.347	0.959	bi (<->)	NC_000908	60	145	fig|243273.25.peg.60	MG_059	smpB	tmRNA-binding protein SmpB	0.340	0.979	bi (<->)	CP014940	380	148	fig|2102.8.peg.380	JCVISYN3_0776		tmRNA-binding protein SmpB
NC_006055	222	298	fig|265311.5.peg.222	Mfl222		PLF_46239_00000256	PGF_00048928	Ribosome small subunit biogenesis RbfA-release protein RsgA	248312	249208	+	bi (<->)	CP001873	696	274	fig|708616.3.peg.696	MGF_4986	rsgA	Ribosome small subunit biogenesis RbfA-release protein RsgA	0.310	0.993	bi (<->)	NC_000912	268	278	fig|272634.6.peg.268	MPN249	yjeQ	Ribosome small subunit biogenesis RbfA-release protein RsgA	0.296	0.860	bi (<->)	NC_000908	121	278	fig|243273.25.peg.121	MG_110		Ribosome small subunit biogenesis RbfA-release protein RsgA	0.321	0.982	bi (<->)	CP014940	126	300	fig|2102.8.peg.126	JCVISYN3_0263		Ribosome small subunit biogenesis RbfA-release protein RsgA
NC_006055	543	128	fig|265311.5.peg.543	Mfl539	rplS	PLF_46239_00000203	PGF_04845029	LSU ribosomal protein L19p	635387	635773	-	bi (<->)	CP001873	683	122	fig|708616.3.peg.683	MGF_4911	rplS	LSU ribosomal protein L19p	0.460	0.910	bi (<->)	NC_000912	723	119	fig|272634.6.peg.723	MPN658	rplS	LSU ribosomal protein L19p	0.465	0.832	bi (<->)	NC_000908	511	119	fig|243273.25.peg.511	MG_444	rplS	LSU ribosomal protein L19p	0.434	0.874	bi (<->)	CP014940	178	127	fig|2102.8.peg.178	JCVISYN3_0365		LSU ribosomal protein L19p
NC_006055	420	288	fig|265311.5.peg.420	Mfl419	thyA	PLF_46239_00000114	PGF_00056897	Thymidylate synthase (EC 2.1.1.45)	491075	491941	-	bi (<->)	CP001873	52	289	fig|708616.3.peg.52	MGF_0350	thyA	Thymidylate synthase (EC 2.1.1.45)	0.637	0.997	bi (<->)	NC_000912	344	287	fig|272634.6.peg.344	MPN320	thyA	Thymidylate synthase (EC 2.1.1.45)	0.639	0.997	bi (<->)	NC_000908	264	287	fig|243273.25.peg.264	MG_227	thyA	Thymidylate synthase (EC 2.1.1.45)	0.632	0.997
NC_006055	61	224	fig|265311.5.peg.61	Mfl061		PLF_46239_00000385	PGF_00054368	Substrate-specific component FolT of folate ECF transporter	79465	80139	+																															bi (<->)	CP014940	412	224	fig|2102.8.peg.412	JCVISYN3_0822		hypothetical protein
NC_006055	88	441	fig|265311.5.peg.88	Mfl087	cysS	PLF_46239_00000138	PGF_02797400	Cysteinyl-tRNA synthetase (EC 6.1.1.16)	108974	110299	+	bi (<->)	CP001873	739	435	fig|708616.3.peg.739	MGF_5271	cysS	Cysteinyl-tRNA synthetase (EC 6.1.1.16)	0.413	0.998	bi (<->)	NC_000912	383	437	fig|272634.6.peg.383	MPN356	cysS	Cysteinyl-tRNA synthetase (EC 6.1.1.16)	0.377	0.977	bi (<->)	NC_000908	290	428	fig|243273.25.peg.290	MG_253	cysS	Cysteinyl-tRNA synthetase (EC 6.1.1.16)	0.379	0.995	bi (<->)	CP014940	425	441	fig|2102.8.peg.425	JCVISYN3_0837		Cysteinyl-tRNA synthetase (EC 6.1.1.16)
NC_006055	328	370	fig|265311.5.peg.328	Mfl328		PLF_46239_00000322	PGF_03787622	DNA polymerase IV (EC 2.7.7.7)	386130	387242	-	bi (<->)	CP001873	228	398	fig|708616.3.peg.228	MGF_1666	dinB	DNA polymerase IV (EC 2.7.7.7)	0.322	0.877	bi (<->)	NC_000912	599	412	fig|272634.6.peg.599	MPN537	mucB	DNA polymerase IV (EC 2.7.7.7)	0.257	0.779	bi (<->)	NC_000908	424	411	fig|243273.25.peg.424	MG_360		DNA polymerase IV (EC 2.7.7.7)	0.254	0.864
NC_006055	559	553	fig|265311.5.peg.559	Mfl554	argS	PLF_46239_00002920	PGF_00926109	Arginyl-tRNA synthetase (EC 6.1.1.19)	646410	648071	-	bi (<->)	CP001873	14	549	fig|708616.3.peg.14	MGF_0066	argS	Arginyl-tRNA synthetase (EC 6.1.1.19)	0.347	0.931	bi (<->)	NC_000912	618	537	fig|272634.6.peg.618	MPN556	argS	Arginyl-tRNA synthetase (EC 6.1.1.19)	0.323	0.927	bi (<->)	NC_000908	443	537	fig|243273.25.peg.443	MG_378	argS	Arginyl-tRNA synthetase (EC 6.1.1.19)	0.323	0.998	bi (<->)	CP014940	280	554	fig|2102.8.peg.280	JCVISYN3_0535		Arginyl-tRNA synthetase (EC 6.1.1.19)
NC_006055	324	672	fig|265311.5.peg.324	Mfl324		PLF_46239_00000849	PGF_04031743	hypothetical protein	380169	382187	-
NC_006055	351	157	fig|265311.5.peg.351	Mfl353		PLF_46239_00003531	PGF_10505209	hypothetical protein	409685	410158	+
NC_006055	353	873	fig|265311.5.peg.353	Mfl355	valS	PLF_46239_00000021	PGF_05500127	Valyl-tRNA synthetase (EC 6.1.1.9)	412785	415406	-	bi (<->)	CP001873	233	860	fig|708616.3.peg.233	MGF_1689	valS	Valyl-tRNA synthetase (EC 6.1.1.9)	0.389	0.992	bi (<->)	NC_000912	519	838	fig|272634.6.peg.519	MPN480	valS	Valyl-tRNA synthetase (EC 6.1.1.9)	0.357	0.988	bi (<->)	NC_000908	389	837	fig|243273.25.peg.389	MG_334	valS	Valyl-tRNA synthetase (EC 6.1.1.9)	0.390	0.978	bi (<->)	CP014940	123	872	fig|2102.8.peg.123	JCVISYN3_0260		Valyl-tRNA synthetase (EC 6.1.1.9)
NC_006055	554	277	fig|265311.5.peg.554	Mfl550		PLF_46239_00000382	PGF_02517283	Segregation and condensation protein A	642605	643438	-	uni (->)	CP001873	430	590	fig|708616.3.peg.430	MGF_3104		Segregation and condensation protein A	0.275	0.407	uni (->)	NC_000912	324	506	fig|272634.6.peg.324	MPN300	scpA	Dihydrofolate reductase (EC 1.5.1.3) / Segregation and condensation protein A	0.245	0.518											bi (<->)	CP014940	158	278	fig|2102.8.peg.158	JCVISYN3_0327		hypothetical protein
NC_006055	599	376	fig|265311.5.peg.599	Mfl595		PLF_46239_00003533	PGF_02233312	hypothetical protein	692993	694123	-
NC_006055	326	306	fig|265311.5.peg.326	Mfl326		PLF_46239_00003524	PGF_00096266	hypothetical protein	383484	384404	-
NC_006055	612	142	fig|265311.5.peg.612	Mfl609	rplK	PLF_46239_00000230	PGF_07695531	LSU ribosomal protein L11p (L12e)	712900	713328	-	bi (<->)	CP001873	723	149	fig|708616.3.peg.723	MGF_5148	rplK	LSU ribosomal protein L11p (L12e)	0.657	0.913	bi (<->)	NC_000912	238	137	fig|272634.6.peg.238	MPN219	rplK	LSU ribosomal protein L11p (L12e)	0.669	0.978	bi (<->)	NC_000908	91	137	fig|243273.25.peg.91	MG_081	rplK	LSU ribosomal protein L11p (L12e)	0.628	0.985	bi (<->)	CP014940	403	142	fig|2102.8.peg.403	JCVISYN3_0810		LSU ribosomal protein L11p (L12e)
NC_006055	180	230	fig|265311.5.peg.180	Mfl179		PLF_46239_00000330	PGF_03379955	Transcriptional repressor of the fructose operon, DeoR family	208508	209200	+
NC_006055	248	408	fig|265311.5.peg.248	Mfl248		PLF_46239_00000093	PGF_07583562	Cysteine desulfurase (EC 2.8.1.7) => SufS	278264	279490	+	bi (<->)	CP001873	565	398	fig|708616.3.peg.565	MGF_4072	csdB	hypothetical protein	0.332	0.957	bi (<->)	NC_000912	526	408	fig|272634.6.peg.526	MPN487	nifS	Cysteine desulfurase (EC 2.8.1.7) => SufS	0.334	0.875	bi (<->)	NC_000908	393	408	fig|243273.25.peg.393	MG_336	nifS	Cysteine desulfurase (EC 2.8.1.7) => SufS	0.341	0.880	bi (<->)	CP014940	238	412	fig|2102.8.peg.238	JCVISYN3_0441		Cysteine desulfurase (EC 2.8.1.7) => SufS
NC_006055	638	314	fig|265311.5.peg.638	Mfl636		PLF_46239_00000324	PGF_01833449	3'-to-5' oligoribonuclease A, Bacillus type	741580	742524	-	uni (->)	CP001873	333	328	fig|708616.3.peg.333	MGF_2470		3'-to-5' oligoribonuclease A, Bacillus type	0.300	0.915	uni (->)	NC_000912	154	324	fig|272634.6.peg.154	MPN140	orf4	3'-to-5' oligoribonuclease A, Bacillus type	0.326	0.951	uni (->)	NC_000908	436	324	fig|243273.25.peg.436	MG_371		3'-to-5' oligoribonuclease A, Bacillus type	0.320	0.951	bi (<->)	CP014940	67	316	fig|2102.8.peg.67	JCVISYN3_0139		hypothetical protein
NC_006055	30	499	fig|265311.5.peg.30	Mfl030	lysS	PLF_46239_00000088	PGF_00710545	Lysyl-tRNA synthetase (class II) (EC 6.1.1.6)	41444	42943	+	bi (<->)	CP001873	82	492	fig|708616.3.peg.82	MGF_0544	lysS	Lysyl-tRNA synthetase (class II) (EC 6.1.1.6)	0.523	0.990	bi (<->)	NC_000912	297	489	fig|272634.6.peg.297	MPN277	lysS	Lysyl-tRNA synthetase (class II) (EC 6.1.1.6)	0.452	0.992	bi (<->)	NC_000908	148	490	fig|243273.25.peg.148	MG_136	lysS	Lysyl-tRNA synthetase (class II) (EC 6.1.1.6)	0.455	0.992	bi (<->)	CP014940	35	500	fig|2102.8.peg.35	JCVISYN3_0064		Lysyl-tRNA synthetase (class II) (EC 6.1.1.6)
NC_006055	52	199	fig|265311.5.peg.52	Mfl052		PLF_46239_00000522	PGF_10547233	FMN-dependent NADH-azoreductase (EC 1.7.1.6)	65768	66367	+	uni (->)	CP001873	304	197	fig|708616.3.peg.304	MGF_2192	acpD	FMN-dependent NADH-azoreductase (EC 1.7.1.6)	0.382	0.995	uni (->)	NC_000912	518	197	fig|272634.6.peg.518	MPN479		FMN-dependent NADH-azoreductase (EC 1.7.1.6)	0.284	0.995	uni (->)	NC_000908	388	197	fig|243273.25.peg.388			FMN-dependent NADH-azoreductase (EC 1.7.1.6)	0.303	0.995	uni (->)	CP014940	18	199	fig|2102.8.peg.18	JCVISYN3_0029		FMN-dependent NADH-azoreductase (EC 1.7.1.6)
NC_006055	549	264	fig|265311.5.peg.549	Mfl545		PLF_46239_00003535	PGF_00377946	hypothetical protein	639022	639816	-																															bi (<->)	CP014940	162	275	fig|2102.8.peg.162	JCVISYN3_0332		hypothetical protein
NC_006055	11	464	fig|265311.5.peg.11	Mfl011		PLF_46239_00001168	PGF_08148954	6-phospho-beta-glucosidase (EC 3.2.1.86)	14854	16248	+
NC_006055	658	231	fig|265311.5.peg.658	Mfl656		PLF_46239_00000655	PGF_10420457	MBL-fold metallo-hydrolase superfamily	763697	764392	+
NC_006055	294	99	fig|265311.5.peg.294	Mfl294		PLF_46239_00000514	PGF_00411944	Ribosomal protein L7Ae family protein YlxQ	338556	338855	+																															bi (<->)	CP014940	143	99	fig|2102.8.peg.143	JCVISYN3_0298		hypothetical protein
NC_006055	108	207	fig|265311.5.peg.108	Mfl107		PLF_46239_00000122	PGF_00403095	Uracil phosphoribosyltransferase (EC 2.4.2.9)	132935	133558	+	bi (<->)	CP001873	545	210	fig|708616.3.peg.545	MGF_3954	upp	Uracil phosphoribosyltransferase (EC 2.4.2.9)	0.507	0.971	bi (<->)	NC_000912	32	206	fig|272634.6.peg.32	MPN033	upp	Uracil phosphoribosyltransferase (EC 2.4.2.9)	0.468	0.981	bi (<->)	NC_000908	28	206	fig|243273.25.peg.28	MG_030	upp	Uracil phosphoribosyltransferase (EC 2.4.2.9)	0.458	0.981	bi (<->)	CP014940	394	207	fig|2102.8.peg.394	JCVISYN3_0798		Uracil phosphoribosyltransferase (EC 2.4.2.9)
NC_006055	263	181	fig|265311.5.peg.263	Mfl263		PLF_46239_00000334	PGF_07489704	DJ-1/YajL/PfpI superfamily, includes chaperone protein YajL (former ThiJ), parkinsonism-associated protein DJ-1, peptidases PfpI, Hsp31	301819	302364	+	bi (<->)	CP001873	635	193	fig|708616.3.peg.635	MGF_4603		hypothetical protein	0.239	0.927	bi (<->)	NC_000912	31	108	fig|272634.6.peg.31	MPN032		Hydrolase	0.275	0.991	bi (<->)	NC_000908	27	186	fig|243273.25.peg.27	MG_029		Hydrolase, HAD superfamily	0.245	0.957	bi (<->)	CP014940	200	183	fig|2102.8.peg.200	JCVISYN3_0400		DJ-1/YajL/PfpI superfamily, includes chaperone protein YajL (former ThiJ), parkinsonism-associated protein DJ-1, peptidases PfpI, Hsp31
NC_006055	520	572	fig|265311.5.peg.520	Mfl516		PLF_46239_00002629	PGF_04999141	PTS system, sucrose-specific IIB component (EC 2.7.1.211) / PTS system, sucrose-specific IIC component	607873	609591	-
NC_006055	604	369	fig|265311.5.peg.604	Mfl600		PLF_46239_00002918	PGF_05518950	Beta-lactamase class C-like and penicillin binding proteins (PBPs) superfamily	704315	705424	+
NC_006055	65	464	fig|265311.5.peg.65	Mfl065		PLF_46239_00000157	PGF_05621995	Prolipoprotein diacylglyceryl transferase	83711	85105	+	bi (<->)	CP001873	785	369	fig|708616.3.peg.785	MGF_5617	lgt	Prolipoprotein diacylglyceryl transferase	0.311	0.626	bi (<->)	NC_000912	243	389	fig|272634.6.peg.243	MPN224	lgt	Prolipoprotein diacylglyceryl transferase	0.303	0.460	bi (<->)	NC_000908	96	382	fig|243273.25.peg.96	MG_086	lgt	Prolipoprotein diacylglyceryl transferase	0.323	0.463	bi (<->)	CP014940	408	476	fig|2102.8.peg.408	JCVISYN3_0818		Prolipoprotein diacylglyceryl transferase
NC_006055	66	317	fig|265311.5.peg.66	Mfl066		PLF_46239_00000182	PGF_12899610	Sporulation transcription regulator WhiA	85127	86080	+	bi (<->)	CP001873	372	295	fig|708616.3.peg.372	MGF_2751		hypothetical protein	0.268	0.993	bi (<->)	NC_000912	260	280	fig|272634.6.peg.260	MPN241		Sporulation transcription regulator WhiA	0.232	0.986	bi (<->)	NC_000908	113	280	fig|243273.25.peg.113	MG_103		Sporulation transcription regulator WhiA	0.238	0.964	bi (<->)	CP014940	407	309	fig|2102.8.peg.407	JCVISYN3_0817		Sporulation transcription regulator WhiA
NC_006055	236	228	fig|265311.5.peg.236	Mfl236		PLF_46239_00000243	PGF_00984073	Phosphate transport system regulatory protein PhoU	263522	264208	+	bi (<->)	CP001873	48	228	fig|708616.3.peg.48	MGF_0316	phoU	hypothetical protein	0.248	0.662																					bi (<->)	CP014940	226	224	fig|2102.8.peg.226	JCVISYN3_0428		hypothetical protein
NC_006055	470	142	fig|265311.5.peg.470	Mfl464		PLF_46239_00000158	PGF_10488938	Putative pre-16S rRNA nuclease YqgF	549468	549896	-	bi (<->)	CP001873	130	142	fig|708616.3.peg.130	MGF_0918		hypothetical protein	0.336	0.930	bi (<->)	NC_000912	453	140	fig|272634.6.peg.453	MPN419		Putative pre-16S rRNA nuclease YqgF	0.302	0.979	bi (<->)	NC_000908	342	138	fig|243273.25.peg.342	MG_505		Putative pre-16S rRNA nuclease YqgF	0.312	0.971	bi (<->)	CP014940	99	143	fig|2102.8.peg.99	JCVISYN3_0215		Putative pre-16S rRNA nuclease YqgF
NC_006055	606	166	fig|265311.5.peg.606	Mfl602	rplJ	PLF_46239_00000304	PGF_01213071	LSU ribosomal protein L10p (P0)	705897	706397	-	bi (<->)	CP001873	153	163	fig|708616.3.peg.153	MGF_1045	rplJ	hypothetical protein	0.314	0.951	bi (<->)	NC_000912	600	161	fig|272634.6.peg.600	MPN538	rplJ	LSU ribosomal protein L10p (P0)	0.258	0.981	bi (<->)	NC_000908	425	162	fig|243273.25.peg.425	MG_361	rplJ	LSU ribosomal protein L10p (P0)	0.245	0.951	bi (<->)	CP014940	401	165	fig|2102.8.peg.401	JCVISYN3_0807		LSU ribosomal protein L10p (P0)
NC_006055	384	111	fig|265311.5.peg.384	Mfl384		PLF_46239_00000358	PGF_10373331	Holo-[acyl-carrier-protein] synthase (EC 2.7.8.7)	443626	443961	-	bi (<->)	CP001873	428	111	fig|708616.3.peg.428	MGF_3098	acpS	hypothetical protein	0.348	0.955																					bi (<->)	CP014940	265	110	fig|2102.8.peg.265	JCVISYN3_0513		Holo-[acyl-carrier-protein] synthase (EC 2.7.8.7)
NC_006055	194	259	fig|265311.5.peg.194	Mfl193		PLF_46239_00000441	PGF_08421732	NAD kinase (EC 2.7.1.23)	220421	221200	+	bi (<->)	CP001873	256	262	fig|708616.3.peg.256	MGF_1890	ppnK	hypothetical protein	0.342	0.683	bi (<->)	NC_000912	286	259	fig|272634.6.peg.286	MPN267	ppnK	NAD kinase (EC 2.7.1.23)	0.292	0.849	bi (<->)	NC_000908	139	259	fig|243273.25.peg.139	MG_128	ppnK	NAD kinase (EC 2.7.1.23)	0.322	0.792	bi (<->)	CP014940	122	265	fig|2102.8.peg.122	JCVISYN3_0259		NAD kinase (EC 2.7.1.23)
NC_006055	110	287	fig|265311.5.peg.110	Mfl109		PLF_46239_00000140	PGF_08518355	ATP synthase F0 sector subunit a (EC 3.6.3.14)	134098	134961	+	bi (<->)	CP001873	542	274	fig|708616.3.peg.542	MGF_3936	atpB	hypothetical protein	0.267	0.916	bi (<->)	NC_000912	667	293	fig|272634.6.peg.667	MPN604	atpB	ATP synthase F0 sector subunit a (EC 3.6.3.14)	0.281	0.863	bi (<->)	NC_000908	473	292	fig|243273.25.peg.473	MG_405	atpB	ATP synthase F0 sector subunit a (EC 3.6.3.14)	0.307	0.829	bi (<->)	CP014940	392	287	fig|2102.8.peg.392	JCVISYN3_0796		ATP synthase F0 sector subunit a (EC 3.6.3.14)
NC_006055	477	174	fig|265311.5.peg.477	Mfl471		PLF_46239_00000597	PGF_06598531	Nudix hydrolase-like protein	555708	556232	-
NC_006055	113	183	fig|265311.5.peg.113	Mfl112		PLF_46239_00000352	PGF_06274006	ATP synthase delta chain (EC 3.6.3.14)	135860	136411	+	bi (<->)	CP001873	539	176	fig|708616.3.peg.539	MGF_3924	atpH	hypothetical protein	0.253	0.949	bi (<->)	NC_000912	664	178	fig|272634.6.peg.664	MPN601	atpH	ATP synthase delta chain (EC 3.6.3.14)	0.246	0.921	bi (<->)	NC_000908	469	176	fig|243273.25.peg.469	MG_402	atpH	ATP synthase delta chain (EC 3.6.3.14)	0.198	0.920	bi (<->)	CP014940	389	181	fig|2102.8.peg.389	JCVISYN3_0793		hypothetical protein
NC_006055	234	715	fig|265311.5.peg.234	Mfl234		PLF_46239_00000084	PGF_00033254	Phosphate ABC transporter, permease protein PstA (TC 3.A.1.7.1) / Phosphate ABC transporter, permease protein PstC (TC 3.A.1.7.1)	260518	262665	+	bi (<->)	CP001873	46	652	fig|708616.3.peg.46	MGF_0303	pstC	Phosphate ABC transporter, permease protein PstC (TC 3.A.1.7.1)	0.319	0.874	bi (<->)	NC_000912	673	651	fig|272634.6.peg.673	MPN610	pstA	Phosphate ABC transporter, permease protein PstA (TC 3.A.1.7.1) / Phosphate ABC transporter, permease protein PstC (TC 3.A.1.7.1)	0.281	0.869	bi (<->)	NC_000908	480	654	fig|243273.25.peg.480	MG_411	pstA	Phosphate ABC transporter, permease protein PstA (TC 3.A.1.7.1) / Phosphate ABC transporter, permease protein PstC (TC 3.A.1.7.1)	0.287	0.896	bi (<->)	CP014940	224	696	fig|2102.8.peg.224	JCVISYN3_0426		Phosphate ABC transporter, permease protein PstA (TC 3.A.1.7.1) / Phosphate ABC transporter, permease protein PstC (TC 3.A.1.7.1)
NC_006055	104	290	fig|265311.5.peg.104	Mfl103		PLF_46239_00000211	PGF_03215471	16S rRNA (cytidine(1402)-2'-O)-methyltransferase (EC 2.1.1.198)	129812	130684	+	bi (<->)	CP001873	301	273	fig|708616.3.peg.301	MGF_2180		16S rRNA (cytidine(1402)-2'-O)-methyltransferase (EC 2.1.1.198)	0.365	0.989	bi (<->)	NC_000912	72	276	fig|272634.6.peg.72	MPN071	yabC	16S rRNA (cytidine(1402)-2'-O)-methyltransferase (EC 2.1.1.198)	0.288	0.978	bi (<->)	NC_000908	57	277	fig|243273.25.peg.57	MG_056		16S rRNA (cytidine(1402)-2'-O)-methyltransferase (EC 2.1.1.198)	0.315	0.975	bi (<->)	CP014940	261	295	fig|2102.8.peg.261	JCVISYN3_0504		16S rRNA (cytidine(1402)-2'-O)-methyltransferase (EC 2.1.1.198)
NC_006055	105	99	fig|265311.5.peg.105	Mfl104		PLF_46239_00000505	PGF_02233317	hypothetical protein	130854	131153	-
NC_006055	171	284	fig|265311.5.peg.171	Mfl170		PLF_46239_00000154	PGF_00006931	GMP reductase (EC 1.7.1.7)	199579	200433	+
NC_006055	177	150	fig|265311.5.peg.177	Mfl176		PLF_46239_00000444	PGF_00015872	Ketosteroid isomerase-related protein	205316	205768	-
NC_006055	198	233	fig|265311.5.peg.198	Mfl197		PLF_46239_00000481	PGF_00275371	hypothetical protein	224050	224751	+
NC_006055	212	76	fig|265311.5.peg.212	Mfl211		PLF_46239_00000877	PGF_02233467	hypothetical protein	236817	237047	+
NC_006055	289	209	fig|265311.5.peg.289	Mfl289		PLF_46239_00000318	PGF_00028951	Oxygen-insensitive NAD(P)H nitroreductase (EC 1.-.-.-) / Dihydropteridine reductase (EC 1.5.1.34)	334531	335160	+																															bi (<->)	CP014940	147	216	fig|2102.8.peg.147	JCVISYN3_0302		hypothetical protein
NC_006055	293	73	fig|265311.5.peg.293	Mfl293		PLF_46239_00000426	PGF_00415631	COG2740: Predicted nucleic-acid-binding protein implicated in transcription termination	338348	338569	+																															bi (<->)	CP014940	144	93	fig|2102.8.peg.144	JCVISYN3_0299		hypothetical protein
NC_006055	297	171	fig|265311.5.peg.297	Mfl297		PLF_46239_00001768	PGF_02232285	hypothetical protein	342270	342785	+
NC_006055	300	302	fig|265311.5.peg.300	Mfl300		PLF_46239_00001533	PGF_02232101	hypothetical protein	345490	346398	+
NC_006055	305	835	fig|265311.5.peg.305	Mfl305		PLF_46239_00000634	PGF_00104563	hypothetical protein	350245	352752	+
NC_006055	319	184	fig|265311.5.peg.319	Mfl319		PLF_46239_00000542	PGF_02233327	hypothetical protein	375168	375722	-
NC_006055	320	182	fig|265311.5.peg.320	Mfl320		PLF_46239_00001740	PGF_02232258	hypothetical protein	375817	376365	+
NC_006055	339	377	fig|265311.5.peg.339	Mfl339		PLF_46239_00001033	PGF_02231749	hypothetical protein	394744	395877	-
NC_006055	357	202	fig|265311.5.peg.357	Mfl359		PLF_46239_00000652	PGF_02233367	hypothetical protein	419565	420173	-
NC_006055	449	42	fig|265311.5.peg.449			PLF_46239_00002642	PGF_02233120	hypothetical protein	524146	524274	+
NC_006055	463	78	fig|265311.5.peg.463	Mfl457		PLF_46239_00000511	PGF_00378059	hypothetical protein	538048	538284	-
NC_006055	517	279	fig|265311.5.peg.517	Mfl513		PLF_46239_00000338	PGF_00318381	hypothetical protein	604572	605411	-	uni (->)	CP001873	271	289	fig|708616.3.peg.271	MGF_2009		hypothetical protein	0.259	0.869	bi (<->)	NC_000912	414	282	fig|272634.6.peg.414	MPN383	yidA	HAD superfamily hydrolase/phosphatase	0.213	0.957	bi (<->)	NC_000908	306	278	fig|243273.25.peg.306	MG_265		HAD superfamily hydrolase/phosphatase	0.220	0.968	bi (<->)	CP014940	366	287	fig|2102.8.peg.366	JCVISYN3_0710		hypothetical protein
NC_006055	56	186	fig|265311.5.peg.56	Mfl056		PLF_46239_00000227	PGF_00425679	FIG000605: protein co-occurring with transport systems (COG1739)	69977	70537	-	bi (<->)	CP001873	481	121	fig|708616.3.peg.481	MGF_3430		FIG000605: protein co-occurring with transport systems (COG1739)	0.446	0.901
NC_006055	632	219	fig|265311.5.peg.632	Mfl629		PLF_46239_00000501	PGF_00206468	hypothetical protein	736359	737018	-
NC_006055	647	284	fig|265311.5.peg.647	Mfl645		PLF_46239_00000735	PGF_00234173	hypothetical protein	750674	751528	-
NC_006055	69	1186	fig|265311.5.peg.69	Mfl069		PLF_46239_00000636	PGF_00270066	hypothetical protein	86739	90299	+
NC_006055	335	342	fig|265311.5.peg.335	Mfl335		PLF_46239_00001537	PGF_00245794	hypothetical protein	391735	392763	+
NC_006055	341	78	fig|265311.5.peg.341	Mfl341		PLF_46239_00000513	PGF_00227888	hypothetical protein	396680	396916	+
NC_006055	411	43	fig|265311.5.peg.411			PLF_46239_00001035	PGF_02231750	hypothetical protein	480403	480534	+
NC_006055	459	278	fig|265311.5.peg.459	Mfl453		PLF_46239_00000724	PGF_02233416	hypothetical protein	534791	535627	-
NC_006055	491	134	fig|265311.5.peg.491	Mfl485		PLF_46239_00000489	PGF_00088180	hypothetical protein	569915	570319	-
NC_006055	321	277	fig|265311.5.peg.321	Mfl321		PLF_46239_00001536	PGF_00123871	hypothetical protein	376369	377202	+
NC_006055	327	296	fig|265311.5.peg.327	Mfl327		PLF_46239_00001058	PGF_02231769	hypothetical protein	384972	385862	+
NC_006055	448	40	fig|265311.5.peg.448			PLF_46239_00000568	PGF_02233345	hypothetical protein	523546	523668	+
NC_006055	523	573	fig|265311.5.peg.523	Mfl519		PLF_46239_00000244	PGF_00033423	Phosphoenolpyruvate-protein phosphotransferase of PTS system (EC 2.7.3.9)	611097	612818	-	bi (<->)	CP001873	87	578	fig|708616.3.peg.87	MGF_0575	ptsA	Phosphoenolpyruvate-protein phosphotransferase of PTS system (EC 2.7.3.9)	0.496	0.984	bi (<->)	NC_000912	691	572	fig|272634.6.peg.691	MPN627	ptsI	Phosphoenolpyruvate-protein phosphotransferase of PTS system (EC 2.7.3.9)	0.494	0.990	bi (<->)	NC_000908	495	572	fig|243273.25.peg.495	MG_429	ptsI	Phosphoenolpyruvate-protein phosphotransferase of PTS system (EC 2.7.3.9)	0.489	0.990	bi (<->)	CP014940	109	573	fig|2102.8.peg.109	JCVISYN3_0233		Phosphoenolpyruvate-protein phosphotransferase of PTS system (EC 2.7.3.9)
NC_006055	558	104	fig|265311.5.peg.558			PLF_46239_00001022	PGF_02231742	hypothetical protein	645984	646298	+
NC_006055	568	330	fig|265311.5.peg.568	Mfl564		PLF_46239_00000731	PGF_02233421	hypothetical protein	656045	657037	-																															bi (<->)	CP014940	358	322	fig|2102.8.peg.358	JCVISYN3_0693		hypothetical protein
NC_006055	584	394	fig|265311.5.peg.584	Mfl580		PLF_46239_00000431	PGF_00011100	Helicase loader DnaB	674972	676156	-											bi (<->)	NC_000912	584	394	fig|272634.6.peg.584	MPN525		Helicase loader DnaB	0.229	0.805	bi (<->)	NC_000908	410	390	fig|243273.25.peg.410	MG_349		Helicase loader DnaB	0.239	0.882	bi (<->)	CP014940	300	394	fig|2102.8.peg.300	JCVISYN3_0609		hypothetical protein
NC_006055	73	224	fig|265311.5.peg.73	Mfl073		PLF_46239_00000391	PGF_00324110	hypothetical protein	94551	95225	+
NC_006055	80	57	fig|265311.5.peg.80			PLF_46239_00002323	PGF_02232807	hypothetical protein	102230	102403	+
NC_006055	256	321	fig|265311.5.peg.256	Mfl256		PLF_46239_00001622	PGF_00136426	hypothetical protein	284962	285927	+
NC_006055	360	202	fig|265311.5.peg.360	Mfl362		PLF_46239_00000545	PGF_02233329	hypothetical protein	421670	422278	-
NC_006055	433	250	fig|265311.5.peg.433	Mfl432		PLF_46239_00001663	PGF_02232194	hypothetical protein	510684	511436	-
NC_006055	434	126	fig|265311.5.peg.434	Mfl433		PLF_46239_00000549	PGF_02233331	hypothetical protein	511458	511838	-
NC_006055	439	247	fig|265311.5.peg.439	Mfl438		PLF_46239_00000548	PGF_00075590	hypothetical protein	515233	515976	-
NC_006055	562	223	fig|265311.5.peg.562	Mfl558		PLF_46239_00001023	PGF_02231743	hypothetical protein	649794	650465	-
NC_006055	572	319	fig|265311.5.peg.572	Mfl568		PLF_46239_00000421	PGF_00194211	hypothetical protein	660464	661423	-	bi (<->)	CP001873	451	327	fig|708616.3.peg.451	MGF_3247		hypothetical protein	0.237	0.722																					bi (<->)	CP014940	362	318	fig|2102.8.peg.362	JCVISYN3_0697		hypothetical protein
NC_006055	29	325	fig|265311.5.peg.29	Mfl029		PLF_46239_00000292	PGF_00912265	tRNA-dihydrouridine synthase DusB	40465	41442	+																															bi (<->)	CP014940	34	324	fig|2102.8.peg.34	JCVISYN3_0063		tRNA-dihydrouridine synthase DusB
NC_006055	173	279	fig|265311.5.peg.173	Mfl172		PLF_46239_00000422	PGF_02233307	hypothetical protein	200994	201833	+
NC_006055	225	145	fig|265311.5.peg.225	Mfl225		PLF_46239_00000538	PGF_00374557	hypothetical protein	250504	250941	-																															bi (<->)	CP014940	222	147	fig|2102.8.peg.222	JCVISYN3_0424		hypothetical protein
NC_006055	682	266	fig|265311.5.peg.682	Mfl680		PLF_46239_00000343	PGF_00263650	hypothetical protein	790281	791081	-	uni (->)	CP001873	678	290	fig|708616.3.peg.678	MGF_4893		hypothetical protein	0.223	0.959	uni (->)	NC_000912	462	290	fig|272634.6.peg.462	MPN427	yidA	hypothetical protein	0.240	0.824	uni (->)	NC_000908	136	285	fig|243273.25.peg.136	MG_125		hypothetical protein	0.267	0.698	bi (<->)	CP014940	449	264	fig|2102.8.peg.449	JCVISYN3_0907		hypothetical protein
NC_006055	109	131	fig|265311.5.peg.109	Mfl108		PLF_46239_00001860	PGF_02232367	hypothetical protein	133681	134076	+																															bi (<->)	CP014940	393	132	fig|2102.8.peg.393	JCVISYN3_0797		hypothetical protein
NC_006055	301	261	fig|265311.5.peg.301	Mfl301		PLF_46239_00001955	PGF_00373092	hypothetical protein	346423	347208	+
NC_006055	400	206	fig|265311.5.peg.400	Mfl400		PLF_46239_00000720	PGF_02233412	hypothetical protein	460168	460788	-																															bi (<->)	CP014940	278	202	fig|2102.8.peg.278	JCVISYN3_0530		hypothetical protein
NC_006055	435	232	fig|265311.5.peg.435	Mfl434		PLF_46239_00001898	PGF_00269377	hypothetical protein	512060	512758	+
NC_006055	487	282	fig|265311.5.peg.487	Mfl481		PLF_46239_00000312	PGF_02899915	Hydrolase, HAD superfamily	566089	566937	-	bi (<->)	CP001873	572	297	fig|708616.3.peg.572	MGF_4104		hypothetical protein	0.244	0.997	bi (<->)	NC_000912	412	292	fig|272634.6.peg.412	MPN381	yidA	HAD superfamily hydrolase/phosphatase	0.238	0.979	uni (->)	NC_000908	306	278	fig|243273.25.peg.306	MG_265		HAD superfamily hydrolase/phosphatase	0.250	0.982	bi (<->)	CP014940	39	279	fig|2102.8.peg.39	JCVISYN3_0077		Hydrolase, HAD superfamily
NC_006055	661	230	fig|265311.5.peg.661	Mfl659		PLF_46239_00000480	PGF_01739753	Zinc metalloprotease	766637	767329	-	bi (<->)	CP001873	568	236	fig|708616.3.peg.568	MGF_4084		hypothetical protein	0.257	0.928
NC_006055	677	247	fig|265311.5.peg.677	Mfl675		PLF_46239_00000455	PGF_06755829	DNA polymerase III delta prime subunit (EC 2.7.7.7)	785698	786441	-	bi (<->)	CP001873	790	260	fig|708616.3.peg.790	MGF_5651	holB	DNA polymerase III delta prime subunit (EC 2.7.7.7)	0.371	0.369											bi (<->)	NC_000908	7	254	fig|243273.25.peg.7	MG_007		DNA polymerase III delta prime subunit (EC 2.7.7.7)	0.312	0.528	bi (<->)	CP014940	26	246	fig|2102.8.peg.26	JCVISYN3_0044		DNA polymerase III delta prime subunit (EC 2.7.7.7)
NC_006055	64	311	fig|265311.5.peg.64	Mfl064		PLF_46239_00000277	PGF_01625234	Thioredoxin reductase (EC 1.8.1.9)	82747	83682	+	bi (<->)	CP001873	371	313	fig|708616.3.peg.371	MGF_2748	trxB_2	Thioredoxin reductase (EC 1.8.1.9)	0.452	0.946	bi (<->)	NC_000912	259	315	fig|272634.6.peg.259	MPN240	trxB	Thioredoxin reductase (EC 1.8.1.9)	0.419	0.921	bi (<->)	NC_000908	112	315	fig|243273.25.peg.112	MG_102	trxB	Thioredoxin reductase (EC 1.8.1.9)	0.422	0.921	bi (<->)	CP014940	409	310	fig|2102.8.peg.409	JCVISYN3_0819		Thioredoxin reductase (EC 1.8.1.9)
NC_006055	575	771	fig|265311.5.peg.575	Mfl571		PLF_46239_00000309	PGF_00696828	ABC transporter, permease protein / ABC transporter, permease protein	664136	666451	-																					bi (<->)	NC_000908	341	543	fig|243273.25.peg.341	MG_291		Transport system permease protein, associated with thiamin (pyrophosphate?) binding lipoprotein p37	0.227	0.436
NC_006055	670	511	fig|265311.5.peg.670	Mfl668		PLF_46239_00000390	PGF_01899917	ABC transporter, ATP-binding protein (cluster 11, riboflavin/purine nucleoside/unknown) / ABC transporter, ATP-binding protein (cluster 11, riboflavin/purine nucleoside/unknown)	775228	776763	-	bi (<->)	CP001873	212	501	fig|708616.3.peg.212	MGF_1558		ABC transporter, ATP-binding protein (cluster 11, riboflavin/purine nucleoside/unknown) / ABC transporter, ATP-binding protein (cluster 11, riboflavin/purine nucleoside/unknown)	0.455	0.982	bi (<->)	NC_000912	277	565	fig|272634.6.peg.277	MPN258	yjcW	Methylgalactoside permease ATP-binding protein	0.423	0.998	bi (<->)	NC_000908	130	564	fig|243273.25.peg.130	MG_119	mglA	Methylgalactoside permease ATP-binding protein	0.428	0.989	bi (<->)	CP014940	10	538	fig|2102.8.peg.10	JCVISYN3_0010		ABC transporter, ATP-binding protein (cluster 11, riboflavin/purine nucleoside/unknown) / ABC transporter, ATP-binding protein (cluster 11, riboflavin/purine nucleoside/unknown)
NC_006055	539	259	fig|265311.5.peg.539	Mfl535		PLF_46239_00000600	PGF_02462560	SMF family protein, DNA processing chain A (DprA)	632569	633348	-
NC_006055	655	442	fig|265311.5.peg.655	Mfl653		PLF_46239_00000247	PGF_00734999	Putative pyridine nucleotide-disulphide oxidoreductase	759489	760817	-	uni (->)	CP001873	346	472	fig|708616.3.peg.346	MGF_2572		NADH oxidase (EC 1.6.99.3)	0.257	0.958	uni (->)	NC_000912	425	479	fig|272634.6.peg.425	MPN394	nox	NADH oxidase (EC 1.6.99.3)	0.258	0.965	uni (->)	NC_000908	317	478	fig|243273.25.peg.317	MG_275	nox	NADH oxidase (EC 1.6.99.3)	0.243	0.958	bi (<->)	CP014940	446	447	fig|2102.8.peg.446	JCVISYN3_0887		NADH oxidase (NOXASE)
NC_006055	352	837	fig|265311.5.peg.352	Mfl354		PLF_46239_00002857	PGF_00244708	hypothetical protein	410186	412699	-
NC_006055	27	378	fig|265311.5.peg.27	Mfl027		PLF_46239_00001530	PGF_02232099	hypothetical protein	38899	40035	+
NC_006055	363	82	fig|265311.5.peg.363	Mfl364		PLF_46239_00000656	PGF_02233368	hypothetical protein	423567	423815	-
NC_006055	456	235	fig|265311.5.peg.456	Mfl450		PLF_46239_00000395	PGF_00199014	hypothetical protein	532382	533089	-	uni (->)	CP001873	108	234	fig|708616.3.peg.108	MGF_0758		hypothetical protein	0.346	0.902	uni (->)	NC_000912	358	326	fig|272634.6.peg.358	MPN334	bcrA	ABC transporter, ATP-binding protein	0.306	0.650	uni (->)	NC_000908	201	274	fig|243273.25.peg.201	MG_179	cbiO	ATPase component of general energizing module of ECF transporters	0.279	0.693	uni (->)	CP014940	10	538	fig|2102.8.peg.10	JCVISYN3_0010		ABC transporter, ATP-binding protein (cluster 11, riboflavin/purine nucleoside/unknown) / ABC transporter, ATP-binding protein (cluster 11, riboflavin/purine nucleoside/unknown)
NC_006055	512	339	fig|265311.5.peg.512	Mfl507		PLF_46239_00000625	PGF_02233359	hypothetical protein	596942	597961	-
NC_006055	522	156	fig|265311.5.peg.522	Mfl518		PLF_46239_00000626	PGF_02233360	hypothetical protein	610540	611010	-
NC_006055	544	243	fig|265311.5.peg.544	Mfl540		PLF_46239_00000179	PGF_00413208	tRNA (guanine(37)-N(1))-methyltransferase (EC 2.1.1.228)	635775	636506	-	bi (<->)	CP001873	684	234	fig|708616.3.peg.684	MGF_4914	trmD	tRNA (guanine(37)-N(1))-methyltransferase (EC 2.1.1.228)	0.453	0.987	bi (<->)	NC_000912	724	231	fig|272634.6.peg.724	MPN659	trmD	tRNA (guanine(37)-N(1))-methyltransferase (EC 2.1.1.228)	0.466	0.939	bi (<->)	NC_000908	512	210	fig|243273.25.peg.512	MG_445	trmD	tRNA (guanine(37)-N(1))-methyltransferase (EC 2.1.1.228)	0.497	0.929	bi (<->)	CP014940	177	240	fig|2102.8.peg.177	JCVISYN3_0364		tRNA (guanine(37)-N(1))-methyltransferase (EC 2.1.1.228)
NC_006055	571	278	fig|265311.5.peg.571	Mfl567		PLF_46239_00000486	PGF_00286502	hypothetical protein	659621	660457	-																															bi (<->)	CP014940	361	251	fig|2102.8.peg.361	JCVISYN3_0696		hypothetical protein
NC_006055	590	208	fig|265311.5.peg.590	Mfl586	rpsD	PLF_46239_00000267	PGF_00049893	SSU ribosomal protein S4p (S9e) @ SSU ribosomal protein S4p (S9e), zinc-independent	686108	686734	+	bi (<->)	CP001873	292	207	fig|708616.3.peg.292	MGF_2128	rpsD	SSU ribosomal protein S4p (S9e) @ SSU ribosomal protein S4p (S9e), zinc-independent	0.543	0.995	bi (<->)	NC_000912	482	205	fig|272634.6.peg.482	MPN446	rpsD	SSU ribosomal protein S4p (S9e) @ SSU ribosomal protein S4p (S9e), zinc-independent	0.524	0.990	bi (<->)	NC_000908	362	205	fig|243273.25.peg.362	MG_311	rpsD	SSU ribosomal protein S4p (S9e) @ SSU ribosomal protein S4p (S9e), zinc-independent	0.490	0.990	bi (<->)	CP014940	112	208	fig|2102.8.peg.112	JCVISYN3_0238		SSU ribosomal protein S4p (S9e) @ SSU ribosomal protein S4p (S9e), zinc-independent
NC_006055	631	304	fig|265311.5.peg.631	Mfl628		PLF_46239_00000313	PGF_00028256	Acetyltransferase, GNAT family, potentially associated with YqeK	735343	736257	-																															bi (<->)	CP014940	73	304	fig|2102.8.peg.73	JCVISYN3_0145		hypothetical protein
NC_006055	78	307	fig|265311.5.peg.78	Mfl078		PLF_46239_00000507	PGF_00219612	hypothetical protein	99704	100627	-
NC_006055	188	157	fig|265311.5.peg.188	Mfl187		PLF_46239_00000524	PGF_01309240	PTS system, glucose-specific IIA component (EC 2.7.1.199)	217111	217584	+																															bi (<->)	CP014940	110	154	fig|2102.8.peg.110	JCVISYN3_0234		hypothetical protein
NC_006055	37	452	fig|265311.5.peg.37	Mfl037		PLF_46239_00002972	PGF_00024596	NADH oxidase (EC 1.6.99.3)	51298	52656	+	bi (<->)	CP001873	346	472	fig|708616.3.peg.346	MGF_2572		NADH oxidase (EC 1.6.99.3)	0.429	0.989	bi (<->)	NC_000912	425	479	fig|272634.6.peg.425	MPN394	nox	NADH oxidase (EC 1.6.99.3)	0.409	0.983	bi (<->)	NC_000908	317	478	fig|243273.25.peg.317	MG_275	nox	NADH oxidase (EC 1.6.99.3)	0.403	0.985	uni (->)	CP014940	446	447	fig|2102.8.peg.446	JCVISYN3_0887		NADH oxidase (NOXASE)
NC_006055	467	623	fig|265311.5.peg.467	Mfl461		PLF_46239_00000623	PGF_01607135	hypothetical protein	543846	545717	-
NC_006055	414	452	fig|265311.5.peg.414	Mfl413		PLF_46239_00002901	PGF_01608847	hypothetical protein	482430	483788	-
NC_006055	483	208	fig|265311.5.peg.483	Mfl477		PLF_46239_00000559	PGF_12896739	hypothetical protein	561936	562562	-																															bi (<->)	CP014940	130	226	fig|2102.8.peg.130	JCVISYN3_0281		hypothetical protein
NC_006055	103	156	fig|265311.5.peg.103	Mfl102		PLF_46239_00000279	PGF_01043799	Transcription elongation factor GreA	129303	129773	+	bi (<->)	CP001873	201	159	fig|708616.3.peg.201	MGF_1441	greA	Transcription elongation factor GreA	0.435	0.962	bi (<->)	NC_000912	433	160	fig|272634.6.peg.433	MPN401	greA	Transcription elongation factor GreA	0.463	0.912	bi (<->)	NC_000908	324	161	fig|243273.25.peg.324	MG_282	greA	Transcription elongation factor GreA	0.459	0.913	bi (<->)	CP014940	119	157	fig|2102.8.peg.119	JCVISYN3_0253		Transcription elongation factor GreA
NC_006055	678	211	fig|265311.5.peg.678	Mfl676		PLF_46239_00000113	PGF_06111020	Thymidylate kinase (EC 2.7.4.9)	786420	787055	-	bi (<->)	CP001873	791	210	fig|708616.3.peg.791	MGF_5658	tmk	Thymidylate kinase (EC 2.7.4.9)	0.365	0.929	bi (<->)	NC_000912	6	210	fig|272634.6.peg.6	MPN006		Thymidylate kinase (EC 2.7.4.9)	0.416	0.743	bi (<->)	NC_000908	6	210	fig|243273.25.peg.6	MG_006	tmk	Thymidylate kinase (EC 2.7.4.9)	0.413	0.829	bi (<->)	CP014940	27	213	fig|2102.8.peg.27	JCVISYN3_0045		Thymidylate kinase (EC 2.7.4.9)
NC_006055	681	142	fig|265311.5.peg.681	Mfl679		PLF_46239_00000515	PGF_07596127	tRNA-specific adenosine-34 deaminase (EC 3.5.4.33)	789719	790147	-
NC_006055	170	279	fig|265311.5.peg.170	Mfl169		PLF_46239_00000410	PGF_01606967	hypothetical protein	198431	199270	+	uni (->)	CP001873	253	277	fig|708616.3.peg.253	MGF_1879		hypothetical protein	0.239	0.975	bi (<->)	NC_000912	462	290	fig|272634.6.peg.462	MPN427	yidA	hypothetical protein	0.236	0.897	uni (->)	NC_000908	306	278	fig|243273.25.peg.306	MG_265		HAD superfamily hydrolase/phosphatase	0.229	0.932	bi (<->)	CP014940	37	280	fig|2102.8.peg.37	JCVISYN3_0066		hypothetical protein
NC_006055	98	617	fig|265311.5.peg.98	Mfl097		PLF_46239_00000015	PGF_07131324	Oligopeptide ABC transporter, ATP-binding protein OppF (TC 3.A.1.5.1)	118640	120493	+	bi (<->)	CP001873	311	455	fig|708616.3.peg.311	MGF_2285	dppF	Oligopeptide ABC transporter, ATP-binding protein OppF (TC 3.A.1.5.1)	0.373	0.677																					bi (<->)	CP014940	85	622	fig|2102.8.peg.85	JCVISYN3_0168		Oligopeptide ABC transporter, ATP-binding protein OppF (TC 3.A.1.5.1)
NC_006055	583	311	fig|265311.5.peg.583	Mfl579		PLF_46239_00000432	PGF_00957277	Helicase loader DnaI	674029	674964	-																															bi (<->)	CP014940	299	312	fig|2102.8.peg.299	JCVISYN3_0608		hypothetical protein
NC_006055	314	905	fig|265311.5.peg.314	Mfl314		PLF_46239_00002849	PGF_01606707	hypothetical protein	365694	368411	+
NC_006055	388	207	fig|265311.5.peg.388	Mfl388		PLF_46239_00000448	PGF_10049472	Lipoprotein signal peptidase (EC 3.4.23.36)	446862	447485	-	bi (<->)	CP001873	636	267	fig|708616.3.peg.636	MGF_4604	lspA	hypothetical protein	0.275	0.483																					bi (<->)	CP014940	269	202	fig|2102.8.peg.269	JCVISYN3_0518		hypothetical protein
NC_006055	675	398	fig|265311.5.peg.675	Mfl673		PLF_46239_00000339	PGF_09087715	tRNA(Ile)-lysidine synthetase (EC 6.3.4.19)	783776	784972	-	bi (<->)	CP001873	726	287	fig|708616.3.peg.726	MGF_5157	tilS	tRNA(Ile)-lysidine synthetase (EC 6.3.4.19)	0.437	0.620	bi (<->)	NC_000912	241	289	fig|272634.6.peg.241	MPN222	yacA	tRNA(Ile)-lysidine synthetase (EC 6.3.4.19)	0.338	0.675	bi (<->)	NC_000908	94	290	fig|243273.25.peg.94	MG_084		tRNA(Ile)-lysidine synthetase (EC 6.3.4.19)	0.393	0.593	bi (<->)	CP014940	23	401	fig|2102.8.peg.23	JCVISYN3_0040		tRNA(Ile)-lysidine synthetase (EC 6.3.4.19)
NC_006055	573	200	fig|265311.5.peg.573	Mfl569		PLF_46239_00000240	PGF_00030655	Peptide deformylase (EC 3.5.1.88)	661596	662198	+	bi (<->)	CP001873	700	196	fig|708616.3.peg.700	MGF_5008	def	Peptide deformylase (EC 3.5.1.88)	0.388	0.918	bi (<->)	NC_000912	264	193	fig|272634.6.peg.264	MPN245	def	Peptide deformylase (EC 3.5.1.88)	0.326	0.933	bi (<->)	NC_000908	117	193	fig|243273.25.peg.117	MG_106	def	Peptide deformylase (EC 3.5.1.88)	0.375	0.927	bi (<->)	CP014940	94	200	fig|2102.8.peg.94	JCVISYN3_0201		Peptide deformylase (EC 3.5.1.88)
NC_006055	600	317	fig|265311.5.peg.600	Mfl596		PLF_46239_00000225	PGF_03941737	L-lactate dehydrogenase (EC 1.1.1.27)	694198	695151	-	bi (<->)	CP001873	80	323	fig|708616.3.peg.80	MGF_0480	ldh	hypothetical protein	0.368	0.972	bi (<->)	NC_000912	741	330	fig|272634.6.peg.741	MPN674	ldh	L-lactate dehydrogenase (EC 1.1.1.27)	0.468	0.933	bi (<->)	NC_000908	530	312	fig|243273.25.peg.530	MG_460	ldh	L-lactate dehydrogenase (EC 1.1.1.27)	0.461	0.981	bi (<->)	CP014940	248	318	fig|2102.8.peg.248	JCVISYN3_0475		L-lactate dehydrogenase (EC 1.1.1.27)
NC_006055	567	302	fig|265311.5.peg.567	Mfl563		PLF_46239_00000379	PGF_02996782	LSU rRNA pseudouridine(955/2504/2580) synthase (EC 5.4.99.24)	655137	656045	-	bi (<->)	CP001873	335	330	fig|708616.3.peg.335	MGF_2485	rluA_2	hypothetical protein	0.323	0.824	uni (->)	NC_000912	316	309	fig|272634.6.peg.316	MPN292	yceC	LSU rRNA pseudouridine(1911/1915/1917) synthase (EC 5.4.99.23)	0.254	0.880	uni (->)	NC_000908	241	308	fig|243273.25.peg.241	MG_209		LSU rRNA pseudouridine(1911/1915/1917) synthase (EC 5.4.99.23)	0.275	0.782	bi (<->)	CP014940	357	302	fig|2102.8.peg.357	JCVISYN3_0692		LSU rRNA pseudouridine(955/2504/2580) synthase (EC 5.4.99.24)
NC_006055	12	484	fig|265311.5.peg.12	Mfl012		PLF_46239_00005227	PGF_08148954	6-phospho-beta-glucosidase (EC 3.2.1.86)	16264	17718	+
NC_006055	45	266	fig|265311.5.peg.45	Mfl045		PLF_46239_00000466	PGF_07609122	Pyrroline-5-carboxylate reductase (EC 1.5.1.2)	61126	61926	+
NC_006055	106	146	fig|265311.5.peg.106	Mfl105		PLF_46239_00000254	PGF_01724713	Ribose-5-phosphate isomerase B (EC 5.3.1.6)	131227	131667	+	bi (<->)	CP001873	147	133	fig|708616.3.peg.147	MGF_1032	rpiB	Ribose-5-phosphate isomerase B (EC 5.3.1.6)	0.500	0.902	bi (<->)	NC_000912	658	150	fig|272634.6.peg.658	MPN595	lacA	Ribose-5-phosphate isomerase B (EC 5.3.1.6)	0.425	0.967	bi (<->)	NC_000908	463	152	fig|243273.25.peg.463	MG_396		Ribose-5-phosphate isomerase B (EC 5.3.1.6)	0.432	0.947	bi (<->)	CP014940	396	147	fig|2102.8.peg.396	JCVISYN3_0800		Ribose-5-phosphate isomerase B (EC 5.3.1.6)
NC_006055	175	323	fig|265311.5.peg.175	Mfl174		PLF_46239_00000069	PGF_07421229	6-phosphofructokinase (EC 2.7.1.11)	202812	203783	+	bi (<->)	CP001873	352	332	fig|708616.3.peg.352	MGF_2611	pfkA	6-phosphofructokinase (EC 2.7.1.11)	0.423	0.952	bi (<->)	NC_000912	326	328	fig|272634.6.peg.326	MPN302	pfkA	6-phosphofructokinase (EC 2.7.1.11)	0.385	0.966	bi (<->)	NC_000908	250	323	fig|243273.25.peg.250	MG_215	pfkA	6-phosphofructokinase (EC 2.7.1.11)	0.384	0.985	bi (<->)	CP014940	102	326	fig|2102.8.peg.102	JCVISYN3_0220		6-phosphofructokinase (EC 2.7.1.11)
NC_006055	620	466	fig|265311.5.peg.620	Mfl617		PLF_46239_00002980	PGF_08148954	6-phospho-beta-glucosidase (EC 3.2.1.86)	722438	723838	-
NC_006055	537	635	fig|265311.5.peg.537	Mfl533		PLF_46239_00000006	PGF_08515716	Lipid A export permease/ATP-binding protein MsbA	628609	630516	-	bi (<->)	CP001873	470	595	fig|708616.3.peg.470	MGF_3364		hypothetical protein	0.408	0.407	uni (->)	NC_000912	18	609	fig|272634.6.peg.18	MPN019	msbA	Heterodimeric efflux ABC transporter, permease/ATP-binding subunit 2	0.266	0.982	uni (->)	NC_000908	15	589	fig|243273.25.peg.15	MG_015		Heterodimeric efflux ABC transporter, permease/ATP-binding subunit 2	0.283	0.900	bi (<->)	CP014940	181	617	fig|2102.8.peg.181	JCVISYN3_0372		Lipid A export permease/ATP-binding protein MsbA
NC_006055	283	180	fig|265311.5.peg.283	Mfl283		PLF_46239_00000583	PGF_10661001	FMN adenylyltransferase (EC 2.7.7.2) / Riboflavin kinase (EC 2.7.1.26)	325738	326280	+																															bi (<->)	CP014940	139	184	fig|2102.8.peg.139	JCVISYN3_0291		FMN adenylyltransferase (EC 2.7.7.2) / Riboflavin kinase (EC 2.7.1.26)
NC_006055	154	315	fig|265311.5.peg.154	Mfl153	cbiO	PLF_46239_00000194	PGF_00843068	ATPase component of general energizing module of ECF transporters	163556	164503	+	bi (<->)	CP001873	223	318	fig|708616.3.peg.223	MGF_1629	cbiO_1	ATPase component of general energizing module of ECF transporters	0.425	0.975	bi (<->)	NC_000912	212	303	fig|272634.6.peg.212	MPN194	cbiO	ATPase component of general energizing module of ECF transporters	0.435	0.927	bi (<->)	NC_000908	202	304	fig|243273.25.peg.202	MG_180	cbiO	ATPase component of general energizing module of ECF transporters	0.433	0.829	bi (<->)	CP014940	318	303	fig|2102.8.peg.318	JCVISYN3_0642		ATPase component of general energizing module of ECF transporters
NC_006055	95	444	fig|265311.5.peg.95	Mfl094		PLF_46239_00000578	PGF_00977978	Oligopeptide ABC transporter, permease protein OppB (TC 3.A.1.5.1)	114737	116071	+	bi (<->)	CP001873	315	401	fig|708616.3.peg.315	MGF_2312	dppB	hypothetical protein	0.270	0.556	bi (<->)	NC_000912	234	396	fig|272634.6.peg.234	MPN215	oppB	Oligopeptide ABC transporter, permease protein OppB (TC 3.A.1.5.1)	0.276	0.528	bi (<->)	NC_000908	87	388	fig|243273.25.peg.87	MG_077	oppB	Oligopeptide ABC transporter, permease protein OppB (TC 3.A.1.5.1)	0.269	0.655	bi (<->)	CP014940	82	414	fig|2102.8.peg.82	JCVISYN3_0165		hypothetical protein
NC_006055	16	537	fig|265311.5.peg.16	Mfl016		PLF_46239_00000629	PGF_01608834	hypothetical protein	21759	23372	-	bi (<->)	CP001873	259	432	fig|708616.3.peg.259	MGF_1899		hypothetical protein	0.277	0.729	uni (->)	NC_000912	332	565	fig|272634.6.peg.332	MPN308		Uncharacterized amino acid permease, GabP family	0.230	0.812											bi (<->)	CP014940	441	512	fig|2102.8.peg.441	JCVISYN3_0878		hypothetical protein
NC_006055	255	234	fig|265311.5.peg.255	Mfl255		PLF_46239_00000791	PGF_00884706	Efflux ABC transporter, ATP-binding protein	284258	284962	+	bi (<->)	CP001873	460	316	fig|708616.3.peg.460	MGF_3292		hypothetical protein	0.335	0.604	uni (->)	NC_000912	358	326	fig|272634.6.peg.358	MPN334	bcrA	ABC transporter, ATP-binding protein	0.285	0.610	uni (->)	NC_000908	202	304	fig|243273.25.peg.202	MG_180	cbiO	ATPase component of general energizing module of ECF transporters	0.264	0.737	uni (->)	CP014940	89	351	fig|2102.8.peg.89	JCVISYN3_0197		Spermidine/putrescine import ABC transporter ATP-binding protein PotA (TC 3.A.1.11.1)
NC_006055	24	785	fig|265311.5.peg.24	Mfl024		PLF_46239_00002999	PGF_08225224	hypothetical protein	34226	36583	+											bi (<->)	NC_000912	148	586	fig|272634.6.peg.148	MPN134	ugpC	Maltodextrin ABC transporter, ATP-binding protein MsmX	0.408	0.449	bi (<->)	NC_000908	213	585	fig|243273.25.peg.213	MG_187		Maltodextrin ABC transporter, ATP-binding protein MsmX	0.436	0.462
NC_006055	676	240	fig|265311.5.peg.676	Mfl674		PLF_46239_00000294	PGF_05969969	tRNA(1)(Val) (adenine(37)-N(6))-methyltransferase (EC 2.1.1.223)	784976	785698	-	uni (->)	CP001873	145	284	fig|708616.3.peg.145	MGF_1025	hemK	hypothetical protein	0.267	0.394																					bi (<->)	CP014940	25	240	fig|2102.8.peg.25	JCVISYN3_0043		tRNA(1)(Val) (adenine(37)-N(6))-methyltransferase (EC 2.1.1.223)
NC_006055	656	638	fig|265311.5.peg.656	Mfl654		PLF_46239_00000031	PGF_10300474	DNA topoisomerase I (EC 5.99.1.2)	760995	762911	+	bi (<->)	CP001873	693	719	fig|708616.3.peg.693	MGF_4974	topA	DNA topoisomerase I (EC 5.99.1.2)	0.303	0.908	bi (<->)	NC_000912	280	711	fig|272634.6.peg.280	MPN261	topA	DNA topoisomerase I (EC 5.99.1.2)	0.321	0.925	bi (<->)	NC_000908	133	709	fig|243273.25.peg.133	MG_122	topA	DNA topoisomerase I (EC 5.99.1.2)	0.335	0.917	bi (<->)	CP014940	433	653	fig|2102.8.peg.433	JCVISYN3_0859		DNA topoisomerase I (EC 5.99.1.2)
NC_006055	674	547	fig|265311.5.peg.674	Mfl672		PLF_46239_00000129	PGF_06275407	Cell division-associated, ATP-dependent zinc metalloprotease FtsH	781761	783404	-	bi (<->)	CP001873	30	731	fig|708616.3.peg.30	MGF_0179	ftsH	Cell division-associated, ATP-dependent zinc metalloprotease FtsH	0.596	0.674	bi (<->)	NC_000912	737	709	fig|272634.6.peg.737	MPN671	ftsH	Cell division-associated, ATP-dependent zinc metalloprotease FtsH	0.566	0.707	bi (<->)	NC_000908	526	702	fig|243273.25.peg.526	MG_457	ftsH	Cell division-associated, ATP-dependent zinc metalloprotease FtsH	0.571	0.708	bi (<->)	CP014940	22	648	fig|2102.8.peg.22	JCVISYN3_0039		Cell division-associated, ATP-dependent zinc metalloprotease FtsH
NC_006055	622	874	fig|265311.5.peg.622	Mfl619		PLF_46239_00001532	PGF_08225224	hypothetical protein	724728	727352	-
NC_006055	474	453	fig|265311.5.peg.474	Mfl468		PLF_46239_00000087	PGF_02516909	Enolase (EC 4.2.1.11)	551920	553281	-	bi (<->)	CP001873	327	475	fig|708616.3.peg.327	MGF_2383	eno	Enolase (EC 4.2.1.11)	0.561	0.922	bi (<->)	NC_000912	669	456	fig|272634.6.peg.669	MPN606	eno	Enolase (EC 4.2.1.11)	0.562	0.974	bi (<->)	NC_000908	476	458	fig|243273.25.peg.476	MG_407	eno	Enolase (EC 4.2.1.11)	0.564	0.965	bi (<->)	CP014940	97	451	fig|2102.8.peg.97	JCVISYN3_0213		Enolase (EC 4.2.1.11)
NC_006055	230	331	fig|265311.5.peg.230	Mfl230		PLF_46239_00000374	PGF_00033289	Phosphate:acyl-ACP acyltransferase PlsX (EC 2.3.1.n2)	254377	255372	+	bi (<->)	CP001873	338	328	fig|708616.3.peg.338	MGF_2500	plsX	Phosphate:acyl-ACP acyltransferase PlsX (EC 2.3.1.n2)	0.375	0.979	bi (<->)	NC_000912	608	328	fig|272634.6.peg.608	MPN546	plsX	Phosphate:acyl-ACP acyltransferase PlsX (EC 2.3.1.n2)	0.330	0.979	bi (<->)	NC_000908	433	328	fig|243273.25.peg.433	MG_368	plsX	Phosphate:acyl-ACP acyltransferase PlsX (EC 2.3.1.n2)	0.342	0.979	bi (<->)	CP014940	218	334	fig|2102.8.peg.218	JCVISYN3_0419		Phosphate:acyl-ACP acyltransferase PlsX (EC 2.3.1.n2)
NC_006055	355	198	fig|265311.5.peg.355	Mfl357	engB	PLF_46239_00000188	PGF_00007026	GTP-binding protein EngB	418422	419018	-	bi (<->)	CP001873	232	186	fig|708616.3.peg.232	MGF_1686	engB	GTP-binding protein EngB	0.386	0.866	bi (<->)	NC_000912	520	193	fig|272634.6.peg.520	MPN481	engB	GTP-binding protein EngB	0.421	0.725	bi (<->)	NC_000908	390	191	fig|243273.25.peg.390	MG_335	engB	GTP-binding protein EngB	0.421	0.733	bi (<->)	CP014940	115	196	fig|2102.8.peg.115	JCVISYN3_0247		GTP-binding protein EngB
NC_006055	417	187	fig|265311.5.peg.417	Mfl416		PLF_46239_00000523	PGF_03751823	Heat shock protein GrpE	487188	487751	-	bi (<->)	CP001873	505	350	fig|708616.3.peg.505	MGF_3621	grpE	hypothetical protein	0.289	0.363	bi (<->)	NC_000912	127	217	fig|272634.6.peg.127	MPN120	grpE	Heat shock protein GrpE	0.252	0.728	bi (<->)	NC_000908	233	217	fig|243273.25.peg.233	MG_201	grpE	Heat shock protein GrpE	0.299	0.567	bi (<->)	CP014940	287	200	fig|2102.8.peg.287	JCVISYN3_0543		hypothetical protein
NC_006055	481	206	fig|265311.5.peg.481	Mfl475		PLF_46239_00000378	PGF_00048553	Ribonuclease HI-related protein	559864	560484	-																															bi (<->)	CP014940	132	205	fig|2102.8.peg.132	JCVISYN3_0283		hypothetical protein
NC_006055	625	689	fig|265311.5.peg.625	Mfl622		PLF_46239_00000173	PGF_00060409	Translation elongation factor G	729247	731316	-	bi (<->)	CP001873	295	678	fig|708616.3.peg.295	MGF_2142	fusA	Translation elongation factor G	0.705	0.991	bi (<->)	NC_000912	246	688	fig|272634.6.peg.246	MPN227	fus	Translation elongation factor G	0.700	0.993	bi (<->)	NC_000908	99	688	fig|243273.25.peg.99	MG_089	fus	Translation elongation factor G	0.687	0.993	bi (<->)	CP014940	78	689	fig|2102.8.peg.78	JCVISYN3_0150		Translation elongation factor G
NC_006055	193	336	fig|265311.5.peg.193	Mfl192		PLF_46239_00000121	PGF_00062045	Tryptophanyl-tRNA synthetase (EC 6.1.1.2)	219318	220328	-	bi (<->)	CP001873	273	350	fig|708616.3.peg.273	MGF_2027	trpS	Tryptophanyl-tRNA synthetase (EC 6.1.1.2)	0.445	0.986	bi (<->)	NC_000912	284	345	fig|272634.6.peg.284	MPN265	trpS	Tryptophanyl-tRNA synthetase (EC 6.1.1.2)	0.453	0.939	bi (<->)	NC_000908	137	347	fig|243273.25.peg.137	MG_126	trpS	Tryptophanyl-tRNA synthetase (EC 6.1.1.2)	0.448	0.934	bi (<->)	CP014940	151	336	fig|2102.8.peg.151	JCVISYN3_0308		Tryptophanyl-tRNA synthetase (EC 6.1.1.2)
NC_006055	14	452	fig|265311.5.peg.14	Mfl014	trmE	PLF_46239_00000136	PGF_00007057	tRNA-5-carboxymethylaminomethyl-2-thiouridine(34) synthesis protein MnmE	18681	20039	-	bi (<->)	CP001873	789	448	fig|708616.3.peg.789	MGF_5649	trmE	tRNA-5-carboxymethylaminomethyl-2-thiouridine(34) synthesis protein MnmE	0.393	0.989	bi (<->)	NC_000912	8	442	fig|272634.6.peg.8	MPN008	trmE	tRNA-5-carboxymethylaminomethyl-2-thiouridine(34) synthesis protein MnmE	0.336	0.989	bi (<->)	NC_000908	8	442	fig|243273.25.peg.8	MG_008	trmE	tRNA-5-carboxymethylaminomethyl-2-thiouridine(34) synthesis protein MnmE	0.353	0.984	bi (<->)	CP014940	42	452	fig|2102.8.peg.42	JCVISYN3_0081		tRNA-5-carboxymethylaminomethyl-2-thiouridine(34) synthesis protein MnmE
NC_006055	131	137	fig|265311.5.peg.131	Mfl130	rplP	PLF_46239_00000199	PGF_00016343	LSU ribosomal protein L16p (L10e)	151224	151637	+	bi (<->)	CP001873	65	138	fig|708616.3.peg.65	MGF_0416	rplP	LSU ribosomal protein L16p (L10e)	0.657	0.964	bi (<->)	NC_000912	190	139	fig|272634.6.peg.190	MPN172	rplP	LSU ribosomal protein L16p (L10e)	0.632	0.971	bi (<->)	NC_000908	180	138	fig|243273.25.peg.180	MG_158	rplP	LSU ribosomal protein L16p (L10e)	0.599	0.986	bi (<->)	CP014940	340	137	fig|2102.8.peg.340	JCVISYN3_0664		LSU ribosomal protein L16p (L10e)
NC_006055	342	513	fig|265311.5.peg.342	Mfl342	guaA	PLF_46239_00000013	PGF_00006935	GMP synthase [glutamine-hydrolyzing], amidotransferase subunit (EC 6.3.5.2) / GMP synthase [glutamine-hydrolyzing], ATP pyrophosphatase subunit (EC 6.3.5.2)	397160	398701	+	bi (<->)	CP001873	21	275	fig|708616.3.peg.21	MGF_0114		hypothetical protein	0.289	0.738
NC_006055	651	138	fig|265311.5.peg.651	Mfl649		PLF_46239_00000580	PGF_00422279	DNA-directed RNA polymerase delta subunit (EC 2.7.7.6)	754546	754962	-																															bi (<->)	CP014940	59	142	fig|2102.8.peg.59	JCVISYN3_0128		hypothetical protein
NC_006055	368	81	fig|265311.5.peg.368	Mfl368.1	rpsT	PLF_46239_00000265	PGF_02454577	SSU ribosomal protein S20p	429523	429768	+																															bi (<->)	CP014940	43	81	fig|2102.8.peg.43	JCVISYN3_0082		SSU ribosomal protein S20p
NC_006055	611	227	fig|265311.5.peg.611	Mfl608	rplA	PLF_46239_00002945	PGF_00016357	LSU ribosomal protein L1p (L10Ae)	712217	712900	-	bi (<->)	CP001873	724	226	fig|708616.3.peg.724	MGF_5150	rplA	LSU ribosomal protein L1p (L10Ae)	0.507	0.938	bi (<->)	NC_000912	239	226	fig|272634.6.peg.239	MPN220	rplA	LSU ribosomal protein L1p (L10Ae)	0.513	0.987	bi (<->)	NC_000908	92	226	fig|243273.25.peg.92	MG_082	rplA	LSU ribosomal protein L1p (L10Ae)	0.487	0.987	bi (<->)	CP014940	402	226	fig|2102.8.peg.402	JCVISYN3_0809		LSU ribosomal protein L1p (L10Ae)
NC_006055	626	155	fig|265311.5.peg.626	Mfl623		PLF_46239_00000112	PGF_00049904	SSU ribosomal protein S7p (S5e)	731354	731821	-	bi (<->)	CP001873	294	155	fig|708616.3.peg.294	MGF_2137	rpsG	SSU ribosomal protein S7p (S5e)	0.747	0.987	bi (<->)	NC_000912	245	155	fig|272634.6.peg.245	MPN226	rpsG	SSU ribosomal protein S7p (S5e)	0.626	0.994	bi (<->)	NC_000908	98	155	fig|243273.25.peg.98	MG_088	rpS7	SSU ribosomal protein S7p (S5e)	0.632	0.994	bi (<->)	CP014940	77	155	fig|2102.8.peg.77	JCVISYN3_0149		SSU ribosomal protein S7p (S5e)
NC_006055	479	600	fig|265311.5.peg.479	Mfl473		PLF_46239_00002950	PGF_00060414	Translation elongation factor LepA	557111	558913	-	bi (<->)	CP001873	248	599	fig|708616.3.peg.248	MGF_1805	lepA	Translation elongation factor LepA	0.632	0.998	bi (<->)	NC_000912	299	581	fig|272634.6.peg.299	MPN279	lepA	Translation elongation factor LepA	0.587	0.990	bi (<->)	NC_000908	150	598	fig|243273.25.peg.150	MG_138	lepA	Translation elongation factor LepA	0.575	0.998	bi (<->)	CP014940	133	600	fig|2102.8.peg.133	JCVISYN3_0285		Translation elongation factor LepA
NC_006055	133	85	fig|265311.5.peg.133	Mfl132	rpsQ	PLF_46239_00000263	PGF_00049854	SSU ribosomal protein S17p (S11e)	152056	152313	+	bi (<->)	CP001873	67	85	fig|708616.3.peg.67	MGF_0424	rpsQ	SSU ribosomal protein S17p (S11e)	0.578	0.965	bi (<->)	NC_000912	192	85	fig|272634.6.peg.192	MPN174	rpsQ	SSU ribosomal protein S17p (S11e)	0.571	0.976	bi (<->)	NC_000908	182	85	fig|243273.25.peg.182	MG_160	rpsQ	SSU ribosomal protein S17p (S11e)	0.512	0.976	bi (<->)	CP014940	338	85	fig|2102.8.peg.338	JCVISYN3_0662		SSU ribosomal protein S17p (S11e)
NC_006055	379	357	fig|265311.5.peg.379	Mfl379		PLF_46239_00000208	PGF_03750541	Aminopeptidase YpdF (MP-, MA-, MS-, AP-, NP- specific)	438878	439951	-	bi (<->)	CP001873	389	353	fig|708616.3.peg.389	MGF_2872		Aminopeptidase YpdF (MP-, MA-, MS-, AP-, NP- specific)	0.389	0.935	bi (<->)	NC_000912	508	354	fig|272634.6.peg.508	MPN470	pepX	Aminopeptidase YpdF (MP-, MA-, MS-, AP-, NP- specific)	0.384	0.963	bi (<->)	NC_000908	379	354	fig|243273.25.peg.379	MG_324	pepP	Aminopeptidase YpdF (MP-, MA-, MS-, AP-, NP- specific)	0.404	0.966	bi (<->)	CP014940	150	358	fig|2102.8.peg.150	JCVISYN3_0305		Aminopeptidase YpdF (MP-, MA-, MS-, AP-, NP- specific)
NC_006055	167	558	fig|265311.5.peg.167	Mfl166		PLF_46239_00000101	PGF_00234864	KtrCD potassium uptake system, integral membrane component KtrD	188278	189954	+	bi (<->)	CP001873	344	538	fig|708616.3.peg.344	MGF_2548	trkG	KtrCD potassium uptake system, integral membrane component KtrD	0.320	0.937	bi (<->)	NC_000912	497	565	fig|272634.6.peg.497	MPN460	ktrB	KtrCD potassium uptake system, integral membrane component KtrD	0.304	0.991	bi (<->)	NC_000908	375	565	fig|243273.25.peg.375	MG_322		KtrCD potassium uptake system, integral membrane component KtrD	0.302	0.984	bi (<->)	CP014940	350	533	fig|2102.8.peg.350	JCVISYN3_0685		KtrCD potassium uptake system, integral membrane component KtrD
NC_006055	132	139	fig|265311.5.peg.132	Mfl131	rpmC	PLF_46239_00000204	PGF_02899131	LSU ribosomal protein L29p (L35e)	151637	152056	+																															bi (<->)	CP014940	339	138	fig|2102.8.peg.339	JCVISYN3_0663		LSU ribosomal protein L29p (L35e)
NC_006055	498	131	fig|265311.5.peg.498	Mfl492	rpsI	PLF_46239_00000270	PGF_00049909	SSU ribosomal protein S9p (S16e)	578642	579037	-	bi (<->)	CP001873	547	130	fig|708616.3.peg.547	MGF_3965	rpsI	SSU ribosomal protein S9p (S16e)	0.559	0.969	bi (<->)	NC_000912	680	132	fig|272634.6.peg.680	MPN616	rpsI	SSU ribosomal protein S9p (S16e)	0.588	0.985	bi (<->)	NC_000908	484	132	fig|243273.25.peg.484	MG_417	rpsI	SSU ribosomal protein S9p (S16e)	0.541	0.992	bi (<->)	CP014940	313	132	fig|2102.8.peg.313	JCVISYN3_0637		SSU ribosomal protein S9p (S16e)
NC_006055	330	68	fig|265311.5.peg.330	Mfl330		PLF_46239_00000445	PGF_00425028	Exodeoxyribonuclease VII small subunit (EC 3.1.11.6)	388061	388267	-																															bi (<->)	CP014940	47	71	fig|2102.8.peg.47	JCVISYN3_0105		hypothetical protein
NC_006055	265	169	fig|265311.5.peg.265	Mfl265		PLF_46239_00000451	PGF_00020361	Metal-dependent hydrolase YbeY, involved in rRNA and/or ribosome maturation and assembly	304249	304758	+	bi (<->)	CP001873	439	164	fig|708616.3.peg.439	MGF_3173		hypothetical protein	0.313	0.774	bi (<->)	NC_000912	631	154	fig|272634.6.peg.631	MPN569		Metal-dependent hydrolase YbeY, involved in rRNA and/or ribosome maturation and assembly	0.254	0.766											bi (<->)	CP014940	202	164	fig|2102.8.peg.202	JCVISYN3_0402		Metal-dependent hydrolase YbeY, involved in rRNA and/or ribosome maturation and assembly
NC_006055	130	241	fig|265311.5.peg.130	Mfl129	rpsC	PLF_46239_00000168	PGF_00049889	SSU ribosomal protein S3p (S3e)	150499	151224	+	bi (<->)	CP001873	64	263	fig|708616.3.peg.64	MGF_0410	rpsC	SSU ribosomal protein S3p (S3e)	0.477	0.909	bi (<->)	NC_000912	189	273	fig|272634.6.peg.189	MPN171	rpsC	SSU ribosomal protein S3p (S3e)	0.450	0.766	bi (<->)	NC_000908	179	268	fig|243273.25.peg.179	MG_157	rpsC	SSU ribosomal protein S3p (S3e)	0.460	0.780	bi (<->)	CP014940	341	233	fig|2102.8.peg.341	JCVISYN3_0665		SSU ribosomal protein S3p (S3e)
NC_006055	116	479	fig|265311.5.peg.116	Mfl115		PLF_46239_00000213	PGF_05195027	ATP synthase beta chain (EC 3.6.3.14)	138856	140295	+	bi (<->)	CP001873	536	471	fig|708616.3.peg.536	MGF_3901	atpD_1	ATP synthase beta chain (EC 3.6.3.14)	0.694	0.928	bi (<->)	NC_000912	661	475	fig|272634.6.peg.661	MPN598	atpD	ATP synthase beta chain (EC 3.6.3.14)	0.683	0.975	bi (<->)	NC_000908	466	476	fig|243273.25.peg.466	MG_399	atpD	ATP synthase beta chain (EC 3.6.3.14)	0.665	0.987	bi (<->)	CP014940	386	475	fig|2102.8.peg.386	JCVISYN3_0790		ATP synthase beta chain (EC 3.6.3.14)
NC_006055	90	59	fig|265311.5.peg.90	Mfl089	rpmG	PLF_46239_00000437	PGF_06609275	LSU ribosomal protein L33p @ LSU ribosomal protein L33p, zinc-dependent	111092	111271	+	bi (<->)	CP001873	708	48	fig|708616.3.peg.708	MGF_5047	rpmG	hypothetical protein	0.522	0.917	bi (<->)	NC_000912	70	53	fig|272634.6.peg.70	MPN069	rpmG	LSU ribosomal protein L33p @ LSU ribosomal protein L33p, zinc-dependent	0.478	0.830	bi (<->)	NC_000908	380	53	fig|243273.25.peg.380	MG_325	rpmG	LSU ribosomal protein L33p @ LSU ribosomal protein L33p, zinc-dependent	0.407	0.943	bi (<->)	CP014940	427	53	fig|2102.8.peg.427			hypothetical protein
NC_006055	653	482	fig|265311.5.peg.653	Mfl651	gltX	PLF_46239_00000065	PGF_00008337	Glutamyl-tRNA synthetase (EC 6.1.1.17) @ Glutamyl-tRNA(Gln) synthetase (EC 6.1.1.24)	756205	757653	-	bi (<->)	CP001873	783	498	fig|708616.3.peg.783	MGF_5602	gltX	Glutamyl-tRNA synthetase (EC 6.1.1.17) @ Glutamyl-tRNA(Gln) synthetase (EC 6.1.1.24)	0.444	0.976	bi (<->)	NC_000912	745	484	fig|272634.6.peg.745	MPN678	gltX	Glutamyl-tRNA synthetase (EC 6.1.1.17) @ Glutamyl-tRNA(Gln) synthetase (EC 6.1.1.24)	0.465	0.973	bi (<->)	NC_000908	532	484	fig|243273.25.peg.532	MG_462	gltX	Glutamyl-tRNA synthetase (EC 6.1.1.17) @ Glutamyl-tRNA(Gln) synthetase (EC 6.1.1.24)	0.448	0.971	bi (<->)	CP014940	57	483	fig|2102.8.peg.57	JCVISYN3_0126		Glutamyl-tRNA synthetase (EC 6.1.1.17) @ Glutamyl-tRNA(Gln) synthetase (EC 6.1.1.24)
NC_006055	541	208	fig|265311.5.peg.541	Mfl537		PLF_46239_00000162	PGF_00048556	Ribonuclease HII (EC 3.1.26.4)	633730	634356	-
NC_006055	152	119	fig|265311.5.peg.152	Mfl151	rplQ	PLF_46239_00000200	PGF_00016346	LSU ribosomal protein L17p	161884	162243	+	bi (<->)	CP001873	686	157	fig|708616.3.peg.686	MGF_4920	rplQ	LSU ribosomal protein L17p	0.378	0.752	bi (<->)	NC_000912	210	109	fig|272634.6.peg.210	MPN192	rplQ	LSU ribosomal protein L17p	0.376	0.917	bi (<->)	NC_000908	200	123	fig|243273.25.peg.200	MG_178	rplQ	LSU ribosomal protein L17p	0.378	0.959	bi (<->)	CP014940	320	119	fig|2102.8.peg.320	JCVISYN3_0644		LSU ribosomal protein L17p
NC_006055	36	509	fig|265311.5.peg.36	Mfl036		PLF_46239_00000047	PGF_03609651	Methionyl-tRNA synthetase (EC 6.1.1.10)	49572	51101	+	bi (<->)	CP001873	168	597	fig|708616.3.peg.168	MGF_1132	metG_2	Methionyl-tRNA synthetase (EC 6.1.1.10)	0.389	0.883	bi (<->)	NC_000912	22	512	fig|272634.6.peg.22	MPN023	metS	Methionyl-tRNA synthetase (EC 6.1.1.10)	0.409	0.936	bi (<->)	NC_000908	19	512	fig|243273.25.peg.19	MG_021	metS	Methionyl-tRNA synthetase (EC 6.1.1.10)	0.386	0.996	bi (<->)	CP014940	12	509	fig|2102.8.peg.12	JCVISYN3_0012		Methionyl-tRNA synthetase (EC 6.1.1.10)
NC_006055	200	435	fig|265311.5.peg.200	Mfl199	engA	PLF_46239_00000068	PGF_00007024	GTP-binding protein EngA	225425	226732	+	bi (<->)	CP001873	169	456	fig|708616.3.peg.169	MGF_1143	engA	GTP-binding protein EngA	0.491	0.945	bi (<->)	NC_000912	514	449	fig|272634.6.peg.514	MPN475	engA	GTP-binding protein EngA	0.463	0.969	bi (<->)	NC_000908	384	448	fig|243273.25.peg.384	MG_329	engA	GTP-binding protein EngA	0.457	0.969	bi (<->)	CP014940	168	435	fig|2102.8.peg.168	JCVISYN3_0348		GTP-binding protein EngA
NC_006055	372	216	fig|265311.5.peg.372	Mfl372		PLF_46239_00000370	PGF_00777996	5'-methylthioadenosine nucleosidase (EC 3.2.2.16) @ S-adenosylhomocysteine nucleosidase (EC 3.2.2.9)	432735	433385	-	bi (<->)	CP001873	420	261	fig|708616.3.peg.420	MGF_3053	mtn	hypothetical protein	0.291	0.674																					bi (<->)	CP014940	189	219	fig|2102.8.peg.189	JCVISYN3_0381		hypothetical protein
NC_006055	373	369	fig|265311.5.peg.373	Mfl373	nadD	PLF_46239_00000085	PGF_00025605	Nicotinate-nucleotide adenylyltransferase (EC 2.7.7.18) / Hydrolase (HAD superfamily), YqeK	433385	434494	-	bi (<->)	CP001873	419	364	fig|708616.3.peg.419	MGF_3048	nadD	Nicotinate-nucleotide adenylyltransferase (EC 2.7.7.18)	0.313	0.942	bi (<->)	NC_000912	360	349	fig|272634.6.peg.360	MPN336	nadD	Nicotinate-nucleotide adenylyltransferase (EC 2.7.7.18) / Hydrolase (HAD superfamily), YqeK	0.327	0.894	bi (<->)	NC_000908	277	350	fig|243273.25.peg.277	MG_240	nadD	Nicotinate-nucleotide adenylyltransferase (EC 2.7.7.18) / Hydrolase (HAD superfamily), YqeK	0.348	0.880	bi (<->)	CP014940	188	365	fig|2102.8.peg.188	JCVISYN3_0380		Nicotinate-nucleotide adenylyltransferase (EC 2.7.7.18) / Hydrolase (HAD superfamily), YqeK
NC_006055	574	588	fig|265311.5.peg.574	Mfl570		PLF_46239_00002966	PGF_00048564	Ribonuclease J1 (endonuclease and 5' exonuclease)	662347	664113	+	bi (<->)	CP001873	22	566	fig|708616.3.peg.22	MGF_0134		Ribonuclease J1 (endonuclease and 5' exonuclease)	0.395	0.965	bi (<->)	NC_000912	300	569	fig|272634.6.peg.300	MPN280		Ribonuclease J1 (endonuclease and 5' exonuclease)	0.404	0.989	bi (<->)	NC_000908	151	569	fig|243273.25.peg.151	MG_139		Ribonuclease J1 (endonuclease and 5' exonuclease)	0.406	0.989	bi (<->)	CP014940	292	610	fig|2102.8.peg.292	JCVISYN3_0600		Ribonuclease J1 (endonuclease and 5' exonuclease)
NC_006055	514	1080	fig|265311.5.peg.514	Mfl509		PLF_46239_00000055	PGF_02897115	Spermidine/putrescine import ABC transporter permease protein PotC (TC 3.A.1.11.1) / Spermidine/putrescine import ABC transporter substrate-binding protein PotD (TC 3.A.1.11.1)	598961	602203	-																															bi (<->)	CP014940	87	1036	fig|2102.8.peg.87	JCVISYN3_0195		Spermidine/putrescine import ABC transporter permease protein PotC (TC 3.A.1.11.1) / Spermidine/putrescine import ABC transporter substrate-binding protein PotD (TC 3.A.1.11.1)
NC_006055	166	304	fig|265311.5.peg.166	Mfl165		PLF_46239_00000284	PGF_00061930	KtrCD potassium uptake system, peripheral membrane component KtrC	187276	188190	-	bi (<->)	CP001873	401	223	fig|708616.3.peg.401	MGF_2943	trkA	hypothetical protein	0.296	0.839	bi (<->)	NC_000912	498	231	fig|272634.6.peg.498	MPN461	ktrA	KtrCD potassium uptake system, peripheral membrane component KtrC	0.277	0.991	bi (<->)	NC_000908	376	227	fig|243273.25.peg.376	MG_323		KtrCD potassium uptake system, peripheral membrane component KtrC	0.288	0.987	bi (<->)	CP014940	351	242	fig|2102.8.peg.351	JCVISYN3_0686		KtrCD potassium uptake system, peripheral membrane component KtrC
NC_006055	81	290	fig|265311.5.peg.81	Mfl080	rpsF	PLF_46239_00000528	PGF_00243852	SSU ribosomal protein S6p / hypothetical protein	102862	103734	+																															bi (<->)	CP014940	17	137	fig|2102.8.peg.17	JCVISYN3_0027		hypothetical protein
NC_006055	20	706	fig|265311.5.peg.20	Mfl020		PLF_46239_00003511	PGF_00350075	hypothetical protein	27767	29887	+
NC_006055	447	49	fig|265311.5.peg.447			PLF_46239_00002974	PGF_08270306	hypothetical protein	523389	523538	+
NC_006055	564	297	fig|265311.5.peg.564	Mfl560	tsf	PLF_46239_00000118	PGF_06936561	Translation elongation factor Ts	651147	652040	-	bi (<->)	CP001873	95	292	fig|708616.3.peg.95	MGF_0646	tsf	Translation elongation factor Ts	0.437	0.993	bi (<->)	NC_000912	695	280	fig|272634.6.peg.695	MPN631	tsf	Translation elongation factor Ts	0.416	0.989	bi (<->)	NC_000908	499	298	fig|243273.25.peg.499	MG_433	tsf	Translation elongation factor Ts	0.392	0.990	bi (<->)	CP014940	283	295	fig|2102.8.peg.283	JCVISYN3_0539		Translation elongation factor Ts
NC_006055	581	404	fig|265311.5.peg.581	Mfl577	pgk	PLF_46239_00000033	PGF_02277678	Phosphoglycerate kinase (EC 2.7.2.3)	671596	672810	-	bi (<->)	CP001873	530	413	fig|708616.3.peg.530	MGF_3862	pgk	Phosphoglycerate kinase (EC 2.7.2.3)	0.523	0.995	bi (<->)	NC_000912	464	409	fig|272634.6.peg.464	MPN429	pgk	Phosphoglycerate kinase (EC 2.7.2.3)	0.513	0.988	bi (<->)	NC_000908	351	411	fig|243273.25.peg.351	MG_300	pgk	Phosphoglycerate kinase (EC 2.7.2.3)	0.502	0.981	bi (<->)	CP014940	297	404	fig|2102.8.peg.297	JCVISYN3_0606		Phosphoglycerate kinase (EC 2.7.2.3)
NC_006055	74	429	fig|265311.5.peg.74	Mfl074		PLF_46239_00000060	PGF_06935032	Adenylosuccinate synthetase (EC 6.3.4.4)	95430	96719	+
NC_006055	224	207	fig|265311.5.peg.224	Mfl224		PLF_46239_00000276	PGF_10382202	Thiamin pyrophosphokinase (EC 2.7.6.2)	249872	250495	+
NC_006055	516	350	fig|265311.5.peg.516	Mfl511		PLF_46239_00000273	PGF_08196377	Spermidine/putrescine import ABC transporter ATP-binding protein PotA (TC 3.A.1.11.1)	603167	604219	-	bi (<->)	CP001873	490	401	fig|708616.3.peg.490	MGF_3505	malK	Maltose/maltodextrin transport ATP-binding protein MalK (EC 3.6.3.19)	0.385	0.883	bi (<->)	NC_000912	55	560	fig|272634.6.peg.55	MPN055	potA	Spermidine/putrescine import ABC transporter ATP-binding protein PotA (TC 3.A.1.11.1)	0.394	0.489	bi (<->)	NC_000908	41	559	fig|243273.25.peg.41	MG_042	potA	Spermidine/putrescine import ABC transporter ATP-binding protein PotA (TC 3.A.1.11.1)	0.376	0.490	bi (<->)	CP014940	89	351	fig|2102.8.peg.89	JCVISYN3_0197		Spermidine/putrescine import ABC transporter ATP-binding protein PotA (TC 3.A.1.11.1)
NC_006055	665	205	fig|265311.5.peg.665	Mfl663		PLF_46239_00000077	PGF_03295678	CDP-diacylglycerol--glycerol-3-phosphate 3-phosphatidyltransferase (EC 2.7.8.5)	769418	770035	-	bi (<->)	CP001873	606	219	fig|708616.3.peg.606	MGF_4290	pgsA	CDP-diacylglycerol--glycerol-3-phosphate 3-phosphatidyltransferase (EC 2.7.8.5)	0.480	0.676	bi (<->)	NC_000912	272	219	fig|272634.6.peg.272	MPN253	pgsA	CDP-diacylglycerol--glycerol-3-phosphate 3-phosphatidyltransferase (EC 2.7.8.5)	0.347	0.890	bi (<->)	NC_000908	125	221	fig|243273.25.peg.125	MG_114	pgsA	CDP-diacylglycerol--glycerol-3-phosphate 3-phosphatidyltransferase (EC 2.7.8.5)	0.330	0.914	bi (<->)	CP014940	438	206	fig|2102.8.peg.438	JCVISYN3_0875		CDP-diacylglycerol--glycerol-3-phosphate 3-phosphatidyltransferase (EC 2.7.8.5)
NC_006055	6	635	fig|265311.5.peg.6	Mfl006		PLF_46239_00000079	PGF_06703483	DNA gyrase subunit B (EC 5.99.1.3)	5302	7209	+	bi (<->)	CP001873	794	648	fig|708616.3.peg.794	MGF_5696	gyrB	DNA gyrase subunit B (EC 5.99.1.3)	0.516	0.986	bi (<->)	NC_000912	3	650	fig|272634.6.peg.3	MPN003	gyrB	DNA gyrase subunit B (EC 5.99.1.3)	0.520	0.986	bi (<->)	NC_000908	3	650	fig|243273.25.peg.3	MG_003	gyrB	DNA gyrase subunit B (EC 5.99.1.3)	0.519	0.997	bi (<->)	CP014940	6	634	fig|2102.8.peg.6	JCVISYN3_0006		DNA gyrase subunit B (EC 5.99.1.3)
NC_006055	220	254	fig|265311.5.peg.220	Mfl220		PLF_46239_00000245	PGF_01286574	Protein serine/threonine phosphatase PrpC, regulation of stationary phase	246376	247140	+	bi (<->)	CP001873	698	264	fig|708616.3.peg.698	MGF_5004	ptc1	Protein serine/threonine phosphatase PrpC, regulation of stationary phase	0.277	0.973	bi (<->)	NC_000912	266	259	fig|272634.6.peg.266	MPN247	ptc1	Protein serine/threonine phosphatase PrpC, regulation of stationary phase	0.275	0.942	bi (<->)	NC_000908	119	260	fig|243273.25.peg.119	MG_108		Protein serine/threonine phosphatase PrpC, regulation of stationary phase	0.289	0.931
NC_006055	610	146	fig|265311.5.peg.610	Mfl607		PLF_46239_00000577	PGF_04152933	N-acetyltransferase ElaA	711728	712168	-
NC_006055	46	199	fig|265311.5.peg.46	Mfl046		PLF_46239_00000367	PGF_10547233	FMN-dependent NADH-azoreductase (EC 1.7.1.6)	61953	62552	-	bi (<->)	CP001873	304	197	fig|708616.3.peg.304	MGF_2192	acpD	FMN-dependent NADH-azoreductase (EC 1.7.1.6)	0.487	0.995	bi (<->)	NC_000912	518	197	fig|272634.6.peg.518	MPN479		FMN-dependent NADH-azoreductase (EC 1.7.1.6)	0.402	0.995	bi (<->)	NC_000908	388	197	fig|243273.25.peg.388			FMN-dependent NADH-azoreductase (EC 1.7.1.6)	0.457	0.868	bi (<->)	CP014940	18	199	fig|2102.8.peg.18	JCVISYN3_0029		FMN-dependent NADH-azoreductase (EC 1.7.1.6)
NC_006055	163	482	fig|265311.5.peg.163	Mfl162	gatA	PLF_46239_00000210	PGF_06522349	Aspartyl-tRNA(Asn) amidotransferase subunit A (EC 6.3.5.6) @ Glutamyl-tRNA(Gln) amidotransferase subunit A (EC 6.3.5.7)	183823	185271	+	bi (<->)	CP001873	664	482	fig|708616.3.peg.664	MGF_4830	gatA	Aspartyl-tRNA(Asn) amidotransferase subunit A (EC 6.3.5.6) @ Glutamyl-tRNA(Gln) amidotransferase subunit A (EC 6.3.5.7)	0.395	0.965	bi (<->)	NC_000912	256	478	fig|272634.6.peg.256	MPN237	gatA	Aspartyl-tRNA(Asn) amidotransferase subunit A (EC 6.3.5.6) @ Glutamyl-tRNA(Gln) amidotransferase subunit A (EC 6.3.5.7)	0.397	0.987	bi (<->)	NC_000908	109	477	fig|243273.25.peg.109	MG_099	gatA	Aspartyl-tRNA(Asn) amidotransferase subunit A (EC 6.3.5.6) @ Glutamyl-tRNA(Gln) amidotransferase subunit A (EC 6.3.5.7)	0.423	0.929	bi (<->)	CP014940	353	485	fig|2102.8.peg.353	JCVISYN3_0688		Aspartyl-tRNA(Asn) amidotransferase subunit A (EC 6.3.5.6) @ Glutamyl-tRNA(Gln) amidotransferase subunit A (EC 6.3.5.7)
NC_006055	93	584	fig|265311.5.peg.93	Mfl092		PLF_46239_00002968	PGF_06848757	Ribonuclease J2 (endoribonuclease in RNA processing)	112385	114139	+	uni (->)	CP001873	22	566	fig|708616.3.peg.22	MGF_0134		Ribonuclease J1 (endonuclease and 5' exonuclease)	0.240	0.970	bi (<->)	NC_000912	685	561	fig|272634.6.peg.685	MPN621		Ribonuclease J2 (endoribonuclease in RNA processing)	0.289	0.988	bi (<->)	NC_000908	489	561	fig|243273.25.peg.489	MG_423		Ribonuclease J2 (endoribonuclease in RNA processing)	0.292	0.988	bi (<->)	CP014940	121	583	fig|2102.8.peg.121	JCVISYN3_0257		Ribonuclease J2 (endoribonuclease in RNA processing)
NC_006055	505	519	fig|265311.5.peg.505	Mfl500		PLF_46239_00000050	PGF_03446029	PTS system, trehalose-specific IIB component (EC 2.7.1.201) / PTS system, trehalose-specific IIC component	586503	588062	-
NC_006055	375	198	fig|265311.5.peg.375	Mfl375		PLF_46239_00000442	PGF_00026362	Nucleoside 5-triphosphatase RdgB (dHAPTP, dITP, XTP-specific) (EC 3.6.1.66)	435025	435621	-
NC_006055	421	315	fig|265311.5.peg.421	Mfl420	ruvB	PLF_46239_00000435	PGF_10446384	Holliday junction ATP-dependent DNA helicase RuvB (EC 3.6.4.12)	492000	492947	-	bi (<->)	CP001873	660	306	fig|708616.3.peg.660	MGF_4792	ruvB	Holliday junction ATP-dependent DNA helicase RuvB (EC 3.6.4.12)	0.378	0.984	bi (<->)	NC_000912	598	307	fig|272634.6.peg.598	MPN536	ruvB	Holliday junction ATP-dependent DNA helicase RuvB (EC 3.6.4.12)	0.328	0.964	bi (<->)	NC_000908	423	307	fig|243273.25.peg.423	MG_359	ruvB	Holliday junction ATP-dependent DNA helicase RuvB (EC 3.6.4.12)	0.365	0.964	uni (->)	CP014940	29	668	fig|2102.8.peg.29	JCVISYN3_0047		DNA polymerase III subunits gamma and tau (EC 2.7.7.7)
NC_006055	1	443	fig|265311.5.peg.1	Mfl001	dnaA	PLF_46239_00002967	PGF_00876106	Chromosomal replication initiator protein DnaA	1	1332	+	bi (<->)	CP001873	4	461	fig|708616.3.peg.4	MGF_0010	dnaA	hypothetical protein	0.309	0.725	bi (<->)	NC_000912	753	439	fig|272634.6.peg.753	MPN686	dnaA	Chromosomal replication initiator protein DnaA	0.327	0.834	bi (<->)	NC_000908	540	437	fig|243273.25.peg.540	MG_469	dnaA	Chromosomal replication initiator protein DnaA	0.319	0.913	bi (<->)	CP014940	1	450	fig|2102.8.peg.1	JCVISYN3_0001		Chromosomal replication initiator protein DnaA
NC_006055	613	361	fig|265311.5.peg.613	Mfl610		PLF_46239_00003530	PGF_10497183	hypothetical protein	713823	714908	+
NC_006055	174	278	fig|265311.5.peg.174	Mfl173		PLF_46239_00000423	PGF_10638302	Oxidoreductase, short-chain dehydrogenase/reductase family	201851	202687	+
NC_006055	238	108	fig|265311.5.peg.238	Mfl238		PLF_46239_00000472	PGF_06632167	Signal recognition particle associated protein	265384	265710	+	bi (<->)	CP001873	181	106	fig|708616.3.peg.181	MGF_1239		hypothetical protein	0.378	0.689	bi (<->)	NC_000912	459	102	fig|272634.6.peg.459	MPN424	ylxM	hypothetical protein	0.387	0.725											bi (<->)	CP014940	228	111	fig|2102.8.peg.228	JCVISYN3_0430		Signal recognition particle associated protein
NC_006055	412	205	fig|265311.5.peg.412	Mfl411		PLF_46239_00000657	PGF_00395258	hypothetical protein	480560	481177	-																															bi (<->)	CP014940	192	205	fig|2102.8.peg.192	JCVISYN3_0388		hypothetical protein
NC_006055	395	151	fig|265311.5.peg.395	Mfl395		PLF_46239_00000153	PGF_01420802	Transcriptional regulator MraZ	455432	455887	-	bi (<->)	CP001873	432	142	fig|708616.3.peg.432	MGF_3128	mraZ	Transcriptional regulator MraZ	0.439	0.965	bi (<->)	NC_000912	337	141	fig|272634.6.peg.337	MPN314	yabB	Transcriptional regulator MraZ	0.372	0.950	bi (<->)	NC_000908	257	141	fig|243273.25.peg.257	MG_221		Transcriptional regulator MraZ	0.358	0.950	bi (<->)	CP014940	274	133	fig|2102.8.peg.274	JCVISYN3_0525		hypothetical protein
NC_006055	586	895	fig|265311.5.peg.586	Mfl582		PLF_46239_00000043	PGF_10347756	DNA polymerase I (EC 2.7.7.7)	677164	679851	-	bi (<->)	CP001873	613	288	fig|708616.3.peg.613	MGF_4340	exo	DNA polymerase I (EC 2.7.7.7)	0.355	0.979	bi (<->)	NC_000912	410	291	fig|272634.6.peg.410	MPN379	polA	DNA polymerase I 5'-3' exonuclease domain	0.334	0.990	bi (<->)	NC_000908	303	291	fig|243273.25.peg.303	MG_262		DNA polymerase I 5'-3' exonuclease domain	0.340	0.990	bi (<->)	CP014940	301	911	fig|2102.8.peg.301	JCVISYN3_0611		DNA polymerase I (EC 2.7.7.7)
[truncated: 2 more columns]

## Sheet: Reconstruction scaffold
	Bigg_IDs	gene_reaction_rule	reversibility	rxn_description	specie	specie_x	specie_y	XREF	reaction_str
0	GAPDHm	['Mfl577']	True	cytosolic	Mpneumoniae	Mgenitalium		rxn00781	cpd00003_c0 + cpd00009_c0 + cpd00102_c0 <=> cpd00004_c0 + cpd00067_c0 + cpd00203_c0
1	TRDRm	['Mfl064']	True	cytosolic	Mpneumoniae	Mgenitalium	Mgallisepticum	rxn05289	cpd00005_c0 + cpd00067_c0 + cpd11420_c0 <=> cpd00006_c0 + cpd11421_c0
2	ADPT	['Mfl277']	False	cytosolic	Mpneumoniae	Mgenitalium	Mgallisepticum	rxn00139	cpd00103_c0 + cpd00128_c0 --> cpd00012_c0 + cpd00018_c0 + cpd00067_c0
3	DGK1	['Mfl197', 'Mfl197']	True	cytosolic	Mpneumoniae	Mgenitalium		rxn01509	cpd00002_c0 + cpd00067_c0 + cpd00296_c0 <=> cpd00008_c0 + cpd00295_c0
4	GHMT2rm	['Mfl107']	True	cytosolic	Mpneumoniae	Mgenitalium		rxn00692	cpd00001_c0 + cpd00033_c0 + cpd00125_c0 <=> cpd00054_c0 + cpd00087_c0
5	PUNP1m	['Mfl665']	True	cytosolic	Mpneumoniae	Mgenitalium	Mgallisepticum	rxn01138	cpd00009_c0 + cpd00182_c0 <=> cpd00128_c0 + cpd00475_c0
6	PUNP2	['Mfl665']	True	cytosolic	Mpneumoniae	Mgenitalium	Mgallisepticum	rxn01859	cpd00009_c0 + cpd00438_c0 <=> cpd00128_c0 + cpd00509_c0
7	PPM2	['Unknown']	False	cytosolic	Mpneumoniae			rxn01986	cpd00509_c0 --> cpd00510_c0
8	FBA	['Mfl644']	True	cytosolic	Mpneumoniae	Mgenitalium		rxn00786	cpd00290_c0 <=> cpd00095_c0 + cpd00102_c0
9	GUAPRT	['Mfl462']	False	cytosolic	Mpneumoniae		Mgallisepticum	rxn00915	cpd00103_c0 + cpd00207_c0 --> cpd00012_c0 + cpd00067_c0 + cpd00126_c0
10	MTHFCx	['Mfl169', 'Mfl169']	True	cytosolic	Mpneumoniae	Mgenitalium		rxn01211	cpd00001_c0 + cpd00347_c0 <=> cpd00067_c0 + cpd00201_c0
11	MTHFCx	['Mfl169', 'Mfl169']	True	cytosolic	Mpneumoniae	Mgenitalium		rxn01211	cpd00001_c0 + cpd00347_c0 <=> cpd00067_c0 + cpd00201_c0
12	PUNP4	['Mfl665']	True	cytosolic	Mpneumoniae	Mgenitalium	Mgallisepticum	rxn01446	cpd00009_c0 + cpd00277_c0 <=> cpd00207_c0 + cpd00509_c0
13	PUNP3m	['Mfl665']	True	cytosolic	Mpneumoniae	Mgenitalium	Mgallisepticum	rxn01548	cpd00009_c0 + cpd00311_c0 <=> cpd00207_c0 + cpd00475_c0
14	ACKrm	['Mfl044']	True	cytosolic	Mpneumoniae	Mgenitalium	Mgallisepticum	rxn00225	cpd00002_c0 + cpd00029_c0 <=> cpd00008_c0 + cpd00196_c0
15	NNATr	['Mfl372', 'Mfl372']	True	cytosolic	Mpneumoniae	Mgenitalium	Mgallisepticum	rxn02155	cpd00002_c0 + cpd00873_c0 <=> cpd00012_c0 + cpd00638_c0
16	PGMm	['Mfl501']	True	cytosolic	Mpneumoniae	Mgenitalium	Mgallisepticum	rxn01106	cpd00482_c0 <=> cpd00169_c0
17	TKT2	['Mfl348']	True	cytosolic	Mpneumoniae	Mgenitalium		rxn00785	cpd00072_c0 + cpd00102_c0 <=> cpd00198_c0 + cpd00236_c0
18	DTMPK	['Mfl676']	True	cytosolic	Mpneumoniae	Mgenitalium	Mgallisepticum	rxn01513	cpd00002_c0 + cpd00067_c0 + cpd00298_c0 <=> cpd00008_c0 + cpd00297_c0
19	TMDS	['Mfl418']	False	cytosolic	Mpneumoniae	Mgenitalium		rxn01520	cpd00125_c0 + cpd00299_c0 --> cpd00298_c0 + cpd00330_c0
20	CYTK2n	['Mfl200']	True	cytosolic	Mpneumoniae	Mgenitalium	Mgallisepticum	rxn01219	cpd00002_c0 + cpd00067_c0 + cpd00206_c0 <=> cpd00008_c0 + cpd00533_c0
21	MTHFDm_1	['Mfl169', 'Mfl169']	True	cytosolic	Mpneumoniae	Mgenitalium		rxn00907	cpd00006_c0 + cpd00125_c0 <=> cpd00005_c0 + cpd00347_c0
22	PGKm	['Mfl576']	True	cytosolic	Mpneumoniae	Mgenitalium	Mgallisepticum	rxn01100	cpd00002_c0 + cpd00169_c0 <=> cpd00008_c0 + cpd00203_c0
23	PGKm	['Mfl576']	True	cytosolic	Mpneumoniae	Mgenitalium	Mgallisepticum	rxn01100	cpd00002_c0 + cpd00169_c0 <=> cpd00008_c0 + cpd00203_c0
24	URIDK2rn	['Mfl197']	True	cytosolic	Mpneumoniae			rxn01517	cpd00002_c0 + cpd00067_c0 + cpd00299_c0 <=> cpd00008_c0 + cpd00978_c0
25	ATAMh	['Mfl146']	True	cytosolic	Mpneumoniae	Mgenitalium	Mgallisepticum	rxn00097	cpd00002_c0 + cpd00018_c0 + cpd00067_c0 <=> 2.0 cpd00008_c0
26	CYTK1n	['Mfl200']	True	cytosolic	Mpneumoniae	Mgenitalium		rxn00364	cpd00002_c0 + cpd00046_c0 + cpd00067_c0 <=> cpd00008_c0 + cpd00096_c0
27	DADK	['Mfl146']	True	cytosolic	Mpneumoniae	Mgenitalium		rxn01127	cpd00002_c0 + cpd00067_c0 + cpd00294_c0 <=> cpd00008_c0 + cpd00177_c0
28	DURIPP	['Mfl665', 'Mfl121']	True	cytosolic	Mpneumoniae	Mgenitalium	Mgallisepticum	rxn01799	cpd00009_c0 + cpd00412_c0 <=> cpd00092_c0 + cpd00509_c0
29	PYNP2r	['Mfl121']	True	cytosolic	Mpneumoniae		Mgallisepticum	rxn01366	cpd00009_c0 + cpd00249_c0 <=> cpd00092_c0 + cpd00475_c0
30	LLDHh	['Mfl596', 'Mfl596']	True	cytosolic	Mpneumoniae	Mgenitalium	Mgallisepticum	rxn00499	cpd00003_c0 + cpd00159_c0 <=> cpd00004_c0 + cpd00020_c0 + cpd00067_c0
31	UPRT	['Unknown', None]	False	cytosolic	Mpneumoniae	Mgenitalium	Mgallisepticum	rxn00711	cpd00092_c0 + cpd00103_c0 --> cpd00012_c0 + cpd00067_c0 + cpd00091_c0
32	PTArm	['Mfl043']	True	cytosolic	Mpneumoniae	Mgenitalium	Mgallisepticum	rxn00173	cpd00009_c0 + cpd00022_c0 <=> cpd00010_c0 + cpd00196_c0
33	PDHe3hr	['Mfl042']	True	cytosolic	Mpneumoniae			rxn01241	cpd00003_c0 + cpd00449_c0 <=> cpd00004_c0 + cpd00067_c0 + cpd00213_c0
34	UMPKn	['Mfl146', 'Mfl197']	True	cytosolic	Mpneumoniae			rxn00119	cpd00002_c0 + cpd00067_c0 + cpd00091_c0 <=> cpd00008_c0 + cpd00014_c0
35	ENOm	['Mfl467']	True	cytosolic	Mpneumoniae	Mgenitalium	Mgallisepticum	rxn00459	cpd00482_c0 <=> cpd00001_c0 + cpd00061_c0
36	TPIh	['Mfl503']	True	cytosolic	Mpneumoniae	Mgenitalium	Mgallisepticum	rxn00747	cpd00102_c0 <=> cpd00095_c0
37	RPEh	['Mfl224', 'Mfl640']	True	cytosolic	Mpneumoniae	Mgenitalium	Mgallisepticum	rxn01116	cpd00171_c0 <=> cpd00198_c0
38	GK1m	['Mfl197', 'Mfl197']	True	cytosolic	Mpneumoniae	Mgenitalium	Mgallisepticum	rxn00239	cpd00002_c0 + cpd00067_c0 + cpd00126_c0 <=> cpd00008_c0 + cpd00031_c0
39	PYKm	['Mfl177']	True	cytosolic	Mpneumoniae	Mgenitalium	Mgallisepticum	rxn00148	cpd00002_c0 + cpd00020_c0 <=> cpd00008_c0 + cpd00061_c0 + cpd00067_c0
40	RNDR4n	['Mfl528', 'Mfl529', 'Mfl527']	False	cytosolic	Mpneumoniae	Mgenitalium	Mgallisepticum	rxn06075	cpd00014_c0 + cpd11421_c0 --> cpd00001_c0 + cpd00978_c0 + cpd11420_c0
41	RNDR1n	['Mfl527', 'Mfl529', 'Mfl528']	False	cytosolic	Mpneumoniae	Mgenitalium	Mgallisepticum	rxn05231	cpd00008_c0 + cpd11421_c0 --> cpd00001_c0 + cpd00177_c0 + cpd11420_c0
42	BPNT	['Unknown']	False	cytosolic	Mpneumoniae			rxn00137	cpd00001_c0 + cpd00045_c0 --> cpd00009_c0 + cpd00018_c0
43	FMNATm	['Mfl284', 'Mfl335', 'Mfl284', 'Mfl335']	False	cytosolic	Mpneumoniae		Mgallisepticum	rxn00122	cpd00002_c0 + cpd00050_c0 --> cpd00012_c0 + cpd00015_c0
44	DHAK	['Mfl375']	True	cytosolic	Mpneumoniae			rxn00744	cpd00002_c0 + cpd00157_c0 <=> cpd00008_c0 + cpd00067_c0 + cpd00095_c0
45	GLUTRSm	['Mfl651']	False	cytosolic	Mpneumoniae	Mgenitalium		rxn06937	cpd00002_c0 + cpd00023_c0 + cpd11912_c0 --> cpd00012_c0 + cpd00018_c0 + cpd00067_c0 + cpd12227_c0
46	RNDR2n	['Mfl527', 'Mfl528', 'Mfl529']	False	cytosolic	Mpneumoniae	Mgenitalium	Mgallisepticum	rxn05233	cpd00031_c0 + cpd11421_c0 --> cpd00001_c0 + cpd00295_c0 + cpd11420_c0
47	METAT	['Mfl241']	False	cytosolic	Mpneumoniae	Mgenitalium	Mgallisepticum	rxn00126	cpd00001_c0 + cpd00002_c0 + cpd00060_c0 --> cpd00009_c0 + cpd00012_c0 + cpd00017_c0 + cpd00067_c0
48	NADKm	['Mfl195']	True	cytosolic	Mpneumoniae	Mgenitalium	Mgallisepticum	rxn00077	cpd00002_c0 + cpd00003_c0 <=> cpd00006_c0 + cpd00008_c0 + cpd00067_c0
49	URIK1	['Mfl307']	True	cytosolic	Mpneumoniae	Mgenitalium	Mgallisepticum	rxn00709	cpd00002_c0 + cpd00249_c0 <=> cpd00008_c0 + cpd00067_c0 + cpd00091_c0
50	DRPA	['Mfl639', 'Mfl123']	True	cytosolic	Mpneumoniae			rxn00784	cpd00510_c0 <=> cpd00071_c0 + cpd00102_c0
51	RNDR3n	['Mfl528', 'Mfl529', 'Mfl527']	False	cytosolic	Mpneumoniae	Mgenitalium	Mgallisepticum	rxn06076	cpd00096_c0 + cpd11421_c0 --> cpd00001_c0 + cpd00533_c0 + cpd11420_c0
52	RBFKm	['Mfl335', 'Mfl284', 'Mfl335', 'Mfl284']	True	cytosolic	Mpneumoniae	Mgenitalium	Mgallisepticum	rxn00392	cpd00002_c0 + cpd00220_c0 <=> cpd00008_c0 + cpd00050_c0 + cpd00067_c0
53	PPAn	['Mfl543']	False	cytosolic	Mpneumoniae	Mgenitalium	Mgallisepticum	rxn00001	cpd00001_c0 + cpd00012_c0 --> 2.0 cpd00009_c0 + cpd00067_c0
54	TMDK1m	['Mfl635']	True	cytosolic	Mpneumoniae	Mgenitalium	Mgallisepticum	rxn01143	cpd00002_c0 + cpd00184_c0 <=> cpd00008_c0 + cpd00067_c0 + cpd00298_c0
55	PFK	['Mfl176', 'Mfl546']	True	cytosolic	Mpneumoniae	Mgenitalium		rxn00545	cpd00002_c0 + cpd00072_c0 <=> cpd00008_c0 + cpd00067_c0 + cpd00290_c0
56	CYTDK2m	['Mfl307']	True	cytosolic	Mpneumoniae	Mgenitalium	Mgallisepticum	rxn00365	cpd00002_c0 + cpd00367_c0 <=> cpd00008_c0 + cpd00046_c0 + cpd00067_c0
57	FTHFCLm	['Mfl251']	False	cytosolic	Mpneumoniae			rxn01653	cpd00002_c0 + cpd02197_c0 --> cpd00008_c0 + cpd00009_c0 + cpd00347_c0
58	DURIK1m	['Mfl635']	True	cytosolic	Mpneumoniae		Mgallisepticum	rxn01518	cpd00002_c0 + cpd00412_c0 <=> cpd00008_c0 + cpd00067_c0 + cpd00299_c0
59	ACGAptspp	['Mfl215', 'Mfl518', 'Unknown', 'Mfl215']	True	transport		Mgenitalium		rxn05485	cpd00061_c0 + cpd00122_e0 <=> cpd00020_c0 + cpd00293_c0
60	ATPasel	['Unknown', 'Mfl115', 'Unknown', 'Mfl118', 'Unknown', 'Mfl114', 'Mfl117', 'Unknown', 'Mfl116']	True	transport		Mgenitalium		rxn10042	cpd00008_c0 + cpd00009_c0 + 4.0 cpd00067_e0 <=> cpd00001_c0 + cpd00002_c0 + 3.0 cpd00067_c0
61	Cut1	['Mfl355']	False	transport		Mgenitalium	Mgallisepticum	rxn10481	cpd00001_c0 + cpd00002_c0 + cpd00058_e0 --> cpd00008_c0 + cpd00009_c0 + cpd00058_c0 + cpd00067_c0
62	Cut1	['Mfl355']	False	transport		Mgenitalium	Mgallisepticum	rxn05528	cpd00001_c0 + cpd00002_c0 + cpd00058_c0 --> cpd00008_c0 + cpd00009_c0 + cpd00058_e0 + cpd00067_c0
63	FE3abcpp	['Unknown']	False	transport		Mgenitalium		rxn05195	cpd00001_c0 + cpd00002_c0 + cpd10516_e0 --> cpd00008_c0 + cpd00009_c0 + cpd00067_c0 + cpd10516_c0
64	GLYC3Pabcpp	['Mfl025']	False	transport		Mgenitalium		rxn05158	cpd00001_c0 + cpd00002_c0 + cpd00080_e0 --> cpd00008_c0 + cpd00009_c0 + cpd00067_c0 + cpd00080_c0
65	PIuabcpp	['Mfl235', 'Unknown', 'Mfl236', 'Mfl235']	True	transport		Mgenitalium		rxn05145	cpd00001_c0 + cpd00002_c0 + cpd00009_e0 <=> cpd00008_c0 + 2.0 cpd00009_c0 + cpd00067_c0
66	RIBabcpp	['Mfl667', 'Mfl666', 'Unknown', 'Unknown', 'Unknown']	False	transport		Mgenitalium		rxn05160	cpd00001_c0 + cpd00002_c0 + cpd00105_e0 --> cpd00008_c0 + cpd00009_c0 + cpd00067_c0 + cpd00105_c0
67	RIBabcpp	['Mfl666', 'Mfl667', 'Unknown', 'Unknown', 'Unknown']	False	transport		Mgenitalium		rxn05644	cpd00001_c0 + cpd00002_c0 + cpd00105_c0 --> cpd00008_c0 + cpd00009_c0 + cpd00067_c0 + cpd00105_e0
68	MG2uabcpp	['Unknown']	False	transport		Mgenitalium	Mgallisepticum	rxn10571	cpd00001_c0 + cpd00002_c0 + cpd00254_e0 --> cpd00008_c0 + cpd00009_c0 + cpd00067_c0 + cpd00254_c0
69	EX_cl_e	['Unknown']	False	transport		Mgenitalium		rxn10473	cpd00099_e0 --> cpd00099_c0
70	EX_cl_e	['Unknown']	False	transport		Mgenitalium		rxn10473	cpd00099_e0 --> cpd00099_c0
71	EX_coa_e	['Unknown']	False	transport		Mgenitalium		rxn10832	cpd00010_e0 --> cpd00010_c0
72	EX_coa_e	['Unknown']	False	transport		Mgenitalium		rxn10832	cpd00010_e0 --> cpd00010_c0
73	FOLt	['Unknown']	False	transport		Mgenitalium		rxn05255	cpd00067_e0 + cpd00393_e0 --> cpd00067_c0 + cpd00393_c0
74	FRUptspp	['Mfl183', 'Mfl518', 'Unknown', 'Mfl183', 'Mfl183']	True	transport		Mgenitalium		rxn05560	cpd00061_c0 + cpd00082_e0 <=> cpd00020_c0 + cpd00802_c0
75	GAMptspp	['Mfl518', 'Unknown']	True	transport		Mgenitalium		rxn05569	cpd00061_c0 + cpd00276_e0 <=> cpd00020_c0 + cpd00288_c0
76	GK2	['Mfl197']	True	cytosolic		Mgenitalium		rxn09562	cpd00067_c0 + cpd00115_c0 + cpd00126_c0 <=> cpd00031_c0 + cpd00177_c0
77	RIBFLVt2	['Mfl575']	True	transport		Mgenitalium		rxn05645	cpd00067_e0 + cpd00220_e0 <=> cpd00067_c0 + cpd00220_c0
78	SO4t2pp	['Unknown']	False	transport		Mgenitalium		rxn05651	cpd00048_e0 + cpd00067_e0 --> cpd00048_c0 + cpd00067_c0
79	URAt2pp	['Mfl658']	True	transport		Mgenitalium		rxn05197	cpd00067_e0 + cpd00092_e0 <=> cpd00067_c0 + cpd00092_c0
80	MALTptspp	['Unknown', 'Unknown', 'Unknown', 'Mfl518']	True	transport		Mgenitalium		rxn05607	cpd00061_c0 + cpd00179_e0 <=> cpd00020_c0 + cpd01919_c0
81	MANptspp	['Unknown', 'Unknown', 'Unknown', 'Mfl518', 'Unknown']	True	transport		Mgenitalium		rxn05610	cpd00061_c0 + cpd00138_e0 <=> cpd00020_c0 + cpd00235_c0
82	MNLptspp	['Unknown', 'Mfl518', 'Unknown', 'Unknown', 'Unknown']	True	transport		Mgenitalium		rxn05617	cpd00061_c0 + cpd00314_e0 <=> cpd00020_c0 + cpd00491_c0
83	SALCptspp	['Unknown', 'Unknown', 'Mfl518', 'Unknown', 'Unknown']	True	transport		Mgenitalium		rxn05647	cpd00061_c0 + cpd01030_e0 <=> cpd00020_c0 + cpd03698_c0
84	SUCptspp	['Mfl518', 'Unknown', 'Unknown', 'Unknown']	True	transport		Mgenitalium		rxn05655	cpd00061_c0 + cpd00076_e0 <=> cpd00020_c0 + cpd01693_c0
85	TREptspp	['Mfl499', 'Mfl430', 'Mfl425', 'Mfl518', 'Mfl499', 'Mfl425', 'Mfl430', 'Unknown']	True	transport		Mgenitalium		rxn02005	cpd00061_c0 + cpd00794_e0 <=> cpd00020_c0 + cpd00523_c0
86	OHPHM	['Unknown']	False	cytosolic		Mgenitalium		rxn03395	cpd00017_c0 + cpd03445_c0 --> cpd00019_c0 + cpd00067_c0 + cpd03446_c0
87	UAGDP	['Unknown']	False	cytosolic		Mgenitalium		rxn00293	cpd00062_c0 + cpd02611_c0 --> cpd00012_c0 + cpd00037_c0
88	ADK2	['Mfl146']	True	cytosolic		Mgenitalium		rxn10052	cpd00018_c0 + cpd00421_c0 <=> cpd00008_c0 + cpd00012_c0
89	NADS1n	['Mfl520']	False	cytosolic		Mgenitalium		rxn00138	cpd00002_c0 + cpd00013_c0 + cpd00638_c0 --> cpd00003_c0 + cpd00012_c0 + cpd00018_c0 + 2.0 cpd00067_c0
90	RPDPK	['Mfl076']	True	cytosolic		Mgenitalium		rxn00770	cpd00002_c0 + cpd00101_c0 <=> cpd00018_c0 + cpd00067_c0 + cpd00103_c0
91	RBK	['Mfl642']	True	cytosolic		Mgenitalium		rxn00772	cpd00002_c0 + cpd00105_c0 <=> cpd00008_c0 + cpd00067_c0 + cpd00101_c0
92	TMDPK	['Mfl225']	True	cytosolic		Mgenitalium		rxn00440	cpd00002_c0 + cpd00305_c0 <=> cpd00018_c0 + cpd00056_c0 + cpd00067_c0
93	CYTDK2	['Mfl307']	True	cytosolic		Mgenitalium	Mgallisepticum	rxn00369	cpd00038_c0 + cpd00367_c0 <=> cpd00031_c0 + cpd00046_c0 + cpd00067_c0
94	CYTDn	['Mfl145', 'Mfl465', 'Mfl169']	False	cytosolic		Mgenitalium		rxn01368	cpd00001_c0 + cpd00067_c0 + cpd00367_c0 --> cpd00013_c0 + cpd00249_c0
95	DCYTDn	['Mfl145', 'Mfl465', 'Mfl169']	False	cytosolic		Mgenitalium		rxn01800	cpd00001_c0 + cpd00067_c0 + cpd00654_c0 --> cpd00013_c0 + cpd00412_c0
96	DHFRim	['Mfl382']	True	cytosolic		Mgenitalium		rxn00686	cpd00006_c0 + cpd00087_c0 <=> cpd00005_c0 + cpd00067_c0 + cpd00330_c0
97	PUNP6	['Mfl665']	True	cytosolic		Mgenitalium	Mgallisepticum	rxn01985	cpd00009_c0 + cpd03279_c0 <=> cpd00226_c0 + cpd00509_c0
98	FPGPL	['Mfl644']	True	cytosolic		Mgenitalium	Mgallisepticum	rxn01870	cpd00802_c0 <=> cpd00095_c0 + cpd00448_c0
99	PGMT	['Unknown']	False	cytosolic		Mgenitalium		rxn00704	cpd00079_c0 --> cpd00089_c0
100	PGI	[None]	True	cytosolic		Mgenitalium		rxn00558	cpd00079_c0 <=> cpd00072_c0
101	G6PI	[None]	True	cytosolic		Mgenitalium		rxn01977	cpd00079_c0 <=> cpd00863_c0
102	URIK2	['Mfl307']	True	cytosolic		Mgenitalium	Mgallisepticum	rxn00713	cpd00038_c0 + cpd00249_c0 <=> cpd00031_c0 + cpd00067_c0 + cpd00091_c0
103	GUAD_1	['Mfl216']	False	cytosolic		Mgenitalium		rxn01225	cpd00001_c0 + cpd00067_c0 + cpd00207_c0 --> cpd00013_c0 + cpd00309_c0
104	PUNP5	['Mfl665']	True	cytosolic		Mgenitalium	Mgallisepticum	rxn01358	cpd00009_c0 + cpd00246_c0 <=> cpd00226_c0 + cpd00475_c0
105	URIK3	['Mfl307']	True	cytosolic		Mgenitalium		rxn00715	cpd00068_c0 + cpd00249_c0 <=> cpd00067_c0 + cpd00090_c0 + cpd00091_c0
106	PUNP7	['Mfl665']	True	cytosolic		Mgenitalium		rxn01649	cpd00009_c0 + cpd01217_c0 <=> cpd00309_c0 + cpd00475_c0
107	TKT1h	['Mfl348']	True	cytosolic		Mgenitalium		rxn01200	cpd00102_c0 + cpd00238_c0 <=> cpd00101_c0 + cpd00198_c0
108	RPIh	['Mfl106']	True	cytosolic		Mgenitalium		rxn00777	cpd00101_c0 <=> cpd00171_c0
109	EX_co2_e	['Unknown']	True	transport		Mgenitalium		rxn05467	cpd00011_e0 <=> cpd00011_c0
110	EX_cobalt2_e	['Unknown']	False	transport		Mgenitalium		rxn10474	cpd00149_e0 --> cpd00149_c0
111	GTPtn	['Unknown']	False	transport		Mgenitalium		rxn12663	cpd00038_e0 --> cpd00038_c0
112	H2Otv	['Unknown']	False	transport		Mgenitalium		rxn05319	cpd00001_c0 --> cpd00001_e0
113	G3PD2_2	['Mfl202', 'Mfl202']	True	cytosolic			Mgallisepticum	rxn00612	cpd00006_c0 + cpd00080_c0 <=> cpd00005_c0 + cpd00067_c0 + cpd00095_c0
114	PDHe2r	['Mfl041']	True	cytosolic			Mgallisepticum	rxn01871	cpd00022_c0 + cpd00449_c0 <=> cpd00010_c0 + cpd00836_c0
115	HXPRT	['Mfl462']	False	cytosolic			Mgallisepticum	rxn00836	cpd00103_c0 + cpd00226_c0 --> cpd00012_c0 + cpd00067_c0 + cpd00114_c0
116	LIPATPT	['Mfl038']	True	cytosolic			Mgallisepticum	rxn07584	cpd00002_c0 + cpd00541_c0 <=> cpd00012_c0 + cpd14955_c0
117	ACPS1h	['Mfl383']	True	cytosolic			Mgallisepticum	rxn06023	cpd00010_c0 + cpd12370_c0 <=> cpd00045_c0 + cpd11493_c0
118	PPGPPDP	['Mfl279']	False	cytosolic			Mgallisepticum	rxn00242	cpd00001_c0 + cpd00905_c0 --> cpd00012_c0 + cpd00031_c0
119	CTPS2	['Mfl648']	False	cytosolic			Mgallisepticum	rxn00412	cpd00001_c0 + cpd00002_c0 + cpd00053_c0 + cpd00062_c0 --> cpd00008_c0 + cpd00009_c0 + cpd00023_c0 + cpd00052_c0 + 2.0 cpd00067_c0

## Sheet: PATRIC and RefSeq annotations
Genome	Genome ID	Accession	PATRIC ID	RefSeq Locus Tag	Alt Locus Tag	Feature ID	Annotation	Feature Type	Start	End	Length	Strand	FIGfam ID	PATRIC genus-specific families (PLfams)	PATRIC cross-genus families (PGfams)	Protein ID	AA Length	PATRIC Gene Symbol	RefSeq Gene Symbol	Product
Mesoplasma florum L1	265311.5	NC_006055	fig|265311.5.peg.1	Mfl001	VBIMesFlo3168_0001	PATRIC.265311.5.NC_006055.CDS.1.1332.fwd	PATRIC	CDS	1	1332	1332	+	FIG00000441	PLF_46239_00000062	PGF_00417881	YP_053241.1	443	dnaA	dnaA	Chromosomal replication initiator protein DnaA
Mesoplasma florum L1	265311.5	NC_006055	fig|265311.5.peg.2	Mfl002	VBIMesFlo3168_0002	PATRIC.265311.5.NC_006055.CDS.1560.2681.fwd	PATRIC	CDS	1560	2681	1122	+	FIG00066425	PLF_46239_00000519	PGF_00421501	YP_053242.1	373			DNA polymerase III beta subunit (EC 2.7.7.7)
Mesoplasma florum L1	265311.5	NC_006055	fig|265311.5.peg.3	Mfl003	VBIMesFlo3168_0003	PATRIC.265311.5.NC_006055.CDS.2708.3682.rev	PATRIC	CDS	2708	3682	975	-	FIG00065314	PLF_46239_00000560	PGF_02233338	YP_053243.1	324			Rod shape-determining protein MreB
Mesoplasma florum L1	265311.5	NC_006055	fig|265311.5.peg.4	Mfl004	VBIMesFlo3168_0004	PATRIC.265311.5.NC_006055.CDS.3751.4278.fwd	PATRIC	CDS	3751	4278	528	+	FIG00001477	PLF_46239_00000251	PGF_00048566	YP_053244.1	175			Ribonuclease M5 (EC 3.1.26.8)
Mesoplasma florum L1	265311.5	NC_006055	fig|265311.5.peg.5	Mfl005	VBIMesFlo3168_0005	PATRIC.265311.5.NC_006055.CDS.4280.5083.fwd	PATRIC	CDS	4280	5083	804	+	FIG01958812	PLF_46239_00000257	PGF_00049827	YP_053245.1	267	ksgA	ksgA	SSU rRNA (adenine(1518)-N(6)/adenine(1519)-N(6))-dimethyltransferase (EC 2.1.1.182)
Mesoplasma florum L1	265311.5	NC_006055	fig|265311.5.peg.6	Mfl006	VBIMesFlo3168_0006	PATRIC.265311.5.NC_006055.CDS.5302.7209.fwd	PATRIC	CDS	5302	7209	1908	+	FIG00028203	PLF_46239_00000079	PGF_00421264	YP_053246.1	635			DNA gyrase subunit B (EC 5.99.1.3)
Mesoplasma florum L1	265311.5	NC_006055	fig|265311.5.peg.7	Mfl007	VBIMesFlo3168_0007	PATRIC.265311.5.NC_006055.CDS.7236.9713.fwd	PATRIC	CDS	7236	9713	2478	+	FIG00000080	PLF_46239_00000048	PGF_00421262	YP_053247.1	825			DNA gyrase subunit A (EC 5.99.1.3)
Mesoplasma florum L1	265311.5	NC_006055	fig|265311.5.peg.8	Mfl008	VBIMesFlo3168_0008	PATRIC.265311.5.NC_006055.CDS.9837.12362.fwd	PATRIC	CDS	9837	12362	2526	+	FIG00638284	PLF_46239_00000003	PGF_00320558	YP_053248.1	841			hypothetical protein
Mesoplasma florum L1	265311.5	NC_006055	fig|265311.5.peg.9	Mfl009	VBIMesFlo3168_0009	PATRIC.265311.5.NC_006055.CDS.12376.13839.fwd	PATRIC	CDS	12376	13839	1464	+	FIG00001882	PLF_46239_00000009	PGF_00427168	YP_053249.1	487			6-phospho-beta-glucosidase (EC 3.2.1.86)
Mesoplasma florum L1	265311.5	NC_006055	fig|265311.5.peg.10	Mfl010	VBIMesFlo3168_0010	PATRIC.265311.5.NC_006055.CDS.13898.14632.fwd	PATRIC	CDS	13898	14632	735	+		PLF_46239_00001068	PGF_02231776	YP_053250.1	244			putative transcriptional regulator
Mesoplasma florum L1	265311.5	NC_006055	fig|265311.5.peg.11	Mfl011	VBIMesFlo3168_0011	PATRIC.265311.5.NC_006055.CDS.14854.16248.fwd	PATRIC	CDS	14854	16248	1395	+	FIG00001430	PLF_46239_00000002	PGF_00069018	YP_053251.1	464			beta-glucosidase (EC 3.2.1.21); 6-phospho-beta-glucosidase (EC 3.2.1.86)
Mesoplasma florum L1	265311.5	NC_006055	fig|265311.5.peg.12	Mfl012	VBIMesFlo3168_0012	PATRIC.265311.5.NC_006055.CDS.16264.17718.fwd	PATRIC	CDS	16264	17718	1455	+	FIG00001882	PLF_46239_00000009	PGF_00427168	YP_053252.1	484			6-phospho-beta-glucosidase (EC 3.2.1.86)
Mesoplasma florum L1	265311.5	NC_006055	fig|265311.5.peg.13	Mfl013	VBIMesFlo3168_0013	PATRIC.265311.5.NC_006055.CDS.17728.18645.fwd	PATRIC	CDS	17728	18645	918	+	FIG00638284	PLF_46239_00000605	PGF_02233348	YP_053253.1	305			hypothetical protein
Mesoplasma florum L1	265311.5	NC_006055	fig|265311.5.peg.14	Mfl014	VBIMesFlo3168_0014	PATRIC.265311.5.NC_006055.CDS.18681.20039.rev	PATRIC	CDS	18681	20039	1359	-	FIG00000279	PLF_46239_00000136	PGF_00007057	YP_053254.1	452	trmE	trmE	GTPase and tRNA-U34 5-formylation enzyme TrmE
Mesoplasma florum L1	265311.5	NC_006055	fig|265311.5.peg.15	Mfl015	VBIMesFlo3168_0015	PATRIC.265311.5.NC_006055.CDS.20111.21676.rev	PATRIC	CDS	20111	21676	1566	-	FIG00001166	PLF_46239_00000124	PGF_00259580	YP_053255.1	521			hypothetical protein
Mesoplasma florum L1	265311.5	NC_006055	fig|265311.5.peg.16	Mfl016	VBIMesFlo3168_0016	PATRIC.265311.5.NC_006055.CDS.21759.23372.rev	PATRIC	CDS	21759	23372	1614	-	FIG01345058	PLF_46239_00000629	PGF_00122298	YP_053256.1	537			hypothetical protein
Mesoplasma florum L1	265311.5	NC_006055	fig|265311.5.peg.17	Mfl017	VBIMesFlo3168_0017	PATRIC.265311.5.NC_006055.CDS.23458.24726.rev	PATRIC	CDS	23458	24726	1269	-	FIG00000121	PLF_46239_00000169	PGF_00051525	YP_053257.1	422			Seryl-tRNA synthetase (EC 6.1.1.11)
Mesoplasma florum L1	265311.5	NC_006055	fig|265311.5.peg.18	Mfl018	VBIMesFlo3168_0018	PATRIC.265311.5.NC_006055.CDS.24875.25738.fwd	PATRIC	CDS	24875	25738	864	+	FIG00638284	PLF_46239_00000537	PGF_00309108	YP_053258.1	287			hypothetical protein
Mesoplasma florum L1	265311.5	NC_006055	fig|265311.5.peg.19	Mfl019	VBIMesFlo3168_0019	PATRIC.265311.5.NC_006055.CDS.25861.27675.fwd	PATRIC	CDS	25861	27675	1815	+	FIG00744535	PLF_46239_00000287	PGF_00386814	YP_053259.1	604			hypothetical protein
Mesoplasma florum L1	265311.5	NC_006055	fig|265311.5.peg.20	Mfl020	VBIMesFlo3168_0020	PATRIC.265311.5.NC_006055.CDS.27767.29887.fwd	PATRIC	CDS	27767	29887	2121	+	FIG00638284	PLF_46239_00000022	PGF_00350075	YP_053260.1	706			hypothetical protein
Mesoplasma florum L1	265311.5	NC_006055	fig|265311.5.peg.21	Mfl021	VBIMesFlo3168_0021	PATRIC.265311.5.NC_006055.CDS.30126.30965.fwd	PATRIC	CDS	30126	30965	840	+		PLF_46239_00000178	PGF_00251055	YP_053261.1	279			hypothetical protein
Mesoplasma florum L1	265311.5	NC_006055	fig|265311.5.peg.22	Mfl022	VBIMesFlo3168_0022	PATRIC.265311.5.NC_006055.CDS.31149.31826.fwd	PATRIC	CDS	31149	31826	678	+	FIG00638284	PLF_46239_00000178	PGF_00251055	YP_053262.1	225			hypothetical protein
Mesoplasma florum L1	265311.5	NC_006055	fig|265311.5.peg.23	Mfl023	VBIMesFlo3168_0023	PATRIC.265311.5.NC_006055.CDS.32116.34194.fwd	PATRIC	CDS	32116	34194	2079	+	FIG00638284	PLF_46239_00000022	PGF_00350075	YP_053263.1	692			hypothetical protein
Mesoplasma florum L1	265311.5	NC_006055	fig|265311.5.peg.24	Mfl024	VBIMesFlo3168_0024	PATRIC.265311.5.NC_006055.CDS.34226.36583.fwd	PATRIC	CDS	34226	36583	2358	+	FIG00638284	PLF_46239_00000873	PGF_00313654	YP_053264.1	785			hypothetical protein
Mesoplasma florum L1	265311.5	NC_006055	fig|265311.5.peg.25	Mfl025	VBIMesFlo3168_0025	PATRIC.265311.5.NC_006055.CDS.36576.37565.fwd	PATRIC	CDS	36576	37565	990	+	FIG00007316	PLF_46239_00000935	PGF_02233499	YP_053265.1	329			Glycerol-3-phosphate ABC transporter, permease protein UgpA (TC 3.A.1.1.3)
Mesoplasma florum L1	265311.5	NC_006055	fig|265311.5.peg.26	Mfl026	VBIMesFlo3168_0026	PATRIC.265311.5.NC_006055.CDS.37574.38899.fwd	PATRIC	CDS	37574	38899	1326	+	FIG00001871	PLF_46239_00000502	PGF_00375759	YP_053266.1	441			hypothetical protein
Mesoplasma florum L1	265311.5	NC_006055	fig|265311.5.peg.27	Mfl027	VBIMesFlo3168_0027	PATRIC.265311.5.NC_006055.CDS.38899.40035.fwd	PATRIC	CDS	38899	40035	1137	+		PLF_46239_00001530	PGF_02232099	YP_053267.1	378			hypothetical protein
Mesoplasma florum L1	265311.5	NC_006055	fig|265311.5.peg.28	Mfl028	VBIMesFlo3168_0028	PATRIC.265311.5.NC_006055.CDS.40145.40462.fwd	PATRIC	CDS	40145	40462	318	+	FIG00834546	PLF_46239_00000673	PGF_02233376	YP_053268.1	105			FIG00834547: hypothetical protein
Mesoplasma florum L1	265311.5	NC_006055	fig|265311.5.peg.29	Mfl029	VBIMesFlo3168_0029	PATRIC.265311.5.NC_006055.CDS.40465.41442.fwd	PATRIC	CDS	40465	41442	978	+	FIG00000580	PLF_46239_00000292	PGF_00413267	YP_053269.1	325			tRNA dihydrouridine synthase B (EC 1.-.-.-)
Mesoplasma florum L1	265311.5	NC_006055	fig|265311.5.peg.30	Mfl030	VBIMesFlo3168_0030	PATRIC.265311.5.NC_006055.CDS.41444.42943.fwd	PATRIC	CDS	41444	42943	1500	+	FIG00000300	PLF_46239_00000088	PGF_00018088	YP_053270.1	499	lysS	lysS	Lysyl-tRNA synthetase (class II) (EC 6.1.1.6)
Mesoplasma florum L1	265311.5	NC_006055	fig|265311.5.peg.31	Mfl031	VBIMesFlo3168_0031	PATRIC.265311.5.NC_006055.CDS.42979.43698.rev	PATRIC	CDS	42979	43698	720	-	FIG00000645	PLF_46239_00000457	PGF_00007921	YP_053271.1	239			Glucosamine-6-phosphate deaminase (EC 3.5.99.6)
Mesoplasma florum L1	265311.5	NC_006055	fig|265311.5.peg.32	Mfl032	VBIMesFlo3168_0032	PATRIC.265311.5.NC_006055.CDS.43810.44535.fwd	PATRIC	CDS	43810	44535	726	+		PLF_46239_00000525	PGF_02233318	YP_053272.1	241			putative transcriptional regulator
Mesoplasma florum L1	265311.5	NC_006055	fig|265311.5.peg.33	Mfl033	VBIMesFlo3168_0033	PATRIC.265311.5.NC_006055.CDS.44649.47225.fwd	PATRIC	CDS	44649	47225	2577	+	FIG00007563	PLF_46239_00000003	PGF_00320558	YP_053273.1	858			hypothetical protein
Mesoplasma florum L1	265311.5	NC_006055	fig|265311.5.peg.34	Mfl034	VBIMesFlo3168_0034	PATRIC.265311.5.NC_006055.CDS.47227.48678.fwd	PATRIC	CDS	47227	48678	1452	+	FIG00001882	PLF_46239_00000009	PGF_00427168	YP_053274.1	483			6-phospho-beta-glucosidase (EC 3.2.1.86)
Mesoplasma florum L1	265311.5	NC_006055	fig|265311.5.peg.35	Mfl035	VBIMesFlo3168_0035	PATRIC.265311.5.NC_006055.CDS.48712.49365.rev	PATRIC	CDS	48712	49365	654	-	FIG00011622	PLF_46239_00000475	PGF_00054412	YP_053275.1	217			Substrate-specific component ThiT of thiamin ECF transporter
Mesoplasma florum L1	265311.5	NC_006055	fig|265311.5.peg.36	Mfl036	VBIMesFlo3168_0036	PATRIC.265311.5.NC_006055.CDS.49572.51101.fwd	PATRIC	CDS	49572	51101	1530	+	FIG01265301	PLF_46239_00000047	PGF_00020778	YP_053276.1	509			Methionyl-tRNA synthetase (EC 6.1.1.10)
Mesoplasma florum L1	265311.5	NC_006055	fig|265311.5.peg.37	Mfl037	VBIMesFlo3168_0037	PATRIC.265311.5.NC_006055.CDS.51298.52656.fwd	PATRIC	CDS	51298	52656	1359	+	FIG00008708	PLF_46239_00000084	PGF_00024596	YP_053277.1	452			NADH oxidase (EC 1.6.99.3)
Mesoplasma florum L1	265311.5	NC_006055	fig|265311.5.peg.38	Mfl038	VBIMesFlo3168_0038	PATRIC.265311.5.NC_006055.CDS.52658.53662.fwd	PATRIC	CDS	52658	53662	1005	+	FIG00000465	PLF_46239_00000152	PGF_00017127	YP_053278.1	334			Lipoate-protein ligase A
Mesoplasma florum L1	265311.5	NC_006055	fig|265311.5.peg.39	Mfl039	VBIMesFlo3168_0039	PATRIC.265311.5.NC_006055.CDS.53676.54788.fwd	PATRIC	CDS	53676	54788	1113	+	FIG00053889	PLF_46239_00000161	PGF_00045981	YP_053279.1	370			Pyruvate dehydrogenase E1 component alpha subunit (EC 1.2.4.1)
Mesoplasma florum L1	265311.5	NC_006055	fig|265311.5.peg.40	Mfl040	VBIMesFlo3168_0040	PATRIC.265311.5.NC_006055.CDS.54788.55777.fwd	PATRIC	CDS	54788	55777	990	+	FIG00025527	PLF_46239_00000248	PGF_00045983	YP_053280.1	329			Pyruvate dehydrogenase E1 component beta subunit (EC 1.2.4.1)
Mesoplasma florum L1	265311.5	NC_006055	fig|265311.5.peg.41	Mfl041	VBIMesFlo3168_0041	PATRIC.265311.5.NC_006055.CDS.55798.57066.fwd	PATRIC	CDS	55798	57066	1269	+	FIG00136675	PLF_46239_00000236	PGF_00423308	YP_053281.1	422			Dihydrolipoamide acetyltransferase component of pyruvate dehydrogenase complex (EC 2.3.1.12)
Mesoplasma florum L1	265311.5	NC_006055	fig|265311.5.peg.42	Mfl042	VBIMesFlo3168_0042	PATRIC.265311.5.NC_006055.CDS.57082.58890.fwd	PATRIC	CDS	57082	58890	1809	+	FIG01303880	PLF_46239_00000151	PGF_00423346	YP_053282.1	602			Dihydrolipoamide dehydrogenase of pyruvate dehydrogenase complex (EC 1.8.1.4)
Mesoplasma florum L1	265311.5	NC_006055	fig|265311.5.peg.43	Mfl043	VBIMesFlo3168_0043	PATRIC.265311.5.NC_006055.CDS.58892.59860.fwd	PATRIC	CDS	58892	59860	969	+	FIG00000522	PLF_46239_00000242	PGF_00033198	YP_053283.1	322			Phosphate acetyltransferase (EC 2.3.1.8)
Mesoplasma florum L1	265311.5	NC_006055	fig|265311.5.peg.44	Mfl044	VBIMesFlo3168_0044	PATRIC.265311.5.NC_006055.CDS.59862.61052.fwd	PATRIC	CDS	59862	61052	1191	+	FIG00067248	PLF_46239_00000325	PGF_00024567	YP_053284.1	396			Acetate kinase (EC 2.7.2.1)
Mesoplasma florum L1	265311.5	NC_006055	fig|265311.5.peg.45	Mfl045	VBIMesFlo3168_0045	PATRIC.265311.5.NC_006055.CDS.61126.61926.fwd	PATRIC	CDS	61126	61926	801	+	FIG00133325	PLF_46239_00000466	PGF_00045945	YP_053285.1	266			Pyrroline-5-carboxylate reductase (EC 1.5.1.2)
Mesoplasma florum L1	265311.5	NC_006055	fig|265311.5.peg.46	Mfl046	VBIMesFlo3168_0046	PATRIC.265311.5.NC_006055.CDS.61953.62552.rev	PATRIC	CDS	61953	62552	600	-	FIG00553659	PLF_46239_00000367	PGF_00003791	YP_053286.1	199			FMN-dependent NADH-azoreductase (EC 1.7.1.6)
Mesoplasma florum L1	265311.5	NC_006055	fig|265311.5.peg.47	Mfl047	VBIMesFlo3168_0047	PATRIC.265311.5.NC_006055.CDS.62639.63439.fwd	PATRIC	CDS	62639	63439	801	+	FIG00000184	PLF_46239_00000159	PGF_00040578	YP_053287.1	266			Putative deoxyribonuclease YcfH
Mesoplasma florum L1	265311.5	NC_006055	fig|265311.5.peg.48	Mfl048	VBIMesFlo3168_0048	PATRIC.265311.5.NC_006055.CDS.63557.64273.fwd	PATRIC	CDS	63557	64273	717	+	FIG00000184	PLF_46239_00000375	PGF_00040578	YP_053288.1	238			Putative deoxyribonuclease YcfH
Mesoplasma florum L1	265311.5	NC_006055	fig|265311.5.peg.49	Mfl049	VBIMesFlo3168_0049	PATRIC.265311.5.NC_006055.CDS.64526.64846.fwd	PATRIC	CDS	64526	64846	321	+	FIG00638284	PLF_46239_00000506	PGF_00203392	YP_053289.1	106			hypothetical protein
Mesoplasma florum L1	265311.5	NC_006055	fig|265311.5.peg.50	Mfl050	VBIMesFlo3168_0050	PATRIC.265311.5.NC_006055.CDS.64863.65354.rev	PATRIC	CDS	64863	65354	492	-	FIG00002199	PLF_46239_00000593	PGF_00030661	YP_053290.1	163			Peptide methionine sulfoxide reductase MsrA (EC 1.8.4.11)
Mesoplasma florum L1	265311.5	NC_006055	fig|265311.5.peg.51	Mfl051	VBIMesFlo3168_0051	PATRIC.265311.5.NC_006055.CDS.65344.65649.rev	PATRIC	CDS	65344	65649	306	-	FIG00906075	PLF_46239_00000477	PGF_00059321	YP_053291.1	101			Transcriptional regulator, HxlR family
Mesoplasma florum L1	265311.5	NC_006055	fig|265311.5.peg.52	Mfl052	VBIMesFlo3168_0052	PATRIC.265311.5.NC_006055.CDS.65768.66367.fwd	PATRIC	CDS	65768	66367	600	+	FIG00553659	PLF_46239_00000522	PGF_00003791	YP_053292.1	199			FMN-dependent NADH-azoreductase (EC 1.7.1.6)
Mesoplasma florum L1	265311.5	NC_006055	fig|265311.5.peg.53	Mfl053	VBIMesFlo3168_0053	PATRIC.265311.5.NC_006055.CDS.66405.67943.rev	PATRIC	CDS	66405	67943	1539	-	FIG00005836	PLF_46239_00000586	PGF_00003367	YP_053293.1	512			ABC transporter, ATP-binding protein
Mesoplasma florum L1	265311.5	NC_006055	fig|265311.5.peg.54	Mfl054	VBIMesFlo3168_0054	PATRIC.265311.5.NC_006055.CDS.68213.68800.rev	PATRIC	CDS	68213	68800	588	-	FIG00638284	PLF_46239_00000715	PGF_02233408	YP_053294.1	195			hypothetical protein
Mesoplasma florum L1	265311.5	NC_006055	fig|265311.5.peg.55	Mfl055	VBIMesFlo3168_0055	PATRIC.265311.5.NC_006055.CDS.68965.69714.rev	PATRIC	CDS	68965	69714	750	-	FIG00000404	PLF_46239_00000156	PGF_00036707	YP_053295.1	249			Probable 5'-3' exonuclease Bsu YpcP
Mesoplasma florum L1	265311.5	NC_006055	fig|265311.5.peg.56	Mfl056	VBIMesFlo3168_0056	PATRIC.265311.5.NC_006055.CDS.69977.70537.rev	PATRIC	CDS	69977	70537	561	-	FIG00000605	PLF_46239_00000227	PGF_00425679	YP_053296.1	186			FIG000605: protein co-occurring with transport systems (COG1739)
Mesoplasma florum L1	265311.5	NC_006055	fig|265311.5.peg.57	Mfl057	VBIMesFlo3168_0057	PATRIC.265311.5.NC_006055.CDS.70615.73446.fwd	PATRIC	CDS	70615	73446	2832	+	FIG00034293	PLF_46239_00000102	PGF_00038646	YP_053297.1	943	secA	secA	Protein translocase subunit SecA
Mesoplasma florum L1	265311.5	NC_006055	fig|265311.5.peg.58	Mfl058	VBIMesFlo3168_0058	PATRIC.265311.5.NC_006055.CDS.73507.75510.fwd	PATRIC	CDS	73507	75510	2004	+	FIG00000146	PLF_46239_00000131	PGF_00424970	YP_053298.1	667			Excinuclease ABC subunit B
Mesoplasma florum L1	265311.5	NC_006055	fig|265311.5.peg.59	Mfl059	VBIMesFlo3168_0059	PATRIC.265311.5.NC_006055.CDS.75510.78359.fwd	PATRIC	CDS	75510	78359	2850	+	FIG00000147	PLF_46239_00000018	PGF_00424963	YP_053299.1	949			Excinuclease ABC subunit A
Mesoplasma florum L1	265311.5	NC_006055	fig|265311.5.peg.60	Mfl060	VBIMesFlo3168_0060	PATRIC.265311.5.NC_006055.CDS.78343.79449.fwd	PATRIC	CDS	78343	79449	1107	+	FIG00000106	PLF_46239_00000130	PGF_00423300	YP_053300.1	368			Dihydrofolate synthase (EC 6.3.2.12) @ Folylpolyglutamate synthase (EC 6.3.2.17)
Mesoplasma florum L1	265311.5	NC_006055	fig|265311.5.peg.61	Mfl061	VBIMesFlo3168_0061	PATRIC.265311.5.NC_006055.CDS.79465.80139.fwd	PATRIC	CDS	79465	80139	675	+	FIG00051957	PLF_46239_00000385	PGF_00054368	YP_053301.1	224			Substrate-specific component FolT of folate ECF transporter
Mesoplasma florum L1	265311.5	NC_006055	fig|265311.5.peg.62	Mfl062	VBIMesFlo3168_0062	PATRIC.265311.5.NC_006055.CDS.80225.81157.fwd	PATRIC	CDS	80225	81157	933	+	FIG00004170	PLF_46239_00000308	PGF_00010691	YP_053302.1	310			HPr kinase/phosphorylase (EC 2.7.1.-) (EC 2.7.4.-)
Mesoplasma florum L1	265311.5	NC_006055	fig|265311.5.peg.63	Mfl063	VBIMesFlo3168_0063	PATRIC.265311.5.NC_006055.CDS.81474.82763.fwd	PATRIC	CDS	81474	82763	1290	+	FIG00791468	PLF_46239_00000874	PGF_00285213	YP_053303.1	429			hypothetical protein
Mesoplasma florum L1	265311.5	NC_006055	fig|265311.5.peg.64	Mfl064	VBIMesFlo3168_0064	PATRIC.265311.5.NC_006055.CDS.82747.83682.fwd	PATRIC	CDS	82747	83682	936	+	FIG00018396	PLF_46239_00000277	PGF_00056792	YP_053304.1	311			Thioredoxin reductase (EC 1.8.1.9)
Mesoplasma florum L1	265311.5	NC_006055	fig|265311.5.peg.65	Mfl065	VBIMesFlo3168_0065	PATRIC.265311.5.NC_006055.CDS.83711.85105.fwd	PATRIC	CDS	83711	85105	1395	+	FIG00000985	PLF_46239_00000157	PGF_00037571	YP_053305.1	464			Prolipoprotein diacylglyceryl transferase (EC 2.4.99.-)
Mesoplasma florum L1	265311.5	NC_006055	fig|265311.5.peg.66	Mfl066	VBIMesFlo3168_0066	PATRIC.265311.5.NC_006055.CDS.85127.86080.fwd	PATRIC	CDS	85127	86080	954	+	FIG01304101	PLF_46239_00000182	PGF_00425740	YP_053306.1	317			FIG001886: Cytoplasmic hypothetical protein
Mesoplasma florum L1	265311.5	NC_006055	fig|265311.5.peg.67	Mfl067	VBIMesFlo3168_0067	PATRIC.265311.5.NC_006055.CDS.86140.86376.fwd	PATRIC	CDS	86140	86376	237	+		PLF_46239_00000658	PGF_00165598	YP_053307.1	78			hypothetical protein
Mesoplasma florum L1	265311.5	NC_006055	fig|265311.5.peg.68	Mfl068	VBIMesFlo3168_0068	PATRIC.265311.5.NC_006055.CDS.86448.86714.fwd	PATRIC	CDS	86448	86714	267	+	FIG00638284	PLF_46239_00000246	PGF_00038792	YP_053308.1	88	secG	secG	Protein-export membrane protein SecG
Mesoplasma florum L1	265311.5	NC_006055	fig|265311.5.peg.69	Mfl069	VBIMesFlo3168_0069	PATRIC.265311.5.NC_006055.CDS.86739.90299.fwd	PATRIC	CDS	86739	90299	3561	+	FIG00638284	PLF_46239_00000636	PGF_00270066	YP_053309.1	1186			hypothetical protein
Mesoplasma florum L1	265311.5	NC_006055	fig|265311.5.peg.70	Mfl070	VBIMesFlo3168_0070	PATRIC.265311.5.NC_006055.CDS.90315.91661.fwd	PATRIC	CDS	90315	91661	1347	+	FIG00000336	PLF_46239_00000518	PGF_00420731	YP_053310.1	448			Cytosol aminopeptidase PepA (EC 3.4.11.1)
Mesoplasma florum L1	265311.5	NC_006055	fig|265311.5.peg.71	Mfl071	VBIMesFlo3168_0071	PATRIC.265311.5.NC_006055.CDS.91753.93096.fwd	PATRIC	CDS	91753	93096	1344	+	FIG00000336	PLF_46239_00000094	PGF_00420731	YP_053311.1	447			Cytosol aminopeptidase PepA (EC 3.4.11.1)
Mesoplasma florum L1	265311.5	NC_006055	fig|265311.5.peg.72	Mfl072	VBIMesFlo3168_0072	PATRIC.265311.5.NC_006055.CDS.93151.94500.fwd	PATRIC	CDS	93151	94500	1350	+	FIG00000336	PLF_46239_00000359	PGF_00420731	YP_053312.1	449			Cytosol aminopeptidase PepA (EC 3.4.11.1)
Mesoplasma florum L1	265311.5	NC_006055	fig|265311.5.peg.73	Mfl073	VBIMesFlo3168_0073	PATRIC.265311.5.NC_006055.CDS.94551.95225.fwd	PATRIC	CDS	94551	95225	675	+	FIG00638284	PLF_46239_00000391	PGF_00324110	YP_053313.1	224			hypothetical protein
Mesoplasma florum L1	265311.5	NC_006055	fig|265311.5.peg.74	Mfl074	VBIMesFlo3168_0074	PATRIC.265311.5.NC_006055.CDS.95430.96719.fwd	PATRIC	CDS	95430	96719	1290	+	FIG00000107	PLF_46239_00000060	PGF_00035752	YP_053314.1	429			Adenylosuccinate synthetase (EC 6.3.4.4)
Mesoplasma florum L1	265311.5	NC_006055	fig|265311.5.peg.75	Mfl075	VBIMesFlo3168_0075	PATRIC.265311.5.NC_006055.CDS.96737.98035.fwd	PATRIC	CDS	96737	98035	1299	+	FIG00000117	PLF_46239_00000023	PGF_00035720	YP_053315.1	432			Adenylosuccinate lyase (EC 4.3.2.2) @ SAICAR lyase (EC 4.3.2.2)
Mesoplasma florum L1	265311.5	NC_006055	fig|265311.5.peg.76	Mfl076	VBIMesFlo3168_0076	PATRIC.265311.5.NC_006055.CDS.98070.99113.fwd	PATRIC	CDS	98070	99113	1044	+	FIG00096830	PLF_46239_00000164	PGF_00048783	YP_053316.1	347			Ribose-phosphate pyrophosphokinase (EC 2.7.6.1)
Mesoplasma florum L1	265311.5	NC_006055	fig|265311.5.peg.77	Mfl077	VBIMesFlo3168_0077	PATRIC.265311.5.NC_006055.CDS.99130.99690.fwd	PATRIC	CDS	99130	99690	561	+	FIG00000151	PLF_46239_00000241	PGF_00030841	YP_053317.1	186			Peptidyl-tRNA hydrolase (EC 3.1.1.29)
Mesoplasma florum L1	265311.5	NC_006055	fig|265311.5.peg.78	Mfl078	VBIMesFlo3168_0078	PATRIC.265311.5.NC_006055.CDS.99704.100627.rev	PATRIC	CDS	99704	100627	924	-	FIG00515945	PLF_46239_00000507	PGF_00219612	YP_053318.1	307			hypothetical protein
Mesoplasma florum L1	265311.5	NC_006055	fig|265311.5.peg.79	Mfl079	VBIMesFlo3168_0079	PATRIC.265311.5.NC_006055.CDS.100698.102107.fwd	PATRIC	CDS	100698	102107	1410	+	FIG01489999	PLF_46239_00000875	PGF_00251495	YP_053319.1	469			hypothetical protein
Mesoplasma florum L1	265311.5	NC_006055	fig|265311.5.peg.80		VBIMesFlo3168_0080	PATRIC.265311.5.NC_006055.CDS.102230.102403.fwd	PATRIC	CDS	102230	102403	174	+		PLF_46239_00002323	PGF_02232807		57			hypothetical protein
Mesoplasma florum L1	265311.5	NC_006055	fig|265311.5.peg.81	Mfl080	VBIMesFlo3168_0081	PATRIC.265311.5.NC_006055.CDS.102862.103734.fwd	PATRIC	CDS	102862	103734	873	+	FIG01739145	PLF_46239_00000528	PGF_00241718	YP_053320.1	290	rpsF	rpsF	SSU ribosomal protein S6p / hypothetical protein
Mesoplasma florum L1	265311.5	NC_006055	fig|265311.5.peg.82	Mfl081	VBIMesFlo3168_0082	PATRIC.265311.5.NC_006055.CDS.103797.104252.fwd	PATRIC	CDS	103797	104252	456	+	FIG00077620	PLF_46239_00000473	PGF_00052787	YP_053321.1	151			Single-stranded DNA-binding protein
Mesoplasma florum L1	265311.5	NC_006055	fig|265311.5.peg.83	Mfl082	VBIMesFlo3168_0083	PATRIC.265311.5.NC_006055.CDS.104279.104509.fwd	PATRIC	CDS	104279	104509	231	+	FIG00000127	PLF_46239_00000264	PGF_00049858	YP_053322.1	76	rpsR	rpsR	SSU ribosomal protein S18p @ SSU ribosomal protein S18p, zinc-independent
Mesoplasma florum L1	265311.5	NC_006055	fig|265311.5.peg.84	Mfl083	VBIMesFlo3168_0084	PATRIC.265311.5.NC_006055.CDS.104645.105088.fwd	PATRIC	CDS	104645	105088	444	+	FIG00000205	PLF_46239_00000228	PGF_00016452	YP_053323.1	147	rplI	rplI	LSU ribosomal protein L9p
Mesoplasma florum L1	265311.5	NC_006055	fig|265311.5.peg.85	Mfl084	VBIMesFlo3168_0085	PATRIC.265311.5.NC_006055.CDS.105090.106436.fwd	PATRIC	CDS	105090	106436	1347	+	FIG00061313	PLF_46239_00000107	PGF_00047630	YP_053324.1	448			Replicative DNA helicase (DnaB) (EC 3.6.4.12)
Mesoplasma florum L1	265311.5	NC_006055	fig|265311.5.peg.86	Mfl085	VBIMesFlo3168_0086	PATRIC.265311.5.NC_006055.CDS.106502.107935.fwd	PATRIC	CDS	106502	107935	1434	+	FIG00833893	PLF_46239_00000876	PGF_00127165	YP_053325.1	477			hypothetical protein
Mesoplasma florum L1	265311.5	NC_006055	fig|265311.5.peg.87	Mfl086	VBIMesFlo3168_0087	PATRIC.265311.5.NC_006055.CDS.108044.108958.fwd	PATRIC	CDS	108044	108958	915	+	FIG00051957	PLF_46239_00000274	PGF_00054371	YP_053326.1	304			Substrate-specific component FolT of folate ECF transporter
Mesoplasma florum L1	265311.5	NC_006055	fig|265311.5.peg.88	Mfl087	VBIMesFlo3168_0088	PATRIC.265311.5.NC_006055.CDS.108974.110299.fwd	PATRIC	CDS	108974	110299	1326	+	FIG00000086	PLF_46239_00000138	PGF_00420083	YP_053327.1	441	cysS	cysS	Cysteinyl-tRNA synthetase (EC 6.1.1.16)
Mesoplasma florum L1	265311.5	NC_006055	fig|265311.5.peg.89	Mfl088	VBIMesFlo3168_0089	PATRIC.265311.5.NC_006055.CDS.110301.111029.fwd	PATRIC	CDS	110301	111029	729	+	FIG01306479	PLF_46239_00000155	PGF_00415477	YP_053328.1	242			23S rRNA (guanosine(2251)-2'-O)-methyltransferase (EC 2.1.1.185)
Mesoplasma florum L1	265311.5	NC_006055	fig|265311.5.peg.90	Mfl089	VBIMesFlo3168_0090	PATRIC.265311.5.NC_006055.CDS.111092.111271.fwd	PATRIC	CDS	111092	111271	180	+	FIG00000053	PLF_46239_00000437	PGF_00016410	YP_053329.1	59	rpmG	rpmG	LSU ribosomal protein L33p @ LSU ribosomal protein L33p, zinc-dependent
Mesoplasma florum L1	265311.5	NC_006055	fig|265311.5.peg.91	Mfl090	VBIMesFlo3168_0091	PATRIC.265311.5.NC_006055.CDS.111271.111609.fwd	PATRIC	CDS	111271	111609	339	+	FIG00001219	PLF_46239_00000462	PGF_00038662	YP_053330.1	112			Protein translocase subunit SecE
Mesoplasma florum L1	265311.5	NC_006055	fig|265311.5.peg.92	Mfl091	VBIMesFlo3168_0092	PATRIC.265311.5.NC_006055.CDS.111621.112250.fwd	PATRIC	CDS	111621	112250	630	+	FIG00000269	PLF_46239_00000172	PGF_00057406	YP_053331.1	209			Transcription antitermination protein NusG
Mesoplasma florum L1	265311.5	NC_006055	fig|265311.5.peg.93	Mfl092	VBIMesFlo3168_0093	PATRIC.265311.5.NC_006055.CDS.112385.114139.fwd	PATRIC	CDS	112385	114139	1755	+	FIG01303963	PLF_46239_00000109	PGF_00048565	YP_053332.1	584			Ribonuclease J2 (endoribonuclease in RNA processing)
Mesoplasma florum L1	265311.5	NC_006055	fig|265311.5.peg.94	Mfl093	VBIMesFlo3168_0094	PATRIC.265311.5.NC_006055.CDS.114152.114658.rev	PATRIC	CDS	114152	114658	507	-	FIG01422344	PLF_46239_00000547	PGF_02233330	YP_053333.1	168			Hypothetical transmembrane protein
Mesoplasma florum L1	265311.5	NC_006055	fig|265311.5.peg.95	Mfl094	VBIMesFlo3168_0095	PATRIC.265311.5.NC_006055.CDS.114737.116071.fwd	PATRIC	CDS	114737	116071	1335	+	FIG00945384	PLF_46239_00000578	PGF_00027031	YP_053334.1	444			Oligopeptide transport system permease protein OppB (TC 3.A.1.5.1)
Mesoplasma florum L1	265311.5	NC_006055	fig|265311.5.peg.96	Mfl095	VBIMesFlo3168_0096	PATRIC.265311.5.NC_006055.CDS.116087.117058.fwd	PATRIC	CDS	116087	117058	972	+	FIG00455853	PLF_46239_00000148	PGF_00027047	YP_053335.1	323			Oligopeptide transport system permease protein OppC (TC 3.A.1.5.1)
Mesoplasma florum L1	265311.5	NC_006055	fig|265311.5.peg.97	Mfl096	VBIMesFlo3168_0097	PATRIC.265311.5.NC_006055.CDS.117070.118638.fwd	PATRIC	CDS	117070	118638	1569	+	FIG00002049	PLF_46239_00000014	PGF_00026989	YP_053336.1	522			Oligopeptide transport ATP-binding protein OppD (TC 3.A.1.5.1)
Mesoplasma florum L1	265311.5	NC_006055	fig|265311.5.peg.98	Mfl097	VBIMesFlo3168_0098	PATRIC.265311.5.NC_006055.CDS.118640.120493.fwd	PATRIC	CDS	118640	120493	1854	+	FIG00018865	PLF_46239_00000015	PGF_00026996	YP_053337.1	617			Oligopeptide transport ATP-binding protein OppF (TC 3.A.1.5.1)
Mesoplasma florum L1	265311.5	NC_006055	fig|265311.5.peg.99	Mfl098	VBIMesFlo3168_0099	PATRIC.265311.5.NC_006055.CDS.120496.123477.fwd	PATRIC	CDS	120496	123477	2982	+		PLF_46239_00000649	PGF_00258146	YP_053338.1	993			hypothetical protein
Mesoplasma florum L1	265311.5	NC_006055	fig|265311.5.peg.100	Mfl099	VBIMesFlo3168_0100	PATRIC.265311.5.NC_006055.CDS.123545.124474.fwd	PATRIC	CDS	123545	124474	930	+	FIG00001043	PLF_46239_00000321	PGF_00018041	YP_053339.1	309			Lysophospholipase (EC 3.1.1.5); Monoglyceride lipase (EC 3.1.1.23)
Mesoplasma florum L1	265311.5	NC_006055	fig|265311.5.peg.101	Mfl100	VBIMesFlo3168_0101	PATRIC.265311.5.NC_006055.CDS.124565.127426.fwd	PATRIC	CDS	124565	127426	2862	+	FIG00000287	PLF_46239_00000144	PGF_00421899	YP_053340.1	953			DNA translocase FtsK
Mesoplasma florum L1	265311.5	NC_006055	fig|265311.5.peg.102	Mfl101	VBIMesFlo3168_0102	PATRIC.265311.5.NC_006055.CDS.127478.129244.fwd	PATRIC	CDS	127478	129244	1767	+	FIG00000185	PLF_46239_00000237	PGF_00424971	YP_053341.1	588			Excinuclease ABC subunit C
Mesoplasma florum L1	265311.5	NC_006055	fig|265311.5.peg.103	Mfl102	VBIMesFlo3168_0103	PATRIC.265311.5.NC_006055.CDS.129303.129773.fwd	PATRIC	CDS	129303	129773	471	+	FIG00000288	PLF_46239_00000279	PGF_00057433	YP_053342.1	156		greA	Transcription elongation factor GreA
Mesoplasma florum L1	265311.5	NC_006055	fig|265311.5.peg.104	Mfl103	VBIMesFlo3168_0104	PATRIC.265311.5.NC_006055.CDS.129812.130684.fwd	PATRIC	CDS	129812	130684	873	+	FIG00000260	PLF_46239_00000211	PGF_00007304	YP_053343.1	290			16S rRNA (cytidine(1402)-2'-O)-methyltransferase (EC 2.1.1.198)
Mesoplasma florum L1	265311.5	NC_006055	fig|265311.5.peg.105	Mfl104	VBIMesFlo3168_0105	PATRIC.265311.5.NC_006055.CDS.130854.131153.rev	PATRIC	CDS	130854	131153	300	-	FIG00638284	PLF_46239_00000505	PGF_02233317	YP_053344.1	99			hypothetical protein
Mesoplasma florum L1	265311.5	NC_006055	fig|265311.5.peg.106	Mfl105	VBIMesFlo3168_0106	PATRIC.265311.5.NC_006055.CDS.131227.131667.fwd	PATRIC	CDS	131227	131667	441	+	FIG00134342	PLF_46239_00000254	PGF_00048652	YP_053345.1	146			Ribose 5-phosphate isomerase B (EC 5.3.1.6)
Mesoplasma florum L1	265311.5	NC_006055	fig|265311.5.peg.107	Mfl106	VBIMesFlo3168_0107	PATRIC.265311.5.NC_006055.CDS.131651.132889.fwd	PATRIC	CDS	131651	132889	1239	+	FIG00000040	PLF_46239_00000271	PGF_00051201	YP_053346.1	412	glyA	glyA	Serine hydroxymethyltransferase (EC 2.1.2.1)
Mesoplasma florum L1	265311.5	NC_006055	fig|265311.5.peg.108	Mfl107	VBIMesFlo3168_0108	PATRIC.265311.5.NC_006055.CDS.132935.133558.fwd	PATRIC	CDS	132935	133558	624	+	FIG01955791	PLF_46239_00000122	PGF_00066123	YP_053347.1	207		upp	Uracil phosphoribosyltransferase (EC 2.4.2.9)
Mesoplasma florum L1	265311.5	NC_006055	fig|265311.5.peg.109	Mfl108	VBIMesFlo3168_0109	PATRIC.265311.5.NC_006055.CDS.133681.134076.fwd	PATRIC	CDS	133681	134076	396	+	FIG01422344	PLF_46239_00001860	PGF_02232367	YP_053348.1	131			Hypothetical transmembrane protein
Mesoplasma florum L1	265311.5	NC_006055	fig|265311.5.peg.110	Mfl109	VBIMesFlo3168_0110	PATRIC.265311.5.NC_006055.CDS.134098.134961.fwd	PATRIC	CDS	134098	134961	864	+	FIG00000138	PLF_46239_00000140	PGF_00015039	YP_053349.1	287			ATP synthase F0 sector subunit a (EC 3.6.3.14)
Mesoplasma florum L1	265311.5	NC_006055	fig|265311.5.peg.111	Mfl110	VBIMesFlo3168_0111	PATRIC.265311.5.NC_006055.CDS.134979.135293.fwd	PATRIC	CDS	134979	135293	315	+	FIG00017607	PLF_46239_00000235	PGF_00015142	YP_053350.1	104			ATP synthase F0 sector subunit c (EC 3.6.3.14)
Mesoplasma florum L1	265311.5	NC_006055	fig|265311.5.peg.112	Mfl111	VBIMesFlo3168_0112	PATRIC.265311.5.NC_006055.CDS.135322.135855.fwd	PATRIC	CDS	135322	135855	534	+	FIG00000186	PLF_46239_00000372	PGF_00015067	YP_053351.1	177			ATP synthase F0 sector subunit b (EC 3.6.3.14)
Mesoplasma florum L1	265311.5	NC_006055	fig|265311.5.peg.113	Mfl112	VBIMesFlo3168_0113	PATRIC.265311.5.NC_006055.CDS.135860.136411.fwd	PATRIC	CDS	135860	136411	552	+	FIG00000262	PLF_46239_00000352	PGF_00015215	YP_053352.1	183			ATP synthase delta chain (EC 3.6.3.14)
Mesoplasma florum L1	265311.5	NC_006055	fig|265311.5.peg.114	Mfl113	VBIMesFlo3168_0114	PATRIC.265311.5.NC_006055.CDS.136424.138001.fwd	PATRIC	CDS	136424	138001	1578	+	FIG00000082	PLF_46239_00000070	PGF_00015154	YP_053353.1	525			ATP synthase alpha chain (EC 3.6.3.14)
Mesoplasma florum L1	265311.5	NC_006055	fig|265311.5.peg.115	Mfl114	VBIMesFlo3168_0115	PATRIC.265311.5.NC_006055.CDS.138001.138846.fwd	PATRIC	CDS	138001	138846	846	+	FIG00023994	PLF_46239_00000091	PGF_00015259	YP_053354.1	281			ATP synthase gamma chain (EC 3.6.3.14)
Mesoplasma florum L1	265311.5	NC_006055	fig|265311.5.peg.116	Mfl115	VBIMesFlo3168_0116	PATRIC.265311.5.NC_006055.CDS.138856.140295.fwd	PATRIC	CDS	138856	140295	1440	+	FIG00040241	PLF_46239_00000213	PGF_00015179	YP_053355.1	479			ATP synthase beta chain (EC 3.6.3.14)
Mesoplasma florum L1	265311.5	NC_006055	fig|265311.5.peg.117	Mfl116	VBIMesFlo3168_0117	PATRIC.265311.5.NC_006055.CDS.140306.140605.fwd	PATRIC	CDS	140306	140605	300	+	FIG00000249	PLF_46239_00000454	PGF_00015235	YP_053356.1	99			ATP synthase epsilon chain (EC 3.6.3.14)
Mesoplasma florum L1	265311.5	NC_006055	fig|265311.5.peg.118	Mfl117	VBIMesFlo3168_0118	PATRIC.265311.5.NC_006055.CDS.140686.141090.fwd	PATRIC	CDS	140686	141090	405	+	FIG00138617	PLF_46239_00000364	PGF_00027464	YP_053357.1	134			Organic hydroperoxide resistance protein
Mesoplasma florum L1	265311.5	NC_006055	fig|265311.5.peg.119	Mfl118	VBIMesFlo3168_0119	PATRIC.265311.5.NC_006055.CDS.141291.142880.fwd	PATRIC	CDS	141291	142880	1590	+	FIG00638284	PLF_46239_00001531	PGF_02232100	YP_053358.1	529			hypothetical protein
Mesoplasma florum L1	265311.5	NC_006055	fig|265311.5.peg.120	Mfl119	VBIMesFlo3168_0120	PATRIC.265311.5.NC_006055.CDS.142941.144245.rev	PATRIC	CDS	142941	144245	1305	-	FIG00001131	PLF_46239_00000160	PGF_00045926	YP_053359.1	434			Pyrimidine-nucleoside phosphorylase (EC 2.4.2.2)
Mesoplasma florum L1	265311.5	NC_006055	fig|265311.5.peg.121	Mfl120	VBIMesFlo3168_0121	PATRIC.265311.5.NC_006055.CDS.144340.146025.fwd	PATRIC	CDS	144340	146025	1686	+	FIG01245035	PLF_46239_00000095	PGF_00420785	YP_053360.1	561			D-Ribose 1,5-phosphomutase (EC 5.4.2.7)
Mesoplasma florum L1	265311.5	NC_006055	fig|265311.5.peg.122	Mfl121	VBIMesFlo3168_0122	PATRIC.265311.5.NC_006055.CDS.146034.146696.fwd	PATRIC	CDS	146034	146696	663	+	FIG00000450	PLF_46239_00000150	PGF_00422957	YP_053361.1	220			Deoxyribose-phosphate aldolase (EC 4.1.2.4)
Mesoplasma florum L1	265311.5	NC_006055	fig|265311.5.peg.123	Mfl122	VBIMesFlo3168_0123	PATRIC.265311.5.NC_006055.CDS.146887.147225.fwd	PATRIC	CDS	146887	147225	339	+	FIG00001107	PLF_46239_00000258	PGF_00049828	YP_053362.1	112	rpsJ	rpsJ	SSU ribosomal protein S10p (S20e)
Mesoplasma florum L1	265311.5	NC_006055	fig|265311.5.peg.124	Mfl123	VBIMesFlo3168_0124	PATRIC.265311.5.NC_006055.CDS.147290.148006.fwd	PATRIC	CDS	147290	148006	717	+	FIG00001818	PLF_46239_00000206	PGF_00016431	YP_053363.1	238	rplC	rplC	LSU ribosomal protein L3p (L3e)
Mesoplasma florum L1	265311.5	NC_006055	fig|265311.5.peg.125	Mfl124	VBIMesFlo3168_0125	PATRIC.265311.5.NC_006055.CDS.148019.148645.fwd	PATRIC	CDS	148019	148645	627	+	FIG00000263	PLF_46239_00000149	PGF_00016439	YP_053364.1	208	rplD	rplD	LSU ribosomal protein L4p (L1e)
Mesoplasma florum L1	265311.5	NC_006055	fig|265311.5.peg.126	Mfl125	VBIMesFlo3168_0126	PATRIC.265311.5.NC_006055.CDS.148645.148929.fwd	PATRIC	CDS	148645	148929	285	+	FIG00000271	PLF_46239_00000209	PGF_00016374	YP_053365.1	94	rplW	rplW	LSU ribosomal protein L23p (L23Ae)
Mesoplasma florum L1	265311.5	NC_006055	fig|265311.5.peg.127	Mfl126	VBIMesFlo3168_0127	PATRIC.265311.5.NC_006055.CDS.148996.149841.fwd	PATRIC	CDS	148996	149841	846	+	FIG00000223	PLF_46239_00000205	PGF_00016393	YP_053366.1	281	rplB	rplB	LSU ribosomal protein L2p (L8e)
Mesoplasma florum L1	265311.5	NC_006055	fig|265311.5.peg.128	Mfl127	VBIMesFlo3168_0128	PATRIC.265311.5.NC_006055.CDS.149860.150123.fwd	PATRIC	CDS	149860	150123	264	+	FIG00000199	PLF_46239_00000329	PGF_00049860	YP_053367.1	87	rpsS	rpsS	SSU ribosomal protein S19p (S15e)
Mesoplasma florum L1	265311.5	NC_006055	fig|265311.5.peg.129	Mfl128	VBIMesFlo3168_0129	PATRIC.265311.5.NC_006055.CDS.150142.150480.fwd	PATRIC	CDS	150142	150480	339	+	FIG00000219	PLF_46239_00000207	PGF_00016368	YP_053368.1	112	rplV	rplV	LSU ribosomal protein L22p (L17e)
Mesoplasma florum L1	265311.5	NC_006055	fig|265311.5.peg.130	Mfl129	VBIMesFlo3168_0130	PATRIC.265311.5.NC_006055.CDS.150499.151224.fwd	PATRIC	CDS	150499	151224	726	+	FIG00000218	PLF_46239_00000168	PGF_00049889	YP_053369.1	241	rpsC	rpsC	SSU ribosomal protein S3p (S3e)
Mesoplasma florum L1	265311.5	NC_006055	fig|265311.5.peg.131	Mfl130	VBIMesFlo3168_0131	PATRIC.265311.5.NC_006055.CDS.151224.151637.fwd	PATRIC	CDS	151224	151637	414	+	FIG00001132	PLF_46239_00000199	PGF_00016343	YP_053370.1	137	rplP	rplP	LSU ribosomal protein L16p (L10e)
Mesoplasma florum L1	265311.5	NC_006055	fig|265311.5.peg.132	Mfl131	VBIMesFlo3168_0132	PATRIC.265311.5.NC_006055.CDS.151637.152056.fwd	PATRIC	CDS	151637	152056	420	+	FIG00015729	PLF_46239_00000204	PGF_00016392	YP_053371.1	139	rpmC	rpmC	LSU ribosomal protein L29p (L35e)
Mesoplasma florum L1	265311.5	NC_006055	fig|265311.5.peg.133	Mfl132	VBIMesFlo3168_0133	PATRIC.265311.5.NC_006055.CDS.152056.152313.fwd	PATRIC	CDS	152056	152313	258	+	FIG00000181	PLF_46239_00000263	PGF_00049854	YP_053372.1	85	rpsQ	rpsQ	SSU ribosomal protein S17p (S11e)
Mesoplasma florum L1	265311.5	NC_006055	fig|265311.5.peg.134	Mfl133	VBIMesFlo3168_0134	PATRIC.265311.5.NC_006055.CDS.152327.152695.fwd	PATRIC	CDS	152327	152695	369	+	FIG00090781	PLF_46239_00000187	PGF_00016340	YP_053373.1	122	rplN	rplN	LSU ribosomal protein L14p (L23e)
Mesoplasma florum L1	265311.5	NC_006055	fig|265311.5.peg.135	Mfl134	VBIMesFlo3168_0135	PATRIC.265311.5.NC_006055.CDS.152709.153038.fwd	PATRIC	CDS	152709	153038	330	+	FIG00000198	PLF_46239_00000356	PGF_00016377	YP_053374.1	109	rplX	rplX	LSU ribosomal protein L24p (L26e)
Mesoplasma florum L1	265311.5	NC_006055	fig|265311.5.peg.136	Mfl135	VBIMesFlo3168_0136	PATRIC.265311.5.NC_006055.CDS.153056.153598.fwd	PATRIC	CDS	153056	153598	543	+	FIG00000174	PLF_46239_00000223	PGF_00016443	YP_053375.1	180	rplE	rplE	LSU ribosomal protein L5p (L11e)
Mesoplasma florum L1	265311.5	NC_006055	fig|265311.5.peg.137	Mfl136	VBIMesFlo3168_0137	PATRIC.265311.5.NC_006055.CDS.153618.153803.fwd	PATRIC	CDS	153618	153803	186	+	FIG01306462	PLF_46239_00000260	PGF_00049842	YP_053376.1	61	rpsN	rpsN	SSU ribosomal protein S14p (S29e) @ SSU ribosomal protein S14p (S29e), zinc-dependent
Mesoplasma florum L1	265311.5	NC_006055	fig|265311.5.peg.138	Mfl137	VBIMesFlo3168_0138	PATRIC.265311.5.NC_006055.CDS.153835.154224.fwd	PATRIC	CDS	153835	154224	390	+	FIG00000153	PLF_46239_00000269	PGF_00049906	YP_053377.1	129	rpsH	rpsH	SSU ribosomal protein S8p (S15Ae)
Mesoplasma florum L1	265311.5	NC_006055	fig|265311.5.peg.139	Mfl138	VBIMesFlo3168_0139	PATRIC.265311.5.NC_006055.CDS.154244.154786.fwd	PATRIC	CDS	154244	154786	543	+	FIG00001577	PLF_46239_00000224	PGF_00016444	YP_053378.1	180	rplF	rplF	LSU ribosomal protein L6p (L9e)
Mesoplasma florum L1	265311.5	NC_006055	fig|265311.5.peg.140	Mfl139	VBIMesFlo3168_0140	PATRIC.265311.5.NC_006055.CDS.154812.155159.fwd	PATRIC	CDS	154812	155159	348	+	FIG00000200	PLF_46239_00000201	PGF_00016353	YP_053379.1	115	rplR	rplR	LSU ribosomal protein L18p (L5e)
Mesoplasma florum L1	265311.5	NC_006055	fig|265311.5.peg.141	Mfl140	VBIMesFlo3168_0141	PATRIC.265311.5.NC_006055.CDS.155180.155800.fwd	PATRIC	CDS	155180	155800	621	+	FIG00000155	PLF_46239_00000268	PGF_00049896	YP_053380.1	206	rpsE	rpsE	SSU ribosomal protein S5p (S2e)
Mesoplasma florum L1	265311.5	NC_006055	fig|265311.5.peg.142	Mfl141	VBIMesFlo3168_0142	PATRIC.265311.5.NC_006055.CDS.155819.156256.fwd	PATRIC	CDS	155819	156256	438	+	FIG00000166	PLF_46239_00000198	PGF_00016342	YP_053381.1	145	rplO	rplO	LSU ribosomal protein L15p (L27Ae)
Mesoplasma florum L1	265311.5	NC_006055	fig|265311.5.peg.143	Mfl142	VBIMesFlo3168_0143	PATRIC.265311.5.NC_006055.CDS.156258.157718.fwd	PATRIC	CDS	156258	157718	1461	+	FIG00937056	PLF_46239_00000034	PGF_00038676	YP_053382.1	486	secY	secY	Protein translocase subunit SecY
Mesoplasma florum L1	265311.5	NC_006055	fig|265311.5.peg.144	Mfl143	VBIMesFlo3168_0144	PATRIC.265311.5.NC_006055.CDS.157796.158203.fwd	PATRIC	CDS	157796	158203	408	+	FIG00000720	PLF_46239_00000517	PGF_00420111	YP_053383.1	135			Cytidine deaminase (EC 3.5.4.5)
Mesoplasma florum L1	265311.5	NC_006055	fig|265311.5.peg.145	Mfl144	VBIMesFlo3168_0145	PATRIC.265311.5.NC_006055.CDS.158217.158855.fwd	PATRIC	CDS	158217	158855	639	+	FIG00000089	PLF_46239_00000215	PGF_00035611	YP_053384.1	212			Adenylate kinase (EC 2.7.4.3)
Mesoplasma florum L1	265311.5	NC_006055	fig|265311.5.peg.146	Mfl145	VBIMesFlo3168_0146	PATRIC.265311.5.NC_006055.CDS.158856.159614.fwd	PATRIC	CDS	158856	159614	759	+	FIG00000036	PLF_46239_00000232	PGF_00020735	YP_053385.1	252			Methionine aminopeptidase (EC 3.4.11.18)
Mesoplasma florum L1	265311.5	NC_006055	fig|265311.5.peg.147	Mfl146	VBIMesFlo3168_0147	PATRIC.265311.5.NC_006055.CDS.159627.159863.fwd	PATRIC	CDS	159627	159863	237	+	FIG00000143	PLF_46239_00000280	PGF_00060431	YP_053386.1	78		infA	Translation initiation factor 1
Mesoplasma florum L1	265311.5	NC_006055	fig|265311.5.peg.148	Mfl147	VBIMesFlo3168_0148	PATRIC.265311.5.NC_006055.CDS.159933.160046.fwd	PATRIC	CDS	159933	160046	114	+	FIG00000229	PLF_46239_00000219	PGF_00016424	YP_053387.1	37	rpmJ	rpmJ	LSU ribosomal protein L36p @ LSU ribosomal protein L36p, zinc-dependent
Mesoplasma florum L1	265311.5	NC_006055	fig|265311.5.peg.149	Mfl148	VBIMesFlo3168_0149	PATRIC.265311.5.NC_006055.CDS.160104.160469.fwd	PATRIC	CDS	160104	160469	366	+	FIG00000160	PLF_46239_00000259	PGF_00049840	YP_053388.1	121	rpsM	rpsM	SSU ribosomal protein S13p (S18e)
Mesoplasma florum L1	265311.5	NC_006055	fig|265311.5.peg.150	Mfl149	VBIMesFlo3168_0150	PATRIC.265311.5.NC_006055.CDS.160492.160884.fwd	PATRIC	CDS	160492	160884	393	+	FIG00055673	PLF_46239_00000111	PGF_00049837	YP_053389.1	130			SSU ribosomal protein S11p (S14e)
Mesoplasma florum L1	265311.5	NC_006055	fig|265311.5.peg.151	Mfl150	VBIMesFlo3168_0151	PATRIC.265311.5.NC_006055.CDS.160910.161863.fwd	PATRIC	CDS	160910	161863	954	+	FIG00000140	PLF_46239_00000373	PGF_00422271	YP_053390.1	317			DNA-directed RNA polymerase alpha subunit (EC 2.7.7.6)
Mesoplasma florum L1	265311.5	NC_006055	fig|265311.5.peg.152	Mfl151	VBIMesFlo3168_0152	PATRIC.265311.5.NC_006055.CDS.161884.162243.fwd	PATRIC	CDS	161884	162243	360	+	FIG00000154	PLF_46239_00000200	PGF_00016346	YP_053391.1	119	rplQ	rplQ	LSU ribosomal protein L17p
Mesoplasma florum L1	265311.5	NC_006055	fig|265311.5.peg.153	Mfl152	VBIMesFlo3168_0153	PATRIC.265311.5.NC_006055.CDS.162435.163565.fwd	PATRIC	CDS	162435	163565	1131	+	FIG00013638	PLF_46239_00000192	PGF_00021840	YP_053392.1	376	cbiO	cbiO	ATPase component of general energizing module of ECF transporters
Mesoplasma florum L1	265311.5	NC_006055	fig|265311.5.peg.154	Mfl153	VBIMesFlo3168_0154	PATRIC.265311.5.NC_006055.CDS.163556.164503.fwd	PATRIC	CDS	163556	164503	948	+	FIG00013638	PLF_46239_00000194	PGF_00021840	YP_053393.1	315	cbiO	cbiO	ATPase component of general energizing module of ECF transporters
Mesoplasma florum L1	265311.5	NC_006055	fig|265311.5.peg.155	Mfl154	VBIMesFlo3168_0155	PATRIC.265311.5.NC_006055.CDS.164505.165503.fwd	PATRIC	CDS	164505	165503	999	+	FIG00024851	PLF_46239_00000120	PGF_00060545	YP_053394.1	332			Transmembrane component of general energizing module of ECF transporters
Mesoplasma florum L1	265311.5	NC_006055	fig|265311.5.peg.156	Mfl155	VBIMesFlo3168_0156	PATRIC.265311.5.NC_006055.CDS.165513.166268.fwd	PATRIC	CDS	165513	166268	756	+	FIG00000093	PLF_46239_00000127	PGF_00413292	YP_053395.1	251	truA	truA	tRNA pseudouridine synthase A (EC 5.4.99.12)
Mesoplasma florum L1	265311.5	NC_006055	fig|265311.5.peg.157	Mfl156	VBIMesFlo3168_0157	PATRIC.265311.5.NC_006055.CDS.166496.170785.fwd	PATRIC	CDS	166496	170785	4290	+	FIG00638284	PLF_46239_00000640	PGF_00169614	YP_053396.1	1429			hypothetical protein
Mesoplasma florum L1	265311.5	NC_006055	fig|265311.5.peg.158	Mfl157	VBIMesFlo3168_0158	PATRIC.265311.5.NC_006055.CDS.170806.173346.fwd	PATRIC	CDS	170806	173346	2541	+	FIG00638284	PLF_46239_00000639	PGF_00087502	YP_053397.1	846			hypothetical protein
Mesoplasma florum L1	265311.5	NC_006055	fig|265311.5.peg.159	Mfl158	VBIMesFlo3168_0159	PATRIC.265311.5.NC_006055.CDS.173373.175871.rev	PATRIC	CDS	173373	175871	2499	-	FIG00638284	PLF_46239_00000650	PGF_02233365	YP_053398.1	832			hypothetical protein
Mesoplasma florum L1	265311.5	NC_006055	fig|265311.5.peg.160	Mfl159	VBIMesFlo3168_0160	PATRIC.265311.5.NC_006055.CDS.176109.181418.fwd	PATRIC	CDS	176109	181418	5310	+	FIG00638284	PLF_46239_00000396	PGF_02233293	YP_053399.1	1769			hypothetical protein
Mesoplasma florum L1	265311.5	NC_006055	fig|265311.5.peg.161	Mfl160	VBIMesFlo3168_0161	PATRIC.265311.5.NC_006055.CDS.181534.183534.fwd	PATRIC	CDS	181534	183534	2001	+	FIG00051439	PLF_46239_00000008	PGF_00421366	YP_053400.1	666			DNA ligase (NAD(+)) (EC 6.5.1.2)
Mesoplasma florum L1	265311.5	NC_006055	fig|265311.5.peg.162	Mfl161	VBIMesFlo3168_0162	PATRIC.265311.5.NC_006055.CDS.183536.183823.fwd	PATRIC	CDS	183536	183823	288	+	FIG00000432	PLF_46239_00000452	PGF_00067581	YP_053401.1	95			Aspartyl-tRNA(Asn) amidotransferase subunit C (EC 6.3.5.6) @ Glutamyl-tRNA(Gln) amidotransferase subunit C (EC 6.3.5.7)
Mesoplasma florum L1	265311.5	NC_006055	fig|265311.5.peg.163	Mfl162	VBIMesFlo3168_0163	PATRIC.265311.5.NC_006055.CDS.183823.185271.fwd	PATRIC	CDS	183823	185271	1449	+	FIG00000359	PLF_46239_00000210	PGF_00067524	YP_053402.1	482	gatA	gatA	Aspartyl-tRNA(Asn) amidotransferase subunit A (EC 6.3.5.6) @ Glutamyl-tRNA(Gln) amidotransferase subunit A (EC 6.3.5.7)
Mesoplasma florum L1	265311.5	NC_006055	fig|265311.5.peg.164	Mfl163	VBIMesFlo3168_0164	PATRIC.265311.5.NC_006055.CDS.185273.186712.fwd	PATRIC	CDS	185273	186712	1440	+	FIG00000399	PLF_46239_00000076	PGF_00067554	YP_053403.1	479	gatB	gatB	Aspartyl-tRNA(Asn) amidotransferase subunit B (EC 6.3.5.6) @ Glutamyl-tRNA(Gln) amidotransferase subunit B (EC 6.3.5.7)
Mesoplasma florum L1	265311.5	NC_006055	fig|265311.5.peg.165	Mfl164	VBIMesFlo3168_0165	PATRIC.265311.5.NC_006055.CDS.186749.187198.rev	PATRIC	CDS	186749	187198	450	-		PLF_46239_00000850	PGF_00273846	YP_053404.1	149			hypothetical protein
Mesoplasma florum L1	265311.5	NC_006055	fig|265311.5.peg.166	Mfl165	VBIMesFlo3168_0166	PATRIC.265311.5.NC_006055.CDS.187276.188190.rev	PATRIC	CDS	187276	188190	915	-	FIG00000838	PLF_46239_00000284	PGF_00061930	YP_053405.1	304			Trk system potassium uptake protein TrkA
Mesoplasma florum L1	265311.5	NC_006055	fig|265311.5.peg.167	Mfl166	VBIMesFlo3168_0167	PATRIC.265311.5.NC_006055.CDS.188278.189954.fwd	PATRIC	CDS	188278	189954	1677	+	FIG00615415	PLF_46239_00000101	PGF_00035392	YP_053406.1	558			Potassium uptake protein TrkH
Mesoplasma florum L1	265311.5	NC_006055	fig|265311.5.peg.168	Mfl167	VBIMesFlo3168_0168	PATRIC.265311.5.NC_006055.CDS.189963.190823.fwd	PATRIC	CDS	189963	190823	861	+	FIG00000105	PLF_46239_00000221	PGF_00020984	YP_053407.1	286			Methylenetetrahydrofolate dehydrogenase (NADP+) (EC 1.5.1.5) / Methenyltetrahydrofolate cyclohydrolase (EC 3.5.4.9)
Mesoplasma florum L1	265311.5	NC_006055	fig|265311.5.peg.169	Mfl168	VBIMesFlo3168_0169	PATRIC.265311.5.NC_006055.CDS.196766.198358.fwd	PATRIC	CDS	196766	198358	1593	+	FIG00638284	PLF_46239_00000641	PGF_02233364	YP_053409.1	530			hypothetical protein
Mesoplasma florum L1	265311.5	NC_006055	fig|265311.5.peg.170	Mfl169	VBIMesFlo3168_0170	PATRIC.265311.5.NC_006055.CDS.198431.199270.fwd	PATRIC	CDS	198431	199270	840	+	FIG00510207	PLF_46239_00000410	PGF_02233299	YP_053410.1	279			Hydrolase (HAD superfamily)
Mesoplasma florum L1	265311.5	NC_006055	fig|265311.5.peg.171	Mfl170	VBIMesFlo3168_0171	PATRIC.265311.5.NC_006055.CDS.199579.200433.fwd	PATRIC	CDS	199579	200433	855	+	FIG00001278	PLF_46239_00000154	PGF_00006931	YP_053411.1	284			GMP reductase (EC 1.7.1.7)
Mesoplasma florum L1	265311.5	NC_006055	fig|265311.5.peg.172	Mfl171	VBIMesFlo3168_0172	PATRIC.265311.5.NC_006055.CDS.200442.200921.fwd	PATRIC	CDS	200442	200921	480	+	FIG00003460	PLF_46239_00000388	PGF_00059687	YP_053412.1	159			Transcriptional regulator, MerR family
Mesoplasma florum L1	265311.5	NC_006055	fig|265311.5.peg.173	Mfl172	VBIMesFlo3168_0173	PATRIC.265311.5.NC_006055.CDS.200994.201833.fwd	PATRIC	CDS	200994	201833	840	+	FIG00621114	PLF_46239_00000422	PGF_02233307	YP_053413.1	279			3-oxoacyl-[acyl-carrier protein] reductase (EC 1.1.1.100)
Mesoplasma florum L1	265311.5	NC_006055	fig|265311.5.peg.174	Mfl173	VBIMesFlo3168_0174	PATRIC.265311.5.NC_006055.CDS.201851.202687.fwd	PATRIC	CDS	201851	202687	837	+	FIG00638284	PLF_46239_00000423	PGF_00137281	YP_053414.1	278			hypothetical protein
Mesoplasma florum L1	265311.5	NC_006055	fig|265311.5.peg.175	Mfl174	VBIMesFlo3168_0175	PATRIC.265311.5.NC_006055.CDS.202812.203783.fwd	PATRIC	CDS	202812	203783	972	+	FIG00058830	PLF_46239_00000069	PGF_00427201	YP_053415.1	323			6-phosphofructokinase (EC 2.7.1.11)
Mesoplasma florum L1	265311.5	NC_006055	fig|265311.5.peg.176	Mfl175	VBIMesFlo3168_0176	PATRIC.265311.5.NC_006055.CDS.203834.205270.fwd	PATRIC	CDS	203834	205270	1437	+	FIG00000043	PLF_46239_00000103	PGF_00045992	YP_053416.1	478			Pyruvate kinase (EC 2.7.1.40)
Mesoplasma florum L1	265311.5	NC_006055	fig|265311.5.peg.177	Mfl176	VBIMesFlo3168_0177	PATRIC.265311.5.NC_006055.CDS.205316.205768.rev	PATRIC	CDS	205316	205768	453	-	FIG01310468	PLF_46239_00000444	PGF_00015872	YP_053417.1	150			Ketosteroid isomerase-related protein
Mesoplasma florum L1	265311.5	NC_006055	fig|265311.5.peg.178	Mfl177	VBIMesFlo3168_0178	PATRIC.265311.5.NC_006055.CDS.206087.208021.fwd	PATRIC	CDS	206087	208021	1935	+	FIG00000101	PLF_46239_00000035	PGF_00056867	YP_053418.1	644			Threonyl-tRNA synthetase (EC 6.1.1.3)
Mesoplasma florum L1	265311.5	NC_006055	fig|265311.5.peg.179	Mfl178	VBIMesFlo3168_0179	PATRIC.265311.5.NC_006055.CDS.208059.208367.fwd	PATRIC	CDS	208059	208367	309	+	FIG00848322	PLF_46239_00000387	PGF_00056736	YP_053419.1	102			Thioredoxin
Mesoplasma florum L1	265311.5	NC_006055	fig|265311.5.peg.180	Mfl179	VBIMesFlo3168_0180	PATRIC.265311.5.NC_006055.CDS.208508.209200.fwd	PATRIC	CDS	208508	209200	693	+	FIG00001452	PLF_46239_00000330	PGF_00060282	YP_053420.1	230			Transcriptional repressor of the fructose operon, DeoR family
Mesoplasma florum L1	265311.5	NC_006055	fig|265311.5.peg.181	Mfl180	VBIMesFlo3168_0181	PATRIC.265311.5.NC_006055.CDS.209217.210152.fwd	PATRIC	CDS	209217	210152	936	+	FIG00460883	PLF_46239_00000134	PGF_00426495	YP_053421.1	311			1-phosphofructokinase (EC 2.7.1.56)
Mesoplasma florum L1	265311.5	NC_006055	fig|265311.5.peg.182	Mfl181	VBIMesFlo3168_0182	PATRIC.265311.5.NC_006055.CDS.210162.212309.fwd	PATRIC	CDS	210162	212309	2148	+	FIG00001234	PLF_46239_00000039	PGF_00029639	YP_053422.1	715			PTS system, fructose-specific IIA component (EC 2.7.1.69) / PTS system, fructose-specific IIB component (EC 2.7.1.69) / PTS system, fructose-specific IIC component (EC 2.7.1.69)
Mesoplasma florum L1	265311.5	NC_006055	fig|265311.5.peg.183	Mfl182	VBIMesFlo3168_0183	PATRIC.265311.5.NC_006055.CDS.212439.213734.fwd	PATRIC	CDS	212439	213734	1296	+	FIG01956052	PLF_46239_00000333	PGF_00362344	YP_053423.1	431			hypothetical protein
Mesoplasma florum L1	265311.5	NC_006055	fig|265311.5.peg.184	Mfl183	VBIMesFlo3168_0184	PATRIC.265311.5.NC_006055.CDS.213721.214737.fwd	PATRIC	CDS	213721	214737	1017	+		PLF_46239_00000295	PGF_00075887	YP_053424.1	338			putative amino acid ABC transporter permease component
Mesoplasma florum L1	265311.5	NC_006055	fig|265311.5.peg.185	Mfl184	VBIMesFlo3168_0185	PATRIC.265311.5.NC_006055.CDS.214737.215678.fwd	PATRIC	CDS	214737	215678	942	+		PLF_46239_00000741	PGF_02233426	YP_053425.1	313			putative amino acid ABC transporter permease component
Mesoplasma florum L1	265311.5	NC_006055	fig|265311.5.peg.186	Mfl185	VBIMesFlo3168_0186	PATRIC.265311.5.NC_006055.CDS.215683.215868.fwd	PATRIC	CDS	215683	215868	186	+		PLF_46239_00000562	PGF_02233340	YP_053426.1	61			hypothetical protein
Mesoplasma florum L1	265311.5	NC_006055	fig|265311.5.peg.187	Mfl186	VBIMesFlo3168_0187	PATRIC.265311.5.NC_006055.CDS.215879.216934.rev	PATRIC	CDS	215879	216934	1056	-		PLF_46239_00000296	PGF_00356315	YP_053427.1	351			formate/ nitrite transporter
Mesoplasma florum L1	265311.5	NC_006055	fig|265311.5.peg.188	Mfl187	VBIMesFlo3168_0188	PATRIC.265311.5.NC_006055.CDS.217111.217584.fwd	PATRIC	CDS	217111	217584	474	+	FIG00001190	PLF_46239_00000524	PGF_00029714	YP_053428.1	157			PTS system, glucose-specific IIA component (EC 2.7.1.69)
Mesoplasma florum L1	265311.5	NC_006055	fig|265311.5.peg.189	Mfl188	VBIMesFlo3168_0189	PATRIC.265311.5.NC_006055.CDS.217758.218300.fwd	PATRIC	CDS	217758	218300	543	+	FIG00000206	PLF_46239_00000282	PGF_00060478	YP_053429.1	180	infC	infC	Translation initiation factor 3
Mesoplasma florum L1	265311.5	NC_006055	fig|265311.5.peg.190	Mfl189	VBIMesFlo3168_0190	PATRIC.265311.5.NC_006055.CDS.218332.218526.fwd	PATRIC	CDS	218332	218526	195	+	FIG00000259	PLF_46239_00000218	PGF_00016423	YP_053430.1	64	rpmI	rpmI	LSU ribosomal protein L35p
Mesoplasma florum L1	265311.5	NC_006055	fig|265311.5.peg.191	Mfl190	VBIMesFlo3168_0191	PATRIC.265311.5.NC_006055.CDS.218550.218912.fwd	PATRIC	CDS	218550	218912	363	+	FIG00000216	PLF_46239_00000239	PGF_00016358	YP_053431.1	120	rplT	rplT	LSU ribosomal protein L20p
Mesoplasma florum L1	265311.5	NC_006055	fig|265311.5.peg.192	Mfl191	VBIMesFlo3168_0192	PATRIC.265311.5.NC_006055.CDS.218922.219254.fwd	PATRIC	CDS	218922	219254	333	+		PLF_46239_00000742	PGF_02233427	YP_053432.1	110			hypothetical protein
Mesoplasma florum L1	265311.5	NC_006055	fig|265311.5.peg.193	Mfl192	VBIMesFlo3168_0193	PATRIC.265311.5.NC_006055.CDS.219318.220328.rev	PATRIC	CDS	219318	220328	1011	-	FIG00000055	PLF_46239_00000121	PGF_00062045	YP_053433.1	336			Tryptophanyl-tRNA synthetase (EC 6.1.1.2)
Mesoplasma florum L1	265311.5	NC_006055	fig|265311.5.peg.194	Mfl193	VBIMesFlo3168_0194	PATRIC.265311.5.NC_006055.CDS.220421.221200.fwd	PATRIC	CDS	220421	221200	780	+	FIG00000075	PLF_46239_00000441	PGF_00024305	YP_053434.1	259			NAD kinase (EC 2.7.1.23)
Mesoplasma florum L1	265311.5	NC_006055	fig|265311.5.peg.195	Mfl194	VBIMesFlo3168_0195	PATRIC.265311.5.NC_006055.CDS.221258.221827.fwd	PATRIC	CDS	221258	221827	570	+	FIG01958885	PLF_46239_00000307	PGF_00009500	YP_053435.1	189			16S rRNA (guanine(966)-N(2))-methyltransferase (EC 2.1.1.171)
Mesoplasma florum L1	265311.5	NC_006055	fig|265311.5.peg.196	Mfl195	VBIMesFlo3168_0196	PATRIC.265311.5.NC_006055.CDS.221817.222710.fwd	PATRIC	CDS	221817	222710	894	+	FIG00000131	PLF_46239_00000071	PGF_00010360	YP_053436.1	297			Guanylate kinase (EC 2.7.4.8)
Mesoplasma florum L1	265311.5	NC_006055	fig|265311.5.peg.197	Mfl196	VBIMesFlo3168_0197	PATRIC.265311.5.NC_006055.CDS.222700.223968.fwd	PATRIC	CDS	222700	223968	1269	+	FIG00138175	PLF_46239_00000096	PGF_00008052	YP_053437.1	422			16S rRNA (cytosine(967)-C(5))-methyltransferase (EC 2.1.1.176)
Mesoplasma florum L1	265311.5	NC_006055	fig|265311.5.peg.198	Mfl197	VBIMesFlo3168_0198	PATRIC.265311.5.NC_006055.CDS.224050.224751.fwd	PATRIC	CDS	224050	224751	702	+	FIG00638284	PLF_46239_00000481	PGF_00275371	YP_053438.1	233			hypothetical protein
Mesoplasma florum L1	265311.5	NC_006055	fig|265311.5.peg.199	Mfl198	VBIMesFlo3168_0199	PATRIC.265311.5.NC_006055.CDS.224763.225422.fwd	PATRIC	CDS	224763	225422	660	+	FIG00041008	PLF_46239_00000197	PGF_00420121	YP_053439.1	219			Cytidylate kinase (EC 2.7.4.25)
Mesoplasma florum L1	265311.5	NC_006055	fig|265311.5.peg.200	Mfl199	VBIMesFlo3168_0200	PATRIC.265311.5.NC_006055.CDS.225425.226732.fwd	PATRIC	CDS	225425	226732	1308	+	FIG00129616	PLF_46239_00000068	PGF_00007024	YP_053440.1	435	engA	engA	GTP-binding protein EngA
Mesoplasma florum L1	265311.5	NC_006055	fig|265311.5.peg.201	Mfl200	VBIMesFlo3168_0201	PATRIC.265311.5.NC_006055.CDS.226738.227742.fwd	PATRIC	CDS	226738	227742	1005	+	FIG00000309	PLF_46239_00000139	PGF_00008611	YP_053441.1	334			Glycerol-3-phosphate dehydrogenase [NAD(P)+] (EC 1.1.1.94)
Mesoplasma florum L1	265311.5	NC_006055	fig|265311.5.peg.202	Mfl201	VBIMesFlo3168_0202	PATRIC.265311.5.NC_006055.CDS.227763.228035.fwd	PATRIC	CDS	227763	228035	273	+	FIG00002412	PLF_46239_00000406	PGF_00422061	YP_053442.1	90			DNA-binding protein HBsu
Mesoplasma florum L1	265311.5	NC_006055	fig|265311.5.peg.203	Mfl202	VBIMesFlo3168_0203	PATRIC.265311.5.NC_006055.CDS.228110.228649.fwd	PATRIC	CDS	228110	228649	540	+	FIG00834579	PLF_46239_00000745	PGF_00143885	YP_053443.1	179			hypothetical protein
Mesoplasma florum L1	265311.5	NC_006055	fig|265311.5.peg.204	Mfl203	VBIMesFlo3168_0204	PATRIC.265311.5.NC_006055.CDS.228630.229130.rev	PATRIC	CDS	228630	229130	501	-	FIG00001605	PLF_46239_00000467	PGF_00047106	YP_053444.1	166			RecU Holliday junction resolvase
Mesoplasma florum L1	265311.5	NC_006055	fig|265311.5.peg.205	Mfl204	VBIMesFlo3168_0205	PATRIC.265311.5.NC_006055.CDS.229213.229569.fwd	PATRIC	CDS	229213	229569	357	+	FIG00638284	PLF_46239_00000651	PGF_02233366	YP_053445.1	118			hypothetical protein
Mesoplasma florum L1	265311.5	NC_006055	fig|265311.5.peg.206	Mfl205	VBIMesFlo3168_0206	PATRIC.265311.5.NC_006055.CDS.229985.230452.fwd	PATRIC	CDS	229985	230452	468	+	FIG00893616	PLF_46239_00000362	PGF_00025585	YP_053446.1	155			Nicotinamide-nucleotide amidase (EC 3.5.1.42)
Mesoplasma florum L1	265311.5	NC_006055	fig|265311.5.peg.207	Mfl206	VBIMesFlo3168_0207	PATRIC.265311.5.NC_006055.CDS.230495.231535.fwd	PATRIC	CDS	230495	231535	1041	+	FIG00000234	PLF_46239_00000249	PGF_00047078	YP_053447.1	346	recA	recA	RecA protein
Mesoplasma florum L1	265311.5	NC_006055	fig|265311.5.peg.208	Mfl207	VBIMesFlo3168_0208	PATRIC.265311.5.NC_006055.CDS.231697.233136.fwd	PATRIC	CDS	231697	233136	1440	+	FIG00002344	PLF_46239_00000319	PGF_00425786	YP_053448.1	479			FIG002344: Hydrolase (HAD superfamily)
Mesoplasma florum L1	265311.5	NC_006055	fig|265311.5.peg.209	Mfl208	VBIMesFlo3168_0209	PATRIC.265311.5.NC_006055.CDS.233209.234171.fwd	PATRIC	CDS	233209	234171	963	+	FIG00638284	PLF_46239_00000411	PGF_02233300	YP_053449.1	320			hypothetical protein
Mesoplasma florum L1	265311.5	NC_006055	fig|265311.5.peg.210	Mfl209	VBIMesFlo3168_0210	PATRIC.265311.5.NC_006055.CDS.234224.236338.fwd	PATRIC	CDS	234224	236338	2115	+	FIG00000308	PLF_46239_00000029	PGF_00416549	YP_053450.1	704			3'-to-5' exoribonuclease RNase R
Mesoplasma florum L1	265311.5	NC_006055	fig|265311.5.peg.211	Mfl210	VBIMesFlo3168_0211	PATRIC.265311.5.NC_006055.CDS.236358.236807.fwd	PATRIC	CDS	236358	236807	450	+	FIG00000194	PLF_46239_00000397	PGF_00413554	YP_053451.1	149	smpB	smpB	tmRNA-binding protein SmpB
Mesoplasma florum L1	265311.5	NC_006055	fig|265311.5.peg.212	Mfl211	VBIMesFlo3168_0212	PATRIC.265311.5.NC_006055.CDS.236817.237047.fwd	PATRIC	CDS	236817	237047	231	+	FIG00638284	PLF_46239_00000877	PGF_02233467	YP_053452.1	76			hypothetical protein
Mesoplasma florum L1	265311.5	NC_006055	fig|265311.5.peg.213	Mfl212	VBIMesFlo3168_0213	PATRIC.265311.5.NC_006055.CDS.237057.237545.fwd	PATRIC	CDS	237057	237545	489	+		PLF_46239_00000557	PGF_02233336	YP_053453.1	162			unknown transmembrane protein
Mesoplasma florum L1	265311.5	NC_006055	fig|265311.5.peg.214	Mfl214	VBIMesFlo3168_0214	PATRIC.265311.5.NC_006055.CDS.237897.240026.fwd	PATRIC	CDS	237897	240026	2130	+	FIG00016137	PLF_46239_00000010	PGF_00029560	YP_053455.1	709			PTS system, N-acetylglucosamine-specific IIA component / PTS system, N-acetylglucosamine-specific IIB component (EC 2.7.1.69) / PTS system, N-acetylglucosamine-specific IIC component
Mesoplasma florum L1	265311.5	NC_006055	fig|265311.5.peg.215	Mfl215	VBIMesFlo3168_0215	PATRIC.265311.5.NC_006055.CDS.240069.241073.rev	PATRIC	CDS	240069	241073	1005	-	FIG00000687	PLF_46239_00000590	PGF_00035193	YP_053456.1	334			Adenosine deaminase (EC 3.5.4.4)
Mesoplasma florum L1	265311.5	NC_006055	fig|265311.5.peg.216	Mfl216	VBIMesFlo3168_0216	PATRIC.265311.5.NC_006055.CDS.241250.242368.fwd	PATRIC	CDS	241250	242368	1119	+	FIG00000681	PLF_46239_00000661	PGF_00402302	YP_053457.1	372			Beta-lactamase class C and other penicillin binding proteins
Mesoplasma florum L1	265311.5	NC_006055	fig|265311.5.peg.217	Mfl217	VBIMesFlo3168_0217	PATRIC.265311.5.NC_006055.CDS.242866.244272.fwd	PATRIC	CDS	242866	244272	1407	+	FIG00437800	PLF_46239_00000044	PGF_00021406	YP_053458.1	468			Mg/Co/Ni transporter MgtE, CBS domain-containing
Mesoplasma florum L1	265311.5	NC_006055	fig|265311.5.peg.218	Mfl218	VBIMesFlo3168_0218	PATRIC.265311.5.NC_006055.CDS.244281.244952.fwd	PATRIC	CDS	244281	244952	672	+	FIG00002733	PLF_46239_00000180	PGF_00413221	YP_053459.1	223			tRNA (guanine46-N7-)-methyltransferase (EC 2.1.1.33)
Mesoplasma florum L1	265311.5	NC_006055	fig|265311.5.peg.219	Mfl219	VBIMesFlo3168_0219	PATRIC.265311.5.NC_006055.CDS.245006.246349.fwd	PATRIC	CDS	245006	246349	1344	+	FIG00638284	PLF_46239_00000630	PGF_02233361	YP_053460.1	447			hypothetical protein
Mesoplasma florum L1	265311.5	NC_006055	fig|265311.5.peg.220	Mfl220	VBIMesFlo3168_0220	PATRIC.265311.5.NC_006055.CDS.246376.247140.fwd	PATRIC	CDS	246376	247140	765	+	FIG00134722	PLF_46239_00000245	PGF_00038620	YP_053461.1	254			Protein serine/threonine phosphatase PrpC, regulation of stationary phase
Mesoplasma florum L1	265311.5	NC_006055	fig|265311.5.peg.221	Mfl221	VBIMesFlo3168_0221	PATRIC.265311.5.NC_006055.CDS.247142.248302.fwd	PATRIC	CDS	247142	248302	1161	+	FIG00134246	PLF_46239_00000384	PGF_00051460	YP_053462.1	386			Serine/threonine protein kinase PrkC, regulator of stationary phase, short form
Mesoplasma florum L1	265311.5	NC_006055	fig|265311.5.peg.222	Mfl222	VBIMesFlo3168_0222	PATRIC.265311.5.NC_006055.CDS.248312.249208.fwd	PATRIC	CDS	248312	249208	897	+	FIG00000464	PLF_46239_00000256	PGF_00048928	YP_053463.1	298			Ribosome small subunit-stimulated GTPase EngC
Mesoplasma florum L1	265311.5	NC_006055	fig|265311.5.peg.223	Mfl223	VBIMesFlo3168_0223	PATRIC.265311.5.NC_006055.CDS.249208.249879.fwd	PATRIC	CDS	249208	249879	672	+	FIG00000047	PLF_46239_00000166	PGF_00048986	YP_053464.1	223			Ribulose-phosphate 3-epimerase (EC 5.1.3.1)
Mesoplasma florum L1	265311.5	NC_006055	fig|265311.5.peg.224	Mfl224	VBIMesFlo3168_0224	PATRIC.265311.5.NC_006055.CDS.249872.250495.fwd	PATRIC	CDS	249872	250495	624	+	FIG00001175	PLF_46239_00000276	PGF_00056507	YP_053465.1	207			Thiamin pyrophosphokinase (EC 2.7.6.2)
Mesoplasma florum L1	265311.5	NC_006055	fig|265311.5.peg.225	Mfl225	VBIMesFlo3168_0225	PATRIC.265311.5.NC_006055.CDS.250504.250941.rev	PATRIC	CDS	250504	250941	438	-	FIG00835420	PLF_46239_00000538	PGF_00374557	YP_053466.1	145			FIG00835424: hypothetical protein
Mesoplasma florum L1	265311.5	NC_006055	fig|265311.5.peg.226	Mfl226	VBIMesFlo3168_0226	PATRIC.265311.5.NC_006055.CDS.251421.251933.fwd	PATRIC	CDS	251421	251933	513	+		PLF_46239_00000885	PGF_00347726	YP_053467.1	170			hypothetical protein
Mesoplasma florum L1	265311.5	NC_006055	fig|265311.5.peg.227	Mfl227	VBIMesFlo3168_0227	PATRIC.265311.5.NC_006055.CDS.251971.252171.rev	PATRIC	CDS	251971	252171	201	-	FIG00000266	PLF_46239_00000353	PGF_00016389	YP_053468.1	66	rpmB	rpmB	LSU ribosomal protein L28p @ LSU ribosomal protein L28p, zinc-independent
Mesoplasma florum L1	265311.5	NC_006055	fig|265311.5.peg.228	Mfl228	VBIMesFlo3168_0228	PATRIC.265311.5.NC_006055.CDS.252327.252638.fwd	PATRIC	CDS	252327	252638	312	+	FIG00834449	PLF_46239_00000289	PGF_00195805	YP_053469.1	103			hypothetical protein
Mesoplasma florum L1	265311.5	NC_006055	fig|265311.5.peg.229	Mfl229	VBIMesFlo3168_0229	PATRIC.265311.5.NC_006055.CDS.252667.254313.fwd	PATRIC	CDS	252667	254313	1647	+	FIG00042616	PLF_46239_00000017	PGF_00423429	YP_053470.1	548			Dihydroxyacetone kinase-like protein, phosphatase domain / Dihydroxyacetone kinase-like protein, kinase domain
Mesoplasma florum L1	265311.5	NC_006055	fig|265311.5.peg.230	Mfl230	VBIMesFlo3168_0230	PATRIC.265311.5.NC_006055.CDS.254377.255372.fwd	PATRIC	CDS	254377	255372	996	+	FIG00000446	PLF_46239_00000374	PGF_00033289	YP_053471.1	331			Phosphate:acyl-ACP acyltransferase PlsX (EC 2.3.1.n2)
Mesoplasma florum L1	265311.5	NC_006055	fig|265311.5.peg.231	Mfl231	VBIMesFlo3168_0231	PATRIC.265311.5.NC_006055.CDS.255374.256069.fwd	PATRIC	CDS	255374	256069	696	+	FIG00000208	PLF_46239_00000163	PGF_00048563	YP_053472.1	231			Ribonuclease III (EC 3.1.26.3)
Mesoplasma florum L1	265311.5	NC_006055	fig|265311.5.peg.232	Mfl232	VBIMesFlo3168_0232	PATRIC.265311.5.NC_006055.CDS.256219.259206.fwd	PATRIC	CDS	256219	259206	2988	+	FIG00026918	PLF_46239_00000041	PGF_00417968	YP_053473.1	995			Chromosome partition protein smc
Mesoplasma florum L1	265311.5	NC_006055	fig|265311.5.peg.233	Mfl233	VBIMesFlo3168_0233	PATRIC.265311.5.NC_006055.CDS.259350.260489.fwd	PATRIC	CDS	259350	260489	1140	+	FIG00136525	PLF_46239_00000376	PGF_00042967	YP_053474.1	379			Putative periplasmic phosphate-binding protein PstS (Mycoplasma type)
Mesoplasma florum L1	265311.5	NC_006055	fig|265311.5.peg.234	Mfl234	VBIMesFlo3168_0234	PATRIC.265311.5.NC_006055.CDS.260518.262665.fwd	PATRIC	CDS	260518	262665	2148	+	FIG00135264	PLF_46239_00000100	PGF_00033254	YP_053475.1	715			Phosphate transport system permease protein PstA (TC 3.A.1.7.1) / Phosphate transport system permease protein PstC (TC 3.A.1.7.1)
Mesoplasma florum L1	265311.5	NC_006055	fig|265311.5.peg.235	Mfl235	VBIMesFlo3168_0235	PATRIC.265311.5.NC_006055.CDS.262658.263518.fwd	PATRIC	CDS	262658	263518	861	+	FIG00011114	PLF_46239_00000099	PGF_00033244	YP_053476.1	286			Phosphate transport ATP-binding protein PstB (TC 3.A.1.7.1)
Mesoplasma florum L1	265311.5	NC_006055	fig|265311.5.peg.236	Mfl236	VBIMesFlo3168_0236	PATRIC.265311.5.NC_006055.CDS.263522.264208.fwd	PATRIC	CDS	263522	264208	687	+	FIG00104848	PLF_46239_00000243	PGF_00033264	YP_053477.1	228			Phosphate transport system regulatory protein PhoU
Mesoplasma florum L1	265311.5	NC_006055	fig|265311.5.peg.237	Mfl237	VBIMesFlo3168_0237	PATRIC.265311.5.NC_006055.CDS.264288.265391.fwd	PATRIC	CDS	264288	265391	1104	+	FIG00000095	PLF_46239_00000170	PGF_00052246	YP_053478.1	367			Signal recognition particle receptor FtsY
Mesoplasma florum L1	265311.5	NC_006055	fig|265311.5.peg.238	Mfl238	VBIMesFlo3168_0238	PATRIC.265311.5.NC_006055.CDS.265384.265710.fwd	PATRIC	CDS	265384	265710	327	+	FIG00001470	PLF_46239_00000472	PGF_00052219	YP_053479.1	108			Signal recognition particle associated protein
Mesoplasma florum L1	265311.5	NC_006055	fig|265311.5.peg.239	Mfl239	VBIMesFlo3168_0239	PATRIC.265311.5.NC_006055.CDS.265710.266474.fwd	PATRIC	CDS	265710	266474	765	+	FIG00614614	PLF_46239_00000229	PGF_00000027	YP_053480.1	254			FIG006542: Phosphoesterase
Mesoplasma florum L1	265311.5	NC_006055	fig|265311.5.peg.240	Mfl240	VBIMesFlo3168_0240	PATRIC.265311.5.NC_006055.CDS.266561.267694.fwd	PATRIC	CDS	266561	267694	1134	+	FIG00000329	PLF_46239_00000110	PGF_00049330	YP_053481.1	377			S-adenosylmethionine synthetase (EC 2.5.1.6)
Mesoplasma florum L1	265311.5	NC_006055	fig|265311.5.peg.241	Mfl241	VBIMesFlo3168_0241	PATRIC.265311.5.NC_006055.CDS.267761.269659.fwd	PATRIC	CDS	267761	269659	1899	+	FIG00638284	PLF_46239_00000591	PGF_00030504	YP_053482.1	632			Peptidase, M13 family
Mesoplasma florum L1	265311.5	NC_006055	fig|265311.5.peg.242	Mfl242	VBIMesFlo3168_0242	PATRIC.265311.5.NC_006055.CDS.269739.271067.fwd	PATRIC	CDS	269739	271067	1329	+	FIG00138239	PLF_46239_00000081	PGF_00020985	YP_053483.1	442			Methylenetetrahydrofolate--tRNA-(uracil-5-)-methyltransferase TrmFO (EC 2.1.1.74)
Mesoplasma florum L1	265311.5	NC_006055	fig|265311.5.peg.243	Mfl243	VBIMesFlo3168_0243	PATRIC.265311.5.NC_006055.CDS.271060.271710.fwd	PATRIC	CDS	271060	271710	651	+	FIG00000538	PLF_46239_00000603	PGF_00066139	YP_053484.1	216			Uracil-DNA glycosylase, family 1
Mesoplasma florum L1	265311.5	NC_006055	fig|265311.5.peg.244	Mfl244	VBIMesFlo3168_0244	PATRIC.265311.5.NC_006055.CDS.271738.272718.fwd	PATRIC	CDS	271738	272718	981	+	FIG01114325	PLF_46239_00000040	PGF_00416436	YP_053485.1	326			3'->5' exoribonuclease Bsu YhaM
Mesoplasma florum L1	265311.5	NC_006055	fig|265311.5.peg.245	Mfl245	VBIMesFlo3168_0245	PATRIC.265311.5.NC_006055.CDS.272802.273209.rev	PATRIC	CDS	272802	273209	408	-	FIG00008590	PLF_46239_00000433	PGF_00404820	YP_053486.1	135			Bis(5'-nucleosyl)-tetraphosphatase (asymmetrical) (EC 3.6.1.17)
Mesoplasma florum L1	265311.5	NC_006055	fig|265311.5.peg.246	Mfl246	VBIMesFlo3168_0246	PATRIC.265311.5.NC_006055.CDS.273209.275257.rev	PATRIC	CDS	273209	275257	2049	-	FIG00837273	PLF_46239_00000482	PGF_00201637	YP_053487.1	682			hypothetical protein
Mesoplasma florum L1	265311.5	NC_006055	fig|265311.5.peg.247	Mfl247	VBIMesFlo3168_0247	PATRIC.265311.5.NC_006055.CDS.275257.278112.rev	PATRIC	CDS	275257	278112	2856	-	FIG01332171	PLF_46239_00000622	PGF_00355206	YP_053488.1	951			hypothetical protein
Mesoplasma florum L1	265311.5	NC_006055	fig|265311.5.peg.248	Mfl248	VBIMesFlo3168_0248	PATRIC.265311.5.NC_006055.CDS.278264.279490.fwd	PATRIC	CDS	278264	279490	1227	+	FIG00229199	PLF_46239_00000093	PGF_00420052	YP_053489.1	408			Cysteine desulfurase (EC 2.8.1.7), SufS subfamily
Mesoplasma florum L1	265311.5	NC_006055	fig|265311.5.peg.249	Mfl249	VBIMesFlo3168_0249	PATRIC.265311.5.NC_006055.CDS.279500.279928.fwd	PATRIC	CDS	279500	279928	429	+	FIG00000306	PLF_46239_00000465	PGF_00041787	YP_053490.1	142			Putative iron-sulfur cluster assembly scaffold protein for SUF system, SufE2
Mesoplasma florum L1	265311.5	NC_006055	fig|265311.5.peg.250	Mfl250	VBIMesFlo3168_0250	PATRIC.265311.5.NC_006055.CDS.279986.280633.fwd	PATRIC	CDS	279986	280633	648	+	FIG00000252	PLF_46239_00000427	PGF_00426519	YP_053491.1	215			5-formyltetrahydrofolate cyclo-ligase (EC 6.3.3.2)
Mesoplasma florum L1	265311.5	NC_006055	fig|265311.5.peg.251	Mfl251	VBIMesFlo3168_0251	PATRIC.265311.5.NC_006055.CDS.280728.281084.fwd	PATRIC	CDS	280728	281084	357	+	FIG00003460	PLF_46239_00000539	PGF_02233325	YP_053492.1	118			Transcriptional regulator, MerR family
Mesoplasma florum L1	265311.5	NC_006055	fig|265311.5.peg.252	Mfl252	VBIMesFlo3168_0252	PATRIC.265311.5.NC_006055.CDS.281158.282144.fwd	PATRIC	CDS	281158	282144	987	+	FIG00639501	PLF_46239_00000222	PGF_00028782	YP_053493.1	328			Oxidoreductase, aldo/keto reductase family
Mesoplasma florum L1	265311.5	NC_006055	fig|265311.5.peg.253	Mfl253	VBIMesFlo3168_0253	PATRIC.265311.5.NC_006055.CDS.282234.282734.fwd	PATRIC	CDS	282234	282734	501	+		PLF_46239_00000567	PGF_02233344	YP_053494.1	166			unknown transmembrane protein
Mesoplasma florum L1	265311.5	NC_006055	fig|265311.5.peg.254	Mfl254	VBIMesFlo3168_0254	PATRIC.265311.5.NC_006055.CDS.282863.284143.fwd	PATRIC	CDS	282863	284143	1281	+	FIG00000245	PLF_46239_00000097	PGF_00007985	YP_053495.1	426		pgi	Glucose-6-phosphate isomerase (EC 5.3.1.9)
Mesoplasma florum L1	265311.5	NC_006055	fig|265311.5.peg.255	Mfl255	VBIMesFlo3168_0255	PATRIC.265311.5.NC_006055.CDS.284258.284962.fwd	PATRIC	CDS	284258	284962	705	+	FIG00744535	PLF_46239_00000791	PGF_00020712	YP_053496.1	234			Methionine ABC transporter ATP-binding protein
Mesoplasma florum L1	265311.5	NC_006055	fig|265311.5.peg.256	Mfl256	VBIMesFlo3168_0256	PATRIC.265311.5.NC_006055.CDS.284962.285927.fwd	PATRIC	CDS	284962	285927	966	+		PLF_46239_00001622	PGF_00136426	YP_053497.1	321			unknown transmembrane protein
Mesoplasma florum L1	265311.5	NC_006055	fig|265311.5.peg.257	Mfl257	VBIMesFlo3168_0257	PATRIC.265311.5.NC_006055.CDS.286036.286539.fwd	PATRIC	CDS	286036	286539	504	+	FIG00014760	PLF_46239_00000521	PGF_00423434	YP_053498.1	167			Dimeric dUTPase (EC 3.6.1.23)
Mesoplasma florum L1	265311.5	NC_006055	fig|265311.5.peg.258	Mfl258	VBIMesFlo3168_0258	PATRIC.265311.5.NC_006055.CDS.286541.287296.fwd	PATRIC	CDS	286541	287296	756	+	FIG01289107	PLF_46239_00000323	PGF_00001778	YP_053499.1	251			FIG011178: rRNA methylase
Mesoplasma florum L1	265311.5	NC_006055	fig|265311.5.peg.259	Mfl259	VBIMesFlo3168_0259	PATRIC.265311.5.NC_006055.CDS.287377.288795.fwd	PATRIC	CDS	287377	288795	1419	+	FIG00001608	PLF_46239_00000137	PGF_00008506	YP_053500.1	472			Glyceraldehyde-3-phosphate dehydrogenase (NADP(+)) (EC 1.2.1.9)
Mesoplasma florum L1	265311.5	NC_006055	fig|265311.5.peg.260	Mfl260	VBIMesFlo3168_0260	PATRIC.265311.5.NC_006055.CDS.288935.291430.fwd	PATRIC	CDS	288935	291430	2496	+	FIG00835018	PLF_46239_00000631	PGF_00275429	YP_053501.1	831			hypothetical protein
Mesoplasma florum L1	265311.5	NC_006055	fig|265311.5.peg.261	Mfl261	VBIMesFlo3168_0261	PATRIC.265311.5.NC_006055.CDS.291599.296539.fwd	PATRIC	CDS	291599	296539	4941	+	FIG00791379	PLF_46239_00000011	PGF_00299341	YP_053502.1	1646			hypothetical protein
Mesoplasma florum L1	265311.5	NC_006055	fig|265311.5.peg.262	Mfl262	VBIMesFlo3168_0262	PATRIC.265311.5.NC_006055.CDS.296733.301808.fwd	PATRIC	CDS	296733	301808	5076	+	FIG00791379	PLF_46239_00000285	PGF_00299341	YP_053503.1	1691			hypothetical protein
Mesoplasma florum L1	265311.5	NC_006055	fig|265311.5.peg.263	Mfl263	VBIMesFlo3168_0263	PATRIC.265311.5.NC_006055.CDS.301819.302364.fwd	PATRIC	CDS	301819	302364	546	+	FIG00015923	PLF_46239_00000334	PGF_00398251	YP_053504.1	181			hypothetical protein
Mesoplasma florum L1	265311.5	NC_006055	fig|265311.5.peg.264	Mfl264	VBIMesFlo3168_0264	PATRIC.265311.5.NC_006055.CDS.302400.304217.fwd	PATRIC	CDS	302400	304217	1818	+	FIG00743112	PLF_46239_00000632	PGF_02233362	YP_053505.1	605			hypothetical protein
Mesoplasma florum L1	265311.5	NC_006055	fig|265311.5.peg.265	Mfl265	VBIMesFlo3168_0265	PATRIC.265311.5.NC_006055.CDS.304249.304758.fwd	PATRIC	CDS	304249	304758	510	+	FIG00000233	PLF_46239_00000451	PGF_00020361	YP_053506.1	169			Metal-dependent hydrolase YbeY, involved in rRNA and/or ribosome maturation and assembly
Mesoplasma florum L1	265311.5	NC_006055	fig|265311.5.peg.266	Mfl266	VBIMesFlo3168_0266	PATRIC.265311.5.NC_006055.CDS.304751.305656.fwd	PATRIC	CDS	304751	305656	906	+	FIG01304818	PLF_46239_00000066	PGF_00007027	YP_053507.1	301	era	era	GTP-binding protein Era
Mesoplasma florum L1	265311.5	NC_006055	fig|265311.5.peg.267	Mfl267	VBIMesFlo3168_0267	PATRIC.265311.5.NC_006055.CDS.305656.306459.fwd	PATRIC	CDS	305656	306459	804	+	FIG00000315	PLF_46239_00000520	PGF_00421739	YP_053508.1	267			DNA recombination and repair protein RecO
Mesoplasma florum L1	265311.5	NC_006055	fig|265311.5.peg.268	Mfl268	VBIMesFlo3168_0268	PATRIC.265311.5.NC_006055.CDS.306551.307906.fwd	PATRIC	CDS	306551	307906	1356	+	FIG00001189	PLF_46239_00000063	PGF_00009966	YP_053509.1	451			Glycyl-tRNA synthetase (EC 6.1.1.14)
Mesoplasma florum L1	265311.5	NC_006055	fig|265311.5.peg.269	Mfl269	VBIMesFlo3168_0269	PATRIC.265311.5.NC_006055.CDS.307935.309806.fwd	PATRIC	CDS	307935	309806	1872	+	FIG00019251	PLF_46239_00000315	PGF_00421667	YP_053510.1	623			DNA primase (EC 2.7.7.-)
Mesoplasma florum L1	265311.5	NC_006055	fig|265311.5.peg.270	Mfl270	VBIMesFlo3168_0270	PATRIC.265311.5.NC_006055.CDS.309823.311238.fwd	PATRIC	CDS	309823	311238	1416	+	FIG00038814	PLF_46239_00000105	PGF_00046326	YP_053511.1	471			RNA polymerase sigma factor RpoD
Mesoplasma florum L1	265311.5	NC_006055	fig|265311.5.peg.271	Mfl271	VBIMesFlo3168_0271	PATRIC.265311.5.NC_006055.CDS.311240.311929.fwd	PATRIC	CDS	311240	311929	690	+	FIG00008776	PLF_46239_00000290	PGF_00413190	YP_053512.1	229			tRNA (adenine(22)-N(1))-methyltransferase (EC 2.1.1.217)
Mesoplasma florum L1	265311.5	NC_006055	fig|265311.5.peg.272	Mfl272	VBIMesFlo3168_0272	PATRIC.265311.5.NC_006055.CDS.311907.312683.fwd	PATRIC	CDS	311907	312683	777	+	FIG01264307	PLF_46239_00000446	PGF_00003513	YP_053513.1	258			FIG137478: Hypothetical protein YbgI
Mesoplasma florum L1	265311.5	NC_006055	fig|265311.5.peg.273	Mfl273	VBIMesFlo3168_0273	PATRIC.265311.5.NC_006055.CDS.312673.314055.fwd	PATRIC	CDS	312673	314055	1383	+	FIG00007296	PLF_46239_00000190	PGF_00017840	YP_053514.1	460			ATP-dependent RNA helicase YqfR
Mesoplasma florum L1	265311.5	NC_006055	fig|265311.5.peg.274	Mfl274	VBIMesFlo3168_0274	PATRIC.265311.5.NC_006055.CDS.314145.315689.fwd	PATRIC	CDS	314145	315689	1545	+	FIG01023339	PLF_46239_00000400	PGF_00131354	YP_053515.1	514			hypothetical transmembrane protein
Mesoplasma florum L1	265311.5	NC_006055	fig|265311.5.peg.275	Mfl275	VBIMesFlo3168_0275	PATRIC.265311.5.NC_006055.CDS.315752.319762.fwd	PATRIC	CDS	315752	319762	4011	+	FIG00837527	PLF_46239_00000326	PGF_00038654	YP_053516.1	1336			Protein translocase subunit SecD / Protein translocase subunit SecF
Mesoplasma florum L1	265311.5	NC_006055	fig|265311.5.peg.276	Mfl276	VBIMesFlo3168_0276	PATRIC.265311.5.NC_006055.CDS.319780.320292.fwd	PATRIC	CDS	319780	320292	513	+	FIG00000277	PLF_46239_00000185	PGF_00034972	YP_053517.1	170			Adenine phosphoribosyltransferase (EC 2.4.2.7)
Mesoplasma florum L1	265311.5	NC_006055	fig|265311.5.peg.277	Mfl277	VBIMesFlo3168_0277	PATRIC.265311.5.NC_006055.CDS.320350.320913.fwd	PATRIC	CDS	320350	320913	564	+	FIG00000673	PLF_46239_00000439	PGF_00421928	YP_053518.1	187			DNA-3-methyladenine glycosylase (EC 3.2.2.20)
Mesoplasma florum L1	265311.5	NC_006055	fig|265311.5.peg.278	Mfl278	VBIMesFlo3168_0278	PATRIC.265311.5.NC_006055.CDS.320986.323283.fwd	PATRIC	CDS	320986	323283	2298	+	FIG00047414	PLF_46239_00000007	PGF_00010349	YP_053519.1	765			Guanosine-3',5'-bis(diphosphate) 3'-pyrophosphohydrolase (EC 3.1.7.2) / GTP pyrophosphokinase (EC 2.7.6.5), (p)ppGpp synthetase II
Mesoplasma florum L1	265311.5	NC_006055	fig|265311.5.peg.279	Mfl279	VBIMesFlo3168_0279	PATRIC.265311.5.NC_006055.CDS.323369.323956.fwd	PATRIC	CDS	323369	323956	588	+	FIG00836948	PLF_46239_00000561	PGF_02233339	YP_053520.1	195			FIG00836952: hypothetical protein
Mesoplasma florum L1	265311.5	NC_006055	fig|265311.5.peg.280	Mfl280	VBIMesFlo3168_0280	PATRIC.265311.5.NC_006055.CDS.323983.324261.fwd	PATRIC	CDS	323983	324261	279	+	FIG00833873	PLF_46239_00000759	PGF_00222434	YP_053521.1	92			FIG00833878: hypothetical protein
Mesoplasma florum L1	265311.5	NC_006055	fig|265311.5.peg.281	Mfl281	VBIMesFlo3168_0281	PATRIC.265311.5.NC_006055.CDS.324263.324823.fwd	PATRIC	CDS	324263	324823	561	+	FIG00000267	PLF_46239_00000365	PGF_00422975	YP_053522.1	186			Dephospho-CoA kinase (EC 2.7.1.24)
Mesoplasma florum L1	265311.5	NC_006055	fig|265311.5.peg.282	Mfl282	VBIMesFlo3168_0282	PATRIC.265311.5.NC_006055.CDS.324878.325738.fwd	PATRIC	CDS	324878	325738	861	+	FIG01016270	PLF_46239_00000293	PGF_00413295	YP_053523.1	286			tRNA pseudouridine synthase B (EC 5.4.99.25)
Mesoplasma florum L1	265311.5	NC_006055	fig|265311.5.peg.283	Mfl283	VBIMesFlo3168_0283	PATRIC.265311.5.NC_006055.CDS.325738.326280.fwd	PATRIC	CDS	325738	326280	543	+	FIG00000220	PLF_46239_00000583	PGF_00003765	YP_053524.1	180			FMN adenylyltransferase (EC 2.7.7.2) / Riboflavin kinase (EC 2.7.1.26)
Mesoplasma florum L1	265311.5	NC_006055	fig|265311.5.peg.284	Mfl284	VBIMesFlo3168_0284	PATRIC.265311.5.NC_006055.CDS.326399.326665.fwd	PATRIC	CDS	326399	326665	267	+	FIG00000144	PLF_46239_00000261	PGF_00049847	YP_053525.1	88	rpsO	rpsO	SSU ribosomal protein S15p (S13e)
Mesoplasma florum L1	265311.5	NC_006055	fig|265311.5.peg.285	Mfl285	VBIMesFlo3168_0285	PATRIC.265311.5.NC_006055.CDS.327327.327599.fwd	PATRIC	CDS	327327	327599	273	+		PLF_46239_00001029	PGF_00277370	YP_053526.1	90			unknown transmembrane protein
Mesoplasma florum L1	265311.5	NC_006055	fig|265311.5.peg.286	Mfl286	VBIMesFlo3168_0286	PATRIC.265311.5.NC_006055.CDS.327675.328730.fwd	PATRIC	CDS	327675	328730	1056	+	FIG00000097	PLF_46239_00000460	PGF_00033291	YP_053527.1	351			Phosphatidate cytidylyltransferase (EC 2.7.7.41)
Mesoplasma florum L1	265311.5	NC_006055	fig|265311.5.peg.287	Mfl287	VBIMesFlo3168_0287	PATRIC.265311.5.NC_006055.CDS.328745.330013.fwd	PATRIC	CDS	328745	330013	1269	+	FIG00002803	PLF_46239_00000303	PGF_00015189	YP_053528.1	422			Intramembrane protease RasP/YluC, implicated in cell division based on FtsL cleavage
Mesoplasma florum L1	265311.5	NC_006055	fig|265311.5.peg.288	Mfl288	VBIMesFlo3168_0288	PATRIC.265311.5.NC_006055.CDS.330027.334508.fwd	PATRIC	CDS	330027	334508	4482	+	FIG01314786	PLF_46239_00000004	PGF_00421566	YP_053529.1	1493			DNA polymerase III polC-type (EC 2.7.7.7)
Mesoplasma florum L1	265311.5	NC_006055	fig|265311.5.peg.289	Mfl289	VBIMesFlo3168_0289	PATRIC.265311.5.NC_006055.CDS.334531.335160.fwd	PATRIC	CDS	334531	335160	630	+	FIG00731724	PLF_46239_00000318	PGF_00028951	YP_053530.1	209			Oxygen-insensitive NAD(P)H nitroreductase (EC 1.-.-.-) / Dihydropteridine reductase (EC 1.5.1.34)
Mesoplasma florum L1	265311.5	NC_006055	fig|265311.5.peg.290	Mfl290	VBIMesFlo3168_0290	PATRIC.265311.5.NC_006055.CDS.335194.336312.fwd	PATRIC	CDS	335194	336312	1119	+		PLF_46239_00001604	PGF_02232143	YP_053531.1	372			hypothetical protein
Mesoplasma florum L1	265311.5	NC_006055	fig|265311.5.peg.291	Mfl291	VBIMesFlo3168_0291	PATRIC.265311.5.NC_006055.CDS.336400.336894.fwd	PATRIC	CDS	336400	336894	495	+	FIG01303778	PLF_46239_00000310	PGF_00071646	YP_053532.1	164			Bacterial ribosome SSU maturation protein RimP
Mesoplasma florum L1	265311.5	NC_006055	fig|265311.5.peg.292	Mfl292	VBIMesFlo3168_0292	PATRIC.265311.5.NC_006055.CDS.336904.338319.fwd	PATRIC	CDS	336904	338319	1416	+	FIG00000168	PLF_46239_00000056	PGF_00057485	YP_053533.1	471	nusA	nusA	Transcription termination protein NusA
Mesoplasma florum L1	265311.5	NC_006055	fig|265311.5.peg.293	Mfl293	VBIMesFlo3168_0293	PATRIC.265311.5.NC_006055.CDS.338348.338569.fwd	PATRIC	CDS	338348	338569	222	+	FIG00001133	PLF_46239_00000426	PGF_00415631	YP_053534.1	73			COG2740: Predicted nucleic-acid-binding protein implicated in transcription termination
Mesoplasma florum L1	265311.5	NC_006055	fig|265311.5.peg.294	Mfl294	VBIMesFlo3168_0294	PATRIC.265311.5.NC_006055.CDS.338556.338855.fwd	PATRIC	CDS	338556	338855	300	+	FIG00001489	PLF_46239_00000514	PGF_00411945	YP_053535.1	99			ribosomal protein L7Ae family protein
Mesoplasma florum L1	265311.5	NC_006055	fig|265311.5.peg.295	Mfl295	VBIMesFlo3168_0295	PATRIC.265311.5.NC_006055.CDS.338874.340763.fwd	PATRIC	CDS	338874	340763	1890	+	FIG00000102	PLF_46239_00000281	PGF_00060435	YP_053536.1	629	infB	infB	Translation initiation factor 2
Mesoplasma florum L1	265311.5	NC_006055	fig|265311.5.peg.296	Mfl296	VBIMesFlo3168_0296	PATRIC.265311.5.NC_006055.CDS.340777.342228.fwd	PATRIC	CDS	340777	342228	1452	+	FIG00638284	PLF_46239_00001532	PGF_00362456	YP_053537.1	483			hypothetical protein
Mesoplasma florum L1	265311.5	NC_006055	fig|265311.5.peg.297	Mfl297	VBIMesFlo3168_0297	PATRIC.265311.5.NC_006055.CDS.342270.342785.fwd	PATRIC	CDS	342270	342785	516	+		PLF_46239_00001768	PGF_02232285	YP_053538.1	171			hypothetical protein
Mesoplasma florum L1	265311.5	NC_006055	fig|265311.5.peg.298	Mfl298	VBIMesFlo3168_0298	PATRIC.265311.5.NC_006055.CDS.342913.344802.fwd	PATRIC	CDS	342913	344802	1890	+	FIG00638284	PLF_46239_00000334	PGF_00398251	YP_053539.1	629			hypothetical protein
Mesoplasma florum L1	265311.5	NC_006055	fig|265311.5.peg.299	Mfl299	VBIMesFlo3168_0299	PATRIC.265311.5.NC_006055.CDS.344834.345490.fwd	PATRIC	CDS	344834	345490	657	+	FIG00000070	PLF_46239_00000540	PGF_00206102	YP_053540.1	218			Chaperone protein DnaJ
Mesoplasma florum L1	265311.5	NC_006055	fig|265311.5.peg.300	Mfl300	VBIMesFlo3168_0300	PATRIC.265311.5.NC_006055.CDS.345490.346398.fwd	PATRIC	CDS	345490	346398	909	+	FIG00638284	PLF_46239_00001533	PGF_02232101	YP_053541.1	302			hypothetical protein
Mesoplasma florum L1	265311.5	NC_006055	fig|265311.5.peg.301	Mfl301	VBIMesFlo3168_0301	PATRIC.265311.5.NC_006055.CDS.346423.347208.fwd	PATRIC	CDS	346423	347208	786	+	FIG00638284	PLF_46239_00000633	PGF_00373092	YP_053542.1	261			hypothetical protein
Mesoplasma florum L1	265311.5	NC_006055	fig|265311.5.peg.302	Mfl302	VBIMesFlo3168_0302	PATRIC.265311.5.NC_006055.CDS.347227.347946.fwd	PATRIC	CDS	347227	347946	720	+		PLF_46239_00000716	PGF_00136371	YP_053543.1	239			hypothetical protein
Mesoplasma florum L1	265311.5	NC_006055	fig|265311.5.peg.303	Mfl303	VBIMesFlo3168_0303	PATRIC.265311.5.NC_006055.CDS.347939.348655.fwd	PATRIC	CDS	347939	348655	717	+	FIG00000248	PLF_46239_00000350	PGF_00010205	YP_053544.1	238			16S rRNA (uracil(1498)-N(3))-methyltransferase (EC 2.1.1.193)
Mesoplasma florum L1	265311.5	NC_006055	fig|265311.5.peg.304	Mfl304	VBIMesFlo3168_0304	PATRIC.265311.5.NC_006055.CDS.348849.350216.fwd	PATRIC	CDS	348849	350216	1368	+	FIG01646976	PLF_46239_00000890	PGF_00415865	YP_053545.1	455			CPG DNA methylase
Mesoplasma florum L1	265311.5	NC_006055	fig|265311.5.peg.305	Mfl305	VBIMesFlo3168_0305	PATRIC.265311.5.NC_006055.CDS.350245.352752.fwd	PATRIC	CDS	350245	352752	2508	+	FIG00638284	PLF_46239_00000634	PGF_00104563	YP_053546.1	835			hypothetical protein
Mesoplasma florum L1	265311.5	NC_006055	fig|265311.5.peg.306	Mfl306	VBIMesFlo3168_0306	PATRIC.265311.5.NC_006055.CDS.352766.353392.fwd	PATRIC	CDS	352766	353392	627	+	FIG00000995	PLF_46239_00000479	PGF_00066248	YP_053547.1	208			Uridine kinase (EC 2.7.1.48) [C1]
Mesoplasma florum L1	265311.5	NC_006055	fig|265311.5.peg.307	Mfl307	VBIMesFlo3168_0307	PATRIC.265311.5.NC_006055.CDS.353411.354769.rev	PATRIC	CDS	353411	354769	1359	-	FIG01230814	PLF_46239_00001591	PGF_02232133	YP_053548.1	452			LLAKR2I restriction enzyme
Mesoplasma florum L1	265311.5	NC_006055	fig|265311.5.peg.308	Mfl308	VBIMesFlo3168_0308	PATRIC.265311.5.NC_006055.CDS.354847.356061.fwd	PATRIC	CDS	354847	356061	1215	+	FIG00003334	PLF_46239_00001534	PGF_00422243	YP_053549.1	404			DNA-cytosine methyltransferase (EC 2.1.1.37)
Mesoplasma florum L1	265311.5	NC_006055	fig|265311.5.peg.309	Mfl309	VBIMesFlo3168_0309	PATRIC.265311.5.NC_006055.CDS.356072.358015.fwd	PATRIC	CDS	356072	358015	1944	+	FIG00000439	PLF_46239_00000115	PGF_00057272	YP_053550.1	647			Topoisomerase IV subunit B (EC 5.99.1.-)
Mesoplasma florum L1	265311.5	NC_006055	fig|265311.5.peg.310	Mfl310	VBIMesFlo3168_0310	PATRIC.265311.5.NC_006055.CDS.358031.360757.fwd	PATRIC	CDS	358031	360757	2727	+	FIG00000425	PLF_46239_00000036	PGF_00057270	YP_053551.1	908			Topoisomerase IV subunit A (EC 5.99.1.-)
Mesoplasma florum L1	265311.5	NC_006055	fig|265311.5.peg.311	Mfl311	VBIMesFlo3168_0311	PATRIC.265311.5.NC_006055.CDS.360767.361525.fwd	PATRIC	CDS	360767	361525	759	+	FIG00638284	PLF_46239_00001535	PGF_02232102	YP_053552.1	252			hypothetical protein
Mesoplasma florum L1	265311.5	NC_006055	fig|265311.5.peg.312	Mfl312	VBIMesFlo3168_0312	PATRIC.265311.5.NC_006055.CDS.361622.364171.fwd	PATRIC	CDS	361622	364171	2550	+	FIG00007563	PLF_46239_00000820	PGF_00314780	YP_053553.1	849			hypothetical protein
Mesoplasma florum L1	265311.5	NC_006055	fig|265311.5.peg.313	Mfl313	VBIMesFlo3168_0313	PATRIC.265311.5.NC_006055.CDS.364183.365592.fwd	PATRIC	CDS	364183	365592	1410	+	FIG00001430	PLF_46239_00000002	PGF_00069018	YP_053554.1	469			beta-glucosidase (EC 3.2.1.21); 6-phospho-beta-glucosidase (EC 3.2.1.86)
Mesoplasma florum L1	265311.5	NC_006055	fig|265311.5.peg.314	Mfl314	VBIMesFlo3168_0314	PATRIC.265311.5.NC_006055.CDS.365694.368411.fwd	PATRIC	CDS	365694	368411	2718	+	FIG00638284	PLF_46239_00000608	PGF_00369802	YP_053555.1	905			hypothetical protein
Mesoplasma florum L1	265311.5	NC_006055	fig|265311.5.peg.315	Mfl315	VBIMesFlo3168_0315	PATRIC.265311.5.NC_006055.CDS.368444.369466.fwd	PATRIC	CDS	368444	369466	1023	+	FIG01310534	PLF_46239_00000635	PGF_02233363	YP_053556.1	340			hypothetical protein
Mesoplasma florum L1	265311.5	NC_006055	fig|265311.5.peg.316	Mfl316	VBIMesFlo3168_0316	PATRIC.265311.5.NC_006055.CDS.369561.370232.fwd	PATRIC	CDS	369561	370232	672	+	FIG00627336	PLF_46239_00001016	PGF_02231739	YP_053557.1	223			transcription regulator
Mesoplasma florum L1	265311.5	NC_006055	fig|265311.5.peg.317	Mfl317	VBIMesFlo3168_0317	PATRIC.265311.5.NC_006055.CDS.370298.372556.fwd	PATRIC	CDS	370298	372556	2259	+	FIG00003174	PLF_46239_00000814	PGF_00068222	YP_053558.1	752			alpha-xylosidase (EC 3.2.1.177)
Mesoplasma florum L1	265311.5	NC_006055	fig|265311.5.peg.318	Mfl318	VBIMesFlo3168_0318	PATRIC.265311.5.NC_006055.CDS.372567.375131.fwd	PATRIC	CDS	372567	375131	2565	+	FIG00638284	PLF_46239_00000848	PGF_02233454	YP_053559.1	854			hypothetical protein
Mesoplasma florum L1	265311.5	NC_006055	fig|265311.5.peg.319	Mfl319	VBIMesFlo3168_0319	PATRIC.265311.5.NC_006055.CDS.375168.375722.rev	PATRIC	CDS	375168	375722	555	-		PLF_46239_00000542	PGF_02233327	YP_053560.1	184			hypothetical protein
Mesoplasma florum L1	265311.5	NC_006055	fig|265311.5.peg.320	Mfl320	VBIMesFlo3168_0320	PATRIC.265311.5.NC_006055.CDS.375817.376365.fwd	PATRIC	CDS	375817	376365	549	+	FIG00638284	PLF_46239_00001740	PGF_02232258	YP_053561.1	182			hypothetical protein
Mesoplasma florum L1	265311.5	NC_006055	fig|265311.5.peg.321	Mfl321	VBIMesFlo3168_0321	PATRIC.265311.5.NC_006055.CDS.376369.377202.fwd	PATRIC	CDS	376369	377202	834	+	FIG00638284	PLF_46239_00001536	PGF_00123871	YP_053562.1	277			hypothetical protein
Mesoplasma florum L1	265311.5	NC_006055	fig|265311.5.peg.322	Mfl322	VBIMesFlo3168_0322	PATRIC.265311.5.NC_006055.CDS.377296.379527.fwd	PATRIC	CDS	377296	379527	2232	+	FIG00059211	PLF_46239_00000106	PGF_00047096	YP_053563.1	743			RecD-like DNA helicase YrrC
Mesoplasma florum L1	265311.5	NC_006055	fig|265311.5.peg.323	Mfl323	VBIMesFlo3168_0323	PATRIC.265311.5.NC_006055.CDS.379520.380155.fwd	PATRIC	CDS	379520	380155	636	+	FIG01422344	PLF_46239_00000878	PGF_00379778	YP_053564.1	211			hypothetical protein
Mesoplasma florum L1	265311.5	NC_006055	fig|265311.5.peg.324	Mfl324	VBIMesFlo3168_0324	PATRIC.265311.5.NC_006055.CDS.380169.382187.rev	PATRIC	CDS	380169	382187	2019	-	FIG00638284	PLF_46239_00000849	PGF_00248675	YP_053565.1	672			hypothetical protein
Mesoplasma florum L1	265311.5	NC_006055	fig|265311.5.peg.325	Mfl325	VBIMesFlo3168_0325	PATRIC.265311.5.NC_006055.CDS.382175.383482.rev	PATRIC	CDS	382175	383482	1308	-	FIG00638284	PLF_46239_00000286	PGF_00104237	YP_053566.1	435			hypothetical protein
Mesoplasma florum L1	265311.5	NC_006055	fig|265311.5.peg.326	Mfl326	VBIMesFlo3168_0326	PATRIC.265311.5.NC_006055.CDS.383484.384404.rev	PATRIC	CDS	383484	384404	921	-		PLF_46239_00000543	PGF_00096266	YP_053567.1	306			hypothetical transmembrane protein
Mesoplasma florum L1	265311.5	NC_006055	fig|265311.5.peg.327	Mfl327	VBIMesFlo3168_0327	PATRIC.265311.5.NC_006055.CDS.384972.385862.fwd	PATRIC	CDS	384972	385862	891	+		PLF_46239_00001058	PGF_02231769	YP_053568.1	296			hypothetical protein
Mesoplasma florum L1	265311.5	NC_006055	fig|265311.5.peg.328	Mfl328	VBIMesFlo3168_0328	PATRIC.265311.5.NC_006055.CDS.386130.387242.rev	PATRIC	CDS	386130	387242	1113	-	FIG00023943	PLF_46239_00000322	PGF_00421611	YP_053569.1	370			DNA polymerase IV (EC 2.7.7.7)
Mesoplasma florum L1	265311.5	NC_006055	fig|265311.5.peg.329	Mfl329	VBIMesFlo3168_0329	PATRIC.265311.5.NC_006055.CDS.387258.388061.rev	PATRIC	CDS	387258	388061	804	-	FIG00001125	PLF_46239_00000104	PGF_00046197	YP_053570.1	267			RNA binding methyltransferase FtsJ like
Mesoplasma florum L1	265311.5	NC_006055	fig|265311.5.peg.330	Mfl330	VBIMesFlo3168_0330	PATRIC.265311.5.NC_006055.CDS.388061.388267.rev	PATRIC	CDS	388061	388267	207	-	FIG00000435	PLF_46239_00000445	PGF_00425028	YP_053571.1	68			Exodeoxyribonuclease VII small subunit (EC 3.1.11.6)
Mesoplasma florum L1	265311.5	NC_006055	fig|265311.5.peg.331	Mfl331	VBIMesFlo3168_0331	PATRIC.265311.5.NC_006055.CDS.388257.389471.rev	PATRIC	CDS	388257	389471	1215	-	FIG00000323	PLF_46239_00000226	PGF_00425024	YP_053572.1	404			Exodeoxyribonuclease VII large subunit (EC 3.1.11.6)
Mesoplasma florum L1	265311.5	NC_006055	fig|265311.5.peg.332	Mfl332	VBIMesFlo3168_0332	PATRIC.265311.5.NC_006055.CDS.389471.389875.rev	PATRIC	CDS	389471	389875	405	-	FIG00016836	PLF_46239_00000476	PGF_00057487	YP_053573.1	134			Transcription termination protein NusB
Mesoplasma florum L1	265311.5	NC_006055	fig|265311.5.peg.333	Mfl333	VBIMesFlo3168_0333	PATRIC.265311.5.NC_006055.CDS.389915.390796.rev	PATRIC	CDS	389915	390796	882	-	FIG00000899	PLF_46239_00000086	PGF_00424337	YP_053574.1	293			Endonuclease IV (EC 3.1.21.2)
Mesoplasma florum L1	265311.5	NC_006055	fig|265311.5.peg.334	Mfl334	VBIMesFlo3168_0334	PATRIC.265311.5.NC_006055.CDS.390800.391597.rev	PATRIC	CDS	390800	391597	798	-	FIG00000220	PLF_46239_00000320	PGF_00003765	YP_053575.1	265			FMN adenylyltransferase (EC 2.7.7.2) / Riboflavin kinase (EC 2.7.1.26)
Mesoplasma florum L1	265311.5	NC_006055	fig|265311.5.peg.335	Mfl335	VBIMesFlo3168_0335	PATRIC.265311.5.NC_006055.CDS.391735.392763.fwd	PATRIC	CDS	391735	392763	1029	+		PLF_46239_00001537	PGF_00245794	YP_053576.1	342			hypothetical protein
Mesoplasma florum L1	265311.5	NC_006055	fig|265311.5.peg.336	Mfl336	VBIMesFlo3168_0336	PATRIC.265311.5.NC_006055.CDS.392804.393112.rev	PATRIC	CDS	392804	393112	309	-		PLF_46239_00000408	PGF_02233297	YP_053577.1	102			unknown transmembrane protein
Mesoplasma florum L1	265311.5	NC_006055	fig|265311.5.peg.337	Mfl337	VBIMesFlo3168_0337	PATRIC.265311.5.NC_006055.CDS.393214.393984.fwd	PATRIC	CDS	393214	393984	771	+	FIG00000459	PLF_46239_00000298	PGF_00034105	YP_053578.1	256			Acyl-phosphate:glycerol-3-phosphate O-acyltransferase PlsY (EC 2.3.1.n3)
Mesoplasma florum L1	265311.5	NC_006055	fig|265311.5.peg.338	Mfl338	VBIMesFlo3168_0338	PATRIC.265311.5.NC_006055.CDS.394011.394742.rev	PATRIC	CDS	394011	394742	732	-		PLF_46239_00000879	PGF_02233468	YP_053579.1	243			hypothetical protein
Mesoplasma florum L1	265311.5	NC_006055	fig|265311.5.peg.339	Mfl339	VBIMesFlo3168_0339	PATRIC.265311.5.NC_006055.CDS.394744.395877.rev	PATRIC	CDS	394744	395877	1134	-	FIG00638284	PLF_46239_00001033	PGF_02231749	YP_053580.1	377			hypothetical protein
Mesoplasma florum L1	265311.5	NC_006055	fig|265311.5.peg.340	Mfl340	VBIMesFlo3168_0340	PATRIC.265311.5.NC_006055.CDS.396060.396551.fwd	PATRIC	CDS	396060	396551	492	+	FIG00067300	PLF_46239_00000317	PGF_00025564	YP_053581.1	163			Nicotinamidase (EC 3.5.1.19)
Mesoplasma florum L1	265311.5	NC_006055	fig|265311.5.peg.341	Mfl341	VBIMesFlo3168_0341	PATRIC.265311.5.NC_006055.CDS.396680.396916.fwd	PATRIC	CDS	396680	396916	237	+	FIG00638284	PLF_46239_00000513	PGF_00227888	YP_053582.1	78			hypothetical protein
Mesoplasma florum L1	265311.5	NC_006055	fig|265311.5.peg.342	Mfl342	VBIMesFlo3168_0342	PATRIC.265311.5.NC_006055.CDS.397160.398701.fwd	PATRIC	CDS	397160	398701	1542	+	FIG01304662	PLF_46239_00000013	PGF_00006935	YP_053583.1	513	guaA	guaA	GMP synthase [glutamine-hydrolyzing], amidotransferase subunit (EC 6.3.5.2) / GMP synthase [glutamine-hydrolyzing], ATP pyrophosphatase subunit (EC 6.3.5.2)
Mesoplasma florum L1	265311.5	NC_006055	fig|265311.5.peg.343	Mfl343	VBIMesFlo3168_0343	PATRIC.265311.5.NC_006055.CDS.398704.399834.fwd	PATRIC	CDS	398704	399834	1131	+	FIG00020613	PLF_46239_00000220	PGF_00014311	YP_053584.1	376			Inosine-5'-monophosphate dehydrogenase (EC 1.1.1.205) / CBS domain
Mesoplasma florum L1	265311.5	NC_006055	fig|265311.5.peg.344	Mfl344	VBIMesFlo3168_0344	PATRIC.265311.5.NC_006055.CDS.399928.400548.fwd	PATRIC	CDS	399928	400548	621	+		PLF_46239_00000880	PGF_02233469	YP_053585.1	206			hypothetical protein
Mesoplasma florum L1	265311.5	NC_006055	fig|265311.5.peg.345	Mfl347	VBIMesFlo3168_0345	PATRIC.265311.5.NC_006055.CDS.401278.404568.rev	PATRIC	CDS	401278	404568	3291	-	FIG00001347	PLF_46239_00000355	PGF_00417603	YP_053588.1	1096			Chitinase (EC 3.2.1.14)
Mesoplasma florum L1	265311.5	NC_006055	fig|265311.5.peg.346	Mfl348	VBIMesFlo3168_0346	PATRIC.265311.5.NC_006055.CDS.404837.405088.rev	PATRIC	CDS	404837	405088	252	-	FIG01195515	PLF_46239_00000231	PGF_00018137	YP_053589.1	83			M. genitalium predicted coding region MG335.1
Mesoplasma florum L1	265311.5	NC_006055	fig|265311.5.peg.347	Mfl349	VBIMesFlo3168_0347	PATRIC.265311.5.NC_006055.CDS.405124.407091.rev	PATRIC	CDS	405124	407091	1968	-	FIG00020289	PLF_46239_00000037	PGF_00060396	YP_053590.1	655			Transketolase (EC 2.2.1.1)
Mesoplasma florum L1	265311.5	NC_006055	fig|265311.5.peg.348	Mfl350	VBIMesFlo3168_0348	PATRIC.265311.5.NC_006055.CDS.407075.407329.rev	PATRIC	CDS	407075	407329	255	-	FIG00638284	PLF_46239_00000659	PGF_02233369	YP_053591.1	84			hypothetical protein
Mesoplasma florum L1	265311.5	NC_006055	fig|265311.5.peg.349	Mfl351	VBIMesFlo3168_0349	PATRIC.265311.5.NC_006055.CDS.407358.408455.rev	PATRIC	CDS	407358	408455	1098	-	FIG00001499	PLF_46239_00000348	PGF_00007042	YP_053592.1	365			GTP-binding protein YqeH, required for biogenesis of 30S ribosome subunit
Mesoplasma florum L1	265311.5	NC_006055	fig|265311.5.peg.350	Mfl352	VBIMesFlo3168_0350	PATRIC.265311.5.NC_006055.CDS.408440.409351.rev	PATRIC	CDS	408440	409351	912	-	FIG00836469	PLF_46239_00000504	PGF_00225005	YP_053593.1	303			hypothetical protein
Mesoplasma florum L1	265311.5	NC_006055	fig|265311.5.peg.351	Mfl353	VBIMesFlo3168_0351	PATRIC.265311.5.NC_006055.CDS.409685.410158.fwd	PATRIC	CDS	409685	410158	474	+	FIG00638284	PLF_46239_00000756	PGF_00147633	YP_053594.1	157			hypothetical protein
Mesoplasma florum L1	265311.5	NC_006055	fig|265311.5.peg.352	Mfl354	VBIMesFlo3168_0352	PATRIC.265311.5.NC_006055.CDS.410186.412699.rev	PATRIC	CDS	410186	412699	2514	-	FIG00638284	PLF_46239_00000637	PGF_00244708	YP_053595.1	837			hypothetical protein
Mesoplasma florum L1	265311.5	NC_006055	fig|265311.5.peg.353	Mfl355	VBIMesFlo3168_0353	PATRIC.265311.5.NC_006055.CDS.412785.415406.rev	PATRIC	CDS	412785	415406	2622	-	FIG00000129	PLF_46239_00000021	PGF_00066453	YP_053596.1	873	valS	valS	Valyl-tRNA synthetase (EC 6.1.1.9)
Mesoplasma florum L1	265311.5	NC_006055	fig|265311.5.peg.354	Mfl356	VBIMesFlo3168_0354	PATRIC.265311.5.NC_006055.CDS.415514.418429.rev	PATRIC	CDS	415514	418429	2916	-	FIG00658111	PLF_46239_00000028	PGF_00016810	YP_053597.1	971			Lead, cadmium, zinc and mercury transporting ATPase (EC 3.6.3.3) (EC 3.6.3.5); Copper-translocating P-type ATPase (EC 3.6.3.4)
Mesoplasma florum L1	265311.5	NC_006055	fig|265311.5.peg.355	Mfl357	VBIMesFlo3168_0355	PATRIC.265311.5.NC_006055.CDS.418422.419018.rev	PATRIC	CDS	418422	419018	597	-	FIG00000298	PLF_46239_00000188	PGF_00007026	YP_053598.1	198	engB	engB	GTP-binding protein EngB
Mesoplasma florum L1	265311.5	NC_006055	fig|265311.5.peg.356	Mfl358	VBIMesFlo3168_0356	PATRIC.265311.5.NC_006055.CDS.419027.419563.rev	PATRIC	CDS	419027	419563	537	-		PLF_46239_00000717	PGF_02233409	YP_053599.1	178			unknown transmembrane protein
Mesoplasma florum L1	265311.5	NC_006055	fig|265311.5.peg.357	Mfl359	VBIMesFlo3168_0357	PATRIC.265311.5.NC_006055.CDS.419565.420173.rev	PATRIC	CDS	419565	420173	609	-	FIG00638284	PLF_46239_00000652	PGF_02233367	YP_053600.1	202			hypothetical protein
Mesoplasma florum L1	265311.5	NC_006055	fig|265311.5.peg.358	Mfl360	VBIMesFlo3168_0358	PATRIC.265311.5.NC_006055.CDS.420175.420846.rev	PATRIC	CDS	420175	420846	672	-	FIG00836175	PLF_46239_00000510	PGF_00391776	YP_053601.1	223			hypothetical protein
Mesoplasma florum L1	265311.5	NC_006055	fig|265311.5.peg.359	Mfl361	VBIMesFlo3168_0359	PATRIC.265311.5.NC_006055.CDS.420925.421635.fwd	PATRIC	CDS	420925	421635	711	+	FIG00834705	PLF_46239_00000544	PGF_02233328	YP_053602.1	236			FIG00834710: hypothetical protein
Mesoplasma florum L1	265311.5	NC_006055	fig|265311.5.peg.360	Mfl362	VBIMesFlo3168_0360	PATRIC.265311.5.NC_006055.CDS.421670.422278.rev	PATRIC	CDS	421670	422278	609	-	FIG01311525	PLF_46239_00000545	PGF_02233329	YP_053603.1	202			short chain dehydrogenase
Mesoplasma florum L1	265311.5	NC_006055	fig|265311.5.peg.361	Mfl362.1	VBIMesFlo3168_0361	PATRIC.265311.5.NC_006055.CDS.422405.422569.rev	PATRIC	CDS	422405	422569	165	-	FIG00000178	PLF_46239_00000266	PGF_00049868	YP_053604.1	54	rpsU	rpsU	SSU ribosomal protein S21p
Mesoplasma florum L1	265311.5	NC_006055	fig|265311.5.peg.362	Mfl363	VBIMesFlo3168_0362	PATRIC.265311.5.NC_006055.CDS.422689.423567.rev	PATRIC	CDS	422689	423567	879	-	FIG01422344	PLF_46239_00000653	PGF_00233903	YP_053605.1	292			hypothetical protein
Mesoplasma florum L1	265311.5	NC_006055	fig|265311.5.peg.363	Mfl364	VBIMesFlo3168_0363	PATRIC.265311.5.NC_006055.CDS.423567.423815.rev	PATRIC	CDS	423567	423815	249	-		PLF_46239_00000656	PGF_02233368	YP_053606.1	82			hypothetical protein
Mesoplasma florum L1	265311.5	NC_006055	fig|265311.5.peg.364	Mfl365	VBIMesFlo3168_0364	PATRIC.265311.5.NC_006055.CDS.423916.425649.rev	PATRIC	CDS	423916	425649	1734	-	FIG00000750	PLF_46239_00000061	PGF_00067428	YP_053607.1	577	aspS	aspS	Aspartyl-tRNA synthetase (EC 6.1.1.12)
Mesoplasma florum L1	265311.5	NC_006055	fig|265311.5.peg.365	Mfl366	VBIMesFlo3168_0365	PATRIC.265311.5.NC_006055.CDS.425652.426899.rev	PATRIC	CDS	425652	426899	1248	-	FIG00000087	PLF_46239_00000357	PGF_00012005	YP_053608.1	415	hisS	hisS	Histidyl-tRNA synthetase (EC 6.1.1.21)
Mesoplasma florum L1	265311.5	NC_006055	fig|265311.5.peg.366	Mfl367	VBIMesFlo3168_0366	PATRIC.265311.5.NC_006055.CDS.427000.428433.rev	PATRIC	CDS	427000	428433	1434	-	FIG00638284	PLF_46239_00000638	PGF_00348844	YP_053609.1	477			hypothetical protein
Mesoplasma florum L1	265311.5	NC_006055	fig|265311.5.peg.367	Mfl368	VBIMesFlo3168_0367	PATRIC.265311.5.NC_006055.CDS.428426.429385.rev	PATRIC	CDS	428426	429385	960	-	FIG00106663	PLF_46239_00000438	PGF_00421528	YP_053610.1	319			DNA polymerase III delta subunit (EC 2.7.7.7)
Mesoplasma florum L1	265311.5	NC_006055	fig|265311.5.peg.368	Mfl368.1	VBIMesFlo3168_0368	PATRIC.265311.5.NC_006055.CDS.429523.429768.fwd	PATRIC	CDS	429523	429768	246	+	FIG00000213	PLF_46239_00000265	PGF_00049864	YP_053611.1	81	rpsT	rpsT	SSU ribosomal protein S20p
Mesoplasma florum L1	265311.5	NC_006055	fig|265311.5.peg.369	Mfl369	VBIMesFlo3168_0369	PATRIC.265311.5.NC_006055.CDS.429811.431730.rev	PATRIC	CDS	429811	431730	1920	-	FIG00835987	PLF_46239_00000484	PGF_02233309	YP_053612.1	639			hypothetical protein
Mesoplasma florum L1	265311.5	NC_006055	fig|265311.5.peg.370	Mfl370	VBIMesFlo3168_0370	PATRIC.265311.5.NC_006055.CDS.431806.432300.rev	PATRIC	CDS	431806	432300	495	-		PLF_46239_00000718	PGF_02233410	YP_053613.1	164			unknown transmembrane protein
Mesoplasma florum L1	265311.5	NC_006055	fig|265311.5.peg.371	Mfl371	VBIMesFlo3168_0371	PATRIC.265311.5.NC_006055.CDS.432357.432707.rev	PATRIC	CDS	432357	432707	351	-	FIG00000164	PLF_46239_00000381	PGF_00048940	YP_053614.1	116			Ribosome-binding factor A
Mesoplasma florum L1	265311.5	NC_006055	fig|265311.5.peg.372	Mfl372	VBIMesFlo3168_0372	PATRIC.265311.5.NC_006055.CDS.432735.433385.rev	PATRIC	CDS	432735	433385	651	-	FIG00000443	PLF_46239_00000370	PGF_00425836	YP_053615.1	216			5'-methylthioadenosine nucleosidase (EC 3.2.2.16) @ S-adenosylhomocysteine nucleosidase (EC 3.2.2.9)
Mesoplasma florum L1	265311.5	NC_006055	fig|265311.5.peg.373	Mfl373	VBIMesFlo3168_0373	PATRIC.265311.5.NC_006055.CDS.433385.434494.rev	PATRIC	CDS	433385	434494	1110	-	FIG00068973	PLF_46239_00000085	PGF_00025605	YP_053616.1	369	nadD	nadD	Nicotinate-nucleotide adenylyltransferase (EC 2.7.7.18) / Hydrolase (HAD superfamily), YqeK
Mesoplasma florum L1	265311.5	NC_006055	fig|265311.5.peg.374	Mfl374	VBIMesFlo3168_0374	PATRIC.265311.5.NC_006055.CDS.434484.435023.rev	PATRIC	CDS	434484	435023	540	-	FIG01958835	PLF_46239_00000126	PGF_00413203	YP_053617.1	179			tRNA (cytidine(34)-2'-O)-methyltransferase (EC 2.1.1.207)
Mesoplasma florum L1	265311.5	NC_006055	fig|265311.5.peg.375	Mfl375	VBIMesFlo3168_0375	PATRIC.265311.5.NC_006055.CDS.435025.435621.rev	PATRIC	CDS	435025	435621	597	-	FIG00000584	PLF_46239_00000442	PGF_00026362	YP_053618.1	198			Nucleoside 5-triphosphatase RdgB (dHAPTP, dITP, XTP-specific) (EC 3.6.1.15)
Mesoplasma florum L1	265311.5	NC_006055	fig|265311.5.peg.376	Mfl376	VBIMesFlo3168_0376	PATRIC.265311.5.NC_006055.CDS.435684.436445.fwd	PATRIC	CDS	435684	436445	762	+	FIG00013416	PLF_46239_00000719	PGF_02233411	YP_053619.1	253			Choline kinase (EC 2.7.1.32)
Mesoplasma florum L1	265311.5	NC_006055	fig|265311.5.peg.377	Mfl377	VBIMesFlo3168_0377	PATRIC.265311.5.NC_006055.CDS.436450.437559.rev	PATRIC	CDS	436450	437559	1110	-	FIG00638284	PLF_46239_00001034	PGF_00341264	YP_053620.1	369			hypothetical protein
Mesoplasma florum L1	265311.5	NC_006055	fig|265311.5.peg.378	Mfl378	VBIMesFlo3168_0378	PATRIC.265311.5.NC_006055.CDS.437652.438782.rev	PATRIC	CDS	437652	438782	1131	-	FIG00121768	PLF_46239_00000409	PGF_02233298	YP_053621.1	376			Malate permease
Mesoplasma florum L1	265311.5	NC_006055	fig|265311.5.peg.379	Mfl379	VBIMesFlo3168_0379	PATRIC.265311.5.NC_006055.CDS.438878.439951.rev	PATRIC	CDS	438878	439951	1074	-	FIG00135469	PLF_46239_00000208	PGF_00054031	YP_053622.1	357			Aminopeptidase YpdF (MP-, MA-, MS-, AP-, NP- specific)
Mesoplasma florum L1	265311.5	NC_006055	fig|265311.5.peg.380	Mfl380	VBIMesFlo3168_0380	PATRIC.265311.5.NC_006055.CDS.440015.440158.rev	PATRIC	CDS	440015	440158	144	-	FIG00000053	PLF_46239_00000314	PGF_00016410	YP_053623.1	47			LSU ribosomal protein L33p @ LSU ribosomal protein L33p, zinc-dependent
Mesoplasma florum L1	265311.5	NC_006055	fig|265311.5.peg.381	Mfl381	VBIMesFlo3168_0381	PATRIC.265311.5.NC_006055.CDS.440341.441396.fwd	PATRIC	CDS	440341	441396	1056	+	FIG01564963	PLF_46239_00000508	PGF_00152694	YP_053624.1	351			hypothetical protein
Mesoplasma florum L1	265311.5	NC_006055	fig|265311.5.peg.382	Mfl382	VBIMesFlo3168_0382	PATRIC.265311.5.NC_006055.CDS.442022.443146.rev	PATRIC	CDS	442022	443146	1125	-	FIG00005243	PLF_46239_00000135	PGF_00033589	YP_053625.1	374			Acyl-CoA:1-acyl-sn-glycerol-3-phosphate acyltransferase (EC 2.3.1.51)
Mesoplasma florum L1	265311.5	NC_006055	fig|265311.5.peg.383	Mfl383	VBIMesFlo3168_0383	PATRIC.265311.5.NC_006055.CDS.443148.443633.rev	PATRIC	CDS	443148	443633	486	-	FIG00000048	PLF_46239_00000443	PGF_00423296	YP_053626.1	161			Dihydrofolate reductase (EC 1.5.1.3)
Mesoplasma florum L1	265311.5	NC_006055	fig|265311.5.peg.384	Mfl384	VBIMesFlo3168_0384	PATRIC.265311.5.NC_006055.CDS.443626.443961.rev	PATRIC	CDS	443626	443961	336	-	FIG00000540	PLF_46239_00000358	PGF_00012270	YP_053627.1	111			Holo-[acyl-carrier protein] synthase (EC 2.7.8.7)
Mesoplasma florum L1	265311.5	NC_006055	fig|265311.5.peg.385	Mfl385	VBIMesFlo3168_0385	PATRIC.265311.5.NC_006055.CDS.444044.444517.rev	PATRIC	CDS	444044	444517	474	-	FIG00001830	PLF_46239_00000175	PGF_00070425	YP_053628.1	157			dCMP deaminase (EC 3.5.4.12)
Mesoplasma florum L1	265311.5	NC_006055	fig|265311.5.peg.386	Mfl386	VBIMesFlo3168_0386	PATRIC.265311.5.NC_006055.CDS.444517.445962.rev	PATRIC	CDS	444517	445962	1446	-	FIG00638284	PLF_46239_00000609	PGF_00350256	YP_053629.1	481			hypothetical protein
Mesoplasma florum L1	265311.5	NC_006055	fig|265311.5.peg.387	Mfl387	VBIMesFlo3168_0387	PATRIC.265311.5.NC_006055.CDS.445943.446878.rev	PATRIC	CDS	445943	446878	936	-		PLF_46239_00000165	PGF_00048832	YP_053630.1	311			Ribosomal large subunit pseudouridine synthase D (EC 5.4.99.23)
Mesoplasma florum L1	265311.5	NC_006055	fig|265311.5.peg.388	Mfl388	VBIMesFlo3168_0388	PATRIC.265311.5.NC_006055.CDS.446862.447485.rev	PATRIC	CDS	446862	447485	624	-	FIG00000081	PLF_46239_00000448	PGF_00017440	YP_053631.1	207			Lipoprotein signal peptidase (EC 3.4.23.36)
Mesoplasma florum L1	265311.5	NC_006055	fig|265311.5.peg.389	Mfl389	VBIMesFlo3168_0389	PATRIC.265311.5.NC_006055.CDS.447505.450231.rev	PATRIC	CDS	447505	450231	2727	-	FIG00000085	PLF_46239_00000016	PGF_00015718	YP_053632.1	908	ileS	ileS	Isoleucyl-tRNA synthetase (EC 6.1.1.5)
Mesoplasma florum L1	265311.5	NC_006055	fig|265311.5.peg.390	Mfl390	VBIMesFlo3168_0390	PATRIC.265311.5.NC_006055.CDS.450510.451484.rev	PATRIC	CDS	450510	451484	975	-	FIG00836011	PLF_46239_00000546	PGF_00355160	YP_053633.1	324			FIG00836012: hypothetical protein
Mesoplasma florum L1	265311.5	NC_006055	fig|265311.5.peg.391	Mfl391	VBIMesFlo3168_0391	PATRIC.265311.5.NC_006055.CDS.451560.451958.rev	PATRIC	CDS	451560	451958	399	-		PLF_46239_00000456	PGF_00425749	YP_053634.1	132			FIG001960: FtsZ-interacting protein related to cell division
Mesoplasma florum L1	265311.5	NC_006055	fig|265311.5.peg.392	Mfl392	VBIMesFlo3168_0392	PATRIC.265311.5.NC_006055.CDS.451972.453162.rev	PATRIC	CDS	451972	453162	1191	-	FIG00000145	PLF_46239_00000354	PGF_00417091	YP_053635.1	396			Cell division protein FtsZ (EC 3.4.24.-)
Mesoplasma florum L1	265311.5	NC_006055	fig|265311.5.peg.393	Mfl393	VBIMesFlo3168_0393	PATRIC.265311.5.NC_006055.CDS.453177.454484.rev	PATRIC	CDS	453177	454484	1308	-	FIG00638284	PLF_46239_00000430	PGF_00416930	YP_053636.1	435			Cell division protein FtsA
Mesoplasma florum L1	265311.5	NC_006055	fig|265311.5.peg.394	Mfl394	VBIMesFlo3168_0394	PATRIC.265311.5.NC_006055.CDS.454506.455432.rev	PATRIC	CDS	454506	455432	927	-	FIG00000172	PLF_46239_00000064	PGF_00007632	YP_053637.1	308		mraW	16S rRNA (cytosine(1402)-N(4))-methyltransferase EC 2.1.1.199)
Mesoplasma florum L1	265311.5	NC_006055	fig|265311.5.peg.395	Mfl395	VBIMesFlo3168_0395	PATRIC.265311.5.NC_006055.CDS.455432.455887.rev	PATRIC	CDS	455432	455887	456	-	FIG00000547	PLF_46239_00000153	PGF_00417097	YP_053638.1	151			Cell division protein MraZ
Mesoplasma florum L1	265311.5	NC_006055	fig|265311.5.peg.396	Mfl396	VBIMesFlo3168_0396	PATRIC.265311.5.NC_006055.CDS.456012.456191.rev	PATRIC	CDS	456012	456191	180	-	FIG00006632	PLF_46239_00000216	PGF_00016405	YP_053639.1	59	rpmF	rpmF	LSU ribosomal protein L32p @ LSU ribosomal protein L32p, zinc-dependent
Mesoplasma florum L1	265311.5	NC_006055	fig|265311.5.peg.397	Mfl397	VBIMesFlo3168_0397	PATRIC.265311.5.NC_006055.CDS.456212.456706.rev	PATRIC	CDS	456212	456706	495	-	FIG00834351	PLF_46239_00000582	PGF_00002409	YP_053640.1	164			FIG01269488: protein, clustered with ribosomal protein L32p
Mesoplasma florum L1	265311.5	NC_006055	fig|265311.5.peg.398	Mfl398	VBIMesFlo3168_0398	PATRIC.265311.5.NC_006055.CDS.456711.459092.rev	PATRIC	CDS	456711	459092	2382	-	FIG00000116	PLF_46239_00000051	PGF_00033094	YP_053641.1	793		pheT	Phenylalanyl-tRNA synthetase beta chain (EC 6.1.1.20)
Mesoplasma florum L1	265311.5	NC_006055	fig|265311.5.peg.399	Mfl399	VBIMesFlo3168_0399	PATRIC.265311.5.NC_006055.CDS.459100.460152.rev	PATRIC	CDS	459100	460152	1053	-	FIG00000098	PLF_46239_00000032	PGF_00033076	YP_053642.1	350		pheS	Phenylalanyl-tRNA synthetase alpha chain (EC 6.1.1.20)
Mesoplasma florum L1	265311.5	NC_006055	fig|265311.5.peg.400	Mfl400	VBIMesFlo3168_0400	PATRIC.265311.5.NC_006055.CDS.460168.460788.rev	PATRIC	CDS	460168	460788	621	-	FIG00834367	PLF_46239_00000720	PGF_02233412	YP_053643.1	206			FIG00834370: hypothetical protein
Mesoplasma florum L1	265311.5	NC_006055	fig|265311.5.peg.401	Mfl401	VBIMesFlo3168_0401	PATRIC.265311.5.NC_006055.CDS.460796.465022.rev	PATRIC	CDS	460796	465022	4227	-	FIG01322547	PLF_46239_00000059	PGF_00194443	YP_053644.1	1408			hypothetical protein
Mesoplasma florum L1	265311.5	NC_006055	fig|265311.5.peg.402	Mfl402	VBIMesFlo3168_0402	PATRIC.265311.5.NC_006055.CDS.470174.470854.rev	PATRIC	CDS	470174	470854	681	-	FIG00015923	PLF_46239_00000602	PGF_00056484	YP_053645.1	226			ThiJ/PfpI family protein
Mesoplasma florum L1	265311.5	NC_006055	fig|265311.5.peg.403	Mfl403	VBIMesFlo3168_0403	PATRIC.265311.5.NC_006055.CDS.470877.472109.rev	PATRIC	CDS	470877	472109	1233	-	FIG01360707	PLF_46239_00000214	PGF_00022754	YP_053646.1	410			ATPase, AAA family
Mesoplasma florum L1	265311.5	NC_006055	fig|265311.5.peg.404	Mfl404	VBIMesFlo3168_0404	PATRIC.265311.5.NC_006055.CDS.472161.474524.rev	PATRIC	CDS	472161	474524	2364	-	FIG00132617	PLF_46239_00000030	PGF_00019550	YP_053647.1	787			ATP-dependent protease La (EC 3.4.21.53) Type I
Mesoplasma florum L1	265311.5	NC_006055	fig|265311.5.peg.405	Mfl405	VBIMesFlo3168_0405	PATRIC.265311.5.NC_006055.CDS.474634.475914.rev	PATRIC	CDS	474634	475914	1281	-	FIG00000286	PLF_46239_00000141	PGF_00417144	YP_053648.1	426			Cell division trigger factor (EC 5.2.1.8)
Mesoplasma florum L1	265311.5	NC_006055	fig|265311.5.peg.406	Mfl406	VBIMesFlo3168_0406	PATRIC.265311.5.NC_006055.CDS.475934.476233.rev	PATRIC	CDS	475934	476233	300	-	FIG00000213	PLF_46239_00000512	PGF_00374600	YP_053649.1	99			hypothetical protein
Mesoplasma florum L1	265311.5	NC_006055	fig|265311.5.peg.407	Mfl407	VBIMesFlo3168_0407	PATRIC.265311.5.NC_006055.CDS.476265.476822.rev	PATRIC	CDS	476265	476822	558	-	FIG00000177	PLF_46239_00000117	PGF_00060421	YP_053650.1	185			Translation elongation factor P
Mesoplasma florum L1	265311.5	NC_006055	fig|265311.5.peg.408	Mfl408	VBIMesFlo3168_0408	PATRIC.265311.5.NC_006055.CDS.476884.477321.rev	PATRIC	CDS	476884	477321	438	-	FIG00791521	PLF_46239_00000721	PGF_02233413	YP_053651.1	145			unknown transmembrane protein
Mesoplasma florum L1	265311.5	NC_006055	fig|265311.5.peg.409	Mfl409	VBIMesFlo3168_0409	PATRIC.265311.5.NC_006055.CDS.477395.478336.rev	PATRIC	CDS	477395	478336	942	-	FIG00000112	PLF_46239_00000233	PGF_00020768	YP_053652.1	313			Methionyl-tRNA formyltransferase (EC 2.1.2.9)
Mesoplasma florum L1	265311.5	NC_006055	fig|265311.5.peg.410	Mfl410	VBIMesFlo3168_0410	PATRIC.265311.5.NC_006055.CDS.478323.480452.rev	PATRIC	CDS	478323	480452	2130	-	FIG00833897	PLF_46239_00000288	PGF_00321152	YP_053653.1	709			hypothetical protein
Mesoplasma florum L1	265311.5	NC_006055	fig|265311.5.peg.411		VBIMesFlo3168_0411	PATRIC.265311.5.NC_006055.CDS.480403.480534.fwd	PATRIC	CDS	480403	480534	132	+		PLF_46239_00001035	PGF_02231750		43			hypothetical protein
Mesoplasma florum L1	265311.5	NC_006055	fig|265311.5.peg.412	Mfl411	VBIMesFlo3168_0412	PATRIC.265311.5.NC_006055.CDS.480560.481177.rev	PATRIC	CDS	480560	481177	618	-	FIG01422344	PLF_46239_00000657	PGF_00395258	YP_053654.1	205			hypothetical protein
Mesoplasma florum L1	265311.5	NC_006055	fig|265311.5.peg.413	Mfl412	VBIMesFlo3168_0413	PATRIC.265311.5.NC_006055.CDS.481235.482359.rev	PATRIC	CDS	481235	482359	1125	-	FIG00000626	PLF_46239_00000128	PGF_00413347	YP_053655.1	374		mnmA	tRNA-specific 2-thiouridylase MnmA
Mesoplasma florum L1	265311.5	NC_006055	fig|265311.5.peg.414	Mfl413	VBIMesFlo3168_0414	PATRIC.265311.5.NC_006055.CDS.482430.483788.rev	PATRIC	CDS	482430	483788	1359	-	FIG00016110	PLF_46239_00000604	PGF_00066964	YP_053656.1	452			Xanthine/uracil/thiamine/ascorbate permease family protein
Mesoplasma florum L1	265311.5	NC_006055	fig|265311.5.peg.415	Mfl414	VBIMesFlo3168_0415	PATRIC.265311.5.NC_006055.CDS.484209.485333.rev	PATRIC	CDS	484209	485333	1125	-	FIG00000070	PLF_46239_00000405	PGF_00417428	YP_053657.1	374			Chaperone protein DnaJ
Mesoplasma florum L1	265311.5	NC_006055	fig|265311.5.peg.416	Mfl415	VBIMesFlo3168_0416	PATRIC.265311.5.NC_006055.CDS.485388.487166.rev	PATRIC	CDS	485388	487166	1779	-	FIG00023369	PLF_46239_00000092	PGF_00417433	YP_053658.1	592	dnaK	dnaK	Chaperone protein DnaK
Mesoplasma florum L1	265311.5	NC_006055	fig|265311.5.peg.417	Mfl416	VBIMesFlo3168_0417	PATRIC.265311.5.NC_006055.CDS.487188.487751.rev	PATRIC	CDS	487188	487751	564	-	FIG00000103	PLF_46239_00000523	PGF_00010972	YP_053659.1	187			Heat shock protein GrpE
Mesoplasma florum L1	265311.5	NC_006055	fig|265311.5.peg.418	Mfl417	VBIMesFlo3168_0418	PATRIC.265311.5.NC_006055.CDS.487744.488772.rev	PATRIC	CDS	487744	488772	1029	-	FIG00000544	PLF_46239_00000073	PGF_00011014	YP_053660.1	342			Heat-inducible transcription repressor HrcA
Mesoplasma florum L1	265311.5	NC_006055	fig|265311.5.peg.419	Mfl418	VBIMesFlo3168_0419	PATRIC.265311.5.NC_006055.CDS.488827.490962.rev	PATRIC	CDS	488827	490962	2136	-	FIG00025216	PLF_46239_00000142	PGF_00418155	YP_053661.1	711			ClpB protein
Mesoplasma florum L1	265311.5	NC_006055	fig|265311.5.peg.420	Mfl419	VBIMesFlo3168_0420	PATRIC.265311.5.NC_006055.CDS.491075.491941.rev	PATRIC	CDS	491075	491941	867	-	FIG00000398	PLF_46239_00000114	PGF_00056897	YP_053662.1	288	thyA	thyA	Thymidylate synthase (EC 2.1.1.45)
Mesoplasma florum L1	265311.5	NC_006055	fig|265311.5.peg.421	Mfl420	VBIMesFlo3168_0421	PATRIC.265311.5.NC_006055.CDS.492000.492947.rev	PATRIC	CDS	492000	492947	948	-	FIG00000352	PLF_46239_00000435	PGF_00012263	YP_053663.1	315	ruvB	ruvB	Holliday junction DNA helicase RuvB
Mesoplasma florum L1	265311.5	NC_006055	fig|265311.5.peg.422	Mfl421	VBIMesFlo3168_0422	PATRIC.265311.5.NC_006055.CDS.492940.493488.rev	PATRIC	CDS	492940	493488	549	-	FIG00000314	PLF_46239_00000434	PGF_00012262	YP_053664.1	182			Holliday junction DNA helicase RuvA
Mesoplasma florum L1	265311.5	NC_006055	fig|265311.5.peg.423	Mfl422	VBIMesFlo3168_0423	PATRIC.265311.5.NC_006055.CDS.493558.495270.rev	PATRIC	CDS	493558	495270	1713	-	FIG00017059	PLF_46239_00000361	PGF_00017086	YP_053665.1	570			Lipid A export ATP-binding/permease protein MsbA
Mesoplasma florum L1	265311.5	NC_006055	fig|265311.5.peg.424	Mfl423	VBIMesFlo3168_0424	PATRIC.265311.5.NC_006055.CDS.495401.497245.rev	PATRIC	CDS	495401	497245	1845	-	FIG00017059	PLF_46239_00000001	PGF_00017086	YP_053666.1	614			Lipid A export ATP-binding/permease protein MsbA
Mesoplasma florum L1	265311.5	NC_006055	fig|265311.5.peg.425	Mfl424	VBIMesFlo3168_0425	PATRIC.265311.5.NC_006055.CDS.497367.498116.rev	PATRIC	CDS	497367	498116	750	-		PLF_46239_00000881	PGF_02233470	YP_053667.1	249			hypothetical protein
Mesoplasma florum L1	265311.5	NC_006055	fig|265311.5.peg.426	Mfl425	VBIMesFlo3168_0426	PATRIC.265311.5.NC_006055.CDS.498236.499594.fwd	PATRIC	CDS	498236	499594	1359	+	FIG00001469	PLF_46239_00000815	PGF_00069015	YP_053668.1	452			beta-glucosidase (EC 3.2.1.21)
Mesoplasma florum L1	265311.5	NC_006055	fig|265311.5.peg.427	Mfl426	VBIMesFlo3168_0427	PATRIC.265311.5.NC_006055.CDS.499598.501229.fwd	PATRIC	CDS	499598	501229	1632	+	FIG00097000	PLF_46239_00001036	PGF_00370220	YP_053669.1	543			PTS system, trehalose-specific IIB component (EC 2.7.1.69) / PTS system, trehalose-specific IIC component (EC 2.7.1.69)
Mesoplasma florum L1	265311.5	NC_006055	fig|265311.5.peg.428	Mfl427	VBIMesFlo3168_0428	PATRIC.265311.5.NC_006055.CDS.501265.502704.rev	PATRIC	CDS	501265	502704	1440	-	FIG00638284	PLF_46239_00000607	PGF_00161743	YP_053670.1	479			hypothetical protein
Mesoplasma florum L1	265311.5	NC_006055	fig|265311.5.peg.429	Mfl428	VBIMesFlo3168_0429	PATRIC.265311.5.NC_006055.CDS.502913.503413.rev	PATRIC	CDS	502913	503413	501	-		PLF_46239_00001017	PGF_02231740	YP_053671.1	166			predicted histone-like DNA-binding protein
Mesoplasma florum L1	265311.5	NC_006055	fig|265311.5.peg.430	Mfl429	VBIMesFlo3168_0430	PATRIC.265311.5.NC_006055.CDS.503732.507511.rev	PATRIC	CDS	503732	507511	3780	-	FIG00638284	PLF_46239_00000882	PGF_02233471	YP_053672.1	1259			hypothetical protein
Mesoplasma florum L1	265311.5	NC_006055	fig|265311.5.peg.431	Mfl430	VBIMesFlo3168_0431	PATRIC.265311.5.NC_006055.CDS.507621.509063.rev	PATRIC	CDS	507621	509063	1443	-	FIG00001882	PLF_46239_00000090	PGF_00427168	YP_053673.1	480			6-phospho-beta-glucosidase (EC 3.2.1.86)
Mesoplasma florum L1	265311.5	NC_006055	fig|265311.5.peg.432	Mfl431	VBIMesFlo3168_0432	PATRIC.265311.5.NC_006055.CDS.509047.510591.rev	PATRIC	CDS	509047	510591	1545	-	FIG00097000	PLF_46239_00000550	PGF_00326579	YP_053674.1	514			PTS system, trehalose-specific IIB component (EC 2.7.1.69) / PTS system, trehalose-specific IIC component (EC 2.7.1.69)
Mesoplasma florum L1	265311.5	NC_006055	fig|265311.5.peg.433	Mfl432	VBIMesFlo3168_0433	PATRIC.265311.5.NC_006055.CDS.510684.511436.rev	PATRIC	CDS	510684	511436	753	-		PLF_46239_00000642	PGF_00186504	YP_053675.1	250			hypothetical protein
Mesoplasma florum L1	265311.5	NC_006055	fig|265311.5.peg.434	Mfl433	VBIMesFlo3168_0434	PATRIC.265311.5.NC_006055.CDS.511458.511838.rev	PATRIC	CDS	511458	511838	381	-	FIG00791521	PLF_46239_00000549	PGF_02233331	YP_053676.1	126			unknown transmembrane protein
Mesoplasma florum L1	265311.5	NC_006055	fig|265311.5.peg.435	Mfl434	VBIMesFlo3168_0435	PATRIC.265311.5.NC_006055.CDS.512060.512758.fwd	PATRIC	CDS	512060	512758	699	+		PLF_46239_00001538	PGF_00269377	YP_053677.1	232			hypothetical protein
Mesoplasma florum L1	265311.5	NC_006055	fig|265311.5.peg.436	Mfl435	VBIMesFlo3168_0436	PATRIC.265311.5.NC_006055.CDS.512776.513462.fwd	PATRIC	CDS	512776	513462	687	+		PLF_46239_00001688	PGF_00213936	YP_053678.1	228			unknown transmembrane protein
Mesoplasma florum L1	265311.5	NC_006055	fig|265311.5.peg.437	Mfl436	VBIMesFlo3168_0437	PATRIC.265311.5.NC_006055.CDS.513671.513859.rev	PATRIC	CDS	513671	513859	189	-		PLF_46239_00000722	PGF_02233414	YP_053679.1	62			unknown transmembrane protein
Mesoplasma florum L1	265311.5	NC_006055	fig|265311.5.peg.438	Mfl437	VBIMesFlo3168_0438	PATRIC.265311.5.NC_006055.CDS.513870.515222.rev	PATRIC	CDS	513870	515222	1353	-	FIG00011140	PLF_46239_00000327	PGF_00039818	YP_053680.1	450			Putative Xaa-His dipeptidase
Mesoplasma florum L1	265311.5	NC_006055	fig|265311.5.peg.439	Mfl438	VBIMesFlo3168_0439	PATRIC.265311.5.NC_006055.CDS.515233.515976.rev	PATRIC	CDS	515233	515976	744	-		PLF_46239_00000548	PGF_00075590	YP_053681.1	247			heat shock protein chaperone
Mesoplasma florum L1	265311.5	NC_006055	fig|265311.5.peg.440	Mfl439	VBIMesFlo3168_0440	PATRIC.265311.5.NC_006055.CDS.516223.516510.rev	PATRIC	CDS	516223	516510	288	-	FIG00000189	PLF_46239_00000191	PGF_00016385	YP_053682.1	95	rpmA	rpmA	LSU ribosomal protein L27p
Mesoplasma florum L1	265311.5	NC_006055	fig|265311.5.peg.441	Mfl440	VBIMesFlo3168_0441	PATRIC.265311.5.NC_006055.CDS.516512.516826.rev	PATRIC	CDS	516512	516826	315	-	FIG00007256	PLF_46239_00000447	PGF_00003535	YP_053683.1	104			FIG139598: Potential ribosomal protein
Mesoplasma florum L1	265311.5	NC_006055	fig|265311.5.peg.442	Mfl441	VBIMesFlo3168_0442	PATRIC.265311.5.NC_006055.CDS.516829.517128.rev	PATRIC	CDS	516829	517128	300	-	FIG00000276	PLF_46239_00000186	PGF_00016365	YP_053684.1	99	rplU	rplU	LSU ribosomal protein L21p
Mesoplasma florum L1	265311.5	NC_006055	fig|265311.5.peg.443	Mfl442	VBIMesFlo3168_0443	PATRIC.265311.5.NC_006055.CDS.517292.517684.rev	PATRIC	CDS	517292	517684	393	-	FIG00638284	PLF_46239_00000491	PGF_00235014	YP_053685.1	130			hypothetical protein
Mesoplasma florum L1	265311.5	NC_006055	fig|265311.5.peg.444		VBIMesFlo3168_0444	PATRIC.265311.5.NC_006055.CDS.517751.517897.rev	PATRIC	CDS	517751	517897	147	-		PLF_46239_00000412	PGF_02233301		48			hypothetical protein
Mesoplasma florum L1	265311.5	NC_006055	fig|265311.5.peg.445	Mfl443	VBIMesFlo3168_0445	PATRIC.265311.5.NC_006055.CDS.517966.518388.rev	PATRIC	CDS	517966	518388	423	-		PLF_46239_00000412	PGF_02233301	YP_053686.1	140			hypothetical protein
Mesoplasma florum L1	265311.5	NC_006055	fig|265311.5.peg.446	Mfl444	VBIMesFlo3168_0446	PATRIC.265311.5.NC_006055.CDS.518513.522931.rev	PATRIC	CDS	518513	522931	4419	-	FIG01700561	PLF_46239_00000490	PGF_00082304	YP_053687.1	1472			hypothetical protein
Mesoplasma florum L1	265311.5	NC_006055	fig|265311.5.peg.447		VBIMesFlo3168_0447	PATRIC.265311.5.NC_006055.CDS.523389.523538.fwd	PATRIC	CDS	523389	523538	150	+		PLF_46239_00000568	PGF_02233345		49			hypothetical protein
Mesoplasma florum L1	265311.5	NC_006055	fig|265311.5.peg.448		VBIMesFlo3168_0448	PATRIC.265311.5.NC_006055.CDS.523546.523668.fwd	PATRIC	CDS	523546	523668	123	+		PLF_46239_00000568	PGF_02233345		40			hypothetical protein
Mesoplasma florum L1	265311.5	NC_006055	fig|265311.5.peg.449		VBIMesFlo3168_0449	PATRIC.265311.5.NC_006055.CDS.524146.524274.fwd	PATRIC	CDS	524146	524274	129	+		PLF_46239_00002642	PGF_02233120		42			hypothetical protein
Mesoplasma florum L1	265311.5	NC_006055	fig|265311.5.peg.450	Mfl446	VBIMesFlo3168_0450	PATRIC.265311.5.NC_006055.CDS.524857.527580.rev	PATRIC	CDS	524857	527580	2724	-	FIG00001347	PLF_46239_00001539	PGF_00417602	YP_053688.1	907			Chitinase (EC 3.2.1.14)
Mesoplasma florum L1	265311.5	NC_006055	fig|265311.5.peg.451	Mfl447	VBIMesFlo3168_0451	PATRIC.265311.5.NC_006055.CDS.527599.528456.rev	PATRIC	CDS	527599	528456	858	-	FIG01739145	PLF_46239_00000509	PGF_00251011	YP_053689.1	285			hypothetical protein
Mesoplasma florum L1	265311.5	NC_006055	fig|265311.5.peg.452	Mfl448	VBIMesFlo3168_0452	PATRIC.265311.5.NC_006055.CDS.529927.530652.rev	PATRIC	CDS	529927	530652	726	-		PLF_46239_00000883	PGF_00299385	YP_053690.1	241			hypothetical protein
Mesoplasma florum L1	265311.5	NC_006055	fig|265311.5.peg.453		VBIMesFlo3168_0453	PATRIC.265311.5.NC_006055.CDS.530720.530953.rev	PATRIC	CDS	530720	530953	234	-		PLF_46239_00001037	PGF_02231751		77			unknown transmembrane protein
Mesoplasma florum L1	265311.5	NC_006055	fig|265311.5.peg.454		VBIMesFlo3168_0454	PATRIC.265311.5.NC_006055.CDS.531354.531476.rev	PATRIC	CDS	531354	531476	123	-		PLF_46239_00001038	PGF_02231752		40			hypothetical protein
Mesoplasma florum L1	265311.5	NC_006055	fig|265311.5.peg.455	Mfl449	VBIMesFlo3168_0455	PATRIC.265311.5.NC_006055.CDS.531528.532379.rev	PATRIC	CDS	531528	532379	852	-		PLF_46239_00000610	PGF_02233349	YP_053691.1	283			hypothetical protein
Mesoplasma florum L1	265311.5	NC_006055	fig|265311.5.peg.456	Mfl450	VBIMesFlo3168_0456	PATRIC.265311.5.NC_006055.CDS.532382.533089.rev	PATRIC	CDS	532382	533089	708	-	FIG00744535	PLF_46239_00000395	PGF_00199014	YP_053692.1	235			hypothetical protein
Mesoplasma florum L1	265311.5	NC_006055	fig|265311.5.peg.457	Mfl451	VBIMesFlo3168_0457	PATRIC.265311.5.NC_006055.CDS.533193.533795.rev	PATRIC	CDS	533193	533795	603	-		PLF_46239_00000178	PGF_00251055	YP_053693.1	200			hypothetical protein
Mesoplasma florum L1	265311.5	NC_006055	fig|265311.5.peg.458	Mfl452	VBIMesFlo3168_0458	PATRIC.265311.5.NC_006055.CDS.533959.534711.rev	PATRIC	CDS	533959	534711	753	-	FIG01422344	PLF_46239_00000723	PGF_02233415	YP_053694.1	250			Hypothetical transmembrane protein
Mesoplasma florum L1	265311.5	NC_006055	fig|265311.5.peg.459	Mfl453	VBIMesFlo3168_0459	PATRIC.265311.5.NC_006055.CDS.534791.535627.rev	PATRIC	CDS	534791	535627	837	-		PLF_46239_00000724	PGF_02233416	YP_053695.1	278			hypothetical protein
Mesoplasma florum L1	265311.5	NC_006055	fig|265311.5.peg.460	Mfl454	VBIMesFlo3168_0460	PATRIC.265311.5.NC_006055.CDS.535709.536476.rev	PATRIC	CDS	535709	536476	768	-		PLF_46239_00000725	PGF_02233417	YP_053696.1	255			hypothetical protein
Mesoplasma florum L1	265311.5	NC_006055	fig|265311.5.peg.461	Mfl455	VBIMesFlo3168_0461	PATRIC.265311.5.NC_006055.CDS.536623.536850.rev	PATRIC	CDS	536623	536850	228	-	FIG00003460	PLF_46239_00000392	PGF_00165598	YP_053697.1	75			hypothetical protein
Mesoplasma florum L1	265311.5	NC_006055	fig|265311.5.peg.462	Mfl456	VBIMesFlo3168_0462	PATRIC.265311.5.NC_006055.CDS.536837.537970.rev	PATRIC	CDS	536837	537970	1134	-	FIG00638284	PLF_46239_00000483	PGF_00377977	YP_053698.1	377			hypothetical protein
Mesoplasma florum L1	265311.5	NC_006055	fig|265311.5.peg.463	Mfl457	VBIMesFlo3168_0463	PATRIC.265311.5.NC_006055.CDS.538048.538284.rev	PATRIC	CDS	538048	538284	237	-		PLF_46239_00000511	PGF_00378059	YP_053699.1	78			hypothetical protein
Mesoplasma florum L1	265311.5	NC_006055	fig|265311.5.peg.464	Mfl458	VBIMesFlo3168_0464	PATRIC.265311.5.NC_006055.CDS.538304.539896.rev	PATRIC	CDS	538304	539896	1593	-		PLF_46239_00000726	PGF_00097733	YP_053700.1	530			unknown lipoprotein
Mesoplasma florum L1	265311.5	NC_006055	fig|265311.5.peg.465	Mfl459	VBIMesFlo3168_0465	PATRIC.265311.5.NC_006055.CDS.539922.541943.rev	PATRIC	CDS	539922	541943	2022	-	FIG00638284	PLF_46239_00000340	PGF_00390532	YP_053701.1	673			hypothetical protein
[truncated: 220 more rows]
