# Supplementary material for: Genome‐scale metabolic modeling reveals key features of a minimal gene set
Source: Mol Syst Biol. 2021 Jul 20;17(7):e10099. doi: 10.15252/msb.202010099 (PMC8290834; doi:10.15252/msb.202010099)
Supplement: Supplementary file 4 — Dataset EV2 [file MSB-17-e10099-s005.xlsx]

## Sheet: Content
Dataset EV2 - M. florum homology modeling results
Sheet 1 - ssbio and HMMER pre-screening against the PDB
Sheet 2 - 3D reconstruction by I-TASSER

## Sheet: M. florum ssbio HMMER modeling
gene	rank	seq_len	BLAST PDB ID*	BLAST Evalue*	BLAST % ID*	BLAST % sim*	PFAM PDB hit	PFAM IDs	domain_start	domain_end	domain_percent_cov	domain_identity_percent	domain_similarity_percent	domain_evalue	is_transport
YP_053865.1	1	137	3j9w	9.85E-47	0.7591240876	0.8394160584	5li0_l	['PF00164.24']	2	136	0.9781021898	0.7313432836	0.8740740741	2.80E-63	FALSE
YP_053362.1	2	102	5njt	2.54E-33	0.7352941176	0.862745098	5li0_j	['PF00338.21']	1	102	0.9901960784	0.702970297	0.8529411765	4.50E-43	FALSE
YP_053862.1	3	394	3avv	4.92E-160	0.7182741117	0.8223350254	3u2q_A	['PF00009.26', 'PF03144.24', 'PF03143.16']	1	393	0.9949238579	0.7244897959	0.8290816327	9.10E-191	FALSE
YP_053388.1	4	121	3j9w	9.71E-36	0.7107438017	0.8512396694	5li0_m	['PF00416.21']	2	120	0.9752066116	0.6779661017	0.8319327731	2.90E-48	FALSE
YP_053864.1	5	155	5nd8	1.48E-56	0.6967741935	0.8387096774	1hus_A	['PF00177.20']	2	155	0.9870967742	0.6928104575	0.8636363636	1.10E-70	FALSE
YP_053682.1	6	95	3j9w	2.27E-27	0.6947368421	0.8315789474	4wce_T	['PF01016.18']	5	95	0.9473684211	0.7444444444	0.8791208791	8.50E-41	FALSE
YP_053387.1	7	37	4v61	1.05E-07	0.6756756757	0.8918918919	4v4i_b	['PF00444.17']	1	37	0.972972973	0.8055555556	0.8918918919	1.30E-15	FALSE
YP_053375.1	8	180	5njt	4.99E-62	0.6722222222	0.8222222222	3j3v_F	['PF00281.18', 'PF00673.20']	3	180	0.9833333333	0.6836158192	0.8483146067	1.70E-76	FALSE
YP_053366.1	9	281	3j3v	1.56E-97	0.6690391459	0.8149466192	3j3v_C	['PF00181.22', 'PF03947.17']	1	279	0.9893238434	0.6726618705	0.8369565217	1.40E-124	FALSE
YP_053367.1	10	87	5nd9	1.41E-25	0.6666666667	0.7471264368	5li0_s	['PF00203.20']	4	83	0.908045977	0.746835443	0.8625	1.40E-34	FALSE
YP_053386.1	11	78	2n8n	1.21E-21	0.6666666667	0.7692307692	2n8n_A	['PF01176.18']	1	70	0.8846153846	0.7536231884	0.8714285714	8.40E-29	FALSE
YP_053370.1	12	137	3j9w	6.83E-44	0.6642335766	0.802919708	5li0_P	['PF00252.17']	1	136	0.9854014599	0.6444444444	0.7941176471	1.30E-55	FALSE
YP_053684.1	13	99	3j9w	1.25E-21	0.6565656566	0.7474747475	3j3v_R	['PF00829.20']	1	99	0.9898989899	0.6632653061	0.797979798	7.20E-33	FALSE
YP_053376.1	14	61	5nd9	1.35E-14	0.6557377049	0.8032786885	5li0_n	['PF00253.20']	2	61	0.9672131148	0.6610169492	0.8166666667	7.40E-25	FALSE
YP_053411.1	15	320	2a1y	9.35E-124	0.653125	0.825	1ypf_A	['PF00478.24']	3	320	0.990625	0.6593059937	0.8396226415	5.20E-143	FALSE
YP_053819.1	16	404	3zlb	2.02E-132	0.646039604	0.7797029703	3zlb_A	['PF00162.18']	6	403	0.9826732673	0.6549118388	0.8025316456	1.40E-159	FALSE
YP_053377.1	17	129	5njt	1.92E-34	0.6279069767	0.7674418605	5li0_h	['PF00410.18']	3	129	0.976744186	0.5952380952	0.8031496063	1.40E-41	FALSE
YP_053372.1	18	85	1eg0	7.13E-18	0.6235294118	0.7294117647	1eg0_G	['PF00366.19']	2	84	0.9647058824	0.7804878049	0.8795180723	8.90E-38	FALSE
YP_053355.1	19	479	4xd7	7.20E-164	0.617954071	0.7473903967	5hkk_D	['PF02874.22', 'PF00006.24']	17	468	0.9415448852	0.6807095344	0.8252212389	3.60E-203	FALSE
YP_053863.1	20	689	4v9k	0.00E+00	0.6153846154	0.7648766328	2xex_A	['PF00009.26', 'PF03144.24', 'PF14492.5', 'PF03764.17', 'PF00679.23']	1	687	0.9956458636	0.6967930029	0.8326055313	3.80E-315	FALSE
YP_053346.1	21	412	3pgy	2.57E-140	0.6140776699	0.7524271845	3pgy_A	['PF00464.18']	5	408	0.9781553398	0.6277915633	0.7871287129	2.10E-164	FALSE
YP_053391.1	22	119	3j9w	5.68E-29	0.6134453782	0.8319327731	3j3v_N	['PF01196.18']	2	119	0.9831932773	0.6153846154	0.8305084746	7.00E-41	FALSE
YP_053389.1	23	130	5t7v	2.66E-37	0.6076923077	0.7307692308	5li0_k	['PF00411.18']	11	127	0.8923076923	0.7155172414	0.8803418803	8.20E-54	FALSE
YP_053710.1	24	453	3zlh	1.17E-141	0.587196468	0.7240618102	3zlh_A	['PF03952.15', 'PF00113.21']	1	450	0.9911699779	0.6146993318	0.8041474654	2.00E-167	FALSE
YP_053784.1	25	89	3j9w	3.58E-23	0.5842696629	0.7752808989	5li0_p	['PF00886.18']	2	86	0.9438202247	0.5595238095	0.7882352941	8.40E-25	FALSE
YP_053270.1	26	499	3e9i	2.07E-160	0.5811623246	0.749498998	3a74_A	['PF01336.24', 'PF00152.19']	5	496	0.9839679359	0.5885947047	0.7868852459	9.00E-189	FALSE
YP_053734.1	27	131	5nd8	2.93E-33	0.5801526718	0.7099236641	5li0_i	['PF00380.18']	5	131	0.9618320611	0.6031746032	0.7637795276	1.10E-42	FALSE
YP_053373.1	28	122	4wce	1.58E-30	0.5737704918	0.7131147541	1whi_A	['PF00238.18']	1	122	0.9918032787	0.6859504132	0.8606557377	6.90E-50	FALSE
YP_053820.1	29	337	1hdg	1.21E-101	0.5727002967	0.7359050445	1hdg_O	['PF00044.23', 'PF02800.19']	4	330	0.9673590504	0.5889570552	0.7839506173	2.10E-118	FALSE
YP_053368.1	30	112	3j3w	1.08E-23	0.5714285714	0.7410714286	5li0_V	['PF00237.18']	1	110	0.9732142857	0.6055045872	0.7181818182	4.00E-33	FALSE
YP_053662.1	31	288	4dq1	3.48E-85	0.5694444444	0.6909722222	4dq1_A	['PF00303.18']	4	115	0.3854166667	0.5675675676	0.7142857143	8.60E-36	FALSE
YP_053849.1	32	227	3j3w	1.15E-61	0.5682819383	0.731277533	3j3v_5	['PF00687.20']	1	225	0.986784141	0.6026785714	0.7644444444	3.10E-83	FALSE
YP_053789.1	33	206	2jas	1.63E-57	0.567961165	0.7718446602	2jaq_A	['PF01712.18']	1	203	0.9805825243	0.5792079208	0.8069306931	1.00E-74	FALSE
YP_053584.1	34	380	4mjm	5.88E-117	0.5578947368	0.7315789474	4mjm_A	['PF00478.24']	10	379	0.9710526316	0.593495935	0.8081081081	1.80E-142	FALSE
YP_053379.1	35	115	3j9w	1.41E-24	0.5565217391	0.6695652174	3j3v_O	['PF00861.21']	2	115	0.9826086957	0.6460176991	0.7894736842	9.90E-39	FALSE
YP_053347.1	36	207	1i5e	5.80E-58	0.5555555556	0.7198067633	1i5e_A	['PF14681.5']	7	207	0.9661835749	0.575	0.7462686567	1.60E-69	FALSE
YP_053361.1	37	220	5dbu	1.82E-59	0.5545454545	0.7318181818	5dbu_A	['PF01791.8']	1	219	0.9909090909	0.5550458716	0.7442922374	5.10E-73	FALSE
YP_053298.1	38	615	1t5l	0.00E+00	0.5463414634	0.6861788618	3uwx_B	['PF04851.14', 'PF00271.30', 'PF12344.7', 'PF02151.18']	2	610	0.9886178862	0.5723684211	0.7483552632	9.00E-220	FALSE
YP_053525.1	39	88	3j9w	2.88E-16	0.5454545455	0.7386363636	5li0_o	['PF00312.21']	2	88	0.9772727273	0.5581395349	0.7356321839	6.40E-24	FALSE
YP_053828.1	40	208	5nd9	2.15E-53	0.5432692308	0.7163461538	5li0_d	['PF00163.18', 'PF01479.24']	3	205	0.9711538462	0.5544554455	0.7525252525	4.90E-64	FALSE
YP_053658.1	41	592	4ani	9.01E-167	0.5405405405	0.6739864865	2v7y_A	['PF00012.19']	5	511	0.8547297297	0.6699604743	0.8498023715	3.10E-221	FALSE
YP_053661.1	42	711	4d2u	0.00E+00	0.5372714487	0.7327707454	1qvr_A	['PF02861.19', 'PF02861.19', 'PF00004.28', 'PF07724.13', 'PF10431.8']	9	698	0.9690576653	0.5965166909	0.7855072464	6.50E-260	FALSE
YP_053900.1	43	364	1jal	1.18E-105	0.5357142857	0.6923076923	1jal_A	['PF01926.22', 'PF06071.12']	1	364	0.9972527473	0.5454545455	0.7438016529	1.40E-126	FALSE
YP_053770.1	44	721	1peu	0.00E+00	0.5353675451	0.7031900139	5im3_A	['PF03477.15', 'PF03477.15', 'PF00317.20', 'PF02867.14']	147	618	0.653259362	0.2951167728	0.5484581498	9.50E-50	FALSE
YP_053353.1	45	525	5hkk	6.63E-162	0.5352380952	0.7104761905	5hkk_A	['PF02874.22', 'PF00006.24', 'PF00306.26']	2	492	0.9333333333	0.5836734694	0.7983706721	4.10E-188	FALSE
YP_053481.1	46	377	1fug	1.41E-111	0.5331564987	0.6737400531	1xrb_A	['PF00438.19', 'PF02772.15', 'PF02773.15']	2	375	0.9893899204	0.5469168901	0.7272727273	2.00E-131	FALSE
YP_053322.1	47	76	3j9w	1.39E-16	0.5263157895	0.6315789474	5li0_r	['PF01084.19']	8	74	0.8684210526	0.6818181818	0.8059701493	5.20E-25	FALSE
YP_053715.1	48	600	2ywg	1.19E-178	0.525	0.725	2ywe_A	['PF00009.26', 'PF03144.24', 'PF00679.23', 'PF06421.11']	1	598	0.995	0.567839196	0.7876254181	2.80E-227	FALSE
YP_053431.1	49	120	3j9w	1.77E-24	0.525	0.675	4wce_N	['PF00453.17']	1	117	0.9666666667	0.6293103448	0.7777777778	1.10E-40	FALSE
YP_053628.1	50	157	2w4l	2.60E-41	0.5222929936	0.7133757962	2w4l_A	['PF00383.22']	2	148	0.9299363057	0.5136986301	0.7823129252	2.90E-48	FALSE
YP_053850.1	51	142	1eg0	4.40E-29	0.5211267606	0.6971830986	3j3v_6	['PF03946.13', 'PF00298.18']	1	135	0.9436619718	0.5447761194	0.7259259259	7.20E-39	FALSE
YP_053440.1	52	435	4dcu	4.76E-123	0.5172413793	0.6896551724	2hjg_A	['PF01926.22', 'PF01926.22', 'PF14714.5']	2	435	0.9954022989	0.5219399538	0.7235023041	3.00E-143	FALSE
YP_053495.1	53	426	1b0z	2.67E-124	0.5164319249	0.6713615023	3ifs_A	['PF00342.18']	20	425	0.9507042254	0.5580246914	0.7438423645	2.30E-142	FALSE
YP_053797.1	54	181	4gfq	1.75E-38	0.5138121547	0.6961325967	4gfq_A	['PF01765.18']	3	180	0.9779005525	0.5310734463	0.7303370787	2.90E-50	FALSE
YP_053735.1	55	150	3j3v	8.29E-38	0.5133333333	0.66	3j3v_J	['PF00572.17']	2	141	0.9266666667	0.5467625899	0.7214285714	7.80E-47	FALSE
YP_053874.1	56	363	1zbt	2.98E-90	0.5123966942	0.7052341598	1zbt_A	['PF03462.17', 'PF00472.19']	5	356	0.9669421488	0.5299145299	0.75	1.30E-114	FALSE
YP_053299.1	57	949	3zqj	0.00E+00	0.5110642782	0.6944151739	2r6f_A	['PF00005.26']	3	948	0.9957850369	0.5597883598	0.7606382979	0.00E+00	FALSE
YP_053378.1	58	180	3j9w	1.23E-42	0.5055555556	0.7111111111	1c04_B	['PF00347.22', 'PF00347.22']	2	177	0.9722222222	0.5485714286	0.7314285714	3.10E-54	FALSE
YP_053583.1	59	513	1gpm	2.32E-145	0.5048732943	0.6686159844	1gpm_A	['PF00117.27', 'PF02540.16', 'PF00958.21']	5	513	0.9902534113	0.5236220472	0.7288801572	2.30E-168	FALSE
YP_053365.1	60	94	4wfb	4.31E-16	0.5	0.6170212766	4wce_Q	['PF00276.19']	3	89	0.914893617	0.5465116279	0.7093023256	2.40E-24	FALSE
YP_053478.1	61	367	1zu5	3.13E-92	0.4986376022	0.6239782016	1zu4_A	['PF02881.18', 'PF00448.21']	55	363	0.8392370572	0.6688311688	0.854368932	6.60E-132	FALSE
YP_053363.1	62	238	5njt	5.41E-55	0.4957983193	0.6176470588	3j3v_D	['PF00297.21']	2	202	0.8403361345	0.59	0.7512437811	1.20E-69	FALSE
YP_053655.1	63	374	2det	3.10E-100	0.4946524064	0.6711229947	2der_A	['PF03054.15']	3	371	0.9839572193	0.5027173913	0.702247191	2.30E-112	FALSE
YP_053574.1	64	293	3aal	7.47E-71	0.4914675768	0.6552901024	3aal_A	['PF01261.23']	6	289	0.9658703072	0.5088339223	0.7183098592	8.90E-80	FALSE
YP_053772.1	65	340	3dhz	7.75E-92	0.4911764706	0.6470588235	1kgn_A	['PF00268.20']	26	340	0.9235294118	0.5636942675	0.7714285714	6.50E-121	FALSE
YP_053711.1	66	612	4zcl	8.64E-161	0.4901960784	0.6748366013	5a9v_A	['PF00009.26', 'PF03144.24', 'PF00679.23']	4	603	0.9787581699	0.510851419	0.7307692308	2.70E-190	FALSE
YP_053590.1	67	655	3m49	1.33E-178	0.4900763359	0.6732824427	3hyl_A	['PF00456.20', 'PF02779.23', 'PF02780.19']	8	653	0.9847328244	0.4992248062	0.7043343653	6.50E-204	FALSE
YP_053500.1	68	472	3rhh	5.27E-111	0.4872881356	0.6546610169	3prl_A	['PF00171.21']	9	469	0.9745762712	0.5065217391	0.7006507592	1.70E-138	FALSE
YP_053345.1	69	146	3ph3	2.12E-33	0.4863013699	0.6712328767	3he8_A	['PF02502.17']	3	145	0.9726027397	0.4929577465	0.7062937063	2.00E-40	FALSE
YP_053415.1	70	323	2pfk	8.13E-81	0.4860681115	0.6563467492	1pfk_A	['PF00365.19']	2	312	0.959752322	0.5064516129	0.7009646302	1.20E-94	FALSE
YP_053257.1	71	422	2dq3	1.15E-105	0.4857819905	0.6706161137	2dq3_A	['PF02403.21', 'PF00587.24']	1	415	0.981042654	0.5169082126	0.7325301205	3.00E-138	FALSE
YP_053550.1	72	647	4i3h	6.78E-165	0.485316847	0.627511592	4juo_C	['PF02518.25', 'PF00204.24', 'PF01751.21', 'PF00986.20']	6	633	0.9690880989	0.5709728868	0.75	1.20E-230	FALSE
YP_053468.1	73	66	3j9w	1.13E-05	0.4848484848	0.6818181818	4wce_U	['PF00830.18']	2	59	0.8636363636	0.4912280702	0.7543859649	8.00E-13	FALSE
YP_053781.1	74	128	5t7v	7.87E-27	0.484375	0.6640625	4wce_M	['PF01245.19']	14	120	0.828125	0.5849056604	0.7943925234	6.00E-37	FALSE
YP_053290.1	75	163	3bqe	2.55E-42	0.4785276074	0.6748466258	3bqe_A	['PF01625.20']	1	158	0.963190184	0.4968152866	0.6962025316	1.60E-51	FALSE
YP_053357.1	76	134	1usp	2.92E-25	0.4776119403	0.6268656716	1usp_B	['PF02566.18']	1	133	0.9850746269	0.4848484848	0.6466165414	1.00E-28	FALSE
YP_053905.1	77	235	4m7w	8.52E-51	0.4765957447	0.6340425532	4m7w_A	['PF01048.19']	2	233	0.9829787234	0.4805194805	0.6637931034	5.80E-59	FALSE
YP_053639.1	78	59	5a9z	7.39E-08	0.4745762712	0.6101694915	3j3v_0	['PF01783.22']	1	55	0.9152542373	0.5	0.6363636364	2.00E-14	FALSE
YP_053517.1	79	170	4lza	8.90E-36	0.4705882353	0.6352941176	4lza_A	['PF00156.26']	3	170	0.9823529412	0.4790419162	0.6428571429	4.90E-43	FALSE
YP_053381.1	80	145	5nd9	4.57E-24	0.4689655172	0.6	4wce_I	['PF00828.18']	1	145	0.9931034483	0.5763888889	0.7172413793	8.30E-45	FALSE
YP_053384.1	81	212	5g3y	2.03E-48	0.4669811321	0.6698113208	5g3y_A	['PF00406.21', 'PF05191.13']	1	211	0.9905660377	0.4619047619	0.7109004739	3.00E-57	FALSE
YP_053547.1	82	208	3w8r	4.20E-49	0.4663461538	0.6346153846	3w8r_A	['PF00485.17']	7	206	0.9567307692	0.5075376884	0.702020202	5.00E-57	FALSE
YP_053509.1	83	451	1ati	3.69E-102	0.465631929	0.6629711752	1ati_A	['PF00587.24', 'PF03129.19']	2	449	0.9911308204	0.4720357942	0.6808035714	5.60E-107	FALSE
YP_053673.1	84	480	2xhy	3.23E-116	0.4645833333	0.6375	2xhy_A	['PF00232.17']	4	475	0.98125	0.4670912951	0.6752688172	7.60E-133	FALSE
YP_053888.1	85	532	3nva	5.60E-136	0.4642857143	0.6560150376	3nva_A	['PF06418.13', 'PF00117.27']	3	529	0.9887218045	0.4942965779	0.7286527514	5.20E-167	FALSE
YP_053771.1	86	151	3n3b	3.43E-37	0.4635761589	0.6158940397	3n39_C	['PF07972.10']	21	150	0.8543046358	0.5426356589	0.734375	1.60E-41	FALSE
YP_053911.1	87	626	2zxh	1.53E-147	0.4616613419	0.6277955272	2zxh_A	['PF01134.21', 'PF13932.5']	4	617	0.9792332268	0.4747145188	0.6705107084	6.50E-169	FALSE
YP_053364.1	88	208	3j9w	9.69E-45	0.4615384615	0.6586538462	3j3v_E	['PF00573.21']	5	207	0.9711538462	0.4702970297	0.6915422886	2.10E-56	FALSE
YP_053829.1	89	413	1jii	8.73E-101	0.4600484262	0.607748184	1jii_A	['PF00579.24', 'PF01479.24']	3	410	0.985472155	0.5208845209	0.7156862745	9.40E-133	FALSE
YP_053274.1	90	483	4ipl	8.35E-121	0.4596273292	0.6583850932	4ipl_A	['PF00232.17']	6	480	0.9813664596	0.4641350211	0.7145969499	3.10E-137	FALSE
YP_053838.1	91	317	4ln1	8.60E-77	0.4574132492	0.6340694006	3wsv_A	['PF00056.22', 'PF02866.17']	1	308	0.9684542587	0.4951140065	0.7012987013	3.20E-89	FALSE
YP_053782.1	92	243	3ky7	3.72E-58	0.4567901235	0.6666666667	3ky7_A	['PF01746.20']	1	236	0.9670781893	0.485106383	0.7415254237	1.30E-72	FALSE
YP_053718.1	93	473	1hc7	3.93E-123	0.4566596195	0.6680761099	1h4q_A	['PF00587.24', 'PF03129.19', 'PF09180.10']	5	473	0.9894291755	0.4594017094	0.697228145	1.30E-140	FALSE
YP_053447.1	94	346	4po1	2.65E-84	0.4566473988	0.6387283237	3cmu_A	['PF00154.20', 'PF00154.20', 'PF00154.20', 'PF00154.20', 'PF00154.20', 'PF00154.20']	48	343	0.8526011561	0.5322033898	0.7533783784	3.60E-99	FALSE
YP_053315.1	95	432	1f1o	1.23E-103	0.4560185185	0.6550925926	2x75_A	['PF00206.19', 'PF10397.8']	1	428	0.9884259259	0.4613583138	0.6838407494	1.40E-120	FALSE
YP_053442.1	96	90	5l8z	1.60E-11	0.4555555556	0.6	5l8z_A	['PF00216.20']	1	90	0.9888888889	0.595505618	0.7444444444	1.30E-24	FALSE
YP_053246.1	97	635	4juo	4.69E-147	0.4551181102	0.6251968504	4juo_C	['PF02518.25', 'PF00204.24', 'PF01751.21', 'PF00986.20']	4	630	0.9858267717	0.4984025559	0.7049441786	1.40E-189	FALSE
YP_053252.1	98	484	4ipl	1.04E-115	0.4545454545	0.6425619835	4ipl_A	['PF00232.17']	7	480	0.9772727273	0.4651162791	0.7	5.60E-129	FALSE
YP_053884.1	99	296	4to8	1.39E-63	0.4527027027	0.625	4to8_A	['PF01116.19']	9	295	0.9662162162	0.493006993	0.7269503546	1.30E-81	FALSE
YP_053369.1	100	241	3j9w	5.31E-52	0.4522821577	0.6141078838	5li0_c	['PF07650.16', 'PF00189.19']	1	212	0.8755186722	0.5308056872	0.7259615385	2.70E-64	FALSE
YP_053407.1	101	286	3p2o	6.64E-60	0.451048951	0.6433566434	3l07_A	['PF00763.22', 'PF02882.18']	1	277	0.965034965	0.4637681159	0.6811594203	2.10E-74	FALSE
YP_053812.1	102	588	3zq4	2.89E-151	0.4506802721	0.6598639456	3zq4_A	['PF00753.26', 'PF07521.11']	31	585	0.9421768707	0.4783393502	0.7210144928	2.00E-172	FALSE
YP_053314.1	103	429	4m0g	1.57E-107	0.4498834499	0.6386946387	4m0g_A	['PF00709.20']	4	427	0.986013986	0.475177305	0.695754717	1.50E-128	FALSE
YP_053374.1	104	109	4wf9	1.66E-11	0.4495412844	0.5871559633	4wce_R	['PF00467.28', 'PF17136.3']	7	106	0.9082568807	0.4949494949	0.65	4.10E-20	FALSE
YP_053856.1	105	483	4ipl	2.50E-114	0.4492753623	0.6335403727	4ipl_A	['PF00232.17']	3	479	0.9855072464	0.4579831933	0.7028199566	5.10E-134	FALSE
YP_053744.1	106	532	1ejj	1.12E-121	0.4492481203	0.6409774436	1ejj_A	['PF01676.17', 'PF06415.12']	4	531	0.9906015038	0.4478178368	0.695481336	1.90E-135	FALSE
YP_053746.1	107	275	2btm	9.10E-66	0.4472727273	0.6109090909	5ibx_C	['PF00121.17']	28	274	0.8945454545	0.5040650407	0.7044534413	2.70E-77	FALSE
YP_053632.1	108	908	1ffy	0.00E+00	0.4471365639	0.6167400881	1ffy_A	['PF00133.21', 'PF08264.12', 'PF06827.13']	5	908	0.9944933921	0.4739756368	0.671460177	8.60E-272	FALSE
YP_053359.1	109	434	1brw	1.60E-101	0.4447004608	0.6152073733	1brw_A	['PF02885.16', 'PF00591.20', 'PF07831.12']	7	405	0.9170506912	0.4899497487	0.694235589	6.70E-118	FALSE
YP_053705.1	110	189	3h83	1.49E-38	0.4444444444	0.619047619	3h83_A	['PF00156.26']	7	179	0.9100529101	0.488372093	0.7321428571	2.80E-45	FALSE
YP_053276.1	111	509	4qrd	3.07E-120	0.4440078585	0.6227897839	4qrd_A	['PF09334.10', 'PF08264.12']	3	481	0.9390962672	0.4748953975	0.6931106472	1.70E-139	FALSE
YP_053875.1	112	203	2j9r	2.23E-49	0.4433497537	0.645320197	2ja1_A	['PF00265.17']	12	200	0.9261083744	0.4840425532	0.7608695652	9.80E-58	FALSE
YP_053317.1	113	186	4qt4	8.53E-38	0.4408602151	0.6774193548	4qt4_A	['PF01195.18']	2	186	0.9892473118	0.4456521739	0.6918918919	1.30E-47	FALSE
YP_053603.1	114	202	3d7l	1.37E-38	0.4405940594	0.6336633663	3d7l_A	['PF13561.5']	1	202	0.995049505	0.4776119403	0.7135678392	1.20E-51	FALSE
YP_053774.1	115	446	3g5r	6.57E-108	0.4394618834	0.634529148	3g5q_A	['PF01134.21']	5	421	0.932735426	0.4615384615	0.7014563107	7.10E-117	FALSE
YP_053598.1	116	198	1sul	1.32E-42	0.4393939394	0.6363636364	1sul_A	['PF01926.22']	6	192	0.9393939394	0.4623655914	0.7150537634	1.30E-51	FALSE
YP_053652.1	117	313	4iqf	5.72E-66	0.4376996805	0.6134185304	4iqf_A	['PF00551.18', 'PF02911.17']	4	299	0.9424920128	0.4644067797	0.6756756757	7.00E-79	FALSE
YP_053280.1	118	329	3dva	1.86E-79	0.4376899696	0.6686930091	3duf_B	['PF02779.23', 'PF02780.19']	1	327	0.990881459	0.4417177914	0.7169230769	6.20E-92	FALSE
YP_053385.1	119	252	4fo7	6.22E-59	0.4365079365	0.6428571429	4fo7_A	['PF00557.23']	1	248	0.9801587302	0.4453441296	0.689516129	1.00E-68	FALSE
YP_053291.1	120	101	4a5m	8.24E-19	0.4356435644	0.6138613861	4a5m_A	['PF01638.16']	3	98	0.9405940594	0.4631578947	0.6979166667	1.10E-22	FALSE
YP_053283.1	121	322	1r5j	1.45E-62	0.4347826087	0.6118012422	1r5j_A	['PF01515.18']	19	321	0.9378881988	0.4602649007	0.6633663366	3.80E-73	FALSE
YP_053741.1	122	539	5brq	1.12E-109	0.4304267161	0.6103896104	5brq_A	['PF00128.23', 'PF16657.4']	3	535	0.987012987	0.4473684211	0.6622889306	4.90E-138	FALSE
YP_053383.1	123	135	1r5t	8.82E-22	0.4296296296	0.5555555556	1r5t_A	['PF00383.22']	10	133	0.9111111111	0.4715447154	0.6209677419	1.50E-25	FALSE
YP_053451.1	124	149	2ob7	2.98E-20	0.4295302013	0.6510067114	2ob7_B	['PF01668.17']	6	148	0.9530201342	0.4507042254	0.7272727273	3.60E-29	FALSE
YP_053732.1	125	801	1obc	3.18E-170	0.429463171	0.6242197253	3ziu_A	['PF00133.21', 'PF00133.21', 'PF08264.12']	3	228	0.2808988764	0.6622222222	0.814159292	9.10E-101	FALSE
YP_053284.1	126	396	2iir	1.31E-85	0.4292929293	0.6590909091	2iir_A	['PF00871.16']	2	393	0.9873737374	0.4552429668	0.7142857143	1.80E-104	FALSE
YP_053403.1	127	479	3ip4	3.54E-105	0.4279749478	0.6137787056	3ip4_B	['PF02934.14', 'PF02637.17']	3	469	0.9728601253	0.4420600858	0.6516129032	6.20E-127	FALSE
YP_053251.1	128	464	4ze4	9.67E-104	0.4224137931	0.6271551724	4ze4_A	['PF00232.17']	3	462	0.9892241379	0.431372549	0.652173913	2.30E-120	FALSE
YP_053480.1	129	254	4b2o	2.89E-54	0.4173228346	0.6338582677	4b2o_A	['PF13277.5']	1	253	0.9921259843	0.4166666667	0.6758893281	1.50E-64	FALSE
YP_053433.1	130	350	5dk4	4.34E-82	0.4171428571	0.6	3prh_A	['PF00579.24']	16	347	0.9457142857	0.4743202417	0.7217125382	2.10E-100	FALSE
YP_053536.1	131	629	3jcj	2.06E-125	0.4165341812	0.6073131955	5me0_W	['PF04760.14', 'PF08364.10', 'PF04760.14', 'PF00009.26', 'PF11987.7']	44	627	0.9268680445	0.4528301887	0.6909722222	4.10E-156	FALSE
YP_053726.1	132	317	4ydu	1.47E-65	0.4164037855	0.6214511041	4ydu_A	['PF00814.24']	1	312	0.9810725552	0.421221865	0.6346153846	1.40E-71	FALSE
YP_053858.1	133	466	4zep	3.66E-104	0.4163090129	0.6072961373	4ze4_A	['PF00232.17']	3	462	0.9849785408	0.4226579521	0.6456521739	9.30E-121	FALSE
YP_053650.1	134	185	1yby	4.75E-31	0.4162162162	0.5621621622	1yby_A	['PF08207.11', 'PF01132.19', 'PF09285.10']	2	183	0.9783783784	0.4640883978	0.6373626374	5.00E-44	FALSE
YP_053418.1	135	644	1nyr	2.39E-142	0.4161490683	0.6071428571	1nyq_A	['PF02824.20', 'PF07973.13', 'PF00587.24', 'PF03129.19']	3	640	0.9891304348	0.431711146	0.6735015773	4.70E-175	FALSE
YP_053304.1	136	311	5uwy	1.52E-61	0.4147909968	0.5916398714	5uwy_A	['PF07992.13']	9	309	0.9646302251	0.4566666667	0.6810631229	9.80E-79	FALSE
YP_053607.1	137	577	4rmf	3.99E-133	0.4142114385	0.6187175043	1efw_A	['PF01336.24', 'PF00152.19', 'PF02938.13']	1	576	0.9965337955	0.4139130435	0.6579861111	4.50E-146	FALSE
YP_053249.1	138	487	4ipn	8.21E-102	0.4127310062	0.6057494867	4ipl_A	['PF00232.17']	6	484	0.9815195072	0.4309623431	0.6767895879	2.00E-117	FALSE
YP_053843.1	139	122	4v9o	4.55E-09	0.4098360656	0.5737704918	3j7z_6	['PF16320.4', 'PF00542.18']	1	122	0.9918032787	0.5041322314	0.7024793388	5.90E-23	FALSE
YP_053493.1	140	328	3uyi	1.15E-62	0.4085365854	0.5701219512	3uyi_A	['PF00248.20']	9	318	0.9420731707	0.427184466	0.6451612903	1.70E-72	FALSE
YP_053400.1	141	666	2owo	1.31E-132	0.4069069069	0.6231231231	2owo_A	['PF01653.17', 'PF03120.15', 'PF03119.15', 'PF14520.5', 'PF12826.6', 'PF00533.25']	8	663	0.9834834835	0.4076335878	0.6524390244	7.00E-146	FALSE
YP_053630.1	142	311	1qyu	1.68E-51	0.4051446945	0.5819935691	1v9f_A	['PF01479.24', 'PF00849.21']	3	296	0.9421221865	0.4232081911	0.6258503401	3.80E-57	FALSE
YP_053570.1	143	267	3hp7	9.48E-44	0.404494382	0.606741573	3hp7_A	['PF01479.24', 'PF01728.18']	2	264	0.9812734082	0.4083969466	0.6159695817	3.90E-52	FALSE
YP_053316.1	144	347	1dku	2.84E-66	0.4034582133	0.5734870317	1dkr_A	['PF13793.5', 'PF14572.5']	6	320	0.9048991354	0.4840764331	0.7450331126	2.90E-86	FALSE
YP_053706.1	145	142	1vhx	3.41E-18	0.4014084507	0.5985915493	1vhx_A	['PF03652.14']	3	140	0.9647887324	0.4160583942	0.6617647059	2.20E-22	FALSE
YP_053277.1	146	452	5vn0	2.34E-96	0.3982300885	0.6283185841	5er0_A	['PF07992.13', 'PF02852.21']	1	439	0.9690265487	0.404109589	0.6643678161	9.80E-108	FALSE
YP_053916.1	147	211	2ccg	4.30E-37	0.3981042654	0.5924170616	4gfd_A	['PF02223.16']	2	204	0.9573459716	0.4257425743	0.685	9.00E-46	FALSE
YP_053390.1	148	317	5tw1	2.60E-53	0.3974763407	0.5741324921	5tw1_A	['PF01193.23', 'PF01000.25', 'PF03118.14']	20	316	0.9337539432	0.4189189189	0.6279863481	6.10E-62	FALSE
YP_053802.1	149	297	3agq	7.81E-47	0.3973063973	0.5723905724	1efu_B	['PF00889.18']	3	294	0.9797979798	0.4020618557	0.6231884058	1.10E-49	FALSE
YP_053435.1	150	189	2fhp	1.45E-25	0.3968253968	0.5661375661	2fhp_A	['PF03602.14']	1	168	0.8835978836	0.4251497006	0.6407185629	9.80E-31	FALSE
YP_053281.1	151	422	3dv0	3.19E-65	0.3957345972	0.5473933649	3duf_I	['PF00364.21', 'PF02817.16', 'PF00198.22']	2	422	0.9952606635	0.4	0.5724465558	3.40E-80	FALSE
YP_053786.1	152	187	2prd	5.24E-32	0.3957219251	0.5454545455	2prd_A	['PF00719.18']	5	160	0.8288770053	0.4774193548	0.6794871795	4.60E-42	FALSE
YP_053721.1	153	450	2xxa	2.63E-81	0.3955555556	0.5822222222	2xxa_A	['PF02881.18', 'PF00448.21', 'PF02978.18']	5	429	0.9422222222	0.429245283	0.6776470588	4.10E-102	FALSE
YP_053459.1	154	223	2fca	9.80E-38	0.3946188341	0.5829596413	2fca_A	['PF02390.16']	1	216	0.9641255605	0.4093023256	0.640776699	3.00E-45	FALSE
YP_053642.1	155	350	2rhs	4.76E-80	0.3914285714	0.5314285714	2rhq_A	['PF01409.19']	82	347	0.7571428571	0.5169811321	0.7366412214	1.00E-88	FALSE
YP_053635.1	156	396	3wgj	4.79E-71	0.3914141414	0.5151515152	4m8i_A	['PF00091.24', 'PF12327.7']	6	395	0.9823232323	0.5167095116	0.7526595745	8.10E-108	FALSE
YP_053518.1	157	187	2ofi	1.94E-41	0.3903743316	0.6203208556	1lmz_A	['PF03352.12']	5	184	0.9572192513	0.374301676	0.6333333333	3.90E-43	FALSE
YP_053891.1	158	482	2o5r	5.37E-83	0.3900414938	0.5746887967	2o5r_A	['PF00749.20']	4	478	0.9834024896	0.388185654	0.6341991342	1.20E-96	FALSE
YP_053803.1	159	283	3j9w	1.46E-56	0.3886925795	0.5583038869	5li0_b	['PF00318.19']	25	244	0.7738515901	0.4611872146	0.7	1.10E-62	FALSE
YP_053840.1	160	1284	5d4c	0.00E+00	0.3878504673	0.535046729	5tw1_C	['PF04563.14', 'PF04561.13', 'PF04565.15', 'PF10385.8', 'PF00562.27', 'PF04560.19']	183	379	0.1526479751	0.3775510204	0.670212766	1.30E-36	FALSE
YP_053720.1	161	155	1to0	1.62E-23	0.3870967742	0.5935483871	1to0_A	['PF02590.16']	1	155	0.9935483871	0.4025974026	0.6516129032	4.10E-28	FALSE
YP_053879.1	162	212	5dbu	1.76E-37	0.3867924528	0.6132075472	5dbu_A	['PF01791.8']	1	211	0.9905660377	0.3857142857	0.654028436	1.70E-43	FALSE
YP_053645.1	163	226	4p5p	1.56E-36	0.3849557522	0.5398230088	4p5p_A	['PF01965.23']	1	224	0.9867256637	0.3946188341	0.6153846154	1.40E-45	FALSE
YP_053647.1	164	787	3m6a	3.24E-170	0.3837357052	0.500635324	3m6a_A	['PF00004.28', 'PF05362.12']	264	780	0.6556543837	0.5852713178	0.7872340426	1.40E-198	FALSE
YP_053668.1	165	452	5foo	3.45E-90	0.3827433628	0.6039823009	5foo_A	['PF00232.17']	1	448	0.9889380531	0.3803131991	0.6361607143	4.90E-104	FALSE
YP_053297.1	166	943	1m74	0.00E+00	0.3817603393	0.5387062566	1m6n_A	['PF07517.13', 'PF01043.19', 'PF07516.12']	5	780	0.821845175	0.4735483871	0.6920103093	5.90E-224	FALSE
YP_053472.1	167	231	1o0w	1.74E-29	0.380952381	0.5887445887	1o0w_A	['PF14622.5', 'PF00035.25']	3	228	0.974025974	0.3822222222	0.6283185841	2.10E-37	FALSE
YP_053839.1	168	1254	4ylp	0.00E+00	0.3787878788	0.523923445	2gho_D	['PF04997.11', 'PF00623.19', 'PF04983.17', 'PF05000.16', 'PF04998.16', 'PF04998.16']	6	141	0.1076555024	0.6444444444	0.8059701493	1.10E-51	FALSE
YP_053798.1	169	238	1z9d	5.66E-41	0.3781512605	0.5756302521	1z9d_A	['PF00696.27']	3	231	0.9579831933	0.4210526316	0.6637554585	4.70E-54	FALSE
YP_053416.1	170	478	4yng	5.40E-83	0.3765690377	0.5209205021	4yng_A	['PF00224.20', 'PF02887.15']	11	420	0.8556485356	0.4425427873	0.6575682382	5.20E-95	FALSE
YP_053615.1	171	216	4gmh	1.90E-24	0.375	0.5694444444	3bl6_A	['PF01048.19']	4	201	0.912037037	0.4111675127	0.6111111111	8.80E-30	FALSE
YP_053914.1	172	240	3lpm	9.09E-42	0.375	0.5791666667	2ozv_A	['PF05175.13']	21	226	0.8541666667	0.2487804878	0.5194174757	3.20E-09	FALSE
YP_053278.1	173	334	5iby	3.56E-52	0.374251497	0.5658682635	5iby_A	['PF03099.18', 'PF10437.8']	7	333	0.9760479042	0.3803680982	0.6146788991	3.70E-62	FALSE
YP_053380.1	174	206	3j9w	1.12E-30	0.3737864078	0.4368932039	1pkp_A	['PF00333.19', 'PF03719.14']	40	180	0.6796116505	0.6857142857	0.8865248227	3.20E-62	FALSE
YP_053554.1	175	469	4zeh	2.40E-96	0.3731343284	0.5991471215	4ze4_A	['PF00232.17']	4	464	0.9808102345	0.402173913	0.6572668113	4.50E-119	FALSE
YP_053324.1	176	448	2vye	2.09E-73	0.3727678571	0.5669642857	2vye_A	['PF00772.20', 'PF03796.14']	14	446	0.9642857143	0.3958333333	0.6447058824	7.30E-89	FALSE
YP_053730.1	177	314	5j21	1.62E-57	0.372611465	0.5732484076	3dev_A	['PF01368.19', 'PF02272.18']	3	312	0.9840764331	0.3624595469	0.6322580645	2.30E-59	FALSE
YP_053489.1	178	408	5j8q	1.63E-65	0.3725490196	0.5661764706	5j8q_A	['PF00266.18']	2	405	0.987745098	0.3722084367	0.6	2.60E-75	FALSE
YP_053622.1	179	357	3q6d	2.69E-66	0.3725490196	0.5994397759	3q6d_A	['PF01321.17', 'PF00557.23']	5	353	0.974789916	0.3735632184	0.6570605187	4.20E-78	FALSE
YP_053823.1	180	275	1l1t	2.02E-48	0.3709090909	0.5818181818	1l1t_A	['PF01149.23', 'PF06831.13', 'PF06827.13']	1	274	0.9927272727	0.3736263736	0.6153846154	2.00E-52	FALSE
YP_053608.1	181	457	1qe0	6.56E-76	0.3698030635	0.5536105033	1qe0_A	['PF13393.5', 'PF03129.19']	43	454	0.8993435449	0.4087591241	0.6504854369	5.40E-93	FALSE
YP_053254.1	182	452	1xzq	1.98E-74	0.3694690265	0.6017699115	1xzp_A	['PF10396.8', 'PF12631.6', 'PF01926.22']	3	452	0.9933628319	0.4142538976	0.6933333333	2.20E-101	FALSE
YP_053393.1	183	315	4huq	8.21E-61	0.3650793651	0.5079365079	4mki_B	['PF00005.26']	31	304	0.8666666667	0.4468864469	0.7222222222	1.10E-71	FALSE
YP_053617.1	184	179	4pzk	2.50E-34	0.3631284916	0.5810055866	4pzk_A	['PF00588.18']	5	167	0.905027933	0.4012345679	0.6564417178	2.40E-40	FALSE
YP_053507.1	185	301	3ieu	5.31E-42	0.3621262458	0.5448504983	3ieu_A	['PF01926.22', 'PF07650.16']	3	299	0.9833887043	0.4054054054	0.6317567568	7.10E-62	FALSE
YP_053287.1	186	266	1yix	6.59E-40	0.3609022556	0.5902255639	1j6o_A	['PF01026.20']	10	264	0.954887218	0.374015748	0.662601626	2.70E-47	FALSE
YP_053483.1	187	442	3g5q	5.04E-88	0.3597285068	0.5656108597	3g5q_A	['PF01134.21']	4	404	0.9049773756	0.3975	0.6591478697	8.90E-96	FALSE
YP_053471.1	188	331	1vi1	1.44E-50	0.3595166163	0.5679758308	1vi1_A	['PF02504.14']	3	329	0.9848942598	0.3650306748	0.6265432099	5.00E-63	FALSE
YP_053582.1	189	78	2k4k	5.66E-08	0.358974359	0.641025641	2k4k_A	['PF00575.22']	4	76	0.9230769231	0.3888888889	0.7	3.50E-11	FALSE
YP_053882.1	190	308	4xck	7.90E-46	0.3571428571	0.5584415584	1rk2_A	['PF00294.23']	4	306	0.9805194805	0.3609271523	0.6112956811	3.90E-57	FALSE
YP_053917.1	191	196	3ve5	1.94E-29	0.3571428571	0.5357142857	3vdp_A	['PF00633.22', 'PF02132.14', 'PF13662.5']	8	193	0.943877551	0.3891891892	0.6182795699	7.80E-34	FALSE
YP_053581.1	192	163	3pl1	1.20E-17	0.3558282209	0.5214723926	3pl1_A	['PF00857.19']	3	154	0.9263803681	0.3708609272	0.5723684211	1.20E-18	FALSE
YP_053663.1	193	315	3pfi	9.49E-48	0.3555555556	0.5301587302	3pfi_A	['PF05496.11', 'PF05491.12']	4	306	0.9587301587	0.380794702	0.5907590759	3.90E-58	FALSE
YP_053486.1	194	135	3l7x	1.90E-21	0.3555555556	0.4962962963	1y23_A	['PF01230.22']	3	113	0.8148148148	0.4454545455	0.6818181818	1.40E-25	FALSE
YP_053596.1	195	873	1gax	1.64E-164	0.3550973654	0.5040091638	1gax_A	['PF00133.21', 'PF08264.12', 'PF10458.8']	7	871	0.9896907216	0.3888888889	0.6128654971	1.90E-184	FALSE
YP_053464.1	196	223	2fli	5.99E-40	0.3542600897	0.6098654709	2fli_A	['PF00834.18']	2	221	0.9820627803	0.3561643836	0.6682242991	1.30E-42	FALSE
YP_053890.1	197	402	4lrl	8.88E-59	0.3532338308	0.5497512438	2o6i_A	['PF01966.21']	1	401	0.9950248756	0.3575	0.5860349127	1.20E-65	FALSE
YP_053419.1	198	102	1m7t	2.73E-15	0.3529411765	0.5098039216	2o7k_A	['PF00085.19']	5	95	0.8823529412	0.4777777778	0.6593406593	2.00E-20	FALSE
YP_053808.1	199	723	3pjr	6.61E-108	0.3526970954	0.561549101	1pjr_A	['PF00580.20', 'PF13361.5']	3	719	0.9903181189	0.3617318436	0.6097902098	3.80E-129	FALSE
YP_053763.1	200	244	3fiu	1.99E-35	0.3524590164	0.5450819672	3fiu_A	['PF02540.16']	4	238	0.9590163934	0.4230769231	0.6468085106	1.10E-50	FALSE
YP_053439.1	201	219	1q3t	1.58E-29	0.3515981735	0.5799086758	1q3t_A	['PF02224.17']	3	209	0.9406392694	0.3737864078	0.6328502415	1.20E-36	FALSE
YP_053279.1	202	370	3dv0	3.04E-59	0.3513513514	0.5081081081	1w85_A	['PF00676.19']	15	356	0.9216216216	0.3870967742	0.6111111111	1.40E-71	FALSE
YP_053288.1	203	263	1j6o	1.18E-36	0.3498098859	0.5437262357	1j6o_A	['PF01026.20']	5	260	0.969581749	0.3607843137	0.6454183267	6.40E-43	FALSE
YP_053534.1	204	103	1g2r	5.16E-10	0.3495145631	0.4757281553	1g2r_A	['PF04296.12']	19	96	0.7475728155	0.4805194805	0.6923076923	9.60E-16	FALSE
YP_053463.1	205	298	1t9h	8.61E-46	0.3489932886	0.5973154362	1t9h_A	['PF16745.4', 'PF03193.15']	2	298	0.9932885906	0.3513513514	0.6182432432	9.80E-54	FALSE
YP_053484.1	206	216	4lyl	2.94E-38	0.3472222222	0.5092592593	3zoq_A	['PF03167.18']	25	214	0.875	0.4126984127	0.5873015873	1.60E-45	FALSE
YP_053327.1	207	441	3tqo	1.49E-66	0.3469387755	0.5850340136	3tqo_A	['PF01406.18', 'PF09190.10']	2	396	0.8934240363	0.3502538071	0.6435897436	5.90E-77	FALSE
YP_053697.1	208	75	3vk0	1.69E-07	0.3466666667	0.5333333333	4fn3_A	['PF01381.21']	11	68	0.76	0.4035087719	0.7586206897	2.80E-11	FALSE
YP_053922.1	209	110	1d6t	1.14E-05	0.3454545455	0.4545454545	1d6t_A	['PF00825.17']	6	100	0.8545454545	0.4361702128	0.5638297872	1.20E-13	FALSE
YP_053638.1	210	151	1n0f	4.39E-23	0.3443708609	0.5960264901	1n0e_A	['PF02381.17', 'PF02381.17']	5	144	0.9205298013	0.3741007194	0.7246376812	3.40E-29	FALSE
YP_053247.1	211	825	4ddq	6.93E-156	0.343030303	0.4618181818	4ddq_A	['PF00521.19']	7	505	0.6036363636	0.5682730924	0.7815631263	4.30E-181	FALSE
YP_053826.1	212	400	2c5s	2.46E-56	0.3425	0.515	2c5s_A	['PF02926.16', 'PF02568.13']	3	382	0.9475	0.4168865435	0.635883905	2.90E-89	FALSE
YP_053627.1	213	111	1f7t	5.99E-06	0.3423423423	0.5405405405	5cxd_A	['PF01648.19']	1	107	0.954954955	0.3113207547	0.6261682243	1.10E-07	FALSE
YP_053811.1	214	200	2okl	3.00E-22	0.34	0.47	2okl_A	['PF01327.20']	26	191	0.825	0.4	0.675	8.90E-31	FALSE
YP_053637.1	215	308	1n2x	1.16E-48	0.3376623377	0.525974026	1m6y_A	['PF01795.18']	2	252	0.8116883117	0.436	0.7211155378	9.70E-62	FALSE
YP_053779.1	216	208	2etj	1.12E-24	0.3365384615	0.5336538462	3o3g_A	['PF01351.17']	14	206	0.9230769231	0.4114583333	0.6753926702	7.20E-42	FALSE
YP_053912.1	217	650	2ce7	5.44E-109	0.3353846154	0.4569230769	4eiw_A	['PF00004.28', 'PF01434.17']	148	624	0.7323076923	0.5147058824	0.7274633124	6.80E-140	FALSE
YP_053342.1	218	156	1grj	1.32E-14	0.3333333333	0.5384615385	1grj_A	['PF03449.14', 'PF01272.18']	5	152	0.9423076923	0.380952381	0.6216216216	1.70E-24	FALSE
YP_053764.1	219	432	1lnz	2.01E-68	0.3333333333	0.4537037037	1lnz_A	['PF01018.21', 'PF01926.22']	3	343	0.787037037	0.4911764706	0.7050147493	2.70E-102	FALSE
YP_053722.1	220	454	1x56	7.35E-58	0.3325991189	0.5286343612	1x54_A	['PF01336.24', 'PF00152.19']	13	452	0.9669603524	0.3394077449	0.6085918854	2.40E-59	FALSE
YP_053482.1	221	632	3zuk	6.44E-102	0.332278481	0.5537974684	3zuk_A	['PF05649.12', 'PF01431.20']	4	632	0.9936708861	0.3312101911	0.5850556439	2.70E-110	FALSE
YP_053302.1	222	310	1knx	1.01E-41	0.3322580645	0.5548387097	1knx_A	['PF02603.15', 'PF07475.11']	1	299	0.9612903226	0.3456375839	0.6120401338	1.90E-48	FALSE
YP_053844.1	223	166	3j9w	8.87E-19	0.3313253012	0.5301204819	3j9y_5	['PF00466.19']	11	164	0.921686747	0.2745098039	0.5844155844	1.50E-14	FALSE
YP_053492.1	224	118	3gpv	1.19E-14	0.3305084746	0.5593220339	3gpv_A	['PF13411.5']	15	117	0.8644067797	0.3823529412	0.6893203883	2.30E-20	FALSE
YP_053269.1	225	325	1vhn	1.22E-37	0.3292307692	0.5353846154	1vhn_A	['PF01207.16']	11	295	0.8738461538	0.3450704225	0.6109090909	3.10E-45	FALSE
YP_053626.1	226	161	3ix9	3.20E-20	0.3291925466	0.4782608696	3ix9_A	['PF00186.18']	3	143	0.8695652174	0.3857142857	0.5912408759	8.30E-25	FALSE
YP_053680.1	227	450	3khx	2.26E-52	0.3288888889	0.5088888889	3khx_A	['PF01546.27']	10	448	0.9733333333	0.3470319635	0.5808656036	1.20E-62	FALSE
YP_053523.1	228	286	1k8w	1.30E-44	0.3286713287	0.493006993	1k8w_A	['PF01509.17', 'PF16198.4', 'PF09157.10']	2	215	0.7447552448	0.4131455399	0.6462264151	6.60E-49	FALSE
YP_053618.1	229	198	4bnq	1.29E-18	0.3282828283	0.5	4bnq_A	['PF01725.15']	4	196	0.9696969697	0.3333333333	0.5863874346	1.10E-24	FALSE
YP_053683.1	230	104	4peo	2.49E-07	0.3269230769	0.5480769231	4peo_A	['PF04327.11']	4	99	0.9134615385	0.3052631579	0.5729166667	2.60E-10	FALSE
YP_053441.1	231	334	1z82	7.81E-44	0.3263473054	0.5239520958	1z82_A	['PF01210.22', 'PF07479.13']	7	329	0.9640718563	0.3540372671	0.6233766234	3.70E-53	FALSE
YP_053878.1	232	92	5lze	7.15E-08	0.3260869565	0.4239130435	5aka_Z	['PF01197.17']	3	67	0.6956521739	0.46875	0.6507936508	1.30E-12	FALSE
YP_053402.1	233	482	3h0r	2.61E-62	0.3236514523	0.4854771784	3h0l_A	['PF01425.20']	55	470	0.8609958506	0.3759036145	0.6120481928	2.60E-76	FALSE
YP_053511.1	234	471	3iyd	1.55E-63	0.3227176221	0.4288747346	4ljz_F	['PF00140.19', 'PF04546.12', 'PF04542.13', 'PF04539.15', 'PF04545.15']	169	365	0.4161358811	0.5969387755	0.8092783505	1.10E-72	FALSE
YP_053245.1	235	267	3tqs	8.18E-35	0.3220973783	0.531835206	3tqs_A	['PF00398.19']	6	264	0.9662921348	0.3294573643	0.5983935743	3.30E-40	FALSE
YP_053421.1	236	311	2abq	3.03E-38	0.3215434084	0.5176848875	2abq_A	['PF00294.23']	1	306	0.9807073955	0.3540983607	0.6287625418	2.80E-50	FALSE
YP_053902.1	237	237	1xdz	5.24E-22	0.3206751055	0.4556962025	1xdz_A	['PF02527.14']	25	226	0.8481012658	0.3781094527	0.5841584158	9.90E-32	FALSE
YP_053307.1	238	78	3vk0	1.07E-06	0.3205128205	0.4615384615	3vk0_A	['PF01381.21']	6	73	0.858974359	0.4029850746	0.6617647059	2.10E-09	FALSE
YP_053323.1	239	147	4v9n	7.49E-15	0.3197278912	0.5782312925	1div_A	['PF01281.18', 'PF03948.13']	1	144	0.9727891156	0.3846153846	0.6458333333	2.40E-23	FALSE
YP_053646.1	240	410	3pvs	8.54E-54	0.3195121951	0.5292682927	3pvs_A	['PF00004.28', 'PF16193.4', 'PF12002.7']	4	401	0.9682926829	0.3350125945	0.5879396985	1.50E-56	FALSE
YP_053739.1	241	312	2qm1	9.66E-23	0.3173076923	0.4807692308	2qm1_A	['PF00480.19']	2	308	0.9807692308	0.3202614379	0.5407166124	7.10E-31	FALSE
YP_053354.1	242	281	4xd7	3.81E-35	0.3167259786	0.5693950178	4xd7_G	['PF00231.18']	1	279	0.9893238434	0.3309352518	0.623655914	2.20E-44	FALSE
YP_053286.1	243	199	3p0r	4.95E-14	0.3165829146	0.5175879397	3p0r_A	['PF02525.16']	1	175	0.8743718593	0.3218390805	0.6	6.60E-14	FALSE
YP_053876.1	244	314	5j21	5.83E-42	0.3152866242	0.5063694268	3dev_A	['PF01368.19', 'PF02272.18']	9	304	0.9394904459	0.3152542373	0.5337837838	1.70E-37	FALSE
YP_053848.1	245	146	1xeb	6.98E-16	0.3150684932	0.5136986301	1xeb_A	['PF13673.6']	8	142	0.9178082192	0.3731343284	0.6074074074	5.30E-20	FALSE
YP_053504.1	246	181	4xll	2.24E-18	0.3149171271	0.5082872928	4xll_A	['PF01965.23']	4	179	0.9668508287	0.32	0.5511363636	3.30E-20	FALSE
YP_053780.1	247	315	1puj	7.10E-45	0.3142857143	0.5174603175	1puj_A	['PF01926.22']	5	287	0.8952380952	0.3510638298	0.6101083032	3.40E-53	FALSE
YP_053535.1	248	99	3on1	1.99E-05	0.3131313131	0.4949494949	3on1_A	['PF01248.25']	1	91	0.9090909091	0.3555555556	0.5934065934	1.20E-08	FALSE
YP_053692.1	249	235	4ry2	8.82E-16	0.3106382979	0.4893617021	5xjy_A	['PF12698.6', 'PF00005.26', 'PF12698.6', 'PF00005.26']	29	202	0.7361702128	0.3121387283	0.5229885057	2.00E-13	FALSE
YP_053436.1	250	297	2j41	6.51E-44	0.3097643098	0.4646464646	2j41_A	['PF00625.20']	3	201	0.6666666667	0.4646464646	0.7085427136	7.70E-54	FALSE
YP_053880.1	251	227	1tqj	1.56E-23	0.3083700441	0.4669603524	2fli_A	['PF00834.18']	2	208	0.9074889868	0.3009708738	0.5621890547	7.50E-30	FALSE
YP_053894.1	252	638	2gaj	7.67E-57	0.3072100313	0.473354232	1ecl_A	['PF01751.21', 'PF01131.19']	61	570	0.7978056426	0.3182711198	0.5947046843	8.20E-68	FALSE
YP_053311.1	253	447	4ksi	3.07E-37	0.3064876957	0.4496644295	3jru_B	['PF02789.16', 'PF00883.20']	130	433	0.677852349	0.3828382838	0.5980066445	6.60E-61	FALSE
YP_053842.1	254	369	4ivi	8.64E-36	0.3062330623	0.4363143631	4ivi_A	['PF00144.23']	10	95	0.2303523035	0.4470588235	0.6352941176	2.80E-15	FALSE
YP_053551.1	255	908	4i3h	1.17E-152	0.3061674009	0.3975770925	2nov_A	['PF00521.19']	17	497	0.5286343612	0.5875	0.7754677755	1.90E-177	FALSE
YP_053449.1	256	320	2ho5	1.07E-36	0.303125	0.459375	2ho5_A	['PF01408.21']	2	303	0.940625	0.3222591362	0.5436241611	2.90E-41	FALSE
YP_053830.1	257	351	1ytk	7.07E-20	0.301994302	0.4700854701	2i14_A	['PF02749.15', 'PF01729.18']	48	339	0.8290598291	0.3436426117	0.5817490494	2.20E-23	FALSE
YP_053300.1	258	368	1o5z	4.07E-30	0.3016304348	0.5108695652	1o5z_A	['PF08245.11', 'PF02875.20']	22	211	0.5135869565	0.3439153439	0.6052631579	4.40E-27	FALSE
YP_053791.1	259	209	4i98	3.81E-18	0.3014354067	0.4401913876	4i98_B	['PF04079.15']	7	179	0.8229665072	0.3720930233	0.5755813953	6.10E-23	FALSE
YP_053723.1	260	282	3mpo	2.26E-18	0.3014184397	0.4787234043	1rkq_A	['PF08282.11']	6	280	0.9716312057	0.2773722628	0.5186567164	2.00E-20	FALSE
YP_053512.1	261	229	3lec	6.87E-19	0.3013100437	0.5240174672	3lec_A	['PF04816.11']	2	223	0.9650655022	0.3076923077	0.5610859729	1.60E-24	FALSE
YP_053444.1	262	166	1rzn	1.68E-06	0.3012048193	0.4337349398	1y1o_A	['PF03838.13']	5	159	0.9277108434	0.3376623377	0.5870967742	3.30E-15	FALSE
YP_053831.1	263	193	3bu2	2.39E-12	0.3005181347	0.4507772021	3bu2_A	['PF14794.5', 'PF01588.19']	29	184	0.8031088083	0.3741935484	0.5769230769	1.10E-18	FALSE
YP_053807.1	264	89	1pch	5.26E-17	0.5617977528	0.7865168539	1pch_A	['PF00381.18']	2	89	0.9775280899	0.5747126437	0.8295454545	1.70E-28	TRUE
YP_053428.1	265	157	2gpr	1.86E-42	0.5477707006	0.7388535032	2gpr_A	['PF00358.19']	8	155	0.9363057325	0.5850340136	0.7972972973	1.00E-53	TRUE
YP_053761.1	266	573	2hro	3.20E-170	0.5340314136	0.7260034904	2hro_A	['PF05524.12', 'PF00391.22', 'PF02896.17']	1	569	0.9912739965	0.5387323944	0.7592267135	8.00E-198	TRUE
YP_053753.1	267	350	1z47	2.59E-72	0.3657142857	0.5971428571	1z47_A	['PF00005.26', 'PF08402.9']	7	326	0.9114285714	0.4012539185	0.7066246057	1.10E-81	TRUE
YP_053814.1	268	249	1f3o	6.00E-28	0.3373493976	0.5261044177	1f3o_A	['PF00005.26']	1	230	0.9196787149	0.3930131004	0.6383928571	4.40E-36	TRUE
YP_053893.1	269	442	3cgc	5.01E-52	0.3212669683	0.4977375566	3cgb_A	['PF07992.13', 'PF02852.21']	2	436	0.9819004525	0.3387096774	0.5724137931	1.10E-65	TRUE
YP_053242.1	270	373	N/A	N/A	N/A	N/A	4tr6_A	['PF00712.18', 'PF02767.15', 'PF02768.14']	1	371	0.9919571046	0.2621621622	0.5660377358	1.10E-34	FALSE
YP_053641.1	271	793	N/A	N/A	N/A	N/A	2rhs_B	['PF01588.19', 'PF03483.16', 'PF03484.14', 'PF03147.13']	1	786	0.9899117276	0.2687898089	0.5267175573	4.50E-74	FALSE
YP_053592.1	272	365	N/A	N/A	N/A	N/A	3h2y_A	['PF01926.22']	3	364	0.9890410959	0.2936288089	0.546961326	1.40E-41	FALSE
YP_053833.1	273	283	N/A	N/A	N/A	N/A	4x9x_A	['PF02645.15']	2	281	0.9858657244	0.2544802867	0.4963768116	4.50E-12	FALSE
YP_053513.1	274	258	N/A	N/A	N/A	N/A	4iwg_A	['PF01784.17']	1	255	0.984496124	0.2716535433	0.5443548387	1.90E-17	FALSE
YP_053544.1	275	238	N/A	N/A	N/A	N/A	1vhk_A	['PF04452.13']	3	237	0.9831932773	0.3290598291	0.5829787234	3.20E-26	FALSE
YP_053437.1	276	425	N/A	N/A	N/A	N/A	1sqf_A	['PF01029.17', 'PF01189.16']	7	424	0.9811764706	0.2997601918	0.5622009569	1.60E-41	FALSE
YP_053401.1	277	95	N/A	N/A	N/A	N/A	3h0l_C	['PF02686.14']	1	94	0.9789473684	0.2688172043	0.6304347826	4.00E-06	FALSE
YP_053832.1	278	276	N/A	N/A	N/A	N/A	3fys_A	['PF02645.15']	1	271	0.9782608696	0.2777777778	0.5461254613	2.50E-19	FALSE
YP_053458.1	279	468	N/A	N/A	N/A	N/A	2yvx_A	['PF03448.16', 'PF00571.27', 'PF00571.27', 'PF01769.15']	9	466	0.9764957265	0.3041575492	0.6309794989	3.40E-69	FALSE
YP_053461.1	280	254	N/A	N/A	N/A	N/A	5f1m_A	['PF13672.5']	5	253	0.9763779528	0.2782258065	0.5269709544	2.50E-26	FALSE
YP_053499.1	281	251	N/A	N/A	N/A	N/A	1ipa_A	['PF08032.11', 'PF00588.18']	3	248	0.9760956175	0.2408163265	0.5569105691	2.70E-17	FALSE
YP_053410.1	282	279	N/A	N/A	N/A	N/A	4dw8_A	['PF08282.11']	6	277	0.9713261649	0.2619926199	0.5114503817	1.10E-14	FALSE
YP_053778.1	283	101	N/A	N/A	N/A	N/A	3vdy_A	['PF00436.24']	2	100	0.9702970297	0.2857142857	0.5454545455	7.70E-05	FALSE
YP_053285.1	284	266	N/A	N/A	N/A	N/A	2ahr_A	['PF03807.16', 'PF14748.5']	4	262	0.969924812	0.2713178295	0.5542168675	2.40E-24	FALSE
YP_053755.1	285	279	N/A	N/A	N/A	N/A	4dw8_A	['PF08282.11']	3	273	0.9677419355	0.2962962963	0.55	3.30E-25	FALSE
YP_053343.1	286	290	N/A	N/A	N/A	N/A	3kwp_A	['PF00590.19']	4	284	0.9655172414	0.3321428571	0.590747331	3.00E-40	FALSE
YP_053611.1	287	81	N/A	N/A	N/A	N/A	5li0_t	['PF01649.17']	3	81	0.962962963	0.4743589744	0.6708860759	9.50E-11	FALSE
YP_053923.1	288	44	N/A	N/A	N/A	N/A	3jbu_6	['PF00468.16']	1	43	0.9545454545	0.7619047619	0.8837209302	1.70E-15	FALSE
YP_053548.1	289	452	N/A	N/A	N/A	N/A	4pxg_A	['PF02976.14']	8	439	0.953539823	0.2923433875	0.5416666667	5.90E-19	FALSE
YP_053413.1	290	279	N/A	N/A	N/A	N/A	3m1a_A	['PF00106.24']	4	270	0.9534050179	0.2706766917	0.545112782	1.10E-29	FALSE
YP_053430.1	291	64	N/A	N/A	N/A	N/A	4wce_3	['PF01632.18']	1	62	0.953125	0.5409836066	0.7258064516	1.30E-12	FALSE
YP_053328.1	292	242	N/A	N/A	N/A	N/A	1gz0_A	['PF08032.11', 'PF00588.18']	5	234	0.9462809917	0.2707423581	0.552173913	3.40E-23	FALSE
YP_053332.1	293	584	N/A	N/A	N/A	N/A	3zq4_A	['PF00753.26', 'PF07521.11']	6	555	0.9400684932	0.2732240437	0.5680147059	6.60E-77	FALSE
YP_053532.1	294	164	N/A	N/A	N/A	N/A	1ib8_A	['PF02576.16', 'PF17384.1']	9	163	0.9390243902	0.2987012987	0.58	6.10E-13	FALSE
YP_053490.1	295	142	N/A	N/A	N/A	N/A	2qq4_A	['PF01592.15']	7	140	0.9366197183	0.2781954887	0.5606060606	4.80E-15	FALSE
YP_053623.1	296	47	N/A	N/A	N/A	N/A	5d8b_Z	['PF00471.19']	2	46	0.9361702128	0.4318181818	0.6888888889	5.30E-08	FALSE
YP_053414.1	297	278	N/A	N/A	N/A	N/A	3m1a_A	['PF00106.24']	4	264	0.9352517986	0.3153846154	0.5769230769	5.80E-40	FALSE
YP_053292.1	298	199	N/A	N/A	N/A	N/A	3p0r_A	['PF02525.16']	1	187	0.9346733668	0.2741935484	0.5187165775	6.10E-11	FALSE
YP_053834.1	299	151	N/A	N/A	N/A	N/A	4i7h_A	['PF01475.18']	10	151	0.9337748344	0.2695035461	0.5642857143	7.40E-11	FALSE
YP_053776.1	300	659	N/A	N/A	N/A	N/A	4m1m_A	['PF00664.22', 'PF00005.26', 'PF00664.22', 'PF00005.26']	41	653	0.9286798179	0.2761437908	0.5448613377	3.50E-61	FALSE
YP_053788.1	301	237	N/A	N/A	N/A	N/A	1kon_A	['PF01709.19']	16	236	0.9282700422	0.3590909091	0.5772727273	3.70E-35	FALSE
YP_053736.1	302	188	N/A	N/A	N/A	N/A	2a6a_A	['PF00814.24']	11	185	0.9255319149	0.316091954	0.5428571429	2.00E-10	FALSE
YP_053456.1	303	334	N/A	N/A	N/A	N/A	3ou8_A	['PF00962.21']	6	314	0.9221556886	0.3409090909	0.6013071895	1.30E-52	FALSE
YP_053648.1	304	426	N/A	N/A	N/A	N/A	1w26_A	['PF05697.12', 'PF00254.27', 'PF05698.13']	11	401	0.9154929577	0.2846153846	0.5488126649	6.30E-33	FALSE
YP_053790.1	305	251	N/A	N/A	N/A	N/A	1ksk_A	['PF01479.24', 'PF00849.21']	3	232	0.9123505976	0.3187772926	0.6017699115	5.10E-27	FALSE
YP_053496.1	306	247	N/A	N/A	N/A	N/A	1vpl_A	['PF00005.26']	17	242	0.9109311741	0.3244444444	0.5955555556	2.70E-32	FALSE
YP_053871.1	307	168	N/A	N/A	N/A	N/A	1jcu_A	['PF01300.17']	4	157	0.9107142857	0.2222222222	0.5454545455	2.40E-05	FALSE
YP_053395.1	308	251	N/A	N/A	N/A	N/A	1vs3_A	['PF01416.19']	3	230	0.9043824701	0.2775330396	0.5357142857	4.00E-20	FALSE
YP_053519.1	309	765	N/A	N/A	N/A	N/A	5iqr_8	['PF13328.5', 'PF04607.16', 'PF02824.20', 'PF13291.5']	69	759	0.9019607843	0.3072463768	0.5751824818	1.30E-102	FALSE
YP_053382.1	310	486	N/A	N/A	N/A	N/A	5eul_Y	['PF00344.19']	25	463	0.9012345679	0.3789954338	0.6698795181	1.60E-79	FALSE
YP_053429.1	311	180	N/A	N/A	N/A	N/A	5me0_Y	['PF05198.15', 'PF00707.21']	17	179	0.9	0.4444444444	0.6851851852	1.70E-39	FALSE
YP_053331.1	312	209	N/A	N/A	N/A	N/A	5ms0_F	['PF02357.18', 'PF00467.28']	16	204	0.8995215311	0.329787234	0.5771428571	3.40E-22	FALSE
YP_053477.1	313	228	N/A	N/A	N/A	N/A	1xwm_A	['PF01895.18', 'PF01895.18']	8	213	0.899122807	0.2585365854	0.5339805825	3.60E-16	FALSE
YP_053614.1	314	116	N/A	N/A	N/A	N/A	1jos_A	['PF02033.17']	9	113	0.8965517241	0.2884615385	0.5523809524	3.80E-09	FALSE
YP_053610.1	315	319	N/A	N/A	N/A	N/A	3zh9_B	['PF06144.12']	2	288	0.8965517241	0.2377622378	0.5470383275	8.40E-23	FALSE
YP_053352.1	316	183	N/A	N/A	N/A	N/A	5t4o_L	['PF00213.17']	11	175	0.8961748634	0.25	0.5403726708	1.90E-06	FALSE
YP_053835.1	317	74	N/A	N/A	N/A	N/A	2ava_A	['PF00550.24']	5	71	0.8918918919	0.3787878788	0.671641791	2.10E-08	FALSE
YP_053243.1	318	324	N/A	N/A	N/A	N/A	1jce_A	['PF06723.12']	3	291	0.8888888889	0.2152777778	0.5051903114	9.40E-18	FALSE
YP_053919.1	319	142	N/A	N/A	N/A	N/A	1wwr_A	['PF14437.5']	16	141	0.8802816901	0.288	0.6111111111	1.70E-11	FALSE
YP_053258.1	320	287	N/A	N/A	N/A	N/A	1vzy_A	['PF01430.18']	34	286	0.8780487805	0.25	0.4920634921	4.40E-20	FALSE
YP_053920.1	321	266	N/A	N/A	N/A	N/A	4qjb_A	['PF08282.11']	2	235	0.8759398496	0.2746781116	0.5502183406	2.40E-19	FALSE
YP_053530.1	322	209	N/A	N/A	N/A	N/A	2h0u_A	['PF00881.23']	5	188	0.8755980861	0.2786885246	0.5652173913	3.70E-13	FALSE
YP_053573.1	323	134	N/A	N/A	N/A	N/A	1tzt_A	['PF01029.17']	17	133	0.8656716418	0.3017241379	0.5128205128	1.40E-09	FALSE
YP_053775.1	324	635	N/A	N/A	N/A	N/A	5kpi_A	['PF00664.22', 'PF00005.26', 'PF00664.22', 'PF00005.26']	88	628	0.8503937008	0.3185185185	0.5752895753	4.30E-64	FALSE
YP_053491.1	325	215	N/A	N/A	N/A	N/A	2jcb_A	['PF01812.19']	6	188	0.8465116279	0.2967032967	0.5698324022	1.40E-15	FALSE
YP_053756.1	326	306	N/A	N/A	N/A	N/A	5ey7_A	['PF00294.23']	8	266	0.8431372549	0.2790697674	0.5019762846	2.20E-18	FALSE
YP_053805.1	327	323	N/A	N/A	N/A	N/A	1qyu_A	['PF01479.24', 'PF00849.21']	12	284	0.8421052632	0.2316176471	0.4807692308	6.40E-13	FALSE
YP_053241.1	328	443	N/A	N/A	N/A	N/A	2z4r_A	['PF11638.7', 'PF00308.17', 'PF08299.10']	67	440	0.841986456	0.327077748	0.581769437	1.20E-47	FALSE
YP_053666.1	329	614	N/A	N/A	N/A	N/A	4f4c_A	['PF00664.22', 'PF00005.26', 'PF00664.22', 'PF00005.26']	88	603	0.838762215	0.3106796117	0.5603960396	6.30E-66	FALSE
YP_053777.1	330	259	N/A	N/A	N/A	N/A	3uqz_A	['PF02481.14']	40	257	0.8378378378	0.2580645161	0.4880382775	2.00E-09	FALSE
YP_053329.1	331	54	N/A	N/A	N/A	N/A	5d8b_Z	['PF00471.19']	8	53	0.8333333333	0.4	0.6304347826	1.90E-09	FALSE
YP_053351.1	332	177	N/A	N/A	N/A	N/A	5t4o_I	['PF00430.17']	26	173	0.8305084746	0.2448979592	0.5608108108	3.10E-07	FALSE
YP_053253.1	333	305	N/A	N/A	N/A	N/A	4htl_A	['PF00480.19']	1	254	0.8295081967	0.2885375494	0.5498007968	1.40E-18	FALSE
YP_053350.1	334	104	N/A	N/A	N/A	N/A	4bem_J	['PF00137.20', 'PF00137.20']	17	103	0.8269230769	0.3604651163	0.6896551724	1.30E-09	FALSE
YP_053465.1	335	207	N/A	N/A	N/A	N/A	3l8m_A	['PF04263.15', 'PF04265.13']	23	192	0.8164251208	0.3076923077	0.5117647059	2.70E-11	FALSE
YP_053665.1	336	610	N/A	N/A	N/A	N/A	4f4c_A	['PF00664.22', 'PF00005.26', 'PF00664.22', 'PF00005.26']	108	603	0.8114754098	0.3313131313	0.5646817248	2.30E-69	FALSE
YP_053796.1	337	553	N/A	N/A	N/A	N/A	3fnr_A	['PF00750.18', 'PF05746.14']	102	550	0.8101265823	0.3616071429	0.6096997691	1.60E-86	FALSE
YP_053873.1	338	300	N/A	N/A	N/A	N/A	1sg9_A	['PF05175.13']	39	280	0.8033333333	0.3153526971	0.5836909871	4.00E-25	FALSE
YP_053857.1	339	310	N/A	N/A	N/A	N/A	4htl_A	['PF00480.19']	57	303	0.7935483871	0.2601626016	0.4811715481	5.60E-14	FALSE
YP_053659.1	340	187	N/A	N/A	N/A	N/A	4ani_A	['PF01025.18']	38	186	0.7914438503	0.277027027	0.5763888889	1.50E-15	FALSE
YP_053597.1	341	971	N/A	N/A	N/A	N/A	2xzb_A	['PF09040.10', 'PF00690.25', 'PF00122.19', 'PF13246.5', 'PF00689.20']	8	776	0.7909371782	0.3580729167	0.6072821847	1.30E-115	FALSE
YP_053800.1	342	247	N/A	N/A	N/A	N/A	1ny1_A	['PF01522.20']	35	230	0.7894736842	0.2974358974	0.5454545455	3.70E-16	FALSE
YP_053558.1	343	752	N/A	N/A	N/A	N/A	1we5_A	['PF13802.5', 'PF01055.25']	107	698	0.7859042553	0.3113367174	0.5591766724	3.30E-90	FALSE
YP_053462.1	344	386	N/A	N/A	N/A	N/A	4eqm_A	['PF00069.24']	20	323	0.7849740933	0.297029703	0.5895522388	6.60E-25	FALSE
YP_053476.1	345	286	N/A	N/A	N/A	N/A	4m1m_A	['PF00664.22', 'PF00005.26', 'PF00664.22', 'PF00005.26']	41	262	0.7727272727	0.3076923077	0.5555555556	8.30E-21	FALSE
YP_053591.1	346	84	N/A	N/A	N/A	N/A	2hep_A	['PF05979.11']	13	77	0.7619047619	0.484375	0.6615384615	8.20E-12	FALSE
YP_053282.1	347	602	N/A	N/A	N/A	N/A	1ebd_A	['PF07992.13', 'PF02852.21']	138	593	0.7558139535	0.4373626374	0.6570155902	1.20E-95	FALSE
YP_053514.1	348	460	N/A	N/A	N/A	N/A	5ivl_B	['PF00270.28', 'PF00271.30']	9	355	0.752173913	0.3323699422	0.6169590643	1.60E-61	FALSE
YP_053569.1	349	370	N/A	N/A	N/A	N/A	3v6k_A	['PF00817.19', 'PF11798.7']	4	281	0.7486486486	0.3249097473	0.5971223022	1.60E-39	FALSE
YP_053522.1	350	186	N/A	N/A	N/A	N/A	2grj_A	['PF01121.19']	1	139	0.7419354839	0.3695652174	0.6043165468	6.40E-16	FALSE
YP_053295.1	351	317	N/A	N/A	N/A	N/A	1bgx_T	['PF02739.15', 'PF01367.19', 'PF09281.9', 'PF00476.19']	6	241	0.7413249211	0.3361702128	0.6371681416	1.20E-34	FALSE
YP_053479.1	352	108	N/A	N/A	N/A	N/A	1s7o_A	['PF04297.13']	4	84	0.7407407407	0.3875	0.6543209877	5.40E-13	FALSE
YP_053427.1	353	351	N/A	N/A	N/A	N/A	3kly_A	['PF01226.16']	58	317	0.7378917379	0.2664092664	0.506122449	1.50E-06	FALSE
YP_053310.1	354	448	N/A	N/A	N/A	N/A	3jru_B	['PF02789.16', 'PF00883.20']	109	434	0.7254464286	0.3753846154	0.5669781931	1.40E-58	FALSE
YP_053533.1	355	471	N/A	N/A	N/A	N/A	1hh2_P	['PF08529.10', 'PF00575.22', 'PF13184.5']	7	346	0.7197452229	0.3923303835	0.6350148368	4.60E-59	FALSE
YP_053360.1	356	561	N/A	N/A	N/A	N/A	1wqa_A	['PF02878.15', 'PF02879.15', 'PF02880.15', 'PF00408.19']	46	446	0.7130124777	0.305	0.5521978022	1.60E-30	FALSE
YP_053434.1	357	259	N/A	N/A	N/A	N/A	2q5f_A	['PF01513.20']	32	216	0.7104247104	0.3206521739	0.5675675676	2.60E-21	FALSE
YP_053825.1	358	992	N/A	N/A	N/A	N/A	2hpi_A	['PF02811.18', 'PF07733.11', 'PF14579.5']	259	960	0.7066532258	0.3637660485	0.5925925926	8.00E-132	FALSE
YP_053412.1	359	159	N/A	N/A	N/A	N/A	3gpv_A	['PF13411.5']	23	134	0.6981132075	0.3243243243	0.6517857143	2.30E-17	FALSE
YP_053446.1	360	152	N/A	N/A	N/A	N/A	2a9s_A	['PF02464.16']	13	118	0.6907894737	0.3619047619	0.6509433962	6.30E-18	FALSE
YP_053312.1	361	449	N/A	N/A	N/A	N/A	3pei_A	['PF02789.16', 'PF00883.20']	117	426	0.6881959911	0.3721682848	0.5928338762	7.60E-56	FALSE
YP_053392.1	362	406	N/A	N/A	N/A	N/A	5d3m_A	['PF00005.26']	127	400	0.6724137931	0.4395604396	0.700729927	4.40E-69	FALSE
YP_053881.1	363	271	N/A	N/A	N/A	N/A	4ivn_A	['PF01418.16', 'PF01380.21']	14	195	0.667896679	0.2375690608	0.5083798883	6.60E-09	FALSE
YP_053757.1	364	483	N/A	N/A	N/A	N/A	3pig_A	['PF00251.19', 'PF08244.11']	22	344	0.6666666667	0.3105590062	0.560371517	1.80E-37	FALSE
YP_053506.1	365	169	N/A	N/A	N/A	N/A	1oz9_A	['PF02130.16']	33	145	0.6627218935	0.3482142857	0.6635514019	3.80E-16	FALSE
YP_053321.1	366	151	N/A	N/A	N/A	N/A	3vdy_A	['PF00436.24']	2	101	0.6556291391	0.3838383838	0.6	5.40E-14	FALSE
YP_053892.1	367	585	N/A	N/A	N/A	N/A	3kbc_A	['PF00375.17']	171	551	0.6495726496	0.2657894737	0.5511811024	4.00E-29	FALSE
YP_053768.1	368	479	N/A	N/A	N/A	N/A	3pig_A	['PF00251.19', 'PF08244.11']	30	335	0.636743215	0.2819672131	0.5294117647	1.60E-33	FALSE
YP_053520.1	369	195	N/A	N/A	N/A	N/A	3mzy_A	['PF04542.13']	59	183	0.6358974359	0.2661290323	0.544	9.80E-05	FALSE
YP_053524.1	370	189	N/A	N/A	N/A	N/A	4uzf_A	['PF06574.11', 'PF01687.16']	27	147	0.6349206349	0.2916666667	0.5619834711	6.90E-09	FALSE
YP_053717.1	371	206	N/A	N/A	N/A	N/A	2kw4_A	['PF00075.23']	68	197	0.6262135922	0.3178294574	0.5476190476	2.40E-12	FALSE
YP_053708.1	372	134	N/A	N/A	N/A	N/A	2d30_A	['PF00383.22']	27	110	0.6194029851	0.313253012	0.5662650602	4.30E-07	FALSE
YP_053913.1	373	398	N/A	N/A	N/A	N/A	1wy5_A	['PF01171.19']	12	250	0.5979899497	0.2899159664	0.5523012552	1.10E-15	FALSE
YP_053510.1	374	626	N/A	N/A	N/A	N/A	2au3_A	['PF01807.19', 'PF08275.10', 'PF13155.5']	11	373	0.5782747604	0.3259668508	0.5852272727	1.10E-48	FALSE
YP_053737.1	375	139	N/A	N/A	N/A	N/A	1htw_A	['PF02367.16']	26	106	0.5755395683	0.4	0.6543209877	8.40E-13	FALSE
YP_053306.1	376	317	N/A	N/A	N/A	N/A	3hyi_A	['PF10298.8', 'PF14527.5', 'PF02650.13']	130	312	0.5741324921	0.2857142857	0.5762711864	6.30E-09	FALSE
YP_053921.1	377	418	N/A	N/A	N/A	N/A	3wo6_A	['PF02096.19']	149	385	0.5645933014	0.2415254237	0.5458715596	2.90E-11	FALSE
YP_053792.1	378	277	N/A	N/A	N/A	N/A	3w6j_A	['PF02616.13']	8	162	0.5559566787	0.3246753247	0.6709677419	3.30E-20	FALSE
YP_053545.1	379	455	N/A	N/A	N/A	N/A	4dkj_A	['PF00145.16']	3	255	0.5538461538	0.4206349206	0.6475409836	5.50E-44	FALSE
YP_053293.1	380	512	N/A	N/A	N/A	N/A	4fin_A	['PF00005.26', 'PF12848.6', 'PF00005.26']	22	305	0.552734375	0.2791519435	0.5496453901	3.00E-30	FALSE
YP_053271.1	381	239	N/A	N/A	N/A	N/A	2ri0_A	['PF01182.19']	103	234	0.5481171548	0.3435114504	0.5833333333	2.40E-15	FALSE
YP_053767.1	382	666	N/A	N/A	N/A	N/A	5ivl_B	['PF00270.28', 'PF00271.30']	2	362	0.5405405405	0.4138888889	0.675	1.20E-87	FALSE
YP_053563.1	383	743	N/A	N/A	N/A	N/A	3gp8_A	['PF14490.5', 'PF13604.5', 'PF13538.5']	335	735	0.5383580081	0.3025	0.5561497326	5.40E-38	FALSE
YP_053296.1	384	232	N/A	N/A	N/A	N/A	2cve_A	['PF01205.18', 'PF09186.10']	49	168	0.5129310345	0.5042016807	0.6782608696	5.20E-27	FALSE
YP_053575.1	385	274	N/A	N/A	N/A	N/A	3op1_A	['PF06574.11', 'PF01687.16']	125	264	0.5072992701	0.3381294964	0.55	6.50E-15	FALSE
YP_053505.1	386	608	N/A	N/A	N/A	N/A	4s0f_A	['PF03412.14', 'PF00664.22', 'PF00005.26']	7	314	0.5049342105	0.2182410423	0.4967532468	1.00E-08	FALSE
YP_053915.1	387	247	N/A	N/A	N/A	N/A	1njf_A	['PF13177.5']	36	159	0.4979757085	0.3008130081	0.5241935484	6.60E-09	FALSE
YP_053854.1	388	892	N/A	N/A	N/A	N/A	1riq_A	['PF01411.18']	4	447	0.4966367713	0.4401805869	0.7009345794	3.60E-110	FALSE
YP_053423.1	389	431	N/A	N/A	N/A	N/A	1vpl_A	['PF00005.26']	19	233	0.4965197216	0.2710280374	0.5720930233	4.70E-15	FALSE
YP_053409.1	390	530	N/A	N/A	N/A	N/A	4f4c_A	['PF00664.22', 'PF00005.26', 'PF00664.22', 'PF00005.26']	262	520	0.4867924528	0.2829457364	0.5675675676	1.10E-19	FALSE
YP_053450.1	391	704	N/A	N/A	N/A	N/A	4ro1_B	['PF00773.18']	237	576	0.4815340909	0.3215339233	0.5911764706	3.60E-46	FALSE
YP_053821.1	392	311	N/A	N/A	N/A	N/A	2w58_A	['PF01695.16']	157	305	0.4758842444	0.3513513514	0.6164383562	2.40E-23	FALSE
YP_053549.1	393	404	N/A	N/A	N/A	N/A	2i9k_A	['PF00145.16']	5	196	0.4727722772	0.3193717277	0.6214689266	3.60E-25	FALSE
YP_053330.1	394	112	N/A	N/A	N/A	N/A	5eul_E	['PF00584.19']	57	109	0.4642857143	0.3653846154	0.5660377358	9.00E-05	FALSE
YP_053406.1	395	564	N/A	N/A	N/A	N/A	4j7c_I	['PF02386.15']	64	325	0.4627659574	0.2796934866	0.5911111111	4.30E-16	FALSE
YP_053918.1	396	631	N/A	N/A	N/A	N/A	1xxi_B	['PF13177.5', 'PF12169.7']	6	293	0.4548335975	0.3554006969	0.6319444444	6.70E-59	FALSE
YP_053616.1	397	369	N/A	N/A	N/A	N/A	1kam_A	['PF01467.25']	4	166	0.4390243902	0.3395061728	0.5652173913	2.00E-24	FALSE
YP_053371.1	398	139	N/A	N/A	N/A	N/A	1nkw_W	['PF00831.22']	8	69	0.4388489209	0.4098360656	0.7096774194	2.10E-09	FALSE
YP_053443.1	399	179	N/A	N/A	N/A	N/A	2vn2_A	['']	3	80	0.4301675978	0.2987012987	0.6025641026	8.00E-05	FALSE
YP_053405.1	400	304	N/A	N/A	N/A	N/A	5but_A	['PF02254.17', 'PF02254.17']	3	133	0.4276315789	0.3076923077	0.6031746032	3.70E-13	FALSE
YP_053660.1	401	342	N/A	N/A	N/A	N/A	1stz_A	['PF01628.20']	2	148	0.4269005848	0.3356164384	0.6095890411	1.30E-20	FALSE
YP_053527.1	402	351	N/A	N/A	N/A	N/A	4q2g_A	['PF01148.19']	198	346	0.4216524217	0.3175675676	0.6390977444	3.50E-16	FALSE
YP_053557.1	403	232	N/A	N/A	N/A	N/A	4tv7_A	['PF00392.20', 'PF00155.20']	13	110	0.4181034483	0.2371134021	0.5806451613	6.30E-05	FALSE
YP_053664.1	404	182	N/A	N/A	N/A	N/A	1d8l_A	['PF01330.20', 'PF14520.5']	53	129	0.4175824176	0.3684210526	0.6753246753	3.30E-10	FALSE
YP_053716.1	405	309	N/A	N/A	N/A	N/A	3jw8_A	['PF12146.7']	9	138	0.4174757282	0.2713178295	0.5853658537	3.60E-06	FALSE
YP_053634.1	406	156	N/A	N/A	N/A	N/A	3zih_A	['PF04472.11']	86	150	0.4102564103	0.3125	0.6461538462	4.70E-07	FALSE
YP_053738.1	407	886	N/A	N/A	N/A	N/A	3w5b_A	['PF00690.25', 'PF00122.19', 'PF13246.5', 'PF08282.11', 'PF00689.20']	27	382	0.4006772009	0.2873239437	0.5702247191	2.40E-28	FALSE
YP_053713.1	408	174	N/A	N/A	N/A	N/A	3hyq_A	['PF00293.27']	36	105	0.3965517241	0.347826087	0.5714285714	2.30E-07	FALSE
YP_053339.1	409	309	N/A	N/A	N/A	N/A	3jw8_A	['PF12146.7']	13	128	0.3721682848	0.2869565217	0.5688073394	1.80E-10	FALSE
YP_053259.1	410	604	N/A	N/A	N/A	N/A	1f3o_A	['PF00005.26']	371	591	0.3642384106	0.4909090909	0.742081448	3.00E-55	FALSE
YP_053633.1	411	324	N/A	N/A	N/A	N/A	4x00_A	['PF12697.6']	63	181	0.3641975309	0.3389830508	0.4915254237	7.80E-05	FALSE
YP_053657.1	412	374	N/A	N/A	N/A	N/A	3lz8_A	['PF00226.30', 'PF01556.17']	3	139	0.3636363636	0.3970588235	0.6511627907	7.40E-22	FALSE
YP_053810.1	413	319	N/A	N/A	N/A	N/A	5hea_A	['PF00535.25']	2	117	0.3605015674	0.2347826087	0.5840707965	3.20E-05	FALSE
YP_053318.1	414	307	N/A	N/A	N/A	N/A	3hnr_A	['PF08241.11']	99	208	0.3550488599	0.3302752294	0.5700934579	9.10E-08	FALSE
YP_053555.1	415	905	N/A	N/A	N/A	N/A	3h1t_A	['PF13588.5', 'PF04851.14', 'PF00271.30']	221	536	0.3480662983	0.3238095238	0.5474683544	7.80E-19	FALSE
YP_053358.1	416	529	N/A	N/A	N/A	N/A	4f4c_A	['PF00664.22', 'PF00005.26', 'PF00664.22', 'PF00005.26']	334	516	0.3440453686	0.3461538462	0.5737704918	5.70E-19	FALSE
YP_053743.1	417	315	N/A	N/A	N/A	N/A	3ctp_A	['PF00356.20', 'PF13377.5']	9	117	0.3428571429	0.3333333333	0.6728971963	7.90E-09	FALSE
YP_053671.1	418	271	N/A	N/A	N/A	N/A	4n1v_A	['PF00216.20']	156	246	0.332103321	0.3555555556	0.5824175824	1.10E-12	FALSE
YP_053341.1	419	588	N/A	N/A	N/A	N/A	3c65_A	['PF08459.10']	375	569	0.3299319728	0.3711340206	0.6256410256	3.50E-30	FALSE
YP_053824.1	420	895	N/A	N/A	N/A	N/A	1bgx_T	['PF02739.15', 'PF01367.19', 'PF09281.9', 'PF00476.19']	3	285	0.3150837989	0.3510638298	0.6162361624	4.40E-43	FALSE
YP_053320.1	421	290	N/A	N/A	N/A	N/A	3r3t_A	['PF01250.16']	2	92	0.3103448276	0.3444444444	0.6593406593	4.00E-11	FALSE
YP_053745.1	422	273	N/A	N/A	N/A	N/A	1rkq_A	['PF08282.11']	190	273	0.304029304	0.4337349398	0.6385542169	2.90E-12	FALSE
YP_053540.1	423	218	N/A	N/A	N/A	N/A	2cug_A	['PF00226.30']	151	217	0.3027522936	0.5303030303	0.7014925373	1.50E-15	FALSE
YP_053855.1	424	283	N/A	N/A	N/A	N/A	1nrw_A	['PF08282.11']	7	86	0.2791519435	0.3544303797	0.6075949367	1.00E-06	FALSE
YP_053588.1	425	1113	N/A	N/A	N/A	N/A	3ian_A	['PF00704.27']	782	1086	0.2731356694	0.3651315789	0.6317567568	7.60E-51	FALSE
YP_053698.1	426	377	N/A	N/A	N/A	N/A	4n1v_A	['PF00216.20']	281	374	0.2466843501	0.3010752688	0.5268817204	5.30E-05	FALSE
YP_053886.1	427	234	N/A	N/A	N/A	N/A	4m1m_A	['PF00664.22', 'PF00005.26', 'PF00664.22', 'PF00005.26']	19	76	0.2435897436	0.350877193	0.7857142857	1.50E-05	FALSE
YP_053704.1	428	955	N/A	N/A	N/A	N/A	5xjy_A	['PF12698.6', 'PF00005.26', 'PF12698.6', 'PF00005.26']	33	262	0.2397905759	0.2794759825	0.5707964602	1.90E-17	FALSE
YP_053394.1	429	332	N/A	N/A	N/A	N/A	4hzu_T	['PF02361.15']	4	82	0.234939759	0.3205128205	0.6329113924	4.40E-06	FALSE
YP_053340.1	430	953	N/A	N/A	N/A	N/A	2ius_A	['PF01580.17', 'PF09397.9']	525	747	0.2329485834	0.4774774775	0.6860986547	1.30E-62	FALSE
YP_053473.1	431	995	N/A	N/A	N/A	N/A	5xg3_A	['PF02463.18']	2	222	0.2211055276	0.4727272727	0.703196347	2.50E-55	FALSE
YP_053910.1	432	441	N/A	N/A	N/A	N/A	4n1v_A	['PF00216.20']	331	425	0.2131519274	0.4042553191	0.6842105263	6.70E-16	FALSE
YP_053457.1	433	372	N/A	N/A	N/A	N/A	4ivi_A	['PF00144.23']	12	91	0.2123655914	0.3291139241	0.6	9.70E-10	FALSE
YP_053474.1	434	379	N/A	N/A	N/A	N/A	4gd5_A	['PF12849.6']	11	87	0.2005277045	0.4078947368	0.6233766234	3.00E-06	FALSE
YP_053681.1	435	300	N/A	N/A	N/A	N/A	2n04_A	['PF00226.30']	242	298	0.1866666667	0.5357142857	0.701754386	9.60E-12	FALSE
YP_053475.1	436	715	N/A	N/A	N/A	N/A	3dhw_A	['PF00528.21']	432	564	0.1846153846	0.2575757576	0.5789473684	4.90E-07	FALSE
YP_053559.1	437	854	N/A	N/A	N/A	N/A	2gpr_A	['PF00358.19']	4	152	0.1733021077	0.3581081081	0.6054421769	3.40E-22	FALSE
YP_053553.1	438	849	N/A	N/A	N/A	N/A	2gpr_A	['PF00358.19']	3	150	0.1731448763	0.3265306122	0.5902777778	2.20E-18	FALSE
YP_053273.1	439	858	N/A	N/A	N/A	N/A	2gpr_A	['PF00358.19']	3	149	0.1701631702	0.3698630137	0.6575342466	6.70E-26	FALSE
YP_053248.1	440	841	N/A	N/A	N/A	N/A	2gpr_A	['PF00358.19']	3	144	0.1676575505	0.390070922	0.6478873239	2.70E-26	FALSE
YP_053860.1	441	874	N/A	N/A	N/A	N/A	2gpr_A	['PF00358.19']	3	147	0.1647597254	0.4027777778	0.6344827586	4.50E-26	FALSE
YP_053305.1	442	464	N/A	N/A	N/A	N/A	5azb_A	['PF01790.17']	142	209	0.1443965517	0.4029850746	0.6875	2.30E-06	FALSE
YP_053422.1	443	715	N/A	N/A	N/A	N/A	5dle_A	['PF02302.16']	163	257	0.1314685315	0.4574468085	0.7021276596	1.60E-20	FALSE
YP_053516.1	444	1336	N/A	N/A	N/A	N/A	5mg3_D	['PF13721.5', 'PF07549.13', 'PF02355.15']	531	676	0.1085329341	0.2344827586	0.5616438356	4.50E-06	FALSE
YP_053529.1	445	1493	N/A	N/A	N/A	N/A	3f2b_A	['PF02811.18', 'PF07733.11', 'PF14579.5']	261	420	0.1064969859	0.3144654088	0.6296296296	1.70E-18	FALSE
YP_053898.1	446	464	N/A	N/A	N/A	N/A	3qe7_A	['PF00860.19']	24	444	0.9051724138	0.3666666667	0.7007672634	2.00E-72	TRUE
YP_053265.1	447	329	N/A	N/A	N/A	N/A	4xtc_M	['PF00528.21']	44	324	0.8510638298	0.2464285714	0.5215827338	3.40E-14	TRUE
YP_053883.1	448	502	N/A	N/A	N/A	N/A	4rp8_A	['PF03611.13']	5	413	0.812749004	0.2916666667	0.6076923077	1.60E-36	TRUE
YP_053301.1	449	224	N/A	N/A	N/A	N/A	4z7f_A	['PF12822.6']	29	179	0.6696428571	0.2466666667	0.5761589404	2.70E-05	TRUE
YP_053266.1	450	441	N/A	N/A	N/A	N/A	4tqu_N	['PF00528.21']	221	432	0.4784580499	0.2464454976	0.5094339623	1.90E-10	TRUE
YP_053908.1	451	511	N/A	N/A	N/A	N/A	4m1m_A	['PF00664.22', 'PF00005.26', 'PF00664.22', 'PF00005.26']	7	210	0.397260274	0.2906403941	0.568627451	9.50E-17	TRUE
YP_053337.1	452	617	N/A	N/A	N/A	N/A	4fwi_B	['PF00005.26', 'PF08352.11']	432	563	0.2123176661	0.4198473282	0.6818181818	1.70E-27	TRUE
YP_053742.1	453	519	N/A	N/A	N/A	N/A	3ipj_A	['PF00367.19']	19	100	0.1560693642	0.4938271605	0.7160493827	7.10E-17	TRUE
YP_053758.1	454	572	N/A	N/A	N/A	N/A	3ipj_A	['PF00367.19']	9	92	0.1451048951	0.3975903614	0.6341463415	2.30E-11	TRUE
YP_053264.1	455	785	N/A	N/A	N/A	N/A	2it1_A	['PF00005.26']	2	109	0.1363057325	0.5327102804	0.75	1.60E-29	TRUE
YP_053674.1	456	514	N/A	N/A	N/A	N/A	3ipj_A	['PF00367.19']	12	80	0.1322957198	0.3970588235	0.652173913	7.00E-07	TRUE
YP_053336.1	457	522	N/A	N/A	N/A	N/A	4fwi_B	['PF00005.26', 'PF08352.11']	8	76	0.1302681992	0.3823529412	0.6086956522	5.60E-06	TRUE
YP_053455.1	458	709	N/A	N/A	N/A	N/A	5iws_A	['PF02378.17']	32	124	0.1297602257	0.25	0.6451612903	7.20E-05	TRUE
YP_053751.1	459	1080	N/A	N/A	N/A	N/A	4eqb_A	['PF13416.5']	596	694	0.09074074074	0.4183673469	0.6666666667	1.80E-17	TRUE
	*N/A indicates that no blast hits were found.

## Sheet: M. florum GEM-PRO I-TASSER
gene	protein	structure_file	model_date	difficulty	top_template_pdb	top_template_chain	c_score	tm_score	tm_score_err	rmsd	rmsd_err	top_bsite_site_num	top_bsite_c_score	top_bsite_cluster_size	top_bsite_binding_residues	top_bsite_binding_location_coords	top_bsite_pdb_ligand	top_bsite_ligand_cluster_counts	top_bsite_algorithm	top_bsite_c_score_method	top_bsite_pdb_template_id	top_bsite_pdb_template_chain	top_ec_ec_number	top_ec_c_score	top_ec_pdb_template_id	top_ec_pdb_template_chain	top_ec_rmsd	top_ec_seq_coverage	top_ec_seq_ident	top_ec_tm_score	top_go_bp_go_id	top_go_bp_go_term	top_go_bp_c_score	top_go_cc_go_id	top_go_cc_go_term	top_go_cc_c_score	top_go_mf_go_id	top_go_mf_go_term	top_go_mf_c_score
YP_053241.1	YP_053241.1	YP_053241.1_model1.pdb	2017-10-01	easy	1l8q	A	-2.53	0.42	0.14	13.2	4.1	SITE 1	0.85	116	110,111,112,144,145,146,147,148,149,150,207,276,306,307,310	(40.817, 81.626, 19.577)	BS01_ATP	ADP(48),08T(20),AGS(12),ATP(10),ACP(8),ATG(7),ANP(5),ABG(4),PO4(1),CDP(1)	TMS	0.58	1g3i	S	3.6.4.12	0.0662	1ixs	B	4.76	0.6163	0.118	0.4813	GO:2000112	regulation of cellular macromolecule biosynthetic process	0.32	GO:0044424	intracellular part	0.42	GO:1990837	sequence-specific double-stranded DNA binding	0.32
YP_053242.1	YP_053242.1	YP_053242.1_model1.pdb	2017-10-01	easy	4tr6	A	1.58	0.93	0.06	3.4	2.4	SITE 1	0.42	44	176,178,179,180,181,246,247,248,251,330,367,369,370,371,372	(-1.752, 15.838, -27.05)	BS01_III	III(39),LEU(2),1FL(1),2HO(1),2HU(1)	TMS	0.73	3q4l	A	3.1.11.2	0.0666	3ggr	C	2.93	0.6059	0.088	0.532	GO:0006260	DNA replication	0.75	GO:0005737	cytoplasm	0.75	GO:0003887	DNA-directed DNA polymerase activity	0.75
YP_053243.1	YP_053243.1	YP_053243.1_model1.pdb	2017-10-01	easy	1jcf	A	1.92	0.99	0.04	2.5	1.9	SITE 1	0.84	223	11,12,13,14,16,154,155,156,157,178,203,206,207,282,283,284,286,287,309	(28.695, 6.791, 120.725)	BS01_ATP	ATP(97),ADP(91),ANP(19),3FD(2),AGS(2),GDP(2),ACP(1),3P1(1),KC7(1),TI8(1),GNP(1),7DT(1),PO4(1),GB8(1),5P7(1),DAT(1)	TMS	0.73	4cbu	A	2.7.1.1	0.084	2e2o	A	3.05	0.75	0.091	0.6349	GO:0000902	cell morphogenesis	0.45	GO:0048770	pigment granule	0.36	GO:0051082	unfolded protein binding	0.45
YP_053245.1	YP_053245.1	YP_053245.1_model1.pdb	2017-10-01	easy	1qyr	A	1.45	0.92	0.06	3.1	2.2	SITE 1	0.89	70	12,13,14,39,40,41,45,59,60,61,65,83,84,85,110,112,115	(44.913, 30.737, 26.801)	BS01_SAM	SAM(25),SAH(21),MTA(10),ADN(6),SFG(3),662(1),OZS(1),610(1),611(1),TT8(1)	TMS	0.68	1qao	A	2.1.1.-	0.1974	3fux	C	1.87	0.9438	0.306	0.8781	GO:0031167	rRNA methylation	0.60	GO:0005759	mitochondrial matrix	0.44	GO:0000179	rRNA (adenine-N6,N6-)-dimethyltransferase activity	0.69
YP_053246.1	YP_053246.1	YP_053246.1_model1.pdb	2017-10-01	easy	4i3h	A	-0.66	0.63	0.14	9.4	4.6	SITE 1	0.28	29	46,50,53,73,78,94,95,100,101,102,103,114,115,116,117,118,119,120,121,166,336,338	(13.087, 14.417, 73.649)	BS01_ANP	ANP(23),ADP(5),ATP(1)	TMS	0.69	1zxm	A	3.4.24.69	0.06	2vua	A	7.44	0.2835	0.033	0.1845	GO:0007131	reciprocal meiotic recombination	0.51	GO:0000794	condensed nuclear chromosome	0.41	GO:0003677	DNA binding	0.39
YP_053247.1	YP_053247.1	YP_053247.1_model1.pdb	2017-09-21	easy	1zvu	A	-1.62	0.52	0.15	12.4	4.3
YP_053249.1	YP_053249.1	YP_053249.1_model1.pdb	2017-10-01	easy	4ipl	A	0.53	0.78	0.09	6.1	3.8	SITE 1	0.8	199	20,145,146,191,192,328,362,388,435,442,443,452	(-29.707, 0.025, 15.218)	BS01_GCO	G2F(23),BGC(17),UUU(14),CTT(10),GOL(9),GLC(7),IDE(6),NCW(6),PSG(6),S55(6),PGI(6),BG6(5),BGP(5),NTZ(5),LGC(5),6GB(4),IFM(3),GAL(3),SOG(3),GCO(3),GAF(3),AMF(3),PNW(3),CGB(3),LB2(3),GI4(3),SCG(3),NFG(3),NOJ(3),DH8(3),JAZ(2),SA0(2),GBE(2),TRS(2),CE5(2),GLF(2),0WK(1),VPA(1),C1K(1),1FT(1),MVL(1),VM2(1),8P5(1),LR1(1),TCB(1),ZPA(1),MAN(1)	TMS	0.86	1bgg	B	3.2.1.21	0.2133	1od0	B	1.85	0.9035	0.27	0.8635	GO:0030245	cellulose catabolic process	0.61				GO:0102483	scopolin beta-glucosidase activity	0.61
YP_053251.1	YP_053251.1	YP_053251.1_model1.pdb	2017-10-01	easy	4ze4	A	1.46	0.92	0.06	4.1	2.8	SITE 1	0.85	198	18,119,120,163,164,167,218,293,338,364,411,418,419,427	(-29.99, 0.578, 15.491)	BS01_PGI	BGC(19),G2F(19),UUU(14),GOL(12),CTT(10),GLC(7),IDE(6),NCW(6),PSG(6),PGI(6),BG6(5),NTZ(5),BGP(4),6GB(4),S55(4),HBO(4),LGC(4),IFM(3),GAL(3),CBI(3),SOG(3),AMF(3),GAF(3),CGB(3),LB2(3),GI4(3),NOJ(3),JAZ(2),GCO(2),PNW(2),SA0(2),GBE(2),SCG(2),NFG(2),CE5(2),GLF(2),DH8(2),0WK(1),VPA(1),C1K(1),1FT(1),MVL(1),CGT(1),VM2(1),8P5(1),LR1(1),TCB(1),ZPA(1),3RK(1),MAN(1)	TMS	0.85	2cet	A	3.2.1.21	0.2591	1gnx	A	2.08	0.9461	0.312	0.8998	GO:0005988	lactose metabolic process	0.46				GO:0015925	galactosidase activity	0.46
YP_053252.1	YP_053252.1	YP_053252.1_model1.pdb	2017-10-01	easy	4ipl	A	0.79	0.82	0.08	5.5	3.5	SITE 1	0.79	202	21,146,147,191,192,326,359,385,432,439,440,449	(-24.844, -2.268, -22.13)	BS01_BGC	G2F(23),BGC(17),UUU(15),CTT(10),GOL(9),GLC(7),NCW(6),PSG(6),S55(6),PGI(6),BGP(5),IDE(5),NTZ(5),LGC(5),BG6(4),6GB(4),IFM(3),GAL(3),SOG(3),GCO(3),PNW(3),GAF(3),AMF(3),CGB(3),LB2(3),GI4(3),SCG(3),NFG(3),NOJ(3),DH8(3),JAZ(2),SA0(2),TRS(2),GBE(2),HBO(2),CE5(2),GLF(2),0WK(1),VPA(1),CBI(1),C1K(1),1FT(1),MVL(1),DNF(1),VM2(1),8P5(1),LR1(1),TCB(1),ZPA(1),MAN(1)	TMS	0.84	4hz7	A	3.2.1.21	0.2009	1qox	M	2.7	0.9132	0.296	0.8455	GO:1901135	carbohydrate derivative metabolic process	0.44	GO:0044444	cytoplasmic part	0.44	GO:0008706	6-phospho-beta-glucosidase activity	0.62
YP_053253.1	YP_053253.1	YP_053253.1_model1.pdb	2017-10-07	easy	3vov	A	0.67	0.8	0.09	4.8	3.1	SITE 1	0.21	20	72,73,112,113,114,141,142,143,162,165,178	(40.717, 40.646, 14.139)	BS01_BGC	BGC(15),BM3(2),FRU(2),UUU(1)	COF	1.09	1sz2	A	2.7.1.59	0.2032	2ap1	A	1.93	0.9443	0.17	0.8757	GO:0006757	ATP generation from ADP	0.41	GO:0044424	intracellular part	0.41	GO:0005524	ATP binding	0.38
YP_053254.1	YP_053254.1	YP_053254.1_model1.pdb	2017-10-01	easy	1xzp	A	1.3	0.89	0.07	4.4	2.9	SITE 1	0.49	6	24,72,73,74,81,120,452	(-13.791, 75.251, 12.236)	BS01_FON	FON(6)	TMS	0.89	1xzq	A	3.6.5.-	0.2853	1xzp	A	1.07	0.9912	0.393	0.9737	GO:0001510	RNA methylation	0.58	GO:0005737	cytoplasm	0.57	GO:0003924	GTPase activity	0.57
YP_053257.1	YP_053257.1	YP_053257.1_model1.pdb	2017-10-01	easy	2dq3	A	1.79	0.97	0.05	3.3	2.3	SITE 1	0.76	70	231,233,262,264,276,277,278,281,283,285,349,350,351,352,382,384,387,390	(37.71, 8.119, 14.061)	BS01_SSA	ATP(16),SSA(16),AMP(11),GAP(6),ANP(5),G5A(5),SRP(3),AHX(3),5CA(1),COA(1),DRV(1),APC(1),PSD(1)	TMS	0.72	3qo8	A	6.1.1.11	0.236	2zr3	B	1.41	0.9953	0.36	0.9636	GO:0097056	selenocysteinyl-tRNA(Sec) biosynthetic process	0.77	GO:0031988	membrane-bounded vesicle	0.46	GO:0004828	serine-tRNA ligase activity	0.77
YP_053258.1	YP_053258.1	YP_053258.1_model1.pdb	2017-10-01	easy	1vzy	A	2.0	0.99	0.04	2.2	1.7	SITE 1	0.51	9	236,238,269,272	(42.984, 47.844, 3.702)	BS01_ZN	ZN(9)	TMS	0.51	1vq0	A	3.4.24.55	0.06	1q2l	A	6.24	0.6481	0.062	0.3763	GO:0006457	protein folding	0.47	GO:0005737	cytoplasm	0.50	GO:0051082	unfolded protein binding	0.47
YP_053269.1	YP_053269.1	YP_053269.1_model1.pdb	2017-10-07	easy	1vhn	A	0.93	0.84	0.08	4.4	2.9	SITE 1	0.91	48	15,16,17,18,41,70,98,101,141,171,202,203,204,225,226,227	(-2.769, 20.191, 9.011)	BS01_FMN	FMN(43),FNR(2),TX4(1),IMP(1),CPR(1)	TMS	0.57	3gka	A	4.1.2.-	0.074	3f4w	A	3.24	0.6062	0.121	0.5135	GO:0055114	oxidation-reduction process	0.60	GO:0005829	cytosol	0.53	GO:0017150	tRNA dihydrouridine synthase activity	0.60
YP_053270.1	YP_053270.1	YP_053270.1_model1.pdb	2017-10-01	easy	3e9h	A	1.94	0.99	0.04	3.3	2.3	SITE 1	0.4	47	211,212,235,257,271,273,275,419,421,423,468,469,470	(64.172, -72.131, 20.654)	BS01_LYS	LYS(38),LYN(4),ASP(3),4AD(1),ASN(1)	TMS	0.77	5vl1	A	6.1.1.6	0.2562	3e9h	A	0.65	0.9699	0.593	0.9637	GO:0006430	lysyl-tRNA aminoacylation	0.73	GO:0043234	protein complex	0.46	GO:0005524	ATP binding	0.73
YP_053271.1	YP_053271.1	YP_053271.1_model1.pdb	2017-10-07	easy	2bkv	B	1.85	0.98	0.05	2.1	1.7	SITE 1	0.65	43	38,39,40,41,42,68,69,82,128,129,134,136,137,162,198	(61.888, 1.234, -15.249)	BS01_AGP	AGP(16),F6R(9),GLP(6),6PG(4),UUU(4),F6P(2),FPC(1),BG6(1)	TMS	0.79	1hor	A	3.5.99.6	0.2348	2bkv	B	0.83	0.9749	0.223	0.9562	GO:0019262	N-acetylneuraminate catabolic process	0.75	GO:0005829	cytosol	0.67	GO:0016787	hydrolase activity	0.75
YP_053274.1	YP_053274.1	YP_053274.1_model1.pdb	2017-10-01	easy	4ipl	A	0.59	0.79	0.09	5.9	3.7	SITE 1	0.77	197	18,143,144,188,189,325,358,384,431,438,439,448	(-24.797, -2.355, -22.308)	BS01_BGC	G2F(23),BGC(17),UUU(13),CTT(10),GOL(10),GLC(7),IDE(6),NCW(6),S55(6),PGI(6),BGP(5),NTZ(5),PSG(5),LGC(5),BG6(4),6GB(4),GAL(3),SOG(3),GCO(3),GAF(3),AMF(3),PNW(3),CGB(3),LB2(3),GI4(3),SCG(3),NFG(3),NOJ(3),DH8(3),IFM(2),JAZ(2),SA0(2),TRS(2),GBE(2),CE5(2),GLF(2),0WK(1),VPA(1),C1K(1),1FT(1),MVL(1),VM2(1),LR1(1),8P5(1),TCB(1),HBO(1),ZPA(1),MAN(1)	TMS	0.85	4hz7	A	3.2.1.21	0.1979	1bga	A	2.68	0.913	0.281	0.8458	GO:1901135	carbohydrate derivative metabolic process	0.43	GO:0044444	cytoplasmic part	0.43	GO:0008706	6-phospho-beta-glucosidase activity	0.62
YP_053276.1	YP_053276.1	YP_053276.1_model1.pdb	2017-10-01	easy	2d5b	A	1.32	0.9	0.06	4.5	3.0	SITE 1	0.6	56	10,11,13,50,226,229,230,233,266,270	(41.922, 31.845, 35.358)	BS02_MET	MET(40),MSE(6),NOT(3),MPH(3),MF3(3),MDS(1)	TMS	0.73	1f4l	A	6.1.1.10	0.2775	1a8h	A	1.39	0.9745	0.339	0.9483	GO:0006431	methionyl-tRNA aminoacylation	0.77	GO:0005829	cytosol	0.42	GO:0004825	methionine-tRNA ligase activity	0.77
YP_053277.1	YP_053277.1	YP_053277.1_model1.pdb	2017-10-01	easy	5er0	A	1.9	0.98	0.05	3.2	2.3	SITE 1	0.79	272	6,7,9,10,11,31,32,33,34,41,42,45,77,78,79,110,111,112,131,159,160,245,251,281,282,298,299,300,301	(-7.808, -52.18, 51.49)	BS02_FAD	FAD(272)	TMS	0.65	4dna	B	1.8.1.14	0.2128	3kd9	A	1.66	0.9181	0.263	0.8798	GO:0045454	cell redox homeostasis	0.78	GO:0005623	cell	0.78	GO:0050660	flavin adenine dinucleotide binding	0.78
YP_053278.1	YP_053278.1	YP_053278.1_model1.pdb	2017-10-07	easy	1vqz	A	1.64	0.94	0.05	3.1	2.2	SITE 1	0.44	22	36,43,69,74,75,76,77,78,82,131,134,147,148,149,151,159,163	(6.115, 29.723, 18.444)	BS01_SH5	UUU(6),ADP(4),LAQ(4),ATP(4),SH5(2),ADN(1),BT5(1)	TMS	0.62	5ich	A	2.7.7.63	0.06	2art	A	3.19	0.6916	0.247	0.5993	GO:0009249	protein lipoylation	0.51	GO:0044424	intracellular part	0.37	GO:0005524	ATP binding	0.42
YP_053279.1	YP_053279.1	YP_053279.1_model1.pdb	2017-10-07	easy	3duf	A	1.94	0.99	0.04	2.7	2.0	SITE 1	0.79	68	94,95,96,135,136,137,165,166,167,168,171,193,195,197,198,199,264	(0.549, 9.132, 18.21)	BS02_TDP	TDP(37),TPP(10),TPW(6),THY(3),TD7(3),R1T(3),WWF(3),TDK(3)	TMS	0.67	1olx	A	1.2.4.1	0.2325	1w85	C	1.25	0.9676	0.358	0.944	GO:0055114	oxidation-reduction process	0.69	GO:0005947	mitochondrial alpha-ketoglutarate dehydrogenase complex	0.38	GO:0003863	3-methyl-2-oxobutanoate dehydrogenase (2-methylpropanoyl-transferring) activity	0.50
YP_053280.1	YP_053280.1	YP_053280.1_model1.pdb	2017-10-01	easy	3dv0	B	2.0	0.99	0.04	2.4	1.8	SITE 1	0.71	32	29,58,60,82,86,129	(13.306, -10.918, 34.852)	BS01_R1T	TDP(12),TPP(8),UUU(4),R1T(3),TZD(2),THV(2),TD7(1)	TMS	0.59	3duf	B	1.2.4.4	0.2507	1um9	B	1.08	0.9818	0.44	0.9581	GO:0006757	ATP generation from ADP	0.49	GO:0030062	mitochondrial tricarboxylic acid cycle enzyme complex	0.46	GO:0003863	3-methyl-2-oxobutanoate dehydrogenase (2-methylpropanoyl-transferring) activity	0.56
YP_053281.1	YP_053281.1	YP_053281.1_model1.pdb	2017-10-01	easy	4n72	A	-2.94	0.38	0.13	14.1	3.8	SITE 1	0.57	22	235,250,251,252,344,346,347,368,369,370	(-2.823, 4.606, 7.381)	BS01_CO6	CO6(17),CAO(5)	TMS	0.63	2ii5	H	2.3.1.12	0.1296	1dpb	A	1.69	0.5758	0.309	0.5534	GO:0006757	ATP generation from ADP	0.37	GO:0045254	pyruvate dehydrogenase complex	0.13	GO:0030523	dihydrolipoamide S-acyltransferase activity	0.37
YP_053282.1	YP_053282.1	YP_053282.1_model1.pdb	2017-10-07	easy	2qae	A	-2.55	0.42	0.14	14.1	3.8	SITE 1	0.66	243	142,143,145,146,147,165,166,167,168,172,173,174,176,177,178,179,183,248,249,250,273,274,275,298,319,403,406,440,441,448,449,450,452,487	(37.652, 10.041, 47.854)	BS01_FAD	FAD(243)	TMS	0.74	2eq7	A	1.8.1.4	0.179	2eq9	D	1.9	0.7475	0.391	0.7174	GO:0006518	peptide metabolic process	0.59	GO:0005623	cell	0.58	GO:0016209	antioxidant activity	0.59
YP_053283.1	YP_053283.1	YP_053283.1_model1.pdb	2017-10-01	easy	1xco	D	1.85	0.98	0.05	2.7	2.0	SITE 1	0.32	10	124,128,146,148,163,164,270,273,274,277,284,286,287,289,298,300,303,307	(93.547, 121.11, -80.357)	BS01_COA	COA(6),COD(3),ARG(1)	TMS	0.77	2af4	C	2.3.1.8	0.2462	1xco	D	0.88	0.9814	0.402	0.9652	GO:0006085	acetyl-CoA biosynthetic process	0.56	GO:0071944	cell periphery	0.47	GO:0008959	phosphate acetyltransferase activity	0.65
YP_053284.1	YP_053284.1	YP_053284.1_model1.pdb	2017-10-07	easy	3p4i	A	1.4	0.91	0.06	3.9	2.6	SITE 1	0.87	34	205,207,208,209,280,281,282,329,330,333,334	(41.07, 30.64, 27.329)	BS01_ADP	ADP(18),AMP(5),ANP(4),ACP(2),5GP(1),C5P(1),ATP(1),APC(1),CTP(1)	TMS	0.67	1g99	B	2.7.2.15,2.7.2.-	0.2379	1x3m	A	1.56	0.9747	0.389	0.9345	GO:0016310	phosphorylation	0.74	GO:0005737	cytoplasm	0.65	GO:0005524	ATP binding	0.74
YP_053285.1	YP_053285.1	YP_053285.1_model1.pdb	2017-10-07	easy	5bse	A	1.8	0.97	0.05	2.4	1.8	SITE 1	0.49	39	7,8,9,10,11,12,35,36,40,57,70,71,72,73,75,79,96,97,98,121,122,124	(65.53, 76.427, 86.313)	BS01_NAD	NAP(28),NAD(9),NDP(1),NBP(1)	TMS	0.62	2izz	A	1.5.1.2	0.1949	2amf	E	2.33	0.9586	0.263	0.8515	GO:0055114	oxidation-reduction process	0.72	GO:0030312	external encapsulating structure	0.49	GO:0004735	pyrroline-5-carboxylate reductase activity	0.72
YP_053286.1	YP_053286.1	YP_053286.1_model1.pdb	2017-10-01	easy	3p0r	A	0.97	0.85	0.08	3.4	2.4	SITE 1	0.39	86	10,14,17,18,19,21,86,87,88,89,90,134,135,136,137,140,171,172,182	(23.68, 35.162, 29.197)	BS05_FAD	FAD(54),FMN(29),UUU(2),FD5(1)	TMS	0.68	4fgj	B	1.7.1.6	0.2049	2z9d	B	1.94	0.9497	0.265	0.8578	GO:0055114	oxidation-reduction process	0.70	GO:0044444	cytoplasmic part	0.43	GO:0008752	FMN reductase activity	0.70
YP_053287.1	YP_053287.1	YP_053287.1_model1.pdb	2017-10-07	easy	1j6o	A	1.64	0.94	0.05	2.7	2.0	SITE 1	0.84	171	11,13,100,215	(11.758, 41.11, 6.191)	BS01_ZN	ZN(111),CO(18),MN(10),FE(10),NI(4),CAC(4),FE2(4),DII(2),EFS(2),CA(2),EDO(1),GOL(1),BUA(1),DPJ(1)	TMS	0.82	3guw	A	3.1.21.-	0.2332	1zzm	A	1.62	0.9586	0.251	0.9058	GO:0006308	DNA catabolic process	0.54	GO:0031981	nuclear lumen	0.43	GO:0016888	endodeoxyribonuclease activity, producing 5'-phosphomonoesters	0.62
YP_053288.1	YP_053288.1	YP_053288.1_model1.pdb	2017-10-01	easy	1j6o	A	1.81	0.97	0.05	2.4	1.8	SITE 1	0.87	163	8,10,96,210	(13.163, 41.065, 5.881)	BS01_CO	ZN(93),CO(17),FE(17),MN(13),NI(5),FE2(5),F(2),DPF(2),CAC(2),PO4(2),DII(1),EDO(1),BUA(1),EFS(1),OH(1)	TMS	0.71	2zc1	A	3.1.21.-	0.2412	1zzm	A	1.85	0.962	0.265	0.9014	GO:0006308	DNA catabolic process	0.55	GO:0044444	cytoplasmic part	0.45	GO:0016888	endodeoxyribonuclease activity, producing 5'-phosphomonoesters	0.65
YP_053290.1	YP_053290.1	YP_053290.1_model1.pdb	2017-10-01	easy	3bqe	A	2.0	0.99	0.04	1.2	1.2	SITE 1	0.63	5	12,13,14,43,55,90,95	(1.88, 24.492, 6.693)	BS01_SSM	SSM(3),CAC(1),MHO(1)	TMS	0.81	3bqf	A	1.8.4.11,1.8.4.12	0.2077	3bqh	A	1.8	0.9509	0.421	0.8907	GO:0030091	protein repair	0.77	GO:0044424	intracellular part	0.43	GO:0008113	peptide-methionine (S)-S-oxide reductase activity	0.77
YP_053291.1	YP_053291.1	YP_053291.1_model1.pdb	2017-10-01	easy	4a5m	A	1.46	0.92	0.06	1.3	1.3
YP_053292.1	YP_053292.1	YP_053292.1_model1.pdb	2017-10-01	easy	3p0r	A	1.0	0.85	0.08	3.3	2.3	SITE 1	0.3	61	10,12,17,18,19,86,87,88,89,90,134,135,136,137,139,170,171	(22.81, 36.389, 28.671)	BS01_FMN	FAD(33),FMN(25),UUU(2),FD5(1)	TMS	0.72	3lt5	A	1.7.1.6	0.202	2z9d	B	1.75	0.9497	0.243	0.8674	GO:0055114	oxidation-reduction process	0.70	GO:0044444	cytoplasmic part	0.43	GO:0008752	FMN reductase activity	0.70
YP_053293.1	YP_053293.1	YP_053293.1_model1.pdb	2017-10-01	easy	4fin	A	1.88	0.98	0.05	3.5	2.4	SITE 1	0.39	28	13,18,38,39,40,41,42,43,44,73,185,214	(-5.34, 91.508, 30.663)	BS02_ANP	ADP(11),ANP(9),ATP(7),UUU(1)	TMS	0.53	4ki0	A	2.3.1.86	0.06	2pff	B	7.58	0.5391	0.053	0.3212	GO:0055072	iron ion homeostasis	0.07	GO:0043190	ATP-binding cassette (ABC) transporter complex	0.07	GO:0032559	adenyl ribonucleotide binding	0.57
YP_053295.1	YP_053295.1	YP_053295.1_model1.pdb	2017-10-01	easy	1bgx	T	-0.22	0.69	0.12	6.8	4.0	SITE 1	0.27	9	14,17,120,123,143	(8.852, -3.798, -14.43)	BS01_ZN	ZN(6),MN(2),MG(1)	TMS	0.62	1taq	A	3.1.11.3	0.1294	1exn	B	2.53	0.7666	0.226	0.6829	GO:0019079	viral genome replication	0.35				GO:0016888	endodeoxyribonuclease activity, producing 5'-phosphomonoesters	0.54
YP_053296.1	YP_053296.1	YP_053296.1_model1.pdb	2017-10-01	easy	2cve	A	-1.92	0.48	0.15	10.0	4.6	SITE 1	0.09	5	92,158	(11.139, 4.351, 41.93)	BS02_COA	SO4(2),CO3(1),COA(1),FAD(1)	TMS	0.41	3epy	A	1.5.3.10	0.06	1pj6	A	5.76	0.6552	0.036	0.3842	GO:0044267	cellular protein metabolic process	0.48	GO:0044424	intracellular part	0.37	GO:0017111	nucleoside-triphosphatase activity	0.48
YP_053297.1	YP_053297.1	YP_053297.1_model1.pdb	2017-10-01	easy	2vda	A	-1.85	0.49	0.15	13.4	4.1	SITE 1	0.83	31	71,72,73,74,77,94,95,96,97,98,99,100,484	(82.814, 102.291, 206.865)	BS01_ADP	ADP(22),ANP(5),ATP(4)	TMS	0.62	5k9t	A	2.3.1.86	0.06	2pff	B	8.89	0.4645	0.029	0.2943	GO:0017038	protein import	0.49	GO:0005887	integral component of plasma membrane	0.42	GO:0005524	ATP binding	0.49
YP_053298.1	YP_053298.1	YP_053298.1_model1.pdb	2017-10-07	easy	2d7d	A	0.49	0.78	0.1	6.7	4.0	SITE 1	0.7	10	17,18,19,43,44,45,48,93,94,95,98,101,298,302,309,430,456,459,480	(-12.765, -11.139, 24.078)	BS01_NUC	NUC(8),QNA(2)	TMS	0.83	3v4r	B	2.7.7.48	0.06	8ohm	A	5.22	0.3935	0.056	0.3044	GO:0006289	nucleotide-excision repair	0.57	GO:0005737	cytoplasm	0.57	GO:0003677	DNA binding	0.57
YP_053299.1	YP_053299.1	YP_053299.1_model1.pdb	2017-10-07	easy	2ygr	A	2.0	0.99	0.04	4.4	2.9	SITE 1	0.55	21	13,14,33,34,35,36,37,38,39,40,824,828,832	(-6.283, -61.902, -6.871)	BS02_ADP	ADP(21)	TMS	0.65	2vf7	C	1.4.7.1	0.06	1llw	A	8.84	0.4531	0.032	0.2901	GO:0006289	nucleotide-excision repair	0.68	GO:0009380	excinuclease repair complex	0.68	GO:0003677	DNA binding	0.68
YP_053300.1	YP_053300.1	YP_053300.1_model1.pdb	2017-10-07	easy	3n2a	A	1.85	0.98	0.05	2.9	2.1	SITE 1	0.74	44	43,44,45,46,47,48,69,70,132,225,252,266,267,268,269,272,273,276,355	(52.079, 58.089, 21.469)	BS01_ANP	ADP(21),ACP(10),ANP(3),POP(3),ACQ(3),AMP(2),ATP(2)	TMS	0.86	3pyz	A	6.3.2.8	0.0721	1gqy	B	3.74	0.856	0.114	0.7181	GO:0046901	tetrahydrofolylpolyglutamate biosynthetic process	0.70	GO:0044424	intracellular part	0.47	GO:0005524	ATP binding	0.70
YP_053302.1	YP_053302.1	YP_053302.1_model1.pdb	2017-10-01	easy	1knx	E	1.88	0.98	0.05	2.5	1.9	SITE 1	0.14	3	158,161,162,163,164,206	(81.368, 79.098, 7.227)	BS02_PO4	PO4(3)	TMS	0.38	1ko7	B	1.2.7.1	0.06	1b0p	A	6.62	0.6774	0.045	0.3899	GO:0023014	signal transduction by protein phosphorylation	0.45	GO:0005622	intracellular	0.41	GO:0005524	ATP binding	0.45
YP_053304.1	YP_053304.1	YP_053304.1_model1.pdb	2017-10-01	easy	4jnq	A	1.83	0.97	0.05	2.6	1.9	SITE 1	0.89	179	16,17,18,19,20,38,39,40,42,44,45,46,47,50,53,55,85,86,87,115,116,117,142,143,247,250,280,281,289,290,291,293	(27.765, 12.506, 99.862)	BS02_FAD	FAD(167),NAD(5),ADP(4),48H(1),48F(1),FDA(1)	TMS	0.87	2a87	A	1.8.1.9	0.2206	3d8x	B	1.43	0.9775	0.365	0.9371	GO:0055114	oxidation-reduction process	0.74	GO:0005740	mitochondrial envelope	0.48	GO:0004791	thioredoxin-disulfide reductase activity	0.67
YP_053306.1	YP_053306.1	YP_053306.1_model1.pdb	2017-10-07	easy	3hyi	A	0.44	0.77	0.1	5.4	3.4	SITE 1	0.21	15	32,47,48,49,78,152,178,180,190,192,193	(8.584, -8.701, -2.276)	BS01_NUC	QNA(12),NUC(2),MG(1)	TMS	0.38	4d6n	A	3.4.24.69	0.06	3bta	A	6.87	0.7192	0.07	0.4032	GO:0010468	regulation of gene expression	0.39	GO:0009507	chloroplast	0.13	GO:0003676	nucleic acid binding	0.39
YP_053307.1	YP_053307.1	YP_053307.1_model1.pdb	2017-10-07	easy	2b5a	A	1.17	0.87	0.07	1.4	1.3	SITE 1	0.73	78	22,28,29,30,40,41,44,48	(29.648, 21.546, -4.266)	BS01_NUC	NUC(60),QNA(18)	TMS	0.70	3zkc	B	3.5.2.6	0.06	1c3b	A	4.03	0.7308	0.096	0.423	GO:0051099	positive regulation of binding	0.35	GO:0031988	membrane-bounded vesicle	0.35	GO:0043565	sequence-specific DNA binding	0.57
YP_053310.1	YP_053310.1	YP_053310.1_model1.pdb	2017-10-07	easy	3jru	B	0.85	0.83	0.08	5.3	3.4	SITE 1	0.64	106	222,227,234,238,242,244,245,302,304,306,308,332,333,334,335,338,396,426	(-8.84, 43.672, 23.82)	BS04_BEY	BES(16),BEY(15),R5T(10),TOD(9),BB2(7),DGZ(6),4TK(5),3MW(5),4U5(4),R5X(4),III(3),ZED(3),4TM(3),4TY(3),4ZN(3),LEU(3),1OT(3),4U6(2),4TL(1),CIT(1)	TMS	0.75	3kr5	A	3.4.11.1	0.2059	1gyt	J	1.85	0.9888	0.291	0.939	GO:0006508	proteolysis	0.73	GO:0044444	cytoplasmic part	0.45	GO:0008235	metalloexopeptidase activity	0.73
YP_053311.1	YP_053311.1	YP_053311.1_model1.pdb	2017-10-07	easy	3jru	B	1.14	0.87	0.07	4.7	3.1	SITE 1	0.64	105	223,228,235,239,243,245,246,303,305,307,309,333,334,335,336,339,396,425	(-8.944, 44.322, 23.328)	BS04_BEY	BES(16),BEY(15),R5T(10),TOD(9),BB2(7),DGZ(6),4TK(5),3MW(5),4U5(4),R5X(4),III(3),ZED(3),4TM(3),4TY(3),4ZN(3),LEU(3),1OT(3),4TL(1),4U6(1),CIT(1)	TMS	0.75	3kr5	A	3.4.11.1	0.2014	1gyt	J	2.25	0.9933	0.284	0.9278	GO:0006508	proteolysis	0.73	GO:0005737	cytoplasm	0.73	GO:0008235	metalloexopeptidase activity	0.73
YP_053312.1	YP_053312.1	YP_053312.1_model1.pdb	2017-10-01	easy	3kzw	A	1.14	0.87	0.07	4.7	3.1	SITE 1	0.64	105	224,229,236,240,244,246,247,304,306,308,310,334,335,336,337,340,397,426	(-8.562, 44.217, 23.549)	BS04_BEY	BES(16),BEY(15),R5T(10),TOD(9),BB2(7),DGZ(6),4TK(5),3MW(5),4U5(4),R5X(4),III(3),ZED(3),4TM(3),4TY(3),4ZN(3),LEU(3),1OT(3),4TL(1),4U6(1),CIT(1)	TMS	0.74	3kr5	A	3.4.11.1	0.2047	3ij3	A	2.58	0.9399	0.246	0.8677	GO:0006508	proteolysis	0.74	GO:0044444	cytoplasmic part	0.46	GO:0008235	metalloexopeptidase activity	0.74
YP_053314.1	YP_053314.1	YP_053314.1_model1.pdb	2017-10-01	easy	1cg3	A	1.87	0.98	0.05	3.2	2.2	SITE 1	0.65	66	16,17,18,19,20,21,43,44,45,300,306,332,334,335,414,415,416,417	(1.172, 47.206, 45.075)	BS04_GDP	GDP(45),GTP(7),GNH(3),GPX(3),IMP(3),GCP(3),UUU(1),GNP(1)	TMS	0.89	1lon	A	6.3.4.4	0.2478	1ade	A	2.27	0.993	0.437	0.9213	GO:0044208	'de novo' AMP biosynthetic process	0.77	GO:0009532	plastid stroma	0.46	GO:0000287	magnesium ion binding	0.77
YP_053315.1	YP_053315.1	YP_053315.1_model1.pdb	2017-10-01	easy	2pfm	A	1.9	0.98	0.05	3.1	2.2	SITE 1	0.49	27	67,68,69,94,95,98,212,301,303,306,307,310	(-28.265, -79.953, 4.158)	BS01_AMP	AMP(19),AS1(4),ARG(4)	TMS	0.72	4mx2	A	4.3.2.2	0.1928	1dof	A	1.67	0.8681	0.309	0.8304	GO:0044208	'de novo' AMP biosynthetic process	0.56				GO:0070626	(S)-2-(5-amino-1-(5-phospho-D-ribosyl)imidazole-4-carboxamido)succinate AMP-lyase (fumarate-forming) activity	0.68
YP_053316.1	YP_053316.1	YP_053316.1_model1.pdb	2017-10-01	easy	1dkr	B	0.2	0.74	0.11	6.1	3.8	SITE 1	0.44	18	100,101,134	(21.83, 50.923, 52.759)	BS02_ADP	AMP(8),ABM(5),ADP(2),APC(2),MG(1)	COF	0.90	3mbi	A	2.7.6.1	0.2117	1dkr	B	1.0	0.879	0.469	0.8615	GO:0006015	5-phosphoribose 1-diphosphate biosynthetic process	0.44	GO:0002189	ribose phosphate diphosphokinase complex	0.44	GO:0000287	magnesium ion binding	0.62
YP_053317.1	YP_053317.1	YP_053317.1_model1.pdb	2017-10-01	easy	3nea	A	1.67	0.95	0.05	2.0	1.6	SITE 1	0.53	12	19,91,92,93,109,110,111,112,146	(8.985, -24.981, -17.156)	BS01_PML	PEG(4),0L1(4),PML(2),5AE(1),3NZ(1)	TMS	0.85	4djj	A	3.1.1.29	0.2325	2pth	A	1.45	1.0	0.366	0.9447	GO:0006412	translation	0.72	GO:0044434	chloroplast part	0.48	GO:0004045	aminoacyl-tRNA hydrolase activity	0.79
YP_053321.1	YP_053321.1	YP_053321.1_model1.pdb	2017-10-01	easy	1qvc	A	-0.23	0.68	0.12	5.2	3.4	SITE 1	0.27	20	3,9,10,11,12,28,29,30,32,35,36,37,41,42,43,44,45,46,47,49,51,64,65,67,73,75,76,77,79,86,87,89,91,93	(22.944, 3.234, 30.854)	BS01_NUC	NUC(16),QNA(4)	TMS	0.64	1eyg	C	2.7.7.7	0.06	3f2b	A	2.42	0.5629	0.149	0.4894	GO:0033554	cellular response to stress	0.40	GO:0005829	cytosol	0.14	GO:0003697	single-stranded DNA binding	0.37
YP_053322.1	YP_053322.1	YP_053322.1_model1.pdb	2017-10-01	easy	2gy9	R	1.62	0.94	0.05	0.6	0.6	SITE 1	0.72	83	41,42,44,45,46,52,53,55,56,59,60,63,64,66,67,73,74	(-77.365, 29.323, 66.148)	BS01_NUC	NUC(82),SF4(1)	TMS	0.66	4kcy	R	3.1.27.-	0.06	2i7v	A	3.77	0.8816	0.056	0.4936	GO:0006412	translation	0.43	GO:0015935	small ribosomal subunit	0.45	GO:0003735	structural constituent of ribosome	0.43
YP_053323.1	YP_053323.1	YP_053323.1_model1.pdb	2017-10-01	easy	1div	A	1.55	0.93	0.06	1.8	1.5
YP_053324.1	YP_053324.1	YP_053324.1_model1.pdb	2017-10-01	easy	2q6t	A	1.1	0.87	0.07	4.7	3.1	SITE 1	0.42	40	210,213,214,215,216,238,256,359,395,437	(85.918, 17.832, -19.983)	BS01_ANP	ANP(23),ADP(5),DTP(4),PO4(2),TTP(2),TYD(2),SAP(1),UUU(1)	TMS	0.58	1e0j	A	1.17.3.2,1.17.1.4	0.06	2e1q	A	7.01	0.6317	0.051	0.3836	GO:0006261	DNA-dependent DNA replication	0.56	GO:0030894	replisome	0.56	GO:0005515	protein binding	0.46
YP_053327.1	YP_053327.1	YP_053327.1_model1.pdb	2017-10-01	easy	1u0b	B	1.4	0.91	0.06	4.1	2.8	SITE 1	0.48	20	24,204,230,234	(83.337, 14.083, 3.962)	BS01_ZN	ZN(17),MET(1),NOT(1),MPH(1)	TMS	0.80	1li5	A	6.1.1.16	0.2032	1li7	B	1.76	0.8367	0.306	0.8119	GO:0006423	cysteinyl-tRNA aminoacylation	0.55	GO:0005829	cytosol	0.47	GO:0005524	ATP binding	0.62
YP_053328.1	YP_053328.1	YP_053328.1_model1.pdb	2017-10-01	easy	1gz0	F	1.42	0.91	0.06	2.9	2.1	SITE 1	0.74	33	103,169,170,171,191,192,193,194,197,210,211,212,214,220,221,222,223	(5.258, 72.063, 47.228)	BS01_SAH	SAM(16),SAH(14),ADN(2),MTA(1)	TMS	0.65	4jal	A	2.1.1.66	0.1388	3gyq	A	3.08	0.9545	0.185	0.783	GO:0000451	rRNA 2'-O-methylation	0.45	GO:0044444	cytoplasmic part	0.45	GO:0003723	RNA binding	0.62
YP_053329.1	YP_053329.1	YP_053329.1_model1.pdb	2017-10-07	easy	3kni	6	1.62	0.94	0.05	0.5	0.5
YP_053331.1	YP_053331.1	YP_053331.1_model1.pdb	2017-10-01	easy	2xhc	A2	-0.19	0.69	0.12	5.8	3.6	SITE 1	0.07	4	22,76	(15.131, 39.051, 39.12)	BS01_FMN	FMN(2),CU1(1),MG(1)	TMS	0.42	2yiz	C	6.3.2.2	0.06	3ig5	A	5.33	0.6507	0.056	0.4063	GO:0032784	regulation of DNA-templated transcription, elongation	0.33	GO:0005829	cytosol	0.33	GO:0003735	structural constituent of ribosome	0.07
YP_053332.1	YP_053332.1	YP_053332.1_model1.pdb	2017-10-01	easy	3zq4	A	0.62	0.8	0.09	6.3	3.8	SITE 1	0.24	12	15,37,38,71,72,73,229,230,231,254,255,256,294,296,299,300,301,302,303,330,331,333,359,361,362,363,390	(29.413, 22.251, 42.612)	BS01_NUC	NUC(10),QNA(1),RQA(1)	TMS	0.67	5hab	A	3.1.27.-	0.0833	2i7v	A	3.86	0.6764	0.116	0.5772	GO:0090503	RNA phosphodiester bond hydrolysis, exonucleolytic	0.57	GO:0005737	cytoplasm	0.57	GO:0003723	RNA binding	0.60
YP_053342.1	YP_053342.1	YP_053342.1_model1.pdb	2017-10-01	easy	2p4v	A	1.73	0.96	0.05	1.6	1.4	SITE 1	0.12	4	30,34,53,56,57	(46.792, 86.671, 21.267)	BS06_9NR	IO3(1),9DN(1),9NR(1),HLT(1)	COF	0.60	2xvw	A	4.3.2.2	0.06	1c3c	A	4.92	0.7244	0.05	0.4435	GO:0032784	regulation of DNA-templated transcription, elongation	0.52	GO:0044444	cytoplasmic part	0.35	GO:0003677	DNA binding	0.55
YP_053343.1	YP_053343.1	YP_053343.1_model1.pdb	2017-10-01	easy	5hw4	A	-0.78	0.61	0.14	7.8	4.4	SITE 1	0.63	33	21,93,94,95,98,99,100,124,125,145,173,199,201,202,231,232,233	(18.001, -0.796, 12.557)	BS01_SAM	SAH(31),SAM(2)	TMS	0.84	5hw4	A	2.1.1.98	0.0823	1vhv	B	3.02	0.731	0.106	0.6163	GO:0017182	peptidyl-diphthamide metabolic process	0.41	GO:0005737	cytoplasm	0.13	GO:0008757	S-adenosylmethionine-dependent methyltransferase activity	0.41
YP_053345.1	YP_053345.1	YP_053345.1_model1.pdb	2017-10-01	easy	3hee	A	1.74	0.96	0.05	1.5	1.4	SITE 1	0.82	55	9,10,11,43,66,67,68,71,72,110	(20.177, -3.311, 13.549)	BS01_A6P	RES(18),R52(10),A6P(6),MLA(3),R10(3),AOS(3),R5P(3),RB5(3),UUU(1),IOD(1),PSJ(1),RBL(1),5RP(1),TG6(1)	TMS	0.82	2vvo	A	2.1.1.13	0.0668	1y80	A	2.87	0.6918	0.175	0.5497	GO:0006098	pentose-phosphate shunt	0.64	GO:0005576	extracellular region	0.27	GO:0004751	ribose-5-phosphate isomerase activity	0.73
YP_053346.1	YP_053346.1	YP_053346.1_model1.pdb	2017-10-01	easy	2dkj	A	1.83	0.97	0.05	3.2	2.2	SITE 1	0.84	199	28,90,91,92,119,168,169,194,196,197,220,222,223,355	(1.94, -0.029, 34.769)	BS01_PLG	PLP(82),PLG(21),UUU(13),PGU(7),T5K(5),PLA(4),PPG(4),PMP(4),PXG(3),PPD(3),EXT(3),PLR(3),P61(3),TLP(2),PY4(2),PP3(2),PLI(2),P89(2),PPE(2),TQP(2),PLS(2),PM9(1),3LM(1),LLF(1),C6P(1),MMM(1),SER(1),KET(1),QLP(1),AA5(1),5DK(1),1W9(1),P1T(1),III(1),PLZ(1),LYS(1),PMG(1),KAM(1),G4M(1),UD0(1),PL6(1),2BO(1),PY5(1),DCS(1),IK2(1),DPN(1),33P(1),PDA(1),3SO(1)	TMS	0.89	1dfo	A	2.1.2.1	0.2445	2dkj	A	0.96	0.9733	0.576	0.9594	GO:0019264	glycine biosynthetic process from serine	0.68	GO:0031988	membrane-bounded vesicle	0.49	GO:0004372	glycine hydroxymethyltransferase activity	0.68
YP_053347.1	YP_053347.1	YP_053347.1_model1.pdb	2017-10-01	easy	1i5e	A	1.87	0.98	0.05	1.8	1.5	SITE 1	0.4	27	102,129,131,133,134,135,136,137,190,191,192,197,198,199	(6.603, 63.954, 48.267)	BS01_U5P	U5P(19),AMP(3),5GP(2),HSX(1),UUU(1),ADE(1)	TMS	0.77	1o5o	B	2.4.2.9	0.3123	1i5e	B	0.73	1.0	0.556	0.9827	GO:0044206	UMP salvage	0.80	GO:0005829	cytosol	0.60	GO:0004845	uracil phosphoribosyltransferase activity	0.80
YP_053350.1	YP_053350.1	YP_053350.1_model1.pdb	2017-10-01	easy	5dn6	J	-0.35	0.67	0.13	4.7	3.1	SITE 1	0.31	43	80,83,84,87,88,91	(43.062, 34.352, 2.732)	BS01_EFO	EFO(22),CVM(7),EFB(5),E21(3),DCW(3),EF4(2),BQ1(1)	TMS	0.60	4f4s	L	3.6.3.14	0.1599	2w5j	A	1.54	0.7404	0.286	0.6592	GO:0015986	ATP synthesis coupled proton transport	0.35	GO:0016021	integral component of membrane	0.35	GO:0005488	binding	0.46
YP_053351.1	YP_053351.1	YP_053351.1_model1.pdb	2017-10-07	easy	5t4o	I	-0.56	0.64	0.13	6.3	3.8	SITE 1	0.08	3	126,127,128,129,131,149,150,152	(182.469, 238.555, 244.596)	BS09_CPL	CPL(3)	SST	0.38	2w6d	B	3.6.3.9	0.06	1mo7	A	5.24	0.2825	0.04	0.1646	GO:0006939	smooth muscle contraction	0.13	GO:0044430	cytoskeletal part	0.57	GO:0008092	cytoskeletal protein binding	0.57
YP_053352.1	YP_053352.1	YP_053352.1_model1.pdb	2017-10-01	easy	5t4o	L	-0.4	0.66	0.13	6.0	3.7	SITE 1	0.17	6	6,7,10,11,14,15,17,18,76,79,80,83	(165.021, 191.909, 286.856)	BS01_III	III(6)	TMS	0.51	2a7u	B	2.1.1.46	0.06	2qyo	A	5.28	0.6339	0.028	0.3708	GO:0006754	ATP biosynthetic process	0.55	GO:0043209	myelin sheath	0.15	GO:0015078	hydrogen ion transmembrane transporter activity	0.55
YP_053353.1	YP_053353.1	YP_053353.1_model1.pdb	2017-10-01	easy	2wss	A	0.39	0.77	0.1	6.6	4.0	SITE 1	0.85	114	171,172,173,174,175,176,177,349,354,422,423,424	(7.931, 82.393, 19.377)	BS01_ANP	ANP(47),ATP(35),ADP(32)	TMS	0.75	1efr	C	3.6.3.14	0.2175	1sky	B	1.54	0.9105	0.557	0.8828	GO:0015991	ATP hydrolysis coupled proton transport	0.72	GO:0045261	proton-transporting ATP synthase complex, catalytic core F(1)	0.72	GO:0005524	ATP binding	0.72
YP_053354.1	YP_053354.1	YP_053354.1_model1.pdb	2017-10-01	easy	3fks	G	1.07	0.86	0.07	3.9	2.6	SITE 1	0.27	14	34,117,121,124,125,127,128,129,130,131,132,134,136,140,141,142,144,145,148,149,151,153,210,213,214,217	(-21.913, 23.093, 3.494)	BS01_III	III(14)	SST	0.72	2hld	G	2.7.7.9	0.06	2icy	B	5.67	0.6014	0.034	0.3915	GO:0015986	ATP synthesis coupled proton transport	0.63	GO:0071944	cell periphery	0.60	GO:0046961	proton-transporting ATPase activity, rotational mechanism	0.63
YP_053355.1	YP_053355.1	YP_053355.1_model1.pdb	2017-10-01	easy	1ohh	D	1.15	0.87	0.07	4.8	3.1	SITE 1	0.85	164	164,165,166,167,168,169,170,195,345,418,421,424,425	(94.371, -10.825, 1.575)	BS02_ANP	ADP(72),ANP(62),ATP(26),UUU(3),AGS(1)	TMS	0.81	2hld	F	3.6.3.14	0.3499	2f43	B	1.92	0.9582	0.631	0.9171	GO:0015991	ATP hydrolysis coupled proton transport	0.74	GO:0009534	chloroplast thylakoid	0.44	GO:0005524	ATP binding	0.74
YP_053357.1	YP_053357.1	YP_053357.1_model1.pdb	2017-10-01	easy	1n2f	A	1.58	0.94	0.06	1.6	1.4	SITE 1	0.54	9	54,57,58,118	(-0.619, 9.747, -6.88)	BS01_MCO	PE4(4),MCO(3),ZN(2)	TMS	0.79	3lus	A	1.11.1.15	0.1436	1nye	D	2.19	0.9552	0.248	0.8206	GO:0006979	response to oxidative stress	0.74
YP_053359.1	YP_053359.1	YP_053359.1_model1.pdb	2017-10-01	easy	1brw	A	1.87	0.98	0.05	3.2	2.2	SITE 1	0.37	15	86,116,167,170,176,182,185,186,189,209,219	(56.125, 11.126, 67.077)	BS01_0NP	IUR(4),CMU(2),17D(2),TDR(2),URA(2),THM(1),AZZ(1),0NP(1)	TMS	0.65	4ead	A	2.4.2.2	0.2319	2dsj	A	1.98	0.9747	0.407	0.9176	GO:0006206	pyrimidine nucleobase metabolic process	0.73	GO:0005829	cytosol	0.39	GO:0004645	phosphorylase activity	0.73
YP_053360.1	YP_053360.1	YP_053360.1_model1.pdb	2017-10-01	easy	2fuv	A	0.15	0.73	0.11	7.2	4.2	SITE 1	0.64	45	150,302,304,306,307	(56.792, -6.137, -4.586)	BS01_MG	MG(21),ZN(12),CO(3),PO4(3),CA(3),SO4(3)	TMS	0.63	2fuv	B	5.4.2.2	0.201	2fuv	A	2.21	0.918	0.236	0.8716	GO:0006006	glucose metabolic process	0.40	GO:0005829	cytosol	0.30	GO:0000287	magnesium ion binding	0.57
YP_053361.1	YP_053361.1	YP_053361.1_model1.pdb	2017-10-01	easy	3ngj	A	1.76	0.96	0.05	2.1	1.7	SITE 1	0.84	75	12,37,60,89,151,154,182,183,184,186,203,204,205	(6.94, 20.74, 32.392)	BS01_HPD	UNL(12),HPD(12),1GP(6),PXP(3),TX4(3),FMN(3),NCN(3),XMP(3),IGP(2),PGO(2),LG6(2),5RP(2),BO3(1),OOG(1),DAL(1),FTP(1),U5P(1),2KT(1),CPR(1),CIT(1),BU2(1),0VR(1),RUB(1),P2D(1),MD0(1),LXP(1),CCU(1),3NY(1),GXV(1),OXY(1),3PY(1),HMS(1),LX1(1),HH2(1)	TMS	0.91	1ub3	B	4.1.2.4	0.2315	1mzh	A	1.26	0.9909	0.417	0.947	GO:0009264	deoxyribonucleotide catabolic process	0.85	GO:0005737	cytoplasm	0.85	GO:0004139	deoxyribose-phosphate aldolase activity	0.85
YP_053362.1	YP_053362.1	YP_053362.1_model1.pdb	2017-10-01	easy	3bbn	J	1.35	0.9	0.06	1.5	1.4
YP_053363.1	YP_053363.1	YP_053363.1_model1.pdb	2017-10-01	easy	3j3v	D	-0.31	0.67	0.13	6.4	3.9	SITE 1	0.49	96	8,11,12,13,23,36,38,42,43,45,49,55,56,59,61,62,63,64,66,67,70,77,79,80,81,83,105,112,113,114,115,117,118,119,121,122,123,125,126,127,128,130,131,132,133,134,135,136,137,138,139,140,141,142,143,144,145,146,147,148,151,156,157,158,160,161,164,165,166,167,169,170,171,184,185,186,187,188,189,190,191,201,203,204	(12.891, -51.962, 28.137)	BS01_NUC	NUC(96)	TMS	0.73	4nvv	E	1.1.99.18,	0.06	1kdg	B	6.16	0.6849	0.043	0.3798	GO:0006412	translation	0.62	GO:0022626	cytosolic ribosome	0.40	GO:0003735	structural constituent of ribosome	0.62
YP_053364.1	YP_053364.1	YP_053364.1_model1.pdb	2017-10-01	easy	3j3v	E	1.39	0.91	0.06	2.7	2.0	SITE 1	0.49	87	28,30,31,33,34,37,38,39,40,41,42,43,44,45,47,48,49,50,51,52,53,54,56,57,58,59,60,61,62,67,70,71,72,75,80,81,82,83,87,88,89,90,91,93,94,99,100,101,102,103,104,105,106,108,134,135,136,166,170,171,172,177,178,180,183,185,206	(4.764, 39.918, 34.734)	BS01_NUC	NUC(87)	TMS	0.68	4nvv	F	5.3.1.9	0.06	1iri	A	6.05	0.6875	0.04	0.3802	GO:0006412	translation	0.70	GO:0022626	cytosolic ribosome	0.56	GO:0003735	structural constituent of ribosome	0.70
YP_053365.1	YP_053365.1	YP_053365.1_model1.pdb	2017-10-01	easy	1n88	A	1.64	0.94	0.05	0.9	0.9
YP_053366.1	YP_053366.1	YP_053366.1_model1.pdb	2017-10-01	easy	3i1n	C	1.76	0.96	0.05	2.6	1.9	SITE 1	0.38	86	4,7,8,9,10,11,12,13,14,15,21,29,32,36,37,39,40,41,42,43,44,45,46,47,48,49,50,51,52,53,55,56,57,59,60,61,62,63,64,69,84,86,87,88,99,100,101,102,147,148,149,151,154,155,156,157,158,159,160,161,174,179,180,181,183,185,188,201,203,204,207,208,209,210,211,212,213,214,215,216,220,221,222,223,224,225,226,227,228,229,230,231,232,233,235,238,239,240,241,242,243,246,247,248,249,250,251,252,253,254,255,256,…	(-55.868, -10.743, 27.667)	BS01_NUC	NUC(86)	TMS	0.87	4nvv	D	1.17.3.2,1.17.1.4	0.06	2e1q	A	6.28	0.6228	0.08	0.3629	GO:0002181	cytoplasmic translation	0.66	GO:0022625	cytosolic large ribosomal subunit	0.55	GO:0003735	structural constituent of ribosome	0.74
YP_053367.1	YP_053367.1	YP_053367.1_model1.pdb	2017-10-07	easy	3bbn	S	1.49	0.92	0.06	1.0	1.0
YP_053368.1	YP_053368.1	YP_053368.1_model1.pdb	2017-10-01	easy	3j3v	S	1.59	0.94	0.05	1.3	1.3
YP_053369.1	YP_053369.1	YP_053369.1_model1.pdb	2017-10-01	easy	3i1o	C	-0.26	0.68	0.12	6.3	3.8	SITE 1	0.5	156	3,4,5,10,14,27,130,157,158,159,164,165,166,170,174,175,176,177,178,179,180,181,182,189,191,193,195,196,197,198,200,202	(-77.186, 83.258, 58.442)	BS01_NUC	NUC(156)	TMS	0.85	4b3t	C	1.17.3.2,1.17.1.4	0.06	2e1q	A	5.52	0.6556	0.055	0.4019	GO:0006412	translation	0.60	GO:0043231	intracellular membrane-bounded organelle	0.40	GO:0003735	structural constituent of ribosome	0.60
YP_053370.1	YP_053370.1	YP_053370.1_model1.pdb	2017-10-01	easy	1wki	A	0.8	0.82	0.08	3.0	2.2
YP_053372.1	YP_053372.1	YP_053372.1_model1.pdb	2017-10-01	easy	1vs7	Q	1.33	0.9	0.06	1.2	1.2
YP_053373.1	YP_053373.1	YP_053373.1_model1.pdb	2017-10-01	easy	487d	M	1.92	0.99	0.04	0.9	0.9
YP_053374.1	YP_053374.1	YP_053374.1_model1.pdb	2017-10-01	easy	3bbo	W	-0.03	0.71	0.12	4.2	2.8	SITE 1	0.24	19	4,5,7,15,16,17,18,29,43,44,45,46,47,48,56,57,58,66,68,69,78,81,83,84,98	(41.249, -74.253, -154.344)	BS01_NUC	NUC(19)	TMS	0.57	4kiz	U	3.4.22.53,3.4.22.52	0.06	2nqa	B	4.97	0.5872	0.041	0.3051	GO:0006412	translation	0.39	GO:0043231	intracellular membrane-bounded organelle	0.54	GO:0003735	structural constituent of ribosome	0.39
YP_053375.1	YP_053375.1	YP_053375.1_model1.pdb	2017-10-01	easy	1iq4	A	2.0	0.99	0.04	1.4	1.3	SITE 1	0.51	201	34,36,38,39,40,41,42,43,45,69,70,71,72,77,87,89,121,122,123,124,126,128,130,131,132,133,134,151,152,153,154,158	(-15.624, 2.58, 15.986)	BS01_NUC	NUC(201)	TMS	0.73	4qs3	G	3.5.2.6	0.06	1fr1	A	5.3	0.7278	0.081	0.42	GO:0006412	translation	0.70	GO:0022625	cytosolic large ribosomal subunit	0.48	GO:0003735	structural constituent of ribosome	0.70
YP_053376.1	YP_053376.1	YP_053376.1_model1.pdb	2017-10-01	easy	2vqf	N	1.01	0.85	0.08	1.2	1.2	SITE 1	0.86	190	24,27,40,43	(217.227, 127.386, 24.431)	BS03_ZN	ZN(186),MG(2),OHX(1),NUC(1)	TMS	0.59	4ayc	A	1.15.1.1	0.06	1em1	A	3.45	0.8525	0.034	0.4881	GO:0006412	translation	0.62	GO:0043231	intracellular membrane-bounded organelle	0.33	GO:0003735	structural constituent of ribosome	0.62
YP_053377.1	YP_053377.1	YP_053377.1_model1.pdb	2017-10-01	easy	1sei	A	1.69	0.95	0.05	1.3	1.3	SITE 1	0.77	157	4,5,7,8,11,12,14,15,18,19,21,28,29,30,31,55,56,79,80,81,82,83,85,86,87,88,93,96,104,105,106,119,120,121,122,123	(-5.272, 88.948, -63.519)	BS01_NUC	NUC(157)	TMS	0.84	4rbd	H	3.4.13.9	0.06	1pv9	A	4.79	0.8062	0.093	0.4573	GO:0043488	regulation of mRNA stability	0.42	GO:0022627	cytosolic small ribosomal subunit	0.42	GO:0003735	structural constituent of ribosome	0.88
YP_053378.1	YP_053378.1	YP_053378.1_model1.pdb	2017-10-01	easy	3bbo	I	1.72	0.96	0.05	1.9	1.5	SITE 1	0.36	88	4,5,60,63,64,65,67,68,71,72,75,86,109,110,111,112,139,140,143,144,153,154,157,158,159,161,173,175,176	(-2.401, 11.468, -80.977)	BS01_NUC	NUC(88)	TMS	0.86	4rbi	H	2.8.4.1	0.06	1hbu	F	4.63	0.5889	0.06	0.4011	GO:0002181	cytoplasmic translation	0.58	GO:0022625	cytosolic large ribosomal subunit	0.48	GO:0003735	structural constituent of ribosome	0.68
YP_053379.1	YP_053379.1	YP_053379.1_model1.pdb	2017-10-07	easy	2hgq	R	1.15	0.87	0.07	2.1	1.7
YP_053380.1	YP_053380.1	YP_053380.1_model1.pdb	2017-10-07	easy	1fka	E	-1.07	0.58	0.14	7.7	4.3	SITE 1	0.38	127	51,52,64,82,84,86,94,97,98,121,122,123,131,132,135,138,139,140,156,157,158,159,160,162,163,164,166,167,170	(71.114, 91.293, 154.891)	BS01_NUC	NUC(127)	TMS	0.61	4kd8	E	2.3.3.9	0.06	1d8c	A	6.12	0.6796	0.057	0.376	GO:0006412	translation	0.44	GO:0022627	cytosolic small ribosomal subunit	0.30	GO:0003735	structural constituent of ribosome	0.44
YP_053381.1	YP_053381.1	YP_053381.1_model1.pdb	2017-10-01	easy	2rdo	L	0.82	0.82	0.08	3.1	2.2	SITE 1	0.09	2	24,33	(-14.467, 15.014, 34.743)	BS01_MG	MG(2)	SST	0.82	3hux	P	3.4.11.2	0.06	2dqm	A	5.36	0.7241	0.054	0.3892	GO:0006412	translation	0.72	GO:0022625	cytosolic large ribosomal subunit	0.66	GO:0003735	structural constituent of ribosome	0.72
YP_053382.1	YP_053382.1	YP_053382.1_model1.pdb	2017-10-01	easy	2zqp	Y	-0.41	0.66	0.13	8.2	4.5	SITE 1	0.09	4	141,144	(-20.276, 9.465, 18.097)	BS03_CLA	CLA(3),DCP(1)	TMS	0.40	4pj0	h	5.3.1.9	0.06	2o2d	B	7.47	0.5679	0.063	0.341	GO:0006605	protein targeting	0.35	GO:0016021	integral component of membrane	0.40	GO:0008320	protein transmembrane transporter activity	0.08
YP_053383.1	YP_053383.1	YP_053383.1_model1.pdb	2017-10-01	easy	1jtk	A	1.76	0.96	0.05	1.3	1.3	SITE 1	0.74	78	54,89,92	(9.587, 64.636, 57.895)	BS01_ZN	ZN(74),CAC(4)	TMS	0.69	1zab	A	3.5.4.5	0.2234	3dmo	D	1.08	0.9704	0.336	0.9196	GO:0009972	cytidine deamination	0.71	GO:0005829	cytosol	0.63	GO:0004126	cytidine deaminase activity	0.71
YP_053384.1	YP_053384.1	YP_053384.1_model1.pdb	2017-10-01	easy	5g3y	A	1.84	0.97	0.05	1.9	1.6	SITE 1	0.81	196	9,10,11,12,13,14,15,121,125,199,200,201,204	(1.353, 1.352, -2.089)	BS01_ADP	ADP(99),UDP(19),ANP(16),ATP(13),SO4(10),ACP(7),ATF(6),TAR(4),PO4(4),GP5(3),B4P(3),ADX(2),POP(2),CTP(1),G3D(1),GTP(1),ATM(1),AV2(1),GDP(1),AGS(1),UTP(1)	TMS	0.61	1p72	A	2.7.4.3	0.3022	2eu8	A	1.2	0.9906	0.443	0.9479	GO:0046939	nucleotide phosphorylation	0.83	GO:0005737	cytoplasm	0.83	GO:0004017	adenylate kinase activity	0.83
YP_053385.1	YP_053385.1	YP_053385.1_model1.pdb	2017-10-01	easy	1o0x	A	2.0	0.99	0.04	2.0	1.6	SITE 1	0.58	136	58,61,69,77,78,95,97,106,167,168,170,176,177,203,205,220,234	(84.321, -57.844, 3.568)	BS03_Y08	MET(20),FCD(6),M44(6),Y16(5),III(5),CMS(4),U11(3),MPJ(3),M3C(3),Y10(3),T03(3),FC3(3),M2C(3),Y02(3),U13(3),OVA(3),NLP(3),U19(3),MF3(3),T07(3),U15(3),GLY(2),F79(2),U17(2),Q07(2),I96(2),MED(2),TDE(2),AO5(2),Q02(2),4L9(2),YZ6(2),AO1(2),Y08(2),AO2(2),CO(2),Q08(2),GOA(2),Q04(1),A84(1),HCM(1),ZN(1),94A(1),FUG(1),01B(1),MPD(1),HED(1),LEU(1),PO4(1)	TMS	0.87	4flj	A	3.4.11.18	0.1419	2dfi	A	1.86	0.9127	0.29	0.8502	GO:0070084	protein initiator methionine removal	0.81	GO:0044445	cytosolic part	0.48	GO:0070006	metalloaminopeptidase activity	0.81
YP_053386.1	YP_053386.1	YP_053386.1_model1.pdb	2017-10-01	easy	2n3s	A	1.12	0.87	0.07	1.5	1.3	SITE 1	0.14	7	10,11,12,13,25,26,29,50,52	(16.267, 28.053, -4.862)	BS02_III	III(6),C5P(1)	TMS	0.62	4nvw	L	6.1.1.6	0.06	1bbu	A	2.75	0.9103	0.077	0.637	GO:0006413	translational initiation	0.73	GO:0005737	cytoplasm	0.63	GO:0003743	translation initiation factor activity	0.73
YP_053387.1	YP_053387.1	YP_053387.1_model1.pdb	2017-09-21	easy	3bbo	6	1.7	0.95	0.05	0.5	0.5	SITE 1	0.39	69	11,14,27,32	(67.953, 132.344, -177.04)	BS01_ZN	ZN(67),CD(1),NA(1)	TMS	0.66	1vw4	0	2.1.1.67	0.06	3bgd	A	1.9	0.9459	0.086	0.5528	GO:0042254	ribosome biogenesis	0.31	GO:0022626	cytosolic ribosome	0.49	GO:0003735	structural constituent of ribosome	0.88
YP_053388.1	YP_053388.1	YP_053388.1_model1.pdb	2017-10-01	easy	2hhh	M	1.72	0.96	0.05	1.2	1.2
YP_053389.1	YP_053389.1	YP_053389.1_model1.pdb	2017-10-01	easy	1i94	K	1.23	0.88	0.07	2.1	1.7	SITE 1	0.52	150	15,23,29,30,32,34,36,39,40,41,42,43,45,47,49,50,54,55,56,58,88,116,117,118,119,120,121,122,123,124,125,126,127	(-12.925, 100.712, 88.787)	BS01_NUC	NUC(150)	TMS	0.87	4dr5	K	2.7.1.5	0.06	2uyt	A	3.52	0.8231	0.037	0.5714	GO:0006412	translation	0.64	GO:0022627	cytosolic small ribosomal subunit	0.45	GO:0003735	structural constituent of ribosome	0.64
YP_053390.1	YP_053390.1	YP_053390.1_model1.pdb	2017-10-01	easy	3iyd	A	1.94	0.99	0.04	2.5	1.9	SITE 1	0.12	11	51,175,177,178,207	(0.858, -33.131, -37.013)	BS02_MG	MG(11)	TMS	0.63	2a69	L	2.7.7.6	0.1405	3dxj	B	3.34	0.7224	0.325	0.6082	GO:0006351	transcription, DNA-templated	0.39	GO:0044444	cytoplasmic part	0.44	GO:0046914	transition metal ion binding	0.44
YP_053391.1	YP_053391.1	YP_053391.1_model1.pdb	2017-10-01	easy	3j3v	N	1.55	0.93	0.06	1.4	1.3
YP_053392.1	YP_053392.1	YP_053392.1_model1.pdb	2017-10-01	easy	4huq	B	-2.43	0.43	0.14	12.7	4.3	SITE 1	0.64	113	146,148,155,175,176,177,178,179,180,181,332	(-38.695, -25.244, 18.814)	BS01_ATP	ADP(44),ATP(33),ANP(21),UUU(5),ACP(2),AT4(2),B44(2),V4O(1),POP(1),SO4(1),12D(1)	TMS	0.66	1l2t	A	3.6.3.49	0.0661	1r0z	C	3.22	0.5369	0.198	0.4633	GO:1905039	carboxylic acid transmembrane transport	0.42	GO:0098797	plasma membrane protein complex	0.43	GO:0005524	ATP binding	0.45
YP_053393.1	YP_053393.1	YP_053393.1_model1.pdb	2017-10-01	easy	4huq	A	-0.2	0.69	0.12	6.7	4.0	SITE 1	0.69	149	40,50,70,71,72,73,74,75,76,233	(-4.921, -38.845, 22.609)	BS01_ATP	ADP(59),ATP(45),ANP(25),UUU(4),ACP(3),POP(2),12D(2),AT4(2),AGS(2),B44(2),V4O(1),PO4(1),SO4(1)	TMS	0.70	2ixe	A	3.6.3.33	0.116	2qi9	D	2.6	0.7175	0.203	0.6378	GO:0044872	lipoprotein localization	0.31	GO:0043190	ATP-binding cassette (ABC) transporter complex	0.64	GO:0016887	ATPase activity	0.64
YP_053395.1	YP_053395.1	YP_053395.1_model1.pdb	2017-10-01	easy	1vs3	A	1.97	0.99	0.04	2.0	1.6	SITE 1	0.24	8	52,53,56,110,197,199,200,201,202,242	(15.406, 5.004, 36.711)	BS01_DGL	FOU(3),MES(1),DLY(1),URA(1),DGL(1),U(1)	TMS	0.81	4nz6	B	5.4.99.12	0.06	1dj0	A	0.93	0.9721	0.266	0.9512	GO:0031119	tRNA pseudouridine synthesis	0.50	GO:0070013	intracellular organelle lumen	0.38	GO:0009982	pseudouridine synthase activity	0.60
YP_053400.1	YP_053400.1	YP_053400.1_model1.pdb	2017-10-01	easy	2owo	A	-1.48	0.53	0.15	11.5	4.5	SITE 1	0.61	38	82,84,114,115,116,117,137,171,223,284,286,303,305	(27.647, 5.248, 4.603)	BS02_3B8	AMP(21),IVH(2),3B8(2),0XS(2),1X7(1),JCF(1),D41(1),5U1(1),L5Y(1),IA7(1),I6G(1),9MJ(1),0OW(1),1X8(1),NAD(1)	TMS	0.69	3ba8	A	6.5.1.2	0.2258	2owo	A	0.8	0.8694	0.389	0.8628	GO:0006284	base-excision repair	0.59	GO:0044444	cytoplasmic part	0.59	GO:0051287	NAD binding	0.39
YP_053401.1	YP_053401.1	YP_053401.1_model1.pdb	2017-10-07	easy	3h0r	O	1.22	0.88	0.07	1.6	1.4	SITE 1	0.1	5	64,65	(-1.214, 43.128, 33.23)	BS01_CA	MG(4),CA(1)	SST	0.37	2jbh	A	3.5.1.4	0.06	3a1k	A	3.41	0.6737	0.074	0.4783	GO:0006450	regulation of translational fidelity	0.67	GO:0044444	cytoplasmic part	0.37	GO:0050567	glutaminyl-tRNA synthase (glutamine-hydrolyzing) activity	0.67
YP_053402.1	YP_053402.1	YP_053402.1_model1.pdb	2017-10-01	easy	3kfu	E	2.0	0.99	0.04	3.1	2.2	SITE 1	0.92	104	124,125,126,127,150,169,170,171,172,174,202,306,354,423	(-5.479, 1.037, -40.969)	BS01_GLN	ASN(30),GLN(10),MAY(8),OHO(7),QKV(6),OJ8(6),K84(5),JG2(3),UNU(3),MLM(3),PIX(3),POP(3),OL1(3),S99(3),F2C(3),ACA(3),17J(2),III(1),PF7(1),MLI(1)	TMS	0.83	3h0m	G	3.5.2.12	0.1962	3a2p	A	2.37	0.9502	0.238	0.8837	GO:0006412	translation	0.74				GO:0050567	glutaminyl-tRNA synthase (glutamine-hydrolyzing) activity	0.74
YP_053403.1	YP_053403.1	YP_053403.1_model1.pdb	2017-10-01	easy	3al0	B	1.45	0.92	0.06	4.2	2.8	SITE 1	0.55	21	7,9,10,11,153,154,155,156,195,196,197,207,209	(-3.816, 46.255, 4.787)	BS01_ADP	ATP(12),ADP(9)	TMS	0.72	3h0l	B	3.6.5.3	0.06	1jqm	B	6.96	0.5157	0.062	0.3282	GO:0032543	mitochondrial translation	0.50				GO:0050567	glutaminyl-tRNA synthase (glutamine-hydrolyzing) activity	0.60
YP_053407.1	YP_053407.1	YP_053407.1_model1.pdb	2017-10-07	easy	1b0a	A	1.9	0.98	0.04	2.4	1.8	SITE 1	0.82	33	140,164,165,166,168,169,188,189,194,207,208,209,210,213,228,229,230,262,266	(14.281, 4.028, 20.781)	BS01_NAP	NAP(16),NAD(11),NDP(6)	TMS	0.74	3ngl	C	1.5.1.5,3.5.4.9	0.3089	2c2x	A	1.42	0.9685	0.372	0.9254	GO:0055114	oxidation-reduction process	0.78	GO:0005829	cytosol	0.72	GO:0004477	methenyltetrahydrofolate cyclohydrolase activity	0.78
YP_053410.1	YP_053410.1	YP_053410.1_model1.pdb	2017-10-07	easy	1rkq	A	1.48	0.92	0.06	3.1	2.2	SITE 1	0.86	133	9,11,227,231	(20.384, -2.977, 24.207)	BS01_CA	MG(98),CA(24),GD(6),NA(3),CO(1),PB(1)	TMS	0.64	4i9f	A	3.1.3.23	0.1892	1rlt	C	2.3	0.9355	0.149	0.8367	GO:0016311	dephosphorylation	0.60	GO:0044444	cytoplasmic part	0.48	GO:0046872	metal ion binding	0.68
YP_053411.1	YP_053411.1	YP_053411.1_model1.pdb	2017-10-01	easy	2a1y	A	1.2	0.88	0.07	3.9	2.6	SITE 1	0.76	134	42,44,171,172,173,174,206,207,208,227,228,229,230,253	(-37.606, -26.222, 6.633)	BS02_IMP	IMP(87),XMP(16),5GP(14),CPR(8),SO4(4),RVP(3),PO4(2)	TMS	0.64	4q32	C	1.7.1.7	0.2347	2a1y	A	0.95	0.9344	0.642	0.9173	GO:0055114	oxidation-reduction process	0.71	GO:1990204	oxidoreductase complex	0.44	GO:0003938	IMP dehydrogenase activity	0.62
YP_053412.1	YP_053412.1	YP_053412.1_model1.pdb	2017-10-01	easy	5d8c	A	0.1	0.73	0.11	4.7	3.1	SITE 1	0.24	12	23,24,25,35,39,55,56,57,58	(0.247, -37.875, 104.756)	BS01_QNA	QNA(6),NUC(6)	COF	1.31	3q5s	A	1.13.11.12	0.06	1yge	A	5.2	0.7987	0.066	0.4399	GO:0006355	regulation of transcription, DNA-templated	0.35				GO:0003677	DNA binding	0.35
YP_053413.1	YP_053413.1	YP_053413.1_model1.pdb	2017-10-01	easy	3m1a	A	1.04	0.86	0.07	3.9	2.7	SITE 1	0.76	1004	10,12,13,14,15,34,35,36,55,56,57,83,84,85,102,106,133,134,135,148,152,178,179,180,181,183,188,189	(-50.004, -16.468, 25.999)	BS01_NAP	NAD(451),NAP(330),NDP(131),NAI(39),UUU(17),NAE(4),NAJ(4),ZID(4),UNL(3),NDC(2),EAD(2),ATP(2),DG1(2),NJP(2),0WD(2),P1H(2),NAQ(2),TDT(1),HYC(1),9G1(1),A2R(1),APR(1)	TMS	0.75	1pr9	A	1.1.1.100	0.1721	1uzn	A	2.61	0.81	0.249	0.7318	GO:0055114	oxidation-reduction process	0.64	GO:0031981	nuclear lumen	0.35	GO:0033764	steroid dehydrogenase activity, acting on the CH-OH group of donors, NAD or NADP as acceptor	0.35
YP_053414.1	YP_053414.1	YP_053414.1_model1.pdb	2017-10-01	easy	3m1a	A	1.18	0.88	0.07	3.7	2.5	SITE 1	0.75	972	10,11,12,13,14,15,34,35,36,55,56,57,83,84,85,106,133,134,135,148,152,178,179,180,181,183,188,189	(-50.566, -16.12, 26.555)	BS01_NAP	NAD(436),NAP(316),NDP(127),NAI(40),UUU(21),NAE(4),NAJ(4),ZID(4),UNL(3),NDC(2),EAD(2),DG1(2),NJP(2),0WD(2),NAQ(2),TDT(1),9G1(1),A2R(1),P1H(1),APR(1)	TMS	0.74	3tox	B	1.1.1.10	0.1764	1pr9	A	2.72	0.8309	0.231	0.7475	GO:0055114	oxidation-reduction process	0.65	GO:0071944	cell periphery	0.34	GO:0000166	nucleotide binding	0.34
YP_053415.1	YP_053415.1	YP_053415.1_model1.pdb	2017-10-01	easy	1mto	A	1.94	0.99	0.04	2.5	1.9	SITE 1	0.65	56	11,72,125,127,169,170,171,222,249,252	(-16.17, 59.65, 39.458)	BS01_FBP	F6P(30),FDP(14),FBP(12)	TMS	0.87	1pfk	A	2.7.1.11	0.4229	1mto	A	0.97	0.9876	0.486	0.9675	GO:0006002	fructose 6-phosphate metabolic process	0.89	GO:0031968	organelle outer membrane	0.49	GO:0005524	ATP binding	0.89
YP_053416.1	YP_053416.1	YP_053416.1_model1.pdb	2017-10-01	easy	1pky	A	1.62	0.94	0.05	3.8	2.6	SITE 1	0.6	113	41,231,233,252,254,255,256,257,289	(4.686, 14.513, 82.879)	BS02_OXL	OXL(41),PGA(35),PEQ(21),PYR(10),PEP(2),MLT(2),FLC(1),AKG(1)	TMS	0.68	1a49	F	2.7.1.40	0.2342	1pky	A	1.26	0.9477	0.397	0.9263	GO:0046683	response to organophosphorus	0.49	GO:0031988	membrane-bounded vesicle	0.49	GO:0000287	magnesium ion binding	0.74
YP_053418.1	YP_053418.1	YP_053418.1_model1.pdb	2017-10-07	easy	1nyq	B	1.8	0.97	0.05	4.1	2.7	SITE 1	0.27	30	335,337,366,368,377,378,379,382,384,386,388,469,486,487,489,491,518,523,524,527	(11.877, 46.614, 85.372)	BS02_TSB	TSB(8),SSA(8),5CA(2),ATP(2),1B2(2),PSD(2),1B3(1),UUU(1),PRO(1),PR8(1),PRI(1),409(1)	TMS	0.70	1nyq	B	6.1.1.15	0.0668	2i4n	B	3.33	0.559	0.141	0.5038	GO:0006435	threonyl-tRNA aminoacylation	0.53	GO:0044444	cytoplasmic part	0.56	GO:0005524	ATP binding	0.53
YP_053419.1	YP_053419.1	YP_053419.1_model1.pdb	2017-10-01	easy	2i4a	A	1.31	0.9	0.06	1.6	1.4	SITE 1	0.39	17	28,29,30,33,36,37,57,58,59,60,62,66,70,71,72,73,74,89,90,91	(-18.186, -6.818, 16.735)	BS01_III	III(15),TS5(2)	TMS	0.69	1mdk	A	1.8.1.8	0.2047	1syr	A	1.19	0.9608	0.347	0.8814	GO:0045454	cell redox homeostasis	0.82	GO:0005829	cytosol	0.52	GO:0015035	protein disulfide oxidoreductase activity	0.82
YP_053421.1	YP_053421.1	YP_053421.1_model1.pdb	2017-10-01	easy	2jg5	A	1.72	0.96	0.05	2.8	2.1	SITE 1	0.68	121	8,10,12,36,37,38,41,90,103,105,107,138,253,256	(9.854, 68.854, 1.049)	BS01_ADN	ADN(28),RIB(25),F6P(8),TA6(6),FRU(5),GOL(4),NOS(4),5I5(4),AMP(3),HO4(3),MG(3),MTP(2),2FA(2),KDG(2),KDF(2),CKP(2),M7B(2),26A(2),LIP(2),ADP(2),TBN(2),MZR(2),PXL(1),FBP(1),RPP(1),AIS(1),UUU(1),INS(1)	TMS	0.67	5kb5	A	2.7.1.144	0.2097	2jg1	A	2.17	0.9871	0.241	0.9037	GO:0006096	glycolytic process	0.49	GO:0044444	cytoplasmic part	0.49	GO:0005524	ATP binding	0.77
YP_053427.1	YP_053427.1	YP_053427.1_model1.pdb	2017-10-07	easy	3tdo	A	-2.2	0.45	0.15	11.7	4.5	SITE 1	0.14	7	124,125,126,224,262	(10.035, 24.798, -3.936)	BS02_FMT	FMT(5),GOL(2)	TMS	0.60	3klz	D	1.17.3.2,1.17.1.4	0.06	2e1q	A	6.53	0.6496	0.046	0.399	GO:0015718	monocarboxylic acid transport	0.31	GO:0016021	integral component of membrane	0.36	GO:0015291	secondary active transmembrane transporter activity	0.31
YP_053428.1	YP_053428.1	YP_053428.1_model1.pdb	2017-10-07	easy	2gpr	A	1.41	0.91	0.06	2.2	1.7	SITE 1	0.47	6	66,81,87	(26.535, 17.127, -1.347)	BS01_ZN	ZN(5),PO3(1)	TMS	0.55	1gle	F	2.7.1.69	0.208	1gla	F	1.14	0.9363	0.359	0.888	GO:0016310	phosphorylation	0.52	GO:0009898	cytoplasmic side of plasma membrane	0.43	GO:0043169	cation binding	0.54
YP_053429.1	YP_053429.1	YP_053429.1_model1.pdb	2017-10-01	easy	5lmn	X	0.72	0.81	0.09	3.7	2.5	SITE 1	0.12	5	54,72,74,109	(213.77, 167.585, 125.712)	BS02_CA	MG(3),AA(1),CA(1)	SST	0.37	3s4y	A	2.3.1.54	0.06	2pfl	A	4.43	0.6222	0.069	0.4246	GO:0044710	single-organism metabolic process	0.36	GO:0005737	cytoplasm	0.32	GO:0016491	oxidoreductase activity	0.36
YP_053430.1	YP_053430.1	YP_053430.1_model1.pdb	2017-10-07	easy	3df2	3	1.04	0.86	0.07	1.2	1.2	SITE 1	0.49	81	2,3,4,5,6,7,11,12,13,15,17,18,19,21,26,27,28,29,31,32,33,34,35,36,38,39,41,42,43,44,45,46,47,48,49,50,51,52,55,63	(3.604, -67.402, 3.226)	BS01_NUC	NUC(81)	TMS	0.63	4rb6	8	4.1.99.1	0.06	2c44	C	3.6	0.875	0.047	0.4673	GO:0006415	translational termination	0.31	GO:0005759	mitochondrial matrix	0.31	GO:0003735	structural constituent of ribosome	0.54
YP_053431.1	YP_053431.1	YP_053431.1_model1.pdb	2017-10-07	easy	3j3v	Q	1.52	0.93	0.06	1.5	1.4	SITE 1	0.5	71	1,4,5,6,7,8,9,10,11,12,13,14,15,16,19,22,23,24,25,26,27,28,30,31,32,33,34,36,37,40,41,42,45,46,47,48,49,50,51,52,53,54,55,56,57,58,59,61,62,63,66,70,75,76,77,80,81,84,92,93,94	(-10.59, -4.752, 52.149)	BS01_NUC	NUC(71)	TMS	0.77	4jux	U	1.2.4.1	0.06	2qtc	B	5.04	0.8	0.084	0.421	GO:0000027	ribosomal large subunit assembly	0.69	GO:0009536	plastid	0.51	GO:0003735	structural constituent of ribosome	0.69
YP_053433.1	YP_053433.1	YP_053433.1_model1.pdb	2017-10-01	easy	3n9i	A	1.1	0.86	0.07	4.2	2.8	SITE 1	0.76	145	21,22,23,25,56,59,146,150,153,154,162,164,168	(27.127, 69.228, 19.811)	BS01_5BX	TRP(70),TYE(17),TYR(6),LTN(5),4CF(4),FSE(4),TEF(4),ANL(3),TYM(3),WSA(3),HRP(3),IYR(2),5BX(2),PBF(2),BP5(2),4BF(2),2L7(2),T11(2),4AF(2),NIY(1),3YM(1),STL(1),NAL(1),2LT(1),BUU(1),F2Y(1)	TMS	0.71	5ekd	A	6.1.1.2	0.2344	3n9i	A	0.76	0.94	0.462	0.9297	GO:0006436	tryptophanyl-tRNA aminoacylation	0.66	GO:0005737	cytoplasm	0.66	GO:0005524	ATP binding	0.66
YP_053434.1	YP_053434.1	YP_053434.1_model1.pdb	2017-10-07	easy	2i2a	A	1.18	0.88	0.07	3.5	2.4	SITE 1	0.66	47	45,46,49,73,74,75,111,112,147,150,151,152,155,211,212	(17.964, 13.154, 10.924)	BS01_NAI	NAD(16),NAP(11),DTA(6),CC5(3),NAI(3),ZAS(2),ZNB(2),A22(2),Z8B(2)	TMS	0.73	3afo	A	2.7.1.23	0.1886	1z0z	C	2.28	0.9073	0.209	0.8081	GO:0019674	NAD metabolic process	0.69	GO:0070013	intracellular organelle lumen	0.41	GO:0003951	NAD+ kinase activity	0.69
YP_053435.1	YP_053435.1	YP_053435.1_model1.pdb	2017-10-01	easy	3p9n	A	1.54	0.93	0.06	2.3	1.8	SITE 1	0.51	117	16,24,51,52,53,54,55,56,57,72,73,74,75,78,99,100,101,121,122,133	(-28.358, 21.268, 1.821)	BS01_SAM	SAH(47),SAM(28),SFG(11),FBN(2),ADN(2),610(2),CL4(2),0QK(2),OZS(2),OZR(2),611(2),659(1),AW3(1),EP6(1),LU1(1),AW1(1),3US(1),662(1),542(1),72M(1),MG(1),0QJ(1),AW0(1),AW2(1),ADP(1),619(1)	TMS	0.60	2yvl	A	2.1.1.52	0.1817	2ift	A	1.94	0.8995	0.271	0.8057	GO:0031167	rRNA methylation	0.68				GO:0003676	nucleic acid binding	0.61
YP_053436.1	YP_053436.1	YP_053436.1_model1.pdb	2017-10-01	easy	3tr0	A	-2.55	0.42	0.14	12.2	4.4	SITE 1	0.67	40	38,42,45,54,73,75,77,82,83,84,102,103,104,107,149	(-13.679, 16.926, -12.626)	BS02_5GP	5GP(22),LGP(9),GDP(7),III(2)	TMS	0.72	1lvg	A	2.7.4.8	0.144	2an9	A	1.96	0.6869	0.358	0.6393	GO:0046710	GDP metabolic process	0.32	GO:0044424	intracellular part	0.43	GO:0032550	purine ribonucleoside binding	0.53
YP_053437.1	YP_053437.1	YP_053437.1_model1.pdb	2017-10-01	easy	1sqf	A	1.27	0.89	0.07	4.3	2.9	SITE 1	0.8	37	256,257,258,259,260,261,262,263,281,282,283,286,307,308,309,324,325,326,355	(-21.566, 80.313, 20.952)	BS01_SAM	SAM(16),SFG(12),SAH(8),AW2(1)	TMS	0.47	2b9e	A	2.1.1.-	0.06	2nxe	A	3.76	0.4941	0.106	0.4188	GO:0031167	rRNA methylation	0.50	GO:0044444	cytoplasmic part	0.39	GO:0008169	C-methyltransferase activity	0.50
YP_053439.1	YP_053439.1	YP_053439.1_model1.pdb	2017-10-01	easy	3r20	A	1.62	0.94	0.05	2.4	1.8	SITE 1	0.84	125	13,14,15,16,17,18,19,152,156,197,200,202,205	(21.054, 56.567, 25.116)	BS01_ATP	ADP(81),ATP(9),ACP(8),SO4(8),ANP(7),MG(2),PO4(2),ADX(2),POP(1),UDP(1),AV2(1),GDP(1),AGS(1),UTP(1)	TMS	0.69	1ko5	B	2.7.4.14	0.2219	2h92	B	1.78	0.9543	0.335	0.8742	GO:0046939	nucleotide phosphorylation	0.72	GO:0044444	cytoplasmic part	0.45	GO:0005524	ATP binding	0.72
YP_053440.1	YP_053440.1	YP_053440.1_model1.pdb	2017-10-01	easy	3j8g	X	1.09	0.86	0.07	4.7	3.1	SITE 1	0.46	15	184,185,186,187,188,189,293,294,296,297,328,329,330	(-46.017, -13.635, 26.534)	BS01_GDP	GDP(15)	TMS	0.53	5tar	A	2.2.1.6	0.06	1n0h	A	6.21	0.5632	0.06	0.371	GO:0000027	ribosomal large subunit assembly	0.37	GO:0044444	cytoplasmic part	0.56	GO:0005515	protein binding	0.46
YP_053441.1	YP_053441.1	YP_053441.1_model1.pdb	2017-10-01	easy	3k96	A	1.78	0.97	0.05	2.9	2.1	SITE 1	0.59	35	11,12,13,14,34,35,51,80,82,85,89,107,108,142,143,144,259,282,283,285	(58.904, 40.573, 16.061)	BS01_NDP	NAD(15),NAP(9),NDP(7),NDE(3),UPG(1)	TMS	0.78	1z82	A	1.1.1.8	0.2086	1n1e	A	1.77	0.982	0.282	0.9284	GO:0046168	glycerol-3-phosphate catabolic process	0.73	GO:0009331	glycerol-3-phosphate dehydrogenase complex	0.73	GO:0004367	glycerol-3-phosphate dehydrogenase [NAD+] activity	0.73
YP_053442.1	YP_053442.1	YP_053442.1_model1.pdb	2017-10-07	easy	1hue	A	0.92	0.84	0.08	2.1	1.6	SITE 1	0.23	13	53,55,56,58,59,61	(21.016, -1.32, -13.406)	BS02_QNA	NUC(7),QNA(6)	COF	1.13	1p71	B	2.1.1.45	0.06	3kgb	A	3.41	0.7333	0.075	0.4747	GO:0030261	chromosome condensation	0.84	GO:0030312	external encapsulating structure	0.51	GO:0043566	structure-specific DNA binding	0.51
YP_053444.1	YP_053444.1	YP_053444.1_model1.pdb	2017-10-01	easy	1zp7	B	1.46	0.92	0.06	2.2	1.7	SITE 1	0.2	6	8,59,72,73	(-10.269, 35.538, 63.674)	BS01_MG	MG(2),MN(2),PHO(1),CA(1)	TMS	0.47	4qbl	A	3.4.21.61	0.06	1r64	A	4.52	0.7651	0.054	0.505	GO:0090305	nucleic acid phosphodiester bond hydrolysis	0.55	GO:0005737	cytoplasm	0.48	GO:0004519	endonuclease activity	0.55
YP_053446.1	YP_053446.1	YP_053446.1_model1.pdb	2017-10-01	easy	2a9s	A	1.86	0.98	0.05	1.3	1.3	SITE 1	0.04	1	20,21,47,52,94,95,96,97,98,100,132	(-27.896, 18.521, -12.307)	BS01_NCN	NCN(1)	TMS	0.83	4uoc	A	2.5.1.9	0.0662	1c2y	A	4.13	0.8026	0.063	0.5205	GO:0032259	methylation	0.07	GO:0044424	intracellular part	0.37	GO:0032550	purine ribonucleoside binding	0.43
YP_053447.1	YP_053447.1	YP_053447.1_model1.pdb	2017-10-01	easy	1ubg	A	1.18	0.88	0.07	4.1	2.7	SITE 1	0.92	192	84,85,86,87,88,89,90,116,119,210,278,280,281	(5.74, 28.435, -9.771)	BS02_ANP	ANP(71),ADP(44),ATP(29),DTP(19),AGS(13),SAP(6),PO4(3),TYD(3),UUU(2),ACP(1),TTP(1)	TMS	0.80	1xms	A	3.4.99.37	0.2126	2zrp	A	1.28	0.8902	0.51	0.868	GO:0009432	SOS response	0.67	GO:0005829	cytosol	0.58	GO:0008094	DNA-dependent ATPase activity	0.67
YP_053449.1	YP_053449.1	YP_053449.1_model1.pdb	2017-10-01	easy	3evn	A	1.17	0.88	0.07	3.9	2.7	SITE 1	0.59	129	6,7,8,11,31,32,33,34,37,70,71,72,73,75,76,79,93,94,95,120,165,182,280	(29.553, 33.41, 146.485)	BS01_NAD	NAD(71),NAP(33),NAI(13),NDP(12)	TMS	0.68	3cea	A	1.1.1.292	0.1875	2glx	A	2.35	0.9688	0.155	0.873	GO:0055114	oxidation-reduction process	0.73	GO:0043231	intracellular membrane-bounded organelle	0.42	GO:0016614	oxidoreductase activity, acting on CH-OH group of donors	0.42
YP_053451.1	YP_053451.1	YP_053451.1_model1.pdb	2017-10-01	easy	1k8h	A	0.32	0.76	0.1	4.1	2.8	SITE 1	0.73	10	23,24,25,26,33,34,37,54,65,69,83,84,85,86,88,111,112,113,114,115,116	(-54.361, -43.635, 17.184)	BS02_NUC	NUC(9),QNA(1)	TMS	0.60	4abr	2	1.1.99.8	0.06	2d0v	A	4.66	0.7114	0.042	0.4279	GO:0006414	translational elongation	0.41	GO:0044424	intracellular part	0.41	GO:0003676	nucleic acid binding	0.41
YP_053456.1	YP_053456.1	YP_053456.1_model1.pdb	2017-10-01	easy	3rys	A	1.77	0.96	0.05	2.9	2.1	SITE 1	0.69	161	13,15,165,276	(1.76, 28.452, -36.716)	BS02_ZN	ZN(109),FE(17),CO(15),MN(6),FE2(4),NI(3),F(2),MG(2),CA(2),OH(1)	TMS	0.62	5vgm	A	3.5.4.4	0.2037	1a4l	A	2.41	0.988	0.242	0.8976	GO:0043103	hypoxanthine salvage	0.58	GO:0030425	dendrite	0.43	GO:0008270	zinc ion binding	0.58
YP_053458.1	YP_053458.1	YP_053458.1_model1.pdb	2017-10-01	easy	2yvx	A	1.24	0.88	0.07	4.6	3.0	SITE 1	0.52	17	93,165,243,246	(83.087, 35.564, 187.127)	BS02_MG	MG(17)	TMS	0.70	2yvx	B	3.4.24.69	0.06	3bta	A	6.66	0.5321	0.039	0.3528	GO:0070838	divalent metal ion transport	0.56	GO:0071944	cell periphery	0.56	GO:0072509	divalent inorganic cation transmembrane transporter activity	0.56
YP_053459.1	YP_053459.1	YP_053459.1_model1.pdb	2017-10-07	easy	2fca	A	1.26	0.89	0.07	3.1	2.2	SITE 1	0.79	40	47,48,49,53,70,71,72,103,104,105,122,123,125,137,201,203	(-32.808, 85.283, 1.302)	BS01_SAH	SAM(19),SAH(8),SFG(3),K(2),0QK(2),OZS(1),EP6(1),AW2(1),610(1),CL4(1),611(1)	TMS	0.58	3p2e	A	2.1.1.33	0.1617	3dxx	A	2.62	0.8969	0.21	0.7801	GO:0006400	tRNA modification	0.59	GO:0043527	tRNA methyltransferase complex	0.42	GO:0008176	tRNA (guanine-N7-)-methyltransferase activity	0.59
YP_053461.1	YP_053461.1	YP_053461.1_model1.pdb	2017-10-01	easy	5f1m	A	1.7	0.95	0.05	2.5	1.9	SITE 1	0.83	83	38,203,242,243	(43.433, 98.942, 192.673)	BS01_MG	MG(53),MN(18),ZN(6),PO4(3),CA(3)	TMS	0.83	3ujl	B	3.1.3.16	0.1443	3jrq	A	2.53	0.8858	0.165	0.7912	GO:0006470	protein dephosphorylation	0.66	GO:0030312	external encapsulating structure	0.38	GO:0004722	protein serine/threonine phosphatase activity	0.66
YP_053462.1	YP_053462.1	YP_053462.1_model1.pdb	2017-10-01	easy	3f69	B	-2.51	0.42	0.14	12.8	4.2	SITE 1	0.87	2424	33,34,35,36,41,59,61,97,113,114,115,116,119,120,164,165,167,177,178	(-14.59, -52.363, -8.61)	BS01_4O7	ANP(180),ATP(133),ADP(100),STU(63),ACP(60),AGS(43),AMP(21),LDN(14),MIX(13),4SP(12),M77(12),P4O(12),IZA(12),MK2(11),Y27(10),ADN(10),MI1(9),0CK(9),BX7(9),IQU(8),B49(8),3AM(8),DB8(7),H52(7),3NC(7),1RO(7),DKI(7),GVD(7),CK2(7),XDR(6),1M3(6),ZZL(6),3ND(6),0NH(5),UCN(5),112(5),SKE(5),D15(5),KS1(5),824(5),SM5(5),KSA(5),TBS(5),MTW(5),P48(5),AN2(5),DBQ(5),MPY(5),889(4),TXQ(4),VX6(4),X2M(4),3RA(4),JZO(4),MF…	TMS	0.62	4zhx	A	2.7.11.17	0.1202	2zv2	A	2.68	0.658	0.252	0.5935	GO:0046777	protein autophosphorylation	0.45	GO:0071944	cell periphery	0.60	GO:0005524	ATP binding	0.45
YP_053463.1	YP_053463.1	YP_053463.1_model1.pdb	2017-10-01	easy	1u0l	A	0.97	0.85	0.08	4.2	2.8	SITE 1	0.58	17	111,112,114,115,143,144,145,172,173,174,175,176,177,178	(47.578, 61.216, 39.959)	BS01_GNP	GDP(14),GNP(2),DGI(1)	TMS	0.48	1puj	A	6.1.1.2	0.06	3i05	B	5.26	0.5805	0.045	0.3951							GO:0005525	GTP binding	0.59
YP_053464.1	YP_053464.1	YP_053464.1_model1.pdb	2017-10-01	easy	2fli	C	1.71	0.96	0.05	2.2	1.7	SITE 1	0.88	203	9,11,46,67,69,93,121,144,182,183,184,202,203,204,205	(54.42, 126.291, 79.715)	BS01_IGP	CAP(20),DX5(12),TPS(10),NCN(10),TX4(9),PLP(9),UP6(8),1GP(8),LG6(6),5RP(6),IPL(5),G3P(5),RUB(4),UUU(4),DXP(4),IGP(3),BMQ(3),HPD(3),BMP(3),R5P(3),9PY(3),U5P(3),PXP(3),LXP(3),HMS(3),LX1(3),S6P(3),H2U(2),PRP(2),FMN(2),137(2),GOL(2),CIT(2),2OM(2),6CN(2),2ER(2),F19(2),FTP(1),MN(1),PGH(1),5FU(1),XBP(1),0VR(1),6AU(1),MD0(1),SKM(1),UNL(1),MG(1),NHP(1),13P(1),O7M(1),3PG(1),RSH(1),1AE(1),5IU(1),FLC(1),ALA(1…	TMS	0.74	3t44	A	5.1.3.1	0.2345	2fli	C	0.87	0.9686	0.347	0.9494	GO:0015977	carbon fixation	0.47	GO:0009534	chloroplast thylakoid	0.47	GO:0004750	ribulose-phosphate 3-epimerase activity	0.71
YP_053465.1	YP_053465.1	YP_053465.1_model1.pdb	2017-10-01	easy	3mel	A	1.31	0.9	0.06	2.8	2.1	SITE 1	0.33	32	168,170,173,182,183,184,185	(37.058, -8.029, 93.472)	BS01_VIB	VIB(17),TPP(10),VNP(3),UUU(1),PYI(1)	TMS	0.60	1ig0	B	2.7.6.2	0.1961	3lm8	A	2.03	0.9662	0.225	0.8653	GO:0009229	thiamine diphosphate biosynthetic process	0.72				GO:0005524	ATP binding	0.72
YP_053468.1	YP_053468.1	YP_053468.1_model1.pdb	2017-09-21	easy	2jz6	A	0.65	0.8	0.09	2.0	1.6	SITE 1	0.22	6	52,56	(0.353, 2.589, -6.079)	BS02_N1M	MG(2),QNA(1),N1M(1),NUC(1),CA(1)	TMS	0.47	3ae4	C	4.2.1.96	0.06	1ru0	A	3.6	0.7727	0.056	0.4435	GO:0044267	cellular protein metabolic process	0.35	GO:0043232	intracellular non-membrane-bounded organelle	0.46	GO:0005198	structural molecule activity	0.46
YP_053471.1	YP_053471.1	YP_053471.1_model1.pdb	2017-10-01	easy	1u7n	A	1.15	0.87	0.07	4.0	2.7	SITE 1	0.1	5	104,108,126,128,145,233,280,288,297,301,306	(39.215, 55.6, 56.84)	BS01_COA	COA(4),ARG(1)	COF	0.85	2af4	C	2.3.1.8	0.0944	1xco	D	3.4	0.8036	0.142	0.6816	GO:0008654	phospholipid biosynthetic process	0.42	GO:0005737	cytoplasm	0.52	GO:0016616	oxidoreductase activity, acting on the CH-OH group of donors, NAD or NADP as acceptor	0.42
YP_053472.1	YP_053472.1	YP_053472.1_model1.pdb	2017-10-01	easy	1o0w	B	1.69	0.95	0.05	2.3	1.8	SITE 1	0.46	24	43,116,119	(23.781, 18.695, 42.803)	BS03_MG	MG(12),MN(8),CA(3),RQA(1)	TMS	0.72	4oog	C	3.1.26.3	0.0665	1yyk	A	2.14	0.619	0.196	0.5589	GO:0090502	RNA phosphodiester bond hydrolysis, endonucleolytic	0.45	GO:0005737	cytoplasm	0.41	GO:0003725	double-stranded RNA binding	0.45
YP_053476.1	YP_053476.1	YP_053476.1_model1.pdb	2017-10-01	easy	4yms	J	-1.05	0.58	0.14	8.4	4.5	SITE 1	0.77	161	47,53,73,74,75,76,77,78,79,238	(7.869, 0.193, 17.195)	BS01_ATP	ADP(61),ATP(47),ANP(31),UUU(7),ACP(3),POP(2),AT4(2),12D(2),AGS(2),B44(2),V4O(1),SO4(1)	TMS	0.81	1q12	A	3.6.3.33	0.1279	2qi9	D	2.48	0.7622	0.209	0.6817	GO:0003333	amino acid transmembrane transport	0.40	GO:0098797	plasma membrane protein complex	0.57	GO:0005524	ATP binding	0.57
YP_053477.1	YP_053477.1	YP_053477.1_model1.pdb	2017-10-07	easy	1sum	B	1.21	0.88	0.07	3.2	2.3	SITE 1	0.36	6	51,55,93,97	(-22.029, 1.88, -17.851)	BS02_FE	FE(5),ZN(1)	TMS	0.63	1sum	B	3.4.15.1	0.06	1j38	A	5.14	0.8246	0.088	0.5361	GO:2000186	negative regulation of phosphate transmembrane transport	0.62	GO:0005737	cytoplasm	0.62	GO:0042803	protein homodimerization activity	0.62
YP_053478.1	YP_053478.1	YP_053478.1_model1.pdb	2017-10-07	easy	1zu5	B	-0.81	0.61	0.14	8.4	4.5	SITE 1	0.77	75	159,160,163,164,165,166,170,191,197,309,311,334,335,336,337	(-26.772, 78.94, 98.304)	BS02_GNP	GNP(31),GDP(21),UUU(11),GCP(6),GTP(3),ATP(2),ADP(1)	TMS	0.63	5l3s	B	1.18.6.1	0.06	1de0	A	3.03	0.485	0.126	0.4238	GO:0006614	SRP-dependent cotranslational protein targeting to membrane	0.53	GO:0005737	cytoplasm	0.38	GO:0005525	GTP binding	0.53
YP_053479.1	YP_053479.1	YP_053479.1_model1.pdb	2017-10-01	easy	1s7o	C	0.82	0.82	0.08	2.6	1.9	SITE 1	0.17	8	24,26,50,51,53,54,57,58	(80.784, -17.324, 37.263)	BS02_NUC	NUC(6),PNN(1),AIC(1)	TMS	0.57	4wu4	B	3.6.3.9	0.06	3b8e	C	4.51	0.9259	0.069	0.5002	GO:0006352	DNA-templated transcription, initiation	0.42				GO:0003677	DNA binding	0.42
YP_053480.1	YP_053480.1	YP_053480.1_model1.pdb	2017-10-01	easy	4b2o	A	2.0	0.99	0.04	2.0	1.6	SITE 1	0.84	60	8,39,67,68,148,173	(60.498, 60.691, 70.722)	BS02_MN	MN(23),CO(9),FE(9),CO3(5),ZN(4),MG(3),PO4(3),F(1),UUU(1),FE2(1),SO4(1)	TMS	0.70	3jyf	A	4.2.1.10	0.0662	2ysw	C	4.96	0.7441	0.05	0.4994	GO:0009117	nucleotide metabolic process	0.49	GO:0005737	cytoplasm	0.13	GO:0008252	nucleotidase activity	0.49
YP_053481.1	YP_053481.1	YP_053481.1_model1.pdb	2017-10-07	easy	1rg9	A	2.0	0.99	0.04	2.7	2.0	SITE 1	0.38	19	14,15,162,164,185,226,228,229,237	(-2.889, 20.458, -16.972)	BS01_SAM	SAM(16),AMP(2),ADN(1)	TMS	0.86	1p7l	C	2.5.1.6	0.2436	2obv	A	1.07	0.992	0.513	0.9715	GO:0006556	S-adenosylmethionine biosynthetic process	0.76	GO:0005829	cytosol	0.69	GO:0005524	ATP binding	0.76
YP_053482.1	YP_053482.1	YP_053482.1_model1.pdb	2017-10-01	easy	3zuk	A	1.49	0.92	0.06	4.7	3.1	SITE 1	0.84	29	30,34,38,438,439,440,441,455,477,480,481,484,540,574,591,592,598	(58.785, 70.465, 7.603)	BS02_RDF	RDF(13),TI1(3),BIR(3),I20(3),STS(3),OIR(3),6LD(1)	TMS	0.87	1dmt	A	3.4.24.71	0.2095	3dwb	A	2.31	0.9763	0.303	0.9215	GO:0034097	response to cytokine	0.46	GO:0030312	external encapsulating structure	0.49	GO:0004222	metalloendopeptidase activity	0.65
YP_053483.1	YP_053483.1	YP_053483.1_model1.pdb	2017-10-01	easy	3g5s	A	1.03	0.86	0.07	4.8	3.2	SITE 1	0.9	20	9,11,12,13,32,33,34,42,51,52,53,120,121,122,134,135,136,137,139,140,143,338,339,344,345,346,349	(26.651, 45.229, 38.425)	BS01_FAD	FAD(20)	TMS	0.86	3g5q	A	1.3.99.1	0.06	3cir	A	4.99	0.5633	0.089	0.4427	GO:0002097	tRNA wobble base modification	0.48	GO:0005737	cytoplasm	0.41	GO:0030696	tRNA (m5U54) methyltransferase activity	0.44
YP_053484.1	YP_053484.1	YP_053484.1_model1.pdb	2017-10-07	easy	3tr7	A	2.0	0.99	0.04	1.7	1.5	SITE 1	0.71	51	57,58,59,61,71,72,117,181	(19.69, 29.811, 8.306)	BS03_URA	URA(27),GOL(5),DUR(3),302(3),3FL(3),URB(2),FLC(2),2HP(2),IMD(2),HMU(1),UUU(1)	TMS	0.82	1emj	A	3.2.2.3	0.2248	2jhq	A	1.4	0.9907	0.335	0.9492	GO:0006284	base-excision repair	0.77	GO:0005737	cytoplasm	0.77	GO:0004844	uracil DNA N-glycosylase activity	0.77
YP_053486.1	YP_053486.1	YP_053486.1_model1.pdb	2017-10-01	easy	3l7x	A	1.39	0.91	0.06	1.9	1.6	SITE 1	0.8	100	5,6,9,28,29,30,31,32,40,87,93,94,95,96,100,102	(-8.062, 42.941, 11.144)	BS01_5AS	AMP(28),5GP(20),ADN(8),AP2(6),U5P(4),GUD(3),5AS(3),AMW(3),RIB(3),V5A(2),ADQ(2),GMP(2),6CG(2),6US(1),BS5(1),C5P(1),6CE(1),H2U(1),67D(1),6UU(1),UDP(1),D5M(1),JB6(1),IU(1),GDU(1),G7M(1),TR5(1)	TMS	0.82	1rzy	A	3.-.-.-	0.1236	3rhn	A	2.09	0.7852	0.345	0.6945	GO:0015961	diadenosine polyphosphate catabolic process	0.36	GO:0071944	cell periphery	0.36	GO:0008796	bis(5'-nucleosyl)-tetraphosphatase activity	0.45
YP_053489.1	YP_053489.1	YP_053489.1_model1.pdb	2017-10-07	easy	5j8q	A	1.83	0.97	0.05	3.1	2.2	SITE 1	0.83	231	86,87,88,115,163,167,194,196,197,217,219,220,378	(15.032, -8.03, -37.609)	BS01_PLG	PLP(85),PLG(14),UUU(14),PLR(10),T5K(8),PMP(6),PXG(5),HEN(4),PLA(4),PXM(4),3LM(3),MMM(3),AA5(3),PGU(3),PPG(3),G4M(3),LLP(3),TQP(3),PDA(3),PXL(2),TLP(2),PPJ(2),PP3(2),UD0(2),EXT(2),PLI(2),P89(2),PPE(2),P61(2),PLS(2),PM9(1),LLF(1),C6P(1),ILP(1),SER(1),4LM(1),5PA(1),PY6(1),KET(1),LCS(1),5DK(1),1W9(1),2QR(1),P1T(1),2LM(1),PLZ(1),LYS(1),ULP(1),PMG(1),KAM(1),PPD(1),2BO(1),DCS(1),0JO(1),IK2(1),KOU(1),33P…	TMS	0.61	4hf8	A	2.8.1.7	0.2342	1t3i	A	1.37	0.9755	0.302	0.9446	GO:0006534	cysteine metabolic process	0.67	GO:0044434	chloroplast part	0.49	GO:0031071	cysteine desulfurase activity	0.67
YP_053490.1	YP_053490.1	YP_053490.1_model1.pdb	2017-10-01	easy	2qq4	A	1.64	0.94	0.05	1.6	1.4	SITE 1	0.91	27	42,44,67,128,129	(17.929, 41.743, 10.557)	BS01_ZN	ZN(18),FES(9)	TMS	0.75	1wfz	A	1.6.5.2	0.06	1xdi	A	3.03	0.6549	0.093	0.4902	GO:0016226	iron-sulfur cluster assembly	0.58	GO:0044424	intracellular part	0.42	GO:0005506	iron ion binding	0.58
YP_053491.1	YP_053491.1	YP_053491.1_model1.pdb	2017-10-07	easy	2jcb	A	0.65	0.8	0.09	4.2	2.8	SITE 1	0.6	22	4,8,136,137,138,139,140,141,144,145,148,175,176	(39.82, 11.2, 7.169)	BS02_ADP	ADP(10),PO4(10),UUU(2)	TMS	0.80	1u3f	A	6.3.3.2	0.2225	2jcb	A	0.8	0.8698	0.283	0.8522	GO:0035999	tetrahydrofolate interconversion	0.40	GO:0070013	intracellular organelle lumen	0.35	GO:0005524	ATP binding	0.58
YP_053492.1	YP_053492.1	YP_053492.1_model1.pdb	2017-10-01	easy	5d8c	A	1.72	0.96	0.05	1.1	1.1	SITE 1	0.48	25	5,6,7,21,34,38,39,40	(55.463, 53.987, 46.557)	BS01_NUC	NUC(19),QNA(6)	TMS	0.61	4wls	A	4.3.1.1	0.06	1j3u	A	4.63	0.8644	0.043	0.5053	GO:0006355	regulation of transcription, DNA-templated	0.58	GO:0005737	cytoplasm	0.10	GO:0003677	DNA binding	0.58
YP_053493.1	YP_053493.1	YP_053493.1_model1.pdb	2017-10-01	easy	3n2t	A	1.52	0.93	0.06	3.3	2.3	SITE 1	0.76	233	18,19,20,21,51,56,81,123,124,153,154,173,201,202,203,204,205,206,207,259,276,277,278,279,280,281,284,287,288	(12.409, -3.638, 19.206)	BS01_NAP	NAP(153),NDP(65),NAD(10),UUU(3),2BA(1),CA(1)	TMS	0.73	4lau	A	1.1.1.-	0.228	1pyf	A	2.12	0.9329	0.34	0.8665	GO:0055114	oxidation-reduction process	0.67	GO:0034703	cation channel complex	0.37	GO:0005267	potassium channel activity	0.37
YP_053495.1	YP_053495.1	YP_053495.1_model1.pdb	2017-10-01	easy	1c7q	A	1.85	0.98	0.05	3.2	2.2	SITE 1	0.84	75	75,76,77,78,130,131,132,135,193,194,272,276,406,413	(24.396, 13.792, 24.24)	BS01_S6P	F6P(16),E4P(10),G6Q(10),6PG(6),G6P(5),PA5(5),S6P(5),CIT(4),RI2(3),BG6(3),A5P(2),F6R(2),GLP(2),UUU(1),F1P(1)	TMS	0.83	2cxq	A	5.3.1.9	0.2361	2pgi	A	1.14	0.9953	0.488	0.9763	GO:0006096	glycolytic process	0.74	GO:0005737	cytoplasm	0.67	GO:0004347	glucose-6-phosphate isomerase activity	0.74
YP_053496.1	YP_053496.1	YP_053496.1_model1.pdb	2017-10-01	easy	1vpl	A	0.17	0.74	0.11	5.4	3.5	SITE 1	0.74	172	24,27,29,49,50,51,52,53,54,55,94	(15.256, 34.051, 21.474)	BS01_ATP	ADP(70),ATP(49),ANP(31),UUU(6),ACP(3),POP(2),SO4(2),AT4(2),12D(2),AGS(2),B44(2),V4O(1)	TMS	0.58	3fvq	A	3.6.3.33	0.1247	2qi9	D	2.57	0.8583	0.184	0.7467	GO:0015893	drug transport	0.42	GO:0098590	plasma membrane region	0.39	GO:0005524	ATP binding	0.68
YP_053499.1	YP_053499.1	YP_053499.1_model1.pdb	2017-10-01	easy	4x3m	A	1.9	0.98	0.05	2.1	1.7	SITE 1	0.78	30	117,182,183,206,207,208,209,212,225,226,227,229,235,236,237,238,241	(18.759, -10.931, -18.695)	BS02_SAM	SAM(17),SAH(9),MTA(2),ADN(2)	TMS	0.71	3nk7	B	2.1.1.34	0.0666	1v2x	A	2.21	0.5817	0.196	0.5351	GO:0046677	response to antibiotic	0.32				GO:0003723	RNA binding	0.66
YP_053500.1	YP_053500.1	YP_053500.1_model1.pdb	2017-10-01	easy	5j6b	A	1.48	0.92	0.06	4.1	2.7	SITE 1	0.61	275	148,149,150,151,152,157,175,176,177,178,208,212,213,226,227,228,229,232,235,236,248,249,250,282,375,377,403,442	(80.801, 161.971, 38.314)	BS01_NAD	NAD(156),NAP(76),NDP(23),1VU(6),NAI(6),COA(3),UUU(2),TXE(2),TAP(1)	TMS	0.79	4i8p	A	1.2.1.9	0.2582	2esd	A	1.47	1.0	0.441	0.9674	GO:0055114	oxidation-reduction process	0.78				GO:0043169	cation binding	0.53
YP_053504.1	YP_053504.1	YP_053504.1_model1.pdb	2017-10-07	easy	4xll	A	1.86	0.98	0.05	1.6	1.4	SITE 1	0.12	2	16,102	(-1.932, 16.952, 9.743)	BS01_CU	CU(1),ZN(1)	TMS	0.77	4mnt	A	2.6.-.-	0.0665	2iss	D	3.15	0.7514	0.146	0.5923	GO:0019243	methylglyoxal catabolic process to D-lactate via S-lactoyl-glutathione	0.71	GO:0005829	cytosol	0.78	GO:0019172	glyoxalase III activity	0.78
YP_053505.1	YP_053505.1	YP_053505.1_model1.pdb	2017-10-01	easy	4ry2	A	0.32	0.76	0.1	7.0	4.1	SITE 1	0.12	7	237,468,469,474,496,497,498,500,501,502	(0.508, 0.064, -4.7)	BS01_ANP	ANP(3),ACP(2),ADP(1),ATP(1)	TMS	0.37	3qf4	A	1.2.7.1	0.06	1b0p	A	7.75	0.4819	0.045	0.3015	GO:0019538	protein metabolic process	0.41	GO:0016021	integral component of membrane	0.40	GO:1904680	peptide transmembrane transporter activity	0.41
YP_053506.1	YP_053506.1	YP_053506.1_model1.pdb	2017-10-01	easy	1xm5	A	0.43	0.77	0.1	4.1	2.8	SITE 1	0.83	22	117,121,127	(-6.91, 116.821, 132.661)	BS01_ZN	ZN(19),NI(2),FMT(1)	TMS	0.52	4l6t	A	3.3.2.6	0.06	1gw6	A	4.04	0.787	0.059	0.5364	GO:0006508	proteolysis	0.42	GO:0005737	cytoplasm	0.38	GO:0008270	zinc ion binding	0.42
YP_053507.1	YP_053507.1	YP_053507.1_model1.pdb	2017-10-01	easy	1wf3	A	1.73	0.96	0.05	2.8	2.0	SITE 1	0.94	340	15,16,17,18,19,20,21,34,40,41,63,123,124,126,127,154,155,156	(-14.483, 39.767, -1.963)	BS01_GNP	GDP(171),GNP(85),GTP(55),GSP(12),AGO(5),G3D(4),UUU(2),GGM(2),GNH(1),MG(1),G4P(1),RA0(1)	TMS	0.64	5di3	B	3.6.5.2	0.0665	3bfk	B	3.29	0.5382	0.142	0.4586	GO:0000028	ribosomal small subunit assembly	0.43	GO:0005886	plasma membrane	0.51	GO:0005525	GTP binding	0.54
YP_053509.1	YP_053509.1	YP_053509.1_model1.pdb	2017-10-01	easy	1b76	A	0.84	0.83	0.08	5.3	3.4	SITE 1	0.44	39	164,166,196,198,206,207,208,211,213,215,281,282,283,284,321,323,325,327,328	(25.628, -12.341, 72.951)	BS01_SSA	SSA(10),GAP(8),TSB(4),UUU(3),DRV(3),5CA(2),PSD(2),ATP(1),SRP(1),P5A(1),PR8(1),HSS(1),HAM(1),AHX(1)	TMS	0.57	4l87	A	6.1.1.14	0.1973	2zt5	A	1.44	0.9845	0.333	0.9539	GO:0006426	glycyl-tRNA aminoacylation	0.66	GO:0070062	extracellular exosome	0.58	GO:0005524	ATP binding	0.66
YP_053510.1	YP_053510.1	YP_053510.1_model1.pdb	2017-10-01	easy	2au3	A	-2.34	0.44	0.14	13.6	4.0	SITE 1	0.13	4	145,220,229,230,231,266,267,268,269,287,310,344	(0.15, 30.107, 12.322)	BS01_ATP	CTP(2),ATP(2)	TMS	0.59	4edg	A	3.4.24.69	0.06	3bta	A	8.2	0.4728	0.027	0.2839	GO:0006261	DNA-dependent DNA replication	0.47	GO:0030894	replisome	0.37	GO:0034062	RNA polymerase activity	0.47
YP_053511.1	YP_053511.1	YP_053511.1_model1.pdb	2017-10-01	easy	3iyd	F	-2.26	0.45	0.14	12.6	4.3	SITE 1	0.06	8	183,184,186,187,190,199,216,221,223,224,226,227,228,230,231,232,235,249,251,252,253,383,386	(-25.717, 50.435, -1.018)	BS01_NUC	NUC(8)	TMS	0.63	4ylp	L	3.4.24.69	0.06	3bta	A	7.47	0.4926	0.054	0.2895	GO:0009266	response to temperature stimulus	0.58	GO:0044444	cytoplasmic part	0.58	GO:0003677	DNA binding	0.38
YP_053512.1	YP_053512.1	YP_053512.1_model1.pdb	2017-10-07	easy	3kr9	A	1.39	0.91	0.06	2.9	2.1	SITE 1	0.82	30	5,6,23,24,25,46,47,51,74,75,93,94,95,99,103	(34.814, 11.22, 33.362)	BS01_SAM	SAM(19),SAH(8),SFG(3)	TMS	0.71	3ku1	C	2.1.1.52	0.067	2ift	A	2.97	0.6376	0.122	0.5337	GO:0030488	tRNA methylation	0.65	GO:0005739	mitochondrion	0.08	GO:0016429	tRNA (adenine-N1-)-methyltransferase activity	0.58
YP_053513.1	YP_053513.1	YP_053513.1_model1.pdb	2017-10-07	easy	1nmp	A	1.33	0.9	0.06	3.2	2.3	SITE 1	0.57	19	69,104,108,226	(6.811, 25.072, 11.978)	BS01_FE	FE(10),ZN(6),CIT(3)	TMS	0.80	3wsd	F	3.3.1.1	0.06	3d64	A	5.73	0.6589	0.055	0.3947	GO:0033554	cellular response to stress	0.47	GO:0044444	cytoplasmic part	0.47	GO:0046872	metal ion binding	0.69
YP_053514.1	YP_053514.1	YP_053514.1_model1.pdb	2017-10-07	easy	4kbf	A	-1.93	0.48	0.15	11.7	4.5	SITE 1	0.49	60	27,28,29,30,31,34,56,57,58,59,315,344,345	(38.132, 3.359, 0.126)	BS04_ADP	ADP(29),ANP(14),AMP(6),UUU(4),8OP(3),8OD(2),ACP(1),UDP(1)	TMS	0.59	4tyw	A	3.6.4.13	0.0789	3eiq	D	4.26	0.7326	0.241	0.6018	GO:0010608	posttranscriptional regulation of gene expression	0.48	GO:0031981	nuclear lumen	0.41	GO:0008026	ATP-dependent helicase activity	0.48
YP_053517.1	YP_053517.1	YP_053517.1_model1.pdb	2017-10-01	easy	2dy0	A	1.96	0.99	0.04	1.3	1.3	SITE 1	0.53	46	56,57,58,79,118,119,120,121,122,123,124,125,126	(10.496, -3.813, 21.608)	BS02_PRP	PRP(27),PCP(9),UUU(3),5GP(3),HSX(2),U5P(1),R5P(1)	TMS	0.61	1opr	A	2.4.2.7	0.2415	2dy0	A	0.63	1.0	0.476	0.9846	GO:0044209	AMP salvage	0.67	GO:0031988	membrane-bounded vesicle	0.45	GO:0003999	adenine phosphoribosyltransferase activity	0.67
YP_053518.1	YP_053518.1	YP_053518.1_model1.pdb	2017-10-01	easy	2jg6	A	1.99	0.99	0.04	1.5	1.3	SITE 1	0.65	18	9,15,18,23,40,43,48,166,170	(14.482, 39.516, -0.485)	BS02_ADK	ADK(18)	TMS	0.88	4aia	B	3.2.2.20	0.2567	2jg6	A	0.64	0.984	0.326	0.9693	GO:0006284	base-excision repair	0.64				GO:0008725	DNA-3-methyladenine glycosylase activity	0.59
YP_053519.1	YP_053519.1	YP_053519.1_model1.pdb	2017-10-01	easy	1vj7	A	-1.11	0.58	0.14	10.9	4.6	SITE 1	0.08	3	332,334	(63.492, -54.777, 10.001)	BS03_MN	MN(3)	TMS	0.34	1lqk	A	2.7.7.7	0.06	2gv9	B	8.04	0.5072	0.039	0.3273	GO:0035048	splicing factor protein import into nucleus	0.34	GO:0031965	nuclear membrane	0.50	GO:0008565	protein transporter activity	0.50
YP_053520.1	YP_053520.1	YP_053520.1_model1.pdb	2017-10-01	medm	1or7	A	-2.51	0.42	0.14	11.0	4.6	SITE 1	0.08	4	54,109,127,128,137,141,144	(1.468, 20.749, 18.334)	BS03_0N9	0N9(3),DBH(1)	SST	0.40	4e5i	C	2.7.7.6	0.06	2vum	B	5.43	0.6923	0.051	0.409	GO:0044238	primary metabolic process	0.32	GO:0009507	chloroplast	0.07	GO:0003677	DNA binding	0.13
YP_053522.1	YP_053522.1	YP_053522.1_model1.pdb	2017-10-01	easy	4ttp	A	1.67	0.95	0.05	2.0	1.6	SITE 1	0.85	142	10,11,12,13,14,15,132,136,167,171,172,173	(17.267, 14.563, 21.099)	BS01_ATP	ADP(77),ATP(14),ANP(11),ACP(8),SO4(8),UDP(4),BA3(3),TAR(2),ADX(2),PO4(2),ATF(2),DPO(1),DAT(1),B4P(1),POP(1),ATM(1),AV2(1),GDP(1),AGS(1),UTP(1)	TMS	0.81	4ttq	A	2.7.1.24	0.1694	1uf9	B	2.51	0.9516	0.203	0.8074	GO:0016310	phosphorylation	0.68	GO:0031988	membrane-bounded vesicle	0.35	GO:0005524	ATP binding	0.68
YP_053523.1	YP_053523.1	YP_053523.1_model1.pdb	2017-10-01	easy	1k8w	A	1.93	0.99	0.04	2.3	1.8	SITE 1	0.37	17	16,18,19,21,33,34,35,37,38,39,40,41,55,58,59,62,66,68,80,82,120,121,122,123,124,125,126,127,129,131,135,145,170,171,172,173,174,175,194,196	(10.2, 17.465, 47.937)	BS01_NUC	NUC(12),RQA(5)	TMS	0.85	1k8w	A	4.2.1.70	0.2732	1k8w	A	1.06	0.993	0.338	0.9692	GO:0031119	tRNA pseudouridine synthesis	0.68	GO:0005829	cytosol	0.41	GO:0003723	RNA binding	0.68
YP_053524.1	YP_053524.1	YP_053524.1_model1.pdb	2017-10-01	easy	2x0k	A1	0.59	0.79	0.09	4.0	2.7	SITE 1	0.43	18	32,33,34,38,40,41,44,126,127,129	(55.587, 119.231, 38.995)	BS02_AMP	AMP(7),9F8(1),0HO(1),FG2(1),A8D(1),FG3(1),ATP(1),CTP(1),A4D(1),ADX(1),9FE(1),BZ2(1)	TMS	0.65	1t6y	A	2.7.7.39	0.0743	1n1d	C	2.92	0.6508	0.187	0.5304	GO:0006747	FAD biosynthetic process	0.42	GO:0005737	cytoplasm	0.14	GO:0005524	ATP binding	0.51
YP_053525.1	YP_053525.1	YP_053525.1_model1.pdb	2017-10-01	easy	1g1x	B	1.85	0.98	0.05	0.5	0.5
YP_053530.1	YP_053530.1	YP_053530.1_model1.pdb	2017-10-07	easy	4qlx	A	1.27	0.89	0.07	2.9	2.1	SITE 1	0.52	136	39,40,41,43,134,135,138	(-21.584, -16.116, 17.374)	BS02_FMN	FMN(128),UUU(6),FNR(2)	TMS	0.60	3ge5	A	1.6.6.-	0.1506	1kqb	A	2.72	0.8995	0.142	0.7587	GO:0055114	oxidation-reduction process	0.63	GO:0044424	intracellular part	0.32	GO:0000166	nucleotide binding	0.36
YP_053532.1	YP_053532.1	YP_053532.1_model1.pdb	2017-10-01	easy	1ib8	A	1.85	0.98	0.05	1.5	1.4	SITE 1	0.13	9	45,85	(-6.761, -1.084, 2.523)	BS01_MN	114(3),UUU(1),HR2(1),6HI(1),8HI(1),MN(1),115(1)	TMS	0.44	4zb0	B	1.2.1.21,1.2.1.22	0.06	2opx	A	4.57	0.75	0.05	0.4908	GO:0022613	ribonucleoprotein complex biogenesis	0.54	GO:0005737	cytoplasm	0.32	GO:0042802	identical protein binding	0.06
YP_053533.1	YP_053533.1	YP_053533.1_model1.pdb	2017-10-07	easy	4mtn	A	-0.73	0.62	0.14	8.8	4.6	SITE 1	0.24	6	222,240,253,255,256,257,259,260,261,262,265,267,277,278,279,280,296,297,317,319,320,321,323,324,325,326,327,330,331,334,335,340,341,342,343	(52.56, 33.51, -3.37)	BS01_NUC	NUC(6)	TMS	0.57	2atw	A	2.3.1.38,3.1.2.14	0.06	2vkz	G	7.79	0.5669	0.038	0.3276	GO:0031555	transcriptional attenuation	0.55	GO:0005737	cytoplasm	0.32	GO:0001071	nucleic acid binding transcription factor activity	0.55
YP_053534.1	YP_053534.1	YP_053534.1_model1.pdb	2017-10-01	easy	1g2r	A	-0.14	0.7	0.12	4.3	2.8	SITE 1	0.21	6	49,63,66,69,73	(-3.666, 1.902, 1.173)	BS01_AMP	U5P(2),QNA(2),AMP(2)	COF	0.40	2c38	I	2.7.7.8	0.06	1e3p	A	4.06	0.8544	0.053	0.5169	GO:0090501	RNA phosphodiester bond hydrolysis	0.37	GO:0043234	protein complex	0.37	GO:0016896	exoribonuclease activity, producing 5'-phosphomonoesters	0.37
YP_053535.1	YP_053535.1	YP_053535.1_model1.pdb	2017-10-01	easy	3v7q	A	1.68	0.95	0.05	0.9	0.9	SITE 1	0.51	39	20,21,22,23,24,27,31,43,44,47,69,78,79,80,81,82	(-2.56, -13.055, -18.751)	BS01_NUC	NUC(28),RQA(9),UUU(2)	TMS	0.58	2hvy	D	2.6.1.1	0.06	1b5o	A	3.74	0.7677	0.051	0.5137	GO:0006412	translation	0.60	GO:0022625	cytosolic large ribosomal subunit	0.50	GO:0003735	structural constituent of ribosome	0.50
YP_053536.1	YP_053536.1	YP_053536.1_model1.pdb	2017-10-01	easy	3j4j	A	-0.98	0.59	0.14	10.1	4.6	SITE 1	0.76	39	137,138,139,141,142,143,144,237,238,240,241,273,274,275	(16.763, 70.24, 40.197)	BS01_GNP	GDP(29),GNP(6),GTP(3),UUU(1)	TMS	0.48	4pc6	A	3.2.1.23	0.06	1yq2	A	7.92	0.4881	0.04	0.3041	GO:0006412	translation	0.34	GO:0044424	intracellular part	0.59	GO:0008135	translation factor activity, RNA binding	0.59
YP_053544.1	YP_053544.1	YP_053544.1_model1.pdb	2017-10-01	easy	4e8b	A	1.75	0.96	0.05	2.3	1.8
YP_053545.1	YP_053545.1	YP_053545.1_model1.pdb	2017-10-01	easy	4dkj	A	-1.48	0.53	0.15	10.6	4.6	SITE 1	0.18	77	10,11,12,13,14,15,38,39,40,111,112,133,135,137,162,431,432,433	(-3.009, 59.179, 11.468)	BS01_SAH	SAH(69),SAM(6),SFG(2)	TMS	0.71	4h0n	B	2.1.1.37	0.0953	1dct	B	2.91	0.6484	0.236	0.5823	GO:0044355	clearance of foreign intracellular DNA	0.43	GO:0000775	chromosome, centromeric region	0.33	GO:0044877	macromolecular complex binding	0.52
YP_053547.1	YP_053547.1	YP_053547.1_model1.pdb	2017-10-01	easy	3asy	A	1.88	0.98	0.05	1.8	1.5	SITE 1	0.47	47	14,15,17,18,19,20,112,142,146,189,190	(25.26, 8.527, 10.289)	BS01_ADP	ADP(27),ANP(7),PO4(6),ACP(4),FLC(3)	TMS	0.76	2uvq	A	2.7.1.48	0.2022	2jeo	A	1.76	0.9712	0.366	0.896	GO:0016310	phosphorylation	0.68	GO:0005829	cytosol	0.57	GO:0005524	ATP binding	0.68
YP_053548.1	YP_053548.1	YP_053548.1_model1.pdb	2017-10-01	easy	4pxg	A	0.16	0.73	0.11	6.7	4.0	SITE 1	0.22	1055	88,208,209,210,212,213,215	(32.253, -4.849, 30.018)	BS01_SCZ	HEM(165),NUC(49),III(32),ANP(23),ATP(21),ADP(18),UUU(14),ARG(12),HEC(12),AMP(12),FAD(11),UDP(10),ZN(10),CA(10),FES(9),MG(8),PO4(8),STU(7),DB8(6),NRG(6),NAP(6),LDN(6),CLA(5),HAR(4),SO4(4),MTN(4),3AR(3),TRP(3),AGS(3),ACP(3),1N1(3),B43(3),CAQ(3),PHU(3),SB2(3),CO3(3),C8E(3),BGC(3),PTY(3),XYP(3),W64(3),VBP(2),CM1(2),ROL(2),MH0(2),2WE(2),MET(2),PLP(2),AS3(2),EXI(2),824(2),35W(2),DBS(2),3WE(2),ADN(2),CM…	TMS	1.00	2r3n	A	6.3.2.2	0.06	3ig5	A	7.1	0.5708	0.038	0.3465	GO:0044355	clearance of foreign intracellular DNA	0.40	GO:0005737	cytoplasm	0.12	GO:0016888	endodeoxyribonuclease activity, producing 5'-phosphomonoesters	0.40
YP_053550.1	YP_053550.1	YP_053550.1_model1.pdb	2017-10-01	easy	4i3h	A	-1.05	0.58	0.14	10.4	4.6	SITE 1	0.09	55	451,452,453,454,457,462,466,506,616,619	(62.272, -36.366, 22.679)	BS02_NUC	NUC(55)	TMS	0.77	5bs8	B	4.2.2.1	0.06	1i8q	A	7.96	0.5162	0.056	0.3198	GO:0006265	DNA topological change	0.37	GO:0005694	chromosome	0.37	GO:0000287	magnesium ion binding	0.37
YP_053551.1	YP_053551.1	YP_053551.1_model1.pdb	2017-10-01	easy	1zvu	A	-1.92	0.48	0.15	13.5	4.0	SITE 1	0.19	23	37,50,52,53,86,99,274	(-12.506, 1.767, -3.792)	BS01_NUC	NUC(20),QNA(3)	TMS	0.34	5cdq	T	4.2.2.1	0.06	1i8q	A	8.15	0.3877	0.046	0.2564	GO:0044763	single-organism cellular process	0.45	GO:0019898	extrinsic component of membrane	0.34	GO:0003677	DNA binding	0.32
YP_053554.1	YP_053554.1	YP_053554.1_model1.pdb	2017-10-01	easy	4ze4	A	1.2	0.88	0.07	4.6	3.0	SITE 1	0.83	207	23,120,121,165,166,299,345,371,418,425,426,434	(-29.716, -0.496, 14.812)	BS01_NOJ	G2F(23),BGC(17),UUU(15),CTT(11),GOL(9),GLC(7),IDE(6),NCW(6),PSG(6),S55(6),PGI(6),BGP(5),BG6(5),NTZ(5),LGC(5),6GB(4),IFM(3),GAL(3),SOG(3),GCO(3),AMF(3),PNW(3),GAF(3),CGB(3),LB2(3),GI4(3),SCG(3),NFG(3),NOJ(3),DH8(3),CBI(2),JAZ(2),SA0(2),GBE(2),TRS(2),HBO(2),CE5(2),GLF(2),0WK(1),VPA(1),C1K(1),1FT(1),MVL(1),DNF(1),CGT(1),VM2(1),8P5(1),LR1(1),TCB(1),ZPA(1),MAN(1)	TMS	0.83	1oim	A	3.2.1.21	0.2533	1qox	M	1.83	0.9424	0.339	0.9008	GO:0030245	cellulose catabolic process	0.56				GO:0008422	beta-glucosidase activity	0.66
YP_053558.1	YP_053558.1	YP_053558.1_model1.pdb	2017-10-01	easy	5f0e	A	0.41	0.77	0.1	7.3	4.2	SITE 1	0.06	354	463,464,466,467,468	(15.192, 20.176, 18.207)	BS02_BOG	CLA(39),NUC(29),III(24),ZN(23),MG(22),CA(18),CRT(10),BCL(10),2CV(5),BOG(5),MN(4),IOD(3),SO4(3),HEM(3),MPG(3),PO4(3),MAN(3),CO3(3),TFP(2),XE(2),NO(2),URE(2),CLR(2),DHB(2),ACP(2),GLY(2),CHL(2),B73(2),OXY(2),UUU(2),FUC(2),MFX(2),KH4(2),GRG(2),MOO(2),ELJ(2),GLC(2),CO(2),4CS(2),17F(2),NAG(2),MTN(2),CU1(2),FAD(2),DMU(2),52M(1),HEC(1),BGC(1),FMT(1),1KA(1),NA(1),HM6(1),BFN(1),PEV(1),FE2(1),IKX(1),FE(1),A…	TMS	0.60	1l6l	Q	3.2.1.20,3.2.1.3	0.1733	3l4u	A	2.46	0.9309	0.193	0.8836	GO:0044245	polysaccharide digestion	0.49	GO:0070062	extracellular exosome	0.49	GO:0030246	carbohydrate binding	0.69
YP_053563.1	YP_053563.1	YP_053563.1_model1.pdb	2017-10-01	easy	3gp8	A	-1.89	0.49	0.15	12.9	4.2	SITE 1	0.09	66	395,399,401,402,403	(-6.192, 18.107, -3.454)	BS01_CA	CA(16),MG(7),ZN(5),NUC(5),III(2),CAC(2),SO4(2),PB2(2),GOL(2),D1D(2),SGN(2),ASP(1),HED(1),OHX(1),IOD(1),FUC(1),GSH(1),ATP(1),G2P(1),SF4(1),CTP(1),MMA(1),NA(1),NBU(1),GTP(1),YEG(1),EPH(1),DXE(1),CL(1),PDC(1)	TMS	0.67	1z3s	A	3.6.1.-	0.06	2is4	B	4.66	0.467	0.149	0.3951	GO:0032392	DNA geometric change	0.33	GO:0009338	exodeoxyribonuclease V complex	0.07	GO:0003676	nucleic acid binding	0.54
YP_053569.1	YP_053569.1	YP_053569.1_model1.pdb	2017-10-01	easy	4ir1	F	1.03	0.85	0.08	4.5	3.0	SITE 1	0.13	527	267,268,269,270,271,272	(36.498, 11.598, 128.645)	BS02_NUC	NUC(64),III(39),MG(33),CLA(33),CA(28),ZN(20),BCL(16),HEM(12),EFO(9),BPH(8),IVM(7),FE(7),CRT(7),THR(5),NA(4),NBB(4),CRS(4),OHX(4),MPG(4),EFB(4),22B(3),IOD(3),SO4(3),PHO(3),GLC(3),BRJ(3),KDA(3),HEC(2),MN(2),CY8(2),NO(2),URE(2),DAK(2),GLY(2),BME(2),OLA(2),LYS(2),EP1(2),OXY(2),12P(2),DFV(2),E21(2),2CV(2),EF4(2),HG(2),PO4(2),CU(2),CL(2),1Q5(2),LMD(2),FAD(2),RTL(2),0JZ(2),BQ1(1),FMT(1),ADN(1),VDY(1),ML…	TMS	1.00	1x18	X	2.7.7.7	0.1364	1t3n	A	3.04	0.9108	0.246	0.7881	GO:0006261	DNA-dependent DNA replication	0.59	GO:0005737	cytoplasm	0.59	GO:0003887	DNA-directed DNA polymerase activity	0.67
YP_053570.1	YP_053570.1	YP_053570.1_model1.pdb	2017-10-01	easy	3hp7	A	1.84	0.97	0.05	2.3	1.8	SITE 1	0.26	20	64,88,89,90,91,92,93,94,110,111,112,132,133,134,152,153,154,178	(37.155, 59.51, 11.784)	BS01_SAM	SAM(9),SFG(5),SAH(5),GEK(1)	TMS	0.52	2nyu	A	2.1.1.-	0.0699	1fbn	A	2.97	0.6667	0.106	0.5788	GO:0032259	methylation	0.48	GO:0005737	cytoplasm	0.08	GO:0008168	methyltransferase activity	0.48
YP_053573.1	YP_053573.1	YP_053573.1_model1.pdb	2017-10-01	easy	1tzw	A	1.26	0.89	0.07	2.2	1.7	SITE 1	0.36	6	1,2,9,12,69,72,73,74,78,79,80,83,100,102,103,105,106,107,109,110,113,119,120,122,123,125,126,127,129,130	(1.68, 29.124, 48.16)	BS01_NUC	NUC(4),RQA(2)	TMS	0.80	3r2c	B	6.1.1.2	0.06	2a4m	C	4.08	0.8507	0.079	0.527	GO:0006355	regulation of transcription, DNA-templated	0.63	GO:0044444	cytoplasmic part	0.36	GO:0003723	RNA binding	0.63
YP_053574.1	YP_053574.1	YP_053574.1_model1.pdb	2017-10-01	easy	1xp3	A	1.21	0.88	0.07	3.7	2.5	SITE 1	0.52	132	40,77,116,118,153,155,187,190,221,266	(59.92, 1.1, 4.88)	BS01_SOR	XYL(27),FUD(10),TAG(9),RNS(6),PO4(5),DIG(4),XLS(4),TLZ(4),NOJ(4),SOR(4),PSJ(3),AOS(3),GLO(3),GCO(3),XYS(3),GLC(3),SDD(3),MQD(2),3MF(2),HYA(2),MN(2),SOL(2),GLT(2),UUU(2),DFR(2),TGJ(1),XUL(1),03W(1),34V(1),RNT(1),LTG(1),LXC(1),GOL(1),NUC(1),PGO(1),RUU(1),ASC(1),LRH(1),PUD(1),3PY(1),PSV(1),DHB(1),Z6J(1)	TMS	0.67	4xia	A	3.1.21.2	0.2071	1xp3	A	2.07	0.9556	0.475	0.8902	GO:0090305	nucleic acid phosphodiester bond hydrolysis	0.69				GO:0003677	DNA binding	0.69
YP_053575.1	YP_053575.1	YP_053575.1_model1.pdb	2017-10-01	easy	2x0k	A	1.28	0.89	0.07	3.4	2.4	SITE 1	0.47	17	174,190,204,206,245,247,248,250,256,260,263	(67.035, 102.144, 8.168)	BS01_LUM	FMN(8),RBF(6),LUM(3)	TMS	0.57	1s4m	A	2.4.1.115	0.06	2c1z	A	6.14	0.7409	0.068	0.4403	GO:0016310	phosphorylation	0.55	GO:0005829	cytosol	0.12	GO:0005524	ATP binding	0.55
YP_053581.1	YP_053581.1	YP_053581.1_model1.pdb	2017-10-01	easy	1im5	A	1.88	0.98	0.05	1.4	1.3	SITE 1	0.61	26	9,14,21,52,60,64,67,99,129,130,133,134	(-2.107, 14.266, -17.693)	BS01_NCA	NIO(12),ISC(5),NCA(3),QLI(3),ROP(2),PO4(1)	TMS	0.83	3o94	A	3.-.-.-	0.1511	1j2r	A	2.15	0.8957	0.185	0.8026	GO:0008152	metabolic process	0.75				GO:0046872	metal ion binding	0.67
YP_053582.1	YP_053582.1	YP_053582.1_model1.pdb	2017-10-07	easy	4nng	A1	1.43	0.91	0.06	0.9	0.9	SITE 1	0.22	5	10,11,13,16,18,29,31,33,63,69,70	(-1.15, 8.753, -7.113)	BS01_NUC	III(2),NUC(2),VGL(1)	TMS	0.62	4a75	A	2.7.7.6	0.0666	3hkz	Q	2.08	0.9487	0.176	0.7749	GO:0097659	nucleic acid-templated transcription	0.40	GO:0005840	ribosome	0.49	GO:0034062	RNA polymerase activity	0.40
YP_053583.1	YP_053583.1	YP_053583.1_model1.pdb	2017-10-01	easy	1gpm	A	1.31	0.89	0.06	4.6	3.0	SITE 1	0.09	817	223,224,225,229,249,250,324	(146.2, 66.202, 73.273)	BS03_NDP	NAD(66),SAH(58),SAM(48),NAP(40),MG(30),NUC(29),III(27),UUU(26),AMP(24),NDP(22),FAD(21),HEM(19),ATP(17),GNP(17),GDP(15),ADP(15),NAI(12),MN(11),HEC(8),COA(7),ANP(7),FMN(6),GTP(6),FE(5),UDP(5),CLA(5),TRP(5),ZN(4),SO4(4),CAG(4),ACO(4),ADN(3),FEO(3),CA(3),23E(3),TMP(3),SFG(3),PSJ(2),NLG(2),Z00(2),CZH(2),NA(2),MPD(2),MTA(2),EPH(2),241(2),NHE(2),BTX(2),OLA(2),ATR(2),A56(2),UD1(2),ARG(2),TTP(2),072(2),CI…	TMS	1.00	4ky4	A	6.3.5.2	0.2396	1gpm	A	0.96	0.9552	0.518	0.9425	GO:0006177	GMP biosynthetic process	0.64	GO:0005829	cytosol	0.55	GO:0003922	GMP synthase (glutamine-hydrolyzing) activity	0.64
YP_053584.1	YP_053584.1	YP_053584.1_model1.pdb	2017-10-01	easy	3tsb	A1	1.58	0.93	0.06	3.5	2.4
YP_053590.1	YP_053590.1	YP_053590.1_model1.pdb	2017-10-01	easy	2r8o	B	2.0	0.99	0.04	3.7	2.5	SITE 1	0.65	90	30,67,115,116,117,155,156,157,161,186,188,189,190,247,260	(26.591, 12.117, -3.068)	BS03_TPP	TPP(45),TDP(13),TDK(8),THD(8),N3T(6),T5X(3),M6T(3),N1T(3),POP(1)	TMS	0.63	3rim	C	2.2.1.1	0.2561	1ay0	A	1.41	0.9893	0.424	0.9686	GO:0006098	pentose-phosphate shunt	0.53	GO:0044444	cytoplasmic part	0.53	GO:0004802	transketolase activity	0.82
YP_053591.1	YP_053591.1	YP_053591.1_model1.pdb	2017-10-07	easy	3bhp	C	-0.82	0.61	0.14	5.2	3.4	SITE 1	0.13	6	36,4	(8.605, 31.304, 16.999)	BS02_GSH	SUC(3),N2P(1),CA(1),GSH(1)	TMS	0.61	3tou	A	3.2.1.4	0.06	2qno	A	3.59	0.8214	0.038	0.5315	GO:0006259	DNA metabolic process	0.41	GO:0031226	intrinsic component of plasma membrane	0.33	GO:0003909	DNA ligase activity	0.41
YP_053592.1	YP_053592.1	YP_053592.1_model1.pdb	2017-10-01	easy	3ec1	A	-1.25	0.56	0.15	9.5	4.6	SITE 1	0.74	17	101,102,104,105,137,138,139,164,165,166,167,168,169,170	(16.469, 5.539, -2.281)	BS02_GDP	GDP(10),GNP(4),DGI(3)	TMS	0.49	2rcn	A	1.17.99.2	0.06	2ivf	A	6.13	0.6082	0.048	0.3979	GO:0022613	ribonucleoprotein complex biogenesis	0.36	GO:0005737	cytoplasm	0.12	GO:0005525	GTP binding	0.43
YP_053596.1	YP_053596.1	YP_053596.1_model1.pdb	2017-10-01	easy	1ivs	A	1.98	0.99	0.04	4.3	2.9	SITE 1	0.79	21	44,45,47,53,55,56,59,84,451,454,484,485,487,488,492,515,516,517,518,526	(90.62, 41.371, 23.717)	BS04_VAA	MRC(7),ADN(6),VAA(3),ILA(3),LSS(1),ATP(1)	TMS	0.83	1gax	A	6.1.1.9	0.2302	1gax	A	1.85	0.9725	0.375	0.9467	GO:0006418	tRNA aminoacylation for protein translation	0.51	GO:0005737	cytoplasm	0.51	GO:0004812	aminoacyl-tRNA ligase activity	0.51
YP_053597.1	YP_053597.1	YP_053597.1_model1.pdb	2017-09-21	easy	3kdp	A	0.67	0.8	0.09	7.3	4.2	SITE 1	0.25	29	179,180,181,340,341,342,549,550,551,604,626	(-23.202, -21.626, 27.565)	BS01_MF4	MF4(15),ALF(7),BEF(6),MGF(1)	TMS	0.78	3a3y	A	3.6.3.9	0.2118	3b8e	C	1.95	0.9495	0.298	0.9235	GO:0010248	establishment or maintenance of transmembrane electrochemical gradient	0.52	GO:0031226	intrinsic component of plasma membrane	0.53	GO:0005524	ATP binding	0.58
YP_053598.1	YP_053598.1	YP_053598.1_model1.pdb	2017-10-01	easy	3pqc	A	1.78	0.97	0.05	1.9	1.6	SITE 1	0.95	608	31,32,33,34,35,36,37,78,142,143,145,146,175,176,177	(-7.537, 12.97, -12.928)	BS01_GNP	GDP(321),GNP(154),GTP(72),GSP(17),AGO(5),G3D(5),GCP(4),G4P(4),GNH(3),ANP(3),RA0(2),UUU(2),2UK(2),CAG(2),GGM(2),BGO(2),Y9Z(1),6ZD(1),5GP(1),MG(1),DBG(1),AGS(1),ADP(1),AGN(1)	TMS	0.61	3x1y	A	3.6.5.2	0.0976	3bfk	B	3.19	0.8081	0.142	0.6457	GO:0051301	cell division	0.73	GO:0005829	cytosol	0.65	GO:0003924	GTPase activity	0.73
YP_053603.1	YP_053603.1	YP_053603.1_model1.pdb	2017-10-01	easy	4hsy	A	0.6	0.79	0.09	4.1	2.8	SITE 1	0.62	1010	7,9,10,11,12,31,32,41,42,43,65,66,67,68,88,113,114,115,128,132,157,158,159,160,162	(20.716, -10.481, -12.783)	BS01_NAP	NAD(471),NAP(307),NDP(131),NAI(43),UUU(28),NAE(4),NAJ(4),ZID(4),NDC(2),EAD(2),DG1(2),UNL(2),NJP(2),0WD(2),NAQ(2),9G1(1),A2R(1),APR(1),P1H(1)	TMS	0.68	2bd0	A	1.1.1.100	0.2127	2uvd	A	1.13	1.0	0.183	0.9611	GO:0055114	oxidation-reduction process	0.78				GO:0102132	3-oxo-pimeloyl-[acp] methyl ester reductase activity	0.60
YP_053607.1	YP_053607.1	YP_053607.1_model1.pdb	2017-10-01	easy	1l0w	A	2.0	0.99	0.04	3.5	2.4	SITE 1	0.41	21	190,193,196,215,223,224,227,229,440,441,474,475,476,477,478,481,522,523,524,525,526,529,540	(-40.232, -45.791, -32.069)	BS03_AMO	4AD(9),AMO(6),KAA(3),LAD(1),ATP(1),NSS(1)	TMS	0.77	1c0a	A	6.1.1.12	0.2625	1l0w	B	1.31	0.9896	0.413	0.9688	GO:0006421	asparaginyl-tRNA aminoacylation	0.43	GO:0070013	intracellular organelle lumen	0.43	GO:0005524	ATP binding	0.74
YP_053608.1	YP_053608.1	YP_053608.1_model1.pdb	2017-10-01	easy	1ady	A	-0.43	0.66	0.13	8.1	4.4	SITE 1	0.64	39	122,124,168,170,172,299,301,302,324,340,341,342	(29.049, 40.154, 27.056)	BS01_HIS	HIS(22),HSO(12),IMD(2),LMR(2),THR(1)	TMS	0.69	3lc0	A	6.1.1.21	0.2079	1adj	A	1.46	0.9015	0.325	0.8737	GO:0006427	histidyl-tRNA aminoacylation	0.59	GO:0044444	cytoplasmic part	0.55	GO:0005524	ATP binding	0.59
YP_053610.1	YP_053610.1	YP_053610.1_model1.pdb	2017-10-01	easy	3zh9	B	1.5	0.92	0.06	3.3	2.3	SITE 1	0.23	7	195,228,229,232,236,267,296	(34.512, 80.645, 14.925)	BS01_NUC	NUC(5),QNA(1),CLA(1)	TMS	0.38	3glf	A	3.2.1.52	0.06	2vvn	A	5.97	0.7367	0.064	0.4605	GO:0006260	DNA replication	0.48	GO:0009360	DNA polymerase III complex	0.40	GO:0003677	DNA binding	0.48
YP_053611.1	YP_053611.1	YP_053611.1_model1.pdb	2017-10-01	easy	3i1o	T	1.45	0.92	0.06	0.9	0.9	SITE 1	0.32	170	4,6,7,9,10,11,13,14,16,17,18,20,21,22,23,24,25,26,27,29,30,31,33,51,54,55,58,59,62,63,67,68,69,70,72,73,74,75,76,77,79,81	(-111.28, 56.249, -54.34)	BS01_NUC	NUC(169),FE(1)	TMS	0.68	3izw	X	6.1.1.15,6.1.1.17	0.0892	1fyj	A	2.31	0.6296	0.091	0.5127	GO:0044092	negative regulation of molecular function	0.54	GO:0015935	small ribosomal subunit	0.54	GO:0043169	cation binding	0.56
YP_053614.1	YP_053614.1	YP_053614.1_model1.pdb	2017-10-01	easy	1kkg	A	-0.05	0.71	0.12	4.3	2.9	SITE 1	0.09	3	44,46	(11.418, -11.873, -5.516)	BS01_MG	MG(2),MN(1)	SST	0.37	2ikf	A	2.7.7.52	0.06	2q0c	B	4.23	0.819	0.059	0.5	GO:0006364	rRNA processing	0.37	GO:0044444	cytoplasmic part	0.31	GO:0043021	ribonucleoprotein complex binding	0.31
YP_053615.1	YP_053615.1	YP_053615.1_model1.pdb	2017-10-01	easy	3nm4	A	1.16	0.87	0.07	3.2	2.3	SITE 1	0.89	593	44,67,70,71,72,138,159,160,161,162,184,185,187	(20.956, -40.8, 2.815)	BS02_MTP	ADE(63),URA(47),ADN(36),ANU(33),URF(24),HPA(22),THM(20),MTA(19),IMH(19),FMC(18),DUR(16),URI(15),TDR(15),GMP(12),BAU(10),MTH(9),2FD(9),IM5(8),GUN(8),6MP(7),UUU(7),DIH(7),MTM(7),BBB(6),MDR(6),SAH(6),AC2(6),BIG(6),TDI(6),RAB(6),DBM(6),183(6),TBN(6),FMB(6),CYT(5),TAL(5),NOS(5),UA2(4),GNG(4),ACT(4),4CT(4),7HX(3),Q88(3),5UD(3),U(3),FMP(3),9PP(3),A2F(3),XAN(2),8IG(2),MTP(2),CTN(2),XYA(2),2FA(2),9HX(2),2…	TMS	0.75	1pr4	C	3.2.2.16	0.2134	1zos	A	1.66	0.9861	0.282	0.918	GO:0019509	L-methionine biosynthetic process from methylthioadenosine	0.75				GO:0008782	adenosylhomocysteine nucleosidase activity	0.75
YP_053617.1	YP_053617.1	YP_053617.1_model1.pdb	2017-10-01	easy	4pzk	A	0.87	0.83	0.08	3.4	2.4	SITE 1	0.92	56	81,82,83,105,106,107,108,109,110,111,125,126,127,129,135,136,141	(5.064, -12.345, -14.6)	BS01_SAH	SAH(25),SAM(22),MTA(4),ADN(3),SFG(2)	TMS	0.72	4pzk	A	2.1.1.34	0.1035	1v2x	A	2.64	0.8436	0.192	0.7287	GO:0002132	wobble position uridine ribose methylation	0.41	GO:0005737	cytoplasm	0.60	GO:0003723	RNA binding	0.60
YP_053618.1	YP_053618.1	YP_053618.1_model1.pdb	2017-10-01	easy	4bnq	A	1.85	0.98	0.05	1.8	1.5	SITE 1	0.82	41	10,11,12,15,42,54,70,71,72,86,87,117,153,154,155,156,176,181,182	(27.509, 65.556, 101.912)	BS01_ITT	ITT(24),IMP(14),ANP(3)	TMS	0.89	2q16	A	3.6.1.15	0.1681	2pyu	A	2.4	0.9596	0.258	0.8381	GO:0006163	purine nucleotide metabolic process	0.68	GO:0044444	cytoplasmic part	0.36	GO:0000166	nucleotide binding	0.68
YP_053622.1	YP_053622.1	YP_053622.1_model1.pdb	2017-10-07	easy	3q6d	A	1.75	0.96	0.05	3.0	2.2	SITE 1	0.65	134	183,214,225,227,318,332	(9.491, 7.723, 47.556)	BS01_MN	MN(58),CO(34),ZN(26),MG(9),FE(3),CA(3),NA(1)	TMS	0.73	1m35	A	3.4.-.-	0.2347	1wn1	A	1.66	0.9692	0.355	0.9214	GO:0006508	proteolysis	0.70	GO:0044424	intracellular part	0.46	GO:0102009	proline dipeptidase activity	0.51
YP_053623.1	YP_053623.1	YP_053623.1_model1.pdb	2017-09-21	easy	3kni	6	1.69	0.95	0.05	0.5	0.5
YP_053626.1	YP_053626.1	YP_053626.1_model1.pdb	2017-10-01	easy	2jyb	A	1.25	0.89	0.07	2.5	1.9	SITE 1	0.8	704	5,6,7,20,27,28,31,32,46,49,50,53,55,58,102,108,121	(-12.871, 5.695, -17.435)	BS02_MTX	MTX(82),FOL(54),TOP(43),1CY(22),CP6(22),TMQ(19),N22(17),WRA(15),DDF(14),DHF(13),RAR(13),53R(10),06U(10),DH1(10),2CY(9),HBI(8),MOT(8),QLR(8),6DR(7),DQ1(6),RJ6(6),52V(6),RJ1(6),DZF(6),55V(6),KA5(6),C50(6),CP7(6),5DR(6),U06(5),53I(5),9DR(5),53T(5),TQ4(4),GW3(4),TQT(4),GHW(4),51P(4),DTM(4),53S(4),VG9(4),MXA(4),THG(4),XCF(4),UUU(4),MT1(4),CO4(4),GHC(4),63Y(4),D2K(4),TQ3(4),31I(4),DH3(4),34R(4),LYA(4),…	TMS	0.75	3cl9	A	1.5.1.3	0.2299	1zdr	A	1.75	0.9565	0.253	0.8595	GO:0055114	oxidation-reduction process	0.72				GO:0004146	dihydrofolate reductase activity	0.72
YP_053627.1	YP_053627.1	YP_053627.1_model1.pdb	2017-10-07	easy	1fth	A	1.69	0.95	0.05	1.1	1.1	SITE 1	0.57	61	8,51,55,58,59,62,63,64,65,69	(17.764, 15.286, 17.08)	BS01_COA	COA(53),A3P(6),UUU(2)	TMS	0.70	3qmn	C	2.7.8.7	0.1859	3h88	E	1.24	0.973	0.296	0.9013	GO:0006633	fatty acid biosynthetic process	0.74	GO:0005737	cytoplasm	0.74	GO:0008897	holo-[acyl-carrier-protein] synthase activity	0.74
YP_053628.1	YP_053628.1	YP_053628.1_model1.pdb	2017-10-01	easy	2w4l	E	1.46	0.92	0.06	2.1	1.7	SITE 1	0.69	71	77,102,105	(13.552, 10.345, 49.067)	BS01_ZN	ZN(68),III(1),CAC(1),BW2(1)	TMS	0.59	5xko	A	3.5.4.12	0.1439	1vq2	A	2.44	0.9108	0.324	0.7822	GO:0006220	pyrimidine nucleotide metabolic process	0.59	GO:0070062	extracellular exosome	0.34	GO:0004132	dCMP deaminase activity	0.59
YP_053630.1	YP_053630.1	YP_053630.1_model1.pdb	2017-10-01	easy	2ist	A	2.0	0.99	0.04	2.3	1.8	SITE 1	0.6	12	136,137,138,141,170,229,235,236,237,238,268	(24.532, 40.483, 14.418)	BS01_U	FOU(6),URA(3),U(2),RQA(1)	TMS	0.57	1ksv	A	5.4.99.12	0.06	1vs3	A	4.23	0.5402	0.07	0.4229	GO:0042273	ribosomal large subunit biogenesis	0.46	GO:0044444	cytoplasmic part	0.57	GO:0009982	pseudouridine synthase activity	0.42
YP_053632.1	YP_053632.1	YP_053632.1_model1.pdb	2017-09-21	easy	1ffy	A	2.0	0.99	0.04	4.4	2.9	SITE 1	0.77	18	58,59,66,68,69,531,554,555,557,558,562,585,586,587,588,596,597	(27.23, 82.492, 79.884)	BS04_MRC	MRC(12),ILA(3),VAA(2),ADN(1)	TMS	0.84	1qu2	A	6.1.1.5	0.2952	1ffy	A	1.17	0.9901	0.473	0.9779	GO:0006450	regulation of translational fidelity	0.52	GO:0005737	cytoplasm	0.52	GO:0002161	aminoacyl-tRNA editing activity	0.52
YP_053635.1	YP_053635.1	YP_053635.1_model1.pdb	2017-10-01	easy	2rhl	B	-1.95	0.48	0.15	11.4	4.5	SITE 1	0.92	174	20,21,22,25,73,104,106,107,108,109,110,133,135,139,143,166,182,185,186	(-12.382, -14.837, -30.117)	BS01_GDP	GDP(83),GTP(58),GSP(19),G2P(11),01G(3)	TMS	0.60	3zbp	A	2.3.1.54	0.06	2pfl	A	6.42	0.6465	0.054	0.4136	GO:0043093	FtsZ-dependent cytokinesis	0.56	GO:0005737	cytoplasm	0.56	GO:0003924	GTPase activity	0.56
YP_053637.1	YP_053637.1	YP_053637.1_model1.pdb	2017-10-01	easy	1m6y	A	0.94	0.84	0.08	4.3	2.9	SITE 1	0.93	42	27,28,29,30,31,32,33,34,51,52,53,56,76,77,78,99,101,103,106,126	(-38.174, -13.866, -1.528)	BS01_SAH	SAM(22),SAH(14),MTA(3),SFG(3)	TMS	0.66	1m6y	B	2.1.1.6	0.0663	3bwm	A	2.5	0.5455	0.083	0.4873	GO:0070475	rRNA base methylation	0.48	GO:0044444	cytoplasmic part	0.37	GO:0071424	rRNA (cytosine-N4-)-methyltransferase activity	0.48
YP_053638.1	YP_053638.1	YP_053638.1_model1.pdb	2017-10-01	easy	1n0e	B	1.67	0.95	0.05	1.6	1.4	SITE 1	0.06	3	53,54,57	(67.622, -0.656, -2.465)	BS02_MN	MN(2),BCT(1)	TMS	0.39	2yfc	B	1.17.99.2	0.06	2ivf	A	5.01	0.7351	0.032	0.4273	GO:0044710	single-organism metabolic process	0.47	GO:0005737	cytoplasm	0.33	GO:0016614	oxidoreductase activity, acting on CH-OH group of donors	0.47
YP_053639.1	YP_053639.1	YP_053639.1_model1.pdb	2017-09-21	easy	3j3v	0	1.17	0.87	0.07	0.9	0.9	SITE 1	0.58	10	30,33,35,43,46	(48.804, -33.671, 52.24)	BS01_ZN	ZN(10)	COF	1.48	3kno	5	6.3.2.2	0.06	3ig5	A	2.92	0.7966	0.021	0.4578	GO:0044267	cellular protein metabolic process	0.57	GO:0044391	ribosomal subunit	0.57	GO:0005198	structural molecule activity	0.57
YP_053641.1	YP_053641.1	YP_053641.1_model1.pdb	2017-10-01	easy	3pco	B	1.67	0.95	0.05	4.7	3.1	SITE 1	0.4	7	454,455,460,463,464	(-20.113, -29.224, 47.399)	BS01_MG	MG(4),MN(2),CA(1)	COF	1.65	1b7y	B	6.1.1.20	0.1932	2rhq	B	3.42	0.9672	0.244	0.8666	GO:0006432	phenylalanyl-tRNA aminoacylation	0.63	GO:0009328	phenylalanine-tRNA ligase complex	0.45	GO:0004826	phenylalanine-tRNA ligase activity	0.63
YP_053642.1	YP_053642.1	YP_053642.1_model1.pdb	2017-10-07	easy	2rhs	C	0.58	0.79	0.09	5.3	3.4	SITE 1	0.81	69	170,172,175,202,216,218,256,258,259,290,291,292,313,314,315	(22.412, 62.616, 17.453)	BS01_DAH	PHE(29),SEP(12),GAX(7),MTY(6),DAH(3),200(2),2NL(2),PRI(2),0A1(1),LYS(1),TYR(1),2U9(1),2NM(1),CCL(1)	TMS	0.65	3teg	A	6.1.1.20	0.2026	1eiy	A	1.67	0.9171	0.321	0.8744	GO:0006432	phenylalanyl-tRNA aminoacylation	0.45	GO:1902494	catalytic complex	0.32	GO:0004826	phenylalanine-tRNA ligase activity	0.45
YP_053645.1	YP_053645.1	YP_053645.1_model1.pdb	2017-10-07	easy	4p5p	A	1.64	0.94	0.05	2.4	1.8	SITE 1	0.23	4	24,135,212	(2.184, 27.769, 12.802)	BS01_CA	CA(3),CU(1)	TMS	0.66	4i2n	C	4.1.1.36	0.0662	1qzu	C	3.85	0.6018	0.088	0.4548	GO:0019249	lactate biosynthetic process	0.64	GO:0000932	cytoplasmic mRNA processing body	0.53	GO:0019172	glyoxalase III activity	0.64
YP_053646.1	YP_053646.1	YP_053646.1_model1.pdb	2017-10-01	easy	3pvs	A	1.17	0.87	0.07	4.4	2.9	SITE 1	0.81	141	9,10,16,17,18,48,49,50,51,52,53,54,150,158,188,189,192	(-49.681, -12.025, -64.482)	BS01_ATP	ADP(62),AGS(28),ATP(17),ANP(12),08T(9),ATG(5),DAT(5),PO4(3)	TMS	0.65	1j7k	A	2.3.1.86	0.06	2pff	B	6.21	0.5585	0.029	0.3695	GO:1903955	positive regulation of protein targeting to mitochondrion	0.13	GO:0035267	NuA4 histone acetyltransferase complex	0.13	GO:0032559	adenyl ribonucleotide binding	0.47
YP_053647.1	YP_053647.1	YP_053647.1_model1.pdb	2017-10-01	easy	3m6a	A	-2.19	0.46	0.15	13.8	3.9	SITE 1	0.64	14	337,338,340,371,372,373,374,375,376,377,507,515,519,520,523,555,556,559	(33.067, 1.425, 2.697)	BS01_ADP	ADP(14)	TMS	0.65	4ypl	B	2.3.1.86	0.06	2pff	B	8.5	0.4663	0.02	0.292	GO:0019538	protein metabolic process	0.47	GO:0044424	intracellular part	0.37	GO:0032550	purine ribonucleoside binding	0.57
YP_053648.1	YP_053648.1	YP_053648.1_model1.pdb	2017-10-01	easy	1w26	A	0.79	0.82	0.08	5.3	3.4	SITE 1	0.08	4	364,368	(15.623, 25.858, 36.082)	BS01_78N	78N(2),CLA(1),CLR(1)	TMS	0.38	4brb	B	5.4.99.15	0.06	1iv8	A	7.09	0.4742	0.051	0.2917	GO:0015031	protein transport	0.37	GO:0005737	cytoplasm	0.41	GO:0003755	peptidyl-prolyl cis-trans isomerase activity	0.37
YP_053650.1	YP_053650.1	YP_053650.1_model1.pdb	2017-10-01	easy	3oyy	A	1.55	0.93	0.06	2.2	1.7	SITE 1	0.07	4	180,183	(1.647, 69.25, 50.195)	BS02_PLP	PLP(4)	SST	0.36	1i43	A	3.2.1.4	0.06	2qno	A	5.79	0.6	0.043	0.3351	GO:0006414	translational elongation	0.58	GO:0005737	cytoplasm	0.58	GO:0003746	translation elongation factor activity	0.58
YP_053652.1	YP_053652.1	YP_053652.1_model1.pdb	2017-10-01	easy	2fmt	A	2.0	0.99	0.04	2.3	1.8	SITE 1	0.33	16	12,15,16,37,86,88,90,91,92,93,98,107,109,110,118,119,140,141,142,144,145,171,174	(77.356, 20.065, 19.828)	BS01_KT5	FME(6),MET(3),U89(2),KT5(2),138(2),UUU(1)	TMS	0.62	1rbz	A	1.5.1.6	0.2082	2cfi	A	2.44	0.9233	0.232	0.8293	GO:0006413	translational initiation	0.66	GO:0005829	cytosol	0.42	GO:0004479	methionyl-tRNA formyltransferase activity	0.66
YP_053655.1	YP_053655.1	YP_053655.1_model1.pdb	2017-10-01	easy	2det	A	1.64	0.94	0.05	3.3	2.3	SITE 1	0.81	24	8,9,10,15,32,34,106,110,114,133,134,135,160,163	(40.933, 60.701, 123.208)	BS02_SAM	AMP(12),ATP(8),SAM(3),ANP(1)	TMS	0.72	2hma	A	2.8.1.-	0.2705	2det	A	0.76	0.9545	0.504	0.9438	GO:0002098	tRNA wobble uridine modification	0.53	GO:0005829	cytosol	0.36	GO:0005524	ATP binding	0.53
YP_053658.1	YP_053658.1	YP_053658.1_model1.pdb	2017-10-01	easy	5e84	A	0.75	0.82	0.09	6.0	3.7	SITE 1	0.86	227	12,13,14,15,17,172,173,174,175,201,239,242,243,313,314,315,317,318,340	(-68.988, 19.471, 177.68)	BS01_ATP	ADP(92),ATP(82),ANP(20),UUU(6),3FD(4),3P1(3),3GO(3),KC7(2),AMP(2),ADN(2),GDP(2),ACP(1),GNP(1),7DT(1),SGV(1),GB8(1),5P7(1),DTP(1),DAT(1),TI8(1)	TMS	0.59	1esv	A	2.7.1.5	0.06	2uyt	A	4.35	0.4426	0.085	0.3672	GO:0032091	negative regulation of protein binding	0.43	GO:0030529	intracellular ribonucleoprotein complex	0.58	GO:0005524	ATP binding	0.59
YP_053659.1	YP_053659.1	YP_053659.1_model1.pdb	2017-10-01	easy	3a6m	A	-0.34	0.67	0.13	5.9	3.7	SITE 1	0.09	3	170,175	(88.557, 35.169, 18.49)	BS01_MG	MG(2),HEC(1)	SST	0.34	2hv6	A	3.4.11.1	0.06	1gyt	A	4.56	0.5722	0.051	0.3808	GO:0050790	regulation of catalytic activity	0.31	GO:0005737	cytoplasm	0.35	GO:0042803	protein homodimerization activity	0.35
YP_053661.1	YP_053661.1	YP_053661.1_model1.pdb	2017-10-01	easy	4ciu	A	0.74	0.81	0.09	6.5	3.9	SITE 1	0.82	76	31,32,33,35,60,61,62,63,64,65,66,203,207,241,242,245	(126.212, 23.816, 93.555)	BS02_AGS	ADP(36),AGS(23),ANP(13),ATG(2),UUU(1),MG(1)	TMS	0.65	5vjh	B	3.4.24.69	0.06	3bta	A	7.9	0.4726	0.048	0.3021	GO:0009266	response to temperature stimulus	0.44	GO:0044424	intracellular part	0.44	GO:0005515	protein binding	0.44
YP_053662.1	YP_053662.1	YP_053662.1_model1.pdb	2017-10-01	easy	3qj7	A	1.74	0.96	0.05	2.7	2.0	SITE 1	0.77	261	21,167,170,171,190,191,192,193,194,198,202,232,234	(61.205, 12.154, -0.12)	BS02_UMP	UMP(180),UFP(28),GSH(6),U(6),DCM(5),DUR(4),DC(4),DDU(4),BVP(4),TMP(4),UUU(3),NOH(3),DGP(2),NDU(2),UMC(2),DU(2),C5P(1),5HM(1)	TMS	0.84	4g9u	B	2.1.1.45	0.276	1tys	A	1.2	0.8958	0.57	0.8688	GO:0006231	dTMP biosynthetic process	0.75	GO:0044444	cytoplasmic part	0.51	GO:0004799	thymidylate synthase activity	0.75
YP_053663.1	YP_053663.1	YP_053663.1_model1.pdb	2017-10-01	easy	1ixs	B	1.39	0.91	0.06	3.5	2.4	SITE 1	0.95	389	7,13,14,16,47,48,49,50,51,52,174,178,202,203,206	(9.924, 36.661, 39.682)	BS02_ADP	ADP(190),AGS(65),ATP(63),08T(31),ANP(24),ATG(7),DAT(4),PO4(2),ACP(1),MNT(1),AMP(1)	TMS	0.64	4hse	A	3.6.4.12	0.2404	1ixs	B	0.97	0.9873	0.305	0.9682	GO:0006310	DNA recombination	0.47	GO:0030496	midbody	0.10	GO:0005524	ATP binding	0.56
YP_053665.1	YP_053665.1	YP_053665.1_model1.pdb	2017-10-01	easy	5mkk	A	0.87	0.83	0.08	5.9	3.7	SITE 1	0.63	61	375,383,403,404,405,406,407,408,409,562	(4.535, 41.138, 6.832)	BS01_ATP	ATP(19),ADP(17),ANP(11),UUU(4),ACP(4),12D(2),AGS(2),B44(2)	TMS	0.62	2fgk	A	3.6.3.10	0.06	3ixz	A	7.82	0.4869	0.035	0.3024	GO:0055085	transmembrane transport	0.62	GO:0031301	integral component of organelle membrane	0.37	GO:0005524	ATP binding	0.62
YP_053666.1	YP_053666.1	YP_053666.1_model1.pdb	2017-10-01	easy	3qf4	B	1.08	0.86	0.07	5.4	3.4	SITE 1	0.58	63	374,382,402,403,404,405,406,407,408,561	(-85.002, -8.735, 47.601)	BS01_ATP	ATP(23),ADP(16),ANP(12),UUU(4),ACP(4),12D(2),B44(2)	TMS	0.62	2fgk	A	1.17.3.2,1.17.1.4	0.06	2e1q	A	8.11	0.4723	0.032	0.282	GO:0055085	transmembrane transport	0.64	GO:0031301	integral component of organelle membrane	0.36	GO:0005524	ATP binding	0.64
YP_053668.1	YP_053668.1	YP_053668.1_model1.pdb	2017-10-01	easy	3wh5	A	1.36	0.9	0.06	4.2	2.8	SITE 1	0.82	214	18,118,119,162,163,294,330,357,407,414,415,423	(38.434, 43.27, 7.574)	BS01_BGC	G2F(23),BGC(18),UUU(15),GOL(11),CTT(10),GLC(7),IDE(6),NCW(6),PSG(6),S55(6),PGI(6),BG6(5),BGP(5),NTZ(5),LGC(5),6GB(4),HBO(4),IFM(3),GAL(3),SOG(3),GCO(3),PNW(3),AMF(3),GAF(3),CGB(3),LB2(3),GI4(3),TRS(3),SCG(3),NFG(3),NOJ(3),DH8(3),CBI(2),JAZ(2),SA0(2),DNF(2),GBE(2),CE5(2),GLF(2),0WK(1),VPA(1),C1K(1),1FT(1),DGJ(1),MVL(1),VM2(1),BXP(1),8P5(1),LR1(1),TCB(1),ZPA(1),MAN(1)	TMS	0.88	5gny	A	3.2.1.21	0.2577	3cmj	A	1.71	0.9668	0.314	0.9271	GO:0030245	cellulose catabolic process	0.76				GO:0102483	scopolin beta-glucosidase activity	0.76
YP_053673.1	YP_053673.1	YP_053673.1_model1.pdb	2017-10-01	easy	4ipl	A	0.74	0.81	0.09	5.6	3.5	SITE 1	0.78	195	18,143,144,188,189,322,355,381,428,435,436,445	(-25.04, -2.288, -22.305)	BS01_GCO	G2F(23),BGC(17),UUU(13),CTT(10),GOL(9),GLC(7),IDE(6),S55(6),PGI(6),BGP(5),NCW(5),NTZ(5),PSG(5),LGC(5),6GB(4),IFM(3),GAL(3),SOG(3),BG6(3),GCO(3),GAF(3),PNW(3),AMF(3),CGB(3),LB2(3),GI4(3),SCG(3),NFG(3),NOJ(3),JAZ(2),SA0(2),TRS(2),GBE(2),CE5(2),GLF(2),DH8(2),0WK(1),VPA(1),CBI(1),C1K(1),1FT(1),MVL(1),VM2(1),8P5(1),LR1(1),TCB(1),HBO(1),ZPA(1),MAN(1)	TMS	0.76	1bgg	B	3.2.1.21	0.1971	1bga	A	2.92	0.9167	0.283	0.8381	GO:1901135	carbohydrate derivative metabolic process	0.43	GO:0044444	cytoplasmic part	0.43	GO:0008706	6-phospho-beta-glucosidase activity	0.61
YP_053680.1	YP_053680.1	YP_053680.1_model1.pdb	2017-10-01	easy	1lfw	A	1.31	0.9	0.06	4.3	2.9	SITE 1	0.41	23	86,119,154,178	(11.335, 12.81, 9.732)	BS01_ZN	ZN(14),CO(3),MN(2),NA(2),UNX(1),NI(1)	COF	1.09	1vix	B	3.4.13.3	0.2532	1lfw	A	1.28	0.9844	0.287	0.961	GO:0006508	proteolysis	0.63	GO:0044444	cytoplasmic part	0.45	GO:0008270	zinc ion binding	0.63
YP_053682.1	YP_053682.1	YP_053682.1_model1.pdb	2017-10-01	easy	2hgq	Z	0.36	0.76	0.1	3.2	2.2
YP_053683.1	YP_053683.1	YP_053683.1_model1.pdb	2017-10-01	easy	2g0j	C	2.0	0.99	0.04	0.5	0.5	SITE 1	0.1	7	29,32	(-21.084, 10.357, 10.47)	BS02_SER	LI1(3),MG(1),CA(1),ZN(1),SER(1)	TMS	0.55	5ejq	A	4.2.1.2	0.06	1yfe	A	3.89	0.7788	0.04	0.5171	GO:0046129	purine ribonucleoside biosynthetic process	0.48	GO:0044444	cytoplasmic part	0.48	GO:0016773	phosphotransferase activity, alcohol group as acceptor	0.48
YP_053684.1	YP_053684.1	YP_053684.1_model1.pdb	2017-10-01	easy	3j3v	R	1.73	0.96	0.05	0.8	0.8
YP_053692.1	YP_053692.1	YP_053692.1_model1.pdb	2017-10-07	easy	4rvc	A	1.18	0.88	0.07	3.3	2.3	SITE 1	0.69	160	11,16,35,36,37,38,39,40,41,186	(38.415, 14.085, 44.64)	BS01_ATP	ADP(65),ATP(52),ANP(26),UUU(4),POP(2),AT4(2),12D(2),AGS(2),B44(2),ACP(1),V4O(1),SO4(1)	TMS	0.80	1q12	A	3.6.3.33	0.174	2qi9	D	2.15	0.9064	0.212	0.8192	GO:1901656	glycoside transport	0.41	GO:0005887	integral component of plasma membrane	0.38	GO:0005524	ATP binding	0.68
YP_053697.1	YP_053697.1	YP_053697.1_model1.pdb	2017-09-21	easy	2b5a	A	0.91	0.84	0.08	1.7	1.5	SITE 1	0.75	79	22,28,29,30,40,41,44,48	(1.417, -4.125, 22.976)	BS01_NUC	NUC(61),QNA(18)	TMS	0.67	4yg1	D	5.4.3.6	0.06	2ohy	B	4.02	0.7467	0.027	0.4303	GO:0010468	regulation of gene expression	0.37				GO:0043565	sequence-specific DNA binding	0.58
YP_053705.1	YP_053705.1	YP_053705.1_model1.pdb	2017-10-01	easy	3o7m	A	1.3	0.89	0.06	2.7	2.0	SITE 1	0.77	178	49,50,106,107,109,110,111,112,113,137,157,158,159,165,171	(26.233, 73.253, 66.142)	BS01_3L5	5GP(37),PRP(21),IMP(20),YPG(13),3L5(7),24H(6),H26(6),6QD(4),IMU(4),6W7(4),3L7(3),SV2(3),U5P(3),IRP(3),4X7(3),6W8(3),3QF(3),UUU(3),XMP(3),3L4(2),4X2(2),3L6(2),6WB(2),3L8(2),6W9(2),6WA(2),6WC(2),3QE(2),3QG(2),6MS(2),AMP(1),3L3(1),45T(1),G4P(1),9YP(1),1RP(1),ADP(1)	TMS	0.76	4rad	E	2.4.2.8	0.2059	1grv	B	1.67	0.8889	0.349	0.8368	GO:0006166	purine ribonucleoside salvage	0.76	GO:0044444	cytoplasmic part	0.43	GO:0004422	hypoxanthine phosphoribosyltransferase activity	0.76
YP_053706.1	YP_053706.1	YP_053706.1_model1.pdb	2017-10-01	easy	1ovq	A	0.81	0.82	0.08	3.1	2.2	SITE 1	0.24	11	8,125,128	(-8.316, 8.216, 3.768)	BS02_MN	MG(7),MN(3),CA(1)	TMS	0.61	5c15	A	2.7.1.63	0.06	1woq	A	3.69	0.9014	0.076	0.6133	GO:0031555	transcriptional attenuation	0.48	GO:0005737	cytoplasm	0.40	GO:0032559	adenyl ribonucleotide binding	0.39
YP_053708.1	YP_053708.1	YP_053708.1_model1.pdb	2017-10-01	easy	2fr6	A	1.45	0.92	0.06	1.8	1.5	SITE 1	0.64	71	55,88,91	(10.16, 64.377, 58.374)	BS01_ZN	ZN(66),CAC(5)	TMS	0.67	3ijf	X	3.5.4.5	0.2301	3dmo	D	1.48	0.9403	0.195	0.8714	GO:0009972	cytidine deamination	0.71	GO:0005829	cytosol	0.63	GO:0004126	cytidine deaminase activity	0.71
YP_053710.1	YP_053710.1	YP_053710.1_model1.pdb	2017-10-01	easy	1w6t	B	1.24	0.89	0.07	4.5	3.0	SITE 1	0.71	94	258,308,335,411	(49.672, 127.367, 5.821)	BS01_MG	MG(83),F(4),ZN(4),MN(2),CA(1)	TMS	0.74	5bof	B	4.2.1.11	0.2746	2ptx	A	1.85	0.9382	0.504	0.8952	GO:0006096	glycolytic process	0.82	GO:0000015	phosphopyruvate hydratase complex	0.82	GO:0000287	magnesium ion binding	0.82
YP_053711.1	YP_053711.1	YP_053711.1_model1.pdb	2017-10-01	easy	4zci	A	0.72	0.81	0.09	6.2	3.8	SITE 1	0.71	37	14,15,16,17,18,19,20,21,129,130,132,133,167,168,169	(32.841, 5.407, 14.427)	BS01_GDP	GDP(22),GNP(6),GTP(4),G4P(2),G3D(1),UUU(1),MG(1)	TMS	0.49	3p27	A	3.6.5.-	0.0669	2ywf	A	5.27	0.7435	0.176	0.5702	GO:0044267	cellular protein metabolic process	0.58	GO:0043231	intracellular membrane-bounded organelle	0.37	GO:0017111	nucleoside-triphosphatase activity	0.58
YP_053715.1	YP_053715.1	YP_053715.1_model1.pdb	2017-10-01	easy	3deg	C	0.32	0.76	0.1	7.0	4.1	SITE 1	0.83	35	15,16,17,18,19,20,21,133,134,136,137,164,165,166	(-9.19, 49.365, -69.359)	BS02_GNP	GDP(23),GTP(6),GNP(6)	COF	1.44	1kk1	A	3.6.5.1	0.2174	3deg	C	1.7	0.9083	0.527	0.8751	GO:0045727	positive regulation of translation	0.60	GO:0005886	plasma membrane	0.60	GO:0003924	GTPase activity	0.60
YP_053717.1	YP_053717.1	YP_053717.1_model1.pdb	2017-10-01	easy	2qkk	A	-2.64	0.41	0.14	11.5	4.5	SITE 1	0.51	58	71,114,181,191,195	(-11.53, 25.172, -4.555)	BS03_JTH	MN(23),CA(16),MG(7),JTH(5),LP8(2),P1Y(2),F95(2),ON1(1)	TMS	0.64	3v1r	A	3.1.26.4	0.0954	2qkk	A	2.17	0.6796	0.199	0.6014	GO:0090501	RNA phosphodiester bond hydrolysis	0.58	GO:0044424	intracellular part	0.48	GO:0043169	cation binding	0.58
YP_053718.1	YP_053718.1	YP_053718.1_model1.pdb	2017-10-01	easy	1h4s	A	1.99	0.99	0.04	3.1	2.2	SITE 1	0.38	28	142,144,150,151,152,153,156,225,226,227,228,262,264	(21.945, 114.717, 100.832)	BS01_ANP	ATP(10),AMP(7),ANP(6),91Y(2),SSA(1),ADN(1),SO4(1)	TMS	0.64	4q15	A	6.1.1.15	0.2513	1h4s	A	1.01	0.9852	0.464	0.9699	GO:0006433	prolyl-tRNA aminoacylation	0.74	GO:0043234	protein complex	0.47	GO:0005524	ATP binding	0.74
YP_053720.1	YP_053720.1	YP_053720.1_model1.pdb	2017-10-01	easy	1vh0	A	1.55	0.93	0.06	1.9	1.6	SITE 1	0.86	63	72,73,74,103,104,105,106,107,108,121,123,124,126,127,128,130,133	(32.09, 54.404, 27.158)	BS01_SAH	SAM(26),SAH(20),ADN(5),SFG(3),MTA(2),4FN(1),4H4(1),EFW(1),4GT(1),22L(1),4H1(1),EFY(1)	TMS	0.58	2cx8	A	2.1.1.34	0.066	1v2x	A	3.23	0.7935	0.072	0.6051	GO:0031167	rRNA methylation	0.66	GO:0005737	cytoplasm	0.70	GO:0070038	rRNA (pseudouridine-N3-)-methyltransferase activity	0.66
YP_053721.1	YP_053721.1	YP_053721.1_model1.pdb	2017-10-01	easy	3dm5	A	0.13	0.73	0.11	6.8	4.0	SITE 1	0.8	72	110,111,112,113,114,115,116,120,142,148,193,249,251,274,275,276,277	(21.936, -44.525, 42.949)	BS02_GNP	GNP(32),GDP(21),UUU(10),GCP(6),GTP(3)	TMS	0.67	2j7p	D	4.1.1.12	0.06	2zy4	F	6.64	0.5378	0.04	0.3517	GO:0006614	SRP-dependent cotranslational protein targeting to membrane	0.41	GO:0048500	signal recognition particle	0.41	GO:0003924	GTPase activity	0.41
YP_053722.1	YP_053722.1	YP_053722.1_model1.pdb	2017-10-01	easy	2xgt	A	1.35	0.9	0.06	4.3	2.9	SITE 1	0.42	59	218,220,226,227,228,231,233,377,378,379,380,423,425,428,439	(7.34, 49.379, 50.426)	BS01_ATP	ATP(22),KRS(16),AMP(12),ACP(3),APC(2),POP(2),B4P(1),ANP(1)	TMS	0.75	2xti	B	6.1.1.12	0.1946	1b8a	A	2.5	0.9273	0.292	0.8519	GO:0006421	asparaginyl-tRNA aminoacylation	0.37	GO:0005737	cytoplasm	0.58	GO:0005524	ATP binding	0.58
YP_053723.1	YP_053723.1	YP_053723.1_model1.pdb	2017-10-07	easy	1rkq	A	1.67	0.95	0.05	2.8	2.0	SITE 1	0.84	135	12,14,230,234	(20.306, -2.947, 24.495)	BS01_MG	MG(102),CA(25),GD(6),CO(1),NA(1)	TMS	0.62	4rn3	A	3.1.3.23	0.1959	1rlt	C	2.25	0.9291	0.183	0.8362	GO:0016311	dephosphorylation	0.60	GO:0044444	cytoplasmic part	0.49	GO:0046872	metal ion binding	0.67
YP_053726.1	YP_053726.1	YP_053726.1_model1.pdb	2017-10-01	easy	2ivo	A	1.63	0.94	0.05	3.0	2.2	SITE 1	0.62	36	12,110,114,132,134,135,136,161,164,165,178,179,182,267,268,270,271,300	(15.788, 8.825, 37.933)	BS01_ANP	ADP(12),ANP(10),AMP(5),UUU(4),ATP(2),AP2(1),AGS(1),CA0(1)	TMS	0.88	2vwb	A	3.4.24.57	0.225	2ivp	A	1.23	0.9527	0.311	0.9253	GO:0002949	tRNA threonylcarbamoyladenosine modification	0.71	GO:0000408	EKC/KEOPS complex	0.54	GO:0061711	N(6)-L-threonylcarbamoyladenine synthase	0.71
YP_053730.1	YP_053730.1	YP_053730.1_model1.pdb	2017-10-01	easy	3dev	A	1.01	0.85	0.08	4.2	2.8	SITE 1	0.74	70	28,83,106,107,126,156	(-12.739, 1.778, 43.924)	BS02_MN	MN(41),MG(12),2PN(6),FE(3),SO4(3),ZN(3),PO4(2)	TMS	0.68	1k23	A	3.6.1.1	0.0666	1i74	A	4.28	0.7452	0.145	0.5872	GO:0016311	dephosphorylation	0.11	GO:0005737	cytoplasm	0.09	GO:0046872	metal ion binding	0.54
YP_053732.1	YP_053732.1	YP_053732.1_model1.pdb	2017-10-07	easy	2v0g	A	1.43	0.91	0.06	5.3	3.4	SITE 1	0.58	26	37,38,39,40,78,492,495,529,535,539	(-32.256, -5.006, -83.023)	BS06_LEU	LEU(23),MET(2),NVA(1)	TMS	0.86	2bte	A	6.1.1.10	0.0671	2ct8	A	2.85	0.5106	0.206	0.4748	GO:0006429	leucyl-tRNA aminoacylation	0.66	GO:0005829	cytosol	0.35	GO:0002161	aminoacyl-tRNA editing activity	0.66
YP_053734.1	YP_053734.1	YP_053734.1_model1.pdb	2017-10-01	easy	1n32	I	0.98	0.85	0.08	2.6	1.9	SITE 1	0.5	119	6,8,10,12,14,15,17,19,21,23,39,41,42,43,65,69,70,71,72,73,74,75,76,86,96,100,106,107,109,110,111,112,113,114,115,116,117,118,119,120,121,123,124,125,126,127,128,129,131	(231.704, 148.243, -5.717)	BS01_NUC	NUC(119)	TMS	0.82	4rb5	I	2.7.1.6	0.06	2aj4	A	3.7	0.8473	0.088	0.588	GO:0000462	maturation of SSU-rRNA from tricistronic rRNA transcript (SSU-rRNA, 5.8S rRNA, LSU-rRNA)	0.51	GO:0031981	nuclear lumen	0.40	GO:0003735	structural constituent of ribosome	0.69
YP_053735.1	YP_053735.1	YP_053735.1_model1.pdb	2017-10-01	easy	3j3v	J	1.14	0.87	0.07	2.6	1.9	SITE 1	0.56	106	3,4,6,16,25,26,27,28,31,34,35,38,40,47,48,54,66,67,69,72,73,75,76,77,78,79,83,84,85,86,97,100,103,104,105,108,109,111,112,113,114,115,117,118,120,121,124,132,133,136	(-19.725, -34.661, 53.092)	BS01_NUC	NUC(106)	TMS	0.76	3uxq	N	6.1.1.19	0.06	2zuf	A	4.7	0.8333	0.062	0.4853	GO:0006412	translation	0.76	GO:0022625	cytosolic large ribosomal subunit	0.67	GO:0003735	structural constituent of ribosome	0.76
YP_053736.1	YP_053736.1	YP_053736.1_model1.pdb	2017-10-01	easy	2a6a	A	1.22	0.88	0.07	2.8	2.0	SITE 1	0.11	6	6,7,8,158	(16.138, 86.149, 6.179)	BS01_MG	MG(4),CA(1),ZN(1)	TMS	0.46	3g10	A	2.7.1.5	0.06	2uyt	A	4.51	0.8617	0.072	0.5713	GO:0002949	tRNA threonylcarbamoyladenosine modification	0.68	GO:0000408	EKC/KEOPS complex	0.49	GO:0005515	protein binding	0.42
YP_053737.1	YP_053737.1	YP_053737.1_model1.pdb	2017-10-07	easy	1htw	A	1.59	0.94	0.05	1.6	1.4	SITE 1	0.47	6	5,6,9,36,37,38,39,40,41,104,129,131	(22.151, 8.343, 12.908)	BS03_ADP	ADP(5),ATP(1)	TMS	0.87	1htw	A	3.6.1.34	0.06	2qe7	A	3.79	0.8921	0.102	0.6161	GO:2000112	regulation of cellular macromolecule biosynthetic process	0.51	GO:0031988	membrane-bounded vesicle	0.35	GO:0043169	cation binding	0.59
YP_053739.1	YP_053739.1	YP_053739.1_model1.pdb	2017-10-07	easy	3vgk	A	1.31	0.9	0.06	3.6	2.5	SITE 1	0.23	22	65,66,67,78,79,80,81,105,106,135,136,156,159,179	(40.32, 1.695, 10.427)	BS01_BM3	BGC(12),BM3(4),FRU(2),UUU(1),BMX(1),604(1),GLC(1)	TMS	0.57	2yhw	A	4.1.1.64	0.06	1d7r	A	5.72	0.5321	0.082	0.3483	GO:0044710	single-organism metabolic process	0.47	GO:0005829	cytosol	0.07	GO:0003824	catalytic activity	0.33
YP_053741.1	YP_053741.1	YP_053741.1_model1.pdb	2017-10-01	easy	5do8	B	1.62	0.94	0.05	4.1	2.7	SITE 1	0.62	194	56,58,98,156,157,161,191,193,194,197,245,247,319,320,404,408	(4.358, -11.81, -47.678)	BS03_CE6	GLC(73),UUU(21),BGC(15),SUC(12),ACI(11),BCD(8),NOJ(7),MAL(4),MTT(4),MLR(4),TEU(3),ARE(3),CEY(2),CE6(2),GLO(2),OTU(2),CTS(2),HMC(2),PRU(2),3SA(2),ACG(2),TAM(1),ABC(1),QPS(1),ABD(1),PNG(1),ADH(1),TUR(1),ISL(1),SHG(1),OPG(1),MT7(1)	TMS	0.57	3edf	A	2.4.1.4	0.1071	1s46	A	3.01	0.8534	0.189	0.7733	GO:0005975	carbohydrate metabolic process	0.75	GO:0005737	cytoplasm	0.42	GO:0046872	metal ion binding	0.56
YP_053744.1	YP_053744.1	YP_053744.1_model1.pdb	2017-10-01	easy	1o98	A	0.51	0.78	0.1	6.3	3.9	SITE 1	0.86	55	13,63,463,464	(-18.818, -18.41, 4.0)	BS02_MN	ZN(32),MN(13),CO(6),MG(4)	TMS	0.60	3un2	A	5.4.2.1	0.1581	2ify	A	4.16	0.9398	0.406	0.7733	GO:0030154	cell differentiation	0.54	GO:0005737	cytoplasm	0.54	GO:0030145	manganese ion binding	0.54
YP_053746.1	YP_053746.1	YP_053746.1_model1.pdb	2017-10-01	easy	4y8f	A	-0.08	0.7	0.12	6.2	3.8	SITE 1	0.97	204	36,38,119,191,196,197,236,237,256,257,258,259	(58.852, -10.963, -14.088)	BS01_3PG	PGA(60),PGH(22),3PG(18),PO4(11),1GP(7),3PP(6),BBR(6),G2H(6),13P(6),X1S(4),IMP(4),G3H(4),CA(4),X1R(4),2PG(3),CIT(3),G3P(3),SO4(3),5RP(3),26T(3),129(2),RES(2),TPS(2),KPR(2),3PY(2),4PB(2),IAD(1),ZN(1),K8P(1),PEP(1),CPR(1),IPL(1),0VR(1),PO3(1),KDP(1),HPD(1),HE1(1),R5P(1)	TMS	0.90	2vfh	A	5.3.1.1	0.2139	2i9e	B	1.43	0.8909	0.441	0.8529	GO:0006096	glycolytic process	0.69	GO:0043292	contractile fiber	0.42	GO:0004807	triose-phosphate isomerase activity	0.69
YP_053753.1	YP_053753.1	YP_053753.1_model1.pdb	2017-10-07	easy	1z47	A	1.72	0.96	0.05	3.1	2.2	SITE 1	0.71	111	15,20,40,42,43,44,45,46,199	(28.732, 24.583, 41.99)	BS01_ATP	ADP(52),ATP(31),ANP(11),UUU(4),B44(4),POP(3),AT4(2),V4O(1),PO4(1),SO4(1),12D(1)	TMS	0.57	1q12	A	3.6.3.33	0.072	2qi9	D	3.24	0.6257	0.24	0.5341	GO:0055085	transmembrane transport	0.47	GO:0043190	ATP-binding cassette (ABC) transporter complex	0.47	GO:0016887	ATPase activity	0.72
YP_053755.1	YP_053755.1	YP_053755.1_model1.pdb	2017-10-01	easy	1rkq	A	1.39	0.91	0.06	3.2	2.3	SITE 1	0.81	139	8,10,228	(19.008, -3.519, 23.342)	BS01_MG	MG(105),CA(24),GD(8),CO(1),NA(1)	TMS	0.67	1u02	A	3.1.3.23	0.2011	1rlt	C	2.27	0.9355	0.184	0.8384	GO:0016311	dephosphorylation	0.53	GO:0044444	cytoplasmic part	0.50	GO:0046872	metal ion binding	0.63
YP_053756.1	YP_053756.1	YP_053756.1_model1.pdb	2017-10-01	easy	5ey7	A	1.59	0.94	0.05	3.1	2.2	SITE 1	0.53	129	9,11,13,26,27,28,31,83,97,126,250,251,254	(-2.77, 25.399, -31.003)	BS02_HO4	ADN(29),RIB(25),5I5(6),AMP(5),F6P(5),FRU(5),KDG(4),GOL(4),NOS(4),MTP(3),HO4(3),CKP(3),AIS(3),26A(3),TA6(3),2FA(2),KDF(2),M7B(2),UUU(2),LIP(2),ADP(2),TBN(2),INS(2),MZR(2),PXL(1),FBP(1),RPP(1),GLC(1),HMH(1),PLP(1)	TMS	0.70	4o1l	A	2.7.1.4	0.183	2v78	A	2.09	0.9248	0.199	0.8491	GO:0046835	carbohydrate phosphorylation	0.49				GO:0004747	ribokinase activity	0.49
YP_053757.1	YP_053757.1	YP_053757.1_model1.pdb	2017-10-01	easy	3pig	A	0.86	0.83	0.08	5.4	3.4	SITE 1	0.66	76	43,44,60,68,103,104,164,165,220,238,279,300	(26.545, 52.209, 87.173)	BS01_SUC	SUC(24),FRU(24),DQR(13),UUU(7),DQQ(3),RAF(2),NYT(2),B3P(1)	TMS	0.71	1w2t	C	3.2.1.80	0.157	1y4w	A	2.82	0.9172	0.184	0.8362	GO:0005975	carbohydrate metabolic process	0.66	GO:0030312	external encapsulating structure	0.36	GO:0004575	sucrose alpha-glucosidase activity	0.33
YP_053761.1	YP_053761.1	YP_053761.1_model1.pdb	2017-10-01	easy	2wqd	A	2.0	0.99	0.04	3.5	2.4	SITE 1	0.78	20	295,297,333,430,432,453,454,455,456,503,504	(-26.343, -4.214, 2.93)	BS02_PEP	PEP(10),PYR(4),PPR(3),OXL(3)	TMS	0.69	1vbh	A	1.17.1.4,1.17.3.2	0.06	2ckj	A	7.72	0.5969	0.039	0.373	GO:0016310	phosphorylation	0.58	GO:0005737	cytoplasm	0.56	GO:0016301	kinase activity	0.58
YP_053763.1	YP_053763.1	YP_053763.1_model1.pdb	2017-10-01	easy	3fiu	A	1.9	0.98	0.05	2.1	1.7	SITE 1	0.49	55	28,29,30,31,33,34,35,36,55,56,61,115,133,149,162,183,184,185	(6.432, 15.507, 61.177)	BS01_APC	AMP(25),ATP(18),APC(6),ANP(4),UUU(2)	TMS	0.81	1ih8	A	6.3.1.5	0.2514	3fiu	A	0.78	0.9672	0.407	0.9542	GO:0009435	NAD biosynthetic process	0.74	GO:0044424	intracellular part	0.45	GO:0005524	ATP binding	0.74
YP_053764.1	YP_053764.1	YP_053764.1_model1.pdb	2017-10-01	easy	1udx	A	1.15	0.87	0.07	4.6	3.0	SITE 1	0.67	16	169,170,171,172,173,174,284,285,287,288,313,314,315	(-4.801, 51.825, 5.406)	BS01_GDP	GDP(12),G4P(3),MG(1)	TMS	0.48	2e87	A	3.6.5.-	0.06	1xzp	A	5.73	0.463	0.08	0.3266	GO:0042254	ribosome biogenesis	0.37	GO:0005737	cytoplasm	0.33	GO:0005525	GTP binding	0.41
YP_053767.1	YP_053767.1	YP_053767.1_model1.pdb	2017-10-01	easy	5sup	A	-2.78	0.4	0.13	15.0	3.5	SITE 1	0.64	87	3,21,23,24,28,47,48,49,50,51,52,53,151,302,304,329,332,333	(65.71, 82.349, 98.38)	BS04_ANP	ADP(37),ANP(26),AMP(6),UUU(3),8OP(3),ATP(2),AGS(2),8OD(2),ACP(1),FLC(1),POP(1),UDP(1),M2A(1),DTP(1)	TMS	0.77	2xb2	A	2.7.7.48	0.06	8ohm	A	5.57	0.3769	0.066	0.286	GO:0010501	RNA secondary structure unwinding	0.13	GO:0044424	intracellular part	0.37	GO:0032559	adenyl ribonucleotide binding	0.58
YP_053768.1	YP_053768.1	YP_053768.1_model1.pdb	2017-10-01	easy	3pig	A	0.51	0.78	0.1	6.1	3.8	SITE 1	0.65	73	47,48,64,72,75,107,108,166,167,223,224,289	(26.886, 52.037, 89.095)	BS01_FRU	FRU(24),SUC(22),DQR(12),UUU(7),DQQ(3),NYT(2),RAF(2),EMC(1)	TMS	0.78	3pij	B	3.2.1.80	0.1552	1y4w	A	3.02	0.9165	0.211	0.8243	GO:0016052	carbohydrate catabolic process	0.35	GO:0005576	extracellular region	0.17	GO:0090599	alpha-glucosidase activity	0.34
YP_053770.1	YP_053770.1	YP_053770.1_model1.pdb	2017-10-07	easy	1peu	A	1.05	0.86	0.07	5.8	3.6	SITE 1	0.41	68	161,162,178,179,206,207,248,255,389,390,391,393,420,593,594,595,596,597,598	(40.997, 60.132, 48.675)	BS02_ADP	GDP(19),CDP(12),ADP(12),DAT(8),UDP(7),TTP(4),GCQ(3),DGT(2),7LL(1)	TMS	0.71	2cvx	A	1.17.4.1	0.1861	5r1r	A	3.26	0.9362	0.216	0.8619	GO:0009263	deoxyribonucleotide biosynthetic process	0.65	GO:0005971	ribonucleoside-diphosphate reductase complex	0.65	GO:0005524	ATP binding	0.65
YP_053771.1	YP_053771.1	YP_053771.1_model1.pdb	2017-10-07	easy	3n39	C	0.3	0.75	0.1	4.2	2.8	SITE 1	0.93	44	26,27,29,30,31,32,65,66,67,68,101,102,103,106,109,110,111	(-14.255, -18.104, 24.832)	BS01_FMN	FMN(43),RBF(1)	TMS	0.58	3esy	A	2.7.13.3	0.0667	1bdj	A	3.83	0.7947	0.09	0.5435	GO:0044267	cellular protein metabolic process	0.55				GO:0010181	FMN binding	0.47
YP_053772.1	YP_053772.1	YP_053772.1_model1.pdb	2017-10-01	easy	1oqu	C	-0.49	0.65	0.13	7.5	4.3	SITE 1	0.64	100	88,119,122,179,183,213,216	(8.101, 7.62, 63.219)	BS01_FEO	FE(30),FEO(20),MN(18),FE2(14),MN3(5),UUU(4),CO(3),O(2),ZN(2),AZI(2)	TMS	0.57	5cns	E	1.17.4.1	0.1969	2bq1	I	1.29	0.8324	0.469	0.8058	GO:0009263	deoxyribonucleotide biosynthetic process	0.60	GO:0005971	ribonucleoside-diphosphate reductase complex	0.60	GO:0004748	ribonucleoside-diphosphate reductase activity, thioredoxin disulfide as acceptor	0.60
YP_053774.1	YP_053774.1	YP_053774.1_model1.pdb	2017-10-01	easy	3g5s	A	0.42	0.77	0.1	6.1	3.8	SITE 1	0.88	20	10,12,13,14,33,35,43,52,53,54,121,122,123,135,136,137,138,140,141,144,341,342,347,348,349,352	(26.68, 45.652, 38.603)	BS01_FAD	FAD(20)	TMS	0.83	3g5q	A	1.4.3.16	0.06	2e5v	A	4.92	0.5404	0.085	0.4232	GO:0002097	tRNA wobble base modification	0.48	GO:0005737	cytoplasm	0.40	GO:0030696	tRNA (m5U54) methyltransferase activity	0.42
YP_053775.1	YP_053775.1	YP_053775.1_model1.pdb	2017-10-01	easy	5mkk	A	0.0	0.71	0.11	7.8	4.4	SITE 1	0.61	51	390,398,418,419,420,421,422,423,424,588	(-84.112, -8.561, 48.192)	BS01_ATP	ATP(16),ADP(14),ANP(9),UUU(4),ACP(4),12D(2),B44(2)	TMS	0.60	4k8o	A	2.3.1.86	0.06	2pff	D	7.7	0.4441	0.023	0.2836	GO:0055085	transmembrane transport	0.60	GO:0031301	integral component of organelle membrane	0.34	GO:0005524	ATP binding	0.60
YP_053776.1	YP_053776.1	YP_053776.1_model1.pdb	2017-10-07	easy	5mkk	A	-0.42	0.66	0.13	8.9	4.6	SITE 1	0.61	60	414,422,442,443,444,445,446,447,448,601	(-8.988, 56.99, -4.758)	BS01_ATP	ATP(19),ADP(18),ANP(11),UUU(4),ACP(4),12D(2),B44(2)	TMS	0.59	4k8o	A	1.17.1.4,1.17.3.2	0.06	2ckj	A	8.11	0.4795	0.033	0.2931	GO:0055085	transmembrane transport	0.53	GO:0016021	integral component of membrane	0.53	GO:0005524	ATP binding	0.53
YP_053777.1	YP_053777.1	YP_053777.1_model1.pdb	2017-10-01	easy	3maj	A	0.39	0.77	0.1	5.1	3.3	SITE 1	0.06	4	84,189,199,213,214,217	(67.885, 12.071, 20.311)	BS04_XE	XE(3),TRE(1)	TMS	0.45	2z8y	M	3.2.2.-	0.0663	2q4o	A	2.66	0.5483	0.103	0.4741	GO:0009294	DNA mediated transformation	0.44	GO:0005829	cytosol	0.14	GO:0016799	hydrolase activity, hydrolyzing N-glycosyl compounds	0.14
YP_053778.1	YP_053778.1	YP_053778.1_model1.pdb	2017-10-01	easy	3vdy	A	1.4	0.91	0.06	1.4	1.3	SITE 1	0.22	16	3,9,10,11,12,29,30,31,33,36,37,45,46,47,48,49,50,51,53,55,67,68,70,76,78,79,80,82,88,89,91,93,95	(36.311, 17.587, 65.676)	BS01_NUC	NUC(16)	TMS	0.68	1eyg	C	6.1.1.12	0.06	3i7f	A	1.78	0.7624	0.091	0.6676	GO:0006260	DNA replication	0.69	GO:0071944	cell periphery	0.39	GO:0003697	single-stranded DNA binding	0.69
YP_053779.1	YP_053779.1	YP_053779.1_model1.pdb	2017-10-01	easy	1i3a	A	0.3	0.75	0.1	4.8	3.1	SITE 1	0.78	40	26,27,118,146	(15.186, 49.889, 116.334)	BS05_MG	MG(18),MN(11),CA(6),NCO(2),CI4(1),ZN(1),NA(1)	TMS	0.59	5txl	C	3.1.26.4	0.1535	2dfh	A	2.25	0.9087	0.323	0.7922	GO:0090502	RNA phosphodiester bond hydrolysis, endonucleolytic	0.61	GO:0005737	cytoplasm	0.61	GO:0003723	RNA binding	0.61
YP_053780.1	YP_053780.1	YP_053780.1_model1.pdb	2017-10-07	easy	1puj	A	-0.12	0.7	0.12	6.5	4.0	SITE 1	0.81	9	60,61,63,64,88,89,90,131,132,133,134,135,136,137,176	(18.381, 38.544, 59.646)	BS01_GNP	GNP(5),DGI(2),GDP(2)	TMS	0.63	1puj	A	1.17.99.2	0.06	2ivf	A	6.5	0.7079	0.072	0.4152	GO:0042254	ribosome biogenesis	0.31	GO:0044424	intracellular part	0.45	GO:0005525	GTP binding	0.40
YP_053781.1	YP_053781.1	YP_053781.1_model1.pdb	2017-10-01	easy	3d5b	T	1.32	0.9	0.06	2.0	1.6	SITE 1	0.41	53	5,7,9,10,28,56,58,59,60,61,63,65,80,98,100,101,102,103,105,106,118,124	(10.819, 64.818, 168.082)	BS01_NUC	NUC(53)	TMS	0.80	3zn9	T	6.1.1.12	0.06	3i7f	A	4.65	0.6562	0.068	0.4185	GO:0006412	translation	0.56	GO:0022625	cytosolic large ribosomal subunit	0.40	GO:0003735	structural constituent of ribosome	0.56
YP_053782.1	YP_053782.1	YP_053782.1_model1.pdb	2017-10-01	easy	1uam	A	1.3	0.89	0.06	3.2	2.2	SITE 1	0.86	41	83,84,85,86,87,111,113,114,115,129,130,131,133,135,136,137,138,141	(-24.375, 68.701, -129.709)	BS01_SFG	SAH(8),SAM(4),SFG(3),ADN(3),4FG(1),4G4(1),4FN(1),21X(1),4FM(1),4H4(1),EFW(1),4H9(1),4FD(1),4FL(1),4GZ(1),21W(1),4FV(1),HOS(1),4HQ(1),4FX(1),58G(1),4GO(1),4F9(1),4GT(1),22L(1),4H1(1),EFY(1)	TMS	0.64	4yvh	A	2.1.1.31	0.2226	1uam	A	1.39	0.9918	0.398	0.9436	GO:0030488	tRNA methylation	0.70	GO:0044444	cytoplasmic part	0.47	GO:0052906	tRNA (guanine(37)-N(1))-methyltransferase activity	0.70
YP_053784.1	YP_053784.1	YP_053784.1_model1.pdb	2017-10-01	easy	3bbn	P	0.86	0.83	0.08	2.1	1.7
YP_053786.1	YP_053786.1	YP_053786.1_model1.pdb	2017-10-01	easy	3i98	B	-0.07	0.7	0.12	5.3	3.4	SITE 1	0.34	61	56,58,61,93,95	(62.159, 96.956, 73.541)	BS01_MN	MN(22),MG(21),CA(12),NA(3),CO(2),K(1)	TMS	0.61	2au9	A	3.6.1.1	0.1934	3i4q	A	1.04	0.8556	0.344	0.8245	GO:0006796	phosphate-containing compound metabolic process	0.70	GO:0071944	cell periphery	0.57	GO:0000287	magnesium ion binding	0.70
YP_053788.1	YP_053788.1	YP_053788.1_model1.pdb	2017-10-01	easy	1lfp	A	1.85	0.98	0.05	2.1	1.7	SITE 1	0.06	3	26,27,30,59,63,64	(32.846, 50.451, 25.51)	BS03_DTP	DTP(3)	COF	0.53	1xjn	B	2.5.1.47	0.06	1o58	A	5.36	0.6203	0.056	0.3845	GO:0006355	regulation of transcription, DNA-templated	0.51	GO:0005829	cytosol	0.41	GO:0003677	DNA binding	0.54
YP_053789.1	YP_053789.1	YP_053789.1_model1.pdb	2017-10-01	easy	2jas	C	1.3	0.89	0.07	2.9	2.1	SITE 1	0.68	188	9,36,39,42,43,54,57,61,78,79,82,83,86,147,150	(-61.488, 40.628, -22.965)	BS01_BTD	DCZ(19),THM(17),3L1(15),3D1(14),AC2(12),LLT(8),BVD(6),B87(6),DCM(6),CL9(6),5BT(6),GNG(6),TMC(5),DOC(4),BTD(4),AR3(3),RCA(3),LTT(3),CFB(3),PE2(3),LDC(3),NCV(3),ID2(3),AZZ(3),3TC(2),5IU(2),AHU(2),HPT(2),5FU(2),GA2(2),EDV(2),UUU(2),ETV(2),2XL(1),I43(1),F2U(1),BPG(1),CCV(1),NMF(1),EDU(1),FDU(1),FSK(1)	TMS	0.61	1ki4	A	2.7.1.113	0.1761	1jag	A	2.08	0.9757	0.214	0.87	GO:0016310	phosphorylation	0.66	GO:0005829	cytosol	0.47	GO:0005524	ATP binding	0.66
YP_053790.1	YP_053790.1	YP_053790.1_model1.pdb	2017-10-01	easy	3dh3	B	1.55	0.93	0.06	2.7	2.0	SITE 1	0.61	13	101,102,103,106,133,184,190,191,192,193,206	(6.239, -34.937, 64.962)	BS01_U	URA(6),FOU(4),U(3)	TMS	0.67	1ksv	A	3.2.1.52	0.06	2gjx	A	6.35	0.7131	0.064	0.3949	GO:0000455	enzyme-directed rRNA pseudouridine synthesis	0.52	GO:0005829	cytosol	0.52	GO:0003723	RNA binding	0.52
YP_053791.1	YP_053791.1	YP_053791.1_model1.pdb	2017-10-01	easy	3w6j	B	-0.55	0.64	0.13	6.6	4.0	SITE 1	0.06	3	67,71	(-47.635, 90.601, 60.125)	BS02_LLP	C2F(1),LLP(1),PLP(1)	SST	0.37	2ch1	A	3.3.1.1	0.06	1v8b	C	5.53	0.7081	0.023	0.412	GO:0051301	cell division	0.07	GO:0005789	endoplasmic reticulum membrane	0.07	GO:0015924	mannosyl-oligosaccharide mannosidase activity	0.37
YP_053792.1	YP_053792.1	YP_053792.1_model1.pdb	2017-10-01	easy	3w6j	A	-2.86	0.39	0.13	12.8	4.2	SITE 1	0.04	2	14,17	(-25.839, 50.29, 44.938)	BS05_ZN	CA(1),ZN(1)	SST	0.33	3phx	A	4.1.1.70	0.06	3gma	B	6.16	0.6534	0.058	0.3804	GO:0044710	single-organism metabolic process	0.36	GO:0044424	intracellular part	0.36	GO:0051540	metal cluster binding	0.36
YP_053796.1	YP_053796.1	YP_053796.1_model1.pdb	2017-10-01	easy	1f7u	A	0.83	0.83	0.08	5.7	3.6	SITE 1	0.28	12	118,121,132,158,313,317,335,337,341	(31.031, 73.54, 8.366)	BS01_ARG	ARG(9),GLU(3)	TMS	0.60	1bs2	A	6.1.1.19	0.1592	1iq0	A	3.13	0.9349	0.221	0.8372	GO:0006420	arginyl-tRNA aminoacylation	0.68	GO:0031988	membrane-bounded vesicle	0.45	GO:0005524	ATP binding	0.68
YP_053797.1	YP_053797.1	YP_053797.1_model1.pdb	2017-10-01	easy	1wqg	A	1.84	0.98	0.05	1.7	1.4	SITE 1	0.11	3	36,77,80,81,84	(54.009, 9.5, 42.008)	BS01_MYR	MYR(1),NUC(1),FAD(1)	COF	0.66	3iyl	B	3.4.24.69	0.06	2vua	A	5.5	0.5525	0.06	0.3252	GO:0002184	cytoplasmic translational termination	0.56	GO:0005829	cytosol	0.56	GO:0043023	ribosomal large subunit binding	0.56
YP_053798.1	YP_053798.1	YP_053798.1_model1.pdb	2017-10-07	easy	3nwy	A	1.65	0.95	0.05	2.5	1.9	SITE 1	0.45	51	11,13,14,15,51,52,53,57,58,72,75,76,79,133,134,136,137,139,140,141	(67.507, 13.317, 32.955)	BS01_UDP	UTP(20),UDP(15),U5P(10),NLG(2),IP8(2),IPE(2)	TMS	0.81	2bnd	A	2.7.4.22	0.2758	2bne	B	1.74	0.9832	0.415	0.9196	GO:0046939	nucleotide phosphorylation	0.80	GO:0071944	cell periphery	0.56	GO:0005524	ATP binding	0.80
YP_053800.1	YP_053800.1	YP_053800.1_model1.pdb	2017-10-01	easy	4m1b	A	-0.02	0.71	0.12	5.8	3.6	SITE 1	0.4	11	46,103,107,147,148,149,150,171,205	(14.326, 39.531, 86.999)	BS02_ACT	NDG(6),ACT(3),CBS(1),5AC(1)	TMS	0.76	2cc0	A	3.5.1.41	0.096	2w3z	A	2.63	0.7854	0.208	0.6923	GO:0005975	carbohydrate metabolic process	0.52				GO:0016810	hydrolase activity, acting on carbon-nitrogen (but not peptide) bonds	0.52
YP_053802.1	YP_053802.1	YP_053802.1_model1.pdb	2017-10-01	easy	3mmp	A1	1.46	0.92	0.06	3.2	2.3	SITE 1	0.08	4	23,26,34	(-10.49, 7.139, 37.667)	BS01_CA	CA(4)	SST	0.37	1aei	A	2.7.7.6	0.06	3iyd	C	6.46	0.633	0.055	0.361	GO:0097659	nucleic acid-templated transcription	0.56	GO:0005737	cytoplasm	0.33	GO:0034062	RNA polymerase activity	0.56
YP_053803.1	YP_053803.1	YP_053803.1_model1.pdb	2017-10-01	easy	3bbn	B	-0.36	0.67	0.13	6.8	4.1
YP_053805.1	YP_053805.1	YP_053805.1_model1.pdb	2017-10-01	easy	2ist	A	0.5	0.78	0.1	5.3	3.4	SITE 1	0.56	13	162,165,194,263,264,265,295	(24.0, 40.988, 15.395)	BS01_URA	FOU(6),URA(4),U(2),RQA(1)	TMS	0.64	1ksk	A	5.4.99.12	0.06	1vs3	A	4.47	0.5294	0.075	0.4102	GO:0000455	enzyme-directed rRNA pseudouridine synthesis	0.37	GO:0005829	cytosol	0.33	GO:0009982	pseudouridine synthase activity	0.37
YP_053807.1	YP_053807.1	YP_053807.1_model1.pdb	2017-10-01	easy	3le1	A	1.61	0.94	0.05	0.9	0.9
YP_053808.1	YP_053808.1	YP_053808.1_model1.pdb	2017-10-01	easy	2is6	A	-0.92	0.6	0.14	10.3	4.6	SITE 1	0.52	28	7,12,29,30,32,33,34,35,71,223,253,285,286,564,566,605	(22.589, 83.531, 125.83)	BS04_ANP	ANP(20),ATP(5),UUU(2),ADP(1)	TMS	0.86	2is4	A	3.6.4.12	0.2177	2is6	A	2.07	0.8949	0.301	0.8585	GO:0006268	DNA unwinding involved in DNA replication	0.46	GO:0005829	cytosol	0.34	GO:0003677	DNA binding	0.63
YP_053811.1	YP_053811.1	YP_053811.1_model1.pdb	2017-10-01	easy	2ai7	A	1.53	0.93	0.06	2.4	1.8	SITE 1	0.79	202	74,75,76,77,82,121,124,125,126,127,128,134,167,168,171,172,175	(28.214, -4.495, 7.878)	BS01_BB2	BB2(86),III(29),SB7(12),2PE(7),MLN(6),BB4(4),GLY(3),4LI(3),Y12(3),SB8(3),5LI(3),2BB(3),NVC(3),3LI(3),SB9(3),FMT(2),UDB(2),MDB(2),FHF(2),GNR(2),BB1(2),0S5(2),UHF(2),QAP(1),56T(1),SF7(1),ZN(1),6JU(1),56U(1),FME(1),MET(1),56F(1),4WL(1),56K(1),56E(1),56L(1),PN3(1),56V(1)	TMS	0.71	3m6r	A	3.5.1.88	0.2265	2os3	A	0.91	0.965	0.321	0.9391	GO:0006412	translation	0.72				GO:0042586	peptide deformylase activity	0.72
YP_053812.1	YP_053812.1	YP_053812.1_model1.pdb	2017-10-01	easy	3zq4	A	-0.16	0.69	0.12	8.0	4.4	SITE 1	0.38	34	108,109,195,422	(4.864, 202.581, 24.302)	BS02_MN	ZN(29),MN(4),CU(1)	TMS	0.60	3p2u	B	3.1.27.-	0.0856	2i7v	A	3.83	0.6735	0.118	0.5769	GO:0090503	RNA phosphodiester bond hydrolysis, exonucleolytic	0.56	GO:0005737	cytoplasm	0.56	GO:0003723	RNA binding	0.59
YP_053814.1	YP_053814.1	YP_053814.1_model1.pdb	2017-10-01	easy	4yms	J	1.53	0.93	0.06	2.8	2.0	SITE 1	0.86	168	11,17,37,38,39,40,41,42,43,209	(8.336, -0.098, 17.673)	BS01_ATP	ADP(73),ATP(52),ANP(26),UUU(4),POP(2),AT4(2),12D(2),AGS(2),B44(2),V4O(1),ACP(1),SO4(1)	TMS	0.83	1q12	A	3.6.3.49	0.1115	1r0z	C	2.25	0.8313	0.261	0.7371	GO:0003333	amino acid transmembrane transport	0.52	GO:0019897	extrinsic component of plasma membrane	0.43	GO:0005524	ATP binding	0.70
YP_053819.1	YP_053819.1	YP_053819.1_model1.pdb	2017-10-07	easy	4dg5	A	1.52	0.93	0.06	3.7	2.5	SITE 1	0.72	68	208,209,210,214,232,233,236,250,300,301,324,326,328,329,331,360,361,362,363	(-17.247, 5.162, -32.302)	BS01_ADP	ADP(21),AMP(10),ACP(8),ATP(8),CDP(6),UUU(4),ANP(4),LA8(3),BIS(2),MAP(2)	TMS	0.70	4axx	A	2.7.2.3	0.2342	1php	A	1.39	0.9629	0.55	0.9336	GO:0061620	glycolytic process through glucose-6-phosphate	0.50	GO:0031988	membrane-bounded vesicle	0.50	GO:0005524	ATP binding	0.74
YP_053820.1	YP_053820.1	YP_053820.1_model1.pdb	2017-10-01	easy	4qx6	A	1.82	0.97	0.05	2.8	2.0	SITE 1	0.91	388	8,9,11,12,13,32,33,34,77,78,96,97,98,99,100,120,121,151,182,319,323	(9.521, -10.326, 16.469)	BS01_NBD	NAD(277),NDP(51),NAP(21),UUU(12),SND(8),3CD(7),NBD(6),APR(4),COA(2)	TMS	0.87	1gyq	A	1.2.1.12	0.3256	2ep7	B	1.3	0.9822	0.526	0.9515	GO:0006096	glycolytic process	0.86	GO:0005739	mitochondrion	0.31	GO:0050661	NADP binding	0.86
YP_053823.1	YP_053823.1	YP_053823.1_model1.pdb	2017-10-01	easy	3gpy	A	1.96	0.99	0.04	2.2	1.7	SITE 1	0.5	59	2,3,59,73,75,76,113,115,132,135,167,174,175,243,264,265,266	(-11.176, 53.153, 22.409)	BS01_NUC	NUC(37),UUU(16),QNA(6)	TMS	0.78	5itu	A	3.2.2.23	0.2258	1pm5	A	1.83	0.9782	0.387	0.9233	GO:0006289	nucleotide-excision repair	0.72				GO:0003684	damaged DNA binding	0.72
YP_053825.1	YP_053825.1	YP_053825.1_model1.pdb	2017-10-01	easy	3e0d	A	1.26	0.89	0.07	6.0	3.7	SITE 1	0.12	4	171,303,349,352,388,445,446,448,451,470,495,496,497,498,499,547,812	(81.229, -42.203, 12.679)	BS01_NUC	NUC(4)	TMS	0.79	3e0d	A	2.7.7.7	0.1269	2hnh	A	4.65	0.8296	0.279	0.7205	GO:0006260	DNA replication	0.45	GO:0009360	DNA polymerase III complex	0.33	GO:0003677	DNA binding	0.48
YP_053826.1	YP_053826.1	YP_053826.1_model1.pdb	2017-10-01	easy	4kr6	A	1.14	0.87	0.07	4.4	2.9	SITE 1	0.5	5	181,182,183,188,205,206,207,264,267,285,286,287,295	(20.888, -13.996, 15.504)	BS01_AMP	AMP(3),ATP(2)	TMS	0.63	2c5s	A	2.8.1.4	0.2041	2c5s	A	2.74	0.9225	0.374	0.8262	GO:0052838	thiazole metabolic process	0.55	GO:0044444	cytoplasmic part	0.55	GO:0004810	tRNA adenylyltransferase activity	0.46
YP_053828.1	YP_053828.1	YP_053828.1_model1.pdb	2017-10-01	easy	3knj	D	1.73	0.96	0.05	2.1	1.7	SITE 1	0.49	171	2,3,5,7,8,9,10,13,14,22,23,24,25,30,31,32,34,36,37,38,39,41,49,51,52,55,56,58,59,62,63,69,70,71,73,74,82,83,110,111,113,114,116,117,120,121,123,130,131,132,133,134,135,139,149,153,154,201,204,205	(60.465, -38.14, 244.426)	BS01_NUC	NUC(171)	TMS	0.86	2wdk	D	1.12.2.1	0.06	1h2r	L	5.49	0.6875	0.099	0.4039	GO:0031555	transcriptional attenuation	0.49	GO:0015935	small ribosomal subunit	0.68	GO:0003735	structural constituent of ribosome	0.68
YP_053829.1	YP_053829.1	YP_053829.1_model1.pdb	2017-10-01	easy	2jan	A	1.46	0.92	0.06	3.9	2.6	SITE 1	0.71	88	33,35,36,37,67,72,162,166,169,182,188	(-10.517, -21.429, -0.461)	BS01_TYR	TYR(28),TYE(22),4CF(6),IYR(6),TRP(5),FSE(4),TEF(3),AZY(3),4BF(2),NIY(1),STL(1),NAL(1),2LT(1),PBF(1),BP5(1),HRP(1),T11(1),4AF(1)	TMS	0.63	5ijx	A	6.1.1.1	0.1813	1tya	E	1.53	0.7288	0.545	0.7019	GO:0006437	tyrosyl-tRNA aminoacylation	0.52	GO:0030312	external encapsulating structure	0.50	GO:0004831	tyrosine-tRNA ligase activity	0.52
YP_053830.1	YP_053830.1	YP_053830.1_model1.pdb	2017-10-01	easy	1ytd	A	0.2	0.74	0.11	6.1	3.8	SITE 1	0.66	36	132,135,161,235,237,288,289,312,313	(85.536, 67.275, 23.91)	BS01_NMN	NMN(9),PRP(8),A12(6),NCN(5),UUU(4),PCP(3),POP(1)	TMS	0.64	2gvg	A	2.4.2.11	0.193	1ytd	A	1.22	0.9117	0.275	0.8863	GO:0009435	NAD biosynthetic process	0.61	GO:0070062	extracellular exosome	0.13	GO:0004514	nicotinate-nucleotide diphosphorylase (carboxylating) activity	0.61
YP_053831.1	YP_053831.1	YP_053831.1_model1.pdb	2017-10-01	easy	3bu2	A	1.07	0.86	0.07	3.2	2.2	SITE 1	0.11	6	95,97,98,104,115,117,154	(80.45, 31.116, 75.842)	BS02_1DZ	GAL(1),DHB(1),G52(1),1EK(1),GLA(1),1DZ(1)	TMS	0.44	4luv	A	3.4.24.69	0.06	2vua	A	6.29	0.6477	0.053	0.3265	GO:0006418	tRNA aminoacylation for protein translation	0.37	GO:0044424	intracellular part	0.37	GO:0000049	tRNA binding	0.39
YP_053832.1	YP_053832.1	YP_053832.1_model1.pdb	2017-10-01	easy	1pzx	B	1.09	0.86	0.07	3.8	2.6	SITE 1	0.47	10	26,58,59,60,85,89,90,118,190,194,229,256,260,263,264,271,272	(13.912, 26.82, 2.11)	BS01_ELA	ELA(3),HXA(3),UUU(2),STE(2)	TMS	0.79	3lup	A	2.3.1.41	0.06	1ox0	A	5.88	0.7536	0.049	0.4622							GO:0008289	lipid binding	0.73
YP_053833.1	YP_053833.1	YP_053833.1_model1.pdb	2017-10-07	easy	3fys	A	1.23	0.88	0.07	3.6	2.5	SITE 1	0.51	10	28,62,63,64,89,93,94,121,176,196,200,235,262,266,269,270,277,278	(6.968, -0.652, 17.197)	BS01_ELA	ELA(3),HXA(3),UUU(2),STE(2)	TMS	0.77	3lup	A	2.7.1.2	0.06	2iu4	B	3.81	0.8021	0.068	0.6326							GO:0008289	lipid binding	0.72
YP_053834.1	YP_053834.1	YP_053834.1_model1.pdb	2017-10-01	easy	4i7h	A	1.36	0.9	0.06	2.2	1.7	SITE 1	0.57	19	101,104,145,148	(-85.516, -2.02, 19.345)	BS01_ZN	ZN(19)	TMS	0.58	2gfo	A	2.7.11.1	0.06	1zao	A	4.25	0.7616	0.071	0.5118	GO:0006355	regulation of transcription, DNA-templated	0.40	GO:0044424	intracellular part	0.37	GO:0003700	transcription factor activity, sequence-specific DNA binding	0.40
YP_053835.1	YP_053835.1	YP_053835.1_model1.pdb	2017-10-07	easy	4zjb	G	0.91	0.84	0.08	1.7	1.5	SITE 1	0.58	43	11,26,33,34,36,37,40,43,51,56,57,59,65,69	(11.642, 39.579, 18.169)	BS01_SYO	PM5(6),PM4(6),SXO(5),UUU(4),PM8(3),SHW(3),PSR(3),SOO(3),SYO(3),PNS(2),BME(2),SXH(2),DKA(1)	TMS	0.73	2kop	A	6.1.1.13	0.1342	1hqb	A	1.98	0.9865	0.123	0.7642	GO:0006633	fatty acid biosynthetic process	0.69	GO:0044444	cytoplasmic part	0.43	GO:0000036	ACP phosphopantetheine attachment site binding involved in fatty acid biosynthetic process	0.51
YP_053838.1	YP_053838.1	YP_053838.1_model1.pdb	2017-10-01	easy	1ldn	A	1.53	0.93	0.06	3.2	2.3	SITE 1	0.78	367	14,15,16,37,38,39,42,80,81,82,83,84,101,105,121,122,123,146,150,178,231,235	(23.709, 35.427, 30.778)	BS01_NAI	NAD(217),NAI(92),NAP(10),A3D(9),88V(6),NDP(6),UUU(5),6V0(5),LNC(3),TXD(3),W7E(2),0SN(2),AP0(2),NAX(2),ENA(2),1E4(1)	TMS	0.81	1i10	B	1.1.1.27	0.2658	2ewd	A	1.94	0.9874	0.294	0.9289	GO:0006096	glycolytic process	0.70	GO:0005737	cytoplasm	0.77	GO:0004459	L-lactate dehydrogenase activity	0.77
YP_053839.1	YP_053839.1	YP_053839.1_model1.pdb	2017-10-01	easy	5tw1	D	0.29	0.75	0.1	8.7	4.6	SITE 1	0.04	406	59,61,76,79	(-118.872, 42.078, 88.136)	BS01_ZN	ZN(308),FES(25),SF4(12),FE(11),CA(9),NO3(6),CD(5),III(4),TPP(3),FE2(2),CU1(2),UUU(2),HEC(1),OHX(1),ANP(1),IOD(1),F3S(1),ZEA(1),TDL(1),HEM(1),6BP(1),MWL(1),TDP(1),AG(1),MG(1),MN(1),SCN(1),NUC(1),TPU(1)	SST	1.00	1x0t	A	2.7.7.6	0.1395	3iyd	D	4.12	0.8892	0.412	0.8026	GO:0006351	transcription, DNA-templated	0.65	GO:0016020	membrane	0.34	GO:0003899	DNA-directed RNA polymerase activity	0.65
YP_053840.1	YP_053840.1	YP_053840.1_model1.pdb	2017-09-21	easy	3iyd	C	-1.62	0.52	0.15	13.6	4.0	SITE 1	0.22	372	30	(117.416, 3.889, -33.345)	BS01_TLZ	NUC(27),III(18),CLA(14),CA(13),MG(13),ZN(10),ATP(6),CHL(6),FAD(6),MN(5),GDP(4),ADP(4),PHE(4),NAP(4),TRP(4),AGS(3),UMP(3),FE(3),POP(3),ANP(3),GAL(3),PO4(3),UDP(3),GOL(3),G6P(3),MAE(2),DEF(2),QJ9(2),HEA(2),OHO(2),QRO(2),1S0(2),IOD(2),SO4(2),MTA(2),5PV(2),T5K(2),AMP(2),6PG(2),PYR(2),MET(2),FTK(2),C5P(2),I3A(2),HEM(2),PLP(2),MAY(2),NDP(2),415(2),GNP(2),3LM(2),NI9(2),GCS(2),GTP(2),NOH(2),X3H(1),HEC(1)…	TMS	1.00	4ry9	A	2.7.7.6	0.0926	3hkz	J	4.39	0.6955	0.23	0.6248	GO:0006351	transcription, DNA-templated	0.52	GO:0030880	RNA polymerase complex	0.48	GO:0003899	DNA-directed RNA polymerase activity	0.52
YP_053842.1	YP_053842.1	YP_053842.1_model1.pdb	2017-10-01	easy	4p6b	A	1.38	0.91	0.06	3.8	2.6	SITE 1	0.43	137	56,57,60,107,108,154,156,239,321,322	(29.348, 51.192, 58.408)	BS01_BSH	BZB(14),ACA(7),DFP(6),GF1(4),NPB(3),AZR(3),MOX(3),IPP(3),LVA(3),ZX1(3),VA1(3),IM2(3),STC(3),ETP(3),IAP(3),FDT(3),SIM(3),GV9(3),UUU(3),4CB(3),BDB(2),BSH(2),1S7(2),WY2(2),OX7(2),3S2(2),CIT(2),CEP(2),3GV(2),BSG(2),NXL(2),PHE(2),105(2),PTX(2),1MU(2),F12(2),2TV(1),CSC(1),CEF(1),OX6(1),AMP(1),PNM(1),CLS(1),MK7(1),REY(1),DK2(1),OP0(1),4D6(1),3VT(1),1MW(1),ZB6(1),RE1(1),3VU(1),CTB(1),ZXM(1),LK7(1),APB(1)…	TMS	0.58	3o88	A	3.1.1.1	0.1752	1ci8	A	2.47	0.9322	0.217	0.8497	GO:0098542	defense response to other organism	0.36	GO:0044424	intracellular part	0.37	GO:0016788	hydrolase activity, acting on ester bonds	0.41
YP_053843.1	YP_053843.1	YP_053843.1_model1.pdb	2017-10-01	easy	1rqv	A	1.48	0.92	0.06	1.6	1.4	SITE 1	0.28	10	61,62,63,64,65,66,67,68,70,80,81,82,83,84,85,86,87,88,89,90,115,116,118	(2.362, 10.382, -9.526)	BS01_NUC	III(8),NUC(1),YBT(1)	TMS	0.62	2gya	3	3.2.1.80	0.06	2aey	A	4.84	0.877	0.086	0.4838	GO:0044267	cellular protein metabolic process	0.58	GO:0022626	cytosolic ribosome	0.42	GO:0005198	structural molecule activity	0.58
YP_053844.1	YP_053844.1	YP_053844.1_model1.pdb	2017-10-01	easy	1zav	A	1.04	0.86	0.07	2.9	2.1	SITE 1	0.26	5	149,150,152,153,156	(9.185, 8.181, 25.292)	BS03_III	III(5)	COF	1.52	1zaw	A	1.10.2.2	0.06	1ezv	B	3.72	0.6325	0.11	0.4457	GO:0042254	ribosome biogenesis	0.55	GO:0022626	cytosolic ribosome	0.49	GO:0070180	large ribosomal subunit rRNA binding	0.50
YP_053848.1	YP_053848.1	YP_053848.1_model1.pdb	2017-10-01	easy	1xeb	A	1.25	0.89	0.07	2.3	1.8	SITE 1	0.71	182	26,73,74,75,76,77,78,83,84,85,86,87,88,89,110,111,112,116,118,119,120,122	(-3.796, 63.003, -1.812)	BS01_ACO	COA(83),ACO(74),COT(5),1XE(4),CA3(3),MLC(2),NHQ(2),CAO(2),CMC(2),A1S(1),1VU(1),AC8(1),BCO(1),IVC(1)	TMS	0.62	1ghe	A	2.3.1.48	0.1173	1cm0	A	2.91	0.9521	0.093	0.7347	GO:0006473	protein acetylation	0.42	GO:0044424	intracellular part	0.42	GO:0034212	peptide N-acetyltransferase activity	0.42
YP_053849.1	YP_053849.1	YP_053849.1_model1.pdb	2017-10-01	easy	3bbo	D	1.68	0.95	0.05	2.3	1.8	SITE 1	0.66	50	6,7,8,9,36,37,38,41,43,45,47,166,167,168,170,172,174,205,206,211,213,215,217,218,219,221	(-23.967, -72.621, 78.35)	BS01_NUC	NUC(50)	TMS	0.64	3zn9	C	2.1.1.45	0.06	1qzf	A	5.44	0.6608	0.023	0.3982	GO:0042273	ribosomal large subunit biogenesis	0.59	GO:0022626	cytosolic ribosome	0.59	GO:0003735	structural constituent of ribosome	0.58
YP_053850.1	YP_053850.1	YP_053850.1_model1.pdb	2017-10-01	easy	2k3f	A	1.09	0.86	0.07	2.6	1.9
YP_053856.1	YP_053856.1	YP_053856.1_model1.pdb	2017-10-01	easy	4ipl	A	0.9	0.84	0.08	5.3	3.4	SITE 1	0.81	200	18,142,143,187,188,325,358,384,431,438,439,448	(-24.976, -2.066, -22.513)	BS01_BGC	G2F(23),BGC(17),UUU(14),CTT(10),GOL(10),GLC(7),IDE(6),NCW(6),PSG(6),S55(6),PGI(6),BGP(5),NTZ(5),LGC(5),BG6(4),6GB(4),IFM(3),GAL(3),SOG(3),GCO(3),GAF(3),AMF(3),PNW(3),CGB(3),LB2(3),GI4(3),SCG(3),NFG(3),NOJ(3),DH8(3),JAZ(2),SA0(2),GBE(2),TRS(2),CE5(2),GLF(2),0WK(1),VPA(1),C1K(1),1FT(1),MVL(1),VM2(1),LR1(1),8P5(1),TCB(1),HBO(1),ZPA(1),MAN(1)	TMS	0.85	4hz7	A	3.2.1.21	0.2012	1qox	M	2.52	0.9193	0.293	0.8581	GO:1901135	carbohydrate derivative metabolic process	0.43	GO:0044444	cytoplasmic part	0.43	GO:0008706	6-phospho-beta-glucosidase activity	0.62
YP_053857.1	YP_053857.1	YP_053857.1_model1.pdb	2017-10-01	easy	3vgk	A	1.14	0.87	0.07	3.9	2.7	SITE 1	0.2	22	69,70,109,110,111,139,159,162,174	(110.331, 92.807, 38.086)	BS01_BGC	BGC(16),BM3(2),FRU(2),UUU(1),OTG(1)	TMS	0.58	3vgm	A	2.7.1.60	0.1939	2aa4	A	2.14	0.9	0.161	0.8263	GO:0006096	glycolytic process	0.37	GO:0005737	cytoplasm	0.49	GO:0005515	protein binding	0.42
YP_053858.1	YP_053858.1	YP_053858.1_model1.pdb	2017-10-01	easy	4ze4	A	1.52	0.93	0.06	4.0	2.7	SITE 1	0.83	204	18,118,119,162,163,292,339,365,412,419,420,428	(-29.613, -0.105, 15.44)	BS01_BGC	G2F(23),BGC(18),UUU(15),GOL(11),CTT(10),GLC(7),IDE(6),NCW(6),PSG(6),S55(6),PGI(6),BGP(5),NTZ(5),LGC(5),BG6(4),6GB(4),IFM(3),GAL(3),SOG(3),GCO(3),AMF(3),PNW(3),GAF(3),CGB(3),LB2(3),GI4(3),SCG(3),NFG(3),NOJ(3),DH8(3),JAZ(2),SA0(2),TRS(2),GBE(2),HBO(2),CE5(2),GLF(2),0WK(1),VPA(1),C1K(1),1FT(1),MVL(1),VM2(1),8P5(1),LR1(1),TCB(1),ZPA(1),MAN(1)	TMS	0.87	5gny	A	3.2.1.21	0.2654	3cmj	A	1.6	0.9356	0.351	0.9038	GO:0005988	lactose metabolic process	0.45				GO:0015925	galactosidase activity	0.45
YP_053862.1	YP_053862.1	YP_053862.1_model1.pdb	2017-10-01	easy	1eft	A	1.87	0.98	0.05	3.0	2.1	SITE 1	0.79	167	21,22,23,24,25,26,27,136,137,139,140,174,175,176	(105.505, 6.471, 33.267)	BS01_GNP	GDP(100),GNP(32),GTP(26),5GP(3),G4P(2),UUU(1),MG(1),GSP(1),GCP(1)	TMS	0.59	2ywf	A	3.6.5.3	0.3363	1b23	P	1.14	0.9975	0.725	0.976	GO:0006414	translational elongation	0.66	GO:0043234	protein complex	0.36	GO:0003924	GTPase activity	0.72
YP_053863.1	YP_053863.1	YP_053863.1_model1.pdb	2017-10-01	easy	2xex	A	0.51	0.78	0.1	6.9	4.1	SITE 1	0.06	413	20,21,22,23,24,25,135,136,138,139,260,261,262	(24.335, 1.588, 72.934)	BS01_GDP	GDP(144),GNP(60),GTP(32),UUU(20),FMN(14),ADP(11),NAP(10),GSP(8),MG(7),CA(5),GCP(5),III(4),PO4(4),MN(3),CB3(3),NUC(3),EPE(3),AGO(3),TTP(3),ANP(2),ADN(2),ZN(2),C2G(2),XI7(2),AP5(2),AGS(2),SAH(2),XYP(2),GNH(2),MES(2),G3D(2),DGL(1),IMD(1),COA(1),SAM(1),TFP(1),NAD(1),GRG(1),MOO(1),KE4(1),AOO(1),KAI(1),VO4(1),MTA(1),SR1(1),MMA(1),DTP(1),F89(1),MFU(1),5GP(1),3PY(1),DHF(1),EF3(1),GGM(1),BIO(1),TMP(1),TP4…	COF	1.70	2bm0	A	3.6.5.3	0.1746	1elo	A	3.65	0.9071	0.546	0.8055	GO:0006414	translational elongation	0.56	GO:0005737	cytoplasm	0.50	GO:0003924	GTPase activity	0.56
YP_053864.1	YP_053864.1	YP_053864.1_model1.pdb	2017-10-01	easy	2wdh	G	1.96	0.99	0.04	1.2	1.2
YP_053865.1	YP_053865.1	YP_053865.1_model1.pdb	2017-10-01	easy	2avy	L	0.66	0.8	0.09	3.3	2.3
YP_053871.1	YP_053871.1	YP_053871.1_model1.pdb	2017-10-01	easy	1hru	A	1.63	0.94	0.05	1.9	1.6	SITE 1	0.54	13	47,52,53,54,55,95,97,119,120,158,168	(15.937, 59.629, -2.372)	BS01_AMP	ANP(4),AMP(3),ADP(2),APC(2),CA0(2)	TMS	0.70	2eqa	A	4.1.99.12,5.4.99.-	0.0662	1tks	A	3.64	0.7976	0.103	0.5857	GO:0034470	ncRNA processing	0.39	GO:0044444	cytoplasmic part	0.35	GO:0003725	double-stranded RNA binding	0.63
YP_053873.1	YP_053873.1	YP_053873.1_model1.pdb	2017-10-01	easy	2b3t	A	1.26	0.89	0.07	3.6	2.5	SITE 1	0.78	50	102,103,105,133,134,135,136,138,139,158,159,160,185,186,187,204,206,226,227	(31.728, 19.034, 68.849)	BS01_SAH	SAM(21),SAH(17),SFG(5),UUU(2),ADN(2),MTA(1),ADP(1),0QK(1)	TMS	0.68	2b3t	A	2.1.1.-	0.0669	1f38	A	2.76	0.5667	0.147	0.498	GO:0006412	translation	0.43				GO:0003676	nucleic acid binding	0.41
YP_053874.1	YP_053874.1	YP_053874.1_model1.pdb	2017-10-01	easy	3d5a	X	2.0	0.99	0.04	2.6	1.9	SITE 1	0.41	12	123,124,125,126,188,191,193,198,199,200,201	(-66.751, 90.769, 94.289)	BS02_NUC	NUC(7),RQA(5)	TMS	0.63	3d5a	X	2.7.7.6	0.06	2vum	B	6.89	0.5813	0.041	0.3369	GO:0006415	translational termination	0.48	GO:0005737	cytoplasm	0.48	GO:0016149	translation release factor activity, codon specific	0.48
YP_053875.1	YP_053875.1	YP_053875.1_model1.pdb	2017-10-01	easy	2ja1	A	1.49	0.92	0.06	2.5	1.9	SITE 1	0.65	55	23,24,25,26,27,28,53,55,99,100,102,103,127,130,131,136,181,182,190	(9.359, 15.054, 15.072)	BS02_4TA	TTP(31),THM(11),4TA(6),UUU(2),T5A(2),MPD(1),QBT(1),TMP(1)	TMS	0.75	2orv	A	2.7.1.21	0.1947	2uz3	B	1.84	0.931	0.411	0.8759	GO:0009157	deoxyribonucleoside monophosphate biosynthetic process	0.64	GO:0005737	cytoplasm	0.64	GO:0005524	ATP binding	0.64
YP_053876.1	YP_053876.1	YP_053876.1_model1.pdb	2017-10-01	easy	3dev	A	0.96	0.84	0.08	4.3	2.9	SITE 1	0.74	74	30,83,106,107,126,156	(18.922, 9.435, 95.069)	BS02_MN	MN(42),MG(14),2PN(6),SO4(3),ZN(3),FE(3),PO4(2),AMP(1)	TMS	0.67	1k23	D	3.6.1.1	0.0665	1i74	A	4.6	0.7548	0.139	0.5747	GO:0090304	nucleic acid metabolic process	0.44				GO:0046872	metal ion binding	0.56
YP_053878.1	YP_053878.1	YP_053878.1_model1.pdb	2017-10-07	easy	2awb	Z	-0.99	0.59	0.14	5.8	3.6
YP_053879.1	YP_053879.1	YP_053879.1_model1.pdb	2017-10-01	easy	3ngj	A	1.78	0.97	0.05	2.0	1.6	SITE 1	0.86	100	12,37,60,89,151,154,182,183,184,186,203,204,205	(9.22, 18.576, 30.314)	BS01_HPD	UNL(12),HPD(12),NCN(10),1GP(10),PXP(3),TX4(3),FMN(3),DX5(3),XMP(3),IGP(2),GOL(2),CIT(2),ALA(2),PGO(2),LG6(2),5RP(2),R5P(2),9PY(1),OOG(1),DAL(1),FTP(1),2KT(1),6R3(1),CPR(1),BU2(1),TPS(1),P2D(1),0VR(1),RUB(1),G3P(1),MD0(1),C5P(1),LXP(1),CCU(1),GXV(1),KDP(1),MG(1),HMS(1),PO4(1),LX1(1),137(1),13P(1)	TMS	0.90	1ub3	B	4.1.2.4	0.2296	1mzh	A	1.13	0.9906	0.357	0.9545	GO:0009264	deoxyribonucleotide catabolic process	0.84	GO:0005737	cytoplasm	0.84	GO:0004139	deoxyribose-phosphate aldolase activity	0.84
YP_053880.1	YP_053880.1	YP_053880.1_model1.pdb	2017-10-01	easy	1rpx	A	1.44	0.91	0.06	2.8	2.0	SITE 1	0.82	179	9,36,37,68,70,91,93,121,123,142,144,182,183,184,203,204,205	(55.112, 123.907, 78.332)	BS01_FPQ	CAP(13),NCN(12),DX5(12),G3P(10),TX4(9),PXP(8),TPS(7),1GP(7),LG6(6),UP6(5),5RP(5),UUU(4),PLP(4),H2U(3),RUB(3),LXP(3),HMS(3),LX1(3),137(3),R5P(3),S6P(3),U5P(2),PRP(2),IGP(2),IPL(2),BMQ(2),2OM(2),2ER(2),FMN(2),F6R(2),BMP(2),DXP(2),XMP(2),3PG(1),FPS(1),FTP(1),1AE(1),5IU(1),F6F(1),MN(1),CPR(1),CIT(1),FPQ(1),5FU(1),0VR(1),XBP(1),U(1),6AU(1),5SP(1),MD0(1),PH4(1),C5P(1),6CN(1),3NY(1),GXV(1),KDP(1),3PY(1)…	TMS	0.60	3vk5	A	5.1.3.1	0.2375	2fli	C	0.81	0.9648	0.288	0.9476	GO:0015977	carbon fixation	0.47	GO:0009534	chloroplast thylakoid	0.47	GO:0004750	ribulose-phosphate 3-epimerase activity	0.72
YP_053881.1	YP_053881.1	YP_053881.1_model1.pdb	2017-10-01	easy	4ivn	A	1.59	0.94	0.06	2.8	2.1	SITE 1	0.62	29	124,125,126,127,172,173,174,177,229	(38.597, -0.695, 15.84)	BS01_BG6	BG6(6),CMK(5),PO4(4),M7P(3),F6R(2),GLP(2),F6P(2),E4P(1),F1P(1),BMX(1),G6P(1),NA(1)	TMS	0.58	2puw	B	5.3.1.27	0.0826	1jeo	A	2.95	0.6199	0.176	0.5414	GO:0005975	carbohydrate metabolic process	0.49				GO:0030246	carbohydrate binding	0.49
YP_053882.1	YP_053882.1	YP_053882.1_model1.pdb	2017-10-01	easy	1rk2	B	1.34	0.9	0.06	3.5	2.4	SITE 1	0.37	59	9,11,13,38,39,40,43,95,107,109,111,140,250,251,254	(11.572, 6.07, 107.296)	BS01_ADN	ADN(17),RIB(9),HO4(3),AMP(2),KDF(2),F6P(2),GOL(2),LIP(2),ADP(2),TBN(2),INS(2),FRU(2),MTP(1),PXL(1),2FA(1),KDG(1),FBP(1),RPP(1),CKP(1),AIS(1),TA6(1),5I5(1),NOS(1),MZR(1)	TMS	0.73	5kb5	A	2.7.1.15	0.274	2fv7	A	2.67	0.987	0.303	0.8868	GO:0046835	carbohydrate phosphorylation	0.74	GO:0044444	cytoplasmic part	0.58	GO:0004747	ribokinase activity	0.74
YP_053884.1	YP_053884.1	YP_053884.1_model1.pdb	2017-10-07	easy	1gvf	B	0.92	0.84	0.08	4.3	2.9	SITE 1	0.58	70	30,54,56,91,92,185,186,214,215,217,236,237,238,239	(10.321, 34.427, 67.348)	BS01_TD4	PGH(16),SO4(12),13P(7),HDX(6),PH4(5),1GP(5),P6F(3),2FP(3),TD3(3),UUU(2),P6T(2),G3P(1),HSP(1),NHP(1),HE1(1),PO4(1),TD4(1)	TMS	0.85	4a22	A	4.1.2.40	0.2359	1gvf	B	1.24	0.9257	0.336	0.9029	GO:0006096	glycolytic process	0.51	GO:0044444	cytoplasmic part	0.44	GO:0008270	zinc ion binding	0.70
YP_053888.1	YP_053888.1	YP_053888.1_model1.pdb	2017-10-01	easy	3nva	A	2.0	0.99	0.04	3.3	2.3	SITE 1	0.34	6	15,16,17,18,19,71,141,239,240,241,242,248	(1.956, -14.61, 3.03)	BS03_ADP	ADP(6)	COF	1.52	2ad5	B	6.3.4.2	0.2492	1vcn	A	1.58	0.9474	0.48	0.918	GO:0044210	'de novo' CTP biosynthetic process	0.78	GO:0044444	cytoplasmic part	0.47	GO:0005524	ATP binding	0.78
YP_053890.1	YP_053890.1	YP_053890.1_model1.pdb	2017-10-01	easy	3irh	C	1.22	0.88	0.07	4.3	2.9	SITE 1	0.44	43	55,90,91,162	(-67.841, 68.937, -2.556)	BS02_FE	ZN(26),FE(7),MG(6),CO(2),MN(1),CA(1)	TMS	0.59	2pq7	A	2.7.7.7	0.06	2gv9	B	6.41	0.5846	0.042	0.3774	GO:0006203	dGTP catabolic process	0.56	GO:0005654	nucleoplasm	0.31	GO:0008832	dGTPase activity	0.56
YP_053891.1	YP_053891.1	YP_053891.1_model1.pdb	2017-10-01	easy	1g59	A	1.25	0.89	0.07	4.6	3.0	SITE 1	0.74	64	7,8,9,10,11,17,19,20,23,43,201,215,216,218,219,245,246	(35.542, 78.26, 51.416)	BS01_GSU	GSU(21),ATP(16),QSI(10),AMP(6),UUU(4),GOM(3),A(2),MOD(1),ADN(1)	TMS	0.74	3afh	A	6.1.1.17	0.2266	1g59	A	1.63	0.9647	0.34	0.9262	GO:0006424	glutamyl-tRNA aminoacylation	0.69	GO:0005829	cytosol	0.37	GO:0004818	glutamate-tRNA ligase activity	0.69
YP_053892.1	YP_053892.1	YP_053892.1_model1.pdb	2017-10-01	easy	3kbc	A	-1.94	0.48	0.15	12.4	4.3	SITE 1	0.13	5	403,405,439,445,484,485,486,487,488,489,491,523,526,527,530	(-28.468, -21.404, -23.725)	BS01_ASP	ASP(4),TB1(1)	SST	0.71	2nwx	B	1.17.99.2	0.06	2ivf	A	7.93	0.5299	0.052	0.3207	GO:0044763	single-organism cellular process	0.59	GO:0031226	intrinsic component of plasma membrane	0.38	GO:0015370	solute:sodium symporter activity	0.49
YP_053893.1	YP_053893.1	YP_053893.1_model1.pdb	2017-10-01	easy	5er0	A	1.86	0.98	0.05	3.2	2.3	SITE 1	0.72	289	6,7,9,10,11,31,32,33,34,41,42,45,77,78,79,104,105,106,125,126,151,152,246,277,278,294,295,296,299	(-8.102, -51.989, 51.588)	BS03_FAD	FAD(287),MG(2)	TMS	0.75	1yqz	A	1.8.1.14	0.2175	3kd9	A	1.79	0.9231	0.292	0.8794	GO:0045454	cell redox homeostasis	0.77	GO:0005623	cell	0.77	GO:0050660	flavin adenine dinucleotide binding	0.77
YP_053894.1	YP_053894.1	YP_053894.1_model1.pdb	2017-10-01	easy	4rul	A	0.39	0.77	0.1	7.0	4.1	SITE 1	0.56	22	37,38,45,93,146,147,150,151,154,155,158,159,162,167,169,170,171,173,174,300,492,495,503	(58.304, 24.008, 42.608)	BS01_NUC	NUC(15),QNA(7)	TMS	0.81	1mw8	X	5.99.1.2	0.2243	1cy7	A	1.37	0.8715	0.306	0.8561	GO:0006265	DNA topological change	0.61	GO:0030312	external encapsulating structure	0.39	GO:0003677	DNA binding	0.61
YP_053900.1	YP_053900.1	YP_053900.1_model1.pdb	2017-10-01	easy	1jal	A	1.5	0.92	0.06	3.6	2.5	SITE 1	0.95	18	12,13,14,15,16,17,105,107,207,208,238,239,240	(4.39, 20.804, 53.396)	BS01_GDP	GDP(11),ACP(3),ANP(2),MG(1),GNP(1)	TMS	0.77	2dby	A	1.18.6.1	0.06	1de0	A	4.02	0.467	0.066	0.376	GO:1901000	regulation of response to salt stress	0.42	GO:0071944	cell periphery	0.42	GO:0005524	ATP binding	0.67
YP_053902.1	YP_053902.1	YP_053902.1_model1.pdb	2017-10-01	easy	1xdz	A	1.67	0.95	0.05	2.4	1.8	SITE 1	0.81	44	78,79,80,83,101,102,103,127,128,129,130,146,147	(11.387, 38.44, 3.172)	BS01_SAM	SAH(22),SAM(14),SFG(6),MTA(1),TT8(1)	TMS	0.60	3g88	A	2.1.1.132	0.0851	3e05	B	3.41	0.7426	0.124	0.5925	GO:0070476	rRNA (guanine-N7)-methylation	0.50	GO:0005737	cytoplasm	0.54	GO:0070043	rRNA (guanine-N7-)-methyltransferase activity	0.50
YP_053905.1	YP_053905.1	YP_053905.1_model1.pdb	2017-10-01	easy	1xe3	D	1.66	0.95	0.05	2.4	1.8	SITE 1	0.86	469	64,87,90,91,92,159,177,178,179,180,202,203,205	(5.932, 17.176, 17.704)	BS02_MTP	ADN(49),ADE(36),URA(33),ANU(20),MTA(18),GMP(18),THM(17),FMC(14),URI(13),HPA(13),URF(12),IMH(12),2FD(11),6MP(11),MDR(9),RAB(9),DBM(9),UUU(9),FMB(9),DUR(8),BAU(8),TDR(7),TAL(7),DIH(7),MTH(6),UA2(6),FMP(6),AC2(5),BIG(5),TDI(5),NOS(5),MTM(5),BBB(4),SAH(4),183(4),7HX(3),MTP(3),XYA(3),2FA(3),CYT(3),223(3),9PP(3),R2G(2),CTN(2),IM5(2),GNG(2),Q88(2),5UD(2),U(2),4CT(2),MTI(2),GUN(2),6MU(1),4WR(1),4EZ(1),2E…	TMS	0.81	1pr4	C	2.4.2.1	0.3684	1vhj	B	1.12	1.0	0.426	0.9657	GO:0042278	purine nucleoside metabolic process	0.58				GO:0004731	purine-nucleoside phosphorylase activity	0.81
YP_053911.1	YP_053911.1	YP_053911.1_model1.pdb	2017-10-07	easy	3cp8	A	1.59	0.94	0.05	4.4	2.9	SITE 1	0.94	23	10,11,12,13,14,15,34,35,45,54,121,122,123,152,153,154,155,156,172,178,197,198,340,342,368,369,374,375,376,379,426	(7.993, 0.334, 32.757)	BS01_FAD	FAD(23)	TMS	0.82	2zxi	B	1.-.-.-	0.2496	3cp8	A	1.12	0.9649	0.414	0.9502	GO:0055114	oxidation-reduction process	0.58	GO:0044444	cytoplasmic part	0.49	GO:0016491	oxidoreductase activity	0.58
YP_053912.1	YP_053912.1	YP_053912.1_model1.pdb	2017-10-01	easy	2dhr	A	-2.33	0.44	0.14	13.7	4.0	SITE 1	0.9	167	178,179,180,218,219,220,221,222,223,224,225,353,357,381,382,385	(-2.808, 103.186, 31.76)	BS02_ADP	ADP(107),ATP(29),AGS(13),ANP(11),ATG(5),UUU(2)	TMS	0.66	2ce7	C	2.7.7.7	0.06	2hpi	A	8.22	0.4738	0.041	0.2885	GO:0019538	protein metabolic process	0.42	GO:0071944	cell periphery	0.42	GO:0046914	transition metal ion binding	0.42
YP_053913.1	YP_053913.1	YP_053913.1_model1.pdb	2017-10-01	easy	3a2k	A	1.11	0.87	0.07	4.5	3.0	SITE 1	0.54	16	15,16,17,40,42,85,89,92,93,110,111,112,183	(-61.721, 9.854, 25.625)	BS01_ANP	ANP(5),AMP(5),ATP(4),UUU(1),SAM(1)	TMS	0.67	2e21	A	6.3.4.-	0.1394	2e21	A	2.12	0.7261	0.208	0.6769	GO:0006400	tRNA modification	0.36	GO:0005737	cytoplasm	0.40	GO:0005524	ATP binding	0.40
YP_053914.1	YP_053914.1	YP_053914.1_model1.pdb	2017-10-01	easy	3lpm	A	0.92	0.84	0.08	3.9	2.6	SITE 1	0.51	80	21,24,27,47,48,49,50,54,70,71,97,98,99,116,118,149	(50.34, 32.166, 94.653)	BS01_SAH	SAM(32),SAH(21),SFG(9),NEA(2),ADN(2),0QK(2),UUU(2),AW3(1),EP6(1),AW1(1),MTA(1),BA2(1),3US(1),0QJ(1),AW0(1),5JU(1),AW2(1)	TMS	0.58	4c4a	A	2.1.1.52	0.0921	2ift	A	2.64	0.6792	0.129	0.5854	GO:0006479	protein methylation	0.39				GO:0097159	organic cyclic compound binding	0.55
YP_053916.1	YP_053916.1	YP_053916.1_model1.pdb	2017-10-07	easy	2ccg	A	1.6	0.94	0.05	2.4	1.8	SITE 1	0.6	146	9,10,12,13,14,15,142,146,184,186,187,188	(-12.185, -4.586, 128.098)	BS01_ATP	ADP(86),UDP(19),ATP(8),ANP(7),ACP(4),UUU(4),SO4(3),POP(3),ADX(2),G3D(2),PO4(2),DAT(1),FLC(1),AV2(1),ATM(1),BA3(1),GDP(1)	TMS	0.67	4ttq	A	2.7.4.9	0.2438	3hjn	A	1.86	0.8957	0.429	0.835	GO:0046939	nucleotide phosphorylation	0.71	GO:0044444	cytoplasmic part	0.38	GO:0005524	ATP binding	0.71
YP_053917.1	YP_053917.1	YP_053917.1_model1.pdb	2017-10-01	easy	1vdd	A	2.0	0.99	0.04	1.5	1.4	SITE 1	0.67	12	55,58,67,70	(41.383, 20.139, 14.213)	BS03_ZN	ZN(12)	TMS	0.48	4cos	A	3.4.16.5	0.06	1cpy	A	4.42	0.6837	0.041	0.471	GO:0044710	single-organism metabolic process	0.37	GO:0005971	ribonucleoside-diphosphate reductase complex	0.13	GO:0032559	adenyl ribonucleotide binding	0.37
YP_053919.1	YP_053919.1	YP_053919.1_model1.pdb	2017-10-07	easy	2b3j	C	2.0	0.99	0.04	1.0	1.0	SITE 1	0.71	86	49,79,82	(40.337, 25.177, 48.747)	BS01_ZN	ZN(86)	TMS	0.64	3zpc	A	3.5.4.12	0.0881	1vq2	A	2.99	0.9085	0.198	0.7198	GO:0002100	tRNA wobble adenosine to inosine editing	0.70	GO:0031981	nuclear lumen	0.40	GO:0052717	tRNA-specific adenosine-34 deaminase activity	0.70
YP_053920.1	YP_053920.1	YP_053920.1_model1.pdb	2017-10-07	easy	4qjb	A	1.15	0.87	0.07	3.6	2.5	SITE 1	0.79	132	7,9,223	(112.65, 13.25, 18.846)	BS01_MG	MG(102),CA(21),GD(8),NA(1)	TMS	0.65	3e81	A	3.1.3.23	0.1821	1rlt	C	2.46	0.9474	0.159	0.8316	GO:0016311	dephosphorylation	0.61	GO:0044444	cytoplasmic part	0.45	GO:0046872	metal ion binding	0.69
YP_053921.1	YP_053921.1	YP_053921.1_model1.pdb	2017-10-01	easy	3wvf	A	-1.72	0.51	0.15	11.0	4.6	SITE 1	0.09	4	271,274	(27.422, 44.259, -85.685)	BS04_CVM	CVM(3),MG(1)	SST	0.31	2xqt	E	3.4.24.69	0.06	2vua	A	7.08	0.4019	0.037	0.2448	GO:0019538	protein metabolic process	0.36	GO:0031224	intrinsic component of membrane	0.43	GO:0008237	metallopeptidase activity	0.36
YP_053922.1	YP_053922.1	YP_053922.1_model1.pdb	2017-10-01	easy	1a6f	A	1.76	0.96	0.05	0.9	0.9	SITE 1	0.17	3	2,3,6,8,9,10,11,52,53,54,57,58,60,61,62,64,65,68,69	(-17.909, 56.309, -7.71)	BS01_NUC	NUC(2),PPV(1)	TMS	0.71	3q1q	A	3.1.26.5	0.2419	1a6f	A	1.06	0.9818	0.343	0.9479	GO:0090502	RNA phosphodiester bond hydrolysis, endonucleolytic	0.58	GO:0005737	cytoplasm	0.07	GO:0004526	ribonuclease P activity	0.55
YP_053923.1	YP_053923.1	YP_053923.1_model1.pdb	2017-09-21	easy	3j3v	2	1.53	0.93	0.06	0.5	0.5	SITE 1	0.36	81	2,3,4,5,6,7,8,9,10,11,12,13,14,15,16,17,18,19,20,21,22,23,25,26,27,28,29,30,32,33,34,35,36,37,38,39,40,41	(20.506, 159.555, 126.04)	BS01_NUC	NUC(81)	TMS	0.77	3zvp	7	2.3.3.1,4.1.3.7	0.06	1cts	A	3.26	0.8864	0.023	0.4088	GO:0006412	translation	0.92	GO:0005840	ribosome	0.92	GO:0003735	structural constituent of ribosome	0.92
