# Supplementary material for: Genome‐scale metabolic modeling reveals key features of a minimal gene set
Source: Mol Syst Biol. 2021 Jul 20;17(7):e10099. doi: 10.15252/msb.202010099 (PMC8290834; doi:10.15252/msb.202010099)
Supplement: Supplementary file 5 — Dataset EV3 [file MSB-17-e10099-s008.xlsx]

## Sheet: Content
Dataset EV3 - EC numbers assignment and probabilistic identification
Sheet 1 - DECTECTv2 identification results
Sheet 2 - Comparison of EC numbers assigned by RefSeq, PATRIC, DETECT, and COFACTOR

## Sheet: DETECTv2 results
ID	EC	probability	positive_hits	negative_hits
YP_053242.1	2.7.7.7	1.908e-01	58	0
YP_053245.1	2.1.1.182	1.000e+00	624	32
YP_053246.1	5.99.1.3	1.000e+00	147	1
YP_053247.1	5.99.1.3	1.000e+00	148	1
YP_053248.1	2.7.1.69	2.716e-02	40	0
YP_053249.1	3.2.1.21	1.401e-02	87	95
YP_053249.1	3.2.1.23	1.957e-04	4	178
YP_053251.1	3.2.1.21	1.584e-02	88	95
YP_053251.1	3.2.1.23	3.024e-04	4	179
YP_053252.1	3.2.1.21	1.333e-02	87	95
YP_053252.1	3.2.1.23	3.836e-04	4	178
YP_053253.1	2.7.1.59	1.652e-05	20	26
YP_053253.1	2.7.1.2	2.039e-06	1	45
YP_053253.1	2.7.1.60	6.791e-09	16	30
YP_053257.1	6.1.1.11	1.000e+00	805	40
YP_053257.1	6.1.1.15	1.017e-02	26	819
YP_053257.1	6.1.1.3	1.190e-05	14	831
YP_053259.1	3.6.3.28	2.977e-02	132	2048
YP_053259.1	3.6.3.27	3.379e-03	380	1800
YP_053259.1	3.6.3.41	1.226e-03	98	2082
YP_053259.1	3.6.3.25	6.076e-04	67	2113
YP_053259.1	3.6.3.24	5.137e-04	28	2152
YP_053259.1	3.6.3.44	4.489e-04	44	2136
YP_053259.1	3.6.3.29	3.602e-04	73	2107
YP_053259.1	3.6.3.30	1.323e-04	41	2139
YP_053259.1	3.6.3.33	7.344e-05	23	2157
YP_053259.1	3.6.3.31	2.888e-09	158	2022
YP_053264.1	3.6.3.24	1.272e-02	32	1753
YP_053264.1	3.6.3.30	5.740e-03	41	1744
YP_053264.1	3.6.3.31	2.652e-03	158	1627
YP_053264.1	3.6.3.33	1.905e-03	7	1778
YP_053264.1	3.6.3.27	8.525e-04	380	1405
YP_053264.1	3.6.3.44	5.601e-04	39	1746
YP_053264.1	3.6.3.25	4.650e-04	67	1718
YP_053264.1	3.6.3.28	1.044e-05	128	1657
YP_053264.1	3.6.3.29	8.824e-06	73	1712
YP_053264.1	3.6.3.41	3.951e-07	1	1784
YP_053269.1	1.3.1.14	3.008e-06	27	39
YP_053269.1	1.3.1.89	1.054e-07	33	33
YP_053270.1	6.1.1.6	1.000e+00	435	870
YP_053270.1	6.1.1.12	2.369e-02	306	999
YP_053270.1	6.1.1.23	5.614e-03	396	909
YP_053270.1	6.1.1.22	2.131e-05	166	1139
YP_053271.1	3.5.99.6	7.547e-04	181	6
YP_053271.1	3.1.1.31	9.949e-05	4	183
YP_053273.1	2.7.1.69	6.131e-02	41	0
YP_053274.1	3.2.1.21	1.433e-02	87	95
YP_053274.1	3.2.1.23	2.305e-04	4	178
YP_053276.1	6.1.1.10	1.000e+00	498	1352
YP_053276.1	6.1.1.4	8.993e-02	696	1154
YP_053276.1	6.1.1.9	4.401e-05	287	1563
YP_053276.1	6.1.1.16	2.052e-07	1	1849
YP_053276.1	6.1.1.5	7.607e-10	367	1483
YP_053277.1	1.6.5.2	4.750e-05	2	269
YP_053277.1	1.8.1.4	6.620e-08	68	203
YP_053278.1	2.7.7.63	1.000e+00	75	20
YP_053278.1	2.3.1.181	6.120e-02	19	76
YP_053279.1	1.2.4.1	7.681e-02	46	22
YP_053279.1	1.2.4.4	2.209e-03	16	52
YP_053279.1	1.1.1.169	5.851e-05	1	67
YP_053280.1	1.2.4.1	1.000e+00	51	88
YP_053280.1	1.2.4.4	4.315e-03	14	125
YP_053280.1	2.2.1.1	3.609e-05	1	138
YP_053281.1	2.3.1.12	1.000e+00	49	53
YP_053281.1	2.3.1.61	1.186e-04	40	62
YP_053282.1	1.8.1.4	5.745e-01	71	254
YP_053282.1	1.8.1.9	3.105e-03	34	291
YP_053282.1	2.3.1.12	1.003e-03	21	304
YP_053282.1	1.6.5.2	1.273e-04	2	323
YP_053282.1	1.18.1.2	1.133e-05	2	323
YP_053282.1	2.3.1.61	1.372e-10	19	306
YP_053283.1	2.3.1.8	1.000e+00	42	8
YP_053284.1	2.7.2.1	1.000e+00	347	57
YP_053284.1	2.7.2.7	4.562e-07	36	368
YP_053285.1	1.5.1.2	3.507e-03	59	0
YP_053290.1	1.8.4.11	1.000e+00	304	1
YP_053293.1	3.6.3.41	2.551e-04	93	1033
YP_053293.1	3.6.3.24	1.463e-04	15	1111
YP_053293.1	3.6.3.33	1.002e-04	51	1075
YP_053293.1	3.6.3.44	9.048e-05	14	1112
YP_053293.1	3.6.3.25	7.459e-05	65	1061
YP_053293.1	3.6.3.27	2.969e-05	55	1071
YP_053293.1	3.6.3.28	7.080e-06	71	1055
YP_053293.1	3.6.3.29	1.773e-06	34	1092
YP_053293.1	3.6.3.30	2.602e-07	31	1095
YP_053295.1	2.7.7.7	8.452e-02	35	1
YP_053298.1	3.6.4.13	2.211e-05	1	377
YP_053299.1	3.6.3.44	4.400e-05	7	122
YP_053299.1	3.6.3.33	1.785e-06	1	128
YP_053299.1	3.6.3.25	1.179e-06	5	124
YP_053299.1	3.6.3.29	3.307e-08	1	128
YP_053299.1	3.6.3.30	5.212e-09	1	128
YP_053304.1	1.8.1.9	1.585e-01	65	215
YP_053304.1	1.18.1.2	5.288e-03	209	71
YP_053312.1	3.4.11.23	6.535e-02	66	1
YP_053314.1	6.3.4.4	1.000e+00	823	2
YP_053315.1	4.3.2.2	1.000e+00	45	235
YP_053315.1	4.3.2.1	1.671e-06	172	108
YP_053316.1	2.7.6.1	1.789e-01	203	11
YP_053317.1	3.1.1.29	1.000e+00	717	7
YP_053324.1	3.6.4.12	2.817e-01	34	0
YP_053327.1	6.1.1.16	1.000e+00	737	83
YP_053327.1	6.1.1.4	2.944e-05	1	819
YP_053327.1	6.1.1.10	7.795e-07	1	819
YP_053328.1	2.1.1.185	1.000e+00	37	6
YP_053336.1	3.6.3.27	2.192e-03	380	1372
YP_053336.1	3.6.3.24	1.266e-03	32	1720
YP_053336.1	3.6.3.25	1.642e-04	66	1686
YP_053336.1	3.6.3.44	1.507e-04	19	1733
YP_053336.1	3.6.3.28	1.667e-05	114	1638
YP_053336.1	3.6.3.33	6.135e-06	3	1749
YP_053336.1	3.6.3.29	5.791e-06	71	1681
YP_053336.1	3.6.3.30	2.290e-06	41	1711
YP_053337.1	3.6.3.24	8.509e-04	32	1356
YP_053337.1	3.6.3.27	3.903e-04	358	1030
YP_053337.1	3.6.3.25	1.499e-04	66	1322
YP_053337.1	3.6.3.44	1.436e-04	17	1371
YP_053337.1	3.6.3.28	9.264e-06	117	1271
YP_053337.1	3.6.3.29	4.198e-06	68	1320
YP_053337.1	3.6.3.30	1.108e-06	41	1347
YP_053337.1	3.6.3.31	1.362e-09	158	1230
YP_053343.1	2.1.1.198	1.000e+00	41	0
YP_053345.1	5.3.1.6	1.000e+00	8	113
YP_053345.1	5.3.1.26	4.576e-04	112	9
YP_053346.1	2.1.2.1	1.000e+00	791	1
YP_053347.1	2.4.2.9	1.000e+00	502	9
YP_053347.1	2.7.1.48	5.704e-05	2	509
YP_053353.1	3.6.3.14	1.000e+00	2109	213
YP_053355.1	3.6.3.14	1.000e+00	2109	213
YP_053358.1	3.6.3.44	1.449e-03	45	1208
YP_053358.1	3.6.3.24	8.295e-04	10	1243
YP_053358.1	3.6.3.27	7.438e-05	229	1024
YP_053358.1	3.6.3.25	3.452e-05	55	1198
YP_053358.1	3.6.3.28	6.596e-06	80	1173
YP_053358.1	3.6.3.41	2.042e-06	3	1250
YP_053358.1	3.6.3.29	1.070e-06	30	1223
YP_053358.1	3.6.3.30	2.863e-07	38	1215
YP_053359.1	2.4.2.4	5.073e-02	135	49
YP_053360.1	5.4.2.8	1.000e+00	15	728
YP_053360.1	5.4.2.2	7.496e-02	34	709
YP_053360.1	5.4.2.7	7.974e-03	3	740
YP_053360.1	5.4.2.10	9.777e-06	685	58
YP_053361.1	4.1.2.4	1.000e+00	336	0
YP_053383.1	3.5.4.5	3.734e-04	13	0
YP_053384.1	2.7.4.3	1.000e+00	792	22
YP_053385.1	3.4.11.18	1.000e+00	89	17
YP_053385.1	3.4.11.9	1.088e-03	8	98
YP_053385.1	3.4.13.9	7.975e-04	7	99
YP_053392.1	3.6.3.27	2.942e-03	380	1877
YP_053392.1	3.6.3.44	1.177e-03	45	2212
YP_053392.1	3.6.3.24	7.127e-04	32	2225
YP_053392.1	3.6.3.28	6.897e-04	132	2125
YP_053392.1	3.6.3.25	5.940e-04	67	2190
YP_053392.1	3.6.3.29	3.020e-04	74	2183
YP_053392.1	3.6.3.33	1.483e-04	52	2205
YP_053392.1	3.6.3.41	9.911e-05	65	2192
YP_053392.1	3.6.3.30	9.708e-05	41	2216
YP_053392.1	3.6.3.31	6.212e-09	158	2099
YP_053392.1	3.6.3.36	1.530e-10	46	2211
YP_053393.1	3.6.3.27	3.147e-03	380	1668
YP_053393.1	3.6.3.25	5.407e-04	67	1981
YP_053393.1	3.6.3.24	4.305e-04	32	2016
YP_053393.1	3.6.3.28	4.135e-04	127	1921
YP_053393.1	3.6.3.44	3.365e-04	44	2004
YP_053393.1	3.6.3.29	7.743e-05	72	1976
YP_053393.1	3.6.3.33	7.133e-05	19	2029
YP_053393.1	3.6.3.30	3.541e-05	41	2007
YP_053393.1	3.6.3.41	1.226e-05	20	2028
YP_053393.1	3.6.3.31	6.576e-10	158	1890
YP_053395.1	5.4.99.12	1.000e+00	618	0
YP_053400.1	6.5.1.2	1.000e+00	875	6
YP_053402.1	6.3.5.7	1.000e+00	607	39
YP_053402.1	3.5.1.4	1.104e-03	23	623
YP_053407.1	6.3.4.3	1.000e+00	3	3
YP_053409.1	3.6.3.41	4.941e-03	95	1718
YP_053409.1	3.6.3.44	2.085e-03	45	1768
YP_053409.1	3.6.3.24	6.912e-04	16	1797
YP_053409.1	3.6.3.27	1.807e-04	320	1493
YP_053409.1	3.6.3.33	1.208e-04	17	1796
YP_053409.1	3.6.3.25	1.911e-05	56	1757
YP_053409.1	3.6.3.28	8.437e-06	105	1708
YP_053409.1	3.6.3.29	3.726e-06	58	1755
YP_053409.1	3.6.3.30	2.311e-07	35	1778
YP_053410.1	3.1.3.70	2.453e-06	1	1
YP_053411.1	1.7.1.7	1.000e+00	193	86
YP_053411.1	1.1.1.205	2.992e-05	86	193
YP_053413.1	1.1.1.1	3.655e-03	19	292
YP_053413.1	1.1.1.100	5.074e-04	44	267
YP_053413.1	1.1.1.330	1.055e-06	31	280
YP_053414.1	1.1.1.1	1.364e-03	6	317
YP_053414.1	1.1.1.100	4.977e-04	45	278
YP_053414.1	1.3.1.9	2.309e-06	1	322
YP_053414.1	1.1.1.330	1.635e-06	38	285
YP_053415.1	2.7.1.11	1.000e+00	327	26
YP_053416.1	2.7.1.40	1.000e+00	106	0
YP_053418.1	6.1.1.3	1.000e+00	699	336
YP_053418.1	6.1.1.15	1.601e-01	335	700
YP_053419.1	5.3.4.1	6.876e-05	7	190
YP_053419.1	1.8.1.9	6.867e-06	1	196
YP_053419.1	1.8.1.8	6.823e-07	4	193
YP_053421.1	2.7.1.11	6.755e-05	3	75
YP_053421.1	2.7.1.92	4.298e-10	12	66
YP_053422.1	2.7.1.69	3.309e-02	15	6
YP_053423.1	3.6.3.24	3.078e-03	13	650
YP_053423.1	3.6.3.27	4.410e-05	27	636
YP_053423.1	3.6.3.44	3.145e-05	3	660
YP_053423.1	3.6.3.25	1.992e-05	58	605
YP_053423.1	3.6.3.28	8.704e-06	77	586
YP_053423.1	3.6.3.41	3.086e-06	8	655
YP_053423.1	3.6.3.30	2.373e-07	26	637
YP_053423.1	3.6.3.29	2.077e-07	5	658
YP_053433.1	6.1.1.2	1.000e+00	142	9
YP_053433.1	6.1.1.1	2.795e-04	9	142
YP_053434.1	2.7.1.23	1.696e-01	258	1
YP_053436.1	2.7.4.8	1.000e+00	336	64
YP_053436.1	2.7.11.17	5.951e-06	1	399
YP_053436.1	2.7.4.23	3.599e-06	1	399
YP_053437.1	2.1.1.176	1.000e+00	81	95
YP_053439.1	2.7.4.25	1.000e+00	481	1
YP_053441.1	1.1.1.94	1.000e+00	592	51
YP_053441.1	1.1.1.8	1.646e-03	50	593
YP_053450.1	3.1.13.1	1.000e+00	117	5
YP_053455.1	2.7.1.69	1.609e-01	21	1
YP_053456.1	3.5.4.2	1.000e+00	69	137
YP_053456.1	3.5.4.4	6.440e-02	134	72
YP_053459.1	2.1.1.33	1.000e+00	481	0
YP_053461.1	3.1.3.16	1.363e-02	23	0
YP_053462.1	2.7.10.2	7.694e-03	172	2675
YP_053462.1	2.7.10.1	3.447e-03	241	2606
YP_053462.1	2.7.11.25	3.376e-03	69	2778
YP_053462.1	2.7.11.22	1.491e-03	115	2732
YP_053462.1	2.7.12.2	1.060e-03	60	2787
YP_053462.1	2.7.12.1	9.585e-04	40	2807
YP_053462.1	2.7.11.13	7.100e-04	82	2765
YP_053462.1	2.7.11.17	5.087e-04	58	2789
YP_053462.1	2.7.11.24	4.620e-04	189	2658
YP_053462.1	2.7.11.21	2.431e-04	44	2803
YP_053462.1	2.7.11.30	1.295e-05	30	2817
YP_053462.1	4.6.1.2	7.174e-06	1	2846
YP_053464.1	5.1.3.1	1.000e+00	42	0
YP_053472.1	3.1.26.3	1.000e+00	509	1
YP_053476.1	3.6.3.27	1.000e+00	380	1709
YP_053476.1	3.6.3.28	4.067e-03	132	1957
YP_053476.1	3.6.3.44	4.699e-04	45	2044
YP_053476.1	3.6.3.25	4.604e-04	66	2023
YP_053476.1	3.6.3.24	4.509e-04	32	2057
YP_053476.1	3.6.3.33	8.371e-05	50	2039
YP_053476.1	3.6.3.30	7.469e-05	41	2048
YP_053476.1	3.6.3.29	2.397e-05	68	2021
YP_053476.1	3.6.3.41	1.421e-05	24	2065
YP_053476.1	3.6.3.31	6.082e-09	158	1931
YP_053481.1	2.5.1.6	1.000e+00	728	0
YP_053483.1	2.1.1.74	1.000e+00	256	549
YP_053484.1	3.2.2.27	1.000e+00	410	2
YP_053489.1	2.8.1.7	5.461e-01	237	35
YP_053489.1	2.8.1.9	2.843e-07	20	252
YP_053489.1	3.7.1.3	2.235e-08	3	269
YP_053495.1	5.3.1.9	1.000e+00	462	0
YP_053496.1	3.6.3.27	1.864e-03	375	1759
YP_053496.1	3.6.3.24	3.337e-04	31	2103
YP_053496.1	3.6.3.25	2.262e-04	67	2067
YP_053496.1	3.6.3.41	1.977e-04	94	2040
YP_053496.1	3.6.3.44	1.781e-04	26	2108
YP_053496.1	3.6.3.33	1.249e-04	50	2084
YP_053496.1	3.6.3.28	8.268e-05	132	2002
YP_053496.1	3.6.3.29	1.665e-05	71	2063
YP_053496.1	3.6.3.30	7.234e-06	41	2093
YP_053499.1	2.1.1.170	1.000e+00	1	41
YP_053500.1	1.2.1.3	1.294e-02	94	490
YP_053500.1	1.2.1.88	1.865e-03	56	528
YP_053500.1	1.2.1.8	5.245e-06	124	460
YP_053504.1	4.2.1.130	1.507e-05	3	9
YP_053509.1	6.1.1.14	1.000e+00	114	29
YP_053509.1	6.1.1.15	2.611e-03	9	134
YP_053509.1	2.7.7.7	8.025e-04	3	140
YP_053509.1	6.1.1.3	1.646e-05	17	126
YP_053513.1	3.5.4.16	4.140e-04	2	31
YP_053514.1	3.6.4.13	1.000e+00	1200	4
YP_053514.1	3.6.4.12	2.039e-03	2	1202
YP_053517.1	2.4.2.7	1.000e+00	644	19
YP_053517.1	2.4.2.10	3.227e-04	2	661
YP_053517.1	2.4.2.8	4.718e-05	16	647
YP_053518.1	6.3.5.2	1.000e+00	1	2
YP_053519.1	2.7.6.5	3.736e-03	39	17
YP_053522.1	2.7.1.24	8.207e-02	76	0
YP_053523.1	5.4.99.25	1.000e+00	497	4
YP_053527.1	2.7.7.41	4.236e-03	57	1
YP_053529.1	2.7.7.7	1.000e+00	181	16
YP_053529.1	3.6.4.12	6.948e-02	14	183
YP_053536.1	2.7.7.4	6.279e-06	12	3006
YP_053545.1	2.1.1.37	8.058e-02	48	1
YP_053547.1	2.7.1.48	1.000e+00	228	6
YP_053548.1	3.1.21.4	1.740e-04	1	1
YP_053549.1	2.1.1.37	1.000e+00	71	3
YP_053550.1	5.99.1.3	1.000e+00	147	1
YP_053551.1	5.99.1.3	1.000e+00	143	1
YP_053553.1	2.7.1.69	2.987e-02	40	0
YP_053554.1	3.2.1.21	1.492e-02	88	95
YP_053554.1	3.2.1.23	2.656e-04	4	179
YP_053554.1	3.2.1.85	3.423e-10	49	134
YP_053555.1	3.6.4.13	7.748e-03	22	20
YP_053555.1	3.6.4.12	9.833e-04	2	40
YP_053558.1	3.2.1.20	9.944e-04	20	21
YP_053559.1	2.7.1.69	1.085e-01	44	0
YP_053563.1	3.6.4.12	7.165e-02	10	13
YP_053569.1	2.7.7.7	6.979e-01	235	11
YP_053572.1	3.1.11.6	1.000e+00	419	1
YP_053574.1	3.1.21.2	1.000e+00	267	3
YP_053574.1	4.2.99.18	2.157e-04	3	267
YP_053583.1	6.3.5.2	1.000e+00	657	40
YP_053583.1	4.1.3.27	1.202e-04	24	673
YP_053583.1	6.3.1.5	3.039e-05	1	696
YP_053583.1	6.3.5.5	7.308e-07	10	687
YP_053584.1	1.1.1.205	9.636e-01	86	195
YP_053584.1	1.7.1.7	6.125e-02	193	88
YP_053588.1	3.2.1.14	5.828e-04	7	0
YP_053590.1	2.2.1.1	1.000e+00	79	47
YP_053590.1	1.2.4.1	6.556e-06	2	124
YP_053596.1	6.1.1.9	1.000e+00	340	1407
YP_053596.1	6.1.1.5	2.525e-01	576	1171
YP_053596.1	6.1.1.4	1.823e-01	748	999
YP_053596.1	6.1.1.10	8.770e-03	82	1665
YP_053597.1	3.6.3.8	1.000e+00	79	318
YP_053597.1	3.6.3.6	6.470e-04	31	366
YP_053597.1	3.6.3.54	2.456e-05	46	351
YP_053597.1	3.6.3.1	2.669e-07	38	359
YP_053607.1	6.1.1.12	1.000e+00	310	1095
YP_053607.1	6.1.1.23	7.247e-01	437	968
YP_053607.1	6.1.1.6	2.421e-03	435	970
YP_053607.1	6.1.1.22	7.554e-05	222	1183
YP_053608.1	6.1.1.21	1.000e+00	700	150
YP_053615.1	3.2.2.9	1.000e+00	188	1
YP_053616.1	2.7.7.18	4.540e-01	389	4
YP_053618.1	3.6.1.19	1.000e+00	253	0
YP_053622.1	3.4.11.9	1.162e-02	135	185
YP_053622.1	3.4.13.9	7.109e-03	105	215
YP_053622.1	3.4.11.18	4.786e-03	69	251
YP_053625.1	2.3.1.51	1.000e+00	19	0
YP_053626.1	1.5.1.3	1.125e-02	56	2
YP_053627.1	2.7.8.7	1.000e+00	63	0
YP_053631.1	3.4.23.36	1.000e+00	3	0
YP_053632.1	6.1.1.5	1.000e+00	576	1167
YP_053632.1	6.1.1.4	1.022e-01	711	1032
YP_053632.1	6.1.1.9	2.333e-02	340	1403
YP_053632.1	6.1.1.10	1.424e-04	115	1628
YP_053637.1	2.1.1.199	1.000e+00	839	0
YP_053641.1	6.1.1.20	1.000e+00	299	0
YP_053642.1	6.1.1.20	1.000e+00	661	0
YP_053645.1	4.2.1.130	9.555e-05	10	4
YP_053646.1	3.6.4.12	5.957e-02	199	99
YP_053646.1	2.7.7.7	9.893e-04	7	291
YP_053646.1	3.6.1.3	1.928e-04	4	294
YP_053647.1	3.4.21.53	1.000e+00	131	25
YP_053647.1	3.6.4.3	9.232e-05	18	138
YP_053647.1	3.6.1.3	1.023e-05	1	155
YP_053648.1	5.2.1.8	1.000e+00	708	0
YP_053652.1	2.1.2.9	1.000e+00	681	8
YP_053658.1	3.6.1.3	6.736e-05	3	1261
YP_053661.1	3.6.1.3	2.380e-03	6	231
YP_053661.1	3.4.21.53	1.980e-05	8	229
YP_053662.1	2.1.1.45	1.000e+00	423	0
YP_053663.1	3.6.4.12	9.997e-01	707	23
YP_053663.1	2.7.7.7	9.431e-04	6	724
YP_053663.1	3.4.21.53	7.406e-08	1	729
YP_053664.1	3.6.4.12	8.256e-02	236	1
YP_053665.1	3.6.3.44	1.135e-02	45	1871
YP_053665.1	3.6.3.27	2.873e-03	372	1544
YP_053665.1	3.6.3.24	3.826e-04	30	1886
YP_053665.1	3.6.3.41	1.376e-04	48	1868
YP_053665.1	3.6.3.25	7.149e-05	67	1849
YP_053665.1	3.6.3.28	4.625e-05	109	1807
YP_053665.1	3.6.3.29	4.657e-06	57	1859
YP_053665.1	3.6.3.30	1.760e-06	40	1876
YP_053665.1	3.6.3.33	1.396e-06	1	1915
YP_053666.1	3.6.3.44	1.244e-02	45	1785
YP_053666.1	3.6.3.27	3.014e-03	369	1461
YP_053666.1	3.6.3.24	7.368e-04	31	1799
YP_053666.1	3.6.3.25	8.756e-05	67	1763
YP_053666.1	3.6.3.41	3.516e-05	39	1791
YP_053666.1	3.6.3.28	3.189e-05	113	1717
YP_053666.1	3.6.3.29	5.314e-06	57	1773
YP_053666.1	3.6.3.33	4.158e-06	3	1827
YP_053666.1	3.6.3.30	1.561e-06	41	1789
YP_053668.1	3.2.1.21	1.576e-02	88	95
YP_053668.1	3.2.1.23	1.910e-04	4	179
YP_053669.1	2.7.1.69	8.324e-03	38	0
YP_053673.1	3.2.1.21	1.378e-02	88	95
YP_053673.1	3.2.1.23	4.600e-04	4	179
YP_053674.1	2.7.1.69	6.041e-02	40	0
YP_053680.1	3.5.1.18	1.017e-02	290	7
YP_053692.1	3.6.3.33	1.671e-03	49	1703
YP_053692.1	3.6.3.27	8.571e-04	357	1395
YP_053692.1	3.6.3.24	8.129e-04	24	1728
YP_053692.1	3.6.3.44	1.345e-04	19	1733
YP_053692.1	3.6.3.25	4.921e-05	67	1685
YP_053692.1	3.6.3.28	3.810e-05	121	1631
YP_053692.1	3.6.3.41	3.648e-05	44	1708
YP_053692.1	3.6.3.29	2.704e-06	55	1697
YP_053692.1	3.6.3.30	1.030e-06	38	1714
YP_053704.1	3.6.3.33	4.837e-04	13	1397
YP_053704.1	3.6.3.27	3.472e-04	319	1091
YP_053704.1	3.6.3.24	3.450e-04	11	1399
YP_053704.1	3.6.3.25	1.056e-04	67	1343
YP_053704.1	3.6.3.28	2.394e-05	109	1301
YP_053704.1	3.6.3.44	6.674e-06	1	1409
YP_053704.1	3.6.3.29	3.170e-06	51	1359
YP_053704.1	3.6.3.30	3.112e-06	41	1369
YP_053704.1	3.6.3.41	1.037e-06	3	1407
YP_053705.1	2.4.2.8	1.000e+00	55	3
YP_053710.1	4.2.1.11	1.000e+00	899	6
YP_053711.1	2.7.7.4	2.870e-04	97	3070
YP_053713.1	5.3.3.2	1.230e-02	42	0
YP_053715.1	2.7.7.4	2.935e-04	97	3186
YP_053717.1	3.1.26.4	2.791e-03	6	0
YP_053718.1	6.1.1.15	1.000e+00	684	565
YP_053718.1	6.1.1.3	1.301e-02	562	687
YP_053718.1	6.1.1.11	2.277e-06	1	1248
YP_053720.1	2.1.1.177	1.000e+00	604	0
YP_053722.1	6.1.1.22	1.000e+00	285	903
YP_053722.1	6.1.1.23	2.253e-02	277	911
YP_053722.1	6.1.1.12	1.676e-02	193	995
YP_053722.1	6.1.1.6	3.948e-04	432	756
YP_053723.1	3.1.3.18	8.802e-05	4	5
YP_053726.1	2.3.1.234	1.000e+00	749	0
YP_053732.1	6.1.1.4	1.000e+00	761	1240
YP_053732.1	6.1.1.10	4.122e-03	338	1663
YP_053732.1	6.1.1.9	1.237e-03	334	1667
YP_053732.1	6.1.1.5	5.067e-05	566	1435
YP_053738.1	3.6.3.8	1.288e-02	79	279
YP_053738.1	3.6.3.6	7.897e-05	31	327
YP_053738.1	3.6.3.54	1.048e-05	46	312
YP_053738.1	3.6.3.1	1.437e-09	1	357
YP_053739.1	2.7.1.2	8.076e-05	5	83
YP_053739.1	2.7.1.59	2.538e-05	44	44
YP_053739.1	2.7.1.60	3.613e-08	26	62
YP_053741.1	3.2.1.1	1.693e-03	21	78
YP_053741.1	3.2.1.20	1.458e-03	15	84
YP_053742.1	2.7.1.69	4.717e-02	40	0
YP_053744.1	5.4.2.12	1.000e+00	277	3
YP_053744.1	5.4.2.7	1.786e-07	3	277
YP_053745.1	3.1.3.18	1.408e-04	7	8
YP_053746.1	5.3.1.1	1.000e+00	611	0
YP_053753.1	3.6.3.31	1.000e+00	158	2209
YP_053753.1	3.6.3.41	2.424e-01	123	2244
YP_053753.1	3.6.3.28	2.855e-02	132	2235
YP_053753.1	3.6.3.30	1.678e-02	41	2326
YP_053753.1	3.6.3.25	5.318e-03	67	2300
YP_053753.1	3.6.3.27	4.184e-03	380	1987
YP_053753.1	3.6.3.29	1.687e-03	74	2293
YP_053753.1	3.6.3.24	1.120e-03	32	2335
YP_053753.1	3.6.3.44	7.252e-04	45	2322
YP_053753.1	3.6.3.33	3.715e-04	52	2315
YP_053753.1	3.6.3.36	8.329e-06	46	2321
YP_053753.1	3.6.3.20	1.682e-08	72	2295
YP_053755.1	3.1.3.18	1.514e-03	17	6
YP_053755.1	3.1.3.70	1.542e-04	1	22
YP_053757.1	3.2.1.26	6.840e-03	54	27
YP_053758.1	2.7.1.69	3.354e-03	38	0
YP_053761.1	2.7.3.9	1.000e+00	44	38
YP_053763.1	6.3.1.5	1.000e+00	291	85
YP_053763.1	6.3.5.2	3.298e-04	66	310
YP_053767.1	3.6.4.13	1.000e+00	1204	32
YP_053767.1	3.6.4.12	1.770e-02	30	1206
YP_053768.1	3.2.1.26	7.062e-03	55	29
YP_053769.1	2.7.1.69	8.399e-03	26	0
YP_053770.1	1.17.4.1	1.000e+00	87	0
YP_053772.1	1.17.4.1	1.000e+00	33	0
YP_053774.1	2.1.1.74	1.000e+00	256	570
YP_053775.1	3.6.3.44	1.100e-02	45	1645
YP_053775.1	3.6.3.27	2.510e-03	370	1320
YP_053775.1	3.6.3.24	3.530e-04	31	1659
YP_053775.1	3.6.3.25	5.389e-05	66	1624
YP_053775.1	3.6.3.28	2.660e-05	89	1601
YP_053775.1	3.6.3.29	4.731e-06	56	1634
YP_053775.1	3.6.3.41	2.457e-06	5	1685
YP_053775.1	3.6.3.30	1.760e-06	40	1650
YP_053775.1	3.6.3.33	1.369e-06	1	1689
YP_053776.1	3.6.3.44	1.166e-02	45	1630
YP_053776.1	3.6.3.27	2.940e-03	370	1305
YP_053776.1	3.6.3.24	3.975e-04	16	1659
YP_053776.1	3.6.3.25	7.500e-05	67	1608
YP_053776.1	3.6.3.41	1.561e-05	20	1655
YP_053776.1	3.6.3.28	1.376e-05	101	1574
YP_053776.1	3.6.3.33	4.409e-06	2	1673
YP_053776.1	3.6.3.29	3.378e-06	54	1621
YP_053776.1	3.6.3.30	1.950e-06	39	1636
YP_053779.1	3.1.26.4	1.000e+00	679	3
YP_053782.1	2.1.1.228	1.000e+00	641	1
YP_053786.1	3.6.1.1	9.999e-01	128	0
YP_053789.1	2.7.1.21	3.288e-03	3	13
YP_053796.1	6.1.1.19	1.000e+00	742	1
YP_053798.1	2.7.4.22	1.000e+00	524	0
YP_053808.1	3.6.4.12	1.000e+00	44	11
YP_053811.1	3.5.1.88	1.578e-01	249	0
YP_053814.1	3.6.3.28	1.000e+00	132	2056
YP_053814.1	3.6.3.27	3.709e-03	380	1808
YP_053814.1	3.6.3.25	4.002e-04	67	2121
YP_053814.1	3.6.3.44	3.986e-04	45	2143
YP_053814.1	3.6.3.24	2.446e-04	17	2171
YP_053814.1	3.6.3.41	1.508e-04	89	2099
YP_053814.1	3.6.3.33	1.184e-04	49	2139
YP_053814.1	3.6.3.30	2.671e-05	41	2147
YP_053814.1	3.6.3.29	1.552e-05	71	2117
YP_053814.1	3.6.3.31	7.021e-09	158	2030
YP_053819.1	2.7.2.3	1.000e+00	709	0
YP_053820.1	1.2.1.12	1.369e-01	210	108
YP_053820.1	1.2.1.59	3.431e-04	5	313
YP_053824.1	2.7.7.7	1.000e+00	46	1
YP_053825.1	2.7.7.7	1.000e+00	202	0
YP_053826.1	2.8.1.4	1.000e+00	286	1
YP_053829.1	6.1.1.1	1.000e+00	487	0
YP_053830.1	6.3.4.21	1.000e+00	4	0
YP_053831.1	6.1.1.20	1.416e-02	233	3
YP_053838.1	1.1.1.27	1.000e+00	306	344
YP_053838.1	1.1.1.37	1.334e-01	330	320
YP_053839.1	3.5.1.16	8.437e-04	1	1090
YP_053842.1	3.5.2.6	3.353e-05	2	31
YP_053854.1	6.1.1.7	1.000e+00	716	15
YP_053854.1	6.1.1.3	3.777e-06	3	728
YP_053855.1	3.1.3.18	2.852e-05	2	1
YP_053856.1	3.2.1.21	1.489e-02	88	95
YP_053856.1	3.2.1.23	2.323e-04	4	179
YP_053857.1	2.7.1.59	5.471e-06	8	24
YP_053857.1	2.7.1.60	8.323e-09	17	15
YP_053858.1	3.2.1.21	1.644e-02	88	95
YP_053858.1	3.2.1.23	2.348e-04	4	179
YP_053858.1	3.2.1.85	1.201e-10	49	134
YP_053860.1	2.7.1.69	5.230e-03	38	0
YP_053862.1	2.7.7.4	4.042e-04	97	3061
YP_053863.1	2.7.7.4	2.942e-06	35	2840
YP_053871.1	2.7.7.87	1.459e-03	39	0
YP_053873.1	2.1.1.297	1.000e+00	72	30
YP_053873.1	2.1.1.172	4.466e-06	5	97
YP_053875.1	2.7.1.21	1.000e+00	204	1
YP_053879.1	4.1.2.4	1.000e+00	336	0
YP_053880.1	5.1.3.1	1.000e+00	40	0
YP_053881.1	2.7.1.2	3.355e-05	5	7
YP_053882.1	2.7.1.11	1.638e-05	1	75
YP_053882.1	2.7.1.92	1.640e-08	28	48
YP_053884.1	4.1.2.13	1.560e-01	64	72
YP_053886.1	3.6.3.27	2.698e-04	298	1660
YP_053886.1	3.6.3.44	2.598e-04	33	1925
YP_053886.1	3.6.3.25	2.127e-04	67	1891
YP_053886.1	3.6.3.24	1.729e-04	16	1942
YP_053886.1	3.6.3.28	9.588e-05	129	1829
YP_053886.1	3.6.3.41	5.996e-05	61	1897
YP_053886.1	3.6.3.30	5.966e-06	41	1917
YP_053886.1	3.6.3.33	4.797e-06	3	1955
YP_053886.1	3.6.3.29	4.614e-06	65	1893
YP_053888.1	6.3.4.2	1.000e+00	691	0
YP_053891.1	6.1.1.17	1.000e+00	879	82
YP_053893.1	1.6.5.2	7.021e-05	2	268
YP_053893.1	1.8.1.9	1.817e-05	2	268
YP_053893.1	1.18.1.2	4.519e-06	2	268
YP_053893.1	1.8.1.4	2.704e-08	56	214
YP_053894.1	5.99.1.2	1.000e+00	105	0
YP_053896.1	3.1.2.6	5.899e-05	15	1
YP_053902.1	2.1.1.170	1.000e+00	357	0
YP_053903.1	2.7.8.5	1.784e-02	55	8
YP_053905.1	2.4.2.1	5.378e-02	201	6
YP_053908.1	3.6.3.17	8.079e-01	238	1895
YP_053908.1	3.6.3.27	1.308e-03	380	1753
YP_053908.1	3.6.3.28	8.326e-04	132	2001
YP_053908.1	3.6.3.24	4.153e-04	26	2107
YP_053908.1	3.6.3.44	3.793e-04	42	2091
YP_053908.1	3.6.3.25	2.188e-04	67	2066
YP_053908.1	3.6.3.33	8.652e-05	48	2085
YP_053908.1	3.6.3.41	7.002e-05	52	2081
YP_053908.1	3.6.3.29	6.318e-06	72	2061
YP_053908.1	3.6.3.30	5.752e-06	41	2092
YP_053911.1	2.1.1.74	3.092e-07	223	632
YP_053912.1	3.6.1.3	4.457e-04	31	410
YP_053912.1	3.6.4.3	4.140e-04	50	391
YP_053913.1	6.3.4.19	1.000e+00	276	0
YP_053914.1	2.1.1.223	7.449e-03	126	2
YP_053914.1	2.1.1.297	5.036e-06	1	127
YP_053915.1	2.7.7.7	3.494e-03	14	2
YP_053916.1	2.7.4.9	9.291e-01	591	1
YP_053918.1	2.7.7.7	2.533e-01	20	125
YP_053918.1	3.6.1.3	1.968e-05	1	144
YP_053919.1	6.3.4.19	4.104e-04	3	27
YP_053922.1	3.1.26.5	2.168e-01	139	0

## Sheet: EC numbers comparison
	locus_tag	RefSeq	PATRIC	DETECT	COFACTOR	Product
0	Mfl001				3.6.4.12	chromosome replication initiator DnaA
1	Mfl002		2.7.7.7		3.1.11.2	DNA polymerase III subunit beta
2	Mfl003				2.7.1.1	actin-like protein
3	Mfl004		3.1.26.8			nucleotidyltransferase, primase
4	Mfl005		2.1.1.182	2.1.1.182	2.1.1.-	dimethyladenosine transferase
5	Mfl006		5.99.1.3	5.99.1.3	3.4.24.69	DNA gyrase subunit B
6	Mfl007		5.99.1.3	5.99.1.3		DNA gyrase subunit A
7	Mfl008					beta-glucoside PTS system IIABC component
8	Mfl009		3.2.1.86		3.2.1.21	beta-glucosidase
9	Mfl010					transcriptional regulator
10	Mfl011		3.2.1.86		3.2.1.21	beta-glucosidase
11	Mfl012		3.2.1.86		3.2.1.21	beta-glucosidase
12	Mfl013				2.7.1.59	transcriptional regulator/sugar kinase
13	Mfl014				3.6.5.-	tRNA modification GTPase TrmE
14	Mfl015					arginine-ornithine APC transporter
15	Mfl016					putrescine/ornithine APC transporter
16	Mfl017	6.1.1.11	6.1.1.11	6.1.1.11	6.1.1.11	seryl-tRNA synthetase
17	Mfl018				3.4.24.55	hsp33 redox-regulated chaperone
18	Mfl019					glutamine ABC transporter
19	Mfl020					hypothetical protein
20	Mfl021					hypothetical protein
21	Mfl022					hypothetical protein
22	Mfl023					sn-glycerol-3-phosphate ABC transporter periplasmic binding component
23	Mfl024					sn-glycerol-3-phosphate ABC transporter ATP-binding protein
24	Mfl025					sn-glycerol-3-phosphate ABC transporter permease
25	Mfl026					sn-glycerol-3-phosphate ABC transporter permease
26	Mfl027					DNA uptake protein
27	Mfl028					hypothetical protein
28	Mfl029				4.1.2.-	tRNA dihydrouridine synthetase
29	Mfl030		6.1.1.6	6.1.1.6	6.1.1.6	lysyl-tRNA synthetase
30	Mfl031		3.5.99.6		3.5.99.6	6-phosphogluconolactonase
31	Mfl032					transcriptional regulator
32	Mfl033					beta-glucoside PTS system IIABC component
33	Mfl034		3.2.1.86		3.2.1.21	6-phospho-beta-glucosidase
34	Mfl035					transporter
35	Mfl036	6.1.1.10	6.1.1.10	6.1.1.10	6.1.1.10	methionyl-tRNA synthetase
36	Mfl037		1.6.99.3		1.8.1.14	NADH oxidase
37	Mfl038			2.7.7.63	2.7.7.63	lipoate-protein ligase
38	Mfl039		1.2.4.1		1.2.4.1	pyruvate dehydrogenase E1 alpha subunit
39	Mfl040		1.2.4.1	1.2.4.1	1.2.4.4	pyruvate dehydrogenase E1 beta subunit
40	Mfl041		2.3.1.12	2.3.1.12	2.3.1.12	branched-chain alpha-keto acid dehydrogenase subunit E2
41	Mfl042		1.8.1.4	1.8.1.4	1.8.1.4	dihydrolipate dehydrogenase
42	Mfl043		2.3.1.8	2.3.1.8	2.3.1.8	phosphate acetyltransferase
43	Mfl044		2.7.2.1	2.7.2.1	2.7.2.15,2.7.2.-	acetate kinase
44	Mfl045		1.5.1.2		1.5.1.2	1-pyrroline-5-carboxylate reductase
45	Mfl046		1.7.1.6		1.7.1.6	azoreductase
46	Mfl047				3.1.21.-	Mg2+ dependent DNAse
47	Mfl048				3.1.21.-	Mg2+ dependent DNAse
48	Mfl049					hypothetical protein
49	Mfl050	1.8.4.11	1.8.4.11	1.8.4.11	1.8.4.11,1.8.4.12	methionine sulfoxide reductase A
50	Mfl051					MarR family transcriptional regulator
51	Mfl052		1.7.1.6		1.7.1.6	ACP phosphodieterase
52	Mfl053				2.3.1.86	multidrug ABC transporter ATP-binding component
53	Mfl054					hypothetical protein
54	Mfl055				3.1.11.3	5'-3' exonuclease
55	Mfl056				1.5.3.10	proline dipeptidase
56	Mfl057				2.3.1.86	preprotein translocase subunit SecA
57	Mfl058				2.7.7.48	excinuclease ABC subunit B
58	Mfl059				1.4.7.1	repair endonuclease subunit A
59	Mfl060		6.3.2.17		6.3.2.8	folyl-polyglutamate synthetase
60	Mfl061					transporter
61	Mfl062				1.2.7.1	HPr kinase/phosphorylase
62	Mfl063					prolipoprotein diacylglyceryl transferase
63	Mfl064		1.8.1.9		1.8.1.9	thioredoxin reductase
64	Mfl065					prolipoprotein diacylglyceryl transferase
65	Mfl066				3.4.24.69	hypothetical protein
66	Mfl067				3.5.2.6	Cro/CI family transcriptional regulator
67	Mfl068					preprotein translocase subunit SecG
68	Mfl069					substrate ABC transporter permease
69	Mfl070		3.4.11.1		3.4.11.1	cytosol aminopeptidase
70	Mfl071		3.4.11.1		3.4.11.1	cytosol aminopeptidase
71	Mfl072		3.4.11.1		3.4.11.1	cytosol aminopeptidase
72	Mfl073					hypothetical protein
73	Mfl074		6.3.4.4	6.3.4.4	6.3.4.4	adenylosuccinate synthetase
74	Mfl075		4.3.2.2	4.3.2.2	4.3.2.2	adenylosuccinate lyase
75	Mfl076		2.7.6.1		2.7.6.1	phosphoribosylpyrophosphate synthetase
76	Mfl077	3.1.1.29	3.1.1.29	3.1.1.29	3.1.1.29	peptidyl-tRNA hydrolase
77	Mfl078					S-adenosylmethionine:2-demethylmenaquinone methyltransferase
78	Mfl079					hypothetical protein
79	Mfl080					30S ribosomal protein S6
80	Mfl081				2.7.7.7	single-stranded DNA-binding protein
81	Mfl082				3.1.27.-	30S ribosomal protein S18
82	Mfl083					50S ribosomal protein L9
83	Mfl084		3.6.4.12	3.6.4.12	1.17.3.2,1.17.1.4	DNA replication priming helicase
84	Mfl085					hypothetical protein
85	Mfl086					Glu-tRNA amidotransferase subunit C
86	Mfl087		6.1.1.16	6.1.1.16	6.1.1.16	cysteinyl-tRNA synthetase
87	Mfl088		2.1.1.185	2.1.1.185	2.1.1.66	23S rRNA (guanosine(2251)-2'-O)-methyltransferase RlmB
88	Mfl089					50S ribosomal protein L33
89	Mfl090					preprotein translocase
90	Mfl091				6.3.2.2	transcription antitermination factor
91	Mfl092				3.1.27.-	metallo-beta lactamase hydrolase
92	Mfl093					hypothetical protein
93	Mfl094					oligopeptide ABC transporter permease
94	Mfl095					oligopeptide ABC transporter permease
95	Mfl096					oligopeptide ABC transporter ATP-binding protein
96	Mfl097					oligopeptide ABC transporter ATP-binding protein
97	Mfl098					oligopeptide ABC transporter periplasmic binding component
98	Mfl099		3.1.1.23			lysophospholipase
99	Mfl100					DNA translocase (stage III sporulation protein E)
100	Mfl101					repair endonuclease subunit C
101	Mfl102				4.3.2.2	transcription elongation factor GreA
102	Mfl103		2.1.1.198	2.1.1.198	2.1.1.98	tetrapyrrole methylase
103	Mfl104					rhodanese-related sulfurtransferase, phage shock protein
104	Mfl105		5.3.1.6	5.3.1.6	2.1.1.13	ribose 5-phosphate isomerase
105	Mfl106		2.1.2.1	2.1.2.1	2.1.2.1	serine hydroxymethyltransferase
106	Mfl107		2.4.2.9	2.4.2.9	2.4.2.9	uracil phosphoribosyltransferase
107	Mfl108					hypothetical protein
108	Mfl109	3.6.3.14	3.6.3.14			ATP synthase F0F1 subunit A
109	Mfl110		3.6.3.14		3.6.3.14	ATP synthase subunit C
110	Mfl111		3.6.3.14		3.6.3.9	ATP synthase subunit B
111	Mfl112		3.6.3.14		2.1.1.46	ATP synthase F0F1 subunit delta
112	Mfl113	3.6.3.14	3.6.3.14	3.6.3.14	3.6.3.14	ATP synthase F0F1 subunit alpha
113	Mfl114	3.6.3.14	3.6.3.14		2.7.7.9	ATP synthase F0F1 subunit gamma
114	Mfl115	3.6.3.14	3.6.3.14	3.6.3.14	3.6.3.14	ATP synthase F0F1 subunit beta
115	Mfl116		3.6.3.14			ATP synthase subunit epsilon
116	Mfl117				1.11.1.15	organic hydroperoxide resistance protein
117	Mfl118					multidrug ABC transporter
118	Mfl119		2.4.2.2		2.4.2.2	thymidine phosphorylase
119	Mfl120		5.4.2.7	5.4.2.8	5.4.2.2	phosphomannomutase
120	Mfl121		4.1.2.4	4.1.2.4	4.1.2.4	2-deoxyribose-5-phosphate aldolase
121	Mfl122					30S ribosomal protein S10
122	Mfl123				1.1.99.18,	50S ribosomal protein L3
123	Mfl124				5.3.1.9	50S ribosomal protein L4
124	Mfl125					50S ribosomal protein L23
125	Mfl126				1.17.3.2,1.17.1.4	50S ribosomal protein L2
126	Mfl127					30S ribosomal protein S19
127	Mfl128					50S ribosomal protein L22
128	Mfl129				1.17.3.2,1.17.1.4	30S ribosomal protein S3
129	Mfl130					50S ribosomal protein L16
130	Mfl131					50S ribosomal protein L29
131	Mfl132					30S ribosomal protein S17
132	Mfl133					50S ribosomal protein L14
133	Mfl134				3.4.22.53,3.4.22.52	50S ribosomal protein L24
134	Mfl135				3.5.2.6	50S ribosomal protein L5
135	Mfl136				1.15.1.1	30S ribosomal protein S14
136	Mfl137				3.4.13.9	30S ribosomal protein S8
137	Mfl138				2.8.4.1	50S ribosomal protein L6
138	Mfl139					50S ribosomal protein L18
139	Mfl140				2.3.3.9	30S ribosomal protein S5
140	Mfl141				3.4.11.2	50S ribosomal protein L15
141	Mfl142				5.3.1.9	preprotein translocase subunit SecY
142	Mfl143		3.5.4.5		3.5.4.5	cytidine deaminase
143	Mfl144		2.7.4.3	2.7.4.3	2.7.4.3	adenylate kinase
144	Mfl145		3.4.11.18	3.4.11.18	3.4.11.18	methionine aminopeptidase
145	Mfl146				6.1.1.6	translation initiation factor IF-1
146	Mfl147				2.1.1.67	50S ribosomal protein L36
147	Mfl148					30S ribosomal protein S13
148	Mfl149				2.7.1.5	30S ribosomal protein S11
149	Mfl150	2.7.7.6	2.7.7.6		2.7.7.6	DNA-directed RNA polymerase subunit alpha
150	Mfl151					50S ribosomal protein L17
151	Mfl152				3.6.3.49	cobalt transporter ATP-binding subunit
152	Mfl153				3.6.3.33	cobalt transporter ATP-binding subunit
153	Mfl154					cobalt ABC transporter permease
154	Mfl155	5.4.99.12	5.4.99.12	5.4.99.12	5.4.99.12	tRNA pseudouridine synthase A
155	Mfl156					substrate ABC transporter permease
156	Mfl157					hypothetical protein
157	Mfl158					hypothetical protein
158	Mfl159					substrate ABC transporter permease
159	Mfl160		6.5.1.2	6.5.1.2	6.5.1.2	DNA ligase, polydeoxyribonucleotide synthase NAD+
160	Mfl161		6.3.5.7		3.5.1.4	Glu-tRNA amidotransferase subunit C
161	Mfl162		6.3.5.7	6.3.5.7	3.5.2.12	aspartyl/glutamyl-tRNA amidotransferase subunit A
162	Mfl163		6.3.5.7		3.6.5.3	aspartyl/glutamyl-tRNA amidotransferase subunit B
163	Mfl164					transporter
164	Mfl165					K+, Na+ uptake protein integral membrane subunit
165	Mfl166					K+, Na+ uptake protein bound cytoplasmic subunit
166	Mfl167		1.5.1.5	6.3.4.3	1.5.1.5,3.5.4.9	methylenetetrahydrofolate dehydrogenase
167	Mfl168					substrate ABC transporter permease
168	Mfl169				3.1.3.23	HAD-superfamily cof-like hydrolase
169	Mfl170	1.7.1.7	1.7.1.7	1.7.1.7	1.7.1.7	guanosine 5'-monophosphate oxidoreductase
170	Mfl171				1.13.11.12	MerR family transcriptional regulator
171	Mfl172				1.1.1.100	dehydrogenase
172	Mfl173				1.1.1.10	dehydrogenase
173	Mfl174		2.7.1.11	2.7.1.11	2.7.1.11	6-phosphofructokinase
174	Mfl175	2.7.1.40	2.7.1.40	2.7.1.40	2.7.1.40	pyruvate kinase
175	Mfl176					hypothetical protein
176	Mfl177		6.1.1.3	6.1.1.3	6.1.1.15	threonyl-tRNA synthetase
177	Mfl178				1.8.1.8	thioredoxin
178	Mfl179					fru repressor
179	Mfl180		2.7.1.56		2.7.1.144	1-phosphofructokinase
180	Mfl181		2.7.1.202			fructose-specific PTS system IIABC component
181	Mfl182					amino acid ABC transporter ATP-binding protein
182	Mfl183					amino acid ABC transporter permease
183	Mfl184					amino acid ABC transporter permease
184	Mfl185					hypothetical protein
185	Mfl186				1.17.3.2,1.17.1.4	formate/nitrate transporter
186	Mfl187		2.7.1.199		2.7.1.69	PTS system glucose-specific transporter subunit IIA
187	Mfl188				2.3.1.54	translation initiation factor IF-3
188	Mfl189				4.1.99.1	50S ribosomal protein L35
189	Mfl190				1.2.4.1	50S ribosomal protein L20
190	Mfl191					hypothetical protein
191	Mfl192		6.1.1.2	6.1.1.2	6.1.1.2	tryptophanyl-tRNA synthetase
192	Mfl193		2.7.1.23		2.7.1.23	NAD kinase
193	Mfl194		2.1.1.171		2.1.1.52	N-6 adenine-specific DNA methylase
194	Mfl195		2.7.4.8	2.7.4.8	2.7.4.8	guanylate kinase
195	Mfl196		2.1.1.176	2.1.1.176	2.1.1.-	16S rRNA (cytosine(967)-C(5))-methyltransferase
196	Mfl197					hypothetical protein
197	Mfl198		2.7.4.25	2.7.4.25	2.7.4.14	cytidylate kinase
198	Mfl199				2.2.1.6	GTP-binding protein EngA
199	Mfl200		1.1.1.94	1.1.1.94	1.1.1.8	NAD-dependent glycerol-3-phosphate dehydrogenase
200	Mfl201				2.1.1.45	histone-like DNA-binding protein
201	Mfl202					hypothetical protein
202	Mfl203				3.4.21.61	recombination protein U
203	Mfl204					DNA repair ATPase
204	Mfl205		3.5.1.42		2.5.1.9	competence-damage inducible protein
205	Mfl206				3.4.99.37	recombinase A
206	Mfl207					phosphodiesterase
207	Mfl208				1.1.1.292	oxioreductase
208	Mfl209			3.1.13.1		virulence associated protein, ribonuclease R
209	Mfl210				1.1.99.8	SsrA-binding protein
210	Mfl211					hypothetical protein
211	Mfl212					hypothetical protein
212	Mfl213					hypothetical protein
213	Mfl214		2.7.1.193			PTS system glucose-specific transporter subunit IIABC
214	Mfl215		3.5.4.4	3.5.4.2	3.5.4.4	adenosine deaminase
215	Mfl216					beta-lactamase
216	Mfl217				3.4.24.69	Mg/Co/Ni transporter
217	Mfl218		2.1.1.33	2.1.1.33	2.1.1.33	S-adenosylmethionine-dependent methyltransferase
218	Mfl219					hypothetical protein
219	Mfl220				3.1.3.16	serine/threonine phosphatase
220	Mfl221				2.7.11.17	serine/threonine protein kinase
221	Mfl222				6.1.1.2	GTPase
222	Mfl223		5.1.3.1	5.1.3.1	5.1.3.1	pentose-5-phosphate-3-epimerase
223	Mfl224		2.7.6.2		2.7.6.2	hypothetical protein
224	Mfl225					hypothetical protein
225	Mfl226					hypothetical protein
226	Mfl227				4.2.1.96	50S ribosomal protein L28
227	Mfl228					hypothetical protein
228	Mfl229					dihydroxyacetone kinase
229	Mfl230		2.3.1.n2		2.3.1.8	glycerol-3-phosphate acyltransferase PlsX
230	Mfl231		3.1.26.3	3.1.26.3	3.1.26.3	ribonuclease III, dsRNA-specific ribonuclease
231	Mfl232					structural maintenance of chromosomes smc superfamily protein
232	Mfl233					phosphate ABC transporter transmembrane component
233	Mfl234					phosphate ABC transporter permease
234	Mfl235			3.6.3.27	3.6.3.33	phosphate ABC transporter ATP-binding protein
235	Mfl236				3.4.15.1	phosphate transport system transcriptional regulator
236	Mfl237				1.18.6.1	signal recognition particle, cell division protein GTPase
237	Mfl238				3.6.3.9	DNA-binding protein
238	Mfl239				4.2.1.10	phosphoesterase
239	Mfl240	2.5.1.6	2.5.1.6	2.5.1.6	2.5.1.6	S-adenosylmethionine synthetase
240	Mfl241				3.4.24.71	membrane metallo endopeptidase
241	Mfl242		2.1.1.74	2.1.1.74	1.3.99.1	tRNA (uracil-5-)-methyltransferase Gid
242	Mfl243		3.2.2.27	3.2.2.27	3.2.2.3	uracil-DNA glycosylase
243	Mfl244					cmp-binding factor-1
244	Mfl245		3.6.1.17		3.-.-.-	nucleotidyl hydrolase/transferase
245	Mfl246					hypothetical protein
246	Mfl247					hypothetical protein
247	Mfl248		2.8.1.7	2.8.1.7	2.8.1.7	selenocysteine lyase, class V pyridoxal phosphate aminotransferase, cysteine desulfurase
248	Mfl249				1.6.5.2	NifU protein
249	Mfl250		6.3.3.2		6.3.3.2	5-formyltetrahydrofolate cyclo-ligase
250	Mfl251				4.3.1.1	MerR family transcriptional regulator
251	Mfl252				1.1.1.-	aldo/keto reductase
252	Mfl253					hypothetical protein
253	Mfl254		5.3.1.9	5.3.1.9	5.3.1.9	glucose-6-phosphate isomerase
254	Mfl255				3.6.3.33	multidrug ABC transporter ATP-binding component
255	Mfl256					hypothetical protein
256	Mfl257		3.6.1.23			hypothetical protein
257	Mfl258			2.1.1.170	2.1.1.34	rRNA methylase
258	Mfl259		1.2.1.9		1.2.1.9	NADP-dependent glyceraldehyde-3-phosphate dehydrogenase
259	Mfl260					hypothetical protein
260	Mfl261					substrate ABC transporter permease
261	Mfl262					substrate ABC transporter permease
262	Mfl263				2.6.-.-	intracellular protease/amidase
263	Mfl264				1.2.7.1	multidrug ABC transporter
264	Mfl265				3.3.2.6	metal-dependent hydrolase
265	Mfl266				3.6.5.2	GTP-binding protein Era
266	Mfl267					DNA repair/recombination protein
267	Mfl268	6.1.1.14	6.1.1.14	6.1.1.14	6.1.1.14	glycyl-tRNA synthetase
268	Mfl269				3.4.24.69	DNA primase
269	Mfl270				3.4.24.69	RNA polymerase sigma factor
270	Mfl271		2.1.1.217		2.1.1.52	SAM-dependent methyltransferase
271	Mfl272				3.3.1.1	hypothetical protein
272	Mfl273		3.6.4.13	3.6.4.13	3.6.4.13	ATP-dependent RNA helicase
273	Mfl274					hypothetical protein
274	Mfl275					protein-export membrane protein
275	Mfl276	2.4.2.7	2.4.2.7	2.4.2.7	2.4.2.7	adenine phosphoribosyltransferase
276	Mfl277		3.2.2.20	6.3.5.2	3.2.2.20	DNA-3-methyladenine glycosidase
277	Mfl278		2.7.6.5,		2.7.7.7	guanosine-3',5'-bis(diphosphate) 3'-pyrophosphohydrolase
278	Mfl279				2.7.7.6	hypothetical protein
279	Mfl280					hypothetical protein
280	Mfl281		2.7.1.24		2.7.1.24	dephospho-CoA kinase
281	Mfl282		5.4.99.25	5.4.99.25	4.2.1.70	tRNA pseudouridine 5S synthase
282	Mfl283		2.7.1.26		2.7.7.39	riboflavin kinase/FAD synthase
283	Mfl284					30S ribosomal protein S15
284	Mfl285					hypothetical protein
285	Mfl286		2.7.7.41			CDP-diglyceride synthetase
286	Mfl287					membrane associated Zn-dependent protease
287	Mfl288		2.7.7.7	2.7.7.7		DNA polymerase III subunit alpha
288	Mfl289		1.5.1.34		1.6.6.-	DAD(P)H nitroreductase
289	Mfl290					hypothetical protein
290	Mfl291				1.2.1.21,1.2.1.22	hypothetical protein
291	Mfl292				2.3.1.38,3.1.2.14	transcription elongation factor NusA
292	Mfl293				2.7.7.8	hypothetical protein
293	Mfl294				2.6.1.1	ribosomal protein L7A family protein
294	Mfl295				3.2.1.23	translation initiation factor IF-2
295	Mfl296					hypothetical protein
296	Mfl297					hypothetical protein
297	Mfl298					ATP/GTP binding protein
298	Mfl299					heat shock protein chaperone
299	Mfl300					hypothetical protein
300	Mfl301					hypothetical protein
301	Mfl302					hypothetical protein
302	Mfl303		2.1.1.193			hypothetical protein
303	Mfl304				2.1.1.37	deoxycytosine methylase
304	Mfl305					hypothetical protein
305	Mfl306	2.7.1.48	2.7.1.48	2.7.1.48	2.7.1.48	uridine kinase
306	Mfl307				6.3.2.2	type II restriction enzyme Sau3AI, GATC site
307	Mfl308		2.1.1.37	2.1.1.37		modification methylase Sau3AI (GATC cytosine-specific methyltransferase)
308	Mfl309		5.99.1.3	5.99.1.3	4.2.2.1	DNA topoisomerase IV subunit B
309	Mfl310		5.99.1.3	5.99.1.3	4.2.2.1	DNA topoisomerase IV subunit A
310	Mfl311					transcriptional regulator
311	Mfl312					beta-glucoside PTS system IIABC component
312	Mfl313		3.2.1.86		3.2.1.21	beta-glucosidase/alpha xylosidase
313	Mfl314					DNA repair DNA/RNA helicase
314	Mfl315					lysophospholipase
315	Mfl316					transcriptional regulator
316	Mfl317		3.2.1.177		3.2.1.20,3.2.1.3	alpha glucosidase/alpha-xylosidase
317	Mfl318					beta-glucoside PTS system IIABC component
318	Mfl319					hypothetical protein
319	Mfl320					hypothetical protein
320	Mfl321					hypothetical protein
321	Mfl322				3.6.1.-	exodeoxyribonuclease V
322	Mfl323					substrate ABC transporter ATP-binding component
323	Mfl324					hypothetical protein
324	Mfl325					lysophospholipase
325	Mfl326					hypothetical protein
326	Mfl327					hypothetical protein
327	Mfl328		2.7.7.7	2.7.7.7	2.7.7.7	DNA polymerase IV (PolIV)
328	Mfl329				2.1.1.-	rRNA methylase
329	Mfl330		3.1.11.6			hypothetical protein
330	Mfl331		3.1.11.6	3.1.11.6		exodeoxyribonuclease VII large subunit
331	Mfl332				6.1.1.2	transcription termination factor
332	Mfl333		3.1.21.2	3.1.21.2	3.1.21.2	endonuclease IV
333	Mfl334		2.7.1.26		2.4.1.115	riboflavin kinase
334	Mfl335					hypothetical protein
335	Mfl336					hypothetical protein
336	Mfl337		2.3.1.n3			hypothetical protein
337	Mfl338					hypothetical protein
338	Mfl339					hypothetical protein
339	Mfl340		3.5.1.19		3.-.-.-	nicotinamidase/pyrazinamidase
340	Mfl341				2.7.7.6	fused polyribonucleotide nucleotidyltransferase/ribosomal protein S1 domain-containing protein
341	Mfl342	6.3.5.2	6.3.5.2	6.3.5.2	6.3.5.2	GMP synthase
342	Mfl343	1.1.1.205	1.1.1.205	1.1.1.205		inositol-5-monophosphate dehydrogenase
343	Mfl344					hypothetical protein
344	Mfl345					hypothetical protein
345	Mfl346					hypothetical protein
346	Mfl347		3.2.1.14			chitinase
347	Mfl348					hypothetical protein
348	Mfl349		2.2.1.1	2.2.1.1	2.2.1.1	transketolase
349	Mfl350				3.2.1.4	hypothetical protein
350	Mfl351				1.17.99.2	GTPase
351	Mfl352					hypothetical protein
352	Mfl353					hypothetical protein
353	Mfl354					chromosome segregation ATPase
354	Mfl355	6.1.1.9	6.1.1.9	6.1.1.5	6.1.1.9	valyl-tRNA synthetase
355	Mfl356		3.6.3.4	3.6.3.8	3.6.3.9	Mg2+ transport ATPase
356	Mfl357				3.6.5.2	ribosome biogenesis GTP-binding protein YsxC
357	Mfl358					hypothetical protein
358	Mfl359					hypothetical protein
359	Mfl360					hypothetical protein
360	Mfl361					hypothetical protein
361	Mfl362				1.1.1.100	short chain dehydrogenase
362	Mfl362.1					30S ribosomal protein S21
363	Mfl363					hypothetical protein
364	Mfl364					hypothetical protein
365	Mfl365	6.1.1.12	6.1.1.12	6.1.1.23	6.1.1.12	aspartyl-tRNA synthetase
366	Mfl366	6.1.1.21	6.1.1.21	6.1.1.21	6.1.1.21	histidyl-tRNA synthetase
367	Mfl367					hypothetical protein
368	Mfl368		2.7.7.7		3.2.1.52	hypothetical protein
369	Mfl368.1				6.1.1.15,6.1.1.17	30S ribosomal protein S20
370	Mfl369					DNA uptake protein
371	Mfl370					hypothetical protein
372	Mfl371				2.7.7.52	ribosome-binding factor A
373	Mfl372		3.2.2.9	3.2.2.9	3.2.2.16	5'-methylthioadenosine nucleosidase
374	Mfl373	2.7.7.18	2.7.7.18	2.7.7.18		nicotinate-nucleotide adenylyltransferase
375	Mfl374		2.1.1.207		2.1.1.34	rRNA methyltransferase
376	Mfl375		3.6.1.66	3.6.1.19	3.6.1.15	xanthosine triphosphatepyrophosphatase
377	Mfl376					choline kinase
378	Mfl377					hypothetical protein
379	Mfl378					malate permease
380	Mfl379				3.4.-.-	Xaa-Pro dipeptidase
381	Mfl380					50S ribosomal protein L33
382	Mfl381					hypothetical protein
383	Mfl382		2.3.1.51	2.3.1.51		1-acyl-sn-glycerol-3-phosphate acyltransferase
384	Mfl383		1.5.1.3		1.5.1.3	dihydrofolate reductase
385	Mfl384		2.7.8.7	2.7.8.7	2.7.8.7	holo-ACP synthase
386	Mfl385		3.5.4.12		3.5.4.12	deoxycytidylate deaminase
387	Mfl386					hypothetical protein
388	Mfl387		5.4.99.23		5.4.99.12	23S rRNA/tRNA pseudouridine synthase
389	Mfl388		3.4.23.36	3.4.23.36		lipoprotein signal peptidase
390	Mfl389	6.1.1.5	6.1.1.5	6.1.1.5	6.1.1.5	isoleucyl-tRNA synthetase
391	Mfl390					hydrolase
392	Mfl391					hypothetical protein
393	Mfl392				2.3.1.54	cell division protein FtsZ
394	Mfl393					hypothetical protein
395	Mfl394		2.1.1.199	2.1.1.199	2.1.1.6	S-adenosyl-methyltransferase MraW
396	Mfl395				1.17.99.2	cell division protein MraZ
397	Mfl396				6.3.2.2	50S ribosomal protein L32
398	Mfl397					hypothetical protein
399	Mfl398		6.1.1.20	6.1.1.20	6.1.1.20	phenylalanyl-tRNA synthetase subunit beta
400	Mfl399		6.1.1.20	6.1.1.20	6.1.1.20	phenylalanyl-tRNA synthetase subunit alpha
401	Mfl400					hypothetical protein
402	Mfl401					substrate ABC transporter permease
403	Mfl402				4.1.1.36	PFPI-like cystiene protease
404	Mfl403				2.3.1.86	recombination factor protein RarA
405	Mfl404		3.4.21.53	3.4.21.53	2.3.1.86	class III heat shock DNA-binding ATP dependent Lon protease
406	Mfl405		5.2.1.8	5.2.1.8	5.4.99.15	trigger factor, prolyl isomerase
407	Mfl406					30S ribosomal protein S20
408	Mfl407				3.2.1.4	translation elongation factor P
409	Mfl408					hypothetical protein
410	Mfl409		2.1.2.9	2.1.2.9	1.5.1.6	methyonyl-tRNA formyltransferase
411	Mfl410					hypothetical protein
412	Mfl411					hypothetical protein
413	Mfl412		2.8.1.13		2.8.1.-	tRNA-specific 2-thiouridylase MnmA
414	Mfl413					xanthine/uracil permease
415	Mfl414					molecular chaperone DnaJ
416	Mfl415				2.7.1.5	molecular chaperone DnaK
417	Mfl416				3.4.11.1	hsp70 cofactor
418	Mfl417					heat inducible transcription repressor
419	Mfl418				3.4.24.69	ATPase
420	Mfl419	2.1.1.45	2.1.1.45	2.1.1.45	2.1.1.45	thymidylate synthase
421	Mfl420	3.1.22.4	3.6.4.12	3.6.4.12	3.6.4.12	Holliday junction DNA helicase RuvB
422	Mfl421		3.6.4.12			holliday junction DNA helicase ruvA
423	Mfl422				3.6.3.10	multidrug ABC transporter
424	Mfl423				1.17.3.2,1.17.1.4	multidrug ABC transporter
425	Mfl424					transcriptional regulator
426	Mfl425		3.2.1.21		3.2.1.21	beta-glucosidase
427	Mfl426					trehalose/sucrose/beta-glucoside PTS system IIBC component
428	Mfl427					chromosome segregation ATPase
429	Mfl428					histone-like DNA-binding protein
430	Mfl429					hypothetical protein
431	Mfl430		3.2.1.86		3.2.1.21	6-phospho-beta-glucosidase
432	Mfl431					trehalose/sucrose/beta-glucoside PTS system IIBC component
433	Mfl432					transcriptional regulator
434	Mfl433					hypothetical protein
435	Mfl434					hypothetical protein
436	Mfl435					hypothetical protein
437	Mfl436					hypothetical protein
438	Mfl437				3.4.13.3	arginine catabolism aminotransferase
439	Mfl438					heat shock protein chaperone
440	Mfl439					50S ribosomal protein L27
441	Mfl440				4.2.1.2	hypothetical protein
442	Mfl441					50S ribosomal protein L21
443	Mfl442					hypothetical protein
444	Mfl443					hypothetical protein
445	Mfl444					membrane-associated lipoprotein
446	Mfl446		3.2.1.14			membrane-associated lipoprotein
447	Mfl447					histone-like/ribosomal-like protein
448	Mfl448					hypothetical protein
449	Mfl449					hypothetical protein
450	Mfl450				3.6.3.33	multidrug ABC transporter ATP-binding component
451	Mfl451					membrane-associated lipoprotein
452	Mfl452					hypothetical protein
453	Mfl453					hypothetical protein
454	Mfl454					hypothetical protein
455	Mfl455				5.4.3.6	Cro/CI family transcriptional regulator
456	Mfl456					histone-like DNA-binding protein
457	Mfl457					hypothetical protein
458	Mfl458					hypothetical protein
459	Mfl459					hypothetical protein
460	Mfl460					hypothetical protein
461	Mfl461					hypothetical protein
462	Mfl462					multidrug ABC transporter ATP-binding component
463	Mfl463		2.4.2.8	2.4.2.8	2.4.2.8	hypoxanthine-guanine phosphoribosyltransferase
464	Mfl464				2.7.1.63	Holliday junction resolvase
465	Mfl465					phosphatidylglycerophosphatase B
466	Mfl466		3.5.4.5		3.5.4.5	cytidine deaminase
467	Mfl467					hypothetical protein
468	Mfl468		4.2.1.11	4.2.1.11	4.2.1.11	phosphopyruvate hydratase
469	Mfl469				3.6.5.-	GTP-binding membrane protein, elongation factor
470	Mfl470					Cro/CI family transcriptional regulator
471	Mfl471					nucleoside diphosphate (nudix) hydrolase
472	Mfl472					hypothetical protein
473	Mfl473				3.6.5.1	GTP-binding protein LepA
474	Mfl474		3.1.1.23			lysophospholipase
475	Mfl475				3.1.26.4	ribonuclease HI
476	Mfl476	6.1.1.15	6.1.1.15,	6.1.1.15	6.1.1.15	prolyl-tRNA synthetase
477	Mfl477					hypothetical protein
478	Mfl478		2.1.1.177	2.1.1.177	2.1.1.34	hypothetical protein
479	Mfl479				4.1.1.12	signal recognition particle protein
480	Mfl480	6.1.1.22	6.1.1.22	6.1.1.22	6.1.1.12	asparaginyl-tRNA synthetase
481	Mfl481				3.1.3.23	HAD-superfamily cof-like hydrolase
482	Mfl482					lipase
483	Mfl483					hypothetical protein
484	Mfl484		2.3.1.234	2.3.1.234	3.4.24.57	DNA-binding/iron metalloprotein/AP endonuclease
485	Mfl485					hypothetical protein
486	Mfl486					hypothetical protein
487	Mfl487					hypothetical protein
488	Mfl488				3.6.1.1	exopolyphosphatase
489	Mfl489					hypothetical protein
490	Mfl490	6.1.1.4	6.1.1.4	6.1.1.4	6.1.1.10	leucyl-tRNA synthetase
491	Mfl491					hypothetical protein
492	Mfl492				2.7.1.6	30S ribosomal protein S9
493	Mfl493				6.1.1.19	50S ribosomal protein L13
494	Mfl494				2.7.1.5	glycoprotein endopeptidase
495	Mfl495				3.6.1.34	ATPase
496	Mfl496		3.6.3.2			Mg2+ transport ATPase
497	Mfl497				4.1.1.64	glucose kinase
498	Mfl498					hypothetical protein
499	Mfl499		3.2.1.93		2.4.1.4	trehalose-6-phosphate hydrolase
500	Mfl500		2.7.1.201			trehalose PTS system IIABC component
501	Mfl501					trehalose operon repressor, repressor of treA,B,C
502	Mfl502	5.4.2.1	5.4.2.12	5.4.2.12	5.4.2.1	2,3-bisphosphoglycerate-independent phosphoglycerate mutase
503	Mfl503					HAD-superfamily cof-like hydrolase
504	Mfl504		5.3.1.1	5.3.1.1	5.3.1.1	triosephosphate isomerase
505	Mfl505					hypothetical protein
506	Mfl506					hypothetical protein
507	Mfl507					hypothetical protein
508	Mfl508					hypothetical protein
509	Mfl509					spermidine/putrescine ABC transporter permease
510	Mfl510					spermidine/putrescine ABC transporter permease
511	Mfl511			3.6.3.41	3.6.3.33	spermidine/putrescine ABC transporter ATP-binding component
512	Mfl513				3.1.3.23	HAD-superfamily cof-like hydrolase
513	Mfl514		2.7.1.4		2.7.1.4	fructokinase
514	Mfl515		3.2.1.26		3.2.1.80	sucrose-6-phosphate hydrolase
515	Mfl516		2.7.1.211			sucrose PTS system IIBC component
516	Mfl517					sucrose repressor
517	Mfl518					hypothetical protein
518	Mfl519		2.7.3.9	2.7.3.9	1.17.1.4,1.17.3.2	phosphoenolpyruvate-protein phosphotransferase
519	Mfl520					hypothetical protein
520	Mfl521		6.3.1.5	6.3.1.5	6.3.1.5	NH3-dependent NAD+ synthetase
521	Mfl522				3.6.5.-	GTPase ObgE
522	Mfl523					hypothetical protein
523	Mfl524					hypothetical protein
524	Mfl525		3.6.4.13	3.6.4.13	2.7.7.48	ATP-dependent RNA helicase
525	Mfl526		3.2.1.26		3.2.1.80	sucrose-6-phosphate hydrolase
526	Mfl527					sucrose PTS system IIBC component
527	Mfl528	1.17.4.1	1.17.4.1	1.17.4.1	1.17.4.1	ribonucleotide-diphosphate reductase subunit alpha
528	Mfl529				2.7.13.3	ribonucleotide reductase stimulatory protein
529	Mfl530	1.17.4.1	1.17.4.1	1.17.4.1	1.17.4.1	ribonucleotide-diphosphate reductase subunit beta
530	Mfl531					hypothetical protein
531	Mfl532		2.1.1.74	2.1.1.74	1.4.3.16	tRNA (uracil-5-)-methyltransferase Gid
532	Mfl533				2.3.1.86	multidrug ABC transporter
533	Mfl534				1.17.1.4,1.17.3.2	multidrug/protein/lipid ABC transporter ATP-binding component
534	Mfl535				3.2.2.-	DNA processing/uptake protein
535	Mfl536				6.1.1.12	single strand binding protein
536	Mfl537		3.1.26.4	3.1.26.4	3.1.26.4	ribonuclease HII, primer excision
537	Mfl538				1.17.99.2	GTPase
538	Mfl539				6.1.1.12	50S ribosomal protein L19
539	Mfl540		2.1.1.228	2.1.1.228	2.1.1.31	tRNA (guanine-N(1)-)-methyltransferase
540	Mfl541					16S rRNA processing protein
541	Mfl542					30S ribosomal protein S16
542	Mfl543					hypothetical protein
543	Mfl544		3.6.1.1	3.6.1.1	3.6.1.1	inorganic pyrophosphatase
544	Mfl545					hypothetical protein
545	Mfl546				2.5.1.47	hypothetical protein
546	Mfl547		2.7.1.113		2.7.1.113	deoxynucleoside kinase
547	Mfl548		5.4.99.22		3.2.1.52	23S rRNA pseudouridine synthase
548	Mfl549				3.3.1.1	chromosomal segregation/condensation protein
549	Mfl550				4.1.1.70	chromosomal segregation/condensation protein
550	Mfl551					hypothetical protein
551	Mfl552					hypothetical protein
552	Mfl553					hypothetical protein
553	Mfl554		6.1.1.19	6.1.1.19	6.1.1.19	arginyl-tRNA synthetase
554	Mfl555				3.4.24.69	ribosome recycling factor
555	Mfl556		2.7.4.22	2.7.4.22	2.7.4.22	uridine monophosphate kinase
556	Mfl558				3.5.1.41	chitin deacetylase
557	Mfl559					hypothetical protein
558	Mfl560				2.7.7.6	elongation factor Ts
559	Mfl561					30S ribosomal protein S2
560	Mfl562					transporter
561	Mfl563		5.4.99.24		5.4.99.12	23S rRNA pseudouridine synthase
562	Mfl564					CAAX amino terminal membrane bound protease
563	Mfl565					phosphotransferase system phosphohistidine-containing protein
564	Mfl566		3.6.4.12	3.6.4.12	3.6.4.12	repair endonuclease ATP-dependent DNA helicase
565	Mfl567					hypothetical protein
566	Mfl568					glycosyltransferase
567	Mfl569		3.5.1.88		3.5.1.88	polypeptide deformylase
568	Mfl570				3.1.27.-	metallo-beta lactamase hydrolase
569	Mfl571					phosphonate ABC transporter permease
570	Mfl572			3.6.3.28	3.6.3.49	phosphonate ABC transporter ATP-binding component
571	Mfl573					hypothetical protein
572	Mfl574					hypothetical protein
573	Mfl575					hypothetical protein
574	Mfl576					permease
575	Mfl577	2.7.2.3	2.7.2.3	2.7.2.3	2.7.2.3	phosphoglycerate kinase
576	Mfl578		1.2.1.12		1.2.1.12	glyceraldehyde 3-phosphate dehydrogenase
577	Mfl579					chromosome replication initiator DnaA
578	Mfl580					DNA replication priming helicase
579	Mfl581		3.2.2.23		3.2.2.23	formamidopyrimidine-DNA glycosylase
580	Mfl582		2.7.7.7	2.7.7.7		DNA polymerase I
581	Mfl583		2.7.7.7	2.7.7.7	2.7.7.7	DNA polymerase III subunit alpha
582	Mfl584		2.8.1.4	2.8.1.4	2.8.1.4	thiamin biosynthesis protein
583	Mfl585					chromosome segregation ATPase
584	Mfl586				1.12.2.1	30S ribosomal protein S4
585	Mfl587		6.1.1.1	6.1.1.1	6.1.1.1	tyrosyl-tRNA synthetase
586	Mfl588	2.4.2.11	6.3.4.21	6.3.4.21	2.4.2.11	nicotinate phosphoribosyltransferase
587	Mfl589				3.4.24.69	phenylalanyl-tRNA synthetase subunit beta
588	Mfl590				2.3.1.41	fatty acid binding/lipid transport protein
589	Mfl591				2.7.1.2	fatty acid binding/lipid transport protein
590	Mfl592				2.7.11.1	ferric uptake regulation protein
591	Mfl593				6.1.1.13	acyl carrier protein I
592	Mfl594					hypothetical protein
593	Mfl595					hypothetical protein
594	Mfl596		1.1.1.27	1.1.1.27	1.1.1.27	L-lactate dehydrogenase
595	Mfl597		2.7.7.6		2.7.7.6	DNA-directed RNA polymerase subunit beta
596	Mfl598	2.7.7.6	2.7.7.6		2.7.7.6	DNA-directed RNA polymerase subunit beta
597	Mfl599					hypothetical protein
598	Mfl600				3.1.1.1	beta-lactamase
599	Mfl601				3.2.1.80	50S ribosomal protein L7/L12
600	Mfl602				1.10.2.2	50S ribosomal protein L10
601	Mfl604					ABC transporter
602	Mfl605					amino acid/amine (lysine) APC transporter
603	Mfl606					hydrolase
604	Mfl607				2.3.1.48	acyltransferase
605	Mfl608				2.1.1.45	50S ribosomal protein L1
606	Mfl609					50S ribosomal protein L11
607	Mfl610					hypothetical protein
608	Mfl611					hypothetical protein
609	Mfl612					hypothetical protein
610	Mfl613		6.1.1.7	6.1.1.7		alanyl-tRNA synthetase
611	Mfl614					HAD-superfamily cof-like hydrolase
612	Mfl615		3.2.1.86		3.2.1.21	beta-glucosidase
613	Mfl616				2.7.1.60	transcriptional regulator/sugar kinase
614	Mfl617		3.2.1.86		3.2.1.21	6-phospho-beta-glucosidase
615	Mfl618					transcriptional regulator
616	Mfl619					substrate PTS system IIABC component
617	Mfl620					hypothetical protein
618	Mfl621	3.6.5.3			3.6.5.3	elongation factor Tu
619	Mfl622				3.6.5.3	elongation factor G
620	Mfl623					30S ribosomal protein S7
621	Mfl624					30S ribosomal protein S12
622	Mfl625					hypothetical protein
623	Mfl626					cardiolipin synthetase
624	Mfl627					hypothetical protein
625	Mfl628					hsp90 protein
626	Mfl629					hypothetical protein
627	Mfl630		2.7.7.87		4.1.99.12,5.4.99.-	translation factor
628	Mfl632					polypeptide chain release factor methylase
629	Mfl633		2.1.1.297	2.1.1.297	2.1.1.-	polypeptide chain release factor methylase
630	Mfl634				2.7.7.6	peptide chain release factor 1
631	Mfl635		2.7.1.21	2.7.1.21	2.7.1.21	thymidine kinase
632	Mfl636				3.6.1.1	exopolyphosphatase
633	Mfl637					hypothetical protein
634	Mfl638					50S ribosomal protein L31
635	Mfl639		4.1.2.4	4.1.2.4	4.1.2.4	2-deoxyribose-5-phosphate aldolase
636	Mfl640		5.1.3.1	5.1.3.1	5.1.3.1	pentose-5-phosphate-3-epimerase
637	Mfl641				5.3.1.27	transcriptional regulator
638	Mfl642		2.7.1.15		2.7.1.15	ribokinase
639	Mfl643					PTS system ascorbate-specific transporter subunit IIC
640	Mfl644		4.1.2.13		4.1.2.40	fructose-biphosphate aldolase
641	Mfl645					multidrug ABC transporter permease
642	Mfl646					multidrug ABC transporter ATP-binding component
643	Mfl647					acetyltransferase of 30S ribosomal protein L7
644	Mfl648	6.3.4.2	6.3.4.2	6.3.4.2	6.3.4.2	CTP synthetase
645	Mfl649		2.7.7.6			RNA polymerase subunit delta
646	Mfl650				2.7.7.7	HD phosphohydrolase
647	Mfl651		6.1.1.24	6.1.1.17	6.1.1.17	glutamyl-tRNA synthetase
648	Mfl652				1.17.99.2	sodium-glutamate symporter
649	Mfl653				1.8.1.14	NADH oxidase
650	Mfl654		5.99.1.2	5.99.1.2	5.99.1.2	DNA topoisomerase I
651	Mfl655					hypothetical protein
652	Mfl656					Zn-dependent hydrolase/glyoxylase
653	Mfl657					hypothetical protein
654	Mfl658					xanthine/uracil permease
655	Mfl659					zinc metalloprotease
656	Mfl660				1.18.6.1	GTP-dependent nucleic acid-binding protein EngD
657	Mfl661					hypothetical protein
658	Mfl662		2.1.1.170	2.1.1.170	2.1.1.132	16S rRNA methyltransferase GidB
659	Mfl663		2.7.8.5			phosphatidylglycerophosphate synthase
660	Mfl664					putrescine/ornithine APC transporter
661	Mfl665		2.4.2.1		2.4.2.1	purine-nucleoside phosphorylase
662	Mfl666					ribose ABC transporter permease
663	Mfl667					ribose ABC transporter permease
664	Mfl668			3.6.3.17		ribose ABC transporter ATP-binding component
665	Mfl669					xylose ABC transporter periplasmic binding component
666	Mfl670					DNA-binding protein
667	Mfl671				1.-.-.-	tRNA uridine 5-carboxymethylaminomethyl modification protein GidA
668	Mfl672				2.7.7.7	cell division protein
669	Mfl673		6.3.4.19	6.3.4.19	6.3.4.-	lysidine synthetase
670	Mfl674		2.1.1.223		2.1.1.52	S-adenosylmethionine:2-demethylmenaquinone methyltransferase
671	Mfl675		2.7.7.7			DNA polymerase III subunit delta'
672	Mfl676		2.7.4.9	2.7.4.9	2.7.4.9	thymidylate kinase
673	Mfl677				3.4.16.5	recombination protein
674	Mfl678		2.7.7.7	2.7.7.7		DNA polymerase III subunits gamma and tau
675	Mfl679		3.5.4.33		3.5.4.12	cytosine deaminase
676	Mfl680				3.1.3.23	HAD-superfamily cof-like hydrolase
677	Mfl681				3.4.24.69	inner membrane protein translocase component YidC
678	Mfl682		3.1.26.5	3.1.26.5	3.1.26.5	ribonuclease P protein component
679	Mfl682.1				2.3.3.1,4.1.3.7	50S ribosomal protein L34
