# Supplementary material for: Genome‐scale metabolic modeling reveals key features of a minimal gene set
Source: Mol Syst Biol. 2021 Jul 20;17(7):e10099. doi: 10.15252/msb.202010099 (PMC8290834; doi:10.15252/msb.202010099)
Supplement: Supplementary file 6 — Dataset EV4 [file MSB-17-e10099-s003.xlsx]

## Sheet: Content
Dataset EV4 - Summary of genes, reactions and metabolites included in iJL208
Sheet 1 - Genes
Sheet 2 - Reactions
Sheet 3 - Metabolites

## Sheet: Genes
Gene_ID	Gene_name	Reactions	COFACTOR	PATRIC	RefSeq	DETECT	Sequence
Mfl017	serS	SERTRS	6.1.1.11	6.1.1.11	6.1.1.11	6.1.1.11	MLDINFIESNLVKVKEQLNKRSGDYSLIIDEAVELNVQRKSILKEVENLKANKNNLSKQVGELMRNKQSDEANKIKEEVTLINSKIEKLDDSLKLVQEQLTSKLQNIPNIPNDNMPIGNDDNDNVEVRQWGNELIKKHNTPHWDIADKLKLVDFEAGPKLSGSRFVVYTGLGAKLVRSLSNILLNLHTSKGYTEITVPLLVNPQAMYGTGQLPKFKEDAYITTNDQYLIPTGEVPLTNLHAGEILDLNQLPIHYTTYSQCFRQEAGSAGRDTKGLIRLHQFNKVELVKITNQESSEAELQAMVNDAEAVLQLFNLPYRVVELCTGDVGFSSSKTYDLEVWFPEQNKYREISSCSNCTDFQARNMQTRYRDANGEVKLAHTLNGSGVAIDRLIAAILENY…
Mfl023	Mfl023	GLYC3Pabc					MKKLLLTLSSVTLVGTAGMSVISCGVKPEKSVIFMLPGEAVGVGSTDKIDAYNDLVDEFNELHKNDSGFAPIKVKWSKSGTINDSILTGDNLPDLYISYADAVSLYANTKVSNQVRDMEASLGEAGFANLKNDIIDDAFLQEGQYKEQGSDKATQVVLPFGKSVEMSVINVNFFLEFISKISITDFDGASISPKVKTEFEKFNVNERKNLTNETGAMSKTTIFSDKTPKLNEQWFTEHGLNDALTTLQTALAPLTSVGSSSYTGESVDDLIRTIFAKNDNIIALAQVYNEIFNVESNIEVKYASKDGSVVVDPSNGKHFSFGIDSLANKYFMDHAARTNSGLIDITNEDNGFFYSANYDKATRVANVNFNKNSVGFNDTSEFLQAFKDIAVKNNKSGGS…
Mfl024	ugpC	GLYC3Pabc					MSIKLKNITIDYGNFLAVNDLSVNINKGELVSLLGPSGCGKTTALNAIAGLINTTSGQILFDGVDVTHKTPQQRNIGLVFQSYALYSHMSVFKNIAYPLYHSKDFKKELARDNFKYKNRLKDLKQTKSYELIIKQQNDFLNDLKSFLKLTNNNIKLLETEFLKKHKDSIISYTDQLFINYENSEVLKNHLVSYLYDKLKIKFNEIESVIESTILKKYKLLLTHKLDVRFQGTIGYYSWLNEKNVKDNKKHLAELIKTSKISKKQIRKEQKKVSAELDIFTASSTENGYDNYINSKNLITNSFIENEVAELEKEINDYFDKVLLKTKEPIIKNNKIENSISNISKKINAFKVSYLSKHEKLIVKYIKSISNKFPNEIEIKDNLINYLFNISKIEFNSVQE…
Mfl025	ugpA	GLYC3Pabc					MRKNKKDEGFVLIDDRVINPKGKKAKSKNMEKGRFDLINQLIWVLPGLFFVCIFSYFSIFIVFKYGLSANGANGVFILSIKNIGNLFTEPTHEFPIALRNTLIYVLVSVPISLLIALWTAKALSNVLSKRAFAFFQSAFFLPYVTSALAVAMAFSILFSTSDTSLLTQLLAKLGLSRVDWKEPKNAMIMLIIYGVWKMLPFKIIMFTAAFLRVDKRLYQAASIDGVPRWQQFWKISVPQIMPVIIYMITTGIIGSFKFMPFGLFANYEEAVKSQAQTAVFFIFSRINSGSGGLPSYSTGGAASIVLMVIILIMTLANRQLSKYLNKKYR
Mfl026	ugpE	GLYC3Pabc					MEKINNEWSKKTKTEDWIHKNSFKKISVKDKSFNQSESNVDSIIYVEKTTKVVSSEKDKHEIVVNKLTRKEKYENDLKFQEEQITLRESKIVVEANFFKRIWLKFCLSLFLFWNKKHFKIKHAFYIRSVNKRKDKTIKMAGDVWYRRIGSNLSNYTVLIIMLIAMIFPFYWMLITSFKPYSEVDTGVMESLWPKHWTLQAYKDMFTFVNNSGGRESIPFSRFFFNSLFIALVSTLVQLSVSVIGGFAIYNWRTKFNSLFMIIMFSIMMVPGEAMLLGRYWIAVQMQWRDTLFALIVPFIGNVFTIYLMSNAFYGLNRDLKRAAKVDGLSSFQYFMKIALPAVSATILTSFIISFIESWNSVLWPITVIDNQSGQWRTIPMLLYSLMNVSGMTSEEFPIA…
Mfl030	lysS	LYSTRS	6.1.1.6	6.1.1.6		6.1.1.6	MSERKFTEQELVRRAKLEKLIENKSNPYEVSKYVRTHSLKELIELFGGYEKDELATLQQTEISIAGRIKLYREAGNKAAFLNIEDQDSDIQVYVRQDEIGDAAFANFRELDLGDIVGFKGIMMKTNHGELSLRAKEYTLLSKALRPLPDKHAGIQDIEEKYRRRYVDLITNPESKRVFQARTKIIRTMQQILDERGYMEVETPILHSVKGGAAAKPFITHYNALDVDVYLRIATELHLKRLIVGGFDGVYEIGRIFRNEGMSTRHNPEFTSLELYVAYEDMFFLMDLTEEIFRKCNAAVNESSVIEYGGHKLDLSKPFKRLHMVDGIKQVTGVDFWKEMTVEEALELAKKHNVHVEKHNYTVGHIINLFYEEFVESTIIEPTFVYGHPKEISPLSKSNA…
Mfl031	Mfl031	PGL and G6PDA	3.5.99.6	3.5.99.6			MKIIKTKDYESMTDKTIEAFMEILEKNKHKERINVSVTGGNSPKLFYSKIISILNELAYLDKIHFYNFDEVPFRNDLSTGITSKDLEELLFSKAKIKQKNIHRLNVLNYKEYIDQLYKDGGLDVVLLGIGIDGHFCGNMSGVTKFGDKTRLINNIDLEGNISVPKLDLNLFHDQFVTMGPRDIMAARNIIMIANGKGKAEVIDQIVNGPVIEKVPSSILTLHPFFTLILDEEANSIANA
Mfl036	metG_2 or metS	METTRS	6.1.1.10	6.1.1.10	6.1.1.10	6.1.1.10	MPKKFYVTTPIYYPSGNLHIGHAYTTTLADILKRYKDMQGYETFFLTGSDEHGQKIEEKATEAGLTPIDYLEDKVESFKTLWKALKIDYTKFIRTTDSYHEETVKKIFTLLLDKGFIYKGNYEGLYCISCEEFLNADQIDENNMCKISNTKLELVKEETYFLKTSLFQEFMENEVLASEFLIPAYRRNEMLNSFVKPELKDLSVTRTSFSWGIPINEDPKHVVYVWLDALTNYITALGYLQNDDSNFQKFWADENTEILQLAGKEIIRFHSIYWPIILKSLGLRQPTHLLGHGWILSKDTKMSKSLGNVIDPIEMINKYGADALRFYIGYELPTEKDGNFTDDLFIESFNAHLANNVGNLISRINQMITKYFDGFIENDNIVYDDNLTAKGIETINLYI…
Mfl037	nox	NOX2	1.8.1.14	1.6.99.3			MKVIVLGTNHAGTTAVRTLKRLNPEIEVTTYDRNDVISFLGCGIALWVKGEVKDPNGLFYATPEILESEGINVKMKHEWVSIDADKKTVLIKNLETGETFEDNYDKVIVATGTWPLLPPIPGLDLKGVQICKNYDHAKKIQQANLDDSIKKVTVVGAGYIGVELVDAFVAHGKEVTLVDFADRIMPVYYDAEFTKHVEERMEKAGVKLALSQGVKEFKGANGKVTHVVTDKEEIPTDYVIFSVGVVAQTKQLEGVVELNDRKAILTNEYCQSSNPDIYAIGDCSTVFNKALNMEMPIQLATTAVRTGILAAANIVNGNKLASPGFTGANGIEVFGFKMASAGVSETSAKKMGLDYEAILLSDSDRPEFMSTYKEAWIKLVWDKKTRKIIGAQVASENNH…
Mfl038	lplA	LIPAMPL and LIPATPT	2.7.7.63			2.7.7.63	MINLFISKSNDPAYNLAVEEYLTYHYQTKDPILYIWQNSNTIVVGRNQNTYAEINIAEAMKDEVKIIRRNTGGGTVFHDMGNVCYSLIVNNDKNSQSNFEIALQPIIQYLRSEGLNANFSGRNDIEIDGYKISGNAQLKTNNKILQHGTLLFDVELPRILKYLNVDPEKIKHQKVKSKPARVANIKALLEGINKNIELTDFINNIINSYTKNEETKWIEFSETDELAINKCFEEKYQSRDWTFAKNENFEISNKKYLESKGLTEIKINVDKGKIQNIKIYGDFLGYIGTEALEFSLLNVNYDYHSVKNILDKFALKEIFGDNFEAEDILNLIFN
Mfl039	acoA or pdhA	PDH	1.2.4.1	1.2.4.1			MKYIGKFDPQKDEIVRVMDKDGKIINPKLAPSISDEELIKAYSIMNLSRRQDDYQNKMQRQGRLLSFLSSTGQEACEVAYTMVIDPKNDFFVSGYRNNAAWLTMGQTVRNIMLYWAGNEAGAKAPEGVNSLPPNIIIGSQYSQATGIAFAEKYQGKKGVAVTTTGDGGMSEGETYEAMNFAKLHELPVVFVCENNKWAISTPTVQQTKSLNIAVKAIATGTPSIKVDGNDFLASYAVAKEAVEFARSGNGPVLIEFDTYRLGAHSSSDAPDVYRPKGEFEDRVPYEPLIRLKAYMIEKGIWSEEKQTALNEEQDKHIAAEFAWVEQNKNYPIEDIFNYQYAELTNDLKDQLAEAKEFFAKYPETKDGGHH
Mfl040	pdhB or acoB	PDH	1.2.4.4	1.2.4.1		1.2.4.1	MAVINNIKAVTEALDVAMDRDKNVIVFGEDVGLEGGVFRATQGLQQKYGIERSFNAPISEAMFAGVGLGMAMNGMKPVVELQFQGLGLPALQNVIANISRMRNRSRGKWTAPMVIRMPMGGGIRALEHHSEALEAIFAHIPGIKTVMPSTPYDTKGLLLAAIESPDPVIVLEPTKLYRAFKQEVPDGYYTVPIGEGYKIQEGNDLTIVTYGAQTVDCMKAVEMIKSTHPTASIELIDLRSIQPWDKKMVIESVKKTGRLLVVSEAVRSFGVPAEIIATVNENCFDSLKAPLARCTGYDVVIPYDRGEGFHQVNPQKVVEAIKKVLDYKF
Mfl041	pdhC or aceF	PDH	2.3.1.12	2.3.1.12		2.3.1.12	MFKVKFADIGEGLTEGKVAEVLVKLGQEIKEGDALFFVETDKVNSEIPAPVGGKIANILISQGQEIKVGDVVIEIDDGSSAAEVTPVAEIKTKNEPIEENASVVGSTPVSNDVIASRATTNAAAEISNSGVKATPLARKIAADKKIDLSTIKGTGPHGRILVSDLDSAPVAVPNTNSATKTVVKSVDVDAPLSWDSIPMNGIRKATVKAMVKSQSENAAFTGMKNINITPTYDMRAMLKDGCESKGIKLTYLAFIVKAAAKVLEEMPNINVRIDAENNAILQVHNINIGIAVDTEKGLMVPVIKGANHLTIFEIANKIGELAKKARDGKLAMTEMKDATFTVSNFGSVGLDYATPIINSPESAILGVGTMTKTPIFVKDEIKAGWIMPFSMTCDHRIID…
Mfl042	lpd or pdhD	PDH	1.8.1.4	1.8.1.4		1.8.1.4	MFKVKFADIGEGLTEGKVAEVLVKLGQEIKEGDALFFVETDKVNSEIPAPVGGKIAKVLISEGQEIKVGDVVIEIDDGSATVEAAPAAEEENASVVGSTPVSNDLIPSRGPAPTQNVAAQPTPAPVATKHTDIEESFDVIVVGAGIGGYVSAIKTAQLGLKTLIIEKQYYGGVCLNVGCIPTKSLLRTAKVFEDIVHKAANLGIDMKTKDEPSINWNKALERKDGVVNKLTGGVKVLLTKNGVKQIIGEASALDKNTISVNGKKYHCDNLIIASGSVPNELPLPGFAEGRESGFLIDSTKILSLPKIPKTLTVIGGGVIGIEFGCLFAALGTKVTVIEGAPKILPMLDQDVTALMTKTLKEKYKIEIFTNAKVKEVKGKSVVFEIDGKEQTVKSDYCLE…
Mfl043	eutD or pta	PTAr	2.3.1.8	2.3.1.8		2.3.1.8	MYSVEQIKKILVDSDHKKTIVLPEGEEPKIQEVANTLVKENISKVIMLFQKSESIPSSLDSKIEVIAIDKLDKQPLIEKFMDLRKDKTNLEQATKLMGQANYIGAMLVKMEKADCMLCGITYTTADTIRPALQIIKTSPNVALAASVFIMNKGEENYFFTDCALNLKPTSQQLADISKMTAKFAQSFDVKNPEVALLSYSTAGSGAGEDVVRVKEAVELLDSQTVDFNYAGEIQFDAAWDKEIRDKKFKDCKLTKQTPDVFVFPDINAGNIGYKIAQRMGGYEAIGPFILGFNKPVNDLSRGATLTDIMNTAIITIYQALEA
Mfl044	ackA	ACKr	2.7.2.15,2.7.2.-	2.7.2.1		2.7.2.1	MILVVNAGSSSIKFRLFNDLDKSNPIDILDGLAERITVDGAVSFKYEGKKYEYNVELPNHEVAIKFILDKLIELNIISNVDDINAVGFRVVHGGTISKSSIIDQKVFDTIKDAVKLAPLHNPGAITAIEAIEKVMPKAKLVACFDTAYHQTLAEEQYLYAVPYSWYKEHGVRKYGFHGISYQYIAEKMSEVLAKPKDQLNLIVCHLGNGASITCIKNGKSFDTTMGLTPLAGVMMGTRSGDIDPSIIEYMCKELQLDVSKITNILNKESGLLGLSGKSSDMRDVTGGYFKGDEDYKRALNKYTQVSADYIIRFANLLGHNIDGIVFTAGVGENSIHTRQFILEKLPLLDIEIDNAKNEESYGDYKYISSPNSKIKVLAVRTNEELMICKDTINLTK
Mfl045	Mfl045	P5CR	1.5.1.2	1.5.1.2			MKRVLFIGLGHMGSSLVKGVLKNSNNKIEVFGYDVIKEVQDKAIKNIQGLRPLKDISEIELKKIDYIVIGTRPIDVEPLCKNMDQLNIDGKTIICMANAVTIEDVQNNFVKNKKVSVIRMMPNMNASIQKSVTALATKNASNETMKFVSEMFELCGIVENIDEDKFGTLTAISGCSPSYIISFFKAMTDYAIDKGFEKEQAFRIIEEAIIGSVMNASKSEVELRTMVDQICVPNGSTIEGQKILDNKNFEKIIQEALTAATKKATK
Mfl050	pmsR or msrA	METSR_R1 and METSR_R2	1.8.4.11,1.8.4.12	1.8.4.11	1.8.4.11	1.8.4.11	MENKTIYLAGGCFWGVQAFFDYQKGIIKTTVGYAQGDIDNPTYEEVCTGKTNHTETLKIEFNEKEISLKEILDLYFSIINPFLLNQQGNDRGTQYRTGIYSINEFDFTFVKKYLENFQKQTTQKVVVENEILKNFFDAEEYHQKYLDKNPNGYCHIDLSDYKK
Mfl052	acpD	ACPpds	1.7.1.6	1.7.1.6			MKKVLVINSSVSQLNNSDSLAMSNMFIEEYKKMNPNDEIINLDLNETKMSQKTLTRNNIAEYFNQEDSFDFIEQLKSVDKIVLNFSMVNWGIPAILKNYIDHITIANLTFTYKGSTDGNAIGLLSNIQDVQILATKGGTGTPNSAFTEYVKNIWEFLGAKVKSEIIINEMMDIPPYAEQSPIENLEKVKEQILKAAKNF
Mfl056	Mfl056	AMPEP8 and AMPEP3 and AMPEP5 and AMPEP13 and AMPEP6 and AMPEP1 and AMPEP9 and AMPEP11 and AMPEP10 and AMPEP14 and AMPEP7 and AMPEP4 and AMPEP2 and AMPEP12	1.5.3.10				MKEFRLHIFHTCEVNFYLMPFCLLLNKFLTLIIIMIIIYLVKEKSTLKTIKTKMVYSETTEIKKSKFICTAFQVNSKEELEQFLKDFSLKDARHNCYAYKIGTKNVFGGYSDDGEPKGTAGKPIFNVIEKNNLTNICVLVTRYFGGIKLGAGPLTRAYTSSAANIIKIVELEEIKEINSLSITFKINNIKDIELFLSKNNIEIMNKTFNESLCIFELNTFEETLLEIKHLLN
Mfl060	Mfl060	DHFS	6.3.2.8	6.3.2.17			MISVDKFLIPIQQRFQNEYNLDKVLKQLNNIEKKIPTINVVGTNGKGSTSFFLSHGLKTKYKKVGLFISPAFLYHNERIQINNEPISDEDLKKYISKVEKFIKDYNLTFFEIWTLIAIMYFYDNKVDIAVIEAGIGGLKDSTNLFSNQIAAILTSVSFDHTEILGNKIEEIIDQKVGIVKENSTLYVSADNKEHFETIKNAIKVNASIIYSDKYEKEKIEYQKGNKGVVKNILQDLGIKDLSCLNLNSLTGRFTEIEFKEKKIIIDGAHNVDGVRALISSVSNKKDWTVLYGAIDGKEHQKILTMLDENFENVNITTFDFHKAWDIDLVNHINKVKNWKEFIDSSEKNIIICGSLYFIPLVYKYLLEK
Mfl061	Mfl061	FOLt					MLFWITNIIAMLLIIAMFFIGIFIDKIHAKKFTVKNITLLGLIVALSIILTNVIGYSMVFGFRIMIGNFMIFFAGMVFGPLGGIMAGFCSDLVGSMINITGTFHFGFMLSKIFIGFCGSLVFIFKKNNFWFIKMIFFLIFSLAITSFLITPICLVASGLGSLATINYVKKIIILPIELLIFIPSLFACLKISSLLLKNEIQQPSKPWFLRHGELKFHIDKKANK
Mfl064	trxB or trxB_2	TRDR	1.8.1.9	1.8.1.9			MKKHINENLKDILIIGGGPAGLTAGVYAARAGMKTIILEKEAPGGKMVKTDTIENYPGFDSIKGPDLALKMYMQVMNLGAEFVYDEVIKIEKMDNYFIVTTLNGQIIEALSVIVATGTLENKLGIPGEDNLYGKGVSYCAVCDGAFHKGNPVAIVGGGYSAVEEGIYLSKFVSKLYVVVRKDHFRVDPVTLSKLEQLENVEFLMNSVVKKVNGIDKVESVEIENVITKEIKTVPVTGLFPYIGATPVTEFLENLNLDKNEGYLTGDAKLKSNIKGLFIAGDVRDVPLRQIAIAAGDGALAGQMAVNYVQEL
Mfl070	pepA	AMPEP8 and AMPEP3 and AMPEP5 and AMPEP13 and AMPEP6 and AMPEP1 and AMPEP9 and AMPEP11 and AMPEP10 and AMPEP14 and AMPEP7 and AMPEP4 and AMPEP2 and AMPEP12	3.4.11.1	3.4.11.1			MIQINETKNTIKIVGVKDNSKNTFIKNKVGVPTLISEDKTIYIVFKKDEETFTEQIKKGIEATISNFDFDVDIDIDSFENVCDGISKEEIIKTVYETISFSTHKGLSIEKVEKETKYNLIFTGKHQELINQLTIVCEYINYARDLQDTPPNIGTSEYYADKLVSDAKDIKGLKVTILGRKEATKLNMGLFLGVNAGSAHEPRIVVMEYCGDSSKPKTGLVGKGICFDSGGYNLKPSNYMEGMKFDMSGAAVVLSATMALAKAKAKANIVAVGMFTDNKIGQNATLPDSVIESMSGKKVLIFDTDAEGRLVLADGISYVVKEKQVDQIIDASTLTGTVLFALGHNATGAFSHSDKMINELNEASQKSGERFWRLPIFKEHLKQVKKDAAPLADLTNACRV…
Mfl071	pepA	AMPEP8 and AMPEP3 and AMPEP5 and AMPEP13 and AMPEP6 and AMPEP1 and AMPEP9 and AMPEP11 and AMPEP10 and AMPEP14 and AMPEP7 and AMPEP4 and AMPEP2 and AMPEP12	3.4.11.1	3.4.11.1			MITLNKKNHDIKLVAVADNKANEFIKDSAGAVTFISEDKTIYLVIKQKGCRVKQIKAGLKSALSTYTKNLNIDLDSIINQLGEENKDLVFNTVYETISFLSHDVVSFKKESKPSKIEFNIETKNDFSELEAAAAIKTEFINYARDLQDTPPNIGTSEYYAEKVSKDAANIEGLKVTVLGRKEAEKFGMGLFLGVNAGSAHEPRIVVMEYCGDSSKPKTGLVGKGICFDSGGYNLKPSASMLGMKFDMSGAAIMLSATMALAKAKAKANVVAVAMFTDNKIGQNATLPESVLTSMNGLTVEINNTDAEGRLVLADGMTYAIREKGVEQIIEASTLTGALVVALGSSAIGVFTHQDELWNTFEKASLKTRERMWRLPIFEEHLERVKSGAVLGDLSNAVKG…
Mfl072	pepA	AMPEP8 and AMPEP3 and AMPEP5 and AMPEP13 and AMPEP6 and AMPEP1 and AMPEP9 and AMPEP11 and AMPEP10 and AMPEP14 and AMPEP7 and AMPEP4 and AMPEP2 and AMPEP12	3.4.11.1	3.4.11.1			MITINTNKLEYKLIAVPNNETNINILDKPSCVTFISESKTFYLVIKKDSMSYLRQLKLGLASFIQMCKGDTNIDFNSFVKVIPNVNKEIIFNVICDVILFETHKFITYKKDVKTNDYLFNIDQSEDFSDLLDENILKNKYVNYARDLQDFPPNIGTSDFYGEKLLKDSSKIEGLKVSVLKNKELKELDMNLVLAVNQGSNHDANVVVMEFNNNPGGKKIALVGKGICFDTGGYDLKPSAFIEGMKFDMTGAAIVMSIAMALAEAKAKINLVAVGLFTDNKIGQKAVLPESIIKSKNGLTVEISNTDAEGRLVLADGITYAIREKNADVIYDIATLTGATAMALGESASGVFTEFDEMWKKLNEASNYTTERFWRLPIFAEHKEQVKNDSVLADLTNSCK…
Mfl074	Mfl074	ADSS	6.3.4.4	6.3.4.4		6.3.4.4	MREINSLVVVGSQWGDEGKGKMTDYFAQKADVVVRFAGGDNAGHVINFNGQKHKVTIIPSGIFNSEVTSVIGNGCAVNLINLVKELETIKNSGVKLGKLLISDRAQLILPYHILIDGAQEESRGARKIGTTKRGIGPTYQDKAARLGIRVADIEEEDFKETFKEIFEYQMMFLDRMFNVESIDFEETYANLINAYNVIKDCVTDTGIFVEQAIKNGKKVLFEGAQGALLDIDHGTYPYVTSSNTSANNASTGTGISHKLINNTLGVVKAYSTRVGAGAFPTELLNEVGDGIRERGHEYGSNTKRPRRVGWLDLVALKHAIRTSGIDYLFITLLDVLSGVEELLICDKYILNGEEINYIPATSSKHEKCKANYISMPGWKEDITKVKHFEELPLNAKNYL…
Mfl075	Mfl075	ADSL1r	4.3.2.2	4.3.2.2		4.3.2.2	MIKRYSVNKIEKIWDENNKLNVWLDVEKKVTFAWMKLNVISKEEYLLIDKNAKINIGRMLEIENETRHDVVAFTRAISETLGNEKKWIHLGLTSTDVVDTAQNKLIQESNEVVLESLINLKNTLKEKALIYKKTLTMGRSHGIYGEPTSLGLKFLLWFDEIDRQIERFSLARKQIEVAKISGSMGNYANLEFEIEEIVAEQMGLGIDNISTQVTQRDRHAFLISVFANIASTLEKIATEIRLFQRSEVKEWHEGFKANQKGSSSMPHKKNPISSENITGLSRYLRSFTNTAFENNVLWHERDISHSSNERIIFSDVFNVLVYTLDRLKNTLDDLVIDENKMLEHINSQFNVFYSQPILNYLLINCDKSREEIYDFIQKCTFETMNNKVDFKQSLINNGI…
Mfl076	prsA or prs	PRPPS	2.7.6.1	2.7.6.1			MLSKKENVHIFGLTQGVELAQEICDILGVKRKEVKTLKFADGEILIESLDSVRGKEIFVIQSTSTPVNESIMELLIAIDAFKRGSAEKINVVIPYYGYARQDRKAKGRQPITSKLVADLLTKAGADRVMSIDIHSPQSMGFFDVPMDNFYTAQTLATEIIDTIELNNWDPSNCILVSPDYGGMTRVHKVESYTGGVTNGIAVIGKRRPEPNKAEVEFVLGDIKDKHCFIIDDMIDTGGTIINAAKALKEQGAKDVHIFACHGLFNGPAKERMEAAIKEKIVEEVVVTNTIQIADEKKFNGLKIISVAPLLAEMIDSSISHESLTEVYNNKKQIIWDRAQCIVNKFKK
Mfl086	Mfl086	FOLt					MMDNFLKWLMSGNHLAYASSLLTFCCLALFGLGSFIYKKYLVRKGEFFISPTFNTKNITYMGIMIACSVSVTVVISLVAPITVFPPIRVAFEGIMIKITGMIFGPIIGLIVGLITELLTMLFIPSFIHPAYFLVAIGFGFWAGMASFTFKLKSKQQWITITIITLFIIAATAFLYNTLQYLTPDENGNVKLFGIAVKKELIPMLFIIMMGILLSICYIMCGIFVLLKKQKWLEIILPIFLICIVTEILITVLTAAWGDAGLLTSNTDDGYISMVALRVVQIPLKIIFNTALLATVYSVLRPLIKK
Mfl087	cysS	CYSTRS	6.1.1.16	6.1.1.16		6.1.1.16	MKLFDTLTQEQKNINKEVINIYSCGPTIYDYIHIGNARPIILMDTLIRFLESEGIKVNFLQNITDIDDKIIEKAIQENKTEKEITDKYLSAFLQNLKDLKIRMPDKLIPISEKISEMNLFIDDLVKLEAAYNVDGDVYFDIQKFSDEYGKLSNKKINDLISGNRVEIEDKKNNPLDFSVWKKTEKGITFDSNFGKGRPGWHTECALLIDEYFKGETIDIHSGGIDLQFPHHENERIQFIAKHGKEISDIWVHNGHLTINGEKMSKSLGNTMTLTNFLANYNSDILRWIFLTTYYKQPLNINDDLIEQANKFIQKINNLSKKIKQLLIENKFVKTNQFDEEIIKQFKIHMKNDLNTSRVLTLLEDTLKDINKLSTLKEFDDLFLKINSLNYILKTLGLSI…
Mfl094	dppB or oppB	DIPEPabc8 and DIPEPabc13 and DIPEPabc6 and DIPEPabc11 and DIPEPabc4 and DIPEPabc2 and DIPEPabc9 and DIPEPabc14 and DIPEPabc7 and DIPEPabc10 and DIPEPabc5 and DIPEPabc12 and DIPEPabc3 and DIPEPabc1 and DIPEPabc15					MIKSKNKSTLKNFNLDVLDLDLNEELIYAQPTFWRTVSYRFDELKEEASKYFRRHPLIGYSFKRIVYGLLTLIVSIAIVFFLVNFVTPDSSYLPDVSELGKMGIGTSGPKYDAFLQTRLELFGVSGNAIERLLRYFKNIIPFIPKHILVGQSVIFPNASELSNSQIIINTVLFTGGQVDGLLKSGSKELIDAITISASYKTVWIYLGVVKSSSMGMPGSTEVTSLFASAIPYSFGIGSVAVLFSYLIGIPLGIEAAKRKGKATDGAINGTATFLLAVPSLVIVIAIYLISILVFGHSSIFSSGSFWTRFWPVVALVILMAPTTIILTRRYVVDEMTADYTKFAYAKGLGESKVFYVHIFRNAGVRILRELPLDLAFTLFGASILTETQWNIPGMSQLII…
Mfl095	amiD or oppC or dppC	DIPEPabc8 and DIPEPabc13 and DIPEPabc6 and DIPEPabc11 and DIPEPabc4 and DIPEPabc2 and DIPEPabc9 and DIPEPabc14 and DIPEPabc7 and DIPEPabc10 and DIPEPabc5 and DIPEPabc12 and DIPEPabc3 and DIPEPabc1 and DIPEPabc15					MINIDKEKFERENKVNFEEIDEKMFEVVEEQTSESERLNSKPYSYWKSVGKLLVTSPTFMISILVLITVLLLAFIVPEVMNYKNTSSTIGDPALPSWDHIFGIGMNGEDLFARVWAGTRTTLLFAFLIAAIQVAVGVILGSIWGYFRKSDLIFIQVASIITIVPQFILLLLMVFLFNSKGYWVIVFAISLQAWVGIAQMVRVQIMLVKNTDYNTASISLGSSSYRIINKNIMPKILPVIVQTAAFAIPTAISIEASLAYLAFDFIPAGQTSLGQILNQVMNETKWQIYPNLLIAPMAVIMIVSVVFFLAARVFADSLDPKNHR
Mfl096	dppD or oppD	DIPEPabc8 and DIPEPabc13 and DIPEPabc6 and DIPEPabc11 and DIPEPabc4 and DIPEPabc2 and DIPEPabc9 and DIPEPabc14 and DIPEPabc7 and DIPEPabc10 and DIPEPabc5 and DIPEPabc12 and DIPEPabc3 and DIPEPabc1 and DIPEPabc15					MATNKDKIISLQDVVVKFNVRGRMLTAIRNVSFDIYDGETVAIVGESGSGKSVLTKTLTNMLESNGYISNGTIMYFPTEESKNNSETAVKEDVNLVNYHKGSLTSDTRRKIKKSNYKTINNAKIRLEALNARLGVKGVDTDDILAKIKQESEIIHDAYYELSTFSRLRKRTVLRLTPTMKEISSKKRNLSLIKGRQILAGLRILAEQEFLTEFELNLKHVLEKLKNGETVEEHEVNTLLAAWKFQTTPAWLNKREAIKKLKQVRGGTIATIFQDPMTSLNPLLSVGFQISEAIRLHNKVSRHAAKQQAIELMNKVGIPNAEKRYHDIPGKYSGGMRQRIVIAIALACKPKVLICDEPTTALDVTIQAQILELIKELKKEFNLTVIFITHDLGVVANVAD…
Mfl097	dppF	DIPEPabc8 and DIPEPabc13 and DIPEPabc6 and DIPEPabc11 and DIPEPabc4 and DIPEPabc2 and DIPEPabc9 and DIPEPabc14 and DIPEPabc7 and DIPEPabc10 and DIPEPabc5 and DIPEPabc12 and DIPEPabc3 and DIPEPabc1 and DIPEPabc15					MAKESIIKVRDLLIEYGHGKNKVSAVKEVSFDIYKGETFGLVGESGSGKSTIGKALMGIEPINDGTIYYQDTLAFGKAPNLIKMNEKMEHHIKVMKLNQTAITKALEIYSEEYKRVYFKYIEGKYYDLKSKETVEYSDNKIRKIEEGLDLKDHKLVSKSKDPKLKLVEDAVREIIKRILKLYKLQDKSLAFLKMLKEDGIINPELLKKVNELHSKTNKLTVKIRKSESKMYLTIQEIEKVRNDVRKGKYKSVKRFFFDLGKLLEVLIAEHKLVSPMISDLKQAQKLSSAIVSTGSDKKQWLKWIDEKIATIDDKSKVAEFELIKDLMSIESIQKTLEKSPKYSLPTSSERHELKKQMQMIFQDPASSLNDRMPVEEIIAEGLDNFPELYKNEQAAQTYI…
Mfl098	Mfl098	DIPEPabc8 and DIPEPabc13 and DIPEPabc6 and DIPEPabc11 and DIPEPabc4 and DIPEPabc2 and DIPEPabc9 and DIPEPabc14 and DIPEPabc7 and DIPEPabc10 and DIPEPabc5 and DIPEPabc12 and DIPEPabc3 and DIPEPabc1 and DIPEPabc15					MKKLLSIIAAGTLVTTAGSTLVSCGMSTTKLMARKVNTKEYKGFMTAALNTWSPGSTMQNSDSIILENLYDGLLTPNAHGEIEGQMADWWGHNAKGTEYYFHLRDEEKTSEDGRKTGIPKWTAVRNGEIKSTQNVSTMDFYNAFRFTFNPNSSADGAAPTNGLFKNGTALEGILSTISEYDATVLGGANFSRTTAQGGEQNIGSEYISTRNFDIIVMLINLWTATPEGQTIINKLADAKLNPILDVNGNPTGKYDRTPEFDNLIAEMKKYQGETAFQKLISDSSQNGGMMAISLSSEGLGTAASSKGTYDTRTEQMYNIRYTLENASTSFFTSAAGYGSLKPLPDYAVSYSDNQNRSWYNFSKRYQPSLNEMWFSGAYYVQSYKASSNTILLKNPNYYQ…
Mfl099	Mfl099	LPLPS_mf		3.1.1.23			MKERIINSLDDNKISIYIWDEVKNPKAIIQLVYGSCEHSLRYKEFAKKMNDNQIIVISSDHRGHGKTALLNNKPLGYFSKNNGWNIIISDLKQVNSFIKNQYMNLPIIMLGHSMGSFMARTYMIDYPNTVDAYVISGTAWHNKALLIFSKNIAHIRSKINGGKKPDNFIWKLSYKPLNKKFNSKKATGFEWLSNDSINKNEFILDPLTGQVFSSSAFKDMFYGLTYIQKKSNIKKIKKSTPILLISGKEDPVGNYGKMVLKTNKIFRQNNLNVKVNLYENQRHEILFDEKKSKVEKDIIVFINETLQNK
Mfl105	lacA or rpiB	RPI	2.1.1.13	5.3.1.6		5.3.1.6	MNKIYIANDHTAIEMKNAIKNHLEKKGYEVIDLGNNDGNSCNYANIGITLAEAVVADENNKGIALCGTGIGISIAANKVKGARAGLVYEVQTAELTRQHNNANILATGARLIAVDKALLLVDTFLNTEFEGGRHQERVGTLDEYNK
Mfl106	glyA	GHMT2r	2.1.2.1	2.1.2.1		2.1.2.1	MSTINKNILESLKGELKRQQDHIELIASENYVSDAVLQLSGSILTNKYAEGYPDKRYYGGCEFVDQIEKQGIELAKKIFNAGHANLQPHSGSQANEAVYRALLQNGDKVVSMSLDAGGHLTHGYPINFSGNNYDFKFYGVNRETEEIDFDEVRKVVLEHQPKLIVAGASAYSRIIDFKKFREIADEVGALLMVDMAHIAGLVAGGAHPNPMEYADVVTTTTHKTLRGARGGMILSKAEIGKKIDSSVFPGTQGGPLENQIAGKVQALYEADTPEFKEYVHQVVANSKAFAKALADNGMRLIANGTDNHLINLDVKNTLNVTGKDAEKILESIGIVSNKNMIPFDTEKPFVTSGIRVGTAAMTTRGFKEEQFVEVAKIIASALKDQSETNLNTLSKEVAK…
Mfl107	upp	UPPRT	2.4.2.9	2.4.2.9		2.4.2.9	MAFTELKHPLIIDKLSRMRKKETSSKDFRENLNEIAQLMVYEIFRDLELEAIEIETPMTKTVGYTIDKPIVLVPILRAGIGMLDGIQKLIPTARIAHIGLYRDEETLEIHQYFAKKTESIDESYVIIVDPMLATGGSANKAIDIVKGWGVKNIKFVCLVAVEPGISNVLEKHPDVEIYAASKDEKLSDKGYIIPGLGDAGDRIFGTK
Mfl109	atpB	ATPS4r		3.6.3.14	3.6.3.14		MLEGLWSLTTQFSAIIITTILICAICITYNIKVRGQDEDKELSGLIVIIDMFVSSVENLVISIMGRKYRKLTPYFLYICLYIIVGSMVSLLGFESPSSSYTVTLSMAFVTFVMIYYFAFRYQKWAYLKRYINPIEIFTQFTPLLSMSFRLFGNLLGGSIILGLVYAMFIGFQSSWAHGTISFGDEGMHWPSFGFWNAGVLGDDAWKMQYTYWWSGVNIFTSVITPFLHMYFDMFDAVIQAVVFTMLSLSYWAEGMGEEQELTHKGEDRNSSKKTQKLKRIELQK
Mfl110	atpE	ATPS4r	3.6.3.14	3.6.3.14			MLFTDYMANFLVGYFSVLSSIMPLLAETSSTGEGLKLLGAGVAIIGVAGAGIGQGAVGQGACMAIGRNPEMAPKITSTMIIAAGIAESGAIYALVVAILLIFVA
Mfl111	atpF	ATPS4r	3.6.3.9	3.6.3.14			MIFFAETQTAGVPEIITSLFPNLPNFIAHVIATIVLVVILSKLMYKPFRKTIKDRRNKINELLSEAVQKQTEANIGVRKAEALLQDAKTESSLIIQTSKVDADIQKTHIISEAHKYADIIKNQAEKDIAQERSKIEAEIKTTIVNVAFDAAEQILQTEINKTKNKKIVDEFIENLDK
Mfl112	atpH	ATPS4r	2.1.1.46	3.6.3.14			MVLKDNVIDNWANALTKIAVKENKVKKMLEQAHVLIEVLKNKNEFVDILTFKSAHDEEKRIKIIDDTFSQFNIDEDIMNAFKILVHMQAFVNARDILKKLRGKLVELDNMTYGVVWSTEEISAAQIKEIEEKMSKKINKEVKLVNKIDTKLIAGIQVVVHNKVYDGSLRSKLDEMKYQVLKEK
Mfl113	atpA	ATPS4r	3.6.3.14	3.6.3.14	3.6.3.14	3.6.3.14	MALNIKEISEVIEKQIKNYGKDIIEAEQGSVVTIGDGVSLIYGLDKALMGELLIFPNDVYGMVLSLEEGAVGAVILGDYKLIKEGDIVKRTGKVVETPVGDAMIGRVVNALGQPIDNNGPIKTKKSKPVERIATGVMARKSVSQPLETGILGIDASIPIGKGQRELIIGDRQTGKTAVAIDTIINQKGKNVKCIYVSIGQKDSTIAQVVEKLKKFGAMEYTTVVNAGASDSAPLQYLAPYTGVTIGEEWMENGEDVLIVYDDLSKHAVAYREMSLLLRRPPGREAYPGDVFYLHSRLLERAARVNEKFGGGSITALPIIETQASDISAYIPTNVISITDGQIFLSSDLFMAGIRPAINIGPSVSRVGSSAQIKAVKQVSGTLKLELAQYYELEAFSKFG…
Mfl114	atpG	ATPS4r	2.7.7.9	3.6.3.14	3.6.3.14		MANLSNLKTQISNTQDIGKITNAMQLVASAKLRRIGKKVTETQEYVSEVYAIFNEIIKHSSESIYLKNSANDIKKTLWVVVNSNLGLCGGYNANVNKLVISNFKKEDQIYAIGSKAVSAYNSKKIKIKNECTDVDIDFSPAQAKQIGNELLSYYSSGEFDEIQIVYTKFINNVTFEPTKLRVFPIIKEETQETSSSYYSFEPSAEEVLNNAVTLYLSTIIFGTIVESQVSEQASRRLAMENATNNGKELEYNLSIQYNRERQASITQEISEIVSGANALMG
Mfl115	atpD_1 or atpD	ATPS4r	3.6.3.14	3.6.3.14	3.6.3.14	3.6.3.14	MAAKKTTSKNTVNSANGFVFQILGPVVDVKFSEDNIPMIYDALVVDNNGVELVLEVEQHMGDEVVRTIAMGPTEGLAKGLPVINTNAPILAPVGDDVLGRMFNVTGHAIDEKPEFTGKRMPIHRDAPAYEELITNAEILETGIKVIDLMIPFAKGGKIGLFGGAGVGKTVLIQELINNIAKAHSGVSVFAGVGERTREGNDLYHEFIEAGVLDKTSLVFGQMNEPPGARMRVALTGLTIAEHFRDEKNMDVLLFIDNIFRFTQAGSEVSALLGRMPSAVGYQPTLSTEMGSLQERITSTNKGSITSVQAVYVPADDLTDPAPATTFTHLDAKIVLDRSIASLGIYPAVDPLSSSSRMLDPEIIGEEHYNVALGVQGTLQKYQDLQSIIAILGMDELSAE…
Mfl116	Mfl116	ATPS4r		3.6.3.14			MAINLIITTPNGKFIDNKKVDIINLKTIDGDIGVLGNMSPLVTALKIGNMNFKVNNQTHWIHLHRGLAIINATECKIITERLYLVNENGTKIPTPDKLD
Mfl119	deoA	PYNP2r	2.4.2.2	2.4.2.2			MNYSFSEIIEKKKHSIELSAEEIKWLINSYVKNNVTDYQMAAFAMAVYFNGMTKAETLALTQSYVESGYVYDVSEVTGLKADKHSTGGVGDKTSLVYSPLVASYGVKVCKLSGRGLGVTGGTIDKLESCKGWTSELSKEKFIKTINEVGMSITGQSDDIVPADKKMYALRDVTGTVDSIPLIAASIMSKKLVIDSDSLILDVKVGAGAFMKNVDIAEKLANEMITIGHGYNRKVSILLTDMQKPLGKAIGNAIEVKEAWDTLNNNGPEDLKEVVCTAAGLTLTDLGIFDKLEDAITDCYKKLETGECAHYLEEFVEAQGGNFELIKNYDQNFTTKNKIEVFAEKDGYIISQDAETIGLLSMDLGAGRKTKEDLIDFSAGIYLNKKTGDVVKTGDVVLTF…
Mfl120	manB or cpsG	PMANM and PGCM and PGALM and PPM2 and PPM	5.4.2.2	5.4.2.7		5.4.2.8	MVFDKNNKVYSEWINSQKLDDELKSLLVNATDDELHAAFEGIELEFGTAGIRGILGAGPGRFNVYTVKKVTIAFAELLKQNYPNRLNDGIVVGHDNRHNSKQFAKVVAEVLSSFGIKAYLFKENEMMPTPVVSYATKFLNCIGGIVITASHNPSEYNGYKIYDPYGCQLQDEQTAIIAKRMDEITDILNWEYKINDSLIETVSENVIKEYVDMIKNLEFYKKEQEAKKDLKIIFSAVNGTGTKFTPKILRESGYNVIEVEEHAFEDETFKNVVNPNPEFDPAWKIPLEYGIKHDADIIIMNDPDADRFGMAIKHDGHFVRLDGNQTGPILIDWKLSNLKRLNSIPKNPALYSSFVTSDLGDRIAHEKYGVNIVKTLTGFKWMGREIAKEEDNGLNFVFA…
Mfl121	deoC_2 or deoC	DRPA and TALA	4.1.2.4	4.1.2.4		4.1.2.4	MKLNKYIDHTLLKQDATKAEIKQLCDEAIEFDFATVCVNSYWTSYCKELLKGTNVGITNVVGFPLGACTTATKAFEVSEAIKDGATEIDMVLNIGALKDKNYELVLEDMKAVKKAAGSHVVKCIMENCLLTKEEIMKACEIAVEAGLEFVKTSTGFSKSGATFEDVKLMKSVVKDNALVKAAGGVRTFEDAQKMIEAGADRLGTSGGVAIIKGEENNASY
Mfl143	cdd	DCYTD and CYTD	3.5.4.5	3.5.4.5			MTEKQNVFKELLKLKDNSYSPYSNFKVACLIYLNNNEIIKGVNVENAAYPATICAERTALSQVYSLGYKKEDIKSLELYTDSESLGSPCGVCRQVISELVNWTTPISIYNKNGFQLETNINELLPHAFEPAQLIK
Mfl144	adk	ADK1 and DADK	2.7.4.3	2.7.4.3		2.7.4.3	MNIMLLGAPGSGKGTLAEKLIKNQGFNQMSTGDLMRKEINDETPLGIECARYMNEGRLVPDEVTMGIVKNFLQDNHNQLIFDGIPRTLNQAKILEENLIELNAKIDKVIYIDVPSEILLNRISGRLICPKCKVSYHIISRKPKLEGICDNDGTELVRRPDDAPEKVKVRLEAYANETAPLVDYYKNKPGFIHIVDNANTTAEEVYAEVLGAL
Mfl145	map	AMPEP8 and AMPEP3 and AMPEP5 and AMPEP13 and AMPEP6 and AMPEP1 and AMPEP9 and AMPEP11 and AMPEP10 and AMPEP14 and AMPEP7 and AMPEP4 and AMPEP2 and AMPEP12	3.4.11.18	3.4.11.18		3.4.11.18	MAVTIKSPQEIEKMRVAGQVLAEAIDMLKSMIKVGVNCLDLDKEFEKFITEKGCKSNFKNYHGYPKTICISINEQLVHGIPQDRILEEGDLVSVDTGCVFEGYHADSAFSMIVGIAKDTKHDILLKVTEECLDLAIEALAPGVRIGTIGSIIQNHAESFGFGVPRDYTGHGIGTEMHEDPFIPNYGKKDTGMRLQAGMVICIEPMIQMGTFKTKLAADNWTVLSADKSMTAHFEHTILITDSGYEVLTKSKR
Mfl152	cbiO_2 or cbiO	COabc	3.6.3.49				MDSLKKFKTTKLTSQDLNDFKIKLHAKYIEMLEANNNFFKFKEAEKQGKISKEELVEYKNKSIKAKKAFKAICQDKSFSENLKNITKIYNSTTRKNSSVILEQAKEELIEAKNLKREARDSVKDHGRGAQLTKLDKVAIKVENLKFKYAPDFPYALNDVSFEINDGEYVAVIGHNGSGKSTLSKMLIGVLSAQEGHVSIYGNVVTQDNLDQARKFLGIVFQNPDNQFIGSSVEADIAFGLENKRVNPKEMQKIIYDSAKKVGMENFLDKEPLNLSGGQKQRVAIASALALNPDILIFDEATSMLDPKGNREIKEIMVELRDKMKKTIISITHDMDEILNADKVIVMNGGRMVKIGKPEEVLKEKEFLRSIKLEIPFLSLVEEALGNEGIKVKHSQNMDE…
Mfl153	cbiO_1 or cbiO	COabc	3.6.3.33				MQINKKEIKQNLKKWNEEKKSIKSFSFTGDIILDNVSYTYSKKTPFEFRALDNADLTISDKKITCVIGTTGSGKSTMIQLTNGLLISETGQTIVGDYKIPAGLKKIKEVKDLRREVGLVFQFPEYQLFQDTIEKDIAFGPIHLGADKEEVYKKIPELLDLVSLPREYAKRSPFELSGGQKRRTAIAGIIAMDGKTLVLDEPTGGLDPKGEEDFMNLFLRLNKNQGKRIIMVTHNMDQVLKVADEVIVMHEGKVISKGSPFEIFSNQELLSKIQIEPPKLYKLMYKLKEKGTDLLNKNIRTIDEFAKAFKEVRKGK
Mfl154	cbiQ	COabc					MRVTFGRYLPKNSIIHAMDPRFKLVMIILLMVSIFLPIGFTGYIICAVVILTIFALSKLSFRMLLGLLPPVLFVFFVIFLMNAFLTHPDSSILEYFLAKNNQVSGVWANKISGGAVTGQFLVSSSNLSSMPDGYQNIGLFYKIGPVWFSEKALYNALIMTFRIYLMISLTCILTASTSPLQLTLAIEDLLYPLKWIGIPVYILSMIISIALRMIPTLIDEAGRIMKAQSSRGIDVKNGKLKDKVKGLTSLIIPLLVSAFQKAEDLSYAMEARGYDPYSKRTRYIQFKFRAMDLVLLLFAFALMLFLILYSVNVLGLWHISFPRLDTIIGIRN
Mfl161	Mfl161	ASNTRAT and GLNTRAT	3.5.1.4	6.3.5.7			MKDKKYYQELAQDSMLRFSDAEIEEIVAKQEDLKKEFEKVLKIDTRNVKPLFYPYDDIHSYLREDEETTTIDQTIILSNAPTSEGDFVTIKKVVK
Mfl162	gatA	ASNTRAT and GLNTRAT	3.5.2.12	6.3.5.7		6.3.5.7	MNYKNLSILELHNKIINKEITILELTNAVISEANKVKSSNAINKMNEENAIAFSKEMEKVLNTNSLLYGIPYFAKDNFATKGLETTSSSNILKGYIPPFNATSISKLEDKGAVLIGKAALDELGMGGVGLYSCNGIITNPADSNRIVGGSSSGSAYLVAKGIVPFATGSDTGDSIRKPASFNNIVGFKPSYGAISRYGLLPYSPSLDTVGFFTRNVEDMAIVCDATFGYDVKDATSHENKSIDMLNNISNINKSVKFGYIKKVIDDLNEKVKNSYYQLFETLKSKGYEVVEVQFNQELLDSLSAIYKMISFSESVSTNANLDGIKFGQRAAGSDYVEIITNSRTEGFGNEVKQRFLVGALNLNKENQTIYLNKAKQVRRLIVEELNRVFSKTDILIIPP…
Mfl163	gatB	GLNTRAT	3.6.5.3	6.3.5.7			MRNFEIVIGIENHVELKTKSKMFSSAPVSYGETPNTNVNETDMAYPGSLPTINKKGIELAIRTCNALNMEIDTLVKFDRKNYFYPDLTKGYQITQQYNPIGKNGKLNINVNGLTKEVDIERLHMEEDTAKQIHKDDLTYIDYNRAGTGLVEIVTRPVLRSADEACAYVEKLREVLLFLKVSDVKMNEGSLRTDVNISIRPFGTQEFSNKVEVKNLNSISNIKKAIEFEVERQTKLMLNNEIIIQETRRFDDTTNSTVSMRSKSDALDYKYFREPNIMPIQLKKEWVEDCIKNSPELADIKRIKYVNDYKISINDANIILTSIEMTEFFEETIKFTNNYTKVANILISDIQAQLNNENTTIDKLALLPSHLAEMINLVDQSVISSKHTKTILPIIMKDSS…
Mfl164	Mfl164	Kt2r					MKEWAKKNLWSLVSVIAAVAFAVLVIITIFGIGLGAKQGGSVIKYGAVGLEELHKSVNSMISAALALACIAIVPVVIRLILGILGIDAFARLFNSASVGLALISVILLIVGNITLLNADGVKVAVGSIIGFYVVIILGFLVLTGPIVRK
Mfl165	ktrA or trkA	Kt2r					MAKKKSIAIIGVSNFSLSVIKTLVDKKQQVTVFDYDEDKLNLHLSEYEYGVDVIVLDSTNKMALAKNGIKAYDVVIVGVGTNIEAGLMTVLNLIDLECENVIARARDEKHKRILTALGLSENQIILPDALAGNIVAARSMFNIDLDVDVQSIDEDFVSTTLSVANHNIFNKTILAAGLSTSKDFNIIQIRRKGKILLPDDYTELKENDDVVVFARTTVINELAEKIQGGSKDKKENNEELIIFEELENDNNKNNKTSNDKNKDDDLFDSTAADDLFDSIIFDDNINETIDVTNAEKNKKALKNK
Mfl167	folD or mtd1	MTHFD and MTHFC	1.5.1.5,3.5.4.9	1.5.1.5		6.3.4.3	MIILDGKKVASRRKEELTAKISKYHNKGLRKPKLVVIMVGNDPASEVYVSHKIKVANEVGIYSELLRFDKDIKKEELYNKINELNNDQNIDGILLQLPLPIDFIEEDYLQAITPSKDVDGFHYINQGKMLQGYDTVYPCTPLGIINLLEEYNISVKNKDITLIGTSNIVGKPLGMMLLNNQATITMCNKNTKNIKNHTINADIIISATGKQFIITEDMIKKDAVIIDVGIIRDPVTNKLVGDVDFEKVKLKSSYITPVPGGVGPMTVITLMENTFVLYEKHINKSK
Mfl174	pfkA	PFK	2.7.1.11	2.7.1.11		2.7.1.11	MKRIGVLTSGGDAPGMNNAIAGVVKAAEAQGIEVYGVRDGYKGLINGWFEKLDSKFALEIISKGGTVLGSARLPEFKEESVRQKAVDQLKAHDIEALVVIGGDGSYMGAQRLTEMGINCIGLPGTIDNDIVSSDYTIGFDTALNTVIESVEKVRDTMQSHNRAAVIEVMGNGCGDLVTYAAIATQAEIFSPSESKLTVEQICEQAKKFAEANHRSLIILISEKQLDANELAKKVEEASGYVTRATILGHVQRGGRPSGMDRYLAFTAAIYAVEKLIEGKGGLYIGLSENKLVARDIESTLNMPKPDKTEFIEKIRLLNAKISK
Mfl175	pykF or pyk	PYK7 and PYK6 and PYK10 and PYK4 and PYK2 and PYK9 and PYK8 and PYK and PYK5 and PYK3	2.7.1.40	2.7.1.40	2.7.1.40	2.7.1.40	MNKKELQARVKRTKIITTTGPSTNEPEQIRELFENGMTTIRLNFSHGDYEEQGYRIAGAKKVREELGKPVSILLDTKGPEIRVGKFVDGKQEVTANQSITIYTDAESFKNKECLSGEMTVAYDMSVDLKIGDTILIDDGKLEMTVEEVKPGVVKAIAFNNHLVKTNKRVNLPGVDFSMPFLAQKDINDIKYGVEQGVDYIAASFVNSAENVKEIRDILAEANGSDIQIISKIESQVGIDNIDAIIEASDGIMIARGDLGLEIPYYDVPYWEKIMIRKCREAGKVVIVATQMLETMTENPAPTRAEVTDVYFATELGADATMLSGESAAGDYPFITVNTMATINKRAEIEFYKKAYYQTQLENAKNSTSGPRADIAMDLAERTRDGQYEFAVVLSRTGAL…
Mfl177	thrSv or thrS	THRTRS	6.1.1.15	6.1.1.3		6.1.1.3	MKIKLLDGSIKEFDQATNVRTIAETIAISLKKATAAAKVNGRYVSVDYVIEKDSNLELITNRHEDFYKTLNYTAAFVTGVAISELYKDVKLAKVLYKEDELEYGITFEVEPRIGLEELQNIQNKVNQIIKNESILSKEMDLKEAEEIFKGNQYQLHLAKEMFETYGEITVYTLNGVSIVSKHPITLNLKNIKVVEVQQLTGEYWLNDSKNIMLQKVHGMAAESIETLSSKKEILEDRRSRDHRIINKTLKIFGFDHLVGPGLPLWMPNGTIVKEEIKKYLKEKEWEYDYINVTTPVIGTVELYKKSGHWDHYGEDMFQPFNGGSGSDEQFILRPMNCPHHVAVYKQEQRSYRDLPLRIAEHALQHRYESSGSLTGLERVRAMELTDSHIFVRPDQVEAE…
Mfl181	fruA	FRUpts2		2.7.1.202			MELKDLFKSKVSVFKADLKTKEEVINFLVDKLSSEKMIANKKTFKDAILKRESEASTGMGDGIGIPHAINNTVKEPCIAFVSLKSPIDWQSLDNKPVDLIFMIATNDEKGEAHLGALADLSKFLMKPEFQEALRKAKTFKDLSKAFDNKVETKKVEAKNGKYDVIGITACPTGIAHTYLAEEKLIEYATELGLSVKIETQGRRGTENKLTQEDVDNAKVIILAHDKNLQGMGRFGGKQVIDTTTKDAIFNGKQLIQEFGKTEKTTTAKAVSSKDDEVSDDFSLKKFAQVKGNLLAGVSRMLPFVVAGGIILGIGFLIDFAAGNGNVPGMTGATFDYWFNNIYDKTKVDVLTEWTNWWMGNFGTHSEVAGWFSAIGKTGMMMMVPVLAAYISYTIVGPQG…
Mfl183	Mfl183	SERt2 and TRPt2 and TYRt2 and ILEt2 and HISt2 and ARGt2 and ASNt2 and PROt2 and VALt2					MKTNKNFKIFLRLMKAQTFNYITDPINIILGFVLTTVTMLCWLAFKPHDAESGLLADSFVLASAIGISAIRNSQYNLNLTLADWRETRFIRNLLTTPVSKKVLYASILCFNWIVNILVTIILISLAMLFSSQRKVISNVQWTPFLIGFILNIFLSNVIALFLSTTFKNKEYVFIISLLSYFGPMYLLGLGIPWNVVGQIPAINILTYIAPHRYTLHLMQAAWVGNASNMSFPGVESSSWLGVHGFGYGGNGWWLPALIACIFIFIFAFAFYYRLKSNYQFGTRKYSKFKGVKKHANNIELIKRTNSIEELKILVEIAGLDYKTKKVKKKKPSKKRGDK
Mfl184	Mfl184	SERt2 and TRPt2 and TYRt2 and ILEt2 and HISt2 and ARGt2 and ASNt2 and PROt2 and VALt2					MNLEKLKKEYKVFSMLFIIQTKHWFKNPLNIFLGVFISLYTILCWLAFKHNDPFLLVSGICVAMVRNSMYIYLRTINDWRGKNFVDKMSMSNISNKTKHLSLLVFNFISTFVICLIIFLISIILFPSQLSYIEKLNPLMMIFGLLICWVTCYVIALFLYTFISNTKWTTMIGLLIYFSTMYFLGLGFPFQTIIQQDWLNYLLYLHPMRYSINIVQAGFVNAPNFHYINPDINIDVDFGYGENAWLAYFLALLTIGGYIICLVSKRLIDSNYKFRSRNKVKRLKAESKLYIKQINESNDIEFLKRLREDRRQRD
Mfl187	Mfl187	GLCpts and GALpts and MANpts	2.7.1.69	2.7.1.199			MGLFSKKNKLVEIYAPVDGEVVGLDKVEDEVFSGKMMGDGLAIVPANGDFVSPMAGELASVFPTKHAYGFREKSGVEVLVHIGLDTVNLDGEGFESFVKQGDKVSQGDPMVKVDLKFVKPKVPSITTPIIVTNPNGKEITIVKMGKVKKGELIATVG
Mfl192	trpS	TRPTRS	6.1.1.2	6.1.1.2		6.1.1.2	MFDIILYVKVRKIRMQKERMITGITPSDSMSLGNYLGVVKNLIEYQNEYDLFVFVANLHAITIPKDPNQLKIKTKEMTALYIACGLDPEKMTLFLQSDVVEHSQLGWILTTQSTMGELSRMTQFKDKSAKESNGDNVSIPAGLFTYPCLMAADILLYDPKFVPVGVDQKQHLELARDIATRMNNKYGEMHVVPEPILTKGNIKIMDLQDPTKKMSKSSENPKAVIKMLDSPAEIANKIKSAVTDSENLIKYDPINKPGVSNLMNIYSIIKNVSIEECQKKWDGKNYKDLKDDVTEALLEVITPIQEKYNEIIKGDYIKEVLELGSLKAKKVAIKKVNKVQNKLGINWYRK
Mfl193	ppnK	NADK	2.7.1.23	2.7.1.23			MKYSIVKNDYNESKKMSDELSDLLVSKKWIEDNKNPNCIFVIGGDGTFLKAAEIFNNILDDVIFVPIKSGGIGFYTNHNRISDIQEILNNIEKQKPIEISVLEANDYKVINEIKIINNLRPLEADVMIDGELLETFKGTGLVFSTSGGSTGFAKSHNGAVIIDENNIFQMLEIAPVSNNNFRTLSAPVIFSRKHKVEVIIKKPNDVEIIVDSKKCKLPENNLIKIQMGEKNIKLISKNSEKLTKTKILNSIFTTNKSYN
Mfl195	gmk	URIDK2r and DGK1 and GK1 and GK2	2.7.4.8	2.7.4.8		2.7.4.8	MKNKGKVIIISGPSGVGKGSVNGELLTNKDLKLEYSVSMTTRAPREGEVNGVNYFFVSKEEFANAIVNNELIEYANFVGNSYGTPRKYVEEKLNEGKNVILEIEVDGATQVLRNEENVLSIFLMPPTLNELESRIKGRATESDDKIKARLDKALLEIPLKHNYDYVVENDSVENAVSKITDILIREKCTESNEESKFKELVKIVENIVDQKYTYFINNWEANVKLLAHNKEAKKEANDFDARGELIKILSSEVYRKTLAHGDFSKINDVEYVDFKIQKLMFKINFFSIKQRSDFSGD
Mfl198	cmk	CYTK2 and CYTK1	2.7.4.14	2.7.4.25		2.7.4.25	MKRKIVIAVDGTAGSGKTATFNTVAKKIGYEFIDTGLMYRAFTLLCIESEIDFNNKEEIIESLKKFDFSVKNNKPHLNGKEVEKRIQENDIVKFINYVTPIPEVRKFMVEAQRAMVKGGGYIEIGRDITTVVLPNADLKIFLDSSVEARAERRFKQNERLGIKNNNLNEIKNSIINRDEQDFKNGLRKAEDAWLIDNSNIPIQDVVNMVIDKIKELEGN
Mfl200	gpsA	G3PD1	1.1.1.8	1.1.1.94		1.1.1.94	MSKKNITIIGTGAYGTALANVLADNDNNVIMYGIVEQQVDDINIYHQNSVFFDNKKINKTIRATNSMAAALENTDILILGVPTAAIKHVVNDIIKYAKKPMDIINTAKGLDEENLGLLSDKIKKYFEGSNVISTYSALYGPSIAIEVVDRQPTAIMIASETIEKAKELCNVFSNEYFYMYPTTDIAGCEISAALKNAIAIGGGILKAYNAGDNAHATLLTLGLNEMYEFGKHFGAKLETFLNFAGLGDLILTASSKKSRNFRLGERIVELNDAKKALESFNLTVEGVETARIAHEIGVKYQISMNFFEIIYNILYNNVKPISLLNNVFRDVKLV
Mfl214	ptsG_1	GLCpts and GALpts and MANpts		2.7.1.193			MKSFSSIEWKSSAKNSWEMFKKGCGNIMPTLSKLSKAFLLPIALLPIAGVFLGVGSAIASNSVDGTFGYFLGSLLNKMGDVCFGNLPVLFCISVALAYTKDSGIAAITAVVGFLVMNGMQAALLHTQQLNIDTTNLWVQTSIDENGKAVWEHFTSVVVDANGKGKINWADSSINLQNIMAWGIGSSEDNLRMVNSNFELIDGAGSVYYSLLWINKIPNGLITSNIGVNSLNTGVFAGIFVGAIAAKCYNKFHQTQLPSAISFFSGTKLVPIVTFVAVIPLSFIFMFIWPYVGMGLAAFGQASGKLPGGLDSFIYEVAERSLVPFGLHHVFYAPLWWTNAGGSIAEAFNKATPEQQAEFVKIWSANHSVLAETLLNGVSEGLKFQTIRNMISSDYPDLWK…
Mfl215	Mfl215	GUAD and ADA	3.5.4.4	3.5.4.4		3.5.4.2	MKNIENMPKIELHVHIEGTLEAKTVLAKIEQKQLNFDPMYLEKLSKPPVFTSLSDFLKDYYKNMAVLENQQDFFDLAWNHLKNAKKQNVIYTEIFFDPQPHIKRGIHLDDVIDGLYQALEKAEKELDLKAKLIMCFLKDESVDEALNILDMSKLAIENKKIVGIGFDSNEIENWAAIFKPVVDKARNLGLNVTTHAAENSFEQDPIEVINILNPDRIDHGLYIHKSLEALKLVKEKEIHLSLCPLPNFYSKAWLDPKTFPIQVFLDNDISFSINSDDPAYFGPTTLNDNYLLVNQNNKISEEKWKNLLLKTLNSTFTNTEEKEYLKEKIENYFK
Mfl217	Mfl217	ni2t and MG2abc	3.4.24.69				MLKLDHIEEMLEKALEEKDVKKIRSISKEFQFVDFAEAMEQFESKKVLKIFRLLELEEAAEIFTYLDSEHQEYIIEAFTNTEIQEILDELYTDDIVDLIDEMPSEVVKKILKATTKDVRKELNNILKYKEHTAGAIMSINFTELKADNTVEMAIKAIKRRHEDYDEIDDLFIIDEQNKLLGWLELKQLLINTPETKLEKIMNSKIISVNVEMDQEEVANYFKRYDINTLPVVNKNQQLVGIITVDDVIDVLVEESTEDIQNFAGIDADNVESDYFETSIFKMYKSRIVWLSILLLIGIVTHVIMLIMFNLVDGLKNLSSGREMIMMIPILIVLAGVSGNIANQSSLMMIRSLALNQVHKKEIKTIFIKELIVGFLLGITLSFINVIRLLIIYAIQGGGS…
Mfl223	rpe or cfxE	RPE	5.1.3.1	5.1.3.1		5.1.3.1	MQKITIAPSFLSANFADLKNEIKRCKEANIEWIHYDVMDYDFVPNLTFGSKVLKDIVNSSDFKIDIHFMVKVKTKRFEDFFSEYIKCKPTMMTMHVESMSKKEINMFYNICKTNNIMFSLAVSPKTNIKVLNKWIDKLENILIMSVEPGFGGQSFIPEVLEKVKHLAELKKTNGYTYSIEIDGGINDETSKKAIDAGVEMIVAGSYLFESKNFLEKVESLKHD
Mfl224	Mfl224	TMDPK	2.7.6.2	2.7.6.2			MIKNIIIVAAKTNINLNIFNNDESFIIGVERGCLDLIDKKIKIDLAISDFDQVLDEEIEIIKSYAKKINILSSEKDYLDGEIAIIEAKKISSTANIVFIANPTKRYDMNFSILNLIFKYGIKLMNDESVIFKLNKGKTELSFENFQVYTYVSFFSKVDTKITLKNLKYECENLELKAWENTCISNAIVLNKNPIIYSDDEIICIATK
Mfl229	Mfl229	DHAK					MEKLILIKDSMTSAVNNLYNNYPHIDKLNVFPVPDGDTGTNMNLTATNGYNDVKDIEFKTIGEFLNAFSRGLIMGARGNSGVIFSQIIKGLAKGMNDASELSAAEWKKGFAESKIIAYRAVMKPVEGTILTVIREVAEQSALLPDDMEIKEFWNKIILIANEALENTPNLLQALKDVGVVDSGAYGLVKFLEGMNSVFQSNKIIAKTDKLEINEGGNIEMEIEAEFGYCTEGIVMLNEEWINKLQTSAIRDQLQIYGNTSIVVVIDEDILKVHTHALSPGQVLMFLQQYGDFKTIKVDNMNLQADKQVKGNEASGWQETTSIKLERKLNNDYATIAVVSSPEMKKYFEKELGIDIAIDGGSKMNPSTNDFLKAIEEVDAKAVYLMPNNGNVLLAAKQAE…
Mfl230	plsX	ACPPAT180	2.3.1.8	2.3.1.n2			MYKIAFDVMGSDNGSAVAIEAASRFIKSRKDLYLVFVGDEDQIKTSLEKFPIDESRFEILATKEFIDMNGSIMDIRRKKDSSMVRALETLKDKKVDAMITGGNSAAFIAGSHFILGELNGISRPGFMPTLPTAVSNKLTLLLDVGANLEADIEDIIGYAKMANIYAKNVLKIENPLIAQLNIGEEKSKGTLLQKEIYKELESDENINFFGNLESRDILAGKVDIIVTDGYTGNMCLKAFEGASKILMTEIKSQLYKTIFTKLKALTLKKSFDNVSKKFDYKNHSGAILLGVEGIAFKAHGSSDVKSFEATLRMTCDAVENDVLNKIKKELN
Mfl233	Mfl233	PIabc					MNKKFFLVMVIVVGAIVGLWSWTLVAPNNSISIGGSASVQPLLKKLTDKYKTEDGKKFVYSATGSGAGVTNVKEGVYEIGFISKDIGDNDFTPLPINENKTLFKDLTEENINDKHWYSNTLASTQGTEETYRSIEFARDSIVFVYNDQGTGFDKFLKDSNLEFVFEVNDEGKFDQKDNAQGKNINRSYKILNEIYNNDSQNDLITWNRLAILIAENFSEEGTKEQNIKLAQQVSSTAKVTPYSSTSGSGTRTSFTNLTGINPGNAVKEYGANGTIYSQIEKSPGSIGFVSMLYGSANSSRVKSVKIKQGDTTWDPSKDDSEKLSSYPLTRPFIAIYKYDTNNKDLNSILDFLFWMAASPEVKNLYSSVGLTQLVQPTKK
Mfl234	pstC or pstA	PIabc					MFLNKKSEDNGFKPKTFKPKQNFNAKFFKSLIYTLTFTVLAILFILVLFVILKSLHVFEEQGFWSFITGTNWKPGKDGEGQYGIGLIIIMTIVLLTISMLFAIPLTIFTTLFISEYLSVGMQKKVLTVIKLLASVPSVVFGLFARDQIGALFQLMGAPNNDNLMVASMTMTFMAAPTMISLSYNAVQSVPEGYRLGSLGLGISKEQTTFKIIRKSASAKIISAIILGMARVIGETMAIMMIAGNSTGGFITNSGISGFLFSSIRTLAATIGLEMTENSGSTHQSALYAIGLILFLLVFIINIVILFMSNVDNIKYSRRIKREEKLNSNSSRKIKTPKYVYDKKMLGMMVHNRTENKFFKKTYSAVMLFLMWISTAIIISFTFWILGDVIIKGLMGLSDP…
Mfl235	pstB	PIabc	3.6.3.33			3.6.3.27	MSNTLKKDETFKGLDLNKNQKEEKPAKLPALSKRADVIKVSDFNFFYKGKKQALFNINMEIKENSITTFIGPSGCGKSTLLRSINRMNDLISGSSVEGSIEVFNEEIYKQGTDVSKLRTEVGMVFQKANPFPLSIYENVVYGPKTQGVKSKKILDQICEDSLRKAALWEEVKDKLETPALGLSGGQQQRLCIARAIAMHPKILLMDEPTSALDPIATLKVEELVLELKKEYTIVMVTHSLQQATRISDMTAYFLKGELIEYNTTKKIFINPKDSRTEDYISGRYGD
Mfl240	metK or metX	METAT	2.5.1.6	2.5.1.6	2.5.1.6	2.5.1.6	MRKLFTSESVSEGHPDKICDQISDAILDEVLKQDPNAKVACETFATTNYLLIGGQITTTASVDYEKIARDVLRKIGYNNDAYGINADTCKIDIRVEQQSADIALGIDLDTEVIGAGDQGIMFGYATNESKTFLPLAITISHELVYLASKLRKEGKFKWARPDMKSQVTIDYTDESNPKIDTILMSIQHDDEMIEEEFKKFIKSEIMDVVAKEFELNTDFNVLINPTGRFVIGGPQGDTGLTGRKIIVDTYGGYSRHGGGAFSGKDATKVDRSAAYMARYAAKNLVASGLADKIEIQVSYAIGKPEPVSIFIETFGTEKVSKEVIAKALNENFDFSVNEIIKKLDLRKPTFLKTATYGHFGKDEFTWEQLDKVKTIKK
Mfl241	Mfl241	AMPEP8 and AMPEP3 and AMPEP5 and AMPEP13 and AMPEP6 and AMPEP1 and AMPEP9 and AMPEP11 and AMPEP10 and AMPEP14 and AMPEP7 and AMPEP4 and AMPEP2 and AMPEP12	3.4.24.71				MTKIRPQDNFYDSVNKEWIDNNELPDGYASWGSFEMLQKKSTDDIKAIINELVNATKLDRDSKMIANLRSNYLNDKARNKQGIKPIQPILNKISALTDKKELTSLFVDLFQEWGISFFHSKGVDSDFKDSNLRALMIDSMGLGMSDRDFYEETHPRHEEIKNAYKNYIENLVKLSGVRLNTKDIFNLIYSFEEKISKSMFKQEELREPENIYNVVTIKELNDICPIVDWTEYLNKTGYDKASKIILTEPKYFEKLNQMIEEISLDDLKDIMSYKVTSSYSRMLTIDLYENSFKYGSVFSGVKKMKPIEDRVVEFVDGTLGELISKEYVKRHFSEDAKKDVLKMVNDLLKVYENRINTLDWMSDETKTKAIEKLNSFTIKIGYPDKWEDLSDVEILSYEE…
Mfl245	hit1	GALUi and MANT and GALT	3.-.-.-	3.6.1.17			MNDCIFCKIIKQEIPSYKIYENEYVYAFLDINPVSDGHALVIPKVHAENLSTTPDLYLSEVSKAKKVVAQILQEKLKGVKGFNYVSNQEAIAKQVVFHYHEHILPKFKEDEGFLHDKNVNLKYATLEDVFNEITK
Mfl248	csdB or nifS	CYSDSF	2.8.1.7	2.8.1.7		2.8.1.7	MKDLKKYFPFYDKQSNLIYFDSSATSLKIKSVIDAEMKFLSENGSNPHAVDYKKGFEAFEIIKNARQLTQEFINAKKVNEIIFTSGTTHSINLLANGLKKIIKKDDEILVTELEHSANLLPWIALANSVGAKVKKIKLNEDFTIDHESLKLQLSDKTKIVSFASVYNTVGAKNDVKLITKVIKEFNINIIVHVDAAQSIGHTKTDVTDSNIDFMSWSFHKMYGPFGVGCLYGKYELLNQLEPLFYGGGMSLKIEENLIDYSLSSLPEKLEGGTPNISAIAGVVESIKFINLIGLDQIEEHEITLKDYFKIKVKENNLNDHITFYNLDTKSPIILFNVKGVNPQDITNFLDEKYNILVRGGANCARRIEGVIGTKIAIRASFGINNNKAEIDQFIEALKD…
Mfl250	Mfl250	FTHFCL	6.3.3.2	6.3.3.2			MSNKNQIREKFLKTRSFLSKSYKEEVNKIIERKVNHYIDRYNLEKYAIYLSTENEPNTLNIIETSLKKGIEVYVPLIIEDNKMEFKKITNLETDLEQNKVLNILQPKSTCSTLENGNYINTMFIPLVAFDKQLNRVGMGKGFYDRWLNENDYIGYKIGLSASTQLSNESIDADEFDVKFDNVITEKEIYVPFVEEEQEFDYDVTYSVFNDETIVG
Mfl254	pgi	PGI and MAN6PI	5.3.1.9	5.3.1.9		5.3.1.9	MIKVDLQHSGLSIADLNEAKVKKVHEMIINKSGKGNDFLGWIEWPKTFDKKEYEEMKKVASSLRNKIDVLVTVGIGGSYLGIRAADEMIRGINHSDKVQVIYAGHTMSSTYVAQLSEYLKGKKFGICVISKSGTTTEPGIAFRALEKQLIEQVGVEASKELIVAVTDSSKGALKTLADNKGYPTFVIPDDIGGRFSVLTPVGIFPLLVAGVNTDNIFAGAIKAMDELVQGDLTNEAYKYAAARNALYNAGYKAEALVAYELQMQYTAEWWKQLFGESEGKDNKGLYPTSMIFSTDLHSLGQWVQEGARNVLFETVIKVKEPVANMLVEADTDNYDGLNYLSGKSFHEINSTAIEGVIDAHVNTGKMPNIVLEFDKMNDVQFGYLVYFFEIAVAMSGYLL…
Mfl257	Mfl257	DUTPDP		3.6.1.23			MIKKETLKWLSEQQEFLDNKIIEKHNLTLDHEIFRKKLIAFWVELGEYANEEKSFKYWKQGAPGAKEVQLEEYIDGLHFIISLGNQINYNFETFNFNDLGYNNNIDCYFELIKDLTALVNQPNDQTFSKILNSFLQIAKVQNYSEEDLIKTYKAKHEKNQQRQVENY
Mfl259	putA	GAPDy	1.2.1.9	1.2.1.9			MEKFKAIINNQEIESNSWLDIMDPTTDEVYAQVSALSAQEIDSAFKAAKAAQKKWEAIGIEKRTEFLIRWRDLLLKNEEDLATTMMHEIAKAYKDCLTEVRRTAEYIDLTISEYNDLQVLTFDKNSKGVTEDIVAEYKRIAKGVGVGISPFNYPINLAVSKLAPGLLTGNTFVFKPATQGSVVGIKIGQLAIEAGIPAGVLNVVTGRGRDIGDVIVTNPLIDFISFTGSVPVGRRLMEISSSKDLVLELGGKDAAILLDEHNLENIAKDIVAGAFSYSGQRCTAIKRVITTDNIADKITPLIKAEVAKLTVGLPNENPIITPMIDKKSADFVTDLINDAVKKGATLVYGGTRDKNLLQPTLLDNVTVEMNVAWEEPFGPVLPIIRINEIEDMISVANKS…
Mfl268	glyS or grs1	GLYTRS	6.1.1.14	6.1.1.14	6.1.1.14	6.1.1.14	MEKLIAHLKSQGFIFQGSEIYGGLANSWDYGPLGVEVKNKLKQAWWNHFVRKNPYNIGLDSSIILNSSVWKASGHIDGFNDPLIDCKKCNSRWRADKLIEEFNSEINAGVMTENQMEEFIREQNIKCPKCQACDFTQIRKFALMFKTNQGVLEDESSSVYLRPETAQGIFINFKNAQRSLRKKLPFGIGQIGKSFRNEITPGNFIFRTREFEQMELEFFFNPSDEKDWFSYWLNEVETFLQDKIQINKENYRVRSHEKDELAHYSTATSDIEFKFPFGWGELWGVAHRGNFDLNAHQEASKQDLTYLDPTTNQKVLPHVIEPSVGVERMMLAILWQAYHEEDLGEGNSRIVMKLPYNLAPYQIAVMPLQKQQNDQAQALYSNLLNNFDVTYDETGNVGK…
Mfl276	apt	ADPT	2.4.2.7	2.4.2.7	2.4.2.7	2.4.2.7	MDLKKHILNVKDFPIDGIDFKDVTPLLNDADAFAYVIDEMAKFVIECGANVVVAPEARGFLFASAVAYKSHTRFVLVRKPGKLPREVIDIEYTLEYGTNHQQMHKGDIKPGDKVVIIDDVLATGGTIEAIVKLVEMQEGKVEGVSFLIDLPALHDENLLQEYKVQKLVKY
Mfl278	relA or spoT	AP4AH1 and PPGPPDP and BPNT and GP4GH1 and MAN1PT2	2.7.7.7	2.7.6.5,			MAGIILPRRTSKRASTNLNIVEIKDYITLENELKKYIKDRKALIKIKEAYLFAEKMHSEQKRKNGDPYIYHPLSTAYYLAQLQMGPKTIKAGLLHDVVEDTPVKIEEIEEKFGKEIASLVESVTKVSYFAEENREQIKSEYLRKLYISMAKDIRVIIIKIADRLHNMLTIENLPEEKQRVVAKETLTIYAAIAHRIGMKNAKSKLEDMAFKVLNPNDFTDIENLIEKGRESREDNIAKTIDDISFFLRKEKHIKIIDIFGREKTIYSIYRKMNVNGKQFEELHDLVAIRIIAKSTDDCYKILGYLHQKYLPLSGRFKDYIATPKNNVYQSLHTTLSNSKGMFFEVQIRTQQMDDVAETGAAAHWRYKEGEVVDIAKRQKQIDEQIDIFSRILDLTDQIN…
Mfl281	Mfl281	DPCOAK	2.7.1.24	2.7.1.24			MIIGVYGTIGAGKTTISNKIKKLKFKVINADKISKDVLNSRDIEKQIKDAFPNAFIENNLNRAKLRKIISEDQNCLNKLNSIVWPEIKNQISLLIQTNPGNIVIDAALLPELGLEVDKYIRVKANLLTTLLRVKKRDKKPFKETYSIYKQQKQRIKKYDLNNEVIIINDIWTKSITYKQLHKKIFK
Mfl283	Mfl283	RBFK and FMNAT	2.7.7.39	2.7.1.26			MQAWRFKYLMKVFKTDINSIIQNERETCATIGMFDALHKYHKLIIEKTQTIAQENNLESIIITFDHKPTKGTETLLNENKKINYINENFQIDKMIILQVNNDLINTSKEQFVKILKNKFKVIKLVEGSDFRFGFEKSGDVEYLKNSFGEKNVFIYERDKNISTSKIKKLVKENKIAEIDDELEVDINLL
Mfl286	cdsA	CDS_mf		2.7.7.41			MTNKIESNQSKFLNLKNNNFFIRFSSSVIIVAMIILFLSTAILSEELWVHLSDKNKAEAVSQALGIVMLCISVAILMFCIYELSTSLKIKNKVFIIIMELLALGLFLAPITSIRNLNDLFIYQDWVLKAKLAEWYMQFIYLIIFLSASTITGYLSGVNLKKMVMIIGTSLIIIFGMKGFTYISLTNDYNSQDYSSIRFGYVTAIWIWLIVILTDTFAYIFGIAFGKHKMAPKISPKKSWEGAIGGFTTAFIVSVTMAILFFFFVNSHSIFKDYMSNIQTNLGTGLVIFMYILLASLISFIGQLGDLFFSLIKRKNDIKDFSNLIPGHGGVLDRLDSFMLVFLFMYLFTLIN
Mfl289	Mfl289	DHPTDNR	1.6.6.-	1.5.1.34			MKNLAELMTQRRSARDFDVNYEIPEADFNDIIQAMRMSPSSYGILGQRLLVVNRGEMRQKLVPFFYNQLNYVNASKFIIVLGVNHKGLQEVTNHSLDLRFKGNPEGRSTYGANINKNLFGGNLSDQQLDNYSSQQTYITTGIATAVAASLNVDTCMIGGFNAKGLAEFLIQEGLMHDYETPFITMAFGKSTKISGEKLRSELKDFVKEI
Mfl306	udk	CYTDK2 and URIK3 and CYTDK1 and URIK2 and URIK1	2.7.1.48	2.7.1.48	2.7.1.48	2.7.1.48	MSKNVTLILIAGGTASGKTTVADRIANEILKGKSVTHISMDNYYKDFGELTLEERRKINFDHPNSVDTELLLNDLQALKDYQPIKVPVYDFKTSSRTKETITVKPSDVVILDGIFALAIKEIRKLGDIKIFIKTANDLRFIRRLQRDVNERGRTLESVVEQYLNEVKPMHDAFIGPSIEYADLIIPYKEGNEVAVDLVATKILTLLTE
Mfl313	Mfl313		3.2.1.21	3.2.1.86			MEIKKLKKFDDDFLWGASISAFQAEGASTKDGKGLSIQDVKKISEKYSDFSVAADFYNNYKEDIALLKEMGLSSFRFSISWTRIIPDGDGEINKKGIIFYHNLIDELKKNGIEPIVTIYHFDLPFSLQQKGGWSNRDMIVKAFLKYSKVLFNEYAKKVKYWLTINEQNVMIMIGSKMKFLNGGDKKFNQNELYNQSHNMFIAQALVMEEMHNNFPNCLIAPALNIVSIYPNSNKPQDYLAAMNASVMRNWYYLDAIVRGEYNPIMYKYLEDNNFLPDFRKGDYEILKKAKPDFIAFNYYTSATVKSEINNFIEVEELIDQQRLFDVPGMFSYCENPNLEKTEYGWDIDSTGFRVTMREMYERYRLPLMITENGLGHSEQLNENNTVDDDYRIQYYEKHL…
Mfl315	Mfl315	LPLPS_mf					MENINYKKAKKQIRKYKYTFLKVLGTIILFPIVFIVSAILSKFFTPYLFKYPRAGTDENGQEVNTLNHYLTDIKEKKLKNWELTKDQIEEFEIGSKEASISCLILKNNSNKWVVALHGFKRNKYMGVRNAIQFYKKGYNVISFDAYAHGKTYGKYSDLGVTNSKVLNEVINWVKNNNDVDELGIIGVSMGAATAVYWAQQYYQVNKIDWLISDCALTQPVEQIRFFLKKYFKWLPWWISSFKINWFFKRYSKTNLKDMNLQNNLNSFRDLPVLFIHGKLDSFIDYNNSIVMYCEKSKDSNNNKIKIFDDSEHSSSIVDHQEEYILITIDFVREIMRKNKK
Mfl325	Mfl325	LPLPS_mf					MKKLLAILAATALITPVVTSVISCGENQEPFTNNPLMIGKGIDKSKAIDDSQPGKFGFTNFYIVGDSLSDTDGISNLIKTKFANQMVDLNVSLSGAYGYEKNDVHYSAFSNGMTAGTILSEKLGFGEMKPSNFLSKKESTNYGKNYSVGGATAAKLDLPTGILLNDATIDRQTEALLSQHKINNNDLVFFEIGGNDLFSLIGFEGNEAKQIEFMNDSIDRVRTALFNLLNNGIKNIIFMTPPRMDFPPRYRDIFNEANAGNSKAKKTAEFIINICDEYYSKIMNVLNEVEQYYPDSIELYDLYKKTNELENEFKKIAGQDAIIDKAYSDGQAIEIKLNNEKMTFNTDPKLDLFDNVSSVINEFKSDIVFGAKNTLDITISATRSTSRSLYNNNERDKDM…
Mfl334	yaaC	RBFK and FMNAT	2.4.1.115	2.7.1.26			MTIHYNEMLMMLWNLPQTVAVFAEFDKWDENETNLIKKAKENNLKVILIQKEISNFKNIIPNKGIEQKAKDLDCELVLWHSFNQEYNYERIKQDLNIQKVYLFDNNSDLAKIETAFEDKTIIKYDEKLNNDIKKSEEFLKLGKIQEYKNLNGFNFGFKGFVEHGNHIGRTINYPTANIIINDELILKEAVYLTTTKLPNDEKAYPSISAYWTNKNGVNVFESHILDFDQDIYGWGIDVEIIDFIRESIKVNNLDELKDLLNQDKAYAIKHFKGE
Mfl337	ygiH	APG3PAT180		2.3.1.n3			MFPYLGIIIASIFGYLLGSVLWSVPITKWVKGVSIYEVGSNNPGATNTVRILGKRWGLAVALLDGFKVLITAAFAIGLSMIPNELFSKTSYFIPCIFVLIGHCWPIWFKFKGGKAVSCFLGLLIVVNYLYFLIFFIVWWIFAFKYRKVSLSSIIGTATILLLMWLPWTYGVMGYSLFNGYDSFIVAWDKHIVFSFYNLFHKFSSNIHGSNFADGMLTGQIVILIGMVILVVRHKSNIVKLKNKTEQPIYPKKEKNV
Mfl340	Mfl340	NNAM	3.-.-.-	3.5.1.19			MNKALIIVDYQYDFVDSNGKLYVHAAESKKTYIEYLIKIFNENNDLVVATKDMHPLDHYSFAQWGPHCVVGTKGTDLYFDSSSIDKIIEKGKNKKTESYSAFFDEKGNSNFLDEYLRENNIQELTIVGVALEVCVKATFEHAIELGYKTNLDLKGCAGFQDKK
Mfl342	Mfl342	GMPS2	6.3.5.2	6.3.5.2	6.3.5.2	6.3.5.2	MKNTQILILDFGSQYTQLLARRVREANIYTEVLPFDTSIEKIKEYPLLKGIILSGGPSSVYLQNAYKIDSEILNLDIAILGVCYGMQLLTQYFQGAVELADEQEFGKAIITIDDKKNPLFKNVTTESQVWMSHADHVTELPVDFKQIAHSNASIAAIAHNTKPIYGIQFHAEVTHSLQGKEMLENFLYDIAKCNKDWNLDDFIDQQIKEIKETVKDKQVILGLSGGVDSSVAAAIIGKAIGKQLTCIFVDTGLLRKNETIEVMKAYETNFDINIKLVEASDLFFSELKGIKEPEAKRKIIGKCFIDVFTDAARQHKDADFLAQGTIYPDVIESSSHGASSKTIKSHHNVGGLPEDLKFRLIEPLRNLFKDEVRQVGFKLGLPEEMINRHPFPGPGLGIR…
Mfl343	Mfl343	IMPD		1.1.1.205	1.1.1.205	1.1.1.205	MRINMNKDLNGKIINEAITFDDVLLVPNYSEVLPHEVCLKTKLTKNIELNIPIISAAMDTVTESELAIAIASIGGIGIVHKNLTIEQQANEIKIVKSIKPTDEFPNACVDANGFLRVGGAVGVNDETLTRVEGLISAGIDVLVVDSAHGHSKGIIDVVKAIRVKYPNLDIIAGNICTVEGAEALYKAGADCVKVGIGPGSICTTRVVAGVGVPQITAINDVYNWSINKDVTLIADGGIKYSGDVVKALAAGAHSVMLGSMLAGTEEAPGQEVIINNKRYKTYVGMGSLAAMKRGSSDRYFQKGAKKLVPEGIEAVVPFKGTLEEVIFQLVGGLRSGMGYTGSNTIETLRHNAKFVKITGASLKESHPHDVEISAEAPNYK
Mfl347	Mfl347	CHTONASEe		3.2.1.14			MRKNVLKKLLGLLGTISLTVPTTILAVSCSTNTKKINIAIVIEKKSLGIINKPTEYEIRQAVLLNNPKLVTSDFEITNISTSESSGKATLIGQDKYNGEITVSFYIVPALEDNIINTDLGTISNKSESTIRNAILSKNPDININGFEITEIDSTSALIIGNDFIYNGSLTVVFTLQTIKPNLSSVITKKDLGILSDNNVLTIQQAVIKLNPKLTTKDINITSITQTSARVNSSASGRYTGSVNVTFTIQVVKQNLSSVLINTNLGNLQDNNASTIQASILAKNSNLLASDISIDYITQTSARVNSSASGRYTGSVNVTFTIQVVKQNLSSVLINTNLGNLQDNNASTIQASILAKNSNLLASDISIDYITQTSARVNSSASGRYTGSVYVSFTIQVVKQ…
Mfl349	tktA_1 or tklB or tktA	TKT1 and TKT2	2.2.1.1	2.2.1.1		2.2.1.1	MINKNNNNLNALRILGVSAINKANSGHPGIVLGAAPIVYTLFNKIMKHNPKNPKWFDRDRFVLSAGHGSALLYSALHLAGYNLSMDEIKNFRQWNSKTPGHPESHLTEGVDVTTGPLGQGIAMAVGLAIAESHTASVYNQSDLKLVDHHTFVLCGDGDLQEGVAQESISLAGRLKLNKLILIHDSNDIQLDDKVEKAQSENMHERFKAAQWNTLKINDGEDLVAIEKAINDAKVSDKPTYIEVKTIIGIGATKQGTSAVHGAPIGSDIETVKNVFDWKFDDFEIPTDIYKHWNENISKNLIIEKKWNETLNTLKTKNPELAKQFTDAINKEINFDFEALKGKTPEKAEATRVSSGNIWDSINSQVKFLIGGSADLVSSTRIKGADGQFDIDNRSGRNIL…
Mfl355	valS	VALTRS	6.1.1.9	6.1.1.9	6.1.1.9	6.1.1.5	MKKELEAKYSYEIVEENRYEWWIQNEYFKANPDSKKPKFSIVLPPPNVTGKLHIGHAWDGSLQDAIIRFKKLNGFDVLYLPGMDHAGISTQVKVEAKLREQGISRFELGREKFLEQAWKWKHEYAAIIRQQWSKLGLAFDYSMEKFTLDDDINKIVTEIFVDFYNKGLIYKGKRIVNWDPMQKTAISNVEVIYKEVEGFMYHFKYMIQGTNEFLNVATTRPETMFADQCLVVNPKDERYTSFIGKKAINPVNNQAIPIIADDYVELDFGTGVMKCTPAHDLNDFEIAVRHNLEKPICMNEDGTINEMGGEEYQGLDRFEARNKIIENLTKEKTFIKAEPMIHQVGFSERSNAIVEPYLSDQWFVKMDSFADMILKLQESNDKIKFFPERFDQVLKKWME…
Mfl356	mgtA	MG2abc and Cut1	3.6.3.9	3.6.3.4		3.6.3.8	MDSWESSQIKEIENKLDTDIKTGLTEEEATKRLIENGKNELPTAKVTPWWVTFLHAFVEPLQLILMFAAVISVVAPLISSPGEKIGFHEFIDFVVIMLIVIVDAVLETVQTVKARKSVDALKSLSKPKAVVLRDHNQKEIDASDLVVGDIVILEAGKYVPAELRIVQSADFMIDEAILTGESVPVEKTHKAIKETTILAEKTNIAFMSTFTTAGRAVGIVIGTGLNTEIGKISEAIDKNEETETPLEKKISKFGYVISCVAGLIGIFVFLLLSLVGGFEAWASYLMVAITLAIGVIPESLAAVISITLSFSTKRMANNNVIVKKLASVETLGSVNVICTDKTGTLTQNKMTVKKVIDNNRIMDSDEYLDLDKSIQKELLLKALVLPNDSITEGNERIGD…
Mfl365	aspS	ASPTRS	6.1.1.12	6.1.1.12	6.1.1.12	6.1.1.23	MKRTHNCNQLNISNVNQEVTLKGWIKKIRKMGQITFIDLRDFYGITQIVVGENKQELINNLKPEYVISITGKVIERKSKNADIPTGEIEIEVKNIELINKSELTPFVIENDVEVSEETRMSYRYLDLRRQKIQNNMLLRAKVNSIIRKEFEADNFVEVETPYFGKSTPEGARDFLVPSRLNKNTFYALPQSPQLYKQLLMVSGFDKYYQIVRCFRDEDLRNDRQPEFTQLDMEMSFASATEVQDQIEKVIKKIFLEVKGIDFKEKLIKMPFREAIDLYGSDKPDIRFDLKINTLNEIFDKTQIKLFESFKENKLSIRGICVEELLSKKQLEILTETAKQKSFNNLAFAKFENGTWSGSIASSLSDGEKQALIKQFNIKDKATILLNVGKYEKISDMLGA…
Mfl366	hisS	HISTRS	6.1.1.21	6.1.1.21	6.1.1.21	6.1.1.21	MKTNKNKTNIKMIGFYHFFYFVKPYYLLINENVIIFKAKGDFMIQKPRGTQDLFLNNSKEWNAVEEKFRKVLNLFNYGEIITPMFESKELFVRGVGDSSDIVSKEMYEFTDRKGREYVLRPEGTAPTVRALIENKLYIQENLPYKTFYIGPIFRYERPQAGRYRQFNQLGVETFGIDSISHDVELISLGQSFLKELKINKDVIVEMNYLISGNERKEYELELKKYLNLFDDLCSDCEIRINKNVLRVLDCKIDGNKFAEAPKMTLFASQENKERLNKTFDQLKQLGIEAKINFNLVRGLDYYTGLVFEFKNIKTDQAIIAGGSYNNLVEELGGPNLPASGFAIGIERIMMILSDQEIKVADEDELDLFIIPLSDDAQFLTNKLLLEARTANLKVDTNWN…
Mfl373	nadD	NNATr		2.7.7.18	2.7.7.18	2.7.7.18	MKNNKKIALFGGSFDPVHTDHFNMAKTCHDKLGYEEVWIIPTFLNPFKSSTKTSNEERLNLLNLIFEDENYIKINQFEMNNQRVTTTFETVSHFKKMYPEYDFSFVIGSDNLDRLEEWNNFDELINLVNFIVFERTNEYKKDVAIKYSLPIYHFDNNFLSSTKIRNLEELNLLTPKVNDYINYHLLYLQTRMKPFMDEERYQHCLNVGDMAAKLAEINNIDPQQAKVAGTLHDITKRWSEEKQALYINKYEKALLVEPKPVWHSYTGAFHLKYDWLIRDEEIINAVYNHTVGCENMSTLDMIVFCADKISSERDYKDVEYYREECFKNLKNGFIKLLINQYEVAIKTHGIDSIGDKLLKTYNFYVKGEK
Mfl375	Mfl375	NTPP11 and NTPP9	3.6.1.15	3.6.1.66		3.6.1.19	MNKKELWIASNNEGKIKEFKLLLPDYEIKSVKDLPEYVEPEENGETLLENAKIKAEALSKYINGWAIGDDTGYFFDALDGFPGVYSRRWAYPVTDFKEICKMIMQKTKDSDNKNMSMQTAIVICNYEENQSFEALGITKGLMGEELKVSDHTFGYDYIFKPEPFNVYCADLTEEDKINCSARAYALNDIKKIIEKEIK
Mfl376	Mfl376	CHOLK					MKAVSGLSNKIIVKEKVLVKESYSYVDKYLDRDNEIKIYEQLSNLKNDFMIIPFEWKINKTQMVSKTEFFDNAITLHETDICVNKMKSIIKIISKIHNLELIDIKVFNPKEFLNFFIKNTKECLFDLDFIKDQVNLIIDNYWSDNSKPVFSHNDLVKGNFINYKKGWKIIDFEYAMYNHYLFDYASFISESLNKKRWNVFLNLLNLSEAELNKITNLILYQNYLWIYWASYMFEQTNDQIFKDIAKEKFENIK
Mfl378	Mfl378	MALt					MFYSSSMKAMVDVLSNFNFWSILIAASFIIFIGFIFQRKTLIFADWEKVVVKIILYAALPALALKSFLIDINTDYIWESIFIAILGLIFYTSLTFGSKYFFIGKSKSLQDTLGMSVAFSSAVYFGVMIIKAISPADQQQSIDLYSSLFLIGFWIFMYSAADNIMKKKRYNENEVQNSLLQEKQKTSFISMLKVFKNPVIIATFIGIFLWLFQLIPGVKVIHIDNTYYSISRIDKFIPGLSQVLGILAPLASPLAWFSMGAVLAKSQIKESFQSWLVWWATFVKNIITPLICVVLFIIFSLLLKTVIGKGITSLAFVLCVAIIASPTANTIVGYAIIYNKEPKIASHVGTLTILTSIITIPLWILISSAIGATGLFS
Mfl379	pepX or pepP	AMPEP8 and AMPEP3 and AMPEP5 and AMPEP13 and AMPEP6 and AMPEP1 and AMPEP9 and AMPEP11 and AMPEP10 and AMPEP14 and AMPEP7 and AMPEP4 and AMPEP2 and AMPEP12	3.4.-.-				MKKQEIVNKLLESNSAEAILFYSPENRYWFSRFKSSLGYLLITKTKSYLLVDGRYITAARNSNNIPKDIEIREFSNNLFVQMKEILKEHNVKKLGFESDWVHYAEFEKYASIFTEQTLVPINCSEIRIVKDEWEIEQLQKACDITNEVFEAILEYVKPGMTEKELQRFVDNEFLVKGAEKISFDTIIASGVNGSMPHAVPTDKKIEIGDLVTIDMGCYYNGYCSDQTRTIAIGEIDAKLEDIYNAVYEAQSLGISLVSEGVNAGEIHKQVYDFIEKRGYGGYFTHGLGHGYGVEIHEEPYASAAGNTILKENMTLTIEPGIYIPGLGGVRIEDDILVLKDGYRMLTSATRELVKLKF
Mfl382	plsC or plsB	AGPAT180		2.3.1.51		2.3.1.51	MTKEKEVKKPVAKKTETKPATKKAATPKSPAKKTATKPVAKNQPAKKVEEVKIEEVKVVETTEVTNVSSTKTTKSKTKKKKKEKLKLNFWKMTYMWLPMWNMMRKAKKISKKNLKSPGYFSEEYCYNFVKKAAKRILYVSDITVKCEGIENWLDRGVILAPNHQSNFDPVALVALNNFYLQQPLAFIAKKELWEDKKFGRFVRLMDCIPLDRKNPRSALEAFKEGKQLVVDFRRSLAIFPEGTRSHSQQVGEFQPAALKVAQMANAPVVPVTIINSYQVFSKDRPKHIEIKVVFGKPIMPLKHISLKTEDLTKNTRKVIIENMEKWVDKEILLDHKTINKINLKNREDFQKAGNSKPKKSKEKKKLKDIFKVVD
Mfl383	dhfr or dhfR or folA	DHFR and DHFOR2	1.5.1.3	1.5.1.3			MIKMIWAQTEKGVIGKDNSLPWSIKEEMQHFRTTTLNQNVLMGGKTFESMNFKGLPNRINYVLTRDTEKYKEHMSENVNFINKKDFILKEFKGNTSKDVYIIGGSQIYELFFDDCDEIIRSMIKDDFEGNVHIKNFNYDNFDKINIVEKEHFYVEYMNRRK
Mfl384	acpS	ACPS1	2.7.8.7	2.7.8.7		2.7.8.7	MIENIGIDIVENKRVNLRQNFLNKVLTKDELEKLSTLSSKKAKIEFVAGRWAVKESIIKTLKNNEVLPMSKINIGYLEKTPIILNKELTNILISISHEKKYSVGMAVKKND
Mfl385	folA	DCYTD and CYTD	3.5.4.12	3.5.4.12			MKRENFLNWEQFFMTVAKVCAMRSKDPSTQVGAILVNNLNQIISTGYNGFPRGVNDDEFPWTREGEWIDTKYPYVAHAELNAIVSARTNLTDSDVYVTLFPCNECTKIIIQAGIKKVYYLEDKYKDSNEVKASKRMLDAAKIEYKQINDFNVKISID
Mfl389	ileS	ILETRS	6.1.1.5	6.1.1.5	6.1.1.5	6.1.1.5	MKNIYKDTLLIGQTDFDMRAGLKDKEPVIQEMWDAKKIYDQKQKLNEGKPLFMLHDGPPYANGDLHIGHALNKTLKDMIIRWKNANGYLAPFIMGWDTHGLPIETAVTKMGIDRKQTPAVEFRDMCKDYALKQVANQANQFKRLGIFSNSDVKYVTLTHDFEVSELRLFQKMYEKEMVYKALKPIYWSPSSESALAESEIEYKDVKSPTIFVAMKVVEGNAKIDTDTEIVIWTTTPWTIPSNQMAAVGENIEYNIVKANDRKFILASSLVNKVAEQIGWETFEILDTLKGPEIVGVKYAHPLYEQKINPVVIGHHVTDEAGTGIVHTAGGFGEDDYIIVKQHGIEPFAPIDDQGKFTNEIAEFDEKLVGVFYEDANKIVGMDLEAKQRLLKLKFVSHSY…
Mfl398	pheT	PHETRS	6.1.1.20	6.1.1.20		6.1.1.20	MIITRKWLEKYLDLSNITNEQISVCLNSLGFEVEQEIDYSKLNTKLVIGHIEESDPIEGTKLKKTKTRIGENKYATILSTSRNIEEDKFAIVALPGAKLANGLELENREILGILSEGMFCGFNEIGLPNSVLTEDEQQDVYYIDSIYKNMDEMVGREISEVLNFDDYTFEVDLTLNRSDALAAKQLVKEIANYFDLKINNNEHKVKFEKPTESITIDLNKKVEDEVNTVSHTFIGLKNTNTPFDSSHDVWLKHSNVKSAQNKFENIANMATLISGQPFILIDADKVNGELTLTKQTIDEKELIVLKSGNSIVNILGLKTEDKFKVTEETVTMLVVMLNLDQISMRKQQRNLNVSTVDTQRYAKPLNPNLYDQGIDELVSILDEYKMLEDVQKVVTTVQK…
Mfl399	pheS	PHETRS	6.1.1.20	6.1.1.20		6.1.1.20	MLKKINKIKDQFISDLNKVKTIEEAEKLKKSLLGKESELSEILKSLKDSDTNDKQAIGIASHELRTFIASTIDEFVARIKKEALDAKLASEKIDVSLTGTLARFGTKHPLNIVVEEITQIFTEIGFDVLNGNDVESDEYCFQKLNLPVGHPARDMQDTFYIDEETVLSTHCTHMTARVLTQMAKDENFEGNYACVAIGNVYRRDDDDATHSHQFMQLDLLCIGKKITFANLKWVLKYMCKRLFGEEVNIRLRPSLFPFTEPSVEVDVSCFKCSGKGCSICKYSGWIEILGSGIINEQVMLLNGMDPEKNTALAFGAGIERIAMLKFGISNIRNLYENNVQFLEQFKFYGE
Mfl409	fmt	FMETTRS	1.5.1.6	2.1.2.9		2.1.2.9	MEKIKVIFCGTPQIGADILTTLTEMENVEVVLVISQPDRPVGRKKELKPTPVKEIALKNNLKIIQPVKISEAYEEIAQIESDFIVTCAYGQFVPTKILDLPKIDSINVHGSLLPKYRGGAPIQYAIKNGDSKTGISIMKMVKKMDAGDYYIQESIDIEETDDTGIMFEKLAKLGQKMIKENLLKIYNNELPPIAQNEDEVTFSKNISTEEEKINWNDLSVNVWNHIRSLSPWPIAHTFKGEERYKIQKVQILNNNVEAKPGTIVNISENGIDIQTKDGQVQILLIQKPGKKMMEASSYKLNNLSDLKVGDCFE
Mfl413	Mfl413	GUAt2 and XANt and ADEt2 and NCAMt2 and URAt2					MDNKSLKQTQVENESELFINETPEQTAQRNKEAFVFSNNKAIRSIEKYFKFDTLGAIMKKEIIGGITTFLSLMYILTVNPGLVSGTPSINTGAGNMNYFGIFFATALVSGICCIIMGLFANIPVAMSTSMGMNALVSVNIGISGGLGFEGAMIVTMLSSVVFVTVSLTPLRSFIIKSIPKGIVLAIGIGIGLFIAYVGISSMGWLAQENGIPMASVATLKDNYLPIILGSITLLLILFLAFKKIPGAVAIAILSMSVIAIILASTLPSDSKAISLLGSADLRKWEGWNYDFDGFAWNWTSTFKAFGNAKIWTSPVTYISIFVVMLINFFDATGTMAAFTHQLDQKTNQHKEISQKALVIDSMGTMMASVTGTTPLGVFAESAAGIEQGAKTGLAAVVNG…
Mfl419	thyA	TMDS	2.1.1.45	2.1.1.45	2.1.1.45	2.1.1.45	MKQYLELVNEILKDGEKREDRTNTGTISKFGVQKRYDLREGFPLLTTKKVFYKAIFHEMLWFIKGDTNIKYLVENNVKIWNEWPYENFKKSSEFNNETLQEFVERLKNDNEFCNKWGDLGPVYGKQWRDFGGIDQFAKLINDIKKNPFSRRHIVSAWNPAEVDNMLLPPCHSFWQVYVSKDGWLDLQLYQRSGDVFLGVPFNIASYALLMELIAKECNLKARYFVHTIGDAHIYLNHLEQINEQLKRKPLPLCKIKINSEKSIFDIAFEDIEIEGYESHAKITGEVAV
Mfl425	Mfl425		3.2.1.21	3.2.1.21			MLKFPKNFHIGASMSAMQTEGKGITEIGDLTFDAYFKENPELFYHGVGPDLTSDITRHYKDDIEKFKYIGLDSVRTGFSWARLFPDGINLNKEAVKFYHDYIDEYLKNDIEIIMTLFHFDMPLWAHELGGWESREVIEKFISYCEFVFKEYGSKINYFVTFNEPLVPVFEGYVGKMHYPAKDSPKEAVAQAYGIFLAHAKAVKLFKELKIDSKIGVVYNWNFTFPFSDSAEDKISAEIYDAYVNRGPLNIMYNGNINPIIIKTLEEYNITPFHTSEEIEIIKQTEIDFLGVNYYFPCRVKTNENVKNRWALDQMHIEIPADAKINPFRGWEIYPEGLYDISIAIKKELNNIPWYIAENGMGVENEDRFRNENGQIDDDYRIEFLETHMSELKRGLDAGS…
Mfl426	Mfl426	TREpts and MALTpts					MATKSQIYKNVEKLFLSLGGHENIQYFTHCMTRMRFHLHDWDKANENEIKDGGYAVGVNKNKSNGEFQVIIGPEVESFYNAFCEVNGYDEDGKTLIVKNDKPNLTEKQNKEIVDMKNRFRVKGSFNKALSFISKVFAPIVIPLVGYGLILTIASLITVEWSGSDSSLAANSHFFKEFSGILSILVNSFSLFVTVAVGYTTAKALRCNGIYGIIIALVLTSPGLINMGDVKPADGQSILGAYDGWTLFGDGVKYPWKINFNGLIIPMIVVVSFGAFLEIQTNKIKQSTLKMIIQPIAIIGGGFLFGVFIVAPVGLLFTNYLSIGINWLSTNSIAKYIAIPVVGGLYGPLVITGLHHSLTPIILQGQAIYGATLIQGFCTISNVSQGVASIAFVVLHRRVS…
Mfl430	Mfl430		3.2.1.21	3.2.1.86			MEKLSKDIMLGTSISANQAEGSWNINGKGLSIAEMRRYNPSLDQKDINTERKMTEDKIKEALDPNSKFYYPKKNGIDFFKHFKEDIKLLAEMNNDCFRTSIAWTRIFPNGDETDPNEEGLKFYDQLIDELIKNNIEPIITISHYEMPYYLVEKFGGWKNRALIDFYTKYAKTLLIRFKDKVKYWIPFNEMNAANYSVWAGAGLRDDEHENILGLSIYALHNIFVANASIIKEGRKINSEFKFGSMIATLLSYADDSNPLTVLKADKDQQMKIYAYFDVLHRGEYPKYALNLYKSFGMNLKISEEDRIVLKENTCDFVGFSYYMSGVVSLNEDSLTEGNLVKVGKNKHLKENDWGWQIDPVGLRILMNRLYDRYQKPLFILENGVGFKEENPNLEMINDD…
Mfl431	Mfl431	TREpts and MALTpts					MKFTKENIVFLLENVGGSENIEKISHCISRMRFKLVDITKANTEEIKKQKWCKGVLIVGGEYQVVIGTEIESFYKMFLKTTGINENANDELKTKKQKMTFIMFVSSIFSPIMILLVVYGMWEMVRTPFFLSSNSTEIPTLIEINSFMELISKGLSWFIVMAVCWSTFRVMGGTPIIGLAIGAILISPMLTPLSALDLDGGKTIIQAMNEHGWKIFGNAVFPWKVSFEGLVIPMIFVGLLGVFIERGMNKVNLGGARMLIQPMVVIAGTVIVTMFTIAPAGLIITNYMSISFNFLMTHNITKYIFSPLIGMLYAPMVVFGLHRTITPILMQDILKFNGSFIMGLMIISNICLAVGCLTFGRLNKNCKEVKNIAYSNGISAFIAGVTEPAIYSISLKYLFP…
Mfl446	Mfl446	CHTONASEe		3.2.1.14			MKKLLQLLAVLSLTASVLTGIVSYESMKKLNKPPAYNKIDQNEIQKKLEESIKNKNLTEDEAIAELNNSLKNVSGIKTVEAKILTSYAFEEKTFEVKVMLEENYIWDDLSFNGEFTVSAKVGTYDVIKKEEIQTMLNESIQGKNLTEDEAIAELNNSLKNVSGIKTVEAKILTSYAFEEKTFEVKVMLEENYVWDDLSFEGKFNVNISVSKVIKIDQNVMEKSFKSAILQEYDESEAKKAIIETFNKIINPDLTTEPKIEIKKLGEVEWDKEHEITIKVSLNTHNYEWKSEFDGEFKIKTVLNSTLMFYKIDKDENIHSKEFKGTSSKDWDEIEFTEIIEFGWYNNGQVCGIFFEEDNNEPINIFTRFSEDIVYPNKLNENIKSLNYLFYANSNSGDHL…
Mfl463	hpt	GUAPRT and HXPRT	2.4.2.8	2.4.2.8		2.4.2.8	MKLHPLVKNVLFTEEQIKERTIEVAKEIKSFYEQNDKEDQSLLVIGLLKGCIPFYQTFCMNFDFLIDMDFMVVSSYLGGTKSSGEPKINLDVNMSVKDRNILIVEDIVESGLTLEFVQNYLLNKGAKSVKILTMLDKPTERKVDIKPDWTCFSIAKHFVIGYGLDYQEKLRNLPYVAVCDTDKLADWKW
Mfl465	Mfl465	PGPP_mf					MKLLIDKEKIKKPYLYVFLSIGIVLFTIFMVGTFLDAQIAENIYKENSWFGYAFDKFGQLTFLIPVNFCIVGIFIYLTRKKKDWALHLFMFKTVYYTLIYAGTIIYLFAPLMSKEEKHIHELSVDIFNSLVFVSLFIATNVFYKLNPTFVEQRNFLWKAGLVIVYIITISLTTELLKNIFSRPRPISSVINGTYEYREWWNITYAFGFGKNKSFPSGHTTSAITFLGLALLFKKESLYYYGVLAIAFLFAALVGSSRMVLAKHFLTDITFACIMAVTWFLVFENVFLKMLNKKLGGDYE
Mfl466	Mfl466	DCYTD and CYTD	3.5.4.5	3.5.4.5			MNYDKLLEIVKKEVYTREFETDKVTAGAVASVLVTKDNNFYTGVCVVMDCALGTCAERSAAFQMIKNNETEIKTILTIGRNGYIYPPCGACLELIKLINPNNKNTQFYISKNQTLNLNQLMIKNWQDKEKMEKY
Mfl468	eno	ENO	4.2.1.11	4.2.1.11		4.2.1.11	MSRIEKIIAREVLDSRGTPTVEVELWTEFGGYGIAKAPSGASTGENEALELRDGDKARYNGKGVLKAVANVNDKIAPALIGHDVQDQLGLDRVMIKLDGTEFKKKLGANGMLAVSLAAAHAAASELEVPLYRYIGGVQAKRLPVPMLNVINGGEHADSAIDFQEFMIMPVGAPTFKEALRWSSETFQALKSLLHDKGDITAVGDEGGFAPHFSWAYAKQDLASFKAKTPAEIALDLLVEAITKAGYKVGKDGIMIAMDCASSELYFEDKKYHFKKIEKVTGQEWAFTTEEMIAYLEKLVNNYPIISIEDGLSEKDWDGFVQLTEKIGDRVQIVGDDLFTTNPRFIKEGISKDAANSTLIKLNQIGTLSETVEAITMTQKAGWTAVVSHRSGETEDATIA…
Mfl474	Mfl474	LPLPS_mf		3.1.1.23			MRKFQLQMIDGKELINFEWKTSKKPIAIIQVVPNFDEHMEMYDKFAKIMKEHNILVVGTDLRGIGESRDESDGSNIIFDKKQGWSKLVEDVKNINTWIKRYHSDLPIFVMGQGLGGNLARAFSIKYSEEMAGLILINTRDYNYHISNIFLKYMNLSQMIFNVRNDAKFLNNIRAKRMNKRHNPLLKFDNQWLSSDWKFVEKYNNDPLCNLKLSWSAFKDIAVGNKFISKNSNNEFITKDLPILIQSGGLDNYTKMGKDSQKLFYRFTKLGLDTDLKIYQNLKNKLLEEEVNEVVIDDIVKFIDKYKDNY
Mfl476	proS	PROTRS	6.1.1.15	6.1.1.15,	6.1.1.15	6.1.1.15	MKQLEKITPRDVDFSQWYTDTVINAKLASYGPVKGTIIFRPYGYAIWELIQKYLDAKFKELEVQNVYFPLLIPQSLFQKEKDHIEGFSPEIATVTRVGDTPLPEPLFIRPTSEVLMANFFKNEVKSYRDLPLIFNQWTNVMRWEKTTRPFLRTSEFLWQEGHTVHSERKEASDLTLKILDTYTEFAQNALLLPVIPGKKTEKEKFAGADSTYTIESLMHDGQALQCGTSHYFADNFSKPYEIKFQNKEGKLEHAYSTSWGVSTRLIGAIIMTHSDDNGLVLPSMVSPVQVRLIQIKETDEVIKVTEDIKEALKNKYRVDIDKTDKSFGFKISEAEIKGIPLRIEIGPRDLENNQVTISRRDTREKIQVNVNEVTNIVDQMIKEYDANLYAKALKNREER…
Mfl480	asnS_1 or asnC	ASNTRS	6.1.1.12	6.1.1.22	6.1.1.22	6.1.1.22	MDIKFLYDNHETLKEQKVTIIGRVRSNRQGKAVSFMVLNDGTVLNDLQVVYKPETFGFEQGSKARVSSIVEIEGILIPTPTRPQPFEINATSITLLDQAIEEYPLQKKEHSPEFLREISHLRARTKTFQAIFRIRSTAAFAIHKFFQENNYVYVTTPIITSNDAEGAGEQFVVTVNEDKDYANDFFGKKASLTVSGQLNGEAFAQAFKNIYTFGPTFRAENSHTTKHASEFWMIEPEVAFADINDNIQLMQDMLKSVVGYVLEKNMTELEFLQEQLEPGLIDKITGIVNVEFKVNTYEEVLKTLQDAIDKGHKFEENNIHFGLDLGTEHERFICEEVNKCPTFVINYPKDIKSFYMKQNDDGKTVAAVDLLVPGIGELCGGSEREANLDKILERCEFYG…
Mfl490	leuS	LEUTRS	6.1.1.10	6.1.1.4	6.1.1.4	6.1.1.4	MEFSHKAIEKKWKKYWEENNTNKTTNTSDKKSYVLDMFPYPSGAGIHVGHVKGYTATDVFSRYKRMNGYDVLHPMGWDAFGLPAEQYALKTGNDPIDFTLENIKTFKRQLKMMGFSYDFDKEISTANPNYYKITQWIFNQLYKKGLAENRDVEVNWCQELGTVLANDEIIEKDGLMVSERGEHPVTKRKMRQWVLKITEYADRLLEGLDELEWNSSIKDLQRNWIGKSTGVELDFLVNNIKVPVFTTRIDTIYGVSYIVLAPEHEQVLNITTPEQLKEVQTYIELAKNKSEIDRKDESKPKTGVFTGSYATNPHTNELVQVWVSDYVLANYGTGAVMAVPAHDKRDWEFATKFNLEKKFVIENKTDEKAFVGEGKIINSDILNGMDKKQAIQTMTKIAI…
Mfl496	mgtA	MG2abc		3.6.3.2			MKKLKKLNNNTKIELINYVDSDNNKLLKQFEVNSFGLNDEQVEVNREKFGGKELKPARFNVFLVFVKSFFSPFNIILMAIDAFNFYEYVSDPNTFSLVAAVIVLIMILASGTMAFIQEIRSHLVIKRMITENKKTSKVIRNISYNYKSVDNANSIRMIKEAEVIENDELVPGDVIYLVNGDIIPADVRIIWSNNLYVNQSSLTGESFPVQKKDSHDKEFESHLSYENIGYMGTEVMSGSGLAIVVATGQKTYFSLIDNKVKEKRKSSSFEKGIKRITLYLIAFMIAVIPVVLLISGLQQGDWVKGAMFTIAIAVGITPEMLPIIVTSNLTRGYKQIEKNGEMIVKNLNSVQNIGAIDILCTDKTGTITSGEISLDKVTGVNGEKSEFLENVLYLNSYFQ…
Mfl497	Mfl497	HEX1	4.1.1.64				MILNIDLGGNSAKCALIENFEIKSKFFVETPKFEIIENLKKMIDIYFKENGYKWENIEAISFSVPGAYDKKTEIIVFAGNLNWWNYPLLKEARRIFNFEKIFILNDANAATYGEWKKGQDGIPESMMLFTLGTGVGHGLILNKQIWEGTKKGYASEGGHGGCFADEELLCSCGVYGCLEAKSSATGIERELNKTDNKNYIESKFGKEFKTIKIIDIVELFNNEDPVIINIFKECLMPLSKAIGYLQTVLDVDKVIIGGGPSNLGERISEIIFENLKKYTLKSFYEDMVIEIAKLGNDAGIWGAYYWAVENIK
Mfl499	Mfl499	TRE6PH and MAL6PG	2.4.1.4	3.2.1.93			MRNEVIYQIFPLTFSDGKKKGKGNIKGIINKLDYLKSLGITRIWISPFTKSPFKDSGYDVSDYCGINEEFGTMEEVEILISEAKKRDLTIVLDIVFNHTSDQHEWFKKALAGDEKYMNYYIFKDPVDGKEPTNWKSKMGGLSWEFVPNLNKYYLHLFTKEQPDLNWENPEVRNELINILKFWKDKGISGFRLDVCNLYSKPTLFENDEIGDGRRFYTDGVKVEEYFNLMHNEVFGTDNEIFTVGEVSSTTKEKSAKYAKVENKELDSVFTFLHLKVDYENNDKWTNVKPDLNLFWKLQKEWQEYYQLENSTLALFMNNHDQPRAVSRFGNVDKYWYESATSIFAFTSLMRGVPFIYQGEEIGMTNLTFNNLNEFKDVESIGNANDLLKIKSEEEVLDIL…
Mfl500	Mfl500	TREpts and MALTpts		2.7.1.201			MGKKEKLPQVKIDLKAWSKELVEYLGGSENIISATHCLTRLRLVIKDENLINKAKVETMPSVKGTFKSSGQYQIIIGTEVEKYFKEFVAVSGVEAVSKEKAKAIANQNNGGWFLKSLNFLGEVFIPIIPVLVAGGIILGFRNILEADFNGFIIVKSGQFWQGLDDFLWIPAQVCFWWLPVHLCWSIFRKMEADQVMGIVVGLCLLVPPLMNVYEVSGEASQDGGFKWIWQIMAGMDDGAFDWGFMKYPWKIQYTAQVIPAFAIGIVGAYINKWIKRTSPAVVSQIVVPLVTILPTFTLAMFVIGPAGFIVASVISFAISWAFTNNIAKYFFGFIIGMAYAPIVLTGVHHLFNAVFVQDTIQNGGNFLFIGTCAQAIAQGSAVLGWILVNKKDPRAKDVG…
Mfl502	pgm or gpmI	PGM	5.4.2.1	5.4.2.12	5.4.2.1	5.4.2.12	MNVKKPVILAILDGWGIEEAGVGNAVANADQKFVKEMMGMYPWVKAHASGEWVGLPEGQMGNSEVGHIHLGAGRINMESLAKLNHEVKVDGFLTNEVLVDTFKYVKEHNSALHLMGLFSDGGVHSHMNHMISMYKAAVKFGLTNIKFDLITDGRDTAPKVAEQYINQLLQVIKDNNNIGEIASISGRYFAMDRDKRFERSAAAYITMTERKVDQPKFTDPIEYVKAAYENGLDDEMIVPAYNASVVDSELKANDAMIFTNFRPDRAIQMASIMTNNNYPAWNDEAFKDVEFIGDKIRFVSTMKYADSVTSQFIAYPPTPLTNTLGEYISSLGLKQLRIAETEKIAHVTFFFDGGNDYFKNGLAKPEEISLPHASIDLISSPKVATYDLKPEMSAVEITD…
Mfl504	tpiA	TPI	5.3.1.1	5.3.1.1		5.3.1.1	MLLSFLFHWFSYCYIIKNVQKNKRRNIMRQKVIFGNWKMNGTNAELVTFLKKVDKAAKKSDVVAGLGLPFTLLSKGIEKAKNVKVAAQNVHFAEKGAFTGEVSISMLQEVGVQYVIIGHSERREMFAETDETVNKKATALLAAGITPIICCGETLETKEAKKTVTFVNAQIKKAYKGISAEDALKTIIAYEPIWAIGTGKTATSEDAEKVCEAIRKNLTKIYDEKTAQQITIQYGGSVNPSNIAELMSQPNIDGALVGGASLKADDFIALINYKK
Mfl509	Mfl509	SPMDabc and PTRCabc					MKRFVRSTYFALILLVIYVPIGIMVLFSFNSGSSVSNWMGFSTRWYEEFFKNSPFIKSIITSLFVAVVSTMISVVIGVMAAIGLSRLTKRKQSKWMSIANIPLINADIITAVALMVVFLICGLKFGILTLIMAHVSFNVPYVLITVMPRLRKVDKSIVEASYDLGAKTSTVIFKIILPILKPAIIIATIIAFAMSFDDFIISYFTGGAQTNVASFIYSAKRIKPYIFAFGTMMVGIIAAGVIIWNAFLFAQDKKETTKLQIKNGTYKTKEIYKLEKEIQMLTDSLNTGTKRKISFNLSIWFKFYVLKFKLKIANSKNYDKKIAKLEWKRYKLQNTINREKRYGARLKKAIAKQKQLEKQLSKTTDIKKAAKISIQLEKIEEKVTFLSEEVAWLNEKEKE…
Mfl510	potB	SPMDabc and PTRCabc					MSKKEKQISNTFDQEQLDTAIDNQIARENKVKVRQKIKEINKVLGKTKLFNFTKGKVWPILLPFFIVMTLLVIIPIISIVVYSIVQPSGDLKMFEISLEKFIRLFKNGNIMMSMGLTIAYAFIASVMCILLGYPIALIMSEMKSKILAKNMWLLVTMPMWISMLLKVLGLRSLFLIMAPSALGTQIAIIIGMTYMFIPFAITPIYDSLDSRRRDIEEAAMDLGCSKYKTFWGVTLRSSMPGVITAITLVLLQAATSLIVVQYMGNGKINLITSIIESYFFKGSDFGFGAAISVVLAAMVFLLMMVSKFFTNKFEKKGAKAWKDSSDQLTLL
Mfl511	malK or potA	SPMDabc and PTRCabc	3.6.3.33			3.6.3.41	MENNILELRNVTKDYDGKVVLKGIDLNIKEGEFITLLGPSGCGKTTTLRIVAGFEKPNSGQIMFEGKDLLPIPINKRQFNTIFQSYALFPHLNVFDNIAFGLRTKKTKKDILQREVLKQIRQVGLEGFEDRNINDLSGGQKQRVAIARALVMKPKVLLLDEPLAALDVQLRQHMREELKRLQREIGITFLMVSHDQEEALSISDRVVVMNEGSIQQIGTPEDIYNEPENLWVAKFIGQSNIIEDGIFIEDNKVQIDGKTFVCDDTNFGENEKSIDIVIRPEDIEIKKTNAGFFNGTVMHTTFKGVHWELLVETTKKRIWKIHTTQAFKVDDKVSIKWNDEAIHVMWKEVE
Mfl514	Mfl514	HEX7	2.7.1.4	2.7.1.4			MKNIVSIGEVLMDVYSENNTIKSEVGGASFNVACSIGALKQNNSYFMGSLGNDEFVSPIKDFVKKFNVKEDFIQESDKPTTIAKVTLDENKERFFQFIRNSDAEYSLSKESNEKLSKIDFIHFGSATGFLEGNLKESYNELFEFAIKNNIKFSFDPNFRDKLWVTDQEIKNFKNHCQKFMDKASLIKFSEDELLLLTEIGNQEEAVRTIMQRNPNALVCITRGCEDTIFGWKNQINYVPTILAEHLVDTTGAGDAFISNLISEYVSIDVDANFSTEEITKIIKKSNMFANQTVQYLGALSFLEHLN
Mfl515	Mfl515	BFFS	3.2.1.80	3.2.1.26			MQKEKYSLISNNDLEDIQKWHDKKQSDWYNNQFHLAGYSGSTNDPNGLTYHKGKYYIFMQSCPFSIQHFNKSWALYTTTDFINYNYEGLTLIPSTKYDINGVFSGSARINENDEIEIYYTGNIKFNDVDRTAYTLKAFIDLKEKLVTKELLFEADLTKYTGHYRDPIVFEKNNQLYMLNGAQTKDLKAMLNVYRFNGSNWENFKDIKFDEADEQNAYMLECPNYFKLDGREYVFACLEQDAPLKDGSHYVKYREVEIDNDINFTYKTSLLKIDLGFDFYAPQVFSNTGERVIMLGWLGNSKSNPFPPELTTWSNQLTVPRDLFVKNNKLYQLPIKELDELRVNEIKGFENVYAYENGLTEISATDINNEFEILIKNEKNENIKISNINNKFIIDRSETT…
Mfl516	Mfl516	SUCpts		2.7.1.211			MKKKDYAFEAKRFIKAVGGKSNIESYLHCVTRLRLNLIDKTKVNEAEIKASPLTKGINYSQNQLQIILGSGVVEAVYEEVQKEMEVSNLSLDEKLSNDKLEDFKLQAKANKEALRNKSGFFGQIQKGMRVLGDIFVPIIPAIVAAGLAMGVAALLKRILNPSGAELNSLLWIIVDIITKTAFDSLAVLVCWSTVKRFGGNPVLGIIIGLMLVSPLLPNKGSIAAYNAQLDFFNDQSSKGLNINQIYDYWNNAGLKWMGTAPIIDDESKEILVNATMGAPITAIKFWIIPITGYQGSVLPALIIGIVVAYLEKWIKSWMPKSVNMIFTPFLTISFALLIALFFFGPILLMVEQGILIATKAILGIKYGFGTAIIAGLLQGIVITGCHQVLQGLEMQLVID…
Mfl519	ptsA or ptsI	TREpts and MALTpts and SUCpts and GALpts and GLCpts and ASCBpts and MANpts	1.17.1.4,1.17.3.2	2.7.3.9		2.7.3.9	MSKQFKGIGASEGIAVAKALVLAEDHIEIKKTKVSDIEAEVSKLENAVNKSIEDLENLKATTLEKLGPEKAAIFDAHKEIASDPAIKDEIINVIKSESICAEFAAEQVTNNFYEMFASMDDPYFKERSADIKDVASRIIKHILGIAIVDLSTISEEVIIVAEDLTPSQTAQLNKQFVKGFATNIGGRTSHAAIMARSLEIPAVLGLRTITSDVKNGEVFALNGTTGIVELDLTDTIKSEYEKLAKEFSDLKAELQKFKDLPSKTADGQEKLIEANIGSPTDVESVIEHGGEGIGLFRSEFLYMDNDHFPTEEEQYIAYKQVMDAMKGKLVVIRTLDIGGDKKLSYFEFPHEMNPFLGYRAVRFTLDRKDIFKDQLRALLRASAHGELGIMFPMIATVDE…
Mfl521	outB	NADS1	6.3.1.5	6.3.1.5		6.3.1.5	MELKEYLDYLVEFIKETVKKANAKGVVIGISGGIDSAVVACLAKKAFPNDYTAVWMPIESSDEDYKCKQELIDQCGIKAIDVELKETFLSFKKAIKDSTTPEHKLAIANAKARLRMTTLYTVAQTNSYLVLGTDNLDEWHIGYFTKFGDGGVDMVPLVHLLKREVREAARILGVPTSIINRAPTASLWEDQTDESELGITYDQIDAYLAGEINDENVKSRVDHLHKISEHKRNGAVAPKEFKRK
Mfl526	Mfl526	BFFS	3.2.1.80	3.2.1.26			MKLNKETILNLITEHNQDDIKKANELVASDKYYRPTYHIAPPNGLLNDPNGLVYIDGEHYIHYQWSPLQPYHGMKHWRLVKTKDFVNYDDLGVSVIPTEEFERTGAFSGSAFKEKDGVKIYYTGNIEENGEMIEEVQIKADFIDEKIVNKRVVVEHDKNLFTPHVRDPKIFEYENNKYMIFGAQCKADMLGGLVFYKTDDMEKYTFDRILKPSLDQTYGYMWECPNLDYLEGKMLFMQSSEGWFNEENPYELNSSRNVVYTQIDKLDFENNKLNEKSILKTMDFGHDFYAPQTYWVDKKLLMIGWLGAVDVQYPTDEYSWHSMLTIPRELSWSKEILVQKPYSEFKKNVLTKTTKKAFKELSVNKAIHLEFDLSDNLDIKILNEKNEFIEIKFTDKEII…
Mfl527	Mfl527	SUCpts					MKHAKINSHFYDECKKVREAVGGIKNIELINRCSTRIRIKVIDITKLNLNKLEGSKIFVKTLLKDDFVQLIVNENIDEVFLNLLKSLKISYEEIPNDFEVRVNKEGNFFKVVTDGISVIVKPLIPLLITMAIVATLSNVFNGIDFGSGTLSETGQFAKAVGEMFDILQKALNLAFSIMIPWSIFKLMKGSQAIGISIGIVLCFHGLISTNDIMSGEYGGIFKWFGDASFLESGYPWKISYVGQILPIVAMSFIAVYIERFANKFDIPVFKEMVAIPMITISTFFIGILLVGPLGLLLTYGMNEGVVWATTDNVAKYIFNPILGLALPWLVITGLIQVLVVINLQQFTTFGGTTMMPMFTQLNIAVATSILAVTIINRHNKELKRTAIPSYSLAYVSGST…
Mfl528	nrdA or nrdE	RNDR2 and RNDR4 and RNDR3 and RNDR1	1.17.4.1	1.17.4.1	1.17.4.1	1.17.4.1	MEDKKINTLSGTDESDEYVTLNARAKILAAGSDNFKLDVDAAKAYLKHHVEPRLVKFGSVKERIEYLVSNGYYEEELINKYTIEQIEEITDIAYGFHREFPSFMGAMKFYNSYGLKTFDGQKYLENFEDRAVMNALFLGNGNFESATKTLRQLMLGRFQPATPTFLNAGKKQRGEYVSCYLLRVEDNMESICRAVTTSLQLSKRGGGVALCLTNLRELGAPIKQIANQATGVIPVMKILEDSFSYANQLGQRQGAGAVYLNAHHPDVMSFLDTKRENADEKIRIKSLSLGLVIPDITFELAQKNEEMALFSPYDVEREYGKAMSDISITQEYQNLVKNPNIKKTYINARKFFLTVAELHFESGYPYILFDDTVNNNNAHAATGRIVMSNLCSEIAQVST…
Mfl529	nrdI	RNDR2 and RNDR4 and RNDR3 and RNDR1	2.7.13.3				MHDDIKLVSGEEIVKPTGEVHVVYFSSISNNTHRFIQKLSVKNSRIPYELEEEINVDSDYVLITPTYSGGGEFTSGAVPKQVIKFLNKENNRNYCRGVIASGNTNFGNTFAMAGPILSKKLNVPLLYQFELLGTQNDVEKINEILKEFWGK
Mfl530	nrdF	RNDR2 and RNDR4 and RNDR3 and RNDR1	1.17.4.1	1.17.4.1	1.17.4.1	1.17.4.1	MAKIKNQYYNESVSPIEYAQQGFKGKMRSVNWNVVNDEKDLEVWNRITQNFWLPEKIPVSNDLTSWRTLTPEWQELITRTFTGLTLLDTIQATVGDVAQVPNSLTDHEQVIYTNFAFMVAVHARSYGSIFSTLCSSEQIEEAHEWVINTETLQERAKALIPYYVNDDPLKSKVAAALMPGFLLYGGFYLPFYLSARGKLPNTSDIIRLILRDKVIHNYYSGYKYQKKVAKLSPEKQAEMKEFVFKLLYELIDLEKAYLKELYEDFGLADDAIRFSVYNAGKFLQNLGYDSPFTEEETRIEPEIFTQLSARADENHDFFSGNGSSYIMGVSEETEDDDWEF
Mfl544	ppa	PPA	3.6.1.1	3.6.1.1		3.6.1.1	MSKNNVLDMIVEIPKGSSNKYEVDAKTGRIILDRVLYGANFYPGEYGMVENTLDWDGDPLDVISLCTYPTMPGVQVSVRILGSIKMIDAGEIDTKLFGVFNDDPRFSSYEKLEDVPQHLRDEIENFFLQYKALQKKSVKINGWGTLEEAIEELHECKERFAEYKDRLEAGERDLILAEWKEKGIGQG
Mfl547	Mfl547	DADNK and DGNSK	2.7.1.113	2.7.1.113			MKIAIFGTVGAGKSSISQELSERLNYEIFPEPIDENPYFEDYYKDIKAYAFRMQIFMLTARSKQLFAAKDLKNKIFDRTIIEDPIFMNVGHKMGNVNDTDYKTYCDFFQYVVSENLRYPNDRLKFDLVVYLKVSDETSIRRINERGRAAELSIDKNYWKILNESYEEYYQEHKNDFPFLVIDANNDNLNEKVEEVIRNIEKIKKEF
Mfl554	argS	ARGTRS	6.1.1.19	6.1.1.19		6.1.1.19	MENIISIVKKDLKEIAQKFNISKDPIVEINKNNIDSHFSTTLALMSAKELKQNPIQLAENIKNELLQKDYYDQIEIAGPGFINIKLKTELLSTTIKNITTLKEAYGKNKIKNKIINIEYVSANPTGFLHVGHARNAVTGSVLEEVLKFDGYEVQTEFYTNDAGNQINILAVTVFVHYLWALGIETEKPANTYGGTFYDDLANIMIQKYGDKFKNLTFTETAISDEETHQIFRKEAVQHFLTEIKQQLKDFGVVIDHYSSEQEMYDTNQIEKLLKEYKEKNATYEADGALWLKTTEFGDDKDRVLVKKDGSLTYIVPDLATHNIRIQRTHADVLINIWGGDHHGYIPRMRAGLQLLGHNPDILEIEMVQMVRLIKDGKEYKMSKRKGTAVWLVDIMEMVG…
Mfl556	pyrH	UMPK	2.7.4.22	2.7.4.22		2.7.4.22	MKYKYSTVLLKLSGEALKSENEIYNKEKLEDIAKQIVELAKNGLKLGIVIGGGNIWRGKLGTDIDMPQINADYMGMLATVMNGLALESTIKRLGYDKVNVYSSLPIETVTDDYNFKRARLKMNEGYISIFVGGTGFSYFTTDTNSVIRAIEIGADAVLMAKNGVKGVYDSDPNLNPNAKFYKKLTHREIAENQLRVMDLTAATLAKDAKLPIEVFDMQGQNNIIKVMEGSLESTIIEE
Mfl558	Mfl558	CHTDNAe	3.5.1.41				MKKQIYKLIIFFLMLICFIFSFISMSHNKEVNKIKTKEKVVMLTFDDGPSASADEQILDILKQYNIKATFFMTGINLEKYETEPGVKRVVDRMVNEGHTLGNHSYYHNEYINDQKQLVKELNNVNDMIIKAYAENGKIVESKDIPIRMPYLQYYRGLGYVQSKVKNPFWVRGYLGTDFLEEKTGKNEIIKQYMDNLKKGQIFVAHTRDYAKEWLPEFIETLQEKGYKFSNFTKNSESYWSNYGKLGF
Mfl562	Mfl562	Flipase_CPS_MF					MQPEATNATENIVIKTSARTSVWSALVGVAISLTNTIIQILMIYWILSAYGTEFNGFVRISMSIAIIGGTCEGALGITTVILMAKPIMEKDWITANESFSTAKRKYRNKLWRGLIFVTLISILYPLEIALAPHFLQGDPITTSITGPIIKDGMDPITIHLWELGFVCFFFGFKQVVSSSIFGIYENVLEADKQNYLRRAIILFTDVIVYMLIISLLSYINFKGIHISPVLVFLPIVIYPFIRGFMIMVYVKRKYPWIKFYSDFNDHNLVRKSSKLFFSSLGINTLMNADIIILLIVLGASGLKTTSMLSIYMIVGINIRIIMLNFIVSFREFFISQILREGRIEWKTYTNYELYTYIVAAFSFVMISILTPFVATGLFGNVIAKDFDGTEASAIYQAEA…
Mfl565	fruB or ptsH	TREpts and MALTpts and SUCpts and GALpts and GLCpts and ASCBpts and MANpts					MAQFTAVITDKIGLHARPATAIISAASKYGSDIQIVSGSKSGNLRSIMNILSMQIKNGDEITIIADGSDAEEAVAGIKEAMIAAALIEG
Mfl568	Mfl568	UGT_MF					MLVSFIISSQAREEKLFKTINTLKKQTNDSYELIIVVDEPNIEKEAIDFVRDQFIENDKIMLIFNSKGQGESLNWNNGIELARGEYVSFLKEGDLINENYVQTVQNIVESNEAKIDLIEVQYEQSNLFEGDTQPLLETNKLYDLQDNKEVFAYISQEIYGKLFRSKFIKDFRITFKKNVRFDMLFLFMALAHSRNFYLSGDVLFKHKVSVPKYSIFDIVNQWPHVLNYYRRIGTYKEFKDELNFAANYCMAYDFLNLSKSIKNPAINKKAILFVNTKLDRKVKEFTTQNAIFLENANPDFTIRMENFNSFINERLKKLG
Mfl571	Mfl571	PPTabc					MTKRLSNSILNQKAFKIKDNYSKSPKKIFFWSITLFTLFIVILSFFTLDSKWLEFFRDMPSLFERIGEMFKWDWTDFSTINGTGHSFLYNAFVSIWDTIVMAFAGTVIGVVIAIPVAILASSNIVKNKSVNFIARLILSIFRTIPSFVYALVLVNYFGATTFTVTLSLTMFTFSISGKTLYERIEQINIKIFTASQSTGANKSVSFRAAVWPQVSHHVLSIMFYSLETNIRYVSIIAGVTRMGIGQMINNAVDYNEWNRVGFLLTLLVAVILFLELSIWLIRNYIIEDKDFRIDGKEQRKFDKKINKIKSQKDINFYIKNVLCVDIDKKINDSKSQENTKKLVEEKKELINNFKSDLSTKIENDIEAYKKLKKSNPNSFDLYAKDFETGLRYRIDKVNK…
Mfl572	P29	PPTabc	3.6.3.49			3.6.3.28	MIEFKKVEKVWPNGKHVLKDINLKINAGEFVAVIGLSGAGKTTLLKTINKINNISSGEIFIDINENEKYEINKTKGKSLRNLRKHIGLMSQEYNNIEKQTVLKNVLNSRVAQMNFFRAMAGFFTKEEKQNALAALEKLNLLEFSYIRADNLSGGQQQRVALARTINQNPKIIIADEPVSALDPILANRVMEDFKKINSELNITVIINIHHVDLALKYCDRIIGLKDGEIVFDGDPKKLNESKLEEIYGK
Mfl576	Mfl576	RIBFLVt2					MDKKYKLWNYKYDFSEINLKNWKEVLKDTFKLNTRKIALLSMLFAIEILMTIISKVIMGLAIPMIVGVYTIEISFFVILIIYLCSNYIYASILSITAIWFRLLLGSEPVGLLSMMISDTAFLTIFAVLFFILKKFIFLKFKFKNQIKILIALICFAGLISMIGSGFISMLCNDKFIFEMYYLSDDGSGYWKMLLWVGFGVTLAKYSINILLFASTLKVLLILIKQSRV
Mfl577	pgk	PGK	2.7.2.3	2.7.2.3	2.7.2.3	2.7.2.3	MNYNLKKTLKDINVKGKKVLVRVDFNVPLKDGVITDDNRIQAALPTIKYLVENGAKVILFSHLSRIKSEDDKKTKSLAPVAKRLEEVLAQSVNFVNQTRGTELETAINALNEKEVLLFENTRFEDVKDGEVVKAESKNDPELGKYWASLGDVFINDAFGTAHRAHASNVGIASNISESALGFLVQNEIEMLGKGIDAPERPFVAILGGAKVSDKIGVIDNLLTKVDKILIGGGMTYTFHKAMGLEIGNSLLEADKVELAKEYLEKANGKIMLPVDSLCAPEYADVAPTLCGENVPAGMMGLDIGPKTIEMYEKELANAKTVVWNGPMGVSEFENFKAGTVAVCEAAAKRKADGGFTLIGGGDSAAAAIKLGFKDEFSWISTGGGASLEYMEGKELPGIA…
Mfl578	gapd or gap	GAPD	1.2.1.12	1.2.1.12			MSKKVAINGFGRIGRLTFRQLFNQGVEIVAVNDLTDTKTLAYLLEFDSAQGKFQEGKISYTDNSIIVNGKEIKIFAERNAADLPWGKLGIDLVIESTGFYTDKEKASAHLTAGAKKVIISAPATGEMKTIVYGVNHKNLSAEDVIISGASCTTNCLSPVAKIMDEKFGIVKGKMVTVHAVTNDQKLLDLPHGDLRRGRAAAWNIVPSTTGAAKAVSLVLPNLKGKLDGYALRVPTITGSITDVTLQLSKKTTVEEINATVEAAIKADAELSKAIKFNTQQIVSGDTIGSSFGSIFDATLTKITEVDGEQLVTVCAWYDNESSYVSQLVRTTIYFMGL
Mfl587	tyrS	TYRTRS	6.1.1.1	6.1.1.1		6.1.1.1	MNIIKELEWRGLVKQITNEERLLKAQNDGAAVYCGFDPTADSLHVGHLMMIVTLKRFDKAGFQAIGLIGGGTGMIGDPSFKADERKLQTDEQVKFHATAIQNQLLRIIPDVTFANNVDWLGNMSLIDFLRDVGKDFNISYLLNKDSIATRISTGLSVTEFSYTMLQAYDFYNLYINHNCKVQIGGSDQWGNITSGTDYISTRVGSANTEAAGFTIPLLTKSDGQKFGKTESGAVWLDSNKTSVYDFYQFWINQDDNDCVKMLKYLTFLTKEEIDELEAKHKEAPHLRTMQKTLASEITKFVHGDKELNKAIKLTDAFFTGNILNLDDDLLELAIKSIPTIQLEKTTSAIDAIVNVNAASSKREAREFINAKAISFNDVAVQDENMLLSEIKTIKNNKII…
Mfl589	Mfl589	PHETRS	3.4.24.69				MSTKFGVFYNKQFNCLMLTFKNKPITSSEKKGNIVILKNEEELVGINIFEVKLEINKNFIYNDSDILTYINSELKDVIKLEPLEQFVIGKIIKCDAIPDTHLSACEVDIKTKILKIVCGAKNAREGIFVVVATDGSWMPNGMQIQKGKLRGYDSEGMLCSAKELNIEEGKFNSEGIIELDEKYRNNLGSEFKG
Mfl590	degV	OCDCAtr	2.3.1.41				MKIAILTDSSFDGNLKSFKDLYQVPLLIVEEDGTTHFSDDKLDDNFFYDLLEKQALKTAQTTPGEMLKVWDKLLTEYDQIIFLPLSKGLSGQFNTYRMLSETEEEYKGKVFVCDTNGVSIINQEFVKKVAFWIAQNKRGFEIMELVSKANEDFIGYIIPKTLDTLKRGGRISPAAASLAKMLKIVPILRYDGKIDKEATARTFKKAVNEALDLIKKNAKGVKVVDISYSRMQPETLAEVIQIIEEKGFQINLKSQITSVIAAHTGKETLAIAVWKK
Mfl591	degV	OCDCAtr	2.7.1.2				MKIVILLDSSGTNQSEKIKNKNIEVLPLHFTFPNGTDMLDTPKEVKEKGIIKLISEGVDIKTSQASPGEVENKYDELLKTYDHIFHIPITGNLSSMLQTAMMVSRDDKYIGKVTVYENLNIAAQAIEQTALHISKLLEEGKIKTPEEITQAIKEYEKEMYIAILPGDLKRLTNGGRGKKAVTTVLNILKTKVLIKWEAEPKKEAMGRTINSIMDRITKVYHESYSKGFEMVFVRTPLTSSKIYEAARGALVEAKVNFSEELIPNIYTAHAGVDTIGFIITKKI
Mfl596	ldh	LDH_L	1.1.1.27	1.1.1.27		1.1.1.27	MKKTSNKVVLVGTGAVGMSFIYSAVNQGLAEEYVLIDVNTKAAEGNAIDIQDTMAVLDKPFTIKAGTYEDCKDADLIVITAGRPQRPGETRLELIADNSRIMKGIAEAIKASGFNGVTVIASNPCDVLTTVYQQVTGYDEHSVVGAGTTLDSARLRRLVAEKLNVAPKSVNAYIMGEHGDSSVAAYSKATVMGQPISKYLAEGKITEADLEECWTRAIRMAYEIIERKGATYYGIGVCLNAISSAILRDEKTTFMVGAKLNGEYGQKGFYTGVPVILGSKGWETIIEWDLSDAEKAAFKKSCDALDATYQKAKEAIA
Mfl605	Mfl605	SERt2 and TRPt2 and TYRt2 and ILEt2 and HISt2 and ARGt2 and ASNt2 and PROt2 and VALt2					MKLNKKYGFWTVLASTLAAIVGSSIIISFNMVFALSEANPLLMILAWVFGALIVLPDAFIVIEPSIGYGESGSGYSWIRKCNWRILAFWFGWVLILFVSATSLASCCSAMSSMITQILELNPEEIAVETLQKSLAIFILIFLAGIQIMIKNSSKYTQLFFLFVKTLPIILVFILAIMYGSKDGLLSNSEMNKNLGHAYISSAMLIPAITYTGFAYSGHEFPTYITEEIENPKKTIPWVIISAVLIVLVIYVCYGIALLSLATPDSNGNWINPGGTTSSIFAQHRWAVLTFNIFAIFLFIGSVNSLLFFQSRLIHKLSETGDVHSVFGKVHKKTNQPYMAIILLCCVAVFYILFSSISEIISSFALATSVLKILLNSSIIKLRLKDPEYKKIYGNKTFWT…
Mfl607	Mfl607	AACPS6	2.3.1.48				MKIEFKKLSELTSYEAWEIFKSRSEVFVVEQKWVACEIDEQDLTATHLIIRNDDNELVAYLRIYEKLDGTASFGRVLTPFKFRGLKMGKTLLQNAIDWINKEWPNKDIKISAQYYLLNFYKSFGFVECSEVYDDDGIDHIDMIIKK
Mfl613	alaS	ALATRS		6.1.1.7		6.1.1.7	MKKLTTNEIRKMWLDFFKEKNHHFLEPVSLIPVEDPSLLWINSGVATLKPYFDGRKTPPSPRLTNSQKAIRTNDIENVGVTARHHTMFEMLGNFSIGDYFKKEAISFAWELLTSDKWFAIPVEKLYITVFNEDIEAYEYWINDIGIKQDHIFRLTRDTNFWDVGQGPCGPNTEIFFDRGEKWDKENIGPRLLAEDIENDRYIEIWNIVFSQFNNDGFNNYSELPRKNIDTGAGLERIASIFQDTPTNFETDIFWPTIKQIENICDANFKYSIENYFDEKAEQTKINTAFKVIADHVRATSFAIADGVFPGNKDRGYIIRRLIRRALMKGMELGINGPFLSTLVINVIDVMKDFYPYLLEKQNLIETTILIEEEKFLKTLSKGYEALNKMIENDKKVTGK…
Mfl615	Mfl615		3.2.1.21	3.2.1.86			MKFIKDDFLWGGATAASQVEGAYNEGGKTLTLLEMKPFLPIKNRKAIHFGGQTKEEMLDSIENKQNLHYPKRFGIDFYHRYKEDIALFKEAGMNIYRMSIAWSRIFPNGDDEKPNEAGIDFYRNVFEECKKAGIKVMVTMHHFDTPYEITKKYGGWTNRKVIDLFVKYAKTLFEEFDDVVDFWLPFNEINVAIWSTEVGLGVFESDFKSKNERDQAAYQGLHHQFIAQAKVIELGKKMCKLKTKFGCMVANITTYALDCNPINEIENLKSQQISRWFFYDVVAKGEYPTYIKRYFTENNINIIMENDDEKVLKNNTVDFISFSYYMSATVAVQGKDKASGNVSTGGKNPFLEATEWGWQIDPIGLRVSLNQMWDRYQKPLFISENGIGVLENLDSNNTV…
Mfl616	Mfl616	PIPK_mf	2.7.1.60				MNKKITYDLGGSSIKKIVFNDDKVEFKDILYFTHLEKKGFQVPLEKVLDIILDDLKNEKDYFDLGISIPGVLDSEKKKVITESAFCDVEFDINAKFSKLYNMQNFEIENDGKSAAFGEFKFRNDPKLINFIHITIGSALGCGIIINSKLYKGSNFEAGQASGMFSSINDKNDKSAYALDTGLGTLIMKYKKIINSNENISGKYIFTKFNEKDQIVCKLVDEWTSSIAKAIINFHQLLDFDLLTIGGGVSENKQFMKMVIDKIKFHRNFDANSKFSKNPVFNVVEKSKLNNDAGCYGVFYKLCELEEKQNA
Mfl617	Mfl617		3.2.1.21	3.2.1.86			MNKFPKDFLWGAATSAYQVEGGIYQGGKVPSSMDPSSKKHANKEITDFSVAADHYNHWKEDVALMAEMGFKSYRFSISWPRIIKDKEGNINQEGIDFYNNLLDELIKNNIEPVVTIFHFDIPMFVEDDGGLESKNVYKHYERYCSVLFKNFGSKVKYWLTVNELNVMVLVSQIINTNKEKSSSNEWQVMHNMNVVQAKAILMCREMCPGVKIGPAPNISVNYPASCKPEDFTAKLNMDLLRNWVYLDILCRGSYSKKFLKYLEENNKQIKTTEEEMELFKVAKPDFIAINYYSSGTVEAINSSNGDDGATNNDQQSGFAFKGFAKSVKNPNLQKTQFGWEIDPVGFRNTLREVWERYQLPIMVTENGIGAKDVLTEDGKVHDDYRIDYYKKHIHQMGLA…
Mfl626	Mfl626	CLPNSi					MIMKKPFVATASLIAMFSIGGALYVAINLCLNFFIPTPLPFIFFISATHIVSMVWAIVVLCNRKRRIETRIRWAIFIIVIPFFGIMSYIFLGRVYKYNKNKNYLYNKNSVSVLQPKVQYDIENLKEIERLNPEFKRSFMMTFEQQREGIYANTEIEYLKSGNEYFSNLLNDIKNAKEYVMINCYIISEGEFLSKLTSLLVEKMSEGVRVYIIYDFLGSYGRFTTSKKRLIQEGANLIAYSPIHFPFLKWNANYRDHRKDISIDGQIGYLGGVNISDEYINKSGVFGFWNDSAIRINGEGVQEIEAIFQKDWNFYVTKKQKKIEKLEPKFGKAIRKRYTTDEFIQIVSDGPNHDRPICLELLLNLIHSAQNRIWLKSPYFIPPPEIINALCNAASTGLDV…
Mfl635	tdk	TMDK1 and DURIK1	2.7.1.21	2.7.1.21		2.7.1.21	MIPNRDTIEQKQLGWVELITGCMFAGKTEEFIKRLRRHAFAKRNVIAFKPVIDTRYAVNEVASHAGTLLPSIPVNSTAELKEKLEAKILEKKVDVVGIDEIQFFDEAIVDYIEELADRGIIVIVTGLDKDFRSQPFKNVDRILPLAEMVDKLTAICQKCGNFANRTQRIIDGKPADWNSPLILVDGNDSYEARCRNCYQIEKG
Mfl639	deoC_2 or deoC	DRPA and TALA	4.1.2.4	4.1.2.4		4.1.2.4	MKLNNYIDATLLKPDATLIEINKFVDLCIIKNVRCICVHISRIAVVKEIIKNTKISISGTVSFPFGNATTKLKINEIKECLKLGANEIDFVANIGNIKDHDWEKVNSEFQKIRNSFKDIIIKVIFETCLLTEEEIIKCCQIAVKNKLDFVKTSTGYSKMGATIEHVKLMKKIVNNECKVKASGGIKTKNFALELVEAGAERIGTSSISEVLN
Mfl640	rpe or cfxE	RPE	5.1.3.1	5.1.3.1		5.1.3.1	MNNKKVAVSIYVFNFLEIGKKIDELIEAGMEWIHVDIMDGNFVNNYALCQKFCKDIKDKYPKIKVDAHMMCSNSEKYIESFAEAGCDYFIFHYETLTDKNPITVNNIINKIKSYNMKPIIALNPETSFEHIKTYCDDLYAVMCMNILPGFNGQKIIESSYSKINIINKYRKENNKVFKIMTDGGLREDTYKEILDAGADIVVVGAFVNVENNKLKGQFEKIKNYEIK
Mfl642	rbsK	RBK	2.7.1.15	2.7.1.15			MKKILTMGSIGVDHVFNVDKLPNKGQSIISKNFNIFFGGKGANQAVAAAKLGADVKYIGHVGNDDAGLHAIENLVKNKIDASYIKKINNINTQVANIIVDDKGDNLLIVDTGANFTFLKDEINEYKELIDHSDILLTQLETNLEFVEDFINYGHSKNKLIILNPGPAKVISNKIIEKCDFITPNESEICILLGKEYTENYELLKKYAYELWDINKKNVIVTLGENGSIWIDEKGELHKFEAYKVKAVDATACGDTFMGGISAYLAQDKTIEEAIKFATAAASLAVTKMGAQSSLPELKEVHEFIKKNG
Mfl643	ulaA	ASCBpts					MNEFIFFIKGFFGAPAVLIGLFALFGSLLQRKKFTEVLVSTLKAAVGYLILSGGIGLLVSTLDDFTTAFNELFGLQGVMPNSDALAGAIMEAIPEIATIAALMMFISIVLNIIFAKFSRFKYIFLTGHHTLFICVAVSTIFHFSGMSLSTDVWYFLIVGSAIVSLYMLLSPALTKKYMNHLTGDDKLYIGHANVMGFAIAGGIGGLVGKLKKGNVKSTEEIKFPKWLSVFSNSTVSVAVMMLMLFGVTYASLWGVAGKEQMVALGIIGENDSILVKIILDALIFTAGVEILIFGITTMINELIPALEGISKKLIPGAKMAVDCSVALSYSPTAVLIGFVSSFTGGIIGLLISIGLNLAAPAAIPAVIIPGIIAHFFTGGVSGTFGNIKGGILGAILGAF…
Mfl644	fba or tsr	FBA	4.1.2.40	4.1.2.13			MTRLYHEKLVNATAMVKAAHENKYAIGHFNINNLEWTKAILEAAQASNTPVILGTSEGAIKYMGGPVTVVGMVNGLLEELNITVPVALHLDHGQSIEMAKKCILAGYSSVMFDGSHLPYEENLAKTKELLIFANEHEISVEAEIGSIGGEEDGVVGNGELGDPTQAAEISKTGIAMLAAGIGNIHGKYPEWWTGLSFDTLEELQAACKMPMVLHGGSGIPQDQVEKAISMGISKINVNTELQLAFRDATRKYIEAGKDLDDKTKGFDPRKLLNPGYQALKETFNELTEWFGCKGKA
Mfl648	pyrG	CTPS2	6.3.4.2	6.3.4.2	6.3.4.2	6.3.4.2	MAKFVFVTGGVVSGLGKGITASSLGNLLKASGLKVFMQKFDPYLNVDPGTMSPYQHGEVFVTDDGGETDLDLGHYERFIDEKLTKMSSTSAGKIYLETINAERRGDWGGQTIQVVPHITDSIKNKVYQAAKTSGADVIISEIGGTVGDIESQPFIEAIRQIRMEQGKENVVFIHVALLLYLNASKEYKTKPIQMSVKELLSLGIQPDIIVQRTDKHSSKEIKEKISLFCNIPTSNVIDAIDKESIYEVPLEMYEQNLHGLVLDQLQIRTKKTDMESWIKFCEKIKASKEEFEVTFVGKYIELQDAYLSVIESLKIAGYEFKRKLKINWIQADKLNESNYKEVLQNAKGILVPGGFGDRGIEGMILASKFARENSIPYLGICLGMQIATISIARDWLNLP…
Mfl651	gltX	GLUTRS	6.1.1.17	6.1.1.24		6.1.1.17	MTKFRLRYAPSPTGFLHIGNTRTALMNYLFAKHYNGDFIVRIEDTDLERNVEGAIESQFENLNWLGINADESFLKPGEEKYGKYMQSQKFGRYQELAEKLISIKKAYRCFCTTEELEKDYEDQVAKGIVATKYSGKCSRLSESEIESNLKSNKDFSIRFLVPETTLNIKDFIKGEITFDSKELGDFVILKTNKIATYNFAVVVDDFDMEISHVLRGEEHISNTPRQILIYQAFGWETPQFGHMSLIVDSTGKKLSKRSGNALFFIEQYKNQGYLPEAMFNYISLLGWSPIGEKELLTKQELISMFDDKRFSKSPSTFDMTKMKWINSQYMKALSEEEYLEFTKKYINTEMFNTKEKSEDWLNQVLLLFKKELEFADQINNHLNIFFNEVDVTSETIEIL…
Mfl652	Mfl652	GLUt4	1.17.99.2				MLLSSFKETFLQNFLSISTWQSLLAIVLFFGLMGGFWYGLRQIKIKFVYRIFIGISIGLIFGIAIQAIIGFPGGSWFSHDGQSAWALVDGNWLNISEYYIEKPNLEGMAEIKGNYVQIKLIIGLDGYEAIINGLTKLSLFKDAKGANVAFNSAISFSPEVKSGINWIIEFNTWASMLRQIFINGILLITIPVVFIAIFRVVAKPGSKGLGRISGKAVAILLINVAIAFTITFWIGYVLKIGKGLNFDQQIPGGSGRTDSKALPEIIWGYIPSNFVATLSATAIIPVIVLAALVGYATTFVRKKHPESMDNLMNFMDRAWDIVMSILMTFMKIMPLAVMAMLTTSITTRAIGALASIGLILGVGYLGLIIMLGVMTLILFLSGINVKAWWKHAWRPFVQA…
Mfl653	nox	GUAt2 and ADEt2 and URAt2 and NCAMt2	1.8.1.14				MKTVIIGGSATGMGVAAKLKRLNEQNEIVVIQDKDYVSLGACGIPYYIGHNFENPETLIARKIEKFEESQISVISNSKVNKIDFENKKVIFEESQISYDNLVIAVGAKPITPEIKNIDAKNIFTVNSKEDAIEIRKTINDDSNVLIIGSGLIGLEMVENIKHSTAAKISIIEKADRVLKNLFDEEFSELVEKEILNQEIELFKNNEVIEFVKDNNGKVTGAKTINGEIIKCDVVILSIGVIPNTSFLRDTDLELENNGAIKINEYCETNIPNVYAGGDCCSSLSYLYKNTRTFYLATVANKQAKIIANNVNKNKSSKFVGALGTTIIRFFDLELARTGENRMFIDMNSIETKEVLIKDKDHTNYVTGQEDIWLKVIIDVKTKEIINVQMIGKNKSVLRI…
Mfl663	pgsA	PGSA_mf		2.7.8.5			MKQKQKLNLPNWLTLIRLLLVPVVVMLVISNICDWDKSFIIGTDTSTFHITLTMLLAGIVFIVASFTDFLDGYLARKNNQVTEFGKFFDPIADKLLVNATLILFASSISIIPVWVTLVLILRDIFVDFIRMILSSKNITLSAGIFGKLKTVFQMIGLSILFFFSSFTLNIEVWQEQLILIPMYIAVAFSLYSGLDYFLKARKNLF
Mfl664	Mfl664	PTRCORNt7					MCLFTWTCFASIFLIYFFITNLKKKEKKSMFKKRDKSSKVYEFWYLFLLIVGICIGSGIYVKNQELISQTKSPWIATVLWLTIGLVCVISIVVFMEIAKSTEKEGNGTVSNWCKLFINRKFASFVSVLYTTIYMPAYQSIFVSLTIAYFFAFTGITPDPKALLSVYILVGVSLFVLFAFVNVYSANISRKMQFFAMFIKFIPLIIAFFAGFLIAILGSNPKGNGMGMDSGTDLLFMNFLGGMGAILFSFDGYIFTANTQKSAKNKEVVPIAIISGLIFITMFYVLMAISLFLGGDGSVETVLIQVFSGFSEHPSDTSIKAASTVVYLIMFLICLLNINMFTHFGTSNLLSDHNMKLTYLRKGGNGFKKSAFTQMAISVTFYVALILVGGLSSHGKWAGM…
Mfl665	deoD	PUNP1 and PUNP2 and PUNP7 and PUNP5 and PUNP6 and PUNP4 and PUNP3	2.4.2.1	2.4.2.1			MTPHISAKKEDIAKTVLMPGDPLRAKKIAETYLENVKLVNEVRNMFMYTGTYKGIQVTIAGSGMGCPSIGIYSYELFNFYNVENIIRIGSAGSYKEEIKVYDVYNVKEAYGDSNYAKLAANIDDKVIKAGDKLYSLIEKIAKDKKIKTLTGRAHSADVFYRHDDITEFVKENNLDVVEMESVALFANAIKAKKQAACLLTISDNLVTKEVTTAEERQNNFMQMVEIALDAAVESN
Mfl666	rbsC	RIBabc					MEAIFSLALGFFVVFTLAAISGMFSERSGVVNLGIEGFMTIGALAYVSFCFMVKKTSNNVEDLHVLYLLIGALFSMVVAGLFSLLQTLMVLKLKTDQIISGTVINLLAQGIALFIVHIQGFGTGGTILGSLSPKLISLNYFIAYAIFTMLVTVTIGLYFTFTKVGTRHIAAGENPQALDAAGVKVNRYRFVCIIISGAIAGLAGTMFVVTQSLQNFNGSVQGLGFIALAIMIIGQWRVSLIVMFCIIFSIMFSIGQRITGWNSLPRALPFIMSIVVMVIASKWSSPPQASGVPFDKTLR
Mfl667	Mfl667	RIBabc					MRKINQWKFKTKSIAYIKSTTFKTKTSYVKVSFISIILGLLCGIIFLYCFGMNGFGFIFSSLIKPFTSPVEPEGTVILLAVFILLGLGLALGFRIKLFNMGGSGQAIGGLLITYLFLNAVTGGSDFSNLPGGYGILLFLIFIVSGAIVSSLTGILKVLFNIHEVATSIVINWILWYLLKYVLFIKFDTQLNSPNLPEVFGSQLWVFAIIFALVSIVLVFVVCETTTVGYKYKVVGTQSTAAKYAGIKTNSFIIGVTALQGVFISAAGFFYYFGLKSNISVTNDIMPLLGFDGIPIALVAFNNFLGIIPVAILWAVLKDGIQLTMNSPQYMGLPSETSDLLFGIIILFSTMYLLLMKINISNYVNIIIHKIRDPKFKTEIEIINSDIKELKKEKNILILN…
Mfl668	mglA or yjcW	RIBabc				3.6.3.17	MKNINAVEMKNISMIFNKKIIANKNINLDVKKGEVHALMGENGAGKSTLMSILFGIYEPTEGNIFINGKEEIISSPVKATKLGIGMVHQHFKLVDIFPVWKNIILGSEETQYKQIINKKKIIEDLTSIMKEYNLEVDLNAKVKDISVGMKQRVEILKILYRKAEIMVFDEPTAVLTPSEIDGLLKVIKELKGMGKTIILITHKMAEIKEVADRATIIRKGHYVGTFDVKKTSASKLAEAMVGRKIIEIKNTHKQNNNEDLIVIKNLNVKKHSNNKVLGLKNFSTTIKAGEILGIAGVEGNGQIELAEALSGMTKVDSGKIYVNDKNITHESISKRYNVHKMGFIPEDRHKFGLVLDANLITNVALQDISTKKYSKHGFINKTAMQTHTQKIISKFDVRN…
Mfl669	Mfl669	RIBabc					MKKLLLALLSTTIISTSATTVISCGTEKHFGEIYLITDSGKVDDKSFNQSTYEAGTEFVQEILGINQKIAYIQPESTAPKTMKRAYKTAESNNAKTLLLPGFHHAMPGEGEHQAAEVMKNSGSTIILDSNSAANNEIGVVFRGDVSGFYAGMSSIIYSLKNENYTNNTLSLGAYGGVSNPASVDNFIVGYLASIEVYNYLAKDTEFLNHFDIPEATRNVTVTKAQTGWPKSKDDTTWFSNSFLIGQSKLVLDNLRDTSKSIKPNVLMPVAGPQTSDALSYDTSWKVIGVDTNQAESYGKDAQNRFITSAEKDLKNAAIVSLAHTPEWMNNEQYPDILKKVDEGYKDKIQITKEVITDNKSEFVDVNIGDKELWTGTDVWVNGTMSYGGSNLLDEDLAIK…
Mfl673	yacA or tilS	LYSTRS	6.3.4.-	6.3.4.19		6.3.4.19	MERFKLNTTLSYLVAVSGGPDSMFMLNELIKMNIKEIVVCHVNYNFREDSWKDQKLVEDFCLKNNLKLEKLIINQDYSKLKENFESWARNIRYDFFVEISKKYNIQNVLIAHNRNDLVETFLLQQDRKGYVKHYGLNKTSTYKEITIVRPMLNILKSEILKSLKEENIAFVIDSTNEDKKYKRNKIRANLSESTFNDFEETIKKLNKKLEIINLEVNWYVNNNMSADELKINKNLQDQDLEFIQRTIYKWLEVIKKDFVIQNRRNKTIFEIAKNIKVSEKVFWEINIGEYSIIKDYENLFIIETKAIQPKTILIKSKEDLYLSEEFINWLDLLNAIKRNKENYPYVITNDFLTYKLNTYTFGKKTNRYLIDKKIRYKNRMLKAVVYSTKTKKILNTIK
Mfl676	tmk	DTMPK	2.7.4.9	2.7.4.9		2.7.4.9	MFITIEGMDGSGKTTALQRVKQYLEDLNYKVVMTREPGGLPLSEKIRELILNKDGVGMEPWTEALLFIAARKEHLEKVIKPYLKKGYIVISDRFMDSTTAYQGGARGLGVDYLNELQKNILEGFLPDLTLYFELSFEDAEKRLSARPEEKNRLDEEGRKFKEAVKLAFEELVVKEPNRITVIDASKSPEEVFEETKKVILEKIELWKKEKR
Mfl588	pncB	NAPRT	2.4.2.11	6.3.4.21	2.4.2.11	6.3.4.21	MNKINFDKKIKDGYYIADYFKKTSLIINNEFPNSIVTMQFFQRKNNITLSGINEVIQLLEFACKDYKNLKIWALKDGDIINANEPVLKIEGNYSSFGWLEGMIDGILARNSCIATNSSKIVKAANGKPVLNMMDRADSYLTLPSDGYSSWVGGIKLFVTEASVELIDDSSVPKPSGTMPHALIQAFDGDILKATEAFYRNFPESNLLSLVDYNNDCVRDSVKVANHFKEKLWAIRIDTSGNLIDKYLEENRNKYPENANLYGVNQYLIKEVRKALDESGNKHVKIIVSSGLTEEKIKEFENNNTPVDIYGVGGYLAKIDNNFTGDAVLINGKEQAKFGRKNIASDRLTQIK
Mfl658	Mfl658	GUAt2 and XANt and ADEt2 and NCAMt2 and URAt2					MKELKQEEIGLALEPREKPKSYGQWFIFSIQHVFAMFGSTVLVPIIINGLAKEVVMTSSMALFCSGVGTLIYIALTKAKVPMYLGSSFAYMTAIGMNYQAYGNSVFVAIMVAGLIYILFGILVYYLGTGFIEKIFPVIVIGPLIMIIGLSAAPSALANAGITSAKSWSDSAKGYAQWIAALIAVFTFMVTIIVTLKAKGIAKVIPVMIGILSGFVLSLIIHFSMKNSTLIDTTKITDVSQWEWYPSFKPLWKQEAKNILPAILAISPLAIIAMAEHIGDHIAMGYITKKDFVKDPGIHRTLIADGVSIVFDGLVGGPPNTTYGENTAVIGMTKVASVWVTGGAAVIAIILSFVAPVNQTISMLPEPVMGGVGMIMFGFISINGVRIMITSKTDFMNMRN…

## Sheet: Reactions
Reaction_ID	Reaction_name	Gene_reaction_rule	Reaction_string	Reaction_module	Reaction_reversible
AACPS6	Acyl-[acyl-carrier-protein] synthetase (n-C18:0)	Mfl607	ACP_c + atp_c + ocdca_c <=> amp_c + ocdcaACP_c + ppi_c	Lipids	True
ACKr	acetate kinase	Mfl044	ac_c + atp_c <=> actp_c + adp_c	Energy	True
ACPPAT180	Acyl-(acyl carrier protein):phosphate acyltransferase (C18:0)	Mfl230	h_c + ocdcaACP_c + pi_c --> ACP_c + ocdcap_c	Lipids	False
ACPS1	acyl-carrier protein synthase	Mfl384	apoACP_c + coa_c --> ACP_c + h_c + pap_c	Lipids	False
ACPpds	[acyl-carrier-protein] phosphodiesterase	Mfl052	ACP_c + h2o_c --> apoACP_c + h_c + pan4p_c	Lipids	False
ACtr	Acetate transporter		ac_c <=> ac_e	Energy	True
ADA	Adenosine deaminase	Mfl215	adn_c + h2o_c + h_c <=> ins_c + nh4_c	Nucleotides	True
ADEt2	Adenine transport in via proton symport	Mfl653 or Mfl413 or Mfl658	ade_c + h_e <=> ade_e + h_c	Nucleotides	True
ADK1	adenylate kinase	Mfl144	amp_c + atp_c <=> 2.0 adp_c	Nucleotides	True
ADPT	adenine phosphoribosyltransferase	Mfl276	ade_c + prpp_c --> amp_c + ppi_c	Nucleotides	False
ADSL1r	Adenylsuccinate lyase	Mfl075	dcamp_c <=> amp_c + fum_c	Nucleotides	True
ADSS	adenylosuccinate synthase	Mfl074	asp__L_c + gtp_c + imp_c --> dcamp_c + gdp_c + 2.0 h_c + pi_c	Nucleotides	False
AGPAT180	1-octadecanoyl-sn-glycerol 3-phosphate O-acyltransferase (n-C18:0)	Mfl382	1odecg3p_c + ocdcaACP_c --> ACP_c + pa180_c	Lipids	False
ALATRS	Alanyl-tRNA synthetase	Mfl613	ala__L_c + atp_c + trnaala_c --> alatrna_c + amp_c + ppi_c	Amino acids	False
AMPEP1	aminopeptidase	Mfl056 or (Mfl070 and Mfl071 and Mfl072) or Mfl145 or Mfl241 or Mfl379	ala_L_asp__L_c + h2o_c <=> ala__L_c + asp__L_c	Amino acids	True
AMPEP10	aminopeptidase	Mfl056 or (Mfl070 and Mfl071 and Mfl072) or Mfl145 or Mfl241 or Mfl379	gly_glu__L_c + h2o_c <=> glu__L_c + gly_c	Amino acids	True
AMPEP11	aminopeptidase	Mfl056 or (Mfl070 and Mfl071 and Mfl072) or Mfl145 or Mfl241 or Mfl379	gly_met__L_c + h2o_c <=> gly_c + met__L_c	Amino acids	True
AMPEP12	aminopeptidase	Mfl056 or (Mfl070 and Mfl071 and Mfl072) or Mfl145 or Mfl241 or Mfl379	h2o_c + met_L_ala__L_c <=> ala__L_c + met__L_c	Amino acids	True
AMPEP13	aminopeptidase	Mfl056 or (Mfl070 and Mfl071 and Mfl072) or Mfl145 or Mfl241 or Mfl379	gly_asp__L_c + h2o_c <=> asp__L_c + gly_c	Amino acids	True
AMPEP14	aminopeptidase	Mfl056 or (Mfl070 and Mfl071 and Mfl072) or Mfl145 or Mfl241 or Mfl379	gly_pro__L_c + h2o_c <=> gly_c + pro__L_c	Amino acids	True
AMPEP2	aminopeptidase	Mfl056 or (Mfl070 and Mfl071 and Mfl072) or Mfl145 or Mfl241 or Mfl379	ala_L_gln__L_c + h2o_c <=> ala__L_c + gln__L_c	Amino acids	True
AMPEP3	aminopeptidase	Mfl056 or (Mfl070 and Mfl071 and Mfl072) or Mfl145 or Mfl241 or Mfl379	ala_L_glu__L_c + h2o_c <=> ala__L_c + glu__L_c	Amino acids	True
AMPEP4	aminopeptidase	Mfl056 or (Mfl070 and Mfl071 and Mfl072) or Mfl145 or Mfl241 or Mfl379	L_alagly_c + h2o_c <=> ala__L_c + gly_c	Amino acids	True
AMPEP5	aminopeptidase	Mfl056 or (Mfl070 and Mfl071 and Mfl072) or Mfl145 or Mfl241 or Mfl379	ala_L_his__L_c + h2o_c <=> ala__L_c + his__L_c	Amino acids	True
AMPEP6	aminopeptidase	Mfl056 or (Mfl070 and Mfl071 and Mfl072) or Mfl145 or Mfl241 or Mfl379	ala_L_leu__L_c + h2o_c <=> ala__L_c + leu__L_c	Amino acids	True
AMPEP7	aminopeptidase	Mfl056 or (Mfl070 and Mfl071 and Mfl072) or Mfl145 or Mfl241 or Mfl379	ala_L_thr__L_c + h2o_c <=> ala__L_c + thr__L_c	Amino acids	True
AMPEP8	aminopeptidase	Mfl056 or (Mfl070 and Mfl071 and Mfl072) or Mfl145 or Mfl241 or Mfl379	gly_asn__L_c + h2o_c <=> asn__L_c + gly_c	Amino acids	True
AMPEP9	aminopeptidase	Mfl056 or (Mfl070 and Mfl071 and Mfl072) or Mfl145 or Mfl241 or Mfl379	gly_gln__L_c + h2o_c <=> gln__L_c + gly_c	Amino acids	True
AP4AH1	Ap4A hydrolase, asymmetrically	Mfl278	ap4a_c + h2o_c --> amp_c + atp_c + 2.0 h_c	Nucleotides	False
APG3PAT180	Acyl-phosphate:glycerol-3-phosphate acyltransferase (C18:0)	Mfl337	glyc3p_c + ocdcap_c --> 1odecg3p_c + h_c + pi_c	Lipids	False
ARGTRS	Arginyl-tRNA synthetase	Mfl554	arg__L_c + atp_c + trnaarg_c --> amp_c + argtrna_c + ppi_c	Amino acids	False
ARGt2	L-arginine transport in via proton symport	Mfl605 or (Mfl183 and Mfl184)	arg__L_e + h_e --> arg__L_c + h_c	Amino acids	False
ASCBpts	L-ascorbate transport via PEP:Pyr PTS	Mfl643 and Mfl565 and Mfl519	ascb__L_e + pep_c --> ascb6p_c + pyr_c	Vitamins & Cofactors	False
ASNTRAT	aspartyl-tRNA(Asn) amidotransferase	Mfl161 and Mfl162	asptrna(asn)_c + atp_c + gln__L_c + h2o_c --> adp_c + asntrna_c + glu__L_c + h_c + pi_c	Amino acids	False
ASNTRS	Asparaginyl-tRNA synthetase	Mfl480	asn__L_c + atp_c + trnaasn_c --> amp_c + asntrna_c + ppi_c	Amino acids	False
ASNt2	L-asparagine transport in via proton symport	Mfl605 or (Mfl183 and Mfl184)	asn__L_e + h_e --> asn__L_c + h_c	Amino acids	False
ASPTRS	Aspartyl-tRNA synthetase	Mfl365	asp__L_c + atp_c + trnaasp_c --> amp_c + asptrna_c + ppi_c	Amino acids	False
ATPM	ATP maintenance requirement		atp_c + h2o_c --> adp_c + h_c + pi_c	Pseudoreaction	False
ATPS4r	ATP synthase (four protons for one ATP)	Mfl113 and Mfl114 and Mfl115 and Mfl116 and Mfl111 and Mfl110 and Mfl109 and Mfl112	adp_c + 4.0 h_e + pi_c <=> atp_c + h2o_c + 3.0 h_c	Energy	True
BFFS	Beta-fructofuranosidase	Mfl515 or Mfl526	h2o_c + suc6p_c --> fru_c + g6p_c	Energy	False
BPNT	3',5'-bisphosphate nucleotidase	Mfl278	h2o_c + pap_c --> amp_c + pi_c	Nucleotides	False
CDIPT	CDP-diacylglycerol: myo-inositol 3-phosphatidyltransferase		cdpdag_c + inost_c <=> cmp_c + h_c + pail_c	Lipids	True
CDS_mf	Phosphatidate cytidylyltransferase (C18:0,C18:0)	Mfl286	ctp_c + h_c + pa180_c --> cdpdag_c + ppi_c	Lipids	False
CERt_mf	Ceramide transport		crm_mf_c <=> crm_mf_e	Lipids	True
CHLPCTD	Choline phosphate cytididyltransferase		cholp_c + ctp_c + h_c <=> cdpchol_c + ppi_c	Lipids	True
CHOLK	Choline kinase	Mfl376	atp_c + chol_c <=> adp_c + cholp_c + h_c	Lipids	True
CHOLt	Choline transport diffusion		chol_c <=> chol_e	Lipids	True
CHTDNAe		Mfl558	chitin_e + 3.0 h2o_e --> 3.0 ac_e + chitos_e + 3.0 h_e	Energy	False
CHTONASEe		Mfl347 or Mfl446	chitos_e + 2.0 h2o_e <=> 3.0 gam_e	Energy	True
CLPNSi	Cardiolipin Synthase	Mfl626	cdpdag_c + pg_c --> clpn_c + cmp_c + h_c	Lipids	False
CO2t	CO2 transporter via diffusion		co2_e <=> co2_c	Energy	True
COAt	CoA transporter		coa_e <=> coa_c	Vitamins & Cofactors	True
COabc	Cobalt transport via ABC system	Mfl152 and Mfl153 and Mfl154	atp_c + cobalt2_e + h2o_c --> adp_c + cobalt2_c + h_c + pi_c	Vitamins & Cofactors	False
CTPS2	CTP synthase (glutamine)	Mfl648	atp_c + gln__L_c + h2o_c + utp_c --> adp_c + ctp_c + glu__L_c + 2.0 h_c + pi_c	Nucleotides	False
CYSDSF	Cysteine desulfurase	Mfl248	cys__L_c <=> ala__L_c + s_c	Vitamins & Cofactors	True
CYSTRS	Cysteinyl-tRNA synthetase	Mfl087	atp_c + cys__L_c + trnacys_c --> amp_c + cystrna_c + ppi_c	Amino acids	False
CYTD	cytidine deaminase	Mfl143 and Mfl466 and Mfl385	cytd_c + h2o_c + h_c <=> nh4_c + uri_c	Nucleotides	True
CYTDK1	cytidine kinase (ATP)	Mfl306	atp_c + cytd_c --> adp_c + cmp_c + h_c	Nucleotides	False
CYTDK2	cytidine kinase (GTP)	Mfl306	cytd_c + gtp_c --> cmp_c + gdp_c + h_c	Nucleotides	False
CYTK1	cytidylate kinase (CMP)	Mfl198	atp_c + cmp_c <=> adp_c + cdp_c	Nucleotides	True
CYTK2	cytidylate kinase (dCMP)	Mfl198	atp_c + dcmp_c --> adp_c + dcdp_c	Nucleotides	False
Clt	chlorideion transport out via diffusion		cl_e <=> cl_c	Vitamins & Cofactors	True
Cut1	Copper export via ATPase	Mfl356	atp_c + cu2_c + h2o_c --> adp_c + cu2_e + h_c + pi_c	Vitamins & Cofactors	False
DADK	deoxyadenylate kinase	Mfl144	atp_c + damp_c <=> adp_c + dadp_c	Nucleotides	True
DADNK	deoxyadenosine kinase	Mfl547	atp_c + dad__2_c --> adp_c + damp_c + h_c	Nucleotides	False
DAGCPT_mf	Diacylglycerol cholinephosphotransferase		12dgr180 + cdpchol_c <=> cmp_c + h_c + pc_c	Lipids	True
DCYTD	deoxycytidine deaminase	(Mfl143 and Mfl466 and Mfl385) or (Mfl143 and Mfl466 and Mfl385)	dcyt_c + h2o_c + h_c --> duri_c + nh4_c	Nucleotides	False
DGK1	deoxyguanylate kinase (dGMP:ATP)	Mfl195	atp_c + dgmp_c <=> adp_c + dgdp_c	Nucleotides	True
DGNSK	deoxyguanosine kinase	Mfl547	atp_c + dgsn_c --> adp_c + dgmp_c + h_c	Nucleotides	False
DHAK	dihydroxyacetone kinase	Mfl229	atp_c + dha_c --> adp_c + dhap_c + h_c	Energy	False
DHFOR2	Dihydrofolate reductase	Mfl383	dhf_c + nadp_c <=> fol_c + nadph_c	Vitamins & Cofactors	True
DHFR	dihydrofolate reductase	Mfl383	dhf_c + h_c + nadph_c <=> nadp_c + thf_c	Vitamins & Cofactors	True
DHFS	dihydrofolate synthase	Mfl060	atp_c + dhpt_c + glu__L_c --> adp_c + dhf_c + h_c + pi_c	Vitamins & Cofactors	False
DHPTDNR	Putative dihydropteridine reductase, bounds at 0	Mfl289	dhptdn_c + 3.0 h_c + nadph_c --> nadp_c + thptdn_c	Energy	False
DIPEPabc1	Dipeptide transport via ABC system (ala-asp)	Mfl094 and Mfl095 and Mfl096 and Mfl097 and Mfl098	ala_L_asp__L_e + atp_c + h2o_c --> adp_c + ala_L_asp__L_c + h_c + pi_c	Amino acids	False
DIPEPabc10	Dipeptide transport via ABC system (gly-glu)	Mfl094 and Mfl095 and Mfl096 and Mfl097 and Mfl098	atp_c + gly_glu__L_e + h2o_c --> adp_c + gly_glu__L_c + h_c + pi_c	Amino acids	False
DIPEPabc11	Dipeptide transport via ABC system (gly-met)	Mfl094 and Mfl095 and Mfl096 and Mfl097 and Mfl098	atp_c + gly_met__L_e + h2o_c --> adp_c + gly_met__L_c + h_c + pi_c	Amino acids	False
DIPEPabc12	Dipeptide transport via ABC system (met-ala)	Mfl094 and Mfl095 and Mfl096 and Mfl097 and Mfl098	atp_c + h2o_c + met_L_ala__L_e --> adp_c + h_c + met_L_ala__L_c + pi_c	Amino acids	False
DIPEPabc13	Dipeptide transport via ABC system (gly-asp)	Mfl094 and Mfl095 and Mfl096 and Mfl097 and Mfl098	atp_c + gly_asp__L_e + h2o_c --> adp_c + gly_asp__L_c + h_c + pi_c	Amino acids	False
DIPEPabc14	Dipeptide transport via ABC system (gly-pro-L)	Mfl094 and Mfl095 and Mfl096 and Mfl097 and Mfl098	atp_c + gly_pro__L_e + h2o_c --> adp_c + gly_pro__L_c + h_c + pi_c	Amino acids	False
DIPEPabc15	Dipeptide transport via ABC system (cgly)	Mfl094 and Mfl095 and Mfl096 and Mfl097 and Mfl098	atp_c + cgly_e + h2o_c --> adp_c + cgly_c + h_c + pi_c	Amino acids	False
DIPEPabc2	Dipeptide transport via ABC system (ala-gln)	Mfl094 and Mfl095 and Mfl096 and Mfl097 and Mfl098	ala_L_gln__L_e + atp_c + h2o_c --> adp_c + ala_L_gln__L_c + h_c + pi_c	Amino acids	False
DIPEPabc3	Dipeptide transport via ABC system (ala-glu)	Mfl094 and Mfl095 and Mfl096 and Mfl097 and Mfl098	ala_L_glu__L_e + atp_c + h2o_c --> adp_c + ala_L_glu__L_c + h_c + pi_c	Amino acids	False
DIPEPabc4	Dipeptide transport via ABC system (ala-gly)	Mfl094 and Mfl095 and Mfl096 and Mfl097 and Mfl098	L_alagly_e + atp_c + h2o_c --> L_alagly_c + adp_c + h_c + pi_c	Amino acids	False
DIPEPabc5	Dipeptide transport via ABC system (ala-his)	Mfl094 and Mfl095 and Mfl096 and Mfl097 and Mfl098	ala_L_his__L_e + atp_c + h2o_c --> adp_c + ala_L_his__L_c + h_c + pi_c	Amino acids	False
DIPEPabc6	Dipeptide transport via ABC system (ala-leu)	Mfl094 and Mfl095 and Mfl096 and Mfl097 and Mfl098	ala_L_leu__L_e + atp_c + h2o_c --> adp_c + ala_L_leu__L_c + h_c + pi_c	Amino acids	False
DIPEPabc7	Dipeptide transport via ABC system (ala-thr)	Mfl094 and Mfl095 and Mfl096 and Mfl097 and Mfl098	ala_L_thr__L_e + atp_c + h2o_c --> adp_c + ala_L_thr__L_c + h_c + pi_c	Amino acids	False
DIPEPabc8	Dipeptide transport via ABC system (gly-asn)	Mfl094 and Mfl095 and Mfl096 and Mfl097 and Mfl098	atp_c + gly_asn__L_e + h2o_c --> adp_c + gly_asn__L_c + h_c + pi_c	Amino acids	False
DIPEPabc9	Dipeptide transport via ABC system (gly-gln)	Mfl094 and Mfl095 and Mfl096 and Mfl097 and Mfl098	atp_c + gly_gln__L_e + h2o_c --> adp_c + gly_gln__L_c + h_c + pi_c	Amino acids	False
DM_ala__L_c	Alanine demand		ala__L_c -->	Pseudoreaction	False
DM_gly_c	dihydrofolate		gly_c <=>	Pseudoreaction	True
DPCOAK	dephospho-CoA kinase	Mfl281	atp_c + dpcoa_c --> adp_c + coa_c + h_c	Vitamins & Cofactors	False
DRPA	deoxyribose-phosphate aldolase	Mfl121 or Mfl639	2dr5p_c --> acald_c + g3p_c	Energy	False
DTMPK	dTMP kinase	Mfl676	atp_c + dtmp_c <=> adp_c + dtdp_c	Nucleotides	True
DURIK1	deoxyuridine kinase (ATP:Deoxyuridine)	Mfl635	atp_c + duri_c --> adp_c + dump_c + h_c	Nucleotides	False
DUTPDP	dUTP diphosphatase	Mfl257	dutp_c + h2o_c --> dump_c + h_c + ppi_c	Nucleotides	False
ENO	enolase	Mfl468	2pg_c <=> h2o_c + pep_c	Energy	True
EX_1pyr5c	1-pyrroline-5-carboxylate EXchange		--> 1pyr5c_e	Pseudoreaction	False
EX_L_alagly_e	Exchange L-alagly		L_alagly_e -->	Pseudoreaction	False
EX_ac_e	Exchange ac		ac_e -->	Pseudoreaction	False
EX_acald_e	Acetaldehyde exchange		acald_e -->	Pseudoreaction	False
EX_ade_e	Adenine exchange		ade_e <=>	Pseudoreaction	True
EX_ala_L_asp__L_e	Exchange ala-L-asp-L		ala_L_asp__L_e -->	Pseudoreaction	False
EX_ala_L_gln__L_e	Exchange ala-L-gln-L		ala_L_gln__L_e -->	Pseudoreaction	False
EX_ala_L_glu__L_e	Exchange ala-L-glu-L		ala_L_glu__L_e -->	Pseudoreaction	False
EX_ala_L_his__L_e	Exchange ala-L-his-L		ala_L_his__L_e -->	Pseudoreaction	False
EX_ala_L_leu__L_e	Exchange ala-L-leu-L		ala_L_leu__L_e <=>	Pseudoreaction	True
EX_ala_L_thr__L_e	Exchange ala-L-thr-L		ala_L_thr__L_e <=>	Pseudoreaction	True
EX_arg__L_e	Exchange arg-L		arg__L_e <=>	Pseudoreaction	True
EX_ascb__L_e	L-Ascorbate exchange		ascb__L_e -->	Pseudoreaction	False
EX_asn__L_e	Exchange asn-L		asn__L_e <=>	Pseudoreaction	True
EX_ca2_e	Exchange ca2		ca2_e <=>	Pseudoreaction	True
EX_cgly_e	Exchange cgly		cgly_e <=>	Pseudoreaction	True
EX_chitin_e	Chitin exchange		chitin_e -->	Pseudoreaction	False
EX_chol_e	Choline exchange		chol_e <=>	Pseudoreaction	True
EX_cl_e	Chloride exchange		cl_e <=>	Pseudoreaction	True
EX_co2_e	CO2 exchange		co2_e -->	Pseudoreaction	False
EX_coa_e	Coenzyme A exchange		coa_e <=>	Pseudoreaction	True
EX_cobalt2_e	Co2+ exchange		cobalt2_e <=>	Pseudoreaction	True
EX_crm_mf_e	Ceramide exchange		crm_mf_e <=>	Pseudoreaction	True
EX_cu2_e	Cu2+ exchange		cu2_e -->	Pseudoreaction	False
EX_fol_e	Folate exchange		fol_e <=>	Pseudoreaction	True
EX_fru_e	D-Fructose exchange		fru_e <=>	Pseudoreaction	True
EX_glc_e	D-Glucose exchange		glc__D_e -->	Pseudoreaction	False
EX_glu__L_e	Exchange glu-L		glu__L_e <=>	Pseudoreaction	True
EX_gly_asn__L_e	Exchange gly-asn-L		gly_asn__L_e -->	Pseudoreaction	False
EX_gly_asp__L_e	Exchange gly-asp-L		gly_asp__L_e <=>	Pseudoreaction	True
EX_gly_gln__L_e	Exchange gly-gln-L		gly_gln__L_e <=>	Pseudoreaction	True
EX_gly_glu__L_e	Exchange gly-glu-L		gly_glu__L_e -->	Pseudoreaction	False
EX_gly_met__L_e	Exchange gly-met-L		gly_met__L_e -->	Pseudoreaction	False
EX_gly_pro__L_e	Exchange gly-pro-L		gly_pro__L_e -->	Pseudoreaction	False
EX_glyc3p_e	Glycerol 3-phosphate exchange		glyc3p_e <=>	Pseudoreaction	True
EX_gsn_e	Guanosine exchange		gsn_e -->	Pseudoreaction	False
EX_gua_e	Thymidine exchange		gua_e <=>	Pseudoreaction	True
EX_h2o_e	H2O exchange		h2o_e -->	Pseudoreaction	False
EX_h_e	H+ exchange		h_e -->	Pseudoreaction	False
EX_his__L_e	Exchange his-L		his__L_e <=>	Pseudoreaction	True
EX_ile__L_e	Exchange ile-L		ile__L_e <=>	Pseudoreaction	True
EX_inost_e	Myo-inositol exchange		inost_e -->	Pseudoreaction	False
EX_k_e	K+ exchange		k_e <=>	Pseudoreaction	True
EX_lac__L_e	Exchange lac-L		lac__L_e -->	Pseudoreaction	False
EX_leu__L_e	Exchange leu-L		leu__L_e -->	Pseudoreaction	False
EX_lipoate_e	Lipoate exchange		lipoate_e -->	Pseudoreaction	False
EX_lys__L_e	Exchange lys-L		lys__L_e <=>	Pseudoreaction	True
EX_mal__L_e	L-Malate exchange		mal__L_e -->	Pseudoreaction	False
EX_man_e	D-mannose exchange		man_e -->	Pseudoreaction	False
EX_met_L_ala__L_e	Exchange met-L-ala-L		met_L_ala__L_e -->	Pseudoreaction	False
EX_met__L_e	Exchange met-L		met__L_e <=>	Pseudoreaction	True
EX_mg2_e	Mg exchange		mg2_e <=>	Pseudoreaction	True
EX_mn2_e	Exchange mn2		mn2_e <=>	Pseudoreaction	True
EX_mobd_e	Exchange mobd		mobd_e <=>	Pseudoreaction	True
EX_na1_e	Sodium exchange		na1_e <=>	Pseudoreaction	True
EX_ncam_e	Nicotinamide exchange		ncam_e <=>	Pseudoreaction	True
EX_nh4_e	Exchange nh4		nh4_e -->	Pseudoreaction	False
EX_ni2_e	Exchange ni2		ni2_e <=>	Pseudoreaction	True
EX_o2_e	O2 exchange		o2_e <=>	Pseudoreaction	True
EX_ocdca_e	Octadecanoate (n-C18:0) exchange		ocdca_e <=>	Pseudoreaction	True
EX_orn_e	Ornithine exchange		orn_e -->	Pseudoreaction	False
EX_phe__L_e	Exchange phe-L		phe__L_e <=>	Pseudoreaction	True
EX_pi_e	Phosphate exchange		pi_e -->	Pseudoreaction	False
EX_ppt_e	Phosphonate exchange		ppt_e -->	Pseudoreaction	False
EX_pro__L_e	Exchange pro-L		pro__L_e <=>	Pseudoreaction	True
EX_ptrc_e	Putrescine exchange		ptrc_e <=>	Pseudoreaction	True
EX_rib__D_e	Exchange rib-D		rib__D_e <=>	Pseudoreaction	True
EX_ribflv_e	Riboflavin exchange		ribflv_e -->	Pseudoreaction	False
EX_ser__L_e	Exchange ser-L		ser__L_e <=>	Pseudoreaction	True
EX_spmd_e	Spermidine exchange		spmd_e <=>	Pseudoreaction	True
EX_sucr_e	Sucrose exchange		sucr_e <=>	Pseudoreaction	True
EX_thm_e	Exchange thm		thm_e -->	Pseudoreaction	False
EX_thymd_e	Thymidine exchange		thymd_e <=>	Pseudoreaction	True
EX_trdr_c	EX_trdr_c		trdrd_c -->	Pseudoreaction	False
EX_tre_e	Trehalose exchange		tre_e -->	Pseudoreaction	False
EX_trp__L_e	Exchange trp-L		trp__L_e <=>	Pseudoreaction	True
EX_tyr__L_e	Exchange tyr-L		tyr__L_e <=>	Pseudoreaction	True
EX_ura_e	Uracil exchange		ura_e <=>	Pseudoreaction	True
EX_val__L_e	Exchange val-L		val__L_e <=>	Pseudoreaction	True
EX_xan_e	Xanthine exchange		xan_e -->	Pseudoreaction	False
EX_zn2_e	Exchange zn2		zn2_e <=>	Pseudoreaction	True
FBA	fructose-bisphosphate aldolase	Mfl644	fdp_c <=> dhap_c + g3p_c	Energy	True
FMETTRS	Methionyl-tRNA formyltransferase	Mfl409	10fthf_c + mettrna_c --> fmettrna_c + h_c + thf_c	Amino acids	False
FMNAT	FMN adenylyltransferase	Mfl283 and Mfl334	atp_c + fmn_c + h_c --> fad_c + ppi_c	Vitamins & Cofactors	False
FOLt	folate transport via proton simport	Mfl061 and Mfl086	fol_e + h_e <=> fol_c + h_c	Vitamins & Cofactors	True
FOMETRi	Aminomethyltransferase		5fthf_c + h_c <=> h2o_c + methf_c	Vitamins & Cofactors	True
FRUpts2	Fructose transport via PEP:Pyr PTS (f6p generating)	Mfl181	fru_e + pep_c --> f6p_c + pyr_c	Energy	False
FTHFCL	5-formethyltetrahydrofolate cyclo-ligase	Mfl250	5fthf_c + atp_c --> adp_c + methf_c + pi_c	Vitamins & Cofactors	False
G3PD1	NAD-dependent glycerol-3-phosphate dehydrogenase	Mfl200	glyc3p_c + nad_c <=> dhap_c + h_c + nadh_c	Lipids	True
G6PDA	Glucosamine-6-phosphate deaminase	Mfl031	gam6p_c + h2o_c --> f6p_c + nh4_c	Energy	False
GALUi	UTP-glucose-1-phosphate uridylyltransferase (irreversible)	Mfl245	g1p_c + h_c + utp_c --> ppi_c + udpg_c	Glycans	False
GAPD	glyceraldehyde-3-phosphate dehydrogenase	Mfl578	g3p_c + nad_c + pi_c <=> 13dpg_c + h_c + nadh_c	Energy	True
GAPDy	glyceraldehyde-3-phosphate dehydrogenase (NADP)	Mfl259	g3p_c + h2o_c + nadp_c <=> 3pg_c + 2.0 h_c + nadph_c	Energy	True
GHMT2r	glycine hydroxymethyltransferase, reversible	Mfl106	ser__L_c + thf_c <=> gly_c + h2o_c + mlthf_c	Amino acids	True
GK1	guanylate kinase (GMP:ATP)	Mfl195	atp_c + gmp_c <=> adp_c + gdp_c	Nucleotides	True
GK2	guanylate kinase (GMP:dATP)	Mfl195	datp_c + gmp_c <=> dadp_c + gdp_c	Nucleotides	True
GLCpts	D-glucose transport via PEP:Pyr PTS	(Mfl187 and Mfl565 and Mfl519) or (Mfl214 and Mfl565 and Mfl519)	glc__D_e + pep_c --> g6p_c + pyr_c	Energy	False
GLNTRAT	glutamyl-tRNA(Gln) amidotransferase	Mfl161 and Mfl162 and Mfl163	atp_c + gln__L_c + glutrna(gln)_c + h2o_c --> adp_c + glntrna_c + glu__L_c + h_c + pi_c	Amino acids	False
GLUTRS	Glutamyl-tRNA synthetase	Mfl651	atp_c + glu__L_c + trnaglu_c --> amp_c + glutrna_c + ppi_c	Amino acids	False
GLUt4	Na+/glutamate symport	Mfl652	glu__L_e + na1_e --> glu__L_c + na1_c	Amino acids	False
GLYC3Pabc	sn-Glycerol 3-phosphate transport via ABC system	Mfl026 and Mfl023 and Mfl024 and Mfl025	atp_c + glyc3p_e + h2o_c --> adp_c + glyc3p_c + h_c + pi_c	Lipids	False
GLYTRS	Glycyl-tRNA synthetase	Mfl268	atp_c + gly_c + trnagly_c --> amp_c + glytrna_c + ppi_c	Amino acids	False
GMPS2	GMP synthase	Mfl342	atp_c + gln__L_c + h2o_c + xmp_c --> amp_c + glu__L_c + gmp_c + 2.0 h_c + ppi_c	Nucleotides	False
GP4GH1	Gp4G hydrolase, assymetrically	Mfl278	gp4g_c + h2o_c --> gmp_c + gtp_c + 2.0 h_c	Nucleotides	False
GUAD	guanine deaminase	Mfl215	gua_c + h2o_c + h_c --> nh4_c + xan_c	Nucleotides	False
GUAPRT	Guanine phosphoribosyltransferase	Mfl463	gua_c + prpp_c --> gmp_c + ppi_c	Nucleotides	False
GUAt2	Guanine transport via proton symport	Mfl653 or Mfl413 or Mfl658	gua_c + h_e <=> gua_e + h_c	Nucleotides	True
H2Ot	H2O transport via diffusion		h2o_e <=> h2o_c	Pseudoreaction	True
HEX1	hexokinase (D-glucose:ATP)	Mfl497	atp_c + glc__D_c --> adp_c + g6p_c + h_c	Energy	False
HEX7	hexokinase (D-fructose:ATP)	Mfl514	atp_c + fru_c --> adp_c + f6p_c + h_c	Energy	False
HISTRS	Histidyl-tRNA synthetase	Mfl366	atp_c + his__L_c + trnahis_c --> amp_c + histrna_c + ppi_c	Amino acids	False
HISt2	L-histidine transport in via proton symport	Mfl605 or (Mfl183 and Mfl184)	h_e + his__L_e --> h_c + his__L_c	Amino acids	False
HXPRT	hypoxanthine phosphoribosyltransferase (Hypoxanthine)	Mfl463	hxan_c + prpp_c --> imp_c + ppi_c	Nucleotides	False
ILETRS	Isoleucyl-tRNA synthetase	Mfl389	atp_c + ile__L_c + trnaile_c --> amp_c + iletrna_c + ppi_c	Amino acids	False
ILEt2	L-isoleucine transport in via proton symport	Mfl605 or (Mfl183 and Mfl184)	h_e + ile__L_e --> h_c + ile__L_c	Amino acids	False
IMPD	IMP dehydrogenase	Mfl343	h2o_c + imp_c + nad_c --> h_c + nadh_c + xmp_c	Nucleotides	False
INOSTt	Myo-inositol transport		h_e + inost_e <=> h_c + inost_c	Lipids	True
Kt2r	potassium reversible transport via proton symport	Mfl165 and Mfl164	h_e + k_e <=> h_c + k_c	Vitamins & Cofactors	True
LDH_L	L-lactate dehydrogenase	Mfl596	lac__L_c + nad_c <=> h_c + nadh_c + pyr_c	Energy	True
LEUTRS	Leucyl-tRNA synthetase	Mfl490	atp_c + leu__L_c + trnaleu_c --> amp_c + leutrna_c + ppi_c	Amino acids	False
LIPAMPL	Lipoyl-adenylate protein ligase	Mfl038	lipoamp_c --> amp_c + lipopb_c	Vitamins & Cofactors	False
LIPATPT	Lipoate-ATP adenylate transferase	Mfl038	atp_c + lipoate_c --> lipoamp_c + ppi_c	Vitamins & Cofactors	False
LPLPS_mf	Lysophospholipase (Mesoplama florum)	Mfl099 or Mfl315 or Mfl325 or Mfl474	h2o_c + pail345p_c --> h_c + lpail345p_c + ocdca_c	Lipids	False
LYSTRS	Lysyl-tRNA synthetase	Mfl673 or Mfl030	atp_c + lys__L_c + trnalys_c --> amp_c + lystrna_c + ppi_c	Amino acids	False
LYSt3	L-lysine transport out via proton antiport		h_e + lys__L_c <=> h_c + lys__L_e	Amino acids	True
L_LACt	L-lactate export via diffusion		lac__L_c <=> lac__L_e	Energy	True
MALt	Malate exchange, diffusion	Mfl378	mal__L_e <=> mal__L_c	Energy	True
MAN1PT2	Mannose-1-phosphate guanylyltransferase (GDP)	Mfl278	gtp_c + h_c + man1p_c --> gdpmann_c + ppi_c	Glycans	False
MANpts	D-mannose transport via PEP:Pyr PTS	(Mfl187 and Mfl565 and Mfl519) or (Mfl214 and Mfl565 and Mfl519)	man_e + pep_c --> man6p_c + pyr_c	Glycans	False
METAT	methionine adenosyltransferase	Mfl240	atp_c + h2o_c + met__L_c --> amet_c + pi_c + ppi_c	Vitamins & Cofactors	False
METSR_R1	L methionine S oxide reductase trdrd	Mfl050	metox_c + trdrd_c --> h2o_c + met__L_c + trdox_c	Energy	False
METSR_R2	L methionine S oxide reductase H2O2	Mfl050	h2o2_c + met__L_c --> h2o_c + metox_c	Energy	False
METTRS	Methionyl-tRNA synthetase	Mfl036	atp_c + met__L_c + trnamet_c --> amp_c + mettrna_c + ppi_c	Amino acids	False
METabc	L-methionine transport via ABC system		atp_c + h2o_c + met__L_e <=> adp_c + h_c + met__L_c + pi_c	Amino acids	True
MG2abc	magnesium transport via ABC system	Mfl217 or Mfl496 or Mfl356	atp_c + h2o_c + mg2_e --> adp_c + h_c + mg2_c + pi_c	Vitamins & Cofactors	False
MTHFC	methenyltetrahydrofolate cyclohydrolase	Mfl167	h2o_c + methf_c <=> 10fthf_c + h_c	Vitamins & Cofactors	True
MTHFD	methylenetetrahydrofolate dehydrogenase (NADP)	Mfl167	mlthf_c + nadp_c <=> methf_c + nadph_c	Vitamins & Cofactors	True
NADK	NAD kinase	Mfl193	atp_c + nad_c --> adp_c + h_c + nadp_c	Vitamins & Cofactors	False
NADS1	NAD synthase (nh3)	Mfl521	atp_c + dnad_c + nh4_c --> amp_c + h_c + nad_c + ppi_c	Vitamins & Cofactors	False
NAPRT	Nicotinate phosphoribosyltransferase	Mfl588	h_c + nac_c + prpp_c --> nicrnt_c + ppi_c	Vitamins & Cofactors	False
NCAMt2	Nicotinamide transport in via proton symport	Mfl653 or Mfl413 or Mfl658	h_e + ncam_e <=> h_c + ncam_c	Vitamins & Cofactors	True
NH4t	Ammonia reversible transport		nh4_e <=> nh4_c	Vitamins & Cofactors	True
NNAM	nicotinamidase	Mfl340	h2o_c + ncam_c --> nac_c + nh4_c	Vitamins & Cofactors	False
NNATr	nicotinate-nucleotide adenylyltransferase	Mfl373	atp_c + h_c + nicrnt_c <=> dnad_c + ppi_c	Vitamins & Cofactors	True
NTPP11	Nucleoside triphosphate pyrophosphorylase (xtp)	Mfl375	h2o_c + xtp_c --> h_c + ppi_c + xmp_c	Nucleotides	False
NTPP9	Nucleoside triphosphate pyrophosphorylase (itp)	Mfl375	h2o_c + itp_c --> h_c + imp_c + ppi_c	Nucleotides	False
O2t	O2 transport by diffusion		o2_e <=> o2_c	Energy	True
OCDCAtr	Octadecanoate (n-C18:0) transport	Mfl590 and Mfl591	ocdca_c <=> ocdca_e	Lipids	True
P5CR	pyrroline-5-carboxylate reductase	Mfl045	1pyr5c_c + 2.0 h_c + nadph_c --> nadp_c + pro__L_c	Amino acids	False
PAPA180	Phosphatidate phosphatase		h2o_c + pa180_c <=> 12dgr180 + pi_c	Lipids	True
PDH	pyruvate dehydrogenase	Mfl041 and Mfl042 and (Mfl039 and Mfl040)	coa_c + nad_c + pyr_c --> accoa_c + co2_c + nadh_c	Energy	False
PFK	phosphofructokinase	Mfl174	atp_c + f6p_c --> adp_c + fdp_c + h_c	Energy	False
PGCM	Phosphoglucomutase	Mfl120	g1p_c <=> g6p_c	Glycans	True
PGI	glucose-6-phosphate isomerase	Mfl254	g6p_c <=> f6p_c	Energy	True
PGK	phosphoglycerate kinase	Mfl577	3pg_c + atp_c <=> 13dpg_c + adp_c	Energy	True
PGL	6-phosphogluconolactonase	Mfl031	6pgl_c + h2o_c <=> 6pgc_c + h_c	Nucleotides	True
PGM	phosphoglycerate mutase	Mfl502	2pg_c <=> 3pg_c	Energy	True
PGPP_mf	Phosphatidylglycerol phosphate phosphatase	Mfl465	h2o_c + pgp_c --> pg_c + pi_c	Lipids	False
PGSA_mf	Phosphatidylglycerol synthase	Mfl663	cdpdag_c + glyc3p_c --> cmp_c + h_c + pgp_c	Lipids	False
PHETRS	Phenylalanyl-tRNA synthetase	(Mfl398 and Mfl589) and Mfl399	atp_c + phe__L_c + trnaphe_c --> amp_c + phetrna_c + ppi_c	Amino acids	False
PHEt6	L-phenylalanine transport in/out via proton symport		h_e + phe__L_e <=> h_c + phe__L_c	Amino acids	True
PIPK_mf	Phosphatidylinositol kinase (Lumped Mesoplama florum)	Mfl616	3.0 atp_c + pail_c --> 3.0 adp_c + 3.0 h_c + pail345p_c	Lipids	False
PIabc	phosphate transport via ABC system	Mfl233 and Mfl234 and Mfl235	atp_c + h2o_c + pi_e --> adp_c + h_c + 2.0 pi_c	Vitamins & Cofactors	False
PMANM	Phosphomannomutase	Mfl120	man1p_c <=> man6p_c	Glycans	True
PPA	inorganic diphosphatase	Mfl544	h2o_c + ppi_c --> h_c + 2.0 pi_c	Vitamins & Cofactors	False
PPGPPDP	guanosine-3',5'-bis(diphosphate) 3'-diphosphatase	Mfl278	h2o_c + ppgpp_c --> gdp_c + ppi_c	Vitamins & Cofactors	False
PPM	Phosphopentomutase	Mfl120	r5p_c <=> r1p_c	Energy	True
PPM2	Phosphopentomutase 2 (deoxyribose)	Mfl120	2dr1p_c <=> 2dr5p_c	Energy	True
PPTabc	Phosphonate Transport abc	Mfl572 and Mfl571	atp_c + h2o_c + ppt_e --> adp_c + h_c + pi_c + ppt_c	Vitamins & Cofactors	False
PROTRS	Prolyl-tRNA synthetase	Mfl476	atp_c + pro__L_c + trnapro_c --> amp_c + ppi_c + protrna_c	Amino acids	False
PROt2	L-proline transport in via proton symport	Mfl605 or (Mfl183 and Mfl184)	h_e + pro__L_e --> h_c + pro__L_c	Amino acids	False
PRPPS	phosphoribosylpyrophosphate synthetase	Mfl076	atp_c + r5p_c <=> amp_c + h_c + prpp_c	Nucleotides	True
PTAr	phosphotransacetylase	Mfl043	accoa_c + pi_c <=> actp_c + coa_c	Energy	True
PTPATi	Pantetheine-phosphate adenylyltransferase		atp_c + h_c + pan4p_c <=> dpcoa_c + ppi_c	Vitamins & Cofactors	True
PTRCORNt7	putrescine/ornithine antiporter	Mfl664	orn_c + ptrc_e <=> orn_e + ptrc_c	Vitamins & Cofactors	True
PTRCabc	putrescine transport via ABC system	Mfl509 and Mfl510 and Mfl511	atp_c + h2o_c + ptrc_e --> adp_c + h_c + pi_c + ptrc_c	Vitamins & Cofactors	False
PUNP1	purine-nucleoside phosphorylase (Adenosine)	Mfl665	adn_c + pi_c <=> ade_c + r1p_c	Nucleotides	True
PUNP2	purine-nucleoside phosphorylase (Deoxyadenosine)	Mfl665	dad__2_c + pi_c <=> 2dr1p_c + ade_c	Nucleotides	True
PUNP3	purine-nucleoside phosphorylase (Guanosine)	Mfl665	gsn_c + pi_c <=> gua_c + r1p_c	Nucleotides	True
PUNP4	purine-nucleoside phosphorylase (Deoxyguanosine)	Mfl665	dgsn_c + pi_c <=> 2dr1p_c + gua_c	Nucleotides	True
PUNP5	purine-nucleoside phosphorylase (Inosine)	Mfl665	ins_c + pi_c <=> hxan_c + r1p_c	Nucleotides	True
PUNP6	purine-nucleoside phosphorylase (Deoxyinosine)	Mfl665	din_c + pi_c --> 2dr1p_c + hxan_c	Nucleotides	False
PUNP7	purine-nucleoside phosphorylase (Xanthosine)	Mfl665	pi_c + xtsn_c --> r1p_c + xan_c	Nucleotides	False
PYK	pyruvate kinase	Mfl175	adp_c + h_c + pep_c --> atp_c + pyr_c	Nucleotides	False
PYK10	Pyruvate kinase(10) (dGDP:dGTP)	Mfl175	dudp_c + h_c + pep_c --> dutp_c + pyr_c	Nucleotides	False
PYK2	Pyruvate kinase(2) (UDP:UTP)	Mfl175	h_c + pep_c + udp_c --> pyr_c + utp_c	Nucleotides	False
PYK3	Pyruvate kinase(3) (UDP:UTP)	Mfl175	gdp_c + h_c + pep_c --> gtp_c + pyr_c	Nucleotides	False
PYK4	Pyruvate kinase(4) (CDP:CTP)	Mfl175	cdp_c + h_c + pep_c --> ctp_c + pyr_c	Nucleotides	False
PYK5	Pyruvate kinase(5) (IDP:ITP)	Mfl175	h_c + idp_c + pep_c --> itp_c + pyr_c	Nucleotides	False
PYK6	Pyruvate kinase(6) (dADP:dATP)	Mfl175	dadp_c + h_c + pep_c --> datp_c + pyr_c	Nucleotides	False
PYK7	Pyruvate kinase(7) (dTDP:dTTP)	Mfl175	dtdp_c + h_c + pep_c --> dttp_c + pyr_c	Nucleotides	False
PYK8	Pyruvate kinase(8) (dCDP:dCTP)	Mfl175	dcdp_c + h_c + pep_c --> dctp_c + pyr_c	Nucleotides	False
PYK9	Pyruvate kinase(9) (dGDP:dGTP)	Mfl175	dgdp_c + h_c + pep_c --> dgtp_c + pyr_c	Nucleotides	False
PYNP2r	pyrimidine-nucleoside phosphorylase (uracil)	Mfl119	pi_c + uri_c <=> r1p_c + ura_c	Nucleotides	True
RBFK	riboflavin kinase	Mfl283 and Mfl334	atp_c + ribflv_c --> adp_c + fmn_c + h_c	Vitamins & Cofactors	False
RBK	ribokinase	Mfl642	atp_c + rib__D_c --> adp_c + h_c + r5p_c	Energy	False
RIBFLVt2	riboflavin transport in via proton symport	Mfl576	h_e + ribflv_e --> h_c + ribflv_c	Vitamins & Cofactors	False
RIBabc	D-ribose transport via ABC system	(Mfl666 and Mfl667) and Mfl669 and Mfl668	atp_c + h2o_c + rib__D_e --> adp_c + h_c + pi_c + rib__D_c	Energy	False
RNDR1	ribonucleoside-diphosphate reductase (ADP)	Mfl528 and Mfl529 and Mfl530	adp_c + trdrd_c --> dadp_c + h2o_c + trdox_c	Nucleotides	False
RNDR2	ribonucleoside-diphosphate reductase (GDP)	Mfl528 and Mfl529 and Mfl530	gdp_c + trdrd_c --> dgdp_c + h2o_c + trdox_c	Nucleotides	False
RNDR3	ribonucleoside-diphosphate reductase (CDP)	Mfl528 and Mfl529 and Mfl530	cdp_c + trdrd_c --> dcdp_c + h2o_c + trdox_c	Nucleotides	False
RNDR4	ribonucleoside-diphosphate reductase (UDP)	Mfl528 and Mfl529 and Mfl530	trdrd_c + udp_c --> dudp_c + h2o_c + trdox_c	Nucleotides	False
RPE	ribulose 5-phosphate 3-epimerase	Mfl223 or Mfl640	ru5p__D_c <=> xu5p__D_c	Nucleotides	True
RPI	ribose-5-phosphate isomerase	Mfl105	r5p_c <=> ru5p__D_c	Nucleotides	True
SERTRS	Seryl-tRNA synthetase	Mfl017	atp_c + ser__L_c + trnaser_c --> amp_c + ppi_c + sertrna_c	Amino acids	False
SERt2	L-serine transport in via proton symport	Mfl605 or (Mfl183 and Mfl184)	h_e + ser__L_e --> h_c + ser__L_c	Amino acids	False
SK_AC	Acetate sink		ac_e -->	Pseudoreaction	False
SMS_mf	Sphingomyelin synthase		crm_mf_c + pc_c <=> 12dgr180 + sphmyln_mf_c	Lipids	True
SPMDabc	spermidine transport via ABC system	Mfl509 and Mfl510 and Mfl511	atp_c + h2o_c + spmd_e --> adp_c + h_c + pi_c + spmd_c	Vitamins & Cofactors	False
SUCpts	sucrose transport via PEP:Pyr PTS	Mfl516 and Mfl527 and Mfl519 and Mfl565	pep_c + sucr_e --> pyr_c + suc6p_c	Energy	False
THMabc	Thiamine transport via ABC system		atp_c + h2o_c + thm_e --> adp_c + h_c + pi_c + thm_c	Vitamins & Cofactors	False
THRTRS	Threonyl-tRNA synthetase	Mfl177	atp_c + thr__L_c + trnathr_c --> amp_c + ppi_c + thrtrna_c	Amino acids	False
THYMDt1	Thymidine transport via diffusion		thymd_c <=> thymd_e	Nucleotides	True
TKT1	transketolase	Mfl349	r5p_c + xu5p__D_c <=> g3p_c + s7p_c	Nucleotides	True
TKT2	transketolase	Mfl349	e4p_c + xu5p__D_c <=> f6p_c + g3p_c	Nucleotides	True
TMDK1	thymidine kinase (ATP:thymidine)	Mfl635	atp_c + thymd_c --> adp_c + dtmp_c + h_c	Nucleotides	False
TMDPK	thiamine diphosphokinase	Mfl224	atp_c + thm_c --> amp_c + h_c + thmpp_c	Vitamins & Cofactors	False
TMDS	thymidylate synthase	Mfl419	dump_c + mlthf_c --> dhf_c + dtmp_c	Nucleotides	False
TPI	triose-phosphate isomerase	Mfl504	dhap_c <=> g3p_c	Energy	True
TRDR	thioredoxin reductase (NADPH)	Mfl064	h_c + nadph_c + trdox_c --> nadp_c + trdrd_c	Energy	False
TRE6PH	trehalose-6-phosphate hydrolase	Mfl499	h2o_c + tre6p_c --> g6p_c + glc__D_c	Energy	False
TREpts	trehalose transport via PEP:Pyr PTS	Mfl426 and Mfl431 and Mfl500 and Mfl519 and Mfl565	pep_c + tre_e --> pyr_c + tre6p_c	Energy	False
TRIA	membrane alanyl aminopeptidase		cgly_c + h2o_c <=> cys__L_c + gly_c	Amino acids	True
TRPTRS	Tryptophanyl-tRNA synthetase	Mfl192	atp_c + trnatrp_c + trp__L_c --> amp_c + ppi_c + trptrna_c	Amino acids	False
TRPt2	L-tryptophan transport in via proton symport	Mfl605 or (Mfl183 and Mfl184)	h_e + trp__L_e --> h_c + trp__L_c	Amino acids	False
TYRTRS	tyrosyl-tRNA synthetase	Mfl587	atp_c + trnatyr_c + tyr__L_c --> amp_c + ppi_c + tyrtrna_c	Amino acids	False
TYRt2	tyrosine peroxisomal transport via proton symport	Mfl605 or (Mfl183 and Mfl184)	h_c + tyr__L_c <=> h_e + tyr__L_e	Amino acids	True
UMPK	UMP kinase	Mfl556	atp_c + ump_c <=> adp_c + udp_c	Nucleotides	True
UPPRT	uracil phosphoribosyltransferase	Mfl107	prpp_c + ura_c --> ppi_c + ump_c	Nucleotides	False
URAt2	Uracil transport in via proton symport	Mfl653 or Mfl413 or Mfl658	h_e + ura_e <=> h_c + ura_c	Nucleotides	True
URIDK2r	uridylate kinase (dUMP)	Mfl195	atp_c + dump_c <=> adp_c + dudp_c	Nucleotides	True
URIK1	uridine kinase (ATP:Uridine)	Mfl306	atp_c + uri_c --> adp_c + h_c + ump_c	Nucleotides	False
URIK2	uridine kinase (GTP:Uridine)	Mfl306	gtp_c + uri_c --> gdp_c + h_c + ump_c	Nucleotides	False
URIK3	uridine kinase (ITP:Uridine)	Mfl306	itp_c + uri_c --> h_c + idp_c + ump_c	Nucleotides	False
VALTRS	Valyl-tRNA synthetase	Mfl355	atp_c + trnaval_c + val__L_c --> amp_c + ppi_c + valtrna_c	Amino acids	False
VALt2	L-valine transport in via proton symport	Mfl605 or (Mfl183 and Mfl184)	h_e + val__L_e --> h_c + val__L_c	Amino acids	False
XANt	xanthine reversible transport	Mfl413 or Mfl658	xan_e <=> xan_c	Nucleotides	True
ZNabc	Zinc transport via ABC system		atp_c + h2o_c + zn2_e --> adp_c + h_c + pi_c + zn2_c	Vitamins & Cofactors	False
acaldt	Acetaldehyde transport		acald_e <=> acald_c	Energy	True
ca2t	Calcium transport		ca2_e <=> ca2_c	Vitamins & Cofactors	True
gsnt	Guanosine transport		gsn_e <=> gsn_c	Nucleotides	True
lipoatet	Lipoate transport		lipoate_e <=> lipoate_c	Vitamins & Cofactors	True
mn2t	Mn2+ transport		mn2_e <=> mn2_c	Vitamins & Cofactors	True
mobdt	Molybdate transport		mobd_e <=> mobd_c	Vitamins & Cofactors	True
na1t	Sodium transport		na1_e <=> na1_c	Vitamins & Cofactors	True
ni2t	Nickel transport	Mfl217	ni2_e <=> ni2_c	Vitamins & Cofactors	True
pyr5ct	1-pyrroline-5-carboxylate transport		1pyr5c_c <=> 1pyr5c_e	Amino acids	True
EX_gal_e	D-Galactose exchange		gal_e <=>	Pseudoreaction	True
GALpts	D-galactose transport via PEP:Pyr PTS	(Mfl187 and Mfl565 and Mfl519) or (Mfl214 and Mfl565 and Mfl519)	gal_e + pep_c --> dgal6p_c + pyr_c	Glycans	False
PGALM	Phosphogalactomutase	Mfl120	dgal6p_c <=> gal1p_c	Glycans	True
GALT	Galactose 1 phosphate uridylyltransferase	Mfl245	gal1p_c + h_c + utp_c --> ppi_c + udpgal_c	Glycans	False
DGAT_mf	Diacylglycerol acyltransferase		12dgr180 + ocdcaACP_c <=> ACP_c + tag_mf_c	Lipids	True
PSSA_mf	Phosphatidylserine synthase (Mesoplasma florum)		cdpdag_c + ser__L_c --> cmp_c + h_c + ps_mf_c	Lipids	False
MANT	Mannose 1 phosphate uridylyltransferase	Mfl245	h_c + man1p_c + utp_c --> ppi_c + udpmann_c	Glycans	False
UDPRHMS	UDP-beta-L-rhamnose synthase		h_c + nadph_c + udpg_c --> h2o_c + nadp_c + udprhmn_c	Glycans	False
UGT_MF	UDP glycosyltransferase Mesoplasma florum	Mfl568	2.0 12dgr180 + 20.0 h2o_c + 4.0 udpg_c + 11.0 udpgal_c + udpmann_c + 4.0 udprhmn_c --> CPS_MF_c + 20.0 h_c + 20.0 udp_c	Glycans	False
Flipase_CPS_MF	Capsular Polysaccharide flipase	Mfl562	CPS_MF_c <=> CPS_MF_e	Glycans	True
BIOMASS_step1_c	Biomass objective function		0.501148808488442 alatrna_c + 0.10969024603813 argtrna_c + 0.237150941312473 asntrna_c + 0.215941703940475 asptrna_c + 0.264308703495196 atp_c + 0.100758379887773 ctp_c + 0.0225456309239961 cystrna_c + 0.0181163916820739 datp_c + 0.00726675057811187 dctp_c + 0.00638056251198343 dgtp_c + 0.0186549718569958 dttp_c + 0.286069206760476 glutrna_c + 0.524200800964702 glytrna_c + 0.116567528361974 gtp_c…	Pseudoreaction	False
BIOMASS			mg2_c -->	Pseudoreaction	False
BIOMASS_step2_c	Biomass objective function		0.501148808488442 alatrna_c + 0.10969024603813 argtrna_c + 0.237150941312473 asntrna_c + 0.215941703940475 asptrna_c + 5.2643087034952 atp_c + 0.0226830407977172 ca2_c + 0.0256421433754805 cl_c + 0.0154257856198358 cobalt2_c + 0.100758379887773 ctp_c + 0.0225456309239961 cystrna_c + 0.0181163916820739 datp_c + 0.00726675057811187 dctp_c + 0.00638056251198343 dgtp_c + 0.0186549718569958 dttp_c + 0…	Pseudoreaction	False
G6PDH2r	Glucose 6-phosphate dehydrogenase		g6p_c + nadp_c <=> 6pgl_c + h_c + nadph_c	Nucleotides	True
GND	Phosphogluconate dehydrogenase		6pgc_c + nadp_c <=> co2_c + nadph_c + ru5p__D_c	Nucleotides	True
TALA	Transaldolase	Mfl121 or Mfl639	g3p_c + s7p_c <=> e4p_c + f6p_c	Nucleotides	True
NOX2	NADH oxidase H2O forming	Mfl037	2.0 h_c + 2.0 nadh_c + o2_c --> 2.0 h2o_c + 2.0 nad_c	Energy	False
BIOMASS_step3_c	Biomass objective function		0.001 ACP_c + 0.00856100833878127 CPS_MF_e + 0.00561290447150907 adn_c + 0.501148808488442 alatrna_c + 0.0037552073460267 amet_c + 0.10969024603813 argtrna_c + 0.237150941312473 asntrna_c + 0.215941703940475 asptrna_c + 19.44753632590931 atp_c + 0.0226830407977172 ca2_c + 0.00823565928354995 cholp_c + 0.0256421433754805 cl_c + 0.0154257856198358 cobalt2_c + 0.100758379887773 ctp_c + 0.02254563092…	Pseudoreaction	True
EX_apoACP_c	apoACP Exchange		<=> apoACP_c	Pseudoreaction	True
EX_nac_e	Nicotinate exchange		nac_e -->	Pseudoreaction	False
DHA_SP	Dihydroxyacetone phosphate phosphatase (spontaneous)		dhap_c --> dha_c	Pseudoreaction	False
EX_malt_e	Maltose exchange		malt_e -->	Pseudoreaction	False
MALTpts	Maltose transport via PEP:Pyr PTS	Mfl426 and Mfl431 and Mfl500 and Mfl519 and Mfl565	malt_e + pep_c --> malt6p_c + pyr_c	Glycans	False
MAN6PI	Mannose-6-phosphate isomerase	Mfl254	man6p_c <=> f6p_c	Glycans	True
MAL6PG	Maltose 6 phosphate glucosidase	Mfl499	h2o_c + malt6p_c --> g6p_c + glc__D_c	Glycans	False
NACHORCTL3le	Transport of nicotinate		h_e + nac_e <=> h_c + nac_c	Vitamins & Cofactors	True

## Sheet: Metabolites
ID	Name	Formula	Metabolite_reactions	BiGG	Biocyc	CHEBI	Inchi	Inchi-key	KEGG	Metanetx	Reactome	SBO	SEED
10fthf_c	10-Formyltetrahydrofolate	C20H21N7O7	FMETTRS, MTHFC	10fthf_c	META:10-FORMYL-THF	CHEBI:698	InChI=1S/C20H23N7O7/c21-20-25-16-15(18(32)26-20)23-11(7-22-16)8-27(9-28)12-3-1-10(2-4-12)17(31)24-13(19(33)34)5-6-14(29)30/h1-4,9,11,13,23H,5-8H2,(H,24,31)(H,29,30)(H,33,34)(H4,21,22,25,26,32)/p-2/t11-,13+/m1/s1	AUFGTPPARQZWDO-YPMHNXCESA-L	C00234	MNXM237	R-ALL-5389850	SBO:0000247	cpd00201
12dgr180	1,2-Diacyl-sn-glycerol	C39H76O5	DGAT_mf, PAPA180, DAGCPT_mf, SMS_mf, UGT_MF									SBO:0000247
13dpg_c	3-Phospho-D-glyceroyl phosphate	C3H4O10P2	PGK, GAPD	13dpg_c	META:DPG	CHEBI:57604	InChI=1S/C3H8O10P2/c4-2(1-12-14(6,7)8)3(5)13-15(9,10)11/h2,4H,1H2,(H2,6,7,8)(H2,9,10,11)/p-4/t2-/m1/s1	LJQLQCAXBUHEAZ-UWTATZPHSA-J	C00236	MNXM261	R-ALL-29800	SBO:0000247	cpd00203
1odecg3p_c	1-octadecanoyl-sn-glycerol 3-phosphate	C21H41O7P1	APG3PAT180, AGPAT180	1odecg3p_c	META:CPD0-2113	CHEBI:74850	InChI=1S/C21H43O7P/c1-2-3-4-5-6-7-8-9-10-11-12-13-14-15-16-17-21(23)27-18-20(22)19-28-29(24,25)26/h20,22H,2-19H2,1H3,(H2,24,25,26)/p-2/t20-/m1/s1	LAYXSTYJRSVXIH-HXUWFJFHSA-L		MNXM32950		SBO:0000247	cpd15329
1pyr5c_c	1-Pyrroline-5-carboxylate	C5H6NO2	pyr5ct, P5CR	1pyr5c_c	META:L-DELTA1-PYRROLINE_5-CARBOXYLATE	CHEBI:371	InChI=1S/C5H7NO2/c7-5(8)4-2-1-3-6-4/h3-4H,1-2H2,(H,7,8)/p-1	DWAKNKKXGALPNW-UHFFFAOYSA-M	C04322	MNXM1617	R-ALL-35305	SBO:0000247	cpd29655
1pyr5c_e	1-pyrroline-5-carboxylate	C5H6NO2	pyr5ct, EX_1pyr5c									SBO:0000247
2dr1p_c	2-Deoxy-D-ribose 1-phosphate	C5H9O7P	PPM2, PUNP2, PUNP4, PUNP6	2dr1p_c	META:DEOXY-D-RIBOSE-1-PHOSPHATE	CHEBI:58576	InChI=1S/C5H11O7P/c6-2-4-3(7)1-5(11-4)12-13(8,9)10/h3-7H,1-2H2,(H2,8,9,10)/p-2/t3-,4+,5+/m0/s1	KBDKAJNTYKVSEK-VPENINKCSA-L	C00672	MNXM789	R-ALL-112032	SBO:0000247	cpd26845
2dr5p_c	2-Deoxy-D-ribose 5-phosphate	C5H9O7P	DRPA, PPM2	2dr5p_c	META:DEOXY-RIBOSE-5P	CHEBI:62877	InChI=1S/C5H11O7P/c6-2-1-4(7)5(8)3-12-13(9,10)11/h2,4-5,7-8H,1,3H2,(H2,9,10,11)/p-2/t4-,5+/m0/s1	ALQNUOMIEBHXQG-CRCLSJGQSA-L	C00673	MNXM2179	R-ALL-6787328	SBO:0000247	cpd26846
2pg_c	D-Glycerate 2-phosphate	C3H4O7P	PGM, ENO	2pg_c	META:2-PG	CHEBI:88350	InChI=1S/C3H7O7P/c4-1-2(3(5)6)10-11(7,8)9/h2,4H,1H2,(H,5,6)(H2,7,8,9)/p-3/t2-/m1/s1	GXIURPTVHJPJLF-UWTATZPHSA-K	C00631	MNXM275	R-ALL-30485	SBO:0000247	cpd00482
3pg_c	3-Phospho-D-glycerate	C3H4O7P	PGK, PGM, GAPDy	3pg_c	META:G3P	CHEBI:58272	InChI=1S/C3H7O7P/c4-2(3(5)6)1-10-11(7,8)9/h2,4H,1H2,(H,5,6)(H2,7,8,9)/p-3/t2-/m1/s1	OSJPPGNTCRNQQC-UWTATZPHSA-K	C00197	MNXM126	R-ALL-6799493	SBO:0000247	cpd00169
5fthf_c	5-Formyltetrahydrofolate	C20H21N7O7	FTHFCL, FOMETRi	5fthf_c	META:5-FORMYL-THF	CHEBI:65340	InChI=1S/C20H23N7O7/c21-20-25-16-15(18(32)26-20)27(9-28)12(8-23-16)7-22-11-3-1-10(2-4-11)17(31)24-13(19(33)34)5-6-14(29)30/h1-4,9,12-13,22H,5-8H2,(H,24,31)(H,29,30)(H,33,34)(H4,21,23,25,26,32)/p-2/t12-,13-/m0/s1	VVIAGPKUTFNRDU-STQMWFEESA-L	D07986	MNXM1392		SBO:0000247	cpd02197
6pgc_c	6-Phospho-D-gluconate	C6H10O10P	PGL, GND	6pgc_c	META:CPD-2961	CHEBI:58759	InChI=1S/C6H13O10P/c7-2(1-16-17(13,14)15)3(8)4(9)5(10)6(11)12/h2-5,7-10H,1H2,(H,11,12)(H2,13,14,15)/p-3/t2-,3-,4+,5-/m1/s1	BIRSGZKFKXLSJQ-SQOUGZDYSA-K	C00345	MNXM325	R-ALL-29996	SBO:0000247	cpd00284
6pgl_c	6-phospho-D-glucono-1,5-lactone	C6H9O9P	PGL, G6PDH2r	6pgl_c	META:D-6-P-GLUCONO-DELTA-LACTONE	CHEBI:57955	InChI=1S/C6H11O9P/c7-3-2(1-14-16(11,12)13)15-6(10)5(9)4(3)8/h2-5,7-9H,1H2,(H2,11,12,13)/p-2/t2-,3-,4+,5-/m1/s1	IJOJIVNDFQSGAB-SQOUGZDYSA-L	C01236	MNXM429	R-ALL-31467	SBO:0000247	cpd00911
ACP_c	acyl carrier protein	C11H21N2O7PRS	DGAT_mf, ACPpds, AACPS6, ACPPAT180, BIOMASS_step3_c, AGPAT180, ACPS1	ACP_c	META:ACP	CHEBI:2458	NA	NA	C00229	MNXM925		SBO:0000247	cpd11493
L_alagly_c	L-alanylglycine	C5H10N2O3	DIPEPabc4, AMPEP4	L_alagly_c	META:ALA-GLY	CHEBI:73786	InChI=1S/C5H10N2O3/c1-3(6)5(10)7-2-4(8)9/h3H,2,6H2,1H3,(H,7,10)(H,8,9)/t3-/m0/s1	CXISPYVYMQWFLE-VKHMYHEASA-N		MNXM15783		SBO:0000247	cpd11585
L_alagly_e	L-alanylglycine	C5H10N2O3	DIPEPabc4, EX_L_alagly_e	L_alagly_e	META:ALA-GLY	CHEBI:73786	InChI=1S/C5H10N2O3/c1-3(6)5(10)7-2-4(8)9/h3H,2,6H2,1H3,(H,7,10)(H,8,9)/t3-/m0/s1	CXISPYVYMQWFLE-VKHMYHEASA-N		MNXM15783		SBO:0000247	cpd11585
ac_c	Acetate	C2H3O2	ACKr, ACtr	ac_c	META:ACET	CHEBI:40486	InChI=1S/C2H4O2/c1-2(3)4/h1H3,(H,3,4)/p-1	QTBSBXVTEAMEQO-UHFFFAOYSA-M	D00010	MNXM26	R-ALL-390305	SBO:0000247	cpd00029
ac_e	Acetate	C2H3O2	SK_AC, CHTDNAe, EX_ac_e, ACtr	ac_e	META:ACET	CHEBI:40486	InChI=1S/C2H4O2/c1-2(3)4/h1H3,(H,3,4)/p-1	QTBSBXVTEAMEQO-UHFFFAOYSA-M	D00010	MNXM26	R-ALL-390305	SBO:0000247	cpd00029
acald_c	Acetaldehyde	C2H4O	DRPA, acaldt	acald_c	META:ACETALD	CHEBI:40533	InChI=1S/C2H4O/c1-2-3/h2H,1H3	IKHGUXGNUITLKF-UHFFFAOYSA-N	C00084	MNXM75	R-ALL-29510	SBO:0000247	cpd00071
acald_e	Acetaldehyde	C2H4O	EX_acald_e, acaldt	acald_e	META:ACETALD	CHEBI:40533	InChI=1S/C2H4O/c1-2-3/h2H,1H3	IKHGUXGNUITLKF-UHFFFAOYSA-N	C00084	MNXM75	R-ALL-29510	SBO:0000247	cpd00071
accoa_c	Acetyl-CoA	C23H34N7O17P3S	PTAr, PDH	accoa_c	META:ACETYL-COA	CHEBI:57288	InChI=1S/C23H38N7O17P3S/c1-12(31)51-7-6-25-14(32)4-5-26-21(35)18(34)23(2,3)9-44-50(41,42)47-49(39,40)43-8-13-17(46-48(36,37)38)16(33)22(45-13)30-11-29-15-19(24)27-10-28-20(15)30/h10-11,13,16-18,22,33-34H,4-9H2,1-3H3,(H,25,32)(H,26,35)(H,39,40)(H,41,42)(H2,24,27,28)(H2,36,37,38)/p-4/t13-,16-,17-,18+,22-/m1/s1	ZSLZBFCDCINBPY-ZSJPKINUSA-J	C00024	MNXM21	R-ALL-76183	SBO:0000247	cpd00022
actp_c	Acetyl phosphate	C2H3O5P	ACKr, PTAr	actp_c	META:ACETYL-P	CHEBI:46262	InChI=1S/C2H5O5P/c1-2(3)7-8(4,5)6/h1H3,(H2,4,5,6)/p-2	LIPOUNRJVLNBCD-UHFFFAOYSA-L	C00227	MNXM280		SBO:0000247	cpd00196
ade_c	Adenine	C5H5N5	PUNP1, PUNP2, ADEt2, ADPT	ade_c	META:ADENINE-RING	CHEBI:40579	InChI=1S/C5H5N5/c6-4-3-5(9-1-7-3)10-2-8-4/h1-2H,(H3,6,7,8,9,10)	GFFGJBXGBJISGV-UHFFFAOYSA-N	D00034	MNXM168	R-ALL-83951	SBO:0000247	cpd22238
ade_e	Adenine	C5H5N5	EX_ade_e, ADEt2	ade_e	META:ADENINE-RING	CHEBI:40579	InChI=1S/C5H5N5/c6-4-3-5(9-1-7-3)10-2-8-4/h1-2H,(H3,6,7,8,9,10)	GFFGJBXGBJISGV-UHFFFAOYSA-N	D00034	MNXM168	R-ALL-83951	SBO:0000247	cpd22238
adn_c	Adenosine	C10H13N5O4	PUNP1, BIOMASS_step3_c, ADA	adn_c	META:ADENOSINE	CHEBI:40911	InChI=1S/C10H13N5O4/c11-8-5-9(13-2-12-8)15(3-14-5)10-7(18)6(17)4(1-16)19-10/h2-4,6-7,10,16-18H,1H2,(H2,11,12,13)/t4-,6-,7-,10-/m1/s1	OIRDTQYFTABQOQ-KQYNXXCUSA-N	D00045	MNXM212	R-ALL-8857850	SBO:0000247	cpd00182
adp_c	ADP	C10H12N5O10P2	PIabc, RBFK, ATPM, DIPEPabc8, DADNK, DIPEPabc15, FTHFCL, PPTabc, CYTK2, DIPEPabc12, URIK1, BIOMASS_step3_c, DHAK, BIOMASS_step2_c, ASNTRAT, CHOLK, CYTDK1, DIPEPabc13, PGK, ADK1, DURIK1, DIPEPabc7, DIPEPabc3, DGNSK, DIPEPabc6, RIBabc, ATPS4r, DIPEPabc10, COabc, DIPEPabc5, TMDK1, DIPEPabc4, GLYC3Pabc, GLNTRAT, DPCOAK, METabc, DIPEPabc1, PYK, DTMPK, DIPEPabc14, NADK, ZNabc, HEX1, RNDR1, DIPEPabc11, …	adp_c	META:ADP	CHEBI:87518	InChI=1S/C10H15N5O10P2/c11-8-5-9(13-2-12-8)15(3-14-5)10-7(17)6(16)4(24-10)1-23-27(21,22)25-26(18,19)20/h2-4,6-7,10,16-17H,1H2,(H,21,22)(H2,11,12,13)(H2,18,19,20)/p-3/t4-,6-,7-,10-/m1/s1	XTWYTFMLZFPYCI-KQYNXXCUSA-K	G11113	MNXM7	R-ALL-8869360	SBO:0000247	cpd00008
ala_L_asp__L_c	L-alanyl-L-aspartate	C7H11N2O5	DIPEPabc1, AMPEP1	ala_L_asp__L_c	META:CPD-13404	CHEBI:74363	InChI=1S/C7H12N2O5/c1-3(8)6(12)9-4(7(13)14)2-5(10)11/h3-4H,2,8H2,1H3,(H,9,12)(H,10,11)(H,13,14)/p-1/t3-,4-/m0/s1	XAEWTDMGFGHWFK-IMJSIDKUSA-M		MNXM40494		SBO:0000247	cpd11593
ala_L_asp__L_e	L-alanyl-L-aspartate	C7H11N2O5	EX_ala_L_asp__L_e, DIPEPabc1	ala_L_asp__L_e	META:CPD-13404	CHEBI:74363	InChI=1S/C7H12N2O5/c1-3(8)6(12)9-4(7(13)14)2-5(10)11/h3-4H,2,8H2,1H3,(H,9,12)(H,10,11)(H,13,14)/p-1/t3-,4-/m0/s1	XAEWTDMGFGHWFK-IMJSIDKUSA-M		MNXM40494		SBO:0000247	cpd11593
ala_L_gln__L_c	ala-L-gln-L	C8H15N3O4	DIPEPabc2, AMPEP2	ala_L_gln__L_c	META:CPD-13403	CHEBI:74387	InChI=1S/C8H15N3O4/c1-4(9)7(13)11-5(8(14)15)2-3-6(10)12/h4-5H,2-3,9H2,1H3,(H2,10,12)(H,11,13)(H,14,15)/t4-,5-/m0/s1	HJCMDXDYPOUFDY-WHFBIAKZSA-N		MNXM40495		SBO:0000247	cpd11587
ala_L_gln__L_e	ala-L-gln-L	C8H15N3O4	DIPEPabc2, EX_ala_L_gln__L_e	ala_L_gln__L_e	META:CPD-13403	CHEBI:74387	InChI=1S/C8H15N3O4/c1-4(9)7(13)11-5(8(14)15)2-3-6(10)12/h4-5H,2-3,9H2,1H3,(H2,10,12)(H,11,13)(H,14,15)/t4-,5-/m0/s1	HJCMDXDYPOUFDY-WHFBIAKZSA-N		MNXM40495		SBO:0000247	cpd11587
ala_L_glu__L_c	ala-L-glu-L	C8H13N2O5	DIPEPabc3, AMPEP3	ala_L_glu__L_c			NA	NA		MNXM8263		SBO:0000247	cpd11586
ala_L_glu__L_e	ala-L-glu-L	C8H13N2O5	DIPEPabc3, EX_ala_L_glu__L_e	ala_L_glu__L_e			NA	NA		MNXM8263		SBO:0000247	cpd11586
ala_L_his__L_c	Alanylhistidine	C9H14N4O3	AMPEP5, DIPEPabc5	ala_L_his__L_c			NA	NA		MNXM163729		SBO:0000247
ala_L_his__L_e	Alanylhistidine	C9H14N4O3	EX_ala_L_his__L_e, DIPEPabc5	ala_L_his__L_e			NA	NA		MNXM163729		SBO:0000247
ala_L_leu__L_c	N-L-Alanyl-L-leucine	C9H18N2O3	DIPEPabc6, AMPEP6	ala_L_leu__L_c	META:CPD-13398	CHEBI:74389	InChI=1S/C9H18N2O3/c1-5(2)4-7(9(13)14)11-8(12)6(3)10/h5-7H,4,10H2,1-3H3,(H,11,12)(H,13,14)/t6-,7-/m0/s1	RDIKFPRVLJLMER-BQBZGAKWSA-N		MNXM15786		SBO:0000247	cpd11583
ala_L_leu__L_e	N-L-Alanyl-L-leucine	C9H18N2O3	DIPEPabc6, EX_ala_L_leu__L_e	ala_L_leu__L_e	META:CPD-13398	CHEBI:74389	InChI=1S/C9H18N2O3/c1-5(2)4-7(9(13)14)11-8(12)6(3)10/h5-7H,4,10H2,1-3H3,(H,11,12)(H,13,14)/t6-,7-/m0/s1	RDIKFPRVLJLMER-BQBZGAKWSA-N		MNXM15786		SBO:0000247	cpd11583
ala_L_thr__L_c	N-L-alanyl-L-threonine	C7H14N2O4	AMPEP7, DIPEPabc7	ala_L_thr__L_c								SBO:0000247
ala_L_thr__L_e	N-L-alanyl-L-threonine	C7H14N2O4	EX_ala_L_thr__L_e, DIPEPabc7	ala_L_thr__L_e								SBO:0000247
ala__L_c	L-Alanine	C3H7NO2	AMPEP4, AMPEP12, ALATRS, AMPEP7, CYSDSF, AMPEP1, AMPEP5, AMPEP2, AMPEP3, AMPEP6, DM_ala__L_c	ala__L_c	META:L-ALPHA-ALANINE	CHEBI:76050	InChI=1S/C3H7NO2/c1-2(4)3(5)6/h2H,4H2,1H3,(H,5,6)/t2-/m0/s1	QNAYBMKLOCPYGJ-REOHCLBHSA-N	D00012	MNXM32	R-ALL-389664	SBO:0000247	cpd01003
alatrna_c	L-Alanyl-tRNA(Ala)	C3H6NOR	BIOMASS_step2_c, BIOMASS_step1_c, BIOMASS_step3_c, ALATRS	alatrna_c		CHEBI:6172	NA	NA		MNXM89815	R-ALL-379730	SBO:0000247	cpd16181
amet_c	S-Adenosyl-L-methionine	C15H23N6O5S	METAT, BIOMASS_step3_c	amet_c	META:S-ADENOSYLMETHIONINE	CHEBI:8946	InChI=1S/C15H22N6O5S/c1-27(3-2-7(16)15(24)25)4-8-10(22)11(23)14(26-8)21-6-20-9-12(17)18-5-19-13(9)21/h5-8,10-11,14,22-23H,2-4,16H2,1H3,(H2-,17,18,19,24,25)/p+1/t7-,8+,10+,11+,14+,27?/m0/s1	MEFKEPWMEQBLKI-AIRLBKTGSA-O	C00019	MNXM16	R-ALL-77087	SBO:0000247	cpd00017
amp_c	AMP	C10H12N5O7P	GMPS2, LYSTRS, TYRTRS, SERTRS, ADPT, TRPTRS, ALATRS, VALTRS, ARGTRS, ADK1, AP4AH1, LEUTRS, ASNTRS, ASPTRS, PHETRS, LIPAMPL, THRTRS, ILETRS, NADS1, GLYTRS, HISTRS, AACPS6, BPNT, ADSL1r, GLUTRS, PROTRS, PRPPS, CYSTRS, METTRS, TMDPK	amp_c	META:AMP-GROUP	CHEBI:47222	InChI=1S/C10H14N5O7P/c11-8-5-9(13-2-12-8)15(3-14-5)10-7(17)6(16)4(22-10)1-21-23(18,19)20/h2-4,6-7,10,16-17H,1H2,(H2,11,12,13)(H2,18,19,20)/p-2/t4-,6-,7-,10-/m1/s1	UDMBCSSLTHHNCD-KQYNXXCUSA-L	D02769	MNXM14	R-ALL-76577	SBO:0000247	cpd22272
ap4a_c	P1,P4-Bis(5'-adenosyl) tetraphosphate	C20H24N10O19P4	AP4AH1	ap4a_c	META:ADENOSYL-P4	CHEBI:7875	InChI=1S/C20H28N10O19P4/c21-15-9-17(25-3-23-15)29(5-27-9)19-13(33)11(31)7(45-19)1-43-50(35,36)47-52(39,40)49-53(41,42)48-51(37,38)44-2-8-12(32)14(34)20(46-8)30-6-28-10-16(22)24-4-26-18(10)30/h3-8,11-14,19-20,31-34H,1-2H2,(H,35,36)(H,37,38)(H,39,40)(H,41,42)(H2,21,23,25)(H2,22,24,26)/p-4/t7-,8-,11-,12-,13-,14-,19-,20-/m1/s1	YOAHKNVSNCMZGQ-XPWFQUROSA-J	C01260	MNXM1089		SBO:0000247	cpd00924
apoACP_c	apoprotein [acyl carrier protein]	RHO	ACPpds, ACPS1, EX_apoACP_c	apoACP_c			NA	NA		MNXM2214		SBO:0000247	cpd29672
arg__L_c	L-Arginine	C6H15N4O2	ARGt2, ARGTRS	arg__L_c	META:ARG	CHEBI:6185	InChI=1S/C6H14N4O2/c7-4(5(11)12)2-1-3-10-6(8)9/h4H,1-3,7H2,(H,11,12)(H4,8,9,10)/p+1/t4-/m0/s1	ODKSFYDXXFIFQN-BYPYZUCNSA-O	D02982	MNXM70	R-ALL-374064	SBO:0000247	cpd19021
arg__L_e	L-Arginine	C6H15N4O2	ARGt2, EX_arg__L_e	arg__L_e	META:ARG	CHEBI:6185	InChI=1S/C6H14N4O2/c7-4(5(11)12)2-1-3-10-6(8)9/h4H,1-3,7H2,(H,11,12)(H4,8,9,10)/p+1/t4-/m0/s1	ODKSFYDXXFIFQN-BYPYZUCNSA-O	D02982	MNXM70	R-ALL-374064	SBO:0000247	cpd19021
argtrna_c	L-Arginyl-tRNA(Arg)	C6H14N4OR	BIOMASS_step1_c, BIOMASS_step3_c, BIOMASS_step2_c, ARGTRS	argtrna_c		CHEBI:6189	NA	NA	C02163	MNXM89870	R-ALL-379720	SBO:0000247	cpd12036
ascb6p_c	L-ascorbate-6-phosphate	C6H7O9P	ASCBpts	ascb6p_c	META:L-ASCORBATE-6-PHOSPHATE	CHEBI:80368	InChI=1S/C6H9O9P/c7-2(1-14-16(11,12)13)5-3(8)4(9)6(10)15-5/h2,5,7-9H,1H2,(H2,11,12,13)/p-3/t2-,5+/m0/s1	KIENGQUGHPTFGC-JLAZNSOCSA-K	C16186	MNXM2689		SBO:0000247	cpd14905
ascb__L_e	L-Ascorbate	C6H8O6	EX_ascb__L_e, ASCBpts	ascb__L_e	META:ASCORBATE	CHEBI:43473	InChI=1S/C6H8O6/c7-1-2(8)5-3(9)4(10)6(11)12-5/h2,5,7-10H,1H2/p-1/t2-,5+/m0/s1	CIWBSHSKHKDKBQ-JLAZNSOCSA-M	D00018	MNXM129	R-ALL-351595	SBO:0000247	cpd00059
asn__L_c	L-Asparagine	C4H8N2O3	ASNTRS, AMPEP8, ASNt2	asn__L_c	META:ASN	CHEBI:6191	InChI=1S/C4H8N2O3/c5-2(4(8)9)1-3(6)7/h2H,1,5H2,(H2,6,7)(H,8,9)/t2-/m0/s1	DCXYFEDJOCDNAF-REOHCLBHSA-N	C16438	MNXM147	R-ALL-379703	SBO:0000247	cpd15142
asn__L_e	L-Asparagine	C4H8N2O3	ASNt2, EX_asn__L_e	asn__L_e	META:ASN	CHEBI:6191	InChI=1S/C4H8N2O3/c5-2(4(8)9)1-3(6)7/h2H,1,5H2,(H2,6,7)(H,8,9)/t2-/m0/s1	DCXYFEDJOCDNAF-REOHCLBHSA-N	C16438	MNXM147	R-ALL-379703	SBO:0000247	cpd15142
asntrna_c	L-Asparaginyl-tRNA(Asn)	C14H24N2O12PR2	ASNTRS, ASNTRAT, BIOMASS_step3_c, BIOMASS_step1_c, BIOMASS_step2_c	asntrna_c		CHEBI:6192	NA	NA	C03402	MNXM89761	R-ALL-379728	SBO:0000247	cpd16182
asp__L_c	L-Aspartate	C4H6NO4	ASPTRS, AMPEP13, ADSS, AMPEP1	asp__L_c	META:L-ASPARTATE	CHEBI:6193	InChI=1S/C4H7NO4/c5-2(4(8)9)1-3(6)7/h2H,1,5H2,(H,6,7)(H,8,9)/p-1/t2-/m0/s1	CKLJMWTZIZZHCS-REOHCLBHSA-M	D00013	MNXM42	R-ALL-29448	SBO:0000247	cpd19181
asptrna(asn)_c	L-Aspartyl-tRNA(Asn)	C14H22NO13PR2	ASNTRAT									SBO:0000247
asptrna_c	L-Aspartyl-tRNA(Asp)	C4H5NO3R	BIOMASS_step1_c, BIOMASS_step3_c, ASPTRS, BIOMASS_step2_c	asptrna_c			NA	NA	C02984	MNXM90839		SBO:0000247	cpd12226
atp_c	ATP	C10H12N5O13P3	PIabc, RBFK, ATPM, DIPEPabc8, DADNK, DIPEPabc15, FTHFCL, PPTabc, BIOMASS_step1_c, CYTK2, DIPEPabc12, HISTRS, URIK1, BIOMASS_step3_c, DHAK, BIOMASS_step2_c, ASNTRAT, CHOLK, FMNAT, CYTDK1, METTRS, PHETRS, GMPS2, LYSTRS, SERTRS, VALTRS, DIPEPabc13, PGK, TRPTRS, ARGTRS, ADK1, DURIK1, LEUTRS, DIPEPabc7, ASNTRS, DIPEPabc3, DIPEPabc6, DGNSK, RIBabc, ATPS4r, DIPEPabc10, PTPATi, COabc, PROTRS, DIPEPabc5, …	atp_c	META:ATP	CHEBI:57299	InChI=1S/C10H16N5O13P3/c11-8-5-9(13-2-12-8)15(3-14-5)10-7(17)6(16)4(26-10)1-25-30(21,22)28-31(23,24)27-29(18,19)20/h2-4,6-7,10,16-17H,1H2,(H,21,22)(H,23,24)(H2,11,12,13)(H2,18,19,20)/p-4/t4-,6-,7-,10-/m1/s1	ZKHQWZAMYRWXGA-KQYNXXCUSA-J	D08646	MNXM3	R-ALL-8938081	SBO:0000247	cpd00002
ca2_c	Calcium	Ca	ca2t, BIOMASS_step3_c, BIOMASS_step2_c	ca2_c	META:CA+2	CHEBI:48760	InChI=1S/Ca/q+2	BHPQYMZQTOCNFJ-UHFFFAOYSA-N	C00076	MNXM128	R-ALL-74112	SBO:0000247	cpd29674
ca2_e	Calcium	Ca	ca2t, EX_ca2_e	ca2_e	META:CA+2	CHEBI:48760	InChI=1S/Ca/q+2	BHPQYMZQTOCNFJ-UHFFFAOYSA-N	C00076	MNXM128	R-ALL-74112	SBO:0000247	cpd29674
cdp_c	CDP	C9H12N3O11P2	PYK4, CYTK1, RNDR3	cdp_c	META:CDP	CHEBI:58069	InChI=1S/C9H15N3O11P2/c10-5-1-2-12(9(15)11-5)8-7(14)6(13)4(22-8)3-21-25(19,20)23-24(16,17)18/h1-2,4,6-8,13-14H,3H2,(H,19,20)(H2,10,11,15)(H2,16,17,18)/p-3/t4-,6-,7-,8-/m1/s1	ZWIADYZPOWUWEW-XVFCMESISA-K	C00112	MNXM220		SBO:0000247	cpd00096
cdpchol_c	CDPcholine	C14H25N4O11P2	CHLPCTD, DAGCPT_mf	cdpchol_c	META:CDP-CHOLINE	CHEBI:58779	InChI=1S/C14H26N4O11P2/c1-18(2,3)6-7-26-30(22,23)29-31(24,25)27-8-9-11(19)12(20)13(28-9)17-5-4-10(15)16-14(17)21/h4-5,9,11-13,19-20H,6-8H2,1-3H3,(H3-,15,16,21,22,23,24,25)/p-1/t9-,11-,12-,13-/m1/s1	RZZPDXZPRHQOCG-OJAKKHQRSA-M	D00057	MNXM283	R-ALL-1524060	SBO:0000247	cpd00256
cdpdag_c	CDPdiacylglycerol	C14H17N3O15P2R2	CLPNSi, CDIPT, PSSA_mf, PGSA_mf, CDS_mf									SBO:0000247
cgly_c	Cys-Gly	C5H10N2O3S	DIPEPabc15, TRIA	cgly_c	META:CYS-GLY	CHEBI:61694	InChI=1S/C5H10N2O3S/c6-3(2-11)5(10)7-1-4(8)9/h3,11H,1-2,6H2,(H,7,10)(H,8,9)/t3-/m0/s1	ZUKPVRWZDMRIEO-VKHMYHEASA-N	C01419	MNXM683	R-ALL-1247934	SBO:0000247	cpd01017
cgly_e	Cys-Gly	C5H10N2O3S	DIPEPabc15, EX_cgly_e	cgly_e	META:CYS-GLY	CHEBI:61694	InChI=1S/C5H10N2O3S/c6-3(2-11)5(10)7-1-4(8)9/h3,11H,1-2,6H2,(H,7,10)(H,8,9)/t3-/m0/s1	ZUKPVRWZDMRIEO-VKHMYHEASA-N	C01419	MNXM683	R-ALL-1247934	SBO:0000247	cpd01017
chitin_e		C24H44N3O16	EX_chitin_e, CHTDNAe									SBO:0000247
chitos_e		C18H38N3O13	CHTONASEe, CHTDNAe									SBO:0000247
chol_c	Choline	C5H14NO	CHOLK, CHOLt	chol_c	META:CHOLINE	CHEBI:72322	InChI=1S/C5H14NO/c1-6(2,3)4-5-7/h7H,4-5H2,1-3H3/q+1	OEYIOHPDSNJKLS-UHFFFAOYSA-N	D10498	MNXM90	R-ALL-6798162	SBO:0000247	cpd00098
chol_e	Choline	C5H14NO	CHOLt, EX_chol_e	chol_e	META:CHOLINE	CHEBI:72322	InChI=1S/C5H14NO/c1-6(2,3)4-5-7/h7H,4-5H2,1-3H3/q+1	OEYIOHPDSNJKLS-UHFFFAOYSA-N	D10498	MNXM90	R-ALL-6798162	SBO:0000247	cpd00098
cholp_c	Choline phosphate	C5H13NO4P	CHOLK, CHLPCTD, BIOMASS_step3_c	cholp_c	META:PHOSPHORYL-CHOLINE	CHEBI:44707	InChI=1S/C5H14NO4P/c1-6(2,3)4-5-10-11(7,8)9/h4-5H2,1-3H3,(H-,7,8,9)/p-1	YHHSONZFOIEMCP-UHFFFAOYSA-M	C00588	MNXM229	R-ALL-6814794	SBO:0000247	cpd00457
cl_c	Chloride	Cl	BIOMASS_step3_c, BIOMASS_step2_c, Clt	cl_c	META:HCL	CHEBI:5590	InChI=1S/ClH/h1H/p-1	VEXZGXHMUGYJMC-UHFFFAOYSA-M	D02057	MNXM43	R-ALL-352022	SBO:0000247	cpd00099
cl_e	Chloride	Cl	EX_cl_e, Clt	cl_e	META:HCL	CHEBI:5590	InChI=1S/ClH/h1H/p-1	VEXZGXHMUGYJMC-UHFFFAOYSA-M	D02057	MNXM43	R-ALL-352022	SBO:0000247	cpd00099
clpn_c	Cardiolipin	C13H16O17P2R4	CLPNSi									SBO:0000247
cmp_c	CMP	C9H12N3O8P	CLPNSi, CYTK1, DAGCPT_mf, PSSA_mf, CYTDK2, CDIPT, PGSA_mf, CYTDK1	cmp_c	META:CMP	CHEBI:60377	InChI=1S/C9H14N3O8P/c10-5-1-2-12(9(15)11-5)8-7(14)6(13)4(20-8)3-19-21(16,17)18/h1-2,4,6-8,13-14H,3H2,(H2,10,11,15)(H2,16,17,18)/p-2/t4-,6-,7-,8-/m1/s1	IERHLVCPSMICTF-XVFCMESISA-L	G10621	MNXM31	R-ALL-727810	SBO:0000247	cpd00046
co2_c	CO2	CO2	PDH, GND, CO2t	co2_c	META:CARBON-DIOXIDE	CHEBI:48829	InChI=1S/CO2/c2-1-3	CURLTUGMZLYLDI-UHFFFAOYSA-N	D00004	MNXM13	R-ALL-5668565	SBO:0000247	cpd00011
co2_e	CO2	CO2	EX_co2_e, CO2t	co2_e	META:CARBON-DIOXIDE	CHEBI:48829	InChI=1S/CO2/c2-1-3	CURLTUGMZLYLDI-UHFFFAOYSA-N	D00004	MNXM13	R-ALL-5668565	SBO:0000247	cpd00011
coa_c	Coenzyme A	C21H32N7O16P3S	DPCOAK, COAt, PDH, PTAr, ACPS1	coa_c	META:COA-GROUP	CHEBI:741566	InChI=1S/C21H36N7O16P3S/c1-21(2,16(31)19(32)24-4-3-12(29)23-5-6-48)8-41-47(38,39)44-46(36,37)40-7-11-15(43-45(33,34)35)14(30)20(42-11)28-10-27-13-17(22)25-9-26-18(13)28/h9-11,14-16,20,30-31,48H,3-8H2,1-2H3,(H,23,29)(H,24,32)(H,36,37)(H,38,39)(H2,22,25,26)(H2,33,34,35)/p-4/t11-,14-,15-,16+,20-/m1/s1	RGJOEKWQDUBAIZ-IBOSZNHHSA-J	C00010	MNXM12	R-ALL-8939024	SBO:0000247	cpd22528
coa_e	Coenzyme A	C21H32N7O16P3S	EX_coa_e, COAt	coa_e	META:COA-GROUP	CHEBI:741566	InChI=1S/C21H36N7O16P3S/c1-21(2,16(31)19(32)24-4-3-12(29)23-5-6-48)8-41-47(38,39)44-46(36,37)40-7-11-15(43-45(33,34)35)14(30)20(42-11)28-10-27-13-17(22)25-9-26-18(13)28/h9-11,14-16,20,30-31,48H,3-8H2,1-2H3,(H,23,29)(H,24,32)(H,36,37)(H,38,39)(H2,22,25,26)(H2,33,34,35)/p-4/t11-,14-,15-,16+,20-/m1/s1	RGJOEKWQDUBAIZ-IBOSZNHHSA-J	C00010	MNXM12	R-ALL-8939024	SBO:0000247	cpd22528
cobalt2_c	Co2+	Co	COabc, BIOMASS_step3_c, BIOMASS_step2_c	cobalt2_c	META:CO+2	CHEBI:48828	InChI=1S/Co/q+2	XLJKHNWPARRRJB-UHFFFAOYSA-N	C00175	MNXM90960		SBO:0000247	cpd00149
cobalt2_e	Co2+	Co	COabc, EX_cobalt2_e	cobalt2_e	META:CO+2	CHEBI:48828	InChI=1S/Co/q+2	XLJKHNWPARRRJB-UHFFFAOYSA-N	C00175	MNXM90960		SBO:0000247	cpd00149
crm_mf_c	N-acylsphingosine/Ceramide	C18H36NO2CO	CERt_mf, SMS_mf									SBO:0000247
crm_mf_e	N-acylsphingosine/Ceramide	C18H36NO2RCO	EX_crm_mf_e, CERt_mf									SBO:0000247
ctp_c	CTP	C9H12N3O14P3	PYK4, BIOMASS_step3_c, BIOMASS_step1_c, CDS_mf, CHLPCTD, BIOMASS_step2_c, CTPS2	ctp_c	META:CTP	CHEBI:58231	InChI=1S/C9H16N3O14P3/c10-5-1-2-12(9(15)11-5)8-7(14)6(13)4(24-8)3-23-28(19,20)26-29(21,22)25-27(16,17)18/h1-2,4,6-8,13-14H,3H2,(H,19,20)(H,21,22)(H2,10,11,15)(H2,16,17,18)/p-4/t4-,6-,7-,8-/m1/s1	PCDQPRRSZKQHHS-XVFCMESISA-J	C00063	MNXM63	R-ALL-29470	SBO:0000247	cpd00052
cu2_c	Cu2+	Cu	Cut1	cu2_c	META:CU+2	CHEBI:49550	InChI=1S/Cu/q+2	JPVYNHNXODAKFH-UHFFFAOYSA-N	C00070	MNXM632	R-ALL-936901	SBO:0000247	cpd00058
cu2_e	Cu2+	Cu	Cut1, EX_cu2_e	cu2_e	META:CU+2	CHEBI:49550	InChI=1S/Cu/q+2	JPVYNHNXODAKFH-UHFFFAOYSA-N	C00070	MNXM632	R-ALL-936901	SBO:0000247	cpd00058
cys__L_c	L-Cysteine	C3H7NO2S	CYSDSF, TRIA, CYSTRS	cys__L_c	META:CYS	CHEBI:6207	InChI=1S/C3H7NO2S/c4-2(1-7)3(5)6/h2,7H,1,4H2,(H,5,6)/t2-/m0/s1	XUJNEKJLAYXESH-REOHCLBHSA-N	D00026	MNXM55	R-ALL-5668576	SBO:0000247	cpd00547
cystrna_c	L-Cysteinyl-tRNA(Cys)	C3H6NOSR	CYSTRS, BIOMASS_step1_c, BIOMASS_step3_c, BIOMASS_step2_c	cystrna_c		CHEBI:74764	NA	NA	C03125	MNXM155005	R-ALL-379719	SBO:0000247	cpd12255
cytd_c	Cytidine	C9H13N3O5	CYTDK2, CYTD, BIOMASS_step3_c, CYTDK1	cytd_c	META:CYTIDINE	CHEBI:41709	InChI=1S/C9H13N3O5/c10-5-1-2-12(9(16)11-5)8-7(15)6(14)4(3-13)17-8/h1-2,4,6-8,13-15H,3H2,(H2,10,11,16)/t4-,6-,7-,8-/m1/s1	UHDGCWIWMRVCDJ-XVFCMESISA-N	D07769	MNXM338		SBO:0000247	cpd00367
dad__2_c	Deoxyadenosine	C10H13N5O3	PUNP2, DADNK									SBO:0000247
dadp_c	dADP	C10H12N5O9P2	RNDR1, PYK6, DADK, GK2	dadp_c	META:DADP	CHEBI:57667	InChI=1S/C10H15N5O9P2/c11-9-8-10(13-3-12-9)15(4-14-8)7-1-5(16)6(23-7)2-22-26(20,21)24-25(17,18)19/h3-7,16H,1-2H2,(H,20,21)(H2,11,12,13)(H2,17,18,19)/p-3/t5-,6+,7+/m0/s1	DAEAPNUQQAICNR-RRKCRQDMSA-K	C00206	MNXM374	R-ALL-500087	SBO:0000247	cpd00177
damp_c	dAMP	C10H12N5O6P	DADK, DADNK	damp_c	META:DAMP	CHEBI:58245	InChI=1S/C10H14N5O6P/c11-9-8-10(13-3-12-9)15(4-14-8)7-1-5(16)6(21-7)2-20-22(17,18)19/h3-7,16H,1-2H2,(H2,11,12,13)(H2,17,18,19)/p-2/t5-,6+,7+/m0/s1	KHWCHTKSEGGWEX-RRKCRQDMSA-L	C00360	MNXM432	R-ALL-500088	SBO:0000247	cpd00294
datp_c	dATP	C10H12N5O12P3	PYK6, BIOMASS_step3_c, GK2, BIOMASS_step1_c, BIOMASS_step2_c	datp_c	META:DATP	CHEBI:61404	InChI=1S/C10H16N5O12P3/c11-9-8-10(13-3-12-9)15(4-14-8)7-1-5(16)6(25-7)2-24-29(20,21)27-30(22,23)26-28(17,18)19/h3-7,16H,1-2H2,(H,20,21)(H,22,23)(H2,11,12,13)(H2,17,18,19)/p-4/t5-,6+,7+/m0/s1	SUYVUBYJARFZHO-RRKCRQDMSA-J	C00131	MNXM286	R-ALL-110644	SBO:0000247	cpd00115
dcamp_c	N6-(1,2-Dicarboxyethyl)-AMP	C14H14N5O11P	ADSL1r, ADSS	dcamp_c	META:ADENYLOSUCC	CHEBI:7405	InChI=1S/C14H18N5O11P/c20-7(21)1-5(14(24)25)18-11-8-12(16-3-15-11)19(4-17-8)13-10(23)9(22)6(30-13)2-29-31(26,27)28/h3-6,9-10,13,22-23H,1-2H2,(H,20,21)(H,24,25)(H,15,16,18)(H2,26,27,28)/p-4/t5?,6-,9-,10-,13-/m1/s1	OFBHPPMPBOJXRT-DPXQIYNJSA-J	C03794	MNXM565	R-ALL-35141	SBO:0000247	cpd02375
dcdp_c	dCDP	C9H12N3O10P2	PYK8, CYTK2, RNDR3	dcdp_c	META:DCDP	CHEBI:58593	InChI=1S/C9H15N3O10P2/c10-7-1-2-12(9(14)11-7)8-3-5(13)6(21-8)4-20-24(18,19)22-23(15,16)17/h1-2,5-6,8,13H,3-4H2,(H,18,19)(H2,10,11,14)(H2,15,16,17)/p-3/t5-,6+,8+/m0/s1	FTDHDKPUHBLBTL-SHYZEUOFSA-K	C00705	MNXM411		SBO:0000247	cpd00533
dcmp_c	dCMP	C9H12N3O7P	CYTK2	dcmp_c	META:DCMP	CHEBI:57566	InChI=1S/C9H14N3O7P/c10-7-1-2-12(9(14)11-7)8-3-5(13)6(19-8)4-18-20(15,16)17/h1-2,5-6,8,13H,3-4H2,(H2,10,11,14)(H2,15,16,17)/p-2/t5-,6+,8+/m0/s1	NCMVOABPESMRCP-SHYZEUOFSA-L	C00239	MNXM266	R-ALL-500828	SBO:0000247	cpd00206
dctp_c	dCTP	C9H12N3O13P3	BIOMASS_step1_c, PYK8, BIOMASS_step3_c, BIOMASS_step2_c	dctp_c	META:DCTP	CHEBI:61481	InChI=1S/C9H16N3O13P3/c10-7-1-2-12(9(14)11-7)8-3-5(13)6(23-8)4-22-27(18,19)25-28(20,21)24-26(15,16)17/h1-2,5-6,8,13H,3-4H2,(H,18,19)(H,20,21)(H2,10,11,14)(H2,15,16,17)/p-4/t5-,6+,8+/m0/s1	RGWHQCVHVJXOKC-SHYZEUOFSA-J	C00458	MNXM360		SBO:0000247	cpd00356
dcyt_c	Deoxycytidine	C9H13N3O4	DCYTD	dcyt_c	META:DEOXYCYTIDINE	CHEBI:4407	InChI=1S/C9H13N3O4/c10-7-1-2-12(9(15)11-7)8-3-5(14)6(4-13)16-8/h1-2,5-6,8,13-14H,3-4H2,(H2,10,11,15)/t5-,6+,8+/m0/s1	CKTSBUTUHBMZGZ-SHYZEUOFSA-N	C00881	MNXM704	R-ALL-500829	SBO:0000247	cpd00654
dgdp_c	dGDP	C10H12N5O10P2	DGK1, PYK9, RNDR2	dgdp_c	META:DGDP	CHEBI:58595	InChI=1S/C10H15N5O10P2/c11-10-13-8-7(9(17)14-10)12-3-15(8)6-1-4(16)5(24-6)2-23-27(21,22)25-26(18,19)20/h3-6,16H,1-2H2,(H,21,22)(H2,18,19,20)(H3,11,13,14,17)/p-3/t4-,5+,6+/m0/s1	CIKGWCTVFSRMJU-KVQBGUIXSA-K	C00361	MNXM436	R-ALL-500077	SBO:0000247	cpd00295
dgmp_c	dGMP	C10H12N5O7P	DGK1, DGNSK	dgmp_c	META:DGMP	CHEBI:57673	InChI=1S/C10H14N5O7P/c11-10-13-8-7(9(17)14-10)12-3-15(8)6-1-4(16)5(22-6)2-21-23(18,19)20/h3-6,16H,1-2H2,(H2,18,19,20)(H3,11,13,14,17)/p-2/t4-,5+,6+/m0/s1	LTFMZDNNPPEQNG-KVQBGUIXSA-L	C00362	MNXM546	R-ALL-500071	SBO:0000247	cpd00296
dgsn_c	Deoxyguanosine	C10H13N5O4	PUNP4, DGNSK	dgsn_c	META:DEOXYGUANOSINE	CHEBI:4412	InChI=1S/C10H13N5O4/c11-10-13-8-7(9(18)14-10)12-3-15(8)6-1-4(17)5(2-16)19-6/h3-6,16-17H,1-2H2,(H3,11,13,14,18)/t4-,5+,6+/m0/s1	YKBGVTZYEHREMT-KVQBGUIXSA-N	C00330	MNXM647		SBO:0000247	cpd00277
dgtp_c	dGTP	C10H12N5O13P3	BIOMASS_step1_c, PYK9, BIOMASS_step3_c, BIOMASS_step2_c	dgtp_c	META:DGTP	CHEBI:61429	InChI=1S/C10H16N5O13P3/c11-10-13-8-7(9(17)14-10)12-3-15(8)6-1-4(16)5(26-6)2-25-30(21,22)28-31(23,24)27-29(18,19)20/h3-6,16H,1-2H2,(H,21,22)(H,23,24)(H2,18,19,20)(H3,11,13,14,17)/p-4/t4-,5+,6+/m0/s1	HAAZLUGHYHWQIW-KVQBGUIXSA-J	C00286	MNXM344		SBO:0000247	cpd00241
dha_c	Dihydroxyacetone	C3H6O3	DHAK, DHA_SP	dha_c	META:DIHYDROXYACETONE	CHEBI:5453	InChI=1S/C3H6O3/c4-1-3(6)2-5/h4-5H,1-2H2	RXKJFZQQPQGTFL-UHFFFAOYSA-N	D07841	MNXM460		SBO:0000247	cpd00157
dhap_c	Dihydroxyacetone phosphate	C3H5O6P	TPI, DHAK, FBA, DHA_SP, G3PD1	dhap_c	META:DIHYDROXY-ACETONE-PHOSPHATE	CHEBI:57642	InChI=1S/C3H7O6P/c4-1-3(5)2-9-10(6,7)8/h4H,1-2H2,(H2,6,7,8)/p-2	GNGACRATGGDKBX-UHFFFAOYSA-L	C00111	MNXM77	R-ALL-75970	SBO:0000247	cpd00095
dhf_c	7,8-Dihydrofolate	C19H19N7O6	TMDS, DHFR, DHFS, DHFOR2	dhf_c	META:DIHYDROFOLATE	CHEBI:57451	InChI=1S/C19H21N7O6/c20-19-25-15-14(17(30)26-19)23-11(8-22-15)7-21-10-3-1-9(2-4-10)16(29)24-12(18(31)32)5-6-13(27)28/h1-4,12,21H,5-8H2,(H,24,29)(H,27,28)(H,31,32)(H4,20,22,25,26,30)/p-2/t12-/m0/s1	OZRNSSUDZOLUSN-LBPRGKRZSA-L	C00415	MNXM281	R-ALL-73604	SBO:0000247	cpd00330
dhpt_c	Dihydropteroate	C14H13N6O3	DHFS	dhpt_c	META:7-8-DIHYDROPTEROATE	CHEBI:4581	InChI=1S/C14H14N6O3/c15-14-19-11-10(12(21)20-14)18-9(6-17-11)5-16-8-3-1-7(2-4-8)13(22)23/h1-4,16H,5-6H2,(H,22,23)(H4,15,17,19,20,21)/p-1	WBFYVDCHGVNRBH-UHFFFAOYSA-M	C00921	MNXM722728		SBO:0000247	cpd28675
dhptdn_c	6,7-Dihydropteridine	C6H6N4	DHPTDNR	dhptdn_c	META:67-DIHYDROPTERIDINE	CHEBI:4580	InChI=1S/C6H6N4/c1-2-9-6-5(8-1)3-7-4-10-6/h3-4H,1-2H2	KVDQMARGGBLIJM-UHFFFAOYSA-N	C05649	MNXM2952		SBO:0000247	cpd03360
din_c	Deoxyinosine	C10H12N4O4	PUNP6	din_c	META:DEOXYINOSINE	CHEBI:4413	InChI=1S/C10H12N4O4/c15-2-6-5(16)1-7(18-6)14-4-13-8-9(14)11-3-12-10(8)17/h3-7,15-16H,1-2H2,(H,11,12,17)/t5-,6+,7+/m0/s1	VGONTNSXDCQUGY-RRKCRQDMSA-N	C05512	MNXM935		SBO:0000247	cpd03279
dnad_c	Deamino-NAD+	C21H24N6O15P2	NADS1, NNATr	dnad_c	META:DEAMIDO-NAD	CHEBI:58437	InChI=1S/C21H26N6O15P2/c22-17-12-18(24-7-23-17)27(8-25-12)20-16(31)14(29)11(41-20)6-39-44(36,37)42-43(34,35)38-5-10-13(28)15(30)19(40-10)26-3-1-2-9(4-26)21(32)33/h1-4,7-8,10-11,13-16,19-20,28-31H,5-6H2,(H4-,22,23,24,32,33,34,35,36,37)/p-2/t10-,11-,13-,14-,15-,16-,19-,20-/m1/s1	SENPVEZBRZQVST-HISDBWNOSA-L	C00857	MNXM309	R-ALL-8938090	SBO:0000247	cpd00638
dpcoa_c	Dephospho-CoA	C21H33N7O13P2S	DPCOAK, PTPATi	dpcoa_c	META:DEPHOSPHO-COA	CHEBI:57328	InChI=1S/C21H35N7O13P2S/c1-21(2,16(32)19(33)24-4-3-12(29)23-5-6-44)8-39-43(36,37)41-42(34,35)38-7-11-14(30)15(31)20(40-11)28-10-27-13-17(22)25-9-26-18(13)28/h9-11,14-16,20,30-32,44H,3-8H2,1-2H3,(H,23,29)(H,24,33)(H,34,35)(H,36,37)(H2,22,25,26)/p-2/t11-,14-,15-,16+,20-/m1/s1	KDTSHFARGAKYJN-IBOSZNHHSA-L	C00882	MNXM481	R-ALL-196778	SBO:0000247	cpd00655
dtdp_c	dTDP	C10H13N2O11P2	PYK7, DTMPK	dtdp_c	META:TDP	CHEBI:58369	InChI=1S/C10H16N2O11P2/c1-5-3-12(10(15)11-9(5)14)8-2-6(13)7(22-8)4-21-25(19,20)23-24(16,17)18/h3,6-8,13H,2,4H2,1H3,(H,19,20)(H,11,14,15)(H2,16,17,18)/p-3/t6-,7+,8+/m0/s1	UJLXYODCHAELLY-XLPZGREQSA-K	C00363	MNXM152		SBO:0000247	cpd00297
dtmp_c	dTMP	C10H13N2O8P	TMDK1, TMDS, DTMPK	dtmp_c	META:TMP	CHEBI:63549	InChI=1S/C10H15N2O8P/c1-5-3-12(10(15)11-9(5)14)8-2-6(13)7(20-8)4-19-21(16,17)18/h3,6-8,13H,2,4H2,1H3,(H,11,14,15)(H2,16,17,18)/p-2/t6-,7+,8+/m0/s1	GYOZYWVXFNDGLU-XLPZGREQSA-L	C00364	MNXM257	R-ALL-109366	SBO:0000247	cpd00298
dttp_c	dTTP	C10H13N2O14P3	BIOMASS_step2_c, PYK7, BIOMASS_step3_c, BIOMASS_step1_c	dttp_c	META:TTP	CHEBI:58370	InChI=1S/C10H17N2O14P3/c1-5-3-12(10(15)11-9(5)14)8-2-6(13)7(24-8)4-23-28(19,20)26-29(21,22)25-27(16,17)18/h3,6-8,13H,2,4H2,1H3,(H,19,20)(H,21,22)(H,11,14,15)(H2,16,17,18)/p-4/t6-,7+,8+/m0/s1	NHVNXKFIZYSCEB-XLPZGREQSA-J	C00459	MNXM394		SBO:0000247	cpd00357
dudp_c	dUDP	C9H11N2O11P2	RNDR4, PYK10, URIDK2r	dudp_c	META:DUDP	CHEBI:60471	InChI=1S/C9H14N2O11P2/c12-5-3-8(11-2-1-7(13)10-9(11)14)21-6(5)4-20-24(18,19)22-23(15,16)17/h1-2,5-6,8,12H,3-4H2,(H,18,19)(H,10,13,14)(H2,15,16,17)/p-3/t5-,6+,8+/m0/s1	QHWZTVCCBMIIKE-SHYZEUOFSA-K	C01346	MNXM572		SBO:0000247	cpd00978
dump_c	dUMP	C9H11N2O8P	TMDS, DURIK1, DUTPDP, URIDK2r	dump_c	META:DUMP	CHEBI:47722	InChI=1S/C9H13N2O8P/c12-5-3-8(11-2-1-7(13)10-9(11)14)19-6(5)4-18-20(15,16)17/h1-2,5-6,8,12H,3-4H2,(H,10,13,14)(H2,15,16,17)/p-2/t5-,6+,8+/m0/s1	JSRLJPSBLDHEIO-SHYZEUOFSA-L	C00365	MNXM234	R-ALL-500742	SBO:0000247	cpd00299
duri_c	Deoxyuridine	C9H12N2O5	DURIK1, DCYTD	duri_c	META:DEOXYURIDINE	CHEBI:46293	InChI=1S/C9H12N2O5/c12-4-6-5(13)3-8(16-6)11-2-1-7(14)10-9(11)15/h1-2,5-6,8,12-13H,3-4H2,(H,10,14,15)/t5-,6+,8+/m0/s1	MXHRCPNRJAMMIM-SHYZEUOFSA-N	C00526	MNXM492	R-ALL-500430	SBO:0000247	cpd00412
dutp_c	dUTP	C9H11N2O14P3	DUTPDP, PYK10	dutp_c	META:DUTP	CHEBI:61555	InChI=1S/C9H15N2O14P3/c12-5-3-8(11-2-1-7(13)10-9(11)14)23-6(5)4-22-27(18,19)25-28(20,21)24-26(15,16)17/h1-2,5-6,8,12H,3-4H2,(H,18,19)(H,20,21)(H,10,13,14)(H2,15,16,17)/p-4/t5-,6+,8+/m0/s1	AHCYMLUZIRLXAA-SHYZEUOFSA-J	C00460	MNXM452	R-ALL-500739	SBO:0000247	cpd00358
e4p_c	D-Erythrose 4-phosphate	C4H7O7P	TALA, TKT2	e4p_c	META:ERYTHROSE-4P	CHEBI:48153	InChI=1S/C4H9O7P/c5-1-3(6)4(7)2-11-12(8,9)10/h1,3-4,6-7H,2H2,(H2,8,9,10)/p-2/t3-,4+/m0/s1	NGHMDNPXVRFFGS-IUYQGCFVSA-L	C00279	MNXM258	R-ALL-29878	SBO:0000247	cpd00236
f6p_c	D-Fructose 6-phosphate	C6H11O9P	PGI, TKT2, TALA, FRUpts2, PFK, G6PDA, MAN6PI, HEX7	f6p_c	META:FRUCTOSE-6P	CHEBI:57634	InChI=1S/C6H13O9P/c7-2-6(10)5(9)4(8)3(15-6)1-14-16(11,12)13/h3-5,7-10H,1-2H2,(H2,11,12,13)/p-2/t3-,4-,5+,6-/m1/s1	BGWGXPAPYGQALX-ARQDHWQXSA-L	C05345	MNXM89621		SBO:0000247	cpd19035
fad_c	Flavin adenine dinucleotide oxidized	C27H31N9O15P2	FMNAT	fad_c	META:FAD	CHEBI:57692	InChI=1S/C27H33N9O15P2/c1-10-3-12-13(4-11(10)2)35(24-18(32-12)25(42)34-27(43)33-24)5-14(37)19(39)15(38)6-48-52(44,45)51-53(46,47)49-7-16-20(40)21(41)26(50-16)36-9-31-17-22(28)29-8-30-23(17)36/h3-4,8-9,14-16,19-21,26,37-41H,5-7H2,1-2H3,(H5,28,29,30,34,42,43,44,45,46,47)/p-3/t14-,15+,16+,19-,20+,21+,26+/m0/s1	IMGVNJNCCGXBHD-UYBVJOGSSA-K	D00005	MNXM33	R-ALL-29386	SBO:0000247	cpd00015
fdp_c	D-Fructose 1,6-bisphosphate	C6H10O12P2	PFK, FBA	fdp_c		CHEBI:49299	InChI=1S/C6H14O12P2/c7-4-3(1-16-19(10,11)12)18-6(9,5(4)8)2-17-20(13,14)15/h3-5,7-9H,1-2H2,(H2,10,11,12)(H2,13,14,15)/p-4/t3-,4-,5+,6?/m1/s1	RNBGYGVWRKECFJ-VRPWFDPXSA-J	C00354	MNXM417		SBO:0000247	cpd00290
fmettrna_c	N-Formylmethionyl-tRNA	C6H9NO2SR	FMETTRS	fmettrna_c		CHEBI:7283	NA	NA	C03294	MNXM95381	R-ALL-5621506	SBO:0000247	cpd12285
fmn_c	FMN	C17H19N4O9P	RBFK, FMNAT	fmn_c	META:FMN	CHEBI:58210	InChI=1S/C17H21N4O9P/c1-7-3-9-10(4-8(7)2)21(15-13(18-9)16(25)20-17(26)19-15)5-11(22)14(24)12(23)6-30-31(27,28)29/h3-4,11-12,14,22-24H,5-6H2,1-2H3,(H3,20,25,26,27,28,29)/p-3/t11-,12+,14-/m0/s1	ANKZYBDXHMZBDK-SCRDCRAPSA-K	C00061	MNXM119	R-ALL-73524	SBO:0000247	cpd00050
fol_c	Folate	C19H18N7O6	FOLt, DHFOR2	fol_c	META:CPD-12826	CHEBI:62501	InChI=1S/C19H19N7O6/c20-19-25-15-14(17(30)26-19)23-11(8-22-15)7-21-10-3-1-9(2-4-10)16(29)24-12(18(31)32)5-6-13(27)28/h1-4,8,12,21H,5-7H2,(H,24,29)(H,27,28)(H,31,32)(H3,20,22,25,26,30)/p-2/t12-/m0/s1	OVBPIULPVIDEAO-LBPRGKRZSA-L	D00070	MNXM617	R-ALL-200716	SBO:0000247	cpd00393
fol_e	Folate	C19H18N7O6	FOLt, EX_fol_e	fol_e	META:CPD-12826	CHEBI:62501	InChI=1S/C19H19N7O6/c20-19-25-15-14(17(30)26-19)23-11(8-22-15)7-21-10-3-1-9(2-4-10)16(29)24-12(18(31)32)5-6-13(27)28/h1-4,8,12,21H,5-7H2,(H,24,29)(H,27,28)(H,31,32)(H3,20,22,25,26,30)/p-2/t12-/m0/s1	OVBPIULPVIDEAO-LBPRGKRZSA-L	D00070	MNXM617	R-ALL-200716	SBO:0000247	cpd00393
fru_c	D-Fructose	C6H12O6	BFFS, HEX7	fru_c	META:Fructofuranose	CHEBI:5172	InChI=1S/C6H12O6/c7-1-3-4(9)5(10)6(11,2-8)12-3/h3-5,7-11H,1-2H2/t3-,4-,5+,6?/m1/s1	RFSUNEUAIZKAJO-VRPWFDPXSA-N	D00114	MNXM175	R-ALL-29532	SBO:0000247	cpd27040
fru_e	D-Fructose	C6H12O6	EX_fru_e, FRUpts2	fru_e	META:Fructofuranose	CHEBI:5172	InChI=1S/C6H12O6/c7-1-3-4(9)5(10)6(11,2-8)12-3/h3-5,7-11H,1-2H2/t3-,4-,5+,6?/m1/s1	RFSUNEUAIZKAJO-VRPWFDPXSA-N	D00114	MNXM175	R-ALL-29532	SBO:0000247	cpd27040
fum_c	Fumarate	C4H2O4	ADSL1r	fum_c	META:FUM	CHEBI:5190	InChI=1S/C4H4O4/c5-3(6)1-2-4(7)8/h1-2H,(H,5,6)(H,7,8)/p-2/b2-1+	VZCYOOQTPOCHFL-OWOJBTEDSA-L	D02308	MNXM93	R-ALL-29586	SBO:0000247	cpd00106
g1p_c	D-Glucose 1-phosphate	C6H11O9P	GALUi, PGCM	g1p_c	META:GLC-1-P	CHEBI:58601	InChI=1S/C6H13O9P/c7-1-2-3(8)4(9)5(10)6(14-2)15-16(11,12)13/h2-10H,1H2,(H2,11,12,13)/p-2/t2-,3-,4+,5-,6?/m1/s1	HXXFSFRBOHSIMQ-GASJEMHNSA-L	C00103	MNXM89588	R-ALL-29548	SBO:0000247	cpd28817
g3p_c	Glyceraldehyde 3-phosphate	C3H5O6P	DRPA, TKT2, TKT1, TALA, FBA, GAPD, TPI, GAPDy	g3p_c	META:GAP	CHEBI:59776	InChI=1S/C3H7O6P/c4-1-3(5)2-9-10(6,7)8/h1,3,5H,2H2,(H2,6,7,8)/p-2/t3-/m0/s1	LXJXRIRHZLFYRP-VKHMYHEASA-L	C00661	MNXM74	R-ALL-29578	SBO:0000247	cpd19005
g6p_c	D-Glucose 6-phosphate	C6H11O9P	PGI, HEX1, GLCpts, TRE6PH, MAL6PG, BFFS, G6PDH2r, PGCM	g6p_c	META:D-glucopyranose-6-phosphate	CHEBI:61548	InChI=1S/C6H13O9P/c7-3-2(1-14-16(11,12)13)15-6(10)5(9)4(3)8/h2-10H,1H2,(H2,11,12,13)/p-2/t2-,3-,4+,5-,6?/m1/s1	NBSCHQHZLSJFNQ-GASJEMHNSA-L	C00092	MNXM160	R-ALL-1629756	SBO:0000247	cpd26836
gam6p_c	D-Glucosamine 6-phosphate	C6H13NO8P	G6PDA	gam6p_c	META:D-GLUCOSAMINE-6-P	CHEBI:58725	InChI=1S/C6H14NO8P/c7-3-5(9)4(8)2(15-6(3)10)1-14-16(11,12)13/h2-6,8-10H,1,7H2,(H2,11,12,13)/p-1/t2-,3-,4-,5-,6?/m1/s1	XHMJOUIAFHJHBW-IVMDWMLBSA-M	C00352	MNXM370		SBO:0000247	cpd00288
gam_e	D-Glucosamine	C6H14NO5	CHTONASEe	gam_e	META:GLUCOSAMINE	CHEBI:58723	InChI=1S/C6H13NO5/c7-3-5(10)4(9)2(1-8)12-6(3)11/h2-6,8-11H,1,7H2/p+1/t2-,3-,4-,5-,6?/m1/s1	MSWZFWKMSRAUBD-IVMDWMLBSA-O	D04334	MNXM533	R-ALL-6786660	SBO:0000247	cpd27103
gdp_c	GDP	C10H12N5O11P2	GK1, GK2, PPGPPDP, ADSS, PYK3, RNDR2, CYTDK2, URIK2	gdp_c	META:GDP	CHEBI:65180	InChI=1S/C10H15N5O11P2/c11-10-13-7-4(8(18)14-10)12-2-15(7)9-6(17)5(16)3(25-9)1-24-28(22,23)26-27(19,20)21/h2-3,5-6,9,16-17H,1H2,(H,22,23)(H2,19,20,21)(H3,11,13,14,18)/p-3/t3-,5-,6-,9-/m1/s1	QGWNDRXFNXRZMB-UUOKFMHZSA-K	G10620	MNXM30	R-ALL-29420	SBO:0000247	cpd00031
gdpmann_c	GDP-D-mannose	C16H23N5O16P2	MAN1PT2	gdpmann_c	META:GDP-MANNOSE	CHEBI:84881	InChI=1S/C16H25N5O16P2/c17-16-19-12-6(13(28)20-16)18-3-21(12)14-10(26)8(24)5(34-14)2-33-38(29,30)37-39(31,32)36-15-11(27)9(25)7(23)4(1-22)35-15/h3-5,7-11,14-15,22-27H,1-2H2,(H,29,30)(H,31,32)(H3,17,19,20,28)/p-2/t4-,5-,7-,8-,9+,10-,11+,14-,15-/m1/s1	MVMSCBBUIHUTGJ-GDJBGNAASA-L	G10614	MNXM82		SBO:0000247	cpd00083
glc__D_c	D-Glucose	C6H12O6	HEX1, MAL6PG, TRE6PH	glc__D_c	META:Glucopyranose	CHEBI:4167	InChI=1S/C6H12O6/c7-1-2-3(8)4(9)5(10)6(11)12-2/h2-11H,1H2/t2-,3-,4+,5-,6?/m1/s1	WQZGKKKJIJFFOK-GASJEMHNSA-N	D00009	MNXM41		SBO:0000247	cpd26821
glc__D_e	D-Glucose	C6H12O6	EX_glc_e, GLCpts	glc__D_e	META:Glucopyranose	CHEBI:4167	InChI=1S/C6H12O6/c7-1-2-3(8)4(9)5(10)6(11)12-2/h2-11H,1H2/t2-,3-,4+,5-,6?/m1/s1	WQZGKKKJIJFFOK-GASJEMHNSA-N	D00009	MNXM41		SBO:0000247	cpd26821
gln__L_c	L-Glutamine	C5H10N2O3	GMPS2, ASNTRAT, AMPEP9, AMPEP2, GLNTRAT, CTPS2	gln__L_c	META:GLN	CHEBI:6227	InChI=1S/C5H10N2O3/c6-3(5(9)10)1-2-4(7)8/h3H,1-2,6H2,(H2,7,8)(H,9,10)/t3-/m0/s1	ZDXPYRJPNDTMRX-VKHMYHEASA-N	D00015	MNXM37	R-ALL-29472	SBO:0000247	cpd00253
glntrna_c	L-Glutaminyl-tRNA(Gln)	C5H9N2O2R	BIOMASS_step3_c, GLNTRAT	glntrna_c		CHEBI:5433	NA	NA	C02282	MNXM89810	R-ALL-379772	SBO:0000247	cpd12060
glu__L_c	L-Glutamate	C5H8NO4	GMPS2, AMPEP10, GLUt4, CTPS2, ASNTRAT, DHFS, GLUTRS, AMPEP3, GLNTRAT	glu__L_c	META:Glutamates	CHEBI:76051	InChI=1S/C5H9NO4/c6-3(5(9)10)1-2-4(7)8/h3H,1-2,6H2,(H,7,8)(H,9,10)/p-1/t3-/m0/s1	WHUUTDBJXJRKMK-VKHMYHEASA-M	D04341	MNXM89557	R-ALL-428614	SBO:0000247	cpd27177
glu__L_e	L-Glutamate	C5H8NO4	GLUt4, EX_glu__L_e	glu__L_e	META:Glutamates	CHEBI:76051	InChI=1S/C5H9NO4/c6-3(5(9)10)1-2-4(7)8/h3H,1-2,6H2,(H,7,8)(H,9,10)/p-1/t3-/m0/s1	WHUUTDBJXJRKMK-VKHMYHEASA-M	D04341	MNXM89557	R-ALL-428614	SBO:0000247	cpd27177
glutrna(gln)_c	L-Glutamyl-tRNA(Gln)	C5H7NO3R	BIOMASS_step3_c, GLNTRAT									SBO:0000247
glutrna_c	L-Glutamyl-tRNA(Glu)	C5H7NO3R	BIOMASS_step1_c, GLUTRS, BIOMASS_step3_c, BIOMASS_step2_c	glutrna_c		CHEBI:6232	NA	NA	C02987	MNXM89752	R-ALL-379751	SBO:0000247	cpd12227
gly_asn__L_c	glycyl-L-asparagine	C6H11N3O4	AMPEP8, DIPEPabc8	gly_asn__L_c			NA	NA		MNXM8664		SBO:0000247	cpd11581
gly_asn__L_e	glycyl-L-asparagine	C6H11N3O4	EX_gly_asn__L_e, DIPEPabc8	gly_asn__L_e			NA	NA		MNXM8664		SBO:0000247	cpd11581
gly_asp__L_c	N-glycyl-L-aspartic acid	C6H9N2O5	DIPEPabc13, AMPEP13	gly_asp__L_c	META:CPD-13406	CHEBI:73804	InChI=1S/C6H10N2O5/c7-2-4(9)8-3(6(12)13)1-5(10)11/h3H,1-2,7H2,(H,8,9)(H,10,11)(H,12,13)/p-1/t3-/m0/s1	SCCPDJAQCXWPTF-VKHMYHEASA-M		MNXM722983		SBO:0000247	cpd30701
gly_asp__L_e	N-glycyl-L-aspartic acid	C6H9N2O5	DIPEPabc13, EX_gly_asp__L_e	gly_asp__L_e	META:CPD-13406	CHEBI:73804	InChI=1S/C6H10N2O5/c7-2-4(9)8-3(6(12)13)1-5(10)11/h3H,1-2,7H2,(H,8,9)(H,10,11)(H,12,13)/p-1/t3-/m0/s1	SCCPDJAQCXWPTF-VKHMYHEASA-M		MNXM722983		SBO:0000247	cpd30701
gly_c	Glycine	C2H5NO2	AMPEP4, AMPEP9, GHMT2r, AMPEP11, AMPEP10, DM_gly_c, AMPEP14, AMPEP13, TRIA, AMPEP8, GLYTRS	gly_c	META:GLY	CHEBI:57305	InChI=1S/C2H5NO2/c3-1-2(4)5/h1,3H2,(H,4,5)	DHMQDGOQFOQNFH-UHFFFAOYSA-N	D00011	MNXM29	R-ALL-29424	SBO:0000247	cpd00033
gly_gln__L_c	L-Glycylglutamine	C7H13N3O4	AMPEP9, DIPEPabc9	gly_gln__L_c	META:CPD-13394	CHEBI:74392	InChI=1S/C7H13N3O4/c8-3-6(12)10-4(7(13)14)1-2-5(9)11/h4H,1-3,8H2,(H2,9,11)(H,10,12)(H,13,14)/t4-/m0/s1	PNMUAGGSDZXTHX-BYPYZUCNSA-N		MNXM55276		SBO:0000247	cpd11580
gly_gln__L_e	L-Glycylglutamine	C7H13N3O4	EX_gly_gln__L_e, DIPEPabc9	gly_gln__L_e	META:CPD-13394	CHEBI:74392	InChI=1S/C7H13N3O4/c8-3-6(12)10-4(7(13)14)1-2-5(9)11/h4H,1-3,8H2,(H2,9,11)(H,10,12)(H,13,14)/t4-/m0/s1	PNMUAGGSDZXTHX-BYPYZUCNSA-N		MNXM55276		SBO:0000247	cpd11580
gly_glu__L_c	glycyl-L-glutamic acid	C7H11N2O5	DIPEPabc10, AMPEP10	gly_glu__L_c			NA	NA		MNXM8667		SBO:0000247	cpd11592
gly_glu__L_e	glycyl-L-glutamic acid	C7H11N2O5	DIPEPabc10, EX_gly_glu__L_e	gly_glu__L_e			NA	NA		MNXM8667		SBO:0000247	cpd11592
gly_met__L_c	N-Glycyl-L-methionine	C7H14N2O3S	DIPEPabc11, AMPEP11	gly_met__L_c	META:CPD-13393	CHEBI:74393	InChI=1S/C7H14N2O3S/c1-13-3-2-5(7(11)12)9-6(10)4-8/h5H,2-4,8H2,1H3,(H,9,10)(H,11,12)/t5-/m0/s1	PFMUCCYYAAFKTH-YFKPBYRVSA-N		MNXM55287		SBO:0000247	cpd11591
gly_met__L_e	N-Glycyl-L-methionine	C7H14N2O3S	DIPEPabc11, EX_gly_met__L_e	gly_met__L_e	META:CPD-13393	CHEBI:74393	InChI=1S/C7H14N2O3S/c1-13-3-2-5(7(11)12)9-6(10)4-8/h5H,2-4,8H2,1H3,(H,9,10)(H,11,12)/t5-/m0/s1	PFMUCCYYAAFKTH-YFKPBYRVSA-N		MNXM55287		SBO:0000247	cpd11591
gly_pro__L_c	L-Proline, 1-glycyl-	C7H12N2O3	AMPEP14, DIPEPabc14	gly_pro__L_c			NA	NA		MNXM8670		SBO:0000247	cpd11588
gly_pro__L_e	L-Proline, 1-glycyl-	C7H12N2O3	DIPEPabc14, EX_gly_pro__L_e	gly_pro__L_e			NA	NA		MNXM8670		SBO:0000247	cpd11588
glyc3p_c	Glycerol 3-phosphate	C3H7O6P	APG3PAT180, G3PD1, PGSA_mf, GLYC3Pabc	glyc3p_c	META:GLYCEROL-3P	CHEBI:57597	InChI=1S/C3H9O6P/c4-1-3(5)2-9-10(6,7)8/h3-5H,1-2H2,(H2,6,7,8)/p-2/t3-/m1/s1	AWUCVROLDVIAJX-GSVOUGTGSA-L	C00093	MNXM66	R-ALL-76114	SBO:0000247	cpd00080
glyc3p_e	Glycerol 3-phosphate	C3H7O6P	EX_glyc3p_e, GLYC3Pabc	glyc3p_e	META:GLYCEROL-3P	CHEBI:57597	InChI=1S/C3H9O6P/c4-1-3(5)2-9-10(6,7)8/h3-5H,1-2H2,(H2,6,7,8)/p-2/t3-/m1/s1	AWUCVROLDVIAJX-GSVOUGTGSA-L	C00093	MNXM66	R-ALL-76114	SBO:0000247	cpd00080
glytrna_c	Glycyl-tRNA(Gly)	C2H4NOR	BIOMASS_step1_c, BIOMASS_step3_c, GLYTRS, BIOMASS_step2_c	glytrna_c		CHEBI:5503	NA	NA	C02412	MNXM89763	R-ALL-379784	SBO:0000247	cpd12100
gmp_c	GMP	C10H12N5O8P	GMPS2, GK1, GK2, GP4GH1, GUAPRT	gmp_c	META:GMP	CHEBI:58115	InChI=1S/C10H14N5O8P/c11-10-13-7-4(8(18)14-10)12-2-15(7)9-6(17)5(16)3(23-9)1-22-24(19,20)21/h2-3,5-6,9,16-17H,1H2,(H2,19,20,21)(H3,11,13,14,18)/p-2/t3-,5-,6-,9-/m1/s1	RQFCJASXJCIDSX-UUOKFMHZSA-L	C00144	MNXM113		SBO:0000247	cpd00126
gp4g_c	P1,P4-Bis(5'-guanosyl) tetraphosphate	C20H24N10O21P4	GP4GH1	gp4g_c	META:CPD-609	CHEBI:7876	InChI=1S/C20H28N10O21P4/c21-19-25-13-7(15(35)27-19)23-3-29(13)17-11(33)9(31)5(47-17)1-45-52(37,38)49-54(41,42)51-55(43,44)50-53(39,40)46-2-6-10(32)12(34)18(48-6)30-4-24-8-14(30)26-20(22)28-16(8)36/h3-6,9-12,17-18,31-34H,1-2H2,(H,37,38)(H,39,40)(H,41,42)(H,43,44)(H3,21,25,27,35)(H3,22,26,28,36)/p-4/t5-,6-,9-,10-,11-,12-,17-,18-/m1/s1	OLGWXCQXRSSQPO-MHARETSRSA-J	C01261	MNXM1582	R-ALL-5696199	SBO:0000247	cpd00925
gsn_c	Guanosine	C10H13N5O5	gsnt, PUNP3	gsn_c	META:GUANOSINE	CHEBI:5564	InChI=1S/C10H13N5O5/c11-10-13-7-4(8(19)14-10)12-2-15(7)9-6(18)5(17)3(1-16)20-9/h2-3,5-6,9,16-18H,1H2,(H3,11,13,14,19)/t3-,5-,6-,9-/m1/s1	NYHBQMYGNKIUIF-UUOKFMHZSA-N	C00387	MNXM401		SBO:0000247	cpd00311
gsn_e	Guanosine	C10H13N5O5	gsnt, EX_gsn_e	gsn_e	META:GUANOSINE	CHEBI:5564	InChI=1S/C10H13N5O5/c11-10-13-7-4(8(19)14-10)12-2-15(7)9-6(18)5(17)3(1-16)20-9/h2-3,5-6,9,16-18H,1H2,(H3,11,13,14,19)/t3-,5-,6-,9-/m1/s1	NYHBQMYGNKIUIF-UUOKFMHZSA-N	C00387	MNXM401		SBO:0000247	cpd00311
gtp_c	GTP	C10H12N5O14P3	MAN1PT2, BIOMASS_step3_c, GP4GH1, ADSS, PYK3, BIOMASS_step2_c, CYTDK2, BIOMASS_step1_c, URIK2	gtp_c	META:GTP	CHEBI:57600	InChI=1S/C10H16N5O14P3/c11-10-13-7-4(8(18)14-10)12-2-15(7)9-6(17)5(16)3(27-9)1-26-31(22,23)29-32(24,25)28-30(19,20)21/h2-3,5-6,9,16-17H,1H2,(H,22,23)(H,24,25)(H2,19,20,21)(H3,11,13,14,18)/p-4/t3-,5-,6-,9-/m1/s1	XKMLYUALXHKNFT-UUOKFMHZSA-J	C00044	MNXM51	R-ALL-29438	SBO:0000247	cpd00038
gua_c	Guanine	C5H5N5O	PUNP4, PUNP3, GUAD, GUAPRT, GUAt2	gua_c	META:GUANINE	CHEBI:5563	InChI=1S/C5H5N5O/c6-5-9-3-2(4(11)10-5)7-1-8-3/h1H,(H4,6,7,8,9,10,11)	UYTPUPDQBNUYGX-UHFFFAOYSA-N	C00242	MNXM259	R-ALL-83956	SBO:0000247	cpd00207
gua_e	Guanine	C5H5N5O	EX_gua_e, GUAt2	gua_e	META:GUANINE	CHEBI:5563	InChI=1S/C5H5N5O/c6-5-9-3-2(4(11)10-5)7-1-8-3/h1H,(H4,6,7,8,9,10,11)	UYTPUPDQBNUYGX-UHFFFAOYSA-N	C00242	MNXM259	R-ALL-83956	SBO:0000247	cpd00207
h2o2_c	Hydrogen peroxide	H2O2	METSR_R2	h2o2_c	META:HYDROGEN-PEROXIDE	CHEBI:5586	InChI=1S/H2O2/c1-2/h1-2H	MHAJPDPJQMAIIY-UHFFFAOYSA-N	D00008	MNXM22	R-ALL-351629	SBO:0000247	cpd00025
h2o_c	H2O	H2O	DUTPDP, ENO, PIabc, METSR_R2, ATPM, DIPEPabc8, DIPEPabc15, AMPEP13, PPTabc, DIPEPabc12, AMPEP12, BIOMASS_step3_c, MTHFC, BIOMASS_step2_c, ADA, DCYTD, ASNTRAT, PAPA180, TRIA, AMPEP2, NTPP11, CYTD, GMPS2, DIPEPabc13, AMPEP9, AMPEP14, DIPEPabc7, DIPEPabc3, AMPEP8, IMPD, DIPEPabc6, GAPDy, RIBabc, ATPS4r, DIPEPabc10, COabc, PGL, DIPEPabc5, METAT, NTPP9, DIPEPabc4, PPA, GLYC3Pabc, GLNTRAT, AMPEP4, H2Ot…	h2o_c	META:WATER	CHEBI:5594	InChI=1S/H2O/h1H2	XLYOFNOQVPJJNP-UHFFFAOYSA-N	D06322	MNXM2	R-ALL-8851517	SBO:0000247	cpd27222
h2o_e	H2O	H2O	CHTONASEe, CHTDNAe, EX_h2o_e, H2Ot	h2o_e	META:WATER	CHEBI:5594	InChI=1S/H2O/h1H2	XLYOFNOQVPJJNP-UHFFFAOYSA-N	D06322	MNXM2	R-ALL-8851517	SBO:0000247	cpd27222
h_c	H+	H	RBFK, LDH_L, PYK2, URIK3, CYTDK2, DIPEPabc15, PPTabc, DIPEPabc12, URIK1, PYK10, CHLPCTD, DHAK, DHFR, MTHFC, PYK3, BIOMASS_step2_c, CYTD, GMPS2, PYK4, GUAt2, GALT, RIBFLVt2, PYK5, DIPEPabc6, G3PD1, RIBabc, ATPS4r, DHPTDNR, MANT, HISt2, COabc, PYK6, CDIPT, DIPEPabc5, DIPEPabc4, GLYC3Pabc, SERt2, DPCOAK, UDPRHMS, PYK7, DIPEPabc1, VALt2, LYSt3, DIPEPabc14, NADK, ZNabc, CLPNSi, HEX1, PYK8, DAGCPT_mf, …	h_c	META:PROTON	CHEBI:5584	InChI=1S/p+1	GPRLSGONYQIRFK-UHFFFAOYSA-N	C00080	MNXM1	R-ALL-74722	SBO:0000247	cpd00067
h_e	H+	H	EX_h_e, GUAt2, ADEt2, PHEt6, VALt2, RIBFLVt2, Kt2r, LYSt3, ILEt2, INOSTt, ATPS4r, URAt2, ARGt2, TYRt2, NACHORCTL3le, HISt2, TRPt2, NCAMt2, ASNt2, FOLt, CHTDNAe, SERt2, PROt2	h_e	META:PROTON	CHEBI:5584	InChI=1S/p+1	GPRLSGONYQIRFK-UHFFFAOYSA-N	C00080	MNXM1	R-ALL-74722	SBO:0000247	cpd00067
his__L_c	L-Histidine	C6H9N3O2	HISTRS, AMPEP5, HISt2	his__L_c	META:HIS	CHEBI:6240	InChI=1S/C6H9N3O2/c7-5(6(10)11)1-4-2-8-3-9-4/h2-3,5H,1,7H2,(H,8,9)(H,10,11)/t5-/m0/s1	HNDVDQJCIGZPNO-YFKPBYRVSA-N	D00032	MNXM134	R-ALL-379695	SBO:0000247	cpd00572
his__L_e	L-Histidine	C6H9N3O2	HISt2, EX_his__L_e	his__L_e	META:HIS	CHEBI:6240	InChI=1S/C6H9N3O2/c7-5(6(10)11)1-4-2-8-3-9-4/h2-3,5H,1,7H2,(H,8,9)(H,10,11)/t5-/m0/s1	HNDVDQJCIGZPNO-YFKPBYRVSA-N	D00032	MNXM134	R-ALL-379695	SBO:0000247	cpd00572
histrna_c	L-Histidyl-tRNA(His)	C6H8N3OR	HISTRS, BIOMASS_step1_c, BIOMASS_step3_c, BIOMASS_step2_c	histrna_c		CHEBI:6243	NA	NA	C02988	MNXM89831	R-ALL-379786	SBO:0000247	cpd12228
hxan_c	Hypoxanthine	C5H4N4O	PUNP5, PUNP6, HXPRT	hxan_c	META:HYPOXANTHINE	CHEBI:5841	InChI=1S/C5H4N4O/c10-5-3-4(7-1-6-3)8-2-9-5/h1-2H,(H2,6,7,8,9,10)	FDGQSTZJBFJUBT-UHFFFAOYSA-N	C00262	MNXM213	R-ALL-113599	SBO:0000247	cpd00226
idp_c	IDP	C10H11N4O11P2	PYK5, URIK3	idp_c	META:IDP	CHEBI:5848	InChI=1S/C10H14N4O11P2/c15-6-4(1-23-27(21,22)25-26(18,19)20)24-10(7(6)16)14-3-13-5-8(14)11-2-12-9(5)17/h2-4,6-7,10,15-16H,1H2,(H,21,22)(H,11,12,17)(H2,18,19,20)/p-3/t4-,6-,7-,10-/m1/s1	JPXZQMKKFWMMGK-KQYNXXCUSA-K	C00104	MNXM495	R-ALL-2509811	SBO:0000247	cpd00090
ile__L_c	L-Isoleucine	C6H13NO2	ILEt2, ILETRS	ile__L_c	META:ILE	CHEBI:6255	InChI=1S/C6H13NO2/c1-3-4(2)5(7)6(8)9/h4-5H,3,7H2,1-2H3,(H,8,9)/t4-,5-/m0/s1	AGPKZVBTJJNPAG-WHFBIAKZSA-N	D00065	MNXM231	R-ALL-30102	SBO:0000247	cpd00322
ile__L_e	L-Isoleucine	C6H13NO2	ILEt2, EX_ile__L_e	ile__L_e	META:ILE	CHEBI:6255	InChI=1S/C6H13NO2/c1-3-4(2)5(7)6(8)9/h4-5H,3,7H2,1-2H3,(H,8,9)/t4-,5-/m0/s1	AGPKZVBTJJNPAG-WHFBIAKZSA-N	D00065	MNXM231	R-ALL-30102	SBO:0000247	cpd00322
iletrna_c	L-Isoleucyl-tRNA(Ile)	C6H12NOR	BIOMASS_step2_c, BIOMASS_step1_c, BIOMASS_step3_c, ILETRS	iletrna_c		CHEBI:6256	NA	NA	C03127	MNXM89832	R-ALL-379787	SBO:0000247	cpd12256
imp_c	IMP	C10H11N4O8P	NTPP9, ADSS, IMPD, HXPRT	imp_c	META:IMP	CHEBI:5849	InChI=1S/C10H13N4O8P/c15-6-4(1-21-23(18,19)20)22-10(7(6)16)14-3-13-5-8(14)11-2-12-9(5)17/h2-4,6-7,10,15-16H,1H2,(H,11,12,17)(H2,18,19,20)/p-2/t4-,6-,7-,10-/m1/s1	GRSZFWQUAKGDAV-KQYNXXCUSA-L	C00130	MNXM125	R-ALL-29602	SBO:0000247	cpd00114
inost_c	Myo-Inositol	C6H12O6	INOSTt, CDIPT	inost_c	META:MYO-INOSITOL	CHEBI:52772	InChI=1S/C6H12O6/c7-1-2(8)4(10)6(12)5(11)3(1)9/h1-12H/t1-,2-,3-,4+,5-,6-	CDAISMWEOUEBRE-GPIVLXJGSA-N	D08079	MNXM127	R-ALL-429130	SBO:0000247	cpd21131
inost_e	Myo-Inositol	C6H12O6	INOSTt, EX_inost_e	inost_e	META:MYO-INOSITOL	CHEBI:52772	InChI=1S/C6H12O6/c7-1-2(8)4(10)6(12)5(11)3(1)9/h1-12H/t1-,2-,3-,4+,5-,6-	CDAISMWEOUEBRE-GPIVLXJGSA-N	D08079	MNXM127	R-ALL-429130	SBO:0000247	cpd21131
ins_c	Inosine	C10H12N4O5	PUNP5, ADA	ins_c	META:INOSINE	CHEBI:5927	InChI=1S/C10H12N4O5/c15-1-4-6(16)7(17)10(19-4)14-3-13-5-8(14)11-2-12-9(5)18/h2-4,6-7,10,15-17H,1H2,(H,11,12,18)/t4-,6-,7-,10-/m1/s1	UGQMRVRMYYASKQ-KQYNXXCUSA-N	D00054	MNXM334	R-ALL-83927	SBO:0000247	cpd00246
itp_c	ITP	C10H11N4O14P3	PYK5, NTPP9, URIK3	itp_c	META:ITP	CHEBI:61402	InChI=1S/C10H15N4O14P3/c15-6-4(1-25-30(21,22)28-31(23,24)27-29(18,19)20)26-10(7(6)16)14-3-13-5-8(14)11-2-12-9(5)17/h2-4,6-7,10,15-16H,1H2,(H,21,22)(H,23,24)(H,11,12,17)(H2,18,19,20)/p-4/t4-,6-,7-,10-/m1/s1	HAEJPQIATWHALX-KQYNXXCUSA-J	C00081	MNXM423	R-ALL-2509836	SBO:0000247	cpd00068
k_c	potassium	K	BIOMASS_step2_c, BIOMASS_step3_c, Kt2r	k_c	META:K+	CHEBI:8345	InChI=1S/K/q+1	NPYPAHLBTDXSSS-UHFFFAOYSA-N	D08403	MNXM95	R-ALL-74126	SBO:0000247	cpd00205
k_e	potassium	K	EX_k_e, Kt2r	k_e	META:K+	CHEBI:8345	InChI=1S/K/q+1	NPYPAHLBTDXSSS-UHFFFAOYSA-N	D08403	MNXM95	R-ALL-74126	SBO:0000247	cpd00205
lac__L_c	L-Lactate	C3H5O3	LDH_L, L_LACt	lac__L_c	META:L-LACTATE	CHEBI:422	InChI=1S/C3H6O3/c1-2(4)3(5)6/h2,4H,1H3,(H,5,6)/p-1/t2-/m0/s1	JVTAAEKCZFNVCJ-REOHCLBHSA-M	C00186	MNXM179	R-ALL-6807616	SBO:0000247	cpd00159
lac__L_e	L-Lactate	C3H5O3	EX_lac__L_e, L_LACt	lac__L_e	META:L-LACTATE	CHEBI:422	InChI=1S/C3H6O3/c1-2(4)3(5)6/h2,4H,1H3,(H,5,6)/p-1/t2-/m0/s1	JVTAAEKCZFNVCJ-REOHCLBHSA-M	C00186	MNXM179	R-ALL-6807616	SBO:0000247	cpd00159
leu__L_c	L-Leucine	C6H13NO2	LEUTRS, AMPEP6	leu__L_c	META:LEU	CHEBI:6260	InChI=1S/C6H13NO2/c1-4(2)3-5(7)6(8)9/h4-5H,3,7H2,1-2H3,(H,8,9)/t5-/m0/s1	ROHFNLRQFUQHCH-YFKPBYRVSA-N	D00030	MNXM140	R-ALL-351964	SBO:0000247	cpd15143
leu__L_e	L-Leucine	C6H13NO2	EX_leu__L_e	leu__L_e	META:LEU	CHEBI:6260	InChI=1S/C6H13NO2/c1-4(2)3-5(7)6(8)9/h4-5H,3,7H2,1-2H3,(H,8,9)/t5-/m0/s1	ROHFNLRQFUQHCH-YFKPBYRVSA-N	D00030	MNXM140	R-ALL-351964	SBO:0000247	cpd15143
leutrna_c	L-Leucyl-tRNA(Leu)	C6H12NOR	BIOMASS_step2_c, BIOMASS_step1_c, BIOMASS_step3_c, LEUTRS	leutrna_c		CHEBI:6262	NA	NA	C02047	MNXM697	R-ALL-379773	SBO:0000247	cpd12003
lipoamp_c	lipoyl-AMP	C18H25N5O8PS2	LIPATPT, LIPAMPL	lipoamp_c	META:LIPOYL-AMP	CHEBI:83864	InChI=1S/C18H26N5O8PS2/c19-16-13-17(21-8-20-16)23(9-22-13)18-15(26)14(25)11(30-18)7-29-32(27,28)31-12(24)4-2-1-3-10-5-6-33-34-10/h8-11,14-15,18,25-26H,1-7H2,(H,27,28)(H2,19,20,21)/p-1/t10-,11-,14-,15-,18-/m1/s1	QWEGOCJRZOKSOE-ADUAKINBSA-M	C16238	MNXM2392		SBO:0000247	cpd14955
lipoate_c	Lipoate	C8H14O2S2	LIPATPT, lipoatet	lipoate_c	META:LIPOIC-ACID	CHEBI:83088	InChI=1S/C8H14O2S2/c9-8(10)4-2-1-3-7-5-6-11-12-7/h7H,1-6H2,(H,9,10)/p-1/t7-/m1/s1	AGBQKNBQESQNJD-SSDOTTSWSA-M	D00086	MNXM1484		SBO:0000247	cpd14958
lipoate_e	Lipoate	C8H14O2S2	lipoatet, EX_lipoate_e	lipoate_e	META:LIPOIC-ACID	CHEBI:83088	InChI=1S/C8H14O2S2/c9-8(10)4-2-1-3-7-5-6-11-12-7/h7H,1-6H2,(H,9,10)/p-1/t7-/m1/s1	AGBQKNBQESQNJD-SSDOTTSWSA-M	D00086	MNXM1484		SBO:0000247	cpd14958
lipopb_c	lipoate (protein bound)	C8H13OS2	LIPAMPL	lipopb_c			NA	NA		MNXM147499		SBO:0000247
lpail345p_c	LysoPhosphatidylinositol 3,4,5-triphosphate	C9H13O18P4	LPLPS_mf									SBO:0000247
lys__L_c	L-Lysine	C6H15N2O2	LYSTRS, LYSt3	lys__L_c	META:LYS	CHEBI:6264	InChI=1S/C6H14N2O2/c7-4-2-1-3-5(8)6(9)10/h5H,1-4,7-8H2,(H,9,10)/p+1/t5-/m0/s1	KDXKERNSBIXSRK-YFKPBYRVSA-O	D02304	MNXM78	R-ALL-351991	SBO:0000247	cpd19182
lys__L_e	L-Lysine	C6H15N2O2	EX_lys__L_e, LYSt3	lys__L_e	META:LYS	CHEBI:6264	InChI=1S/C6H14N2O2/c7-4-2-1-3-5(8)6(9)10/h5H,1-4,7-8H2,(H,9,10)/p+1/t5-/m0/s1	KDXKERNSBIXSRK-YFKPBYRVSA-O	D02304	MNXM78	R-ALL-351991	SBO:0000247	cpd19182
lystrna_c	L-Lysine-tRNA (Lys)	C6H14N2OR	LYSTRS, BIOMASS_step1_c, BIOMASS_step3_c, BIOMASS_step2_c	lystrna_c		CHEBI:6267	NA	NA	C01931	MNXM89922	R-ALL-379795	SBO:0000247	cpd15249
mal__L_c	L-Malate	C4H4O5	MALt	mal__L_c	META:MAL	CHEBI:423	InChI=1S/C4H6O5/c5-2(4(8)9)1-3(6)7/h2,5H,1H2,(H,6,7)(H,8,9)/p-2/t2-/m0/s1	BJEPYKJPYRNKOW-REOHCLBHSA-L	C00149	MNXM98	R-ALL-198498	SBO:0000247	cpd00130
mal__L_e	L-Malate	C4H4O5	EX_mal__L_e, MALt	mal__L_e	META:MAL	CHEBI:423	InChI=1S/C4H6O5/c5-2(4(8)9)1-3(6)7/h2,5H,1H2,(H,6,7)(H,8,9)/p-2/t2-/m0/s1	BJEPYKJPYRNKOW-REOHCLBHSA-L	C00149	MNXM98	R-ALL-198498	SBO:0000247	cpd00130
man1p_c	D-Mannose 1-phosphate	C6H11O9P	MAN1PT2, PMANM, MANT	man1p_c	META:MANNOSE-1P	CHEBI:58409	InChI=1S/C6H13O9P/c7-1-2-3(8)4(9)5(10)6(14-2)15-16(11,12)13/h2-10H,1H2,(H2,11,12,13)/p-2/t2-,3-,4+,5+,6-/m1/s1	HXXFSFRBOHSIMQ-RWOPYEJCSA-L	C00636	MNXM721	R-ALL-532531	SBO:0000247	cpd00485
man6p_c	D-Mannose 6-phosphate	C6H11O9P	MANpts, MAN6PI, PMANM	man6p_c	META:Mannose-6-phosphate	CHEBI:58735	InChI=1S/C6H13O9P/c7-3-2(1-14-16(11,12)13)15-6(10)5(9)4(3)8/h2-10H,1H2,(H2,11,12,13)/p-2/t2-,3-,4+,5+,6?/m1/s1	NBSCHQHZLSJFNQ-QTVWNMPRSA-L	C00275	MNXM427	R-ALL-532562	SBO:0000247	cpd00235
man_e	D-mannose	C6H12O6	MANpts, EX_man_e	man_e	META:D-mannopyranose	CHEBI:4208	InChI=1S/C6H12O6/c7-1-2-3(8)4(9)5(10)6(11)12-2/h2-11H,1H2/t2-,3-,4+,5+,6?/m1/s1	WQZGKKKJIJFFOK-QTVWNMPRSA-N	C00159	MNXM182	R-ALL-964752	SBO:0000247	cpd27437
met_L_ala__L_c	met-L-ala-L	C8H16N2O3S	AMPEP12, DIPEPabc12	met_L_ala__L_c			NA	NA		MNXM8868		SBO:0000247	cpd11590
met_L_ala__L_e	met-L-ala-L	C8H16N2O3S	EX_met_L_ala__L_e, DIPEPabc12	met_L_ala__L_e			NA	NA		MNXM8868		SBO:0000247	cpd11590
met__L_c	L-Methionine	C5H11NO2S	METabc, AMPEP12, METSR_R1, AMPEP11, METAT, METSR_R2, METTRS	met__L_c	META:MET	CHEBI:6829	InChI=1S/C5H11NO2S/c1-9-3-2-4(6)5(7)8/h4H,2-3,6H2,1H3,(H,7,8)/t4-/m0/s1	FFEARJCKVFRZRR-BYPYZUCNSA-N	D04984	MNXM61	R-ALL-379705	SBO:0000247	cpd30746
met__L_e	L-Methionine	C5H11NO2S	METabc, EX_met__L_e	met__L_e	META:MET	CHEBI:6829	InChI=1S/C5H11NO2S/c1-9-3-2-4(6)5(7)8/h4H,2-3,6H2,1H3,(H,7,8)/t4-/m0/s1	FFEARJCKVFRZRR-BYPYZUCNSA-N	D04984	MNXM61	R-ALL-379705	SBO:0000247	cpd30746
methf_c	5,10-Methenyltetrahydrofolate	C20H20N7O6	MTHFC, FTHFCL, MTHFD, FOMETRi	methf_c	META:5-10-METHENYL-THF	CHEBI:57455	InChI=1S/C20H21N7O6/c21-20-24-16-15(18(31)25-20)27-9-26(8-12(27)7-22-16)11-3-1-10(2-4-11)17(30)23-13(19(32)33)5-6-14(28)29/h1-4,9,12-13H,5-8H2,(H6-,21,22,23,24,25,28,29,30,31,32,33)/p-1/t12-,13+/m1/s1	MEANFMOQMXYMCT-OLZOCXBDSA-M	C00445	MNXM511	R-ALL-6801458	SBO:0000247	cpd00347
metox_c	L Methionine S oxide	C5H11NO3S	METSR_R2, METSR_R1	metox_c	META:L-Methionine-sulfoxides	CHEBI:6272	InChI=1S/C5H11NO3S/c1-10(9)3-2-4(6)5(7)8/h4H,2-3,6H2,1H3,(H,7,8)/t4-,10?/m0/s1	QEFRNWWLZKMPFJ-YGVKFDHGSA-N	C02989	MNXM2246	R-ALL-5676943	SBO:0000247	cpd29319
mettrna_c	L-Methionyl-tRNA (Met)	C5H10NOSR	FMETTRS, BIOMASS_step3_c, BIOMASS_step1_c, METTRS, BIOMASS_step2_c	mettrna_c			NA	NA	C02430	MNXM90636		SBO:0000247	cpd12105
mg2_c	magnesium	Mg	MG2abc, BIOMASS_step3_c, BIOMASS_step2_c, BIOMASS	mg2_c	META:MG+2	CHEBI:6635	InChI=1S/Mg/q+2	JLVVSXFLKOJNIY-UHFFFAOYSA-N	C00305	MNXM653	R-ALL-5336432	SBO:0000247	cpd00254
mg2_e	magnesium	Mg	EX_mg2_e, MG2abc	mg2_e	META:MG+2	CHEBI:6635	InChI=1S/Mg/q+2	JLVVSXFLKOJNIY-UHFFFAOYSA-N	C00305	MNXM653	R-ALL-5336432	SBO:0000247	cpd00254
mlthf_c	5,10-Methylenetetrahydrofolate	C20H21N7O6	TMDS, MTHFD, BIOMASS_step3_c, GHMT2r	mlthf_c	META:METHYLENE-THF	CHEBI:1989	InChI=1S/C20H23N7O6/c21-20-24-16-15(18(31)25-20)27-9-26(8-12(27)7-22-16)11-3-1-10(2-4-11)17(30)23-13(19(32)33)5-6-14(28)29/h1-4,12-13H,5-9H2,(H,23,30)(H,28,29)(H,32,33)(H4,21,22,24,25,31)/p-2/t12-,13+/m1/s1	QYNUQALWYRSVHF-OLZOCXBDSA-L	C00143	MNXM183		SBO:0000247
mn2_c	Mn2+	Mn	BIOMASS_step3_c, mn2t, BIOMASS_step2_c	mn2_c	META:MN+2	CHEBI:49749	InChI=1S/Mn/q+2	WAEMQWOKJMHJLA-UHFFFAOYSA-N	C19610	MNXM2255	R-ALL-29418	SBO:0000247	cpd20863
mn2_e	Mn2+	Mn	EX_mn2_e, mn2t	mn2_e	META:MN+2	CHEBI:49749	InChI=1S/Mn/q+2	WAEMQWOKJMHJLA-UHFFFAOYSA-N	C19610	MNXM2255	R-ALL-29418	SBO:0000247	cpd20863
mobd_c	Molybdate	MoO4	mobdt, BIOMASS_step3_c, BIOMASS_step2_c	mobd_c	META:CPD-3	CHEBI:6967	InChI=1S/Mo.4O/q;;;2*-1	MEFBJEMVZONFCJ-UHFFFAOYSA-N	C06232	MNXM1026	R-ALL-947561	SBO:0000247	cpd11574
mobd_e	Molybdate	MoO4	mobdt, EX_mobd_e	mobd_e	META:CPD-3	CHEBI:6967	InChI=1S/Mo.4O/q;;;2*-1	MEFBJEMVZONFCJ-UHFFFAOYSA-N	C06232	MNXM1026	R-ALL-947561	SBO:0000247	cpd11574
na1_c	Sodium	Na	BIOMASS_step2_c, GLUt4, BIOMASS_step3_c, na1t	na1_c	META:NA+	CHEBI:9175	InChI=1S/Na/q+1	FKNQFGJONOIPTF-UHFFFAOYSA-N	C01330	MNXM27	R-ALL-83910	SBO:0000247	cpd00971
na1_e	Sodium	Na	EX_na1_e, GLUt4, na1t	na1_e	META:NA+	CHEBI:9175	InChI=1S/Na/q+1	FKNQFGJONOIPTF-UHFFFAOYSA-N	C01330	MNXM27	R-ALL-83910	SBO:0000247	cpd00971
nac_c	Nicotinate	C6H4NO2	NNAM, NAPRT, NACHORCTL3le	nac_c	META:NIACINE	CHEBI:7559	InChI=1S/C6H5NO2/c8-6(9)5-2-1-3-7-4-5/h1-4H,(H,8,9)/p-1	PVNIIMVLHYAWGP-UHFFFAOYSA-M	D00049	MNXM274	R-ALL-8869604	SBO:0000247	cpd00218
nad_c	Nicotinamide adenine dinucleotide	C21H26N7O14P2	BIOMASS_step3_c, PDH, LDH_L, BIOMASS_step2_c, GAPD, NOX2, IMPD, NADS1, NADK, G3PD1	nad_c	META:NAD	CHEBI:7422	InChI=1S/C21H27N7O14P2/c22-17-12-19(25-7-24-17)28(8-26-12)21-16(32)14(30)11(41-21)6-39-44(36,37)42-43(34,35)38-5-10-13(29)15(31)20(40-10)27-3-1-2-9(4-27)18(23)33/h1-4,7-8,10-11,13-16,20-21,29-32H,5-6H2,(H5-,22,23,24,25,33,34,35,36,37)/p-1/t10-,11-,13-,14-,15-,16-,20-,21-/m1/s1	BAWFJGJZGIEFAR-NNYOXOHSSA-M	D00002	MNXM8	R-ALL-352330	SBO:0000247	cpd00003
nadh_c	Nicotinamide adenine dinucleotide - reduced	C21H27N7O14P2	BIOMASS_step3_c, PDH, LDH_L, BIOMASS_step2_c, GAPD, NOX2, IMPD, G3PD1	nadh_c	META:NADH	CHEBI:7423	InChI=1S/C21H29N7O14P2/c22-17-12-19(25-7-24-17)28(8-26-12)21-16(32)14(30)11(41-21)6-39-44(36,37)42-43(34,35)38-5-10-13(29)15(31)20(40-10)27-3-1-2-9(4-27)18(23)33/h1,3-4,7-8,10-11,13-16,20-21,29-32H,2,5-6H2,(H2,23,33)(H,34,35)(H,36,37)(H2,22,24,25)/p-2/t10-,11-,13-,14-,15-,16-,20-,21-/m1/s1	BOPGDPNILDQYTO-NNYOXOHSSA-L	C00004	MNXM10	R-ALL-73473	SBO:0000247	cpd00004
nadp_c	Nicotinamide adenine dinucleotide phosphate	C21H25N7O17P3	UDPRHMS, MTHFD, DHPTDNR, BIOMASS_step3_c, TRDR, DHFR, P5CR, BIOMASS_step2_c, DHFOR2, GND, G6PDH2r, NADK, GAPDy	nadp_c	META:NADP	CHEBI:7424	InChI=1S/C21H28N7O17P3/c22-17-12-19(25-7-24-17)28(8-26-12)21-16(44-46(33,34)35)14(30)11(43-21)6-41-48(38,39)45-47(36,37)40-5-10-13(29)15(31)20(42-10)27-3-1-2-9(4-27)18(23)32/h1-4,7-8,10-11,13-16,20-21,29-31H,5-6H2,(H7-,22,23,24,25,32,33,34,35,36,37,38,39)/p-3/t10-,11-,13-,14-,15-,16-,20-,21-/m1/s1	XJLXINKUBYWONI-NNYOXOHSSA-K	C00006	MNXM5	R-ALL-6790191	SBO:0000247	cpd00006
nadph_c	Nicotinamide adenine dinucleotide phosphate - reduced	C21H26N7O17P3	UDPRHMS, MTHFD, DHPTDNR, BIOMASS_step3_c, TRDR, DHFR, P5CR, BIOMASS_step2_c, DHFOR2, GND, G6PDH2r, GAPDy	nadph_c	META:NADPH	CHEBI:7425	InChI=1S/C21H30N7O17P3/c22-17-12-19(25-7-24-17)28(8-26-12)21-16(44-46(33,34)35)14(30)11(43-21)6-41-48(38,39)45-47(36,37)40-5-10-13(29)15(31)20(42-10)27-3-1-2-9(4-27)18(23)32/h1,3-4,7-8,10-11,13-16,20-21,29-31H,2,5-6H2,(H2,23,32)(H,36,37)(H,38,39)(H2,22,24,25)(H2,33,34,35)/p-4/t10-,11-,13-,14-,15-,16-,20-,21-/m1/s1	ACFIXJIJDZMPPO-NNYOXOHSSA-J	C00005	MNXM6	R-ALL-6790135	SBO:0000247	cpd00005
ncam_c	Nicotinamide	C6H6N2O	NNAM, NCAMt2	ncam_c	META:NIACINAMIDE	CHEBI:7556	InChI=1S/C6H6N2O/c7-6(9)5-2-1-3-8-4-5/h1-4H,(H2,7,9)	DFPAKSUCGFBDDF-UHFFFAOYSA-N	D00036	MNXM216	R-ALL-8870343	SBO:0000247	cpd00133
ncam_e	Nicotinamide	C6H6N2O	EX_ncam_e, NCAMt2	ncam_e	META:NIACINAMIDE	CHEBI:7556	InChI=1S/C6H6N2O/c7-6(9)5-2-1-3-8-4-5/h1-4H,(H2,7,9)	DFPAKSUCGFBDDF-UHFFFAOYSA-N	D00036	MNXM216	R-ALL-8870343	SBO:0000247	cpd00133
nh4_c	Ammonium	H4N	NNAM, NH4t, BIOMASS_step3_c, DCYTD, ADA, BIOMASS_step2_c, GUAD, NADS1, G6PDA, CYTD	nh4_c	META:AMMONIUM	CHEBI:7435	InChI=1S/H3N/h1H3/p+1	QGZKDVFQNNGYKY-UHFFFAOYSA-O	D02916	MNXM15	R-ALL-76230	SBO:0000247	cpd19013
nh4_e	Ammonium	H4N	NH4t, EX_nh4_e	nh4_e	META:AMMONIUM	CHEBI:7435	InChI=1S/H3N/h1H3/p+1	QGZKDVFQNNGYKY-UHFFFAOYSA-O	D02916	MNXM15	R-ALL-76230	SBO:0000247	cpd19013
ni2_c	Nickel	Ni	ni2t, BIOMASS_step3_c, BIOMASS_step2_c	ni2_c	META:NI+2	CHEBI:49786	InChI=1S/Ni/q+2	VEQPNABPJHWNSG-UHFFFAOYSA-N	C19609	MNXM3673		SBO:0000247	cpd20862
ni2_e	Nickel	Ni	ni2t, EX_ni2_e	ni2_e	META:NI+2	CHEBI:49786	InChI=1S/Ni/q+2	VEQPNABPJHWNSG-UHFFFAOYSA-N	C19609	MNXM3673		SBO:0000247	cpd20862
nicrnt_c	Nicotinate D-ribonucleotide	C11H12NO9P	NAPRT, NNATr	nicrnt_c	META:NICOTINATE_NUCLEOTIDE	CHEBI:7561	InChI=1S/C11H14NO9P/c13-8-7(5-20-22(17,18)19)21-10(9(8)14)12-3-1-2-6(4-12)11(15)16/h1-4,7-10,13-14H,5H2,(H2-,15,16,17,18,19)/p-2/t7-,8-,9-,10-/m1/s1	JOUIQRNQJGXQDC-ZYUZMQFOSA-L	C01185	MNXM194	R-ALL-8938083	SBO:0000247	cpd00873
o2_c	O2	O2	O2t, NOX2	o2_c	META:OXYGEN-MOLECULE	CHEBI:7860	InChI=1S/O2/c1-2	MYMOFIZGZYHOMD-UHFFFAOYSA-N	D00003	MNXM4	R-ALL-5668566	SBO:0000247	cpd00007
o2_e	Oxygen	O2	O2t, EX_o2_e	o2_e	META:OXYGEN-MOLECULE	CHEBI:7860	InChI=1S/O2/c1-2	MYMOFIZGZYHOMD-UHFFFAOYSA-N	D00003	MNXM4	R-ALL-5668566	SBO:0000247	cpd00007
ocdcaACP_c	Octadecanoyl-ACP (n-C18:0ACP)	C402H637O143N96P1S3	DGAT_mf, AACPS6, ACPPAT180, AGPAT180	ocdcaACP_c			NA	NA		MNXM3075		SBO:0000247
ocdca_c	Octadecanoate (n-C18:0)	C18H35O2	AACPS6, OCDCAtr, LPLPS_mf	ocdca_c	META:STEARIC_ACID	CHEBI:45710	InChI=1S/C18H36O2/c1-2-3-4-5-6-7-8-9-10-11-12-13-14-15-16-17-18(19)20/h2-17H2,1H3,(H,19,20)/p-1	QIQXTHQIDYTFRH-UHFFFAOYSA-M	D00119	MNXM236	R-ALL-428198	SBO:0000247	cpd01080
ocdca_e	Octadecanoate (n-C18:0)	C18H35O2	EX_ocdca_e, OCDCAtr	ocdca_e	META:STEARIC_ACID	CHEBI:45710	InChI=1S/C18H36O2/c1-2-3-4-5-6-7-8-9-10-11-12-13-14-15-16-17-18(19)20/h2-17H2,1H3,(H,19,20)/p-1	QIQXTHQIDYTFRH-UHFFFAOYSA-M	D00119	MNXM236	R-ALL-428198	SBO:0000247	cpd01080
ocdcap_c	Octadecanoyl-phosphate (n-C18:0)	C18H36O5P	ACPPAT180, APG3PAT180	ocdcap_c			NA	NA		MNXM147528		SBO:0000247
orn_c	Ornithine	C5H13N2O2	PTRCORNt7	orn_c	META:L-ORNITHINE	CHEBI:7784	InChI=1S/C5H12N2O2/c6-3-1-2-4(7)5(8)9/h4H,1-3,6-7H2,(H,8,9)/p+1/t4-/m0/s1	AHLPHDHHMVZTML-BYPYZUCNSA-O	D08302	MNXM89689	R-ALL-29498	SBO:0000247	cpd19016
orn_e	Ornithine	C5H13N2O2	PTRCORNt7, EX_orn_e	orn_e	META:L-ORNITHINE	CHEBI:7784	InChI=1S/C5H12N2O2/c6-3-1-2-4(7)5(8)9/h4H,1-3,6-7H2,(H,8,9)/p+1/t4-/m0/s1	AHLPHDHHMVZTML-BYPYZUCNSA-O	D08302	MNXM89689	R-ALL-29498	SBO:0000247	cpd19016
pa180_c	1,2-dioctadecanoyl-sn-glycerol 3-phosphate/Phosphatidic acid	C39H75O8P1	CDS_mf, PAPA180, AGPAT180	pa180_c	META:CPD0-1423	CHEBI:83774	InChI=1S/C39H77O8P/c1-3-5-7-9-11-13-15-17-19-21-23-25-27-29-31-33-38(40)45-35-37(36-46-48(42,43)44)47-39(41)34-32-30-28-26-24-22-20-18-16-14-12-10-8-6-4-2/h37H,3-36H2,1-2H3,(H2,42,43,44)/p-2/t37-/m1/s1	YFWHNAWEOZTIPI-DIPNUNPCSA-L		MNXM51279		SBO:0000247	cpd26148
pail345p_c	Phosphatidylinositol 3,4,5-triphosphate	C27H47O19P4	PIPK_mf, LPLPS_mf									SBO:0000247
pail_c	1-Phosphatidyl-D-myo-inositol	C27H50O10P	PIPK_mf, CDIPT									SBO:0000247
pan4p_c	Pantetheine 4'-phosphate	C11H21N2O7PS	ACPpds, PTPATi	pan4p_c	META:PHOSPHOPANTOTHEINE-GROUP	CHEBI:7914	InChI=1S/C11H23N2O7PS/c1-11(2,7-20-21(17,18)19)9(15)10(16)13-4-3-8(14)12-5-6-22/h9,15,22H,3-7H2,1-2H3,(H,12,14)(H,13,16)(H2,17,18,19)/p-2/t9-/m0/s1	JDMUPRLRUUMCTL-VIFPVBQESA-L	C01134	MNXM373	R-ALL-8939005	SBO:0000247	cpd27792
pap_c	Adenosine 3',5'-bisphosphate	C10H11N5O10P2	ACPS1, BPNT	pap_c	META:3-5-ADP	CHEBI:58343	InChI=1S/C10H15N5O10P2/c11-8-5-9(13-2-12-8)15(3-14-5)10-6(16)7(25-27(20,21)22)4(24-10)1-23-26(17,18)19/h2-4,6-7,10,16H,1H2,(H2,11,12,13)(H2,17,18,19)(H2,20,21,22)/p-4/t4-,6-,7-,10-/m1/s1	WHTCPDAXWFLDIH-KQYNXXCUSA-J	C00054	MNXM45	R-ALL-8942170	SBO:0000247	cpd00045
pc_c	Phosphatidylcholine	C44H88O8P1N1	BIOMASS_step3_c, DAGCPT_mf, SMS_mf									SBO:0000247
pep_c	Phosphoenolpyruvate	C3H2O6P	MANpts, PYK4, ENO, SUCpts, PYK7, GLCpts, PYK2, TREpts, PYK, MALTpts, PYK5, ASCBpts, PYK8, PYK10, FRUpts2, PYK3, GALpts, PYK6, PYK9	pep_c	META:PHOSPHO-ENOL-PYRUVATE	CHEBI:8147	InChI=1S/C3H5O6P/c1-2(3(4)5)9-10(6,7)8/h1H2,(H,4,5)(H2,6,7,8)/p-3	DTBNBXWJWCWCIK-UHFFFAOYSA-K	C00074	MNXM73	R-ALL-372364	SBO:0000247	cpd00061
pg_c	Phosphatidylglycerol	C8H12O10P2	CLPNSi, PGPP_mf									SBO:0000247
pgp_c	Phosphatidylglycerophosphate	C6H12O6P2RCO2R2CO2	BIOMASS_step3_c, PGPP_mf, PGSA_mf									SBO:0000247
phe__L_c	L-Phenylalanine	C9H11NO2	PHETRS, PHEt6	phe__L_c	META:PHE	CHEBI:8089	InChI=1S/C9H11NO2/c10-8(9(11)12)6-7-4-2-1-3-5-7/h1-5,8H,6,10H2,(H,11,12)/t8-/m0/s1	COLNVLDHVKWLRT-QMMMGPOBSA-N	D00021	MNXM97	R-ALL-379701	SBO:0000247	cpd01400
phe__L_e	L-Phenylalanine	C9H11NO2	EX_phe__L_e, PHEt6	phe__L_e	META:PHE	CHEBI:8089	InChI=1S/C9H11NO2/c10-8(9(11)12)6-7-4-2-1-3-5-7/h1-5,8H,6,10H2,(H,11,12)/t8-/m0/s1	COLNVLDHVKWLRT-QMMMGPOBSA-N	D00021	MNXM97	R-ALL-379701	SBO:0000247	cpd01400
phetrna_c	L-Phenylalanyl-tRNA(Phe)	C9H10NOR	BIOMASS_step1_c, BIOMASS_step3_c, PHETRS, BIOMASS_step2_c	phetrna_c		CHEBI:6283	NA	NA	C03511	MNXM89802	R-ALL-379792	SBO:0000247	cpd12335
pi_c	Phosphate	HO4P	METabc, PIabc, DIPEPabc1, ATPM, DIPEPabc8, DIPEPabc15, GAPD, FTHFCL, PPTabc, DIPEPabc14, ZNabc, DIPEPabc12, PPA, BPNT, DIPEPabc11, PUNP3, BIOMASS_step3_c, ADSS, BIOMASS_step2_c, ASNTRAT, ACPPAT180, DIPEPabc2, PAPA180, PUNP4, SPMDabc, PTAr, PUNP1, DIPEPabc13, PGPP_mf, PUNP5, DIPEPabc7, DIPEPabc3, DHFS, MG2abc, PYNP2r, PTRCabc, DIPEPabc6, PUNP6, RIBabc, Cut1, ATPS4r, DIPEPabc10, APG3PAT180, CTPS2, …	pi_c	META:Pi	CHEBI:7793	InChI=1S/H3O4P/c1-5(2,3)4/h(H3,1,2,3,4)/p-2	NBIIXXVUZAFLBC-UHFFFAOYSA-L	D05467	MNXM9	R-ALL-8851513	SBO:0000247	cpd27787
pi_e	Phosphate	HO4P	EX_pi_e, PIabc	pi_e	META:Pi	CHEBI:7793	InChI=1S/H3O4P/c1-5(2,3)4/h(H3,1,2,3,4)/p-2	NBIIXXVUZAFLBC-UHFFFAOYSA-L	D05467	MNXM9	R-ALL-8851513	SBO:0000247	cpd27787
ppgpp_c	Guanosine 3',5'-bis(diphosphate)	C10H11N5O17P4	PPGPPDP	ppgpp_c	META:GUANOSINE-5DP-3DP	CHEBI:77828	InChI=1S/C10H17N5O17P4/c11-10-13-7-4(8(17)14-10)12-2-15(7)9-5(16)6(30-36(26,27)32-34(21,22)23)3(29-9)1-28-35(24,25)31-33(18,19)20/h2-3,5-6,9,16H,1H2,(H,24,25)(H,26,27)(H2,18,19,20)(H2,21,22,23)(H3,11,13,14,17)/p-5/t3-,5-,6-,9-/m1/s1	BUFLLCUFNHESEH-UUOKFMHZSA-I	C01228	MNXM1189		SBO:0000247	cpd00905
ppi_c	Diphosphate	HO7P2	TYRTRS, ADPT, DUTPDP, ALATRS, MAN1PT2, ASPTRS, THRTRS, GUAPRT, BIOMASS_step1_c, HXPRT, HISTRS, AACPS6, PPA, BIOMASS_step3_c, PPGPPDP, CHLPCTD, NAPRT, BIOMASS_step2_c, UPPRT, FMNAT, NTPP11, METTRS, PHETRS, GMPS2, LIPATPT, LYSTRS, SERTRS, TRPTRS, VALTRS, ARGTRS, GALT, GALUi, LEUTRS, ASNTRS, ILETRS, NADS1, CDS_mf, GLYTRS, MANT, PTPATi, NNATr, PROTRS, GLUTRS, METAT, NTPP9, CYSTRS	ppi_c	META:PYROPHOSPHATE-GROUP	CHEBI:8683	InChI=1S/H4O7P2/c1-8(2,3)7-9(4,5)6/h(H2,1,2,3)(H2,4,5,6)/p-3	XPPKVPWEQAFLFU-UHFFFAOYSA-K	C00013	MNXM11	R-ALL-8938078	SBO:0000247	cpd27828
ppt_c	Phosphonate	HO3P	PPTabc									SBO:0000247
ppt_e	Phosphonate	HO3P	PPTabc, EX_ppt_e	ppt_e	META:X-PHOSPHATE-GROUP	CHEBI:8154	InChI=1S/H3O3P/c1-4(2)3/h4H,(H2,1,2,3)/p-2	ABLZXFCXXLZCGV-UHFFFAOYSA-L	C06701	MNXM1683		SBO:0000247	cpd28344
pro__L_c	L-Proline	C5H9NO2	PROTRS, AMPEP14, P5CR, PROt2	pro__L_c	META:PRO	CHEBI:6286	InChI=1S/C5H9NO2/c7-5(8)4-2-1-3-6-4/h4,6H,1-3H2,(H,7,8)/t4-/m0/s1	ONIBWKKTOPOVIA-BYPYZUCNSA-N	D00035	MNXM114	R-ALL-379717	SBO:0000247	cpd15140
pro__L_e	L-Proline	C5H9NO2	PROt2, EX_pro__L_e	pro__L_e	META:PRO	CHEBI:6286	InChI=1S/C5H9NO2/c7-5(8)4-2-1-3-6-4/h4,6H,1-3H2,(H,7,8)/t4-/m0/s1	ONIBWKKTOPOVIA-BYPYZUCNSA-N	D00035	MNXM114	R-ALL-379717	SBO:0000247	cpd15140
protrna_c	L-Prolyl-tRNA(Pro)	C5H8NOR	BIOMASS_step2_c, PROTRS, BIOMASS_step3_c, BIOMASS_step1_c	protrna_c		CHEBI:6287	NA	NA	C02702	MNXM247	R-ALL-379746	SBO:0000247	cpd12164
prpp_c	5-Phospho-alpha-D-ribose 1-diphosphate	C5H8O14P3	UPPRT, PRPPS, ADPT, GUAPRT, HXPRT, NAPRT	prpp_c	META:PRPP	CHEBI:58017	InChI=1S/C5H13O14P3/c6-3-2(1-16-20(8,9)10)17-5(4(3)7)18-22(14,15)19-21(11,12)13/h2-7H,1H2,(H,14,15)(H2,8,9,10)(H2,11,12,13)/p-5/t2-,3-,4-,5-/m1/s1	PQGCEDQWHSBAJP-TXICZTDVSA-I	C00119	MNXM91	R-ALL-73566	SBO:0000247	cpd00103
ptrc_c	Putrescine	C4H14N2	PTRCORNt7, BIOMASS_step3_c, PTRCabc	ptrc_c	META:PUTRESCINE	CHEBI:8650	InChI=1S/C4H12N2/c5-3-1-2-4-6/h1-6H2/p+2	KIDHWZJUCRJVML-UHFFFAOYSA-P	C00134	MNXM118	R-ALL-29610	SBO:0000247	cpd12215
ptrc_e	Putrescine	C4H14N2	PTRCORNt7, EX_ptrc_e, PTRCabc	ptrc_e	META:PUTRESCINE	CHEBI:8650	InChI=1S/C4H12N2/c5-3-1-2-4-6/h1-6H2/p+2	KIDHWZJUCRJVML-UHFFFAOYSA-P	C00134	MNXM118	R-ALL-29610	SBO:0000247	cpd12215
pyr_c	Pyruvate	C3H3O3	MANpts, PYK4, SUCpts, PYK7, GLCpts, LDH_L, PYK2, PYK, TREpts, MALTpts, PYK5, ASCBpts, PYK8, PYK10, PDH, FRUpts2, PYK3, GALpts, PYK6, PYK9	pyr_c	META:PYRUVATE	CHEBI:8685	InChI=1S/C3H4O3/c1-2(4)3(5)6/h1H3,(H,5,6)/p-1	LCTONWCANYUPML-UHFFFAOYSA-M	C00022	MNXM23	R-ALL-5357717	SBO:0000247	cpd00020
r1p_c	alpha-D-Ribose 1-phosphate	C5H9O8P	PPM, PUNP7, PYNP2r, PUNP3, PUNP5, PUNP1	r1p_c	META:RIBOSE-1P	CHEBI:57720	InChI=1S/C5H11O8P/c6-1-2-3(7)4(8)5(12-2)13-14(9,10)11/h2-8H,1H2,(H2,9,10,11)/p-2/t2-,3-,4-,5-/m1/s1	YXJDFQJKERBOBM-TXICZTDVSA-L	C00620	MNXM295	R-ALL-112016	SBO:0000247	cpd00475
r5p_c	alpha-D-Ribose 5-phosphate	C5H9O8P	PPM, PRPPS, TKT1, RBK, RPI	r5p_c	META:CPD-15318	CHEBI:22413	InChI=1S/C5H11O8P/c6-3-2(1-12-14(9,10)11)13-5(8)4(3)7/h2-8H,1H2,(H2,9,10,11)/p-2/t2-,3-,4-,5+/m1/s1	KTVPXOYAKDPRHY-AIHAYLRMSA-L	C03736	MNXM15900		SBO:0000247	cpd19028
rib__D_c	D-Ribose	C5H10O5	RBK, RIBabc	rib__D_c	META:D-Ribopyranose	CHEBI:47013	InChI=1S/C5H10O5/c6-1-2-3(7)4(8)5(9)10-2/h2-9H,1H2/t2-,3-,4-,5?/m1/s1	HMFHBZSHGGEWLO-SOOFDHNKSA-N	C21057	MNXM242		SBO:0000247	cpd00105
rib__D_e	D-Ribose	C5H10O5	EX_rib__D_e, RIBabc	rib__D_e	META:D-Ribopyranose	CHEBI:47013	InChI=1S/C5H10O5/c6-1-2-3(7)4(8)5(9)10-2/h2-9H,1H2/t2-,3-,4-,5?/m1/s1	HMFHBZSHGGEWLO-SOOFDHNKSA-N	C21057	MNXM242		SBO:0000247	cpd00105
ribflv_c	Riboflavin	C17H20N4O6	RBFK, RIBFLVt2	ribflv_c	META:RIBOFLAVIN	CHEBI:8843	InChI=1S/C17H20N4O6/c1-7-3-9-10(4-8(7)2)21(5-11(23)14(25)12(24)6-22)15-13(18-9)16(26)20-17(27)19-15/h3-4,11-12,14,22-25H,5-6H2,1-2H3,(H,20,26,27)/p-1/t11-,12+,14-/m0/s1	AUNGANRZJHBGPY-SCRDCRAPSA-M	D00050	MNXM270	R-ALL-3165253	SBO:0000247	cpd00220
ribflv_e	Riboflavin	C17H20N4O6	EX_ribflv_e, RIBFLVt2	ribflv_e	META:RIBOFLAVIN	CHEBI:8843	InChI=1S/C17H20N4O6/c1-7-3-9-10(4-8(7)2)21(5-11(23)14(25)12(24)6-22)15-13(18-9)16(26)20-17(27)19-15/h3-4,11-12,14,22-25H,5-6H2,1-2H3,(H,20,26,27)/p-1/t11-,12+,14-/m0/s1	AUNGANRZJHBGPY-SCRDCRAPSA-M	D00050	MNXM270	R-ALL-3165253	SBO:0000247	cpd00220
ru5p__D_c	D-Ribulose 5-phosphate	C5H9O8P	GND, RPE, RPI	ru5p__D_c	META:RIBULOSE-5P	CHEBI:58121	InChI=1S/C5H11O8P/c6-1-3(7)5(9)4(8)2-13-14(10,11)12/h4-6,8-9H,1-2H2,(H2,10,11,12)/p-2/t4-,5+/m1/s1	FNZLKVNUWIIPSJ-UHNVWZDZSA-L	C00199	MNXM145	R-ALL-29732	SBO:0000247	cpd00171
s7p_c	Sedoheptulose 7-phosphate	C7H13O10P	TALA, TKT1	s7p_c	META:D-SEDOHEPTULOSE-7-P	CHEBI:9083	InChI=1S/C7H15O10P/c8-1-3(9)5(11)7(13)6(12)4(10)2-17-18(14,15)16/h4-8,10-13H,1-2H2,(H2,14,15,16)/p-2/t4-,5-,6-,7+/m1/s1	JDTUMPKOJBQPKX-GBNDHIKLSA-L	C05382	MNXM271	R-ALL-29882	SBO:0000247	cpd00238
s_c	Sulfur	S	CYSDSF, BIOMASS_step3_c	s_c	META:Elemental-Sulfur	CHEBI:26833	InChI=1S/S	NINIDFKCEFEMDL-UHFFFAOYSA-N	D00024	MNXM89		SBO:0000247
ser__L_c	L-Serine	C3H7NO3	SERTRS, SERt2, GHMT2r, PSSA_mf	ser__L_c	META:Serines	CHEBI:9116	InChI=1S/C3H7NO3/c4-2(1-5)3(6)7/h2,5H,1,4H2,(H,6,7)/t2-/m0/s1	MTCFGRXMJLQNBG-REOHCLBHSA-N	D00016	MNXM53	R-ALL-8932979	SBO:0000247	cpd30743
ser__L_e	L-Serine	C3H7NO3	SERt2, EX_ser__L_e	ser__L_e	META:Serines	CHEBI:9116	InChI=1S/C3H7NO3/c4-2(1-5)3(6)7/h2,5H,1,4H2,(H,6,7)/t2-/m0/s1	MTCFGRXMJLQNBG-REOHCLBHSA-N	D00016	MNXM53	R-ALL-8932979	SBO:0000247	cpd30743
sertrna_c	L-Seryl-tRNA(Ser)	C3H6NO2R	SERTRS, BIOMASS_step1_c, BIOMASS_step3_c, BIOMASS_step2_c	sertrna_c			NA	NA	C02553	MNXM90842		SBO:0000247	cpd12132
sphmyln_mf_c	Sphingomyelin betaine	C23H48N2O5PCO	BIOMASS_step3_c, SMS_mf									SBO:0000247
spmd_c	Spermidine	C7H22N3	BIOMASS_step3_c, SPMDabc	spmd_c	META:SPERMIDINE	CHEBI:9218	InChI=1S/C7H19N3/c8-4-1-2-6-10-7-3-5-9/h10H,1-9H2/p+3	ATHGHQPFGPMSJY-UHFFFAOYSA-Q	C00315	MNXM124	R-ALL-204635	SBO:0000247	cpd00264
spmd_e	Spermidine	C7H22N3	EX_spmd_e, SPMDabc	spmd_e	META:SPERMIDINE	CHEBI:9218	InChI=1S/C7H19N3/c8-4-1-2-6-10-7-3-5-9/h10H,1-9H2/p+3	ATHGHQPFGPMSJY-UHFFFAOYSA-Q	C00315	MNXM124	R-ALL-204635	SBO:0000247	cpd00264
suc6p_c	Sucrose 6-phosphate	C12H21O14P	BFFS, SUCpts	suc6p_c	META:SUCROSE-6P	CHEBI:9315	InChI=1S/C12H23O14P/c13-1-4-6(15)8(17)9(18)11(24-4)26-12(3-14)10(19)7(16)5(25-12)2-23-27(20,21)22/h4-11,13-19H,1-3H2,(H2,20,21,22)/p-2/t4-,5-,6-,7-,8+,9-,10+,11-,12+/m1/s1	PJTTXANTBQDXME-UGDNZRGBSA-L	G10508	MNXM1004		SBO:0000247	cpd19187
sucr_e	Sucrose	C12H22O11	EX_sucr_e, SUCpts	sucr_e	META:SUCROSE	CHEBI:9314	InChI=1S/C12H22O11/c13-1-4-6(16)8(18)9(19)11(21-4)23-12(3-15)10(20)7(17)5(2-14)22-12/h4-11,13-20H,1-3H2/t4-,5-,6-,7-,8+,9-,10+,11-,12+/m1/s1	CZMRCDWAGMRECN-UGDNZRGBSA-N	G00370	MNXM167	R-ALL-188980	SBO:0000247	cpd00076
thf_c	5,6,7,8-Tetrahydrofolate	C19H21N7O6	FMETTRS, DHFR, GHMT2r	thf_c	META:THF	CHEBI:9482	InChI=1S/C19H23N7O6/c20-19-25-15-14(17(30)26-19)23-11(8-22-15)7-21-10-3-1-9(2-4-10)16(29)24-12(18(31)32)5-6-13(27)28/h1-4,11-12,21,23H,5-8H2,(H,24,29)(H,27,28)(H,31,32)(H4,20,22,25,26,30)/p-2/t11-,12-/m0/s1	MSTNYGQPCMXVAQ-RYUDHWBXSA-L	C00101	MNXM79	R-ALL-200671	SBO:0000247	cpd29254
thm_c	Thiamin	C12H17N4OS	THMabc, TMDPK	thm_c		CHEBI:33283	InChI=1S/C12H17N4OS.ClH/c1-8-11(3-4-17)18-7-16(8)6-10-5-14-9(2)15-12(10)13;/h5,7,17H,3-4,6H2,1-2H3,(H2,13,14,15);1H/q+1;/p-1	MYVIATVLJGTBFV-UHFFFAOYSA-M	D08580	MNXM161565		SBO:0000247	cpd00305
thm_e	Thiamin	C12H17N4OS	EX_thm_e, THMabc	thm_e		CHEBI:33283	InChI=1S/C12H17N4OS.ClH/c1-8-11(3-4-17)18-7-16(8)6-10-5-14-9(2)15-12(10)13;/h5,7,17H,3-4,6H2,1-2H3,(H2,13,14,15);1H/q+1;/p-1	MYVIATVLJGTBFV-UHFFFAOYSA-M	D08580	MNXM161565		SBO:0000247	cpd00305
thmpp_c	Thiamine diphosphate	C12H16N4O7P2S	TMDPK	thmpp_c	META:THIAMINE-PYROPHOSPHATE	CHEBI:9532	InChI=1S/C12H18N4O7P2S/c1-8-11(3-4-22-25(20,21)23-24(17,18)19)26-7-16(8)6-10-5-14-9(2)15-12(10)13/h5,7H,3-4,6H2,1-2H3,(H4-,13,14,15,17,18,19,20,21)/p-2	AYEKOFBPNLCAJY-UHFFFAOYSA-L	C00068	MNXM256	R-ALL-8878387	SBO:0000247	cpd00056
thptdn_c	5,6,7,8-tetrahydropteridine	C6H10N4	DHPTDNR	thptdn_c	META:5678-TETRAHYDROPTERIDINE	CHEBI:9487	InChI=1S/C6H8N4/c1-2-9-6-5(8-1)3-7-4-10-6/h3-4,8H,1-2H2,(H,7,9,10)	IDAICLIJTRXNER-UHFFFAOYSA-N	C05650	MNXM3185		SBO:0000247	cpd03361
thr__L_c	L-Threonine	C4H9NO3	AMPEP7, THRTRS	thr__L_c	META:THR	CHEBI:6308	InChI=1S/C4H9NO3/c1-2(6)3(5)4(7)8/h2-3,6H,5H2,1H3,(H,7,8)/t2-,3+/m1/s1	AYFVYJQAPQTCCC-GBXIJSLDSA-N	D00041	MNXM142	R-ALL-379706	SBO:0000247	cpd00161
thrtrna_c	L-Threonyl-tRNA(Thr)	C4H8NO2R	BIOMASS_step1_c, BIOMASS_step3_c, BIOMASS_step2_c, THRTRS	thrtrna_c		CHEBI:6309	NA	NA	C02992	MNXM89895	R-ALL-379783	SBO:0000247	cpd12229
thymd_c	Thymidine	C10H14N2O5	TMDK1, THYMDt1	thymd_c	META:THYMIDINE	CHEBI:9579	InChI=1S/C10H14N2O5/c1-5-3-12(10(16)11-9(5)15)8-2-6(14)7(4-13)17-8/h3,6-8,13-14H,2,4H2,1H3,(H,11,15,16)/t6-,7+,8+/m0/s1	IQFYYKKMVGJFEH-XLPZGREQSA-N	C00214	MNXM420	R-ALL-83928	SBO:0000247	cpd00184
thymd_e	Thymidine	C10H14N2O5	THYMDt1, EX_thymd_e	thymd_e	META:THYMIDINE	CHEBI:9579	InChI=1S/C10H14N2O5/c1-5-3-12(10(16)11-9(5)15)8-2-6(14)7(4-13)17-8/h3,6-8,13-14H,2,4H2,1H3,(H,11,15,16)/t6-,7+,8+/m0/s1	IQFYYKKMVGJFEH-XLPZGREQSA-N	C00214	MNXM420	R-ALL-83928	SBO:0000247	cpd00184
trdox_c	Oxidized thioredoxin	X	RNDR1, RNDR4, RNDR3, METSR_R1, TRDR, RNDR2	trdox_c	META:Ox-Thioredoxin	CHEBI:7845	NA	NA	C00343	MNXM148	R-ALL-2142833	SBO:0000247	cpd29682
trdrd_c	Reduced thioredoxin	XH2	RNDR1, RNDR4, RNDR3, METSR_R1, TRDR, EX_trdr_c, RNDR2	trdrd_c	META:Red-Thioredoxin	CHEBI:15033	NA	NA	C00342	MNXM96993	R-ALL-2142774	SBO:0000247	cpd28060
tre6p_c	alpha,alpha'-Trehalose 6-phosphate	C12H21O14P	TREpts, TRE6PH	tre6p_c	META:TREHALOSE-6P	CHEBI:58429	InChI=1S/C12H23O14P/c13-1-3-5(14)7(16)9(18)11(24-3)26-12-10(19)8(17)6(15)4(25-12)2-23-27(20,21)22/h3-19H,1-2H2,(H2,20,21,22)/p-2/t3-,4-,5-,6-,7+,8+,9-,10-,11-,12-/m1/s1	LABSPYBHMPDTEL-LIZSDCNHSA-L	G09795	MNXM448	R-ALL-868701	SBO:0000247	cpd00523
tre_e	Trehalose	C12H22O11	EX_tre_e, TREpts	tre_e	META:TREHALOSE	CHEBI:46211	InChI=1S/C12H22O11/c13-1-3-5(15)7(17)9(19)11(21-3)23-12-10(20)8(18)6(16)4(2-14)22-12/h3-20H,1-2H2/t3-,4-,5-,6-,7+,8+,9-,10-,11-,12-/m1/s1	HDTRYLNUVZCQOY-LIZSDCNHSA-N	G00293	MNXM198	R-ALL-868614	SBO:0000247	cpd00794
trnaala_c	tRNA(Ala)	R	BIOMASS_step2_c, BIOMASS_step1_c, BIOMASS_step3_c, ALATRS	trnaala_c	META:ALA-tRNAs	CHEBI:29170	NA	NA	C01635	MNXM89576	R-ALL-379731	SBO:0000247	cpd22249
trnaarg_c	tRNA(Arg)	R	BIOMASS_step1_c, BIOMASS_step3_c, BIOMASS_step2_c, ARGTRS	trnaarg_c	META:ARG-tRNAs	CHEBI:29171	NA	NA	C01636	MNXM90751	R-ALL-379727	SBO:0000247	cpd22281
trnaasn_c	tRNA(Asn)	C10H17O10PR2	BIOMASS_step2_c, ASNTRS, BIOMASS_step3_c, BIOMASS_step1_c	trnaasn_c	META:ASN-tRNAs	CHEBI:29172	NA	NA	C01637	MNXM90665	R-ALL-379722	SBO:0000247	cpd22284
trnaasp_c	tRNA(Asp)	R	BIOMASS_step1_c, BIOMASS_step3_c, ASPTRS, BIOMASS_step2_c	trnaasp_c	META:ASP-tRNAs	CHEBI:29186	NA	NA	C01638	MNXM90752	R-ALL-379715	SBO:0000247	cpd22286
trnacys_c	tRNA(Cys)	R	CYSTRS, BIOMASS_step1_c, BIOMASS_step3_c, BIOMASS_step2_c	trnacys_c	META:CYS-tRNAs	CHEBI:29167	NA	NA	C01639	MNXM162355	R-ALL-379725	SBO:0000247	cpd26668
trnaglu_c	tRNA (Glu)	R	BIOMASS_step1_c, GLUTRS, BIOMASS_step3_c, BIOMASS_step2_c	trnaglu_c	META:GLT-tRNAs	CHEBI:29175	NA	NA	C01641	MNXM90886	R-ALL-379778	SBO:0000247	cpd11912
trnagly_c	tRNA(Gly)	R	BIOMASS_step1_c, BIOMASS_step3_c, GLYTRS, BIOMASS_step2_c	trnagly_c	META:GLY-tRNAs	CHEBI:29176	NA	NA	C01642	MNXM90340	R-ALL-379770	SBO:0000247	cpd27116
trnahis_c	tRNA(His)	R	HISTRS, BIOMASS_step1_c, BIOMASS_step3_c, BIOMASS_step2_c	trnahis_c	META:HIS-tRNAs	CHEBI:29178	NA	NA	C01643	MNXM90878	R-ALL-379758	SBO:0000247	cpd27218
trnaile_c	tRNA(Ile)	R	BIOMASS_step2_c, BIOMASS_step1_c, BIOMASS_step3_c, ILETRS	trnaile_c	META:ILE-tRNAs	CHEBI:29174	NA	NA	C01644	MNXM90879	R-ALL-379750	SBO:0000247	cpd27269
trnaleu_c	tRNA(Leu)	R	BIOMASS_step2_c, BIOMASS_step1_c, BIOMASS_step3_c, LEUTRS	trnaleu_c	META:LEU-tRNAs	CHEBI:29169	NA	NA	C01645	MNXM90880	R-ALL-379788	SBO:0000247	cpd27383
trnalys_c	tRNA(Lys)	R	LYSTRS, BIOMASS_step1_c, BIOMASS_step3_c, BIOMASS_step2_c	trnalys_c	META:LYS-tRNAs	CHEBI:29185	NA	NA	C01646	MNXM90881	R-ALL-379776	SBO:0000247	cpd27388
trnamet_c	tRNA(Met)	R	BIOMASS_step1_c, BIOMASS_step3_c, METTRS, BIOMASS_step2_c	trnamet_c	META:Elongation-tRNAMet	CHEBI:29173	NA	NA	C01647	MNXM90882	R-ALL-5603445	SBO:0000247	cpd11918
trnaphe_c	tRNA(Phe)	R	BIOMASS_step1_c, BIOMASS_step3_c, PHETRS, BIOMASS_step2_c	trnaphe_c	META:PHE-tRNAs	CHEBI:29184	NA	NA	C01648	MNXM90753	R-ALL-379767	SBO:0000247	cpd27782
trnapro_c	tRNA(Pro)	R	BIOMASS_step2_c, PROTRS, BIOMASS_step3_c, BIOMASS_step1_c	trnapro_c	META:PRO-tRNAs	CHEBI:29177	NA	NA	C01649	MNXM90667	R-ALL-379775	SBO:0000247	cpd11920
trnaser_c	tRNA(Ser)	R	SERTRS, BIOMASS_step1_c, BIOMASS_step3_c, BIOMASS_step2_c	trnaser_c	META:SER-tRNAs	CHEBI:29179	NA	NA	C01650	MNXM91028	R-ALL-379762	SBO:0000247	cpd28152
trnathr_c	tRNA(Thr)	R	BIOMASS_step1_c, BIOMASS_step3_c, BIOMASS_step2_c, THRTRS	trnathr_c	META:THR-tRNAs	CHEBI:29180	NA	NA	C01651	MNXM90883	R-ALL-379791	SBO:0000247	cpd28225
trnatrp_c	tRNA(Trp)	R	TRPTRS, BIOMASS_step1_c, BIOMASS_step3_c, BIOMASS_step2_c	trnatrp_c	META:TRP-tRNAs	CHEBI:29181	NA	NA	C01652	MNXM90755	R-ALL-379774	SBO:0000247	cpd28239
trnatyr_c	tRNA(Tyr)	R	BIOMASS_step1_c, TYRTRS, BIOMASS_step3_c, BIOMASS_step2_c	trnatyr_c	META:TYR-tRNAs	CHEBI:29182	NA	NA	C00787	MNXM90668	R-ALL-379756	SBO:0000247	cpd11751
trnaval_c	tRNA(Val)	R	BIOMASS_step1_c, VALTRS, BIOMASS_step3_c, BIOMASS_step2_c	trnaval_c	META:VAL-tRNAs	CHEBI:29183	NA	NA	C01653	MNXM90885	R-ALL-379793	SBO:0000247	cpd28318
trp__L_c	L-Tryptophan	C11H12N2O2	TRPTRS, TRPt2	trp__L_c	META:TRP	CHEBI:9769	InChI=1S/C11H12N2O2/c12-9(11(14)15)5-7-6-13-10-4-2-1-3-8(7)10/h1-4,6,9,13H,5,12H2,(H,14,15)/t9-/m0/s1	QIVBCDIJIAJPQS-VIFPVBQESA-N	D00020	MNXM94	R-ALL-379709	SBO:0000247	cpd19007
trp__L_e	L-Tryptophan	C11H12N2O2	EX_trp__L_e, TRPt2	trp__L_e	META:TRP	CHEBI:9769	InChI=1S/C11H12N2O2/c12-9(11(14)15)5-7-6-13-10-4-2-1-3-8(7)10/h1-4,6,9,13H,5,12H2,(H,14,15)/t9-/m0/s1	QIVBCDIJIAJPQS-VIFPVBQESA-N	D00020	MNXM94	R-ALL-379709	SBO:0000247	cpd19007
trptrna_c	L-Tryptophanyl-tRNA(Trp)	C11H11N2OR	TRPTRS, BIOMASS_step1_c, BIOMASS_step3_c, BIOMASS_step2_c	trptrna_c		CHEBI:6312	NA	NA	C03512	MNXM89804	R-ALL-379765	SBO:0000247	cpd12336
tyr__L_c	L-Tyrosine	C9H11NO3	TYRTRS, TYRt2	tyr__L_c	META:TYR	CHEBI:9800	InChI=1S/C9H11NO3/c10-8(9(12)13)5-6-1-3-7(11)4-2-6/h1-4,8,11H,5,10H2,(H,12,13)/t8-/m0/s1	OUYCCCASQSFEME-QMMMGPOBSA-N	D00022	MNXM76	R-ALL-5668567	SBO:0000247	cpd30745
tyr__L_e	L-Tyrosine	C9H11NO3	TYRt2, EX_tyr__L_e	tyr__L_e	META:TYR	CHEBI:9800	InChI=1S/C9H11NO3/c10-8(9(12)13)5-6-1-3-7(11)4-2-6/h1-4,8,11H,5,10H2,(H,12,13)/t8-/m0/s1	OUYCCCASQSFEME-QMMMGPOBSA-N	D00022	MNXM76	R-ALL-5668567	SBO:0000247	cpd30745
tyrtrna_c	L-Tyrosyl-tRNA(Tyr)	C9H10NO2R	BIOMASS_step1_c, TYRTRS, BIOMASS_step3_c, BIOMASS_step2_c	tyrtrna_c		CHEBI:6318	NA	NA	C02839	MNXM89822	R-ALL-379785	SBO:0000247	cpd12194
udp_c	UDP	C9H11N2O12P2	PYK2, UMPK, RNDR4, UGT_MF	udp_c	META:UDP	CHEBI:9802	InChI=1S/C9H14N2O12P2/c12-5-1-2-11(9(15)10-5)8-7(14)6(13)4(22-8)3-21-25(19,20)23-24(16,17)18/h1-2,4,6-8,13-14H,3H2,(H,19,20)(H,10,12,15)(H2,16,17,18)/p-3/t4-,6-,7-,8-/m1/s1	XCCTYIAWTASOJW-XVFCMESISA-K	G10619	MNXM17	R-ALL-205687	SBO:0000247	cpd00014
udpg_c	UDPglucose	C15H22N2O17P2	UDPRHMS, GALUi, UGT_MF	udpg_c	META:CPD-12575	CHEBI:9895	InChI=1S/C15H24N2O17P2/c18-3-5-8(20)10(22)12(24)14(32-5)33-36(28,29)34-35(26,27)30-4-6-9(21)11(23)13(31-6)17-2-1-7(19)16-15(17)25/h1-2,5-6,8-14,18,20-24H,3-4H2,(H,26,27)(H,28,29)(H,16,19,25)/p-2/t5-,6-,8-,9-,10+,11-,12-,13-,14?/m1/s1	HSCJRCZFDFQWRP-RDKQLNKOSA-L	G10608	MNXM722710	R-ALL-744227	SBO:0000247	cpd28293
ump_c	UMP	C9H11N2O9P	URIK1, UPPRT, URIK2, UMPK, URIK3	ump_c	META:UMP	CHEBI:9849	InChI=1S/C9H13N2O9P/c12-5-1-2-11(9(15)10-5)8-7(14)6(13)4(20-8)3-19-21(16,17)18/h1-2,4,6-8,13-14H,3H2,(H,10,12,15)(H2,16,17,18)/p-2/t4-,6-,7-,8-/m1/s1	DJJCXFVJDGTHFX-XVFCMESISA-L	C00105	MNXM80	R-ALL-735698	SBO:0000247	cpd00091
ura_c	Uracil	C4H4N2O2	UPPRT, PYNP2r, URAt2	ura_c	META:URACIL	CHEBI:9882	InChI=1S/C4H4N2O2/c7-3-1-2-5-4(8)6-3/h1-2H,(H2,5,6,7,8)	ISAKRJDGNUQOIC-UHFFFAOYSA-N	D09776	MNXM158	R-ALL-83962	SBO:0000247	cpd00092
ura_e	Uracil	C4H4N2O2	URAt2, EX_ura_e	ura_e	META:URACIL	CHEBI:9882	InChI=1S/C4H4N2O2/c7-3-1-2-5-4(8)6-3/h1-2H,(H2,5,6,7,8)	ISAKRJDGNUQOIC-UHFFFAOYSA-N	D09776	MNXM158	R-ALL-83962	SBO:0000247	cpd00092
uri_c	Uridine	C9H12N2O6	URIK1, PYNP2r, CYTD, URIK2, URIK3	uri_c	META:URIDINE	CHEBI:9893	InChI=1S/C9H12N2O6/c12-3-4-6(14)7(15)8(17-4)11-2-1-5(13)10-9(11)16/h1-2,4,6-8,12,14-15H,3H2,(H,10,13,16)/t4-,6-,7-,8-/m1/s1	DRTQHJPVMGBUCF-XVFCMESISA-N	C00299	MNXM288		SBO:0000247	cpd00249
utp_c	UTP	C9H11N2O15P3	BIOMASS_step3_c, MANT, GALT, PYK2, GALUi, BIOMASS_step2_c, CTPS2, BIOMASS_step1_c	utp_c	META:UTP	CHEBI:9850	InChI=1S/C9H15N2O15P3/c12-5-1-2-11(9(15)10-5)8-7(14)6(13)4(24-8)3-23-28(19,20)26-29(21,22)25-27(16,17)18/h1-2,4,6-8,13-14H,3H2,(H,19,20)(H,21,22)(H,10,12,15)(H2,16,17,18)/p-4/t4-,6-,7-,8-/m1/s1	PGAVKCOVUIYSFO-XVFCMESISA-J	C00075	MNXM121	R-ALL-29494	SBO:0000247	cpd00062
val__L_c	L-Valine	C5H11NO2	VALt2, VALTRS	val__L_c	META:VAL	CHEBI:87977	InChI=1S/C5H11NO2/c1-3(2)4(6)5(7)8/h3-4H,6H2,1-2H3,(H,7,8)/t4-/m0/s1	KZSNJWFQEVHDMF-BYPYZUCNSA-N	D00039	MNXM199	R-ALL-29702	SBO:0000247	cpd15141
val__L_e	L-Valine	C5H11NO2	VALt2, EX_val__L_e	val__L_e	META:VAL	CHEBI:87977	InChI=1S/C5H11NO2/c1-3(2)4(6)5(7)8/h3-4H,6H2,1-2H3,(H,7,8)/t4-/m0/s1	KZSNJWFQEVHDMF-BYPYZUCNSA-N	D00039	MNXM199	R-ALL-29702	SBO:0000247	cpd15141
valtrna_c	L-Valyl-tRNA(Val)	C5H10NOR	BIOMASS_step1_c, VALTRS, BIOMASS_step3_c, BIOMASS_step2_c	valtrna_c		CHEBI:6322	NA	NA	C02554	MNXM90110	R-ALL-379790	SBO:0000247	cpd12133
xan_c	Xanthine	C5H4N4O2	XANt, PUNP7, GUAD	xan_c	META:XANTHINE	CHEBI:48517	InChI=1S/C5H4N4O2/c10-4-2-3(7-1-6-2)8-5(11)9-4/h1H,(H3,6,7,8,9,10,11)	LRFVTYWOQMYALW-UHFFFAOYSA-N	C00385	MNXM174	R-ALL-30064	SBO:0000247	cpd00309
xan_e	Xanthine	C5H4N4O2	EX_xan_e, XANt	xan_e	META:XANTHINE	CHEBI:48517	InChI=1S/C5H4N4O2/c10-4-2-3(7-1-6-2)8-5(11)9-4/h1H,(H3,6,7,8,9,10,11)	LRFVTYWOQMYALW-UHFFFAOYSA-N	C00385	MNXM174	R-ALL-30064	SBO:0000247	cpd00309
xmp_c	Xanthosine 5'-phosphate	C10H11N4O9P	GMPS2, NTPP11, IMPD	xmp_c	META:XANTHOSINE-5-PHOSPHATE	CHEBI:57464	InChI=1S/C10H13N4O9P/c15-5-3(1-22-24(19,20)21)23-9(6(5)16)14-2-11-4-7(14)12-10(18)13-8(4)17/h2-3,5-6,9,15-16H,1H2,(H2,19,20,21)(H2,12,13,17,18)/p-2/t3-,5-,6-,9-/m1/s1	DCTLYFZHFGENCW-UUOKFMHZSA-L	C00655	MNXM298	R-ALL-111584	SBO:0000247	cpd00497
xtp_c	XTP	C10H11N4O15P3	NTPP11	xtp_c	META:XTP	CHEBI:61314	InChI=1S/C10H15N4O15P3/c15-5-3(1-26-31(22,23)29-32(24,25)28-30(19,20)21)27-9(6(5)16)14-2-11-4-7(14)12-10(18)13-8(4)17/h2-3,5-6,9,15-16H,1H2,(H,22,23)(H,24,25)(H2,19,20,21)(H2,12,13,17,18)/p-4/t3-,5-,6-,9-/m1/s1	CAEFEWVYEZABLA-UUOKFMHZSA-J	C00700	MNXM1860	R-ALL-2509848	SBO:0000247	cpd00530
xtsn_c	Xanthosine	C10H12N4O6	PUNP7	xtsn_c	META:XANTHOSINE	CHEBI:27327	InChI=1S/C10H12N4O6/c15-1-3-5(16)6(17)9(20-3)14-2-11-4-7(14)12-10(19)13-8(4)18/h2-3,5-6,9,15-17H,1H2,(H2,12,13,18,19)/t3-,5-,6-,9-/m1/s1	UBORTCNDUKBEOP-UUOKFMHZSA-N	C01762	MNXM687		SBO:0000247	cpd01217
xu5p__D_c	D-Xylulose 5-phosphate	C5H9O8P	TKT2, RPE, TKT1	xu5p__D_c	META:XYLULOSE-5-PHOSPHATE	CHEBI:57737	InChI=1S/C5H11O8P/c6-1-3(7)5(9)4(8)2-13-14(10,11)12/h4-6,8-9H,1-2H2,(H2,10,11,12)/p-2/t4-,5-/m1/s1	FNZLKVNUWIIPSJ-RFZPGFLSSA-L	C00231	MNXM186	R-ALL-29790	SBO:0000247	cpd00198
zn2_c	Zinc	Zn	ZNabc, BIOMASS_step3_c, BIOMASS_step2_c	zn2_c	META:ZN+2	CHEBI:49982	InChI=1S/Zn/q+2	PTFCDOFLOPIGGS-UHFFFAOYSA-N	C00038	MNXM149	R-ALL-442320	SBO:0000247	cpd00034
zn2_e	Zinc	Zn	ZNabc, EX_zn2_e	zn2_e	META:ZN+2	CHEBI:49982	InChI=1S/Zn/q+2	PTFCDOFLOPIGGS-UHFFFAOYSA-N	C00038	MNXM149	R-ALL-442320	SBO:0000247	cpd00034
gal_e	D-galactose	C6H12O6	GALpts, EX_gal_e	gal_e	META:D-galactopyranose	CHEBI:42741	InChI=1S/C6H12O6/c7-1-2-3(8)4(9)5(10)6(11)12-2/h2-11H,1H2/t2-,3+,4+,5-,6+/m1/s1	WQZGKKKJIJFFOK-PHYPRBDBSA-N	D04291	MNXM390		SBO:0000247	cpd00724
dgal6p_c	D-Galactose-6-phosphate	C6H11O9P	GALpts, PGALM	dgal6p_c			NA	NA		MNXM92233		SBO:0000247
gal1p_c	Alpha-D-Galactose 1-phosphate	C6H11O9P	GALT, PGALM	gal1p_c	META:GALACTOSE-1P	CHEBI:59011	InChI=1S/C6H13O9P/c7-1-2-3(8)4(9)5(10)6(14-2)15-16(11,12)13/h2-10H,1H2,(H2,11,12,13)/p-2/t2-,3+,4+,5-,6-/m1/s1	HXXFSFRBOHSIMQ-FPRJBGLDSA-L	C03384	MNXM336	R-ALL-30170	SBO:0000247	cpd19025
udpgal_c	UDPgalactose	C15H22N2O17P2	GALT, UGT_MF	udpgal_c	META:CPD-14553	CHEBI:9811	InChI=1S/C15H24N2O17P2/c18-3-5-8(20)10(22)12(24)14(32-5)33-36(28,29)34-35(26,27)30-4-6-9(21)11(23)13(31-6)17-2-1-7(19)16-15(17)25/h1-2,5-6,8-14,18,20-24H,3-4H2,(H,26,27)(H,28,29)(H,16,19,25)/p-2/t5-,6-,8+,9-,10+,11-,12-,13-,14-/m1/s1	HSCJRCZFDFQWRP-ABVWGUQPSA-L	G10609	MNXM89795	R-ALL-735682	SBO:0000247	cpd30770
tagdp__D_c	D-Tagatose 1,6-biphosphate	C6H10O12P2		tagdp__D_c	META:TAGATOSE-1-6-DIPHOSPHATE	CHEBI:58694	InChI=1S/C6H14O12P2/c7-4-3(1-16-19(10,11)12)18-6(9,5(4)8)2-17-20(13,14)15/h3-5,7-9H,1-2H2,(H2,10,11,12)(H2,13,14,15)/p-4/t3-,4+,5+,6?/m1/s1	RNBGYGVWRKECFJ-OEXCPVAWSA-J	C03785	MNXM1324		SBO:0000247	cpd29681
tag6p__D_c	D-Tagatose 6-phosphate	C6H11O9P		tag6p__D_c	META:TAGATOSE-6-PHOSPHATE	CHEBI:58695	InChI=1S/C6H13O9P/c7-2-6(10)5(9)4(8)3(15-6)1-14-16(11,12)13/h3-5,7-10H,1-2H2,(H2,11,12,13)/p-2/t3-,4+,5+,6?/m1/s1	BGWGXPAPYGQALX-OEXCPVAWSA-L	C01097	MNXM795		SBO:0000247	cpd00805
s17bp_c	Sedoheptulose 1,7-bisphosphate	C7H12O13P2		s17bp_c	META:D-SEDOHEPTULOSE-1-7-P2	CHEBI:9081	InChI=1S/C7H16O13P2/c8-3(1-19-21(13,14)15)5(10)7(12)6(11)4(9)2-20-22(16,17)18/h3,5-8,10-12H,1-2H2,(H2,13,14,15)(H2,16,17,18)/p-4/t3-,5-,6-,7-/m1/s1	OKHXOUGRECCASI-SHUUEZRQSA-J	C00447	MNXM1294		SBO:0000247	cpd00349
tag_mf_c	Triacylglycerol (Mesoplasma florum)	C57H110O6	DGAT_mf									SBO:0000247
ps_mf_c	Phosphatidylserine	C42H80N1O10P1	BIOMASS_step3_c, PSSA_mf									SBO:0000247
udpmann_c	UDPmannose	C15H22N2O17P2	MANT, UGT_MF									SBO:0000247
udprhmn_c	UDP-beta-L-rhamnose	C15H22N2O16P2	UDPRHMS, UGT_MF									SBO:0000247
CPS_MF_c	Capsular polysaccharide Mesoplasma florum	H392C198O126	Flipase_CPS_MF, UGT_MF									SBO:0000247
CPS_MF_e	Capsular polysaccharide Mesoplasma florum	H392C198O126	Flipase_CPS_MF, BIOMASS_step3_c									SBO:0000247
nac_e	Nicotinate	C6H4NO2	EX_nac_e, NACHORCTL3le
malt_e	Maltose	C12H22O11	EX_malt_e, MALTpts
malt6p_c	Maltose 6'-phosphate	C12H21O14P	MAL6PG, MALTpts
