# Supplementary material for: Genome‐scale metabolic modeling reveals key features of a minimal gene set
Source: Mol Syst Biol. 2021 Jul 20;17(7):e10099. doi: 10.15252/msb.202010099 (PMC8290834; doi:10.15252/msb.202010099)
Supplement: Supplementary file 7 — Dataset EV5 [file MSB-17-e10099-s007.xlsx]

## Sheet: Content
Dataset EV5 - Summary of gene expression and essentiality data
Sheet 1 - Gene expression MCC matrix according to transcriptomic and proteomic thresholds
Sheet 2 - Correlation score matrix (MCC x average number of expressed genes) for each pair of thresholds
Sheet 3 - M. florum gene expression status according to optimal expression thresholds
Sheet 4 - Tn-Seq insertion identifiers
Sheet 5 - Tn-Seq gene hits and position
Sheet 6 - Doubling time data of Tn-Seq insertion mutants
Sheet 7 - M. florum gene essentiality status according to Tn-Seq insertions and doubling time selected threshold

## Sheet: MCC expression
		Transcriptomic
		FPKM threshold
Proteomic	Normalized protein count threshold		0.0	30.0	60.0	90.0	120.0	150.0	180.0	210.0	240.0	270.0	300.0	330.0	360.0	390.0	420.0	450.0	480.0	510.0	540.0	570.0	600.0	630.0	660.0	690.0	720.0	750.0	780.0	810.0	840.0	870.0	900.0	930.0	960.0	990.0	1020.0	1050.0	1080.0	1110.0	1140.0	1170.0	1200.0	1230.0	1260.0	1290.0	1320.0	1350.0	1380.0
		0.0	0.0	0.0	0.0	0.0	0.0	0.0	0.0	0.0	0.0	0.0	0.0	0.0	0.0	0.0	0.0	0.0	0.0	0.0	0.0	0.0	0.0	0.0	0.0	0.0	0.0	0.0	0.0	0.0	0.0	0.0	0.0	0.0	0.0	0.0	0.0	0.0	0.0	0.0	0.0	0.0	0.0	0.0	0.0	0.0	0.0	0.0	0.0
		50.0	0.0	0.2966263672675708	0.25469841847105834	0.23162353394597887	0.20426745936205126	0.1758391136379766	0.16639896667429763	0.17593859818699356	0.16897916142295719	0.1693333709818858	0.15932341707730863	0.1514072725854026	0.14560307226996475	0.1426814841156388	0.13381663524999932	0.13006894944861788	0.1262827670444006	0.12013148390174383	0.11700618788082089	0.11144372929691677	0.10983020209171333	0.10738758789667802	0.10574339093631217	0.10408579065732956	0.10241407794865696	0.10157269556921024	0.09816798059411816	0.09469528283321975	0.10959451338736503	0.10799988033260886	0.10719770781203386	0.10477070884822975	0.10477070884822975	0.10395457096477426	0.09981576821533239	0.09728192164596938	0.09556953280360567	0.09383730516147479	0.09030829604192911	0.08850871076907077	0.08759947034754051	0.0866836485578572	0.08576102024121646	0.08389438604481894	0.08199752510060787	0.08103706075124291	0.0800681699696803
		100.0	0.0	0.3945955246680643	0.3571211578766646	0.32585942503306187	0.2992384667000748	0.2694030058141502	0.2594744364743223	0.25992209141429756	0.2442899735424138	0.2381425642428861	0.22467108583990908	0.21404075775152878	0.206261220862959	0.20235047184722757	0.19050740025841068	0.1855120411525114	0.18047289322740198	0.17230338145748234	0.16816158313701854	0.16080611092178554	0.15867659345150426	0.1554565841721323	0.1532917161892007	0.15111140680180973	0.1489148469403002	0.14781020696122654	0.14334658739724065	0.1388049053788619	0.1495982110377196	0.14742151217862653	0.14632653424302966	0.14301364300464992	0.14301364300464992	0.14189960213206068	0.13625007216913207	0.13279133229151638	0.13045389495545995	0.12808937734993953	0.12327222515223928	0.1208157633357806	0.11957463605431407	0.1183245251032144	0.11706512313722045	0.11451713849992476	0.11192789388292179	0.11061684514526599	0.10929429419693162
		150.0	0.0	0.42113653921874983	0.388839840144505	0.3761674580043085	0.33507691065209466	0.3104259540848807	0.2997500136020353	0.2939595704696561	0.27103657701676975	0.26799087171783903	0.25957885998937785	0.2463021534129623	0.23655704391654658	0.23164810979435219	0.22610157119437377	0.21993310932232663	0.2137049083143329	0.20359455112711197	0.19846204799414716	0.18933491670443967	0.18668935200932657	0.1826861993074348	0.17999281746755763	0.17727854215784855	0.17454227178546233	0.1841016143553913	0.1787530615360721	0.17331624788065653	0.18208015328833949	0.17943083242295638	0.17809810425075548	0.17406589196474298	0.17406589196474298	0.17270996176047484	0.16583376133988467	0.1616240326089577	0.15877907246204973	0.15590115216420886	0.15003806192745886	0.14704823376718107	0.14553762315163843	0.14401607826133045	0.1424832250177713	0.1393820018806968	0.13623056007203746	0.13463484610283324	0.13302513247234307
		200.0	0.0	0.42900707575739283	0.4054265547634018	0.4079931767114875	0.3711847970975696	0.33894512304551333	0.3439151264540534	0.3344934214177706	0.3072102620603207	0.3006278319150085	0.28946538603729244	0.2744253311790054	0.2633796168423539	0.25781332713666105	0.24965926632402538	0.24262729597011545	0.23552220779756058	0.22397676152338497	0.218109794183958	0.2076657572015854	0.20463572462232396	0.20004831631399486	0.19696008631658118	0.19384642195918034	0.19070597669572126	0.19935971153811882	0.19316789801776077	0.18686350901021623	0.1944445948465617	0.19133582553225367	0.18977039042863558	0.18502736347837925	0.18502736347837925	0.1834300352343399	0.17530994200306302	0.17032117635054406	0.1669415500077073	0.16351562159450925	0.1565121344619742	0.15292741064919207	0.15111255294290235	0.14928195974145486	0.14743503928272078	0.14368968043439	0.1398710266052308	0.13793232902705158	0.13597295086475475
		250.0	0.0	0.4269364042448893	0.4324252047808784	0.427456230107822	0.3830039208670885	0.36629492412291154	0.38189868220653633	0.36730248316376896	0.3474031533252003	0.3432741399683308	0.33584392605770697	0.3183767662544866	0.3055480786697309	0.29908313158401606	0.2876226647628443	0.2794242503566274	0.27113845184591556	0.2576694554232237	0.2508224823842323	0.23862930219524647	0.23509063775826625	0.2297321124243971	0.22612402583761404	0.22248559717265723	0.2188152178487222	0.22653129005698544	0.21924367402297384	0.2118174332555628	0.21812049037530123	0.21442432474357653	0.2125620266936028	0.20691496394214265	0.20691496394214265	0.2050115728245818	0.19532224185342031	0.1893575516220998	0.1853112743874467	0.18120476083104	0.17279392210294242	0.16847992267708684	0.16629340419928185	0.16408620167101737	0.16185750760811157	0.157332174906905	0.1527099286272805	0.15035986629054207	0.1479823237541478
		300.0	0.0	0.3966806476737863	0.4043805606393483	0.39628423225302994	0.3550027490449773	0.35549567246007296	0.3640862490283153	0.3521346980037506	0.33987614253168014	0.33160260227829685	0.320453567184602	0.3077021969794114	0.29291424229544955	0.2854344884169145	0.2705136043415846	0.2608917399684252	0.2511257679371868	0.23515449432761987	0.22698636245499054	0.22992155793253718	0.22579916155491342	0.21954364083828246	0.22437733813596533	0.220196189214956	0.21597254847009897	0.2231130335033252	0.224121976841928	0.23499822504574833	0.24068414861477425	0.23667578036479664	0.23465652151906435	0.22853495781522695	0.22853495781522695	0.2264721406202096	0.21597546306150237	0.20951750977647782	0.20513835414350465	0.20069551743785952	0.19160087919366442	0.18693895235184005	0.18457685534565185	0.18219295313278466	0.17978640295064596	0.17490173966774694	0.16991507266307956	0.16738078444797674	0.1648176113127867
		350.0	0.0	0.3976444075628259	0.40151252370031904	0.3978657478314482	0.35445255490625105	0.3601354380947023	0.36955198031736597	0.3673680811632921	0.3571506630512549	0.3459312607307433	0.33220112855487766	0.31743012631936895	0.30123607285919113	0.30055381248008306	0.2912551327960671	0.2808938028335357	0.27037726031794135	0.25317843473012913	0.24438246537901986	0.2458288622950997	0.24137516033451098	0.23461620216770485	0.23892219543799825	0.23439521783138567	0.22982158043531004	0.236593506652342	0.2366846853969705	0.24641440616961133	0.2515118620858368	0.2471085032995289	0.24488920124962274	0.23815666491971405	0.23815666491971405	0.23588638080859625	0.2243208509610672	0.21719365966477422	0.2123552737375793	0.20744181517614854	0.2085404442826802	0.2035584340416569	0.20103475277972294	0.19848819419105765	0.19591788083799472	0.19070222398575162	0.18537967786277898	0.18267551219627434	0.1799411089412937
		400.0	0.0	0.41515856251531136	0.4323805137991512	0.4431411472926626	0.3909658351482493	0.3893640833841941	0.4059465264929168	0.40697073305581244	0.3923535361309985	0.3783900845548176	0.36230025617626943	0.34571406528496423	0.3355884253685027	0.334227074711412	0.3229953656978316	0.3119263254227789	0.300698812831615	0.2823541832683316	0.2729808079072312	0.2731281909547951	0.268378728278237	0.2611739043455206	0.2650368054364722	0.26020835405682174	0.25533179666724487	0.2618040110548139	0.26112949045697503	0.26992615877997905	0.2745490058836987	0.2698225514516147	0.26744078624006756	0.2602170046633504	0.2602170046633504	0.2577816298633074	0.2453797446748056	0.2377412799645389	0.23255772685330542	0.22729541161653294	0.22750258425760994	0.2221561587999699	0.21944846285186856	0.21671663262959612	0.21395974923529584	0.20836688120796681	0.20266138062553385	0.19976345670876902	0.19683370127808283
		450.0	0.0	0.4103691022229106	0.42713715688792175	0.44033574159283606	0.3943048246135693	0.40000346746880905	0.4191687969492326	0.4179218627521272	0.406584360601987	0.3973930241153076	0.3866708486088489	0.3690081363933233	0.3580823483127666	0.35629241382550403	0.34381829999614005	0.33227317471503903	0.32056705634228494	0.30145033906139324	0.2916874914876553	0.29102344131626967	0.2860746399711684	0.2785691716400193	0.2821669243346348	0.27713532267150187	0.27205456436240427	0.27835920278689674	0.27720406295132505	0.2854444086730497	0.2897847277493137	0.2848419205229888	0.2823513502773465	0.27479850432536795	0.27479850432536795	0.2722525187503291	0.25929007960366535	0.2513087679202572	0.2458936729210856	0.2403972695998961	0.24004791452224522	0.2344574203206891	0.23162645538579213	0.228770496962885	0.22588859743838666	0.2200429114191375	0.21408065970596016	0.2110527967836395	0.20799200904180584
		500.0	0.0	0.39592500910240264	0.4179398834311713	0.4384314739743903	0.39162694386171687	0.39769891889573444	0.4124489411213665	0.4082563138948941	0.40547499115616903	0.39349297189482546	0.3871214746234071	0.3675395025416001	0.3551433308250609	0.3525750099524442	0.3376950543586838	0.3251263176186838	0.31235962746788004	0.29946680924592345	0.28888570032540584	0.29498947255010766	0.28966519083431047	0.29012167082970575	0.29335831734707546	0.28800797873545425	0.2826042815923924	0.2886979271960317	0.2868288151001005	0.2942827783697274	0.2982197822902643	0.29291735570903976	0.2902445387195655	0.28213457737008474	0.28213457737008474	0.27939924041505776	0.2654598558821559	0.2568656080768309	0.2510293482646072	0.24510084382353564	0.24379195319192376	0.23772987524184172	0.2346575102889647	0.23155618995572896	0.23976050388827386	0.23361790653109055	0.2273540538519977	0.22417352519321332	0.22095876668726455
		550.0	0.0	0.3995698311765835	0.41612692634285414	0.44080853829677846	0.4010098241149441	0.40924646257924757	0.4211331676932984	0.42138489840171695	0.41594652620314354	0.4022281892078683	0.3942734738978655	0.37343051779346065	0.3600805748832287	0.36430214811156264	0.3481383607373489	0.3350316748619295	0.32171607778680383	0.3079019934818677	0.2968547197949018	0.3020641972139114	0.29649242179839586	0.2965535027417599	0.299515873402015	0.29390556202651225	0.288237981334008	0.29417954864796625	0.29174628044514705	0.2985968712571623	0.30222367669933203	0.29662472301200926	0.29380138970071795	0.2852302809809559	0.2852302809809559	0.28233785253042354	0.2775589670606481	0.26866149562179337	0.2626203749781068	0.2564846882677828	0.25473098918375353	0.24845346810657343	0.24527227056389084	0.24206134404861307	0.2501313333688456	0.24376495923327893	0.23727375208904034	0.2339781225408748	0.2306472666804086
		600.0	0.0	0.3997718817483253	0.4151068564282381	0.446991156276235	0.41815970715820333	0.4210564019604475	0.43511205596063773	0.43276517587420343	0.4364579528255148	0.4204443277940975	0.4104256078614754	0.3879196233447166	0.380534472859266	0.3841905058755531	0.3738394858336547	0.3601176558476047	0.34618291146682906	0.33136450198277223	0.31981156254001863	0.3241141870181807	0.3182839543747638	0.31795088600123894	0.320647354550059	0.31477370792747084	0.3088412553200947	0.3146456251585051	0.31167163460037073	0.31796964607338357	0.32131701890184333	0.31544081958976344	0.312478022413837	0.30348497497643173	0.30348497497643173	0.30045066410696414	0.29494758682552263	0.28560957688637995	0.279270750974492	0.27283392156895214	0.2704616323021132	0.263871212846076	0.26053192788748913	0.25716177283968666	0.26506600380923956	0.2583750047395223	0.2515539262325138	0.24809127244889173	0.2445919299864603
		650.0	0.0	0.4065743290602157	0.4165458484796545	0.4439906423185154	0.4160418260534806	0.41612976793191975	0.4296205611655127	0.44170824909971657	0.43884731028218704	0.41828639460400074	0.4179534531788575	0.3993388912012297	0.4041905017863919	0.4068759937974651	0.40098562282730343	0.3936761345582636	0.37857036248731774	0.3618795068839839	0.3493509824011963	0.36040794656287845	0.35414076453179083	0.35318994626805017	0.3554862559645114	0.34916779150006505	0.34278778604767435	0.34841074783826503	0.34457498917856333	0.35004536174407536	0.35297513079521753	0.3466323641763972	0.3434348289454596	0.33373143062010996	0.33373143062010996	0.3304581965774804	0.32379231743605363	0.31371293540120576	0.30687294672706533	0.29992902701661106	0.29657671821459125	0.28945996795692136	0.2858547075648954	0.282216618777335	0.2899067404445326	0.2826705166359796	0.2752952771226692	0.2715519835110949	0.2677695079175801
		700.0	0.0	0.40415383960277285	0.41595284000909327	0.44301260095439765	0.4106294458077478	0.4132240394571844	0.4302803186719094	0.4406315863910928	0.43497881711550457	0.4192009882939597	0.41726101744779265	0.3972413697204003	0.40109420933737205	0.4032639333753984	0.39569142957440406	0.38762121347325396	0.3716966113373569	0.3536584165495106	0.3404055022928733	0.3502581194481626	0.343593783094071	0.3420645923767737	0.34397581668478083	0.33722976733475635	0.33041222228343964	0.3358466578427495	0.33112790292418776	0.335703836258868	0.3381675109252434	0.3313086138952208	0.3278472973425804	0.31732814872891646	0.31732814872891646	0.31377439829064935	0.30567308587902997	0.29464620827778787	0.28714449412480647	0.2795125005928384	0.27473781448423024	0.26684009648711304	0.2628306560902878	0.25877867729543946	0.2660886360676486	0.25797250317401876	0.24967013774670496	0.24544398667642636	0.24116484464235646
		750.0	0.0	0.3868425767367875	0.4080066297510248	0.43003531565680264	0.41199245762508896	0.42402905580786265	0.439178872564464	0.44825553629433484	0.44057761891376446	0.42339175093745307	0.4202099539091747	0.39909271324000967	0.4094899340114862	0.41134537429881124	0.40274377000094946	0.3942097207322844	0.377779324302608	0.3589364065230327	0.35346202678437294	0.36289598619199087	0.35607281043213057	0.35433791970001294	0.35612282663160855	0.34921513195176895	0.34223486411228826	0.34762294591189186	0.34261092695135	0.3469269354212074	0.34925980597653705	0.34223177107753944	0.3386853266740286	0.3279084339897013	0.3279084339897013	0.32426794517841473	0.31576638425148407	0.3044702372745055	0.296786350826321	0.2889699012487801	0.28386245618703243	0.27577323356192235	0.27166695910181055	0.2675173913460081	0.2747745324588156	0.2664600627363361	0.25795592989421406	0.25362752603460437	0.24924517056301282
		800.0	0.0	0.37417716994017325	0.40424523565420106	0.42657366584273426	0.4165822737378877	0.4255257935155073	0.4383085050588096	0.4457547162450904	0.4354032368249822	0.41630255739077743	0.41139118407534386	0.3887197438914246	0.3980606036536923	0.3993470586576941	0.3965242494550867	0.38724042455878666	0.3699900651739363	0.35794223771676753	0.3519066769259021	0.36041544020997196	0.3532654772640563	0.3510751468088293	0.35256459089662595	0.3453085753827898	0.33797282457010674	0.343227935395514	0.3375231998662435	0.3411632976470831	0.3525765400728574	0.34524527418143447	0.3415448464807858	0.33029591353888615	0.33029591353888615	0.3264945286758973	0.3172129914926896	0.30539147396846456	0.2973451083836156	0.28915549408649005	0.2833246364023918	0.27482552635987245	0.27050883750846877	0.2661449859373402	0.2732449703465921	0.2644820597672768	0.25551086655924854	0.25094134865643974	0.24631246590047687
		850.0	0.0	0.359837376608166	0.3862328271675529	0.4086214279571602	0.4123685541285056	0.42392230885602	0.4403657747395031	0.45253533263499013	0.4462164774092127	0.43228743776762607	0.4260879293496803	0.4022475326387245	0.4109017047357455	0.4118144736408782	0.4077922451289123	0.39793556160784094	0.38801223807039653	0.3752464694499571	0.3688484341891525	0.3768501528589221	0.36948643182442525	0.36703376873742477	0.36836791344594993	0.36089432785127357	0.353339467808966	0.3585472246662352	0.3524629200833738	0.35578431261621585	0.36710357707818825	0.35954549993577023	0.35573088846341766	0.34413611590405246	0.34413611590405246	0.34021830314860835	0.33041644629819755	0.318233321162909	0.30994217698999194	0.3015045973498583	0.2952446926093417	0.2864880379211384	0.28204106673717627	0.2775458781696806	0.2845941816165617	0.27556450153870415	0.2663217533885749	0.2616145458209447	0.25684663021741627
		900.0	0.0	0.3569220542048519	0.39395381256654055	0.41326740504929554	0.42119025281016015	0.43130472738182957	0.44670791066132826	0.45819152155836	0.4507446204029308	0.43602665664632834	0.4291294270214426	0.4046483482814671	0.4129132275900205	0.4136130612939282	0.41664877575081827	0.4065791243327603	0.3964414212977703	0.3833409052100796	0.3767738807493318	0.3845457739975982	0.37708100647106124	0.3745068845584887	0.37577020516355525	0.36819377940110587	0.3605353406738111	0.3657233607843998	0.3594623356519267	0.3626386089450381	0.3739190851864287	0.3662538899950072	0.36238534826282326	0.3506272159143269	0.3506272159143269	0.34665440204484005	0.33660972781651416	0.3242557716493306	0.3158489718256883	0.30729421591704686	0.30083479366071864	0.2919564386599395	0.2874478970789424	0.28289063495765565	0.28991792662192944	0.28076220284381176	0.2713911301767665	0.2666188487005056	0.26178521865661264
		950.0	0.0	0.37007401747448465	0.40131163584363405	0.4245586436866964	0.43937776770581216	0.44527552270114734	0.4575751655839058	0.47356175594230276	0.4696622097698563	0.4528297291996979	0.44409383531043967	0.4252598832827259	0.4326869396724439	0.4329214187575641	0.43453816432686054	0.4237296088349856	0.41284014746350645	0.3985438608072135	0.3913636104300704	0.3982554597267761	0.39042064604617566	0.38738378209531976	0.38836806658821016	0.38040698808725243	0.37235867796480315	0.37745368543897695	0.3798353764573353	0.3826034006180296	0.39378864120433166	0.38580877981395884	0.38178180197181866	0.3695436986822652	0.3695436986822652	0.3654092662085381	0.3546610569751991	0.34180510116532054	0.33305838147991906	0.32415918670084964	0.31712407344558113	0.3078879900808747	0.303198444841094	0.2984586840825135	0.3054356059930385	0.29590943937002906	0.28616115442208545	0.28119756014780234	0.27617071505604207
		1000.0	0.0	0.35657529526922804	0.39052172342330776	0.407551905905893	0.4178781418256091	0.42609954147051077	0.4548289306592744	0.4690034747400291	0.4688143188543818	0.4498072765201296	0.44637206688874076	0.4333876382855614	0.43997674522594743	0.4397430991154236	0.4399067556556902	0.4283418893563103	0.42484764384881274	0.4095214944454129	0.4018116236752261	0.4079551601541689	0.399796196450358	0.3963586577059137	0.39710304836714017	0.3888038821072609	0.380412516742443	0.38543059844546523	0.38730345019900675	0.38954703402376567	0.4005653106121953	0.39221046199951953	0.38799328292833624	0.37517304362303583	0.37517304362303583	0.3708405112190948	0.35917766273531354	0.3456797321316251	0.33649114340099867	0.3271379609158503	0.31927332976605005	0.3095425843356342	0.30459954590330046	0.299601936496991	0.3064405928138591	0.2963774331701177	0.2860713145997952	0.28082032353720277	0.27550003380540977
		1050.0	0.0	0.3456489831622377	0.3777648730037319	0.4040367913231723	0.4245410387749583	0.43732161351903825	0.4649045340729263	0.4782927643345403	0.4767842296081896	0.45678206410873456	0.45253035691309274	0.43881397938039585	0.4449551180873282	0.44446881072624145	0.44385031792630164	0.431870701141199	0.4280025067669759	0.4119918242851923	0.40392655492667195	0.4095487440569458	0.40117180507877376	0.3974573902637184	0.3980324108401327	0.38950313467099795	0.3808774618679093	0.3858353658240389	0.3873420751423327	0.3892042606948946	0.4000872757510082	0.39146911905071347	0.3871179530794624	0.3738858038850853	0.3738858038850853	0.3694124661350617	0.35708296513443544	0.3431206845910506	0.33361041571798444	0.32392495689185047	0.31543251973252384	0.30533322538186614	0.3002004656686305	0.29500927877339783	0.30172569275841604	0.29125581789211746	0.28052438941843844	0.2750531596263102	0.2695072120892143
		1100.0	0.0	0.32924496565678046	0.37153271968288376	0.39897984326069846	0.4286458485337604	0.43852642596445857	0.4640236373740658	0.48267652169344966	0.4858002292055844	0.464170614949627	0.45857175149093293	0.4512016471020124	0.4567377367896621	0.45590537612396886	0.45422573821801265	0.44984350569830756	0.44560078456007296	0.42888370524525177	0.4204616963277253	0.4256584885000864	0.4170551633287529	0.4130915170364178	0.413531049366421	0.4047711908505314	0.39591310103369365	0.4008504921889357	0.40208303641712356	0.4036707460773558	0.41451797148159697	0.40566087603223805	0.4011893489668131	0.3875923436674633	0.3875923436674633	0.3829960686009237	0.37015038758065966	0.3558056596015914	0.3460361590530345	0.33608779189589566	0.3271761538945817	0.31680334255308423	0.3115320767106527	0.30620116078091947	0.3129005410434777	0.30214701752050144	0.29112639418158964	0.28550834454597296	0.2798140123476747
		1150.0	0.0	0.31595014328182053	0.36128835767072326	0.40813639913239713	0.4465506513720723	0.4596281680835453	0.48296556012622677	0.5002151348346485	0.500867276113768	0.47725720564577145	0.4775402304370618	0.46899779505485234	0.47381641610229436	0.4725674935903042	0.4696164001057309	0.4646352258913949	0.45978369511090583	0.4419241494844605	0.43291521431595503	0.43733882955968567	0.42836500126809895	0.4239652747687948	0.42415294922986874	0.41500737917124325	0.40575801747012546	0.41063039090801173	0.42105890513993155	0.4223049191950535	0.4331212313765724	0.42395355325121775	0.41932556302893587	0.40525420960602765	0.40525420960602765	0.40049808519799934	0.3869895136105961	0.3721474489385902	0.36204078275429874	0.3517504163009654	0.34230238020300735	0.3315737399843927	0.32612226231392927	0.3206095266145631	0.32729616425357416	0.31617363568791673	0.30477671925024163	0.2989676017730512	0.2930801442846027
		1200.0	0.0	0.30497550637991394	0.34858029296749743	0.3923124924086632	0.4414015580732971	0.4523588211615931	0.4808692081675696	0.5040211450147216	0.5030777897936441	0.4781723458219922	0.47743479047665344	0.46796542696423904	0.47216804652325384	0.470568018807874	0.46651257694696063	0.46101055820469705	0.45561938372198935	0.43676477455343016	0.4272331111314744	0.4308657493905115	0.42156827560472965	0.4167482118018858	0.4166741488526232	0.4166641105172282	0.4071500425023397	0.4119682392421403	0.4220936377570681	0.42294134245198817	0.4336364550591374	0.42417455254686154	0.4193969298601186	0.40486593269816895	0.40486593269816895	0.3999528117299303	0.38571853279169266	0.3703606170017728	0.3598970006914583	0.3492382732443161	0.33911384647138776	0.32797816486826864	0.322317316435946	0.3165910693145242	0.3231626968993181	0.3115925665024957	0.2997281258555416	0.2936771238881027	0.2875419796605486
		1250.0	0.0	0.304192070281185	0.3449284014546253	0.40381468626271777	0.45010808690114196	0.45847613074696414	0.49210111236899723	0.5142248249092801	0.5185116022987054	0.49215247418594743	0.49036613177715355	0.4799392103125198	0.4835603467550889	0.4816182409742071	0.4765133243445496	0.47051166837323566	0.4646108659307611	0.44479093639824274	0.4347612645603537	0.43774051367610833	0.42812524185093176	0.42293199682854354	0.4226424794098169	0.42241399259126433	0.4125631892935138	0.4173266335586651	0.4271119139668185	0.4274885793676684	0.43806372692009987	0.4282336324368737	0.42326907168158456	0.4081651497198165	0.4081651497198165	0.4030567941883865	0.3879421672198065	0.37194873119205485	0.3610468208906453	0.3499370352630458	0.33901030707629054	0.32738095024371616	0.3214667607859189	0.3154825733579684	0.3219401880160833	0.30983200390974586	0.2974074836913493	0.2910674724927216	0.2846369178688135
		1300.0	0.0	0.2950455955169802	0.3410605969240132	0.41049602795045176	0.4616728255193266	0.46850247312265436	0.5012048593835109	0.5227146807539211	0.5258373262942634	0.4984659657614896	0.4959329600371962	0.48482063575090606	0.4880150405966017	0.4858229713947995	0.47994329839913075	0.4735722029291472	0.4672921166167551	0.44675702420396685	0.4454006485857078	0.44812345838763207	0.4383502816441399	0.43299330841979417	0.4326194973795897	0.43230674459229745	0.42229414844939817	0.42705408172246	0.43674976899891316	0.43695919605818023	0.447532943176205	0.4375373967895342	0.43248944948659335	0.41713257040950474	0.41713257040950474	0.4119389173217768	0.3964781275096848	0.38021879998751346	0.36913645039106646	0.3578434818834478	0.3466372937889873	0.3348169298951336	0.32880592621174537	0.3227240060927464	0.3291831345726586	0.316876462238241	0.3042492767109242	0.29780625537532907	0.2912715072801361
		1350.0	0.0	0.29476184579526565	0.3393633592602336	0.40671432977640626	0.45644187116539514	0.4685706819031348	0.5003516969039324	0.5212128504802752	0.5230966847635442	0.4946582044401948	0.49126970840031114	0.4873139491775062	0.4901318223685436	0.48771963479283054	0.48961201146441463	0.48304318243534927	0.47656494789898146	0.4556400886258624	0.45414711561464155	0.4566624158347774	0.4467586512845461	0.44126744742296853	0.4408251147530817	0.44044387777935123	0.43029747880184827	0.4350557307830616	0.44468106713432587	0.4447547810084184	0.4553299879462876	0.44519767247695463	0.44008079203707223	0.4245147902346293	0.4245147902346293	0.4192506168647056	0.4035050141030947	0.387025842062629	0.3757942896747495	0.36434983940099225	0.3529140328554186	0.3409357059826949	0.3348446320237873	0.3286818786004649	0.33514382223611666	0.3226729942604405	0.3098781834128768	0.3033499558465164	0.2967290183597815
		1400.0	0.0	0.28742225089494117	0.330877260150593	0.39627839968715006	0.4444984610899735	0.4550062758590128	0.48555760849005614	0.5055047647496108	0.505638926557797	0.4757117687781225	0.47103786819938537	0.465957355848683	0.4679275311029117	0.4650400418610993	0.46545565004551026	0.4581625730652616	0.45092165410301677	0.4286109273940385	0.4264394990788459	0.4277142926405807	0.4173590630571808	0.4112346845377457	0.41037764272950616	0.4095693540922855	0.3989144120563344	0.4034815776893794	0.4122393565068505	0.4216741213453227	0.4319098904245818	0.4212789431414203	0.4159064731967145	0.3995469014445411	0.3995469014445411	0.39400875659831425	0.3768925822097729	0.3594756541812704	0.34758582797135285	0.33545406299705555	0.32263090650803383	0.3223138737327125	0.31592212273661463	0.3094512723469235	0.31568578863830743	0.302559963203115	0.3023639805571689	0.2956117102519167	0.3023279775554379
		1450.0	0.0	0.28353611224810615	0.3318970027607183	0.394049772656244	0.4469064688538239	0.45532600284183183	0.484472095520755	0.5034282218318266	0.5016402005886447	0.47003410930160433	0.4640283081006793	0.45780529345841076	0.4589536134916266	0.4555934421798983	0.4546022144542521	0.4465960402553116	0.4386121931322275	0.41492310617364037	0.41212387754969254	0.4122864396295644	0.4014775383405999	0.39475958522423066	0.39353059245460786	0.39234092423993683	0.3811857849589961	0.38560755210849124	0.40390671369980685	0.41279992947162536	0.4228110466230495	0.4117153920888189	0.40610577086102023	0.38901426739353934	0.38901426739353934	0.3942609741923587	0.37631626076281344	0.3582985787850543	0.34599340169158205	0.33343330547128675	0.31984478750395334	0.3191927731519834	0.3125596217032239	0.30584270893442117	0.3119669315339899	0.2983262920874049	0.2977392842976078	0.29071079117658405	0.29729359307301134
		1500.0	0.0	0.2798474204362388	0.3276526711348029	0.38881417928972606	0.4409310350288167	0.4554885101621479	0.48416271727410315	0.5027858606583053	0.500347389871367	0.47588114140627563	0.4696358794331218	0.4632187942636266	0.46424708872412307	0.46081173702272676	0.45962825981212013	0.45151242348684656	0.44341847592567246	0.41951046251584334	0.4166354421832633	0.41668328147629274	0.4058000131990148	0.39900627118370474	0.3977388759044941	0.3965107648956722	0.38527911921262603	0.38970054804228815	0.40800013068317403	0.4168570770527635	0.426870813383619	0.41569730453128934	0.41004841265426634	0.39283764085197015	0.39283764085197015	0.3980860134062125	0.379980470996401	0.36183760984346947	0.3494473468349507	0.3368007520320855	0.3230816068817348	0.3223868313400004	0.31570812357890365	0.3089451889191597	0.3150720276324285	0.3013377753395473	0.3007060758323941	0.29362937763265207	0.3002155024434124
		1550.0	0.0	0.27971603578377585	0.326123221141615	0.3851389084624671	0.4358190916524225	0.4488753734726145	0.4764452228069667	0.49426452494332723	0.4902567320862542	0.4644833979185717	0.46509757477886676	0.45789728752993875	0.45836473332902056	0.45460505722096184	0.4524603764581425	0.4438540388392016	0.43524925532049363	0.4103895949406646	0.40708471398503887	0.4063733292427892	0.3951755383828765	0.3879736069503084	0.3864517670325833	0.384962798732332	0.37338474226628515	0.3777089061593213	0.3956044145794593	0.4039485852512072	0.41373538940204513	0.4021583799040529	0.4072022829556991	0.3895499250574036	0.3895499250574036	0.3947340061352515	0.37593207462869105	0.35729011329507204	0.3445534031382511	0.3315483584889105	0.3171696166808658	0.31617462760662235	0.30929095355466857	0.30231870427504554	0.30833345919724825	0.2941588273534876	0.293171558957628	0.28585671127735046	0.29230659562148714
		1600.0	0.0	0.28333079336635053	0.3288931021951931	0.38675263124301934	0.4367361277218052	0.4490988578375696	0.4761902924720502	0.49367160459248527	0.48899633453163766	0.4626620824244534	0.4628451810416257	0.4634611260991602	0.46380458675148706	0.45996659686379227	0.4576225422454943	0.44890132178226644	0.4401811323116279	0.4150907948307629	0.4117066583335252	0.41087569185846234	0.3995990617865796	0.39231723307497496	0.39075512322128425	0.3892258255506994	0.3775665631294562	0.3818908171026915	0.3997885422500703	0.4080954592943621	0.4178858794090547	0.4062260755063834	0.4112721428770879	0.3934936430196277	0.3934936430196277	0.3986801372151327	0.37970865408920584	0.36093414088085735	0.3481072935586824	0.33501058055657107	0.3204939322875596	0.3194541683795884	0.3125221466284251	0.30550104347464546	0.3115191482491197	0.29724508826733925	0.296210872715171	0.288844778729125	0.2952987192579716
		1650.0	0.0	0.28149356757763516	0.32677413641226094	0.3841296363439066	0.43373838116638924	0.44568763603522765	0.4724611532094715	0.48970568433229444	0.4845673706066192	0.4578472813720611	0.45770614826195627	0.4580410911205235	0.4581621297646432	0.45419834389724595	0.4514662009244189	0.442552609077435	0.43363000000985524	0.41746561979280394	0.4140415335296035	0.4131503925751829	0.4018338334579223	0.39451163896523367	0.3929292342999634	0.3913796127043711	0.3796792215181702	0.3840036241990314	0.4019028923900069	0.4101912679218183	0.4199837411078188	0.40828200937074627	0.4133292861365983	0.39548690651376534	0.39548690651376534	0.4006747386181391	0.38161751032857877	0.36277586908453674	0.3499033723081981	0.3367602331481133	0.32217386506882634	0.3211115526867346	0.3141550442760338	0.30710919770560835	0.31312913148954935	0.2988047137028784	0.29774685704017745	0.29035480789558776	0.2968109431695406
		1700.0	0.0	0.27965331987606334	0.3246517193357309	0.3815020411312602	0.4307352921368221	0.44226956390729955	0.468724287442909	0.48573134158511694	0.4801279973385321	0.45302005406219903	0.4525533536585366	0.45260614418523265	0.4525038481348749	0.44841368516307556	0.4452918139560452	0.4451017240118239	0.4361201739158622	0.41985693311754746	0.41639267766836346	0.4154411004367795	0.4040842658421512	0.3967214216640851	0.39511861324927167	0.3935485591989146	0.38180668170124854	0.3861313033396691	0.40403240916202854	0.41230230040827975	0.4220969928021596	0.4103529723766876	0.41540154479021024	0.39749473539160196	0.39749473539160196	0.4026839944492834	0.3835403615081881	0.3646310127689318	0.3517124715270015	0.3385225036452683	0.3238658941635766	0.32278092347732906	0.31579971568918475	0.30872891048971496	0.3147507777468741	0.3003755644012358	0.29929395237662165	0.29187572230310466	0.298334165314291
		1750.0	0.0	0.27782215478112726	0.32111485810702345	0.3752668183833855	0.4226624502576548	0.4393886000032075	0.4645511503694517	0.48808486498625303	0.4808980168674563	0.46036462242260023	0.4591192428249101	0.45853670613723196	0.45795187176517765	0.45357038744950934	0.44963987511897735	0.4491082295745839	0.4396799903147463	0.42265520109019833	0.41884607761381565	0.4173196834096586	0.4056735322613283	0.39797382739782333	0.3961773760371454	0.39441031261923404	0.38235888398321877	0.3866360657840928	0.4043428958735373	0.4122965486886923	0.42198565003960425	0.4099003136665813	0.414892583374207	0.3964542585608633	0.3964542585608633	0.40158209943935963	0.39337235427246975	0.3741154623587661	0.3609605597897852	0.3475301920069312	0.3325142616064221	0.33131428448265005	0.324206273968291	0.3170073310425233	0.32304048084246373	0.30840448661366865	0.30720231367628453	0.2996496702988491	0.30612139921117476
		1800.0	0.0	0.2741310375577007	0.3168519529483216	0.36997662653184404	0.4166109458350547	0.43970878200335795	0.4643813107019991	0.4876010281317772	0.48746302049681856	0.4665829069716772	0.46510858350930046	0.46434769381601726	0.46363198123790494	0.4591668057958642	0.4550245561676629	0.45440883279551764	0.4448567565248567	0.4276239428005927	0.4237308225001233	0.4220787320627308	0.4103468950031378	0.40256140257335316	0.4007222381376093	0.3989123955331952	0.38677264459157285	0.3910510039264315	0.4087646121402572	0.4166810651885932	0.42637634764903337	0.41420091606972226	0.4191966722821574	0.4006210273951848	0.4006210273951848	0.4057526299823596	0.39741113246341586	0.3780108449189709	0.364758413227965	0.35122884390976966	0.33606523639014885	0.3348184187542507	0.327658079993797	0.3204062560001262	0.32644469970336604	0.31170108576895994	0.31044981664529653	0.30284170220274215	0.30931959029063744
		1850.0	0.0	0.26670611627137236	0.3082768966874475	0.36640077370681784	0.41155390865570235	0.4331938276194389	0.45671825987304404	0.47916841958755446	0.485243151038035	0.47125922698153283	0.4691000392509586	0.4677764031042627	0.4752432298295593	0.47060746867773656	0.4660351372850918	0.4652488500483409	0.4554437432102592	0.4377856339760883	0.43372142802024477	0.4318141917186832	0.41990620431165615	0.4119451814805288	0.41001904799576055	0.4081221084645533	0.3958007775340099	0.40008241936571304	0.4178134752286783	0.42565617726373595	0.435366018837669	0.4230054059367845	0.4280092753422202	0.4091513795102755	0.4091513795102755	0.41429168159299923	0.40568136162802154	0.38598633471085375	0.3725334269073643	0.35879993330343335	0.34333379414639065	0.3419917646779214	0.33472385208271727	0.3273633144749663	0.3334137534119662	0.3184488965240474	0.3170978421369264	0.30937568929621184	0.31586741860014195
		1900.0	0.0	0.27070515003316964	0.31727142951482823	0.37186862247083774	0.42930252046996537	0.44918861955645123	0.47153085942947065	0.49330128474885077	0.4979543819956366	0.48276770248224526	0.4796675737254462	0.4775811119342603	0.48459480909352903	0.4796047195052846	0.4831957199276271	0.48214710982162684	0.47194813487377724	0.4536273668738097	0.44929824831123943	0.4469982053073717	0.434813248819725	0.42657836241416525	0.4245176405421873	0.42248593220194264	0.40987906966325893	0.414168087850828	0.4319356085608756	0.4396693481866013	0.4494068427192854	0.436755147077523	0.4417742042483964	0.4224726340874592	0.4224726340874592	0.42762909862174364	0.41860131468104755	0.39844298119598803	0.3846749101303324	0.3706208056375419	0.3546817026402634	0.35319274703527376	0.34575569358178054	0.33822421449166135	0.34429637295459414	0.3289836411956596	0.3274786334314967	0.3195771658099524	0.32609368985387566
		1950.0	0.0	0.2688520092531064	0.31514209035975	0.3692246635509045	0.42630270263891057	0.44577997394961366	0.4677877823033777	0.4893275595527702	0.4935187843488009	0.47794799351226014	0.4745013621391353	0.4721151049488887	0.4789132302347298	0.4737876823844385	0.4769874537289399	0.4757540510017187	0.47477628955372225	0.4563420110094398	0.4519677102341862	0.4496009417958043	0.4373682451926808	0.4290864037151571	0.4270027361816353	0.42494805350129755	0.4122919719957794	0.41658252127046247	0.43435738589238	0.4420731645538868	0.4518159835954822	0.4391141252175347	0.44413608520470776	0.42475805481232215	0.42475805481232215	0.4299175963568646	0.42081846731788647	0.4005802901206895	0.38675790191845594	0.37264853826519245	0.35662823112984815	0.3551142762488654	0.34764806889337085	0.34008712453836015	0.34616336182436347	0.33079066763940795	0.3292594685369469	0.32132709227091977	0.32784824544360847
		2000.0	0.0	0.25764401066830184	0.3022661765603291	0.3532277934907104	0.4081558047797925	0.4251440261703141	0.44511823164537995	0.4652581112436818	0.46662999610964456	0.456995172316867	0.4601745294993837	0.46509514898840576	0.47108837844388374	0.46540781716025775	0.4671343321946681	0.4651990309248831	0.46349052276137054	0.44354867026716654	0.4384551255802379	0.4451188986390154	0.44278543514311086	0.4340781649934314	0.4317593702191186	0.42946601728901906	0.41640302979511457	0.42065276456977757	0.43826209179003867	0.44563618090292056	0.4552907189507691	0.44214717810794274	0.4471218329584444	0.4270586220945114	0.4270586220945114	0.4321658926955316	0.422235182518803	0.4012424064983578	0.38689912804488574	0.37225330054629124	0.3553115468772211	0.35341651947583114	0.34565019641254136	0.3377835794725835	0.34376085085244845	0.32775063657922715	0.3257761964649305	0.3175032002788044	0.3239015546863484
		2050.0	0.0	0.25226647798827095	0.29460928384135926	0.3416853994970841	0.40162149968651734	0.42353816370166175	0.44938660146431064	0.4684355986302269	0.46750324837213036	0.4560615464429823	0.4577754828300209	0.46150289355704793	0.4666162336531778	0.4603066856590344	0.4604111273228019	0.4576989572919346	0.4551842428279336	0.43354001350721844	0.42764807936033217	0.433138955623839	0.4303684373105559	0.42088648788650007	0.41810566725220494	0.415339717683195	0.4015841325701964	0.40569153542416564	0.4227107063252343	0.4292396439817884	0.43856342629921335	0.4246310321837489	0.42942785069228495	0.4081254613448871	0.4081254613448871	0.413037649555642	0.40136063224805474	0.37895352230356943	0.3636248636908058	0.34795643298780143	0.3291031542840492	0.3263205125109712	0.31796209715325296	0.30948982487359505	0.3151170402446826	0.2978267001244991	0.2947869335585507	0.2858171467124295	0.2917858984133512
		2100.0	0.0	0.25454135313904935	0.29571652454207636	0.34100100194913086	0.39995416060816386	0.4284723754059542	0.4536645290071745	0.4722809016621558	0.4704120628623706	0.45823456929546347	0.4681265210926319	0.47160381018282044	0.4765553879058468	0.4700875478511008	0.46988045067843187	0.46701335263315186	0.46434455884395004	0.4422985327673709	0.4362473892025583	0.4415947830092113	0.43874499077938256	0.42909732105094606	0.4262364163119415	0.42339019740572553	0.4094585118540176	0.41357319716119945	0.4306257072263731	0.4370952449020825	0.4464413386718195	0.43232869855274947	0.43713743508462544	0.4155598671113217	0.4155598671113217	0.42048445769508896	0.4085523860668957	0.38585653257433417	0.37033112472923835	0.35446225598937603	0.3353141887681289	0.3324405876657971	0.3239757976459314	0.31539591706372305	0.3210377968423177	0.3035279367228766	0.3003913667473479	0.2913079915994345	0.2972926589941061
		2150.0	0.0	0.24503453914846965	0.2847604108120911	0.32728914142728444	0.3844980862659847	0.41102164145619424	0.4345307969182341	0.45192195573285604	0.4559395008832426	0.4506200865046369	0.46823068447444244	0.47084931256697105	0.47517292309815934	0.46824094941648264	0.46686534697650434	0.46343516862465917	0.4601831818753669	0.4368798875231875	0.4302470213090526	0.4347652640744601	0.43159847947470875	0.4323451557143366	0.42924800941974445	0.42616171182604945	0.4118175385695089	0.4158923497357557	0.4327824042155746	0.4389080992806175	0.44816631640567345	0.4336037667890972	0.4383650271564565	0.41608844146892415	0.41608844146892415	0.420960083148097	0.4081779623597958	0.38470890499512433	0.368649059171239	0.35222917141833143	0.3321319312186881	0.3288640329773338	0.320089597257131	0.31119413783648425	0.3167317402199407	0.2985625812219656	0.2949643345767297	0.2855278255981542	0.2913819334660146
		2200.0	0.0	0.2493462329191944	0.2960085061887555	0.3370790711899967	0.3936984169696578	0.4197003500782557	0.4428726977541358	0.46006530602997253	0.463664571321285	0.45803137731091376	0.47550786942637124	0.4779505255515933	0.4821608315029292	0.47511491591416044	0.4735179016194463	0.4699767482898135	0.46661431371302997	0.44301930559345143	0.4362712774481169	0.44068765123380926	0.43746341131637106	0.4381580272696785	0.4350033716904718	0.4318594187063193	0.41738674779501894	0.42146777037327965	0.4383857540440193	0.4444707818766559	0.45374708820676546	0.4390528942825187	0.4438237488242518	0.42134609636599296	0.42134609636599296	0.4262276716879059	0.4132607809000958	0.3895804766161007	0.37337661860644006	0.35680995889101524	0.33649747335034014	0.3331635992534406	0.32431114681860396	0.31533674522174265	0.3208857674885894	0.3025554673077954	0.29888671437970926	0.2893667412278109	0.2952330852189682
		2250.0	0.0	0.24804829553072913	0.29303224708407344	0.3388768409768143	0.3938407274326195	0.4260789517049868	0.4480477751774272	0.4644362700375871	0.4663920422414047	0.46833601963699467	0.4852343321390674	0.4870064971454516	0.49074783756652207	0.48330979198400964	0.4808203363718698	0.47684180544111815	0.4730323475477508	0.448393940925037	0.44119136480820237	0.4450491754902828	0.44158435608404634	0.4420018138722198	0.43859823726466757	0.43520138632921124	0.4202858479968187	0.4243291200935855	0.44109359449784064	0.44682628849197875	0.45601971248803375	0.4408435555705034	0.44556941977808384	0.4223433092561326	0.4223433092561326	0.42717431373519965	0.41331068720809994	0.38880369464016235	0.37202860405941857	0.3548731375072658	0.3335541306752593	0.32980694396444216	0.3206240782071002	0.31131298256059803	0.3167587453881409	0.29772545629119007	0.30904838241877863	0.2993107780353775	0.30521101027217956
		2300.0	0.0	0.2423032111678048	0.2864625104772907	0.3306427122134244	0.38453423227552247	0.4155981051602252	0.4365118270711936	0.4521336635706992	0.4612576549235528	0.4623184709911955	0.4785222061520666	0.4795683929994184	0.482765827903217	0.47494570249595064	0.47144512255890075	0.466980810219665	0.462664021228371	0.4369689863810281	0.4292618953273101	0.432352432115864	0.428607834401442	0.42865050752850814	0.4249503866975256	0.4212494404843526	0.40590372730427837	0.40984661086175667	0.42619310420904827	0.43135547982385813	0.44031230030131874	0.424638023490583	0.42923634994251736	0.41798678192106564	0.41798678192106564	0.42275658995206916	0.40816696855959544	0.383031340516522	0.3658198694837413	0.3482128893978748	0.32608632520256026	0.3219850631153547	0.31254439866471223	0.30297003424354163	0.3082993887852156	0.28871266701469345	0.2997729734750869	0.2897379748034795	0.2954951290031428
		2350.0	0.0	0.23454912108275985	0.2775990634597457	0.31952267210468527	0.3719702177911653	0.40144185541288835	0.42092228932874265	0.43550283592667205	0.4426535769437113	0.442189637932427	0.4571187536226626	0.4568707330356978	0.4590788891898021	0.4506002783064499	0.44527210071717754	0.43993463507969177	0.43470018191564885	0.41793829227457546	0.40948526642496563	0.4114262876558145	0.4072664895871686	0.4067478487076299	0.4026068270510387	0.39845343117889465	0.39428708267443474	0.3981322312417337	0.41407284567823893	0.41862956902283277	0.42735766944405457	0.41109157916307687	0.41556639887518204	0.4035689631938972	0.4035689631938972	0.4082036574333667	0.39233057397995086	0.36613770921301453	0.3481895614152804	0.3298180004289872	0.3062740556286779	0.30152136665614315	0.2916380494155575	0.2967303160233878	0.30194880108365685	0.28169492564835863	0.2925038249941526	0.2821127730747341	0.2877327715196701
		2400.0	0.0	0.2333429992123166	0.2746528910289024	0.3135097723900295	0.3641874588126452	0.4001258291161045	0.41813606505499445	0.43169878198999945	0.44589996390644204	0.4441965877869541	0.45825043416375233	0.45702466648077605	0.45852372266434277	0.44949477281657263	0.4428221109525704	0.43682945809469215	0.430917070963134	0.41285443266356253	0.4037192545239927	0.40472494063930636	0.400194575766704	0.399214272457217	0.39468454327959546	0.39013410587398056	0.38556192248853843	0.3893123395145614	0.4048606675617863	0.4087691758360411	0.4172772320842242	0.4003083142516497	0.4046639881428258	0.39180965590481304	0.39180965590481304	0.396313710269822	0.37899067696208383	0.3515587924675819	0.3327493172878407	0.3278996161433603	0.3032093387842439	0.29799277663482643	0.2877299702931919	0.2927200431434854	0.297834022125471	0.2767786822230531	0.28734881900930836	0.27653231017921315	0.28202174551080933
		2450.0	0.0	0.2313806988085814	0.272405938397296	0.31067526087515	0.36098353627469676	0.39654070858474544	0.41417797886323754	0.42747002639553855	0.4411883913954278	0.43908469359787883	0.4528079914498515	0.4512427525615133	0.45248301308329564	0.443279241007175	0.43612620932494195	0.4299033712523541	0.4237491911223056	0.40523831336499877	0.39586397189213307	0.39648976020739024	0.3918251747931857	0.3906595804268189	0.38598674244324255	0.381289220887383	0.37656575767368855	0.3802622845180264	0.395585670098712	0.399204092812512	0.4075841448980479	0.39038258424198985	0.3946692470175989	0.3814973550971172	0.3814973550971172	0.3859259754541938	0.3818008954196822	0.35422873639677	0.33532341457146064	0.33043162994758446	0.30559829587668014	0.30033732381268363	0.2900225591460261	0.2950196201199527	0.3001409751888049	0.2789790203006665	0.28956453912157737	0.27869323951127467	0.2841908814816045
		2500.0	0.0	0.22941046918287544	0.2701501443891441	0.30782854429372086	0.3660271610094734	0.4013557903067094	0.41880323711949474	0.43198287612904046	0.44551787524985537	0.44325601333645903	0.456902311570492	0.45522807518782704	0.4563981159146072	0.44712061675790554	0.43982579843002684	0.43353075335666424	0.42730431943308783	0.40864311267641124	0.3991927205159657	0.3997513431667696	0.395048386188337	0.39384788740522464	0.3891363831287307	0.3843999840834385	0.3796374213811868	0.38333808457557944	0.3986797875589795	0.4022700988873226	0.41066160187147627	0.39337110893670435	0.39766372636674674	0.38440744210266786	0.38440744210266786	0.3888423845428004	0.3846452244563881	0.3569308165789995	0.3379282969916089	0.33299394442421526	0.30801564499451095	0.3027097486186905	0.29234229107591525	0.297346554145213	0.3024755062658676	0.28120542924623687	0.29180678788463654	0.280879923083639	0.2863860111448061
		2550.0	0.0	0.2214462337993666	0.26103406230586224	0.30464710857745425	0.36154550898706667	0.39548217664623364	0.4115952410334245	0.42383287543977266	0.4357009525941479	0.4320448685345266	0.4446019252909187	0.44177142986856144	0.44207433499179044	0.4321796083722083	0.4232593573045144	0.43771186255435085	0.43101408456529666	0.4114262876558145	0.40149443343248264	0.4014583333333333	0.3964985994397759	0.39500092021161476	0.3900226294188527	0.3850147160429909	0.37997565196417515	0.38363514688558703	0.39880819518657906	0.4020165614365615	0.41031511593399667	0.3925075038703616	0.3967492546129454	0.3829042642602301	0.3829042642602301	0.3872829396914348	0.3823427321653354	0.35374346659344896	0.3341286105885272	0.3287984613437972	0.3027421884616873	0.2969912374487292	0.28626950847318944	0.2911649054722242	0.29618231152677205	0.2741615281625344	0.2845084496009446	0.2731816270645871	0.27854851080398224
		2600.0	0.0	0.21537956062137903	0.2540927397572121	0.2959728385779967	0.35184154295374437	0.38459690771779087	0.40839464309887824	0.4199507789826924	0.4306144220938639	0.43552464830668647	0.44757445757662045	0.4542342215642728	0.45430917040206903	0.4441723473523081	0.4347874475165125	0.44927600394778683	0.4423444330873779	0.42226738055211616	0.4120878468175928	0.411836342858601	0.40675150579720104	0.40514111753088455	0.4000366775039474	0.39490188480368266	0.38973517374792543	0.3934092496388326	0.40864639631801775	0.4117649875830325	0.42010303123982806	0.402002521221515	0.4062647309181594	0.392142493636382	0.392142493636382	0.3965427860710199	0.3913671222237184	0.3622985914083737	0.3423629508725431	0.3368927812410553	0.3103580561191355	0.30445892545369785	0.29356296845372803	0.2984823927586471	0.30352509319509646	0.2811465058659632	0.29154583096928416	0.2800349514024417	0.2854296423044211
		2650.0	0.0	0.22034017820204463	0.25811327931746103	0.29863247900799034	0.3538730818801559	0.38599028647664446	0.40926563108262654	0.42041509513406883	0.4303651936285216	0.43475229050143366	0.44637035550682086	0.4526326114664056	0.45235449994922217	0.44194428220566684	0.4318856001729422	0.4462352669091076	0.43896504202447617	0.4182376128514751	0.40771596334283206	0.40698999268211816	0.4017182822820057	0.3998731769181991	0.39457215382582445	0.3892363345067722	0.3838639080591108	0.3874880275183643	0.4025177419212008	0.4053015590191807	0.413522476925826	0.39506755077049993	0.39926622554657404	0.3847075297966107	0.3847075297966107	0.38903800432818275	0.3832439006695814	0.35354898909445387	0.33317737600659914	0.32738566039362493	0.3000318773577797	0.2937651957726199	0.28260988228068373	0.2874036300274445	0.29231711266169125	0.26938185633424416	0.27948920984611475	0.26767766116597913	0.27291298769314276
		2700.0	0.0	0.22034017820204463	0.25811327931746103	0.29863247900799034	0.3538730818801559	0.38599028647664446	0.40926563108262654	0.42041509513406883	0.4303651936285216	0.43475229050143366	0.44637035550682086	0.4526326114664056	0.45235449994922217	0.44194428220566684	0.4318856001729422	0.4462352669091076	0.43896504202447617	0.4182376128514751	0.40771596334283206	0.40698999268211816	0.4017182822820057	0.3998731769181991	0.39457215382582445	0.3892363345067722	0.3838639080591108	0.3874880275183643	0.4025177419212008	0.4053015590191807	0.413522476925826	0.39506755077049993	0.39926622554657404	0.3847075297966107	0.3847075297966107	0.38903800432818275	0.3832439006695814	0.35354898909445387	0.33317737600659914	0.32738566039362493	0.3000318773577797	0.2937651957726199	0.28260988228068373	0.2874036300274445	0.29231711266169125	0.26938185633424416	0.27948920984611475	0.26767766116597913	0.27291298769314276
		2750.0	0.0	0.2162881175282146	0.25346475572842553	0.29279501285491405	0.3473411554167044	0.378651893603418	0.4102140434439072	0.420951296950514	0.4301766776259332	0.4340320134961424	0.4452124209305372	0.4510710532455305	0.4504335656004536	0.4397435193827878	0.4289975599289052	0.44320804098077826	0.4355920439480879	0.4141995439691501	0.40332810690583965	0.4021191286612433	0.396656426353084	0.39457215382582445	0.3890702521256386	0.38352902641922465	0.3779464159533692	0.38152023983962835	0.39634111094875074	0.3987846265025704	0.40688758174041395	0.38806914829745126	0.3922037946958293	0.3771986812252967	0.3771986812252967	0.3814587527012573	0.3750343429059605	0.3446974254560159	0.32387900934109376	0.31775915741348076	0.28956762194647223	0.2829259097354378	0.2715049426424267	0.2761715062247958	0.2809542186481181	0.27417024800685513	0.28431447683069705	0.2723699061815208	0.2776247188898659
		2800.0	0.0	0.2162881175282146	0.25346475572842553	0.29279501285491405	0.3473411554167044	0.378651893603418	0.4102140434439072	0.420951296950514	0.4301766776259332	0.4340320134961424	0.4452124209305372	0.4510710532455305	0.4504335656004536	0.4397435193827878	0.4289975599289052	0.44320804098077826	0.4355920439480879	0.4141995439691501	0.40332810690583965	0.4021191286612433	0.396656426353084	0.39457215382582445	0.3890702521256386	0.38352902641922465	0.3779464159533692	0.38152023983962835	0.39634111094875074	0.3987846265025704	0.40688758174041395	0.38806914829745126	0.3922037946958293	0.3771986812252967	0.3771986812252967	0.3814587527012573	0.3750343429059605	0.3446974254560159	0.32387900934109376	0.31775915741348076	0.28956762194647223	0.2829259097354378	0.2715049426424267	0.2761715062247958	0.2809542186481181	0.27417024800685513	0.28431447683069705	0.2723699061815208	0.2776247188898659
		2850.0	0.0	0.21219607231532198	0.24877119957121258	0.28689699566757093	0.3407445674237795	0.3712390398199536	0.4021519874975815	0.4123021134640598	0.4204709335306236	0.42352605481396377	0.4339922846501865	0.4391943626961152	0.4379894065509475	0.42690412966357116	0.4150945491561899	0.4289964276652848	0.4208457338572225	0.39845343117889465	0.38704940450043473	0.3850147160429909	0.3792540941386789	0.376765422988379	0.37094637066288416	0.36507936507936506	0.3591618673968636	0.3626233792368944	0.3769754339804698	0.3787936197595102	0.38662954058932786	0.38100396476155096	0.3850740634630147	0.36961203419038435	0.36961203419038435	0.37380108668021383	0.36673386437662464	0.3357384694013903	0.32958858172394795	0.3233629472002395	0.2948112501141475	0.2880570302441656	0.2765050206687511	0.28118835458870367	0.28598871145602567	0.2790890091430205	0.28927237759664026	0.2771904842291488	0.2824659630705077
		2900.0	0.0	0.20597831253988155	0.2416411179709598	0.2779292675459996	0.3307208091315623	0.3689946496019896	0.408341385221056	0.4179361325617621	0.42513446533765836	0.42748797074765044	0.4374091520465716	0.44210474930530624	0.440436735645144	0.4289615318909314	0.41624977036999544	0.43002514059650476	0.42141896676580776	0.3981322312417337	0.3862613523792519	0.38363514688558703	0.37762341560346313	0.3748387177539054	0.3687575873192607	0.3626233792368944	0.3564332729020771	0.35984848484848486	0.37400948869222844	0.3754344646110899	0.38316340299935264	0.37723142368696283	0.381244071903475	0.3652022616657656	0.3652022616657656	0.3693276287620915	0.36150729025844464	0.3296469802766402	0.3231137984751043	0.31649124094611925	0.30295345271171514	0.296024401046624	0.28426762180748055	0.2889781490372164	0.29380707742692247	0.2867275481613084	0.2969741518501505	0.2846776825121463	0.28998651895608524
		2950.0	0.0	0.2038833225316808	0.23923919557026005	0.28374155985917093	0.3362441778326406	0.374308336718641	0.4135679793366164	0.4230322972010808	0.4300102616912835	0.4322137096236392	0.44204238441323923	0.44665004742716247	0.44489300617785393	0.43332125355970214	0.4204249262023331	0.43421593964664046	0.42551592338262756	0.4020317886638921	0.3900606477797464	0.38734662629684374	0.38128392359457003	0.378452958006524	0.37232023499870537	0.36613405213872297	0.35989156873791117	0.36331228928783676	0.37749740804534965	0.3788837713427769	0.38662736694819316	0.3806432457768877	0.3846637842723516	0.3685084134823321	0.3685084134823321	0.37264201723791496	0.3647232910603647	0.33267072486669486	0.32608075514800605	0.3194006850479295	0.30574550467585293	0.29875646522852545	0.2869291167068406	0.29164928301599075	0.29648832879119336	0.2893471018536787	0.29961606014975034	0.28724564398726277	0.2925662646559356
		3000.0	0.0	0.20177662173964162	0.23682408650786166	0.28074432141631733	0.33289176491512934	0.3705785584464268	0.4095511230238833	0.418710952065672	0.4251388394416962	0.42692519101469417	0.4363840224302427	0.4406506127960984	0.4385972611190015	0.42681624447930105	0.4133620541301416	0.42699625263273044	0.418015260786342	0.3940037590236975	0.3817518862435714	0.3786072579123114	0.37238773852989876	0.36934548476200635	0.363045934470149	0.3566884258442442	0.3502698690090024	0.3536331444991736	0.3675784682283512	0.3686399135646771	0.37624685840155364	0.37005165386481664	0.3739987298462965	0.3574723674964532	0.3574723674964532	0.36152546169898386	0.35303024241731407	0.32046766210558947	0.32909117944926164	0.32235273847992574	0.30857841317012097	0.3015284897642326	0.28962936005661777	0.2943594667283136	0.299208941079026	0.29200509680496056	0.3022970787934668	0.28985144690565123	0.2951842004557489
		3050.0	0.0	0.20177662173964162	0.23682408650786166	0.28074432141631733	0.33289176491512934	0.3705785584464268	0.4095511230238833	0.418710952065672	0.4251388394416962	0.42692519101469417	0.4363840224302427	0.4406506127960984	0.4385972611190015	0.42681624447930105	0.4133620541301416	0.42699625263273044	0.418015260786342	0.3940037590236975	0.3817518862435714	0.3786072579123114	0.37238773852989876	0.36934548476200635	0.363045934470149	0.3566884258442442	0.3502698690090024	0.3536331444991736	0.3675784682283512	0.3686399135646771	0.37624685840155364	0.37005165386481664	0.3739987298462965	0.3574723674964532	0.3574723674964532	0.36152546169898386	0.35303024241731407	0.32046766210558947	0.32909117944926164	0.32235273847992574	0.30857841317012097	0.3015284897642326	0.28962936005661777	0.2943594667283136	0.299208941079026	0.29200509680496056	0.3022970787934668	0.28985144690565123	0.2951842004557489
		3100.0	0.0	0.1975267903027154	0.23195284992407741	0.27469716010113654	0.3261305630878002	0.36305630895132374	0.40145130429788334	0.4099941867986533	0.41530615592641495	0.41624594440199325	0.42495518444880126	0.4285298930938546	0.43679951975115244	0.4247044403259297	0.4104905088172162	0.4239831473239528	0.4146182048066095	0.3898630858029155	0.3772203759711985	0.37354635673585496	0.36711376389083694	0.36380823980548593	0.35728475657537534	0.35069832598183115	0.35730828901440564	0.36068298572174845	0.3746782496782497	0.3756579402774691	0.3832951349836272	0.37699007946663116	0.38095340750048523	0.364187999503329	0.364187999503329	0.36825800634544087	0.35955445644333156	0.32658732019932385	0.3352475325377286	0.32838967413709613	0.31437159469986664	0.3071971095974736	0.29515063885057	0.2999015661058042	0.3047728683611079	0.29744092241919506	0.30778103896025444	0.2951810192419909	0.3005391261587206
		3150.0	0.0	0.19538298170388066	0.2294959604952774	0.2716462551260899	0.3227207281143448	0.35926267451055266	0.3973671181482122	0.4055973894023377	0.4103432119396049	0.41085329349169386	0.4191825944340489	0.4224063053898408	0.43042654914965295	0.4181147098262783	0.414796545083185	0.42830618901710044	0.4188400175522816	0.3938716788334192	0.38112052947277436	0.3773510257828578	0.3708631615683781	0.36750723608766167	0.36092772424696845	0.3542848145158993	0.36090622604837763	0.3642869548220036	0.3783085417580226	0.379246796083897	0.38689987696356565	0.38053861675179923	0.38451047010371675	0.36762254457359034	0.36762254457359034	0.37170141948568297	0.362891503801663	0.32971670302804135	0.3383961444197648	0.3314771864403877	0.3173343895417158	0.31009617134277323	0.2979740655150483	0.30273589196705497	0.3076186131455944	0.30022112606762924	0.3105863955770747	0.2979071249902095	0.30327847432984567
		3200.0	0.0	0.1910557899768733	0.22453762958410747	0.2654872047092503	0.31583983109685665	0.360956958286801	0.39868268457815664	0.40645675348166216	0.41038948693453536	0.41029924857980404	0.41814194959590867	0.42091210579149263	0.42863857336304323	0.41599876231569577	0.4120121637064536	0.4253805671612555	0.4155167102997772	0.38977609406261304	0.37661918697630087	0.37230444282700215	0.3655955419798652	0.3619680136663929	0.3551562888834843	0.3482760245230729	0.35479553489224425	0.3581242005117387	0.37192961111463796	0.3724903804476403	0.3800210879418107	0.3733824413659521	0.3772884520707945	0.35988692898199404	0.35988692898199404	0.36389307826080103	0.3543765905461835	0.32045247905870616	0.3289433470964504	0.32165827579633655	0.30673742243448415	0.2990844923491471	0.28665853582275247	0.29129022569551377	0.29603914635892276	0.2881768509959822	0.29824203626083806	0.2852145613487748	0.29042172339544814
		3250.0	0.0	0.18446028840102788	0.21698226374180912	0.2560971538855438	0.3053565112444756	0.34944797704629293	0.3862901672876996	0.39309327923460613	0.39526174474707604	0.40434379427202377	0.4112952981044665	0.4132359768244151	0.4204050943288547	0.4071971421272994	0.40198565568278594	0.4150511396890284	0.40447388251986605	0.37736307144385023	0.3761679675898874	0.3711897136811217	0.36419249673005805	0.37355376168392457	0.3665607311994326	0.35949764300411186	0.3660548836430898	0.3694033912894311	0.3832951349836272	0.3837218864483502	0.391304347826087	0.384483235331138	0.3884169363542529	0.3706173659989997	0.3706173659989997	0.3746522176096973	0.3647893483065419	0.3301898415343118	0.33874233863307956	0.33125784345326303	0.31592940414944193	0.30806790088679803	0.2953954199141893	0.3000615642050097	0.30484656084819367	0.2967691706951679	0.30691350120265465	0.2936272380314625	0.298875914767447
		3300.0	0.0	0.19213566534078597	0.22394950905356503	0.26223732995523785	0.3111982266394154	0.3551202731785291	0.3918759145180925	0.398530545572247	0.4004419459573991	0.4094048819045363	0.41624703514026395	0.41808182143197176	0.42520605084987706	0.41188092772447316	0.4065108894569127	0.4195956407780584	0.4089041344839921	0.3815522626261783	0.3803057651774856	0.37522041050868987	0.368160959649224	0.3775404935090785	0.3704849546930588	0.3633588335613847	0.36992961535686325	0.37328523374680767	0.38720784564631283	0.3875889766702036	0.3951898646875062	0.38830586649004867	0.39224941360307947	0.3743123538468742	0.3743123538468742	0.3783574069460857	0.3683754818324727	0.333542227543732	0.3421166174690064	0.33456338905897626	0.3190944683110132	0.3111610749174654	0.2984032697795537	0.30308164146357225	0.3078794304441716	0.2997279054441095	0.3099002635045439	0.2965244332978529	0.30178780398671023
		3350.0	0.0	0.18553000600086442	0.2163542163564799	0.2527446830724955	0.3005952562884276	0.34347619921447453	0.3793353015656664	0.39510584371516594	0.3955289729861631	0.4035621909647686	0.40947999103542626	0.4104514212726336	0.41699981255376783	0.40307310374450944	0.39642285614089373	0.40920137006619706	0.3977589525986656	0.3689600405157301	0.3671733790864041	0.3610279836693657	0.35355086073622793	0.362638591295577	0.355144517326546	0.34756945414648893	0.35392163993524806	0.357165391587361	0.37062223962220514	0.3702530234217518	0.37758900410549995	0.3701720758128255	0.3739729695466156	0.35506231434064467	0.35506231434064467	0.3589500398166286	0.3475816329607547	0.31134806042933494	0.3195163589404349	0.3112483064391351	0.31158603279361563	0.3031337241010523	0.28995535402872163	0.2945137111464204	0.2991883321534487	0.2904626664221187	0.30035761047876897	0.2865095760305574	0.2916202382829205
		3400.0	0.0	0.17878302483235636	0.20859802837659172	0.24304162814548622	0.289766920629398	0.3315916865332904	0.3665407060350247	0.381455636969831	0.37998049685642177	0.38676583358450195	0.39142802437618895	0.39123093996041924	0.3969618443681424	0.39415902856748447	0.3861786922106748	0.39864662215577673	0.3864200555993228	0.36913078174191116	0.3669779499770609	0.3601023679273765	0.35230270209025344	0.36127157969366325	0.3534435300573277	0.3455281317604013	0.3517907390235984	0.35498892688733996	0.36825800634544087	0.36742189334518893	0.3746522176096973	0.3668510442376652	0.37059481757336515	0.35094312646203496	0.35094312646203496	0.3547666162262833	0.3424737068352612	0.305111744246762	0.31310599938180045	0.3043481351977933	0.32161881592572367	0.31292536469315113	0.29946148591526717	0.30405991256271797	0.3087764146418425	0.2998013854836727	0.3097876567904862	0.2956393659128475	0.30079771425932256
		3450.0	0.0	0.17650032059825937	0.20597425777530767	0.2397570639208494	0.2861037219245252	0.3275728553186488	0.3622153004312196	0.37683979768512155	0.3747160425918049	0.3810759485670126	0.38530980739767334	0.3847135436203065	0.39016590668368606	0.38717917954539216	0.37860829215187886	0.3909085167714002	0.37834484036510796	0.3604971048304341	0.3580884444931533	0.3507133716220733	0.3427259528867406	0.35153543820108857	0.34350888749381014	0.33538980822660397	0.3415329727404432	0.34466994077667973	0.35768346636874104	0.3564792444909598	0.36356369382936726	0.35551498280673693	0.3591802044565461	0.3390865944928071	0.3390865944928071	0.34282371507537696	0.3298658525517364	0.2918845599976696	0.29965770152734245	0.29056019529372923	0.30732588441789743	0.3163086331126191	0.302745569370869	0.30735824954736235	0.3120896384997008	0.3030283239246564	0.3130470212682304	0.29879442346754337	0.3039696960303898
		3500.0	0.0	0.17188108739526753	0.2006654521342025	0.23310772866056853	0.27869150443779994	0.3194437001602922	0.3534678915658884	0.367503152400146	0.36405672270975115	0.3695505833215411	0.37291206957251405	0.37150192560625445	0.37638751485800126	0.3730252873247518	0.3632488422108103	0.37520957230079016	0.3619562263884267	0.3429665489254543	0.34003589044196364	0.3316411268047196	0.3232694052679708	0.3317556651277623	0.32332289286661153	0.3147870143699416	0.32068787655472986	0.3237006513869252	0.3361957335033548	0.33424085346772187	0.34102929879354527	0.3324743962669136	0.3359801946762288	0.3309242646681579	0.3309242646681579	0.3345846441157346	0.3207968942425343	0.281894033515707	0.28946504695109937	0.2799335755909332	0.2962373450700464	0.30497106346991676	0.2910428885530381	0.29552037019554156	0.30011276017469135	0.2905168493699371	0.3002228210581251	0.2855546663566993	0.2905582959304352
		3550.0	0.0	0.16718613595720097	0.19527047176635828	0.22634551921167712	0.27115856772493246	0.31118588785533247	0.3445846771378042	0.3580189047274874	0.35321384848883863	0.3578202237812606	0.3602871521467948	0.3580411982543496	0.3623463321718079	0.35859775170411545	0.3475811822852329	0.35919667081767914	0.34523180486237426	0.3250648065024103	0.3215975357284857	0.3121538100102825	0.3033853426032736	0.3115421191870626	0.3026900854569166	0.30832602073930615	0.31411774511267626	0.3170747578557704	0.3293382937685812	0.32693340954807887	0.3335902593066403	0.3246910087137045	0.3281257271391515	0.3226355104218228	0.3226355104218228	0.326218108898129	0.3115747640337804	0.2717153944771926	0.27908098005401794	0.2867594596313574	0.30316534185373023	0.31195674521972505	0.2978124416013848	0.30231971857306866	0.3069432169823971	0.2971576652688969	0.30693112868566214	0.292035266905307	0.29707398484512976
		3600.0	0.0	0.16718613595720097	0.19527047176635828	0.22634551921167712	0.27115856772493246	0.31118588785533247	0.3445846771378042	0.3580189047274874	0.35321384848883863	0.3578202237812606	0.3602871521467948	0.3580411982543496	0.3623463321718079	0.35859775170411545	0.3475811822852329	0.35919667081767914	0.34523180486237426	0.3250648065024103	0.3215975357284857	0.3121538100102825	0.3033853426032736	0.3115421191870626	0.3026900854569166	0.30832602073930615	0.31411774511267626	0.3170747578557704	0.3293382937685812	0.32693340954807887	0.3335902593066403	0.3246910087137045	0.3281257271391515	0.3226355104218228	0.3226355104218228	0.326218108898129	0.3115747640337804	0.2717153944771926	0.27908098005401794	0.2867594596313574	0.30316534185373023	0.31195674521972505	0.2978124416013848	0.30231971857306866	0.3069432169823971	0.2971576652688969	0.30693112868566214	0.292035266905307	0.29707398484512976
		3650.0	0.0	0.16241033182027909	0.18978348582194854	0.21946272353694085	0.2634967374893512	0.3027907628934609	0.33555656157088226	0.34837712716146924	0.3533449295243263	0.3573431828443391	0.3592068564620753	0.3563889074509429	0.36033375045233607	0.3563137902936836	0.3444421325662854	0.3559033894813004	0.3414150195009435	0.32040485391211176	0.3165889623913747	0.3064538678844499	0.2973948735564559	0.3054026333609464	0.29624759264421924	0.3017761338167483	0.3074573856508541	0.3103579537283745	0.32238710477965205	0.31951919763268044	0.32604274904786257	0.3327826979357666	0.3362382529543755	0.33059120474279374	0.33059120474279374	0.33419622200507393	0.3192123218954834	0.2787167518750697	0.28612728129105647	0.2938543757754366	0.31036985944878387	0.3192230420200466	0.30485264329359796	0.30939182072455823	0.31404860190488376	0.30406541490729805	0.313911013799222	0.29877694638190283	0.3038531548029323
		3700.0	0.0	0.15999037004575586	0.18700351521823153	0.21597349064983823	0.2596147175932546	0.2985387771520404	0.3309850871002441	0.34349380299853177	0.34782672475986354	0.3513627173766244	0.3527599587989935	0.3616654359585084	0.3655450380471746	0.3614498504580934	0.34935291213952224	0.36083598532520017	0.3461852432585134	0.3249296913272277	0.3210379632007136	0.31074468031608654	0.3015965786029905	0.3096234025059865	0.30037824845577493	0.3059205353127954	0.31161646505561574	0.31452473823897675	0.32658732019932385	0.3236466175053282	0.3301898415343118	0.3369507878322624	0.3404173662772618	0.33468962268976465	0.33468962268976465	0.3383064878068829	0.32314705585480574	0.2823221730236412	0.2897564748011083	0.29750925114244886	0.3140825329821944	0.3229682437657019	0.30848081507296443	0.31303678524411627	0.3177110779917728	0.30762588030184257	0.31750940529274574	0.30225204000898886	0.30734795494811784
		3750.0	0.0	0.15754803863255437	0.18419809495631295	0.21245086905016397	0.25569704175710933	0.2942488316431342	0.32637357331436084	0.3385669312049472	0.342256199360161	0.3453235730017932	0.34624779909488246	0.3547974224355919	0.35837293894559397	0.35407268032110195	0.3413180723937939	0.35262418332183193	0.35105060663259174	0.32954450826565934	0.32557555538289495	0.31512102070619735	0.305881827516566	0.3139286083268553	0.3045913349330702	0.3101479922885867	0.31585924998163906	0.31877556319730266	0.330872986358455	0.3278582169701974	0.33442190067896765	0.3412046672561365	0.34468269473294033	0.3388726562566043	0.3388726562566043	0.3425018182562039	0.3271631667929047	0.2860010972028634	0.2934600859724056	0.3012395107658316	0.31787269864814643	0.32679208986478986	0.31218483459359364	0.3167581899263419	0.3214506061038265	0.3112611562282773	0.32118391396098417	0.305800304879025	0.31091660221680695
		3800.0	0.0	0.15508254328880422	0.18136632348054496	0.2088936635669938	0.2517424458624577	0.2899195899032275	0.3217206173146959	0.333594979008258	0.33663148443150265	0.3392236373875672	0.33966801201574254	0.3478572624284678	0.3511245354147601	0.3466158686743832	0.33319297132515513	0.34432043294798415	0.3424585588625965	0.32031625411268944	0.3160605068146009	0.3050440186804865	0.3102539655925603	0.31832163389325163	0.30889015397622904	0.3144618330481798	0.32018909617345	0.3231137984751043	0.3352475325377286	0.3321573751026971	0.33874233863307956	0.34554778290540233	0.34903770287496644	0.34314370596818	0.34314370596818	0.3467856326990249	0.33126392561455165	0.2897564748011083	0.2972411035585766	0.305048183900401	0.32174347388285357	0.3306977458826252	0.3159677535873443	0.3205591112436254	0.32527028825271864	0.3149742541036323	0.3249376057190362	0.30942468699725445	0.3145620707972378
		3850.0	0.0	0.15508254328880422	0.18136632348054496	0.2088936635669938	0.2517424458624577	0.2899195899032275	0.3217206173146959	0.333594979008258	0.33663148443150265	0.3392236373875672	0.33966801201574254	0.3478572624284678	0.3511245354147601	0.3466158686743832	0.33319297132515513	0.34432043294798415	0.3424585588625965	0.32031625411268944	0.3160605068146009	0.3050440186804865	0.3102539655925603	0.31832163389325163	0.30889015397622904	0.3144618330481798	0.32018909617345	0.3231137984751043	0.3352475325377286	0.3321573751026971	0.33874233863307956	0.34554778290540233	0.34903770287496644	0.34314370596818	0.34314370596818	0.3467856326990249	0.33126392561455165	0.2897564748011083	0.2972411035585766	0.305048183900401	0.32174347388285357	0.3306977458826252	0.3159677535873443	0.3205591112436254	0.32527028825271864	0.3149742541036323	0.3249376057190362	0.30942468699725445	0.3145620707972378
		3900.0	0.0	0.15259304906625756	0.178507253201382	0.20530061733695282	0.24774960119019218	0.2855496476733267	0.31702474540457254	0.33969110787646933	0.34244951570744936	0.3448708556261529	0.34515266233750846	0.3532726668706377	0.3564691296696954	0.3518789448720174	0.3382113124524997	0.3493613296952071	0.34742444857736066	0.32501779742872267	0.32068032378550276	0.30949310953312814	0.31471652971379455	0.32280605612212127	0.3132781966437628	0.3188655766321762	0.3246095517508941	0.3275430071626426	0.3397145847786878	0.3365476648968942	0.343154763435152	0.3499837794199424	0.3534860542601135	0.3475063676865439	0.3475063676865439	0.35116154693648677	0.33545279114126	0.29359142551834977	0.3011026879050208	0.3089384737978684	0.3256981553495951	0.33468855946285947	0.31983279925692343	0.3244428026046436	0.329173404898559	0.31876835856493607	0.32877372292686646	0.31312830185366214	0.3182875060297722
		3950.0	0.0	0.15007867748952822	0.1756198872499765	0.2016704074248932	0.2437171098637543	0.28113752813938137	0.31228440813543545	0.3347087905816808	0.3367980611991547	0.338732564358019	0.3385225036452683	0.34627482331566567	0.3491560771217667	0.3443513985892073	0.32999626185399034	0.34096561665053293	0.3387330367660488	0.31567008696430066	0.31103800128380094	0.2992729884601087	0.30438646974169026	0.3123047263952542	0.30254309235635013	0.30800689856607283	0.3136232168874437	0.31649124094611925	0.32838967413709613	0.3248069234521395	0.33125784345326303	0.3379246309343411	0.3413433978650626	0.33497444690082445	0.33497444690082445	0.3385383037717374	0.32207543607712125	0.27948000382982713	0.2867555756934755	0.29434387275773977	0.31056895896182274	0.3192698009395264	0.3041143032414547	0.3085676205293292	0.3131368876523023	0.30223991089573327	0.3118829740833274	0.29588842246467667	0.3008494519739224
		4000.0	0.0	0.15007867748952822	0.1756198872499765	0.2016704074248932	0.2437171098637543	0.28113752813938137	0.31228440813543545	0.3347087905816808	0.3367980611991547	0.338732564358019	0.3385225036452683	0.34627482331566567	0.3491560771217667	0.3443513985892073	0.32999626185399034	0.34096561665053293	0.3387330367660488	0.31567008696430066	0.31103800128380094	0.2992729884601087	0.30438646974169026	0.3123047263952542	0.30254309235635013	0.30800689856607283	0.3136232168874437	0.31649124094611925	0.32838967413709613	0.3248069234521395	0.33125784345326303	0.3379246309343411	0.3413433978650626	0.33497444690082445	0.33497444690082445	0.3385383037717374	0.32207543607712125	0.27948000382982713	0.2867555756934755	0.29434387275773977	0.31056895896182274	0.3192698009395264	0.3041143032414547	0.3085676205293292	0.3131368876523023	0.30223991089573327	0.3118829740833274	0.29588842246467667	0.3008494519739224
		4050.0	0.0	0.1475385034276818	0.17270317594183857	0.20856589487822666	0.2502859257095433	0.2875231335918608	0.31857839234438035	0.3409650620626788	0.3427651030636536	0.34452149151507977	0.34414134453100753	0.35182136178852974	0.35462827448599454	0.3497377446540915	0.33512454468756414	0.34611748733502107	0.3438055423362304	0.3204632069342947	0.315744477967053	0.3037983946321737	0.3089257031779748	0.3168663812108121	0.3070026937628048	0.3124825628434984	0.31811597360269905	0.3209929482549188	0.3329300666893431	0.3292650105559233	0.33573849773253045	0.3424293133368326	0.3458606729428701	0.33940000666701203	0.33940000666701203	0.34297734011956194	0.3263145567933462	0.28334415982445543	0.2906464388906859	0.2982635269394985	0.3145532156613299	0.3232903179004617	0.3080012734328558	0.3124732410957717	0.3170619407608937	0.30604783092381765	0.3157327799041235	0.2995972725496936	0.3045799723742805
		4100.0	0.0	0.13975314122968288	0.1637655972053557	0.19757118944862279	0.23806239900314213	0.2741411802478168	0.3041955295951634	0.32584455994083794	0.3255510388956553	0.3380709256067841	0.33648889603480453	0.34333379414639065	0.34540905308991776	0.33997869844312845	0.3236539426973037	0.3343038017582424	0.33129177398953386	0.3062740556286779	0.30084811119888366	0.28750136932256753	0.2924182026264614	0.3000318773577797	0.28956762194647223	0.2948112501141475	0.30020111694258345	0.30295345271171514	0.31437159469986664	0.30975244620164455	0.31592940414944193	0.3223127941846992	0.32558613048654095	0.3182147303190542	0.3182147303190542	0.32161881592572367	0.30316534185373023	0.25824319074603325	0.26508846259220264	0.2722264119326579	0.28748353096179186	0.295662610922907	0.2795987742324457	0.2837675834858376	0.2880443576627724	0.2758759361296485	0.2848581203009396	0.26783667189009225	0.27243343589173974
		4150.0	0.0	0.13975314122968288	0.1637655972053557	0.19757118944862279	0.23806239900314213	0.2741411802478168	0.3041955295951634	0.32584455994083794	0.3255510388956553	0.3380709256067841	0.33648889603480453	0.34333379414639065	0.34540905308991776	0.33997869844312845	0.3236539426973037	0.3343038017582424	0.33129177398953386	0.3062740556286779	0.30084811119888366	0.28750136932256753	0.2924182026264614	0.3000318773577797	0.28956762194647223	0.2948112501141475	0.30020111694258345	0.30295345271171514	0.31437159469986664	0.30975244620164455	0.31592940414944193	0.3223127941846992	0.32558613048654095	0.3182147303190542	0.3182147303190542	0.32161881592572367	0.30316534185373023	0.25824319074603325	0.26508846259220264	0.2722264119326579	0.28748353096179186	0.295662610922907	0.2795987742324457	0.2837675834858376	0.2880443576627724	0.2758759361296485	0.2848581203009396	0.26783667189009225	0.27243343589173974
		4200.0	0.0	0.1370994463794904	0.16071980842232464	0.1938236080474432	0.2338995479793666	0.2695864420995991	0.2993019738162097	0.3207012088141429	0.31968672122771385	0.3317858009988292	0.3424052744261547	0.34917080845757975	0.35116359362067645	0.3456374615557511	0.32902409159673157	0.33969981234061863	0.3365983952665075	0.3112668425159523	0.3057429546760409	0.29219138224547436	0.29712279530646357	0.3047600894178765	0.2941807835685411	0.29944123667896044	0.304848997417996	0.3076106999905447	0.3190693023536884	0.3143550528667226	0.32055547903220494	0.32696384945109136	0.3302502748393104	0.32277327657889565	0.32277327657889565	0.3261912991324668	0.30750829993689394	0.2621630082723802	0.2690350253304641	0.2762018231699438	0.2915237257936091	0.2997391939922288	0.28352398856187133	0.2877113699858615	0.2920075014104622	0.2797032378692057	0.28872681140032785	0.2715450242786589	0.2761630032543392
		4250.0	0.0	0.1370994463794904	0.16071980842232464	0.1938236080474432	0.2338995479793666	0.2695864420995991	0.2993019738162097	0.3207012088141429	0.31968672122771385	0.3317858009988292	0.3424052744261547	0.34917080845757975	0.35116359362067645	0.3456374615557511	0.32902409159673157	0.33969981234061863	0.3365983952665075	0.3112668425159523	0.3057429546760409	0.29219138224547436	0.29712279530646357	0.3047600894178765	0.2941807835685411	0.29944123667896044	0.304848997417996	0.3076106999905447	0.3190693023536884	0.3143550528667226	0.32055547903220494	0.32696384945109136	0.3302502748393104	0.32277327657889565	0.32277327657889565	0.3261912991324668	0.30750829993689394	0.2621630082723802	0.2690350253304641	0.2762018231699438	0.2915237257936091	0.2997391939922288	0.28352398856187133	0.2877113699858615	0.2920075014104622	0.2797032378692057	0.28872681140032785	0.2715450242786589	0.2761630032543392
		4300.0	0.0	0.1316969892786301	0.15452016555380196	0.19729758250325152	0.23661607237405347	0.2717191545312271	0.3009998745834117	0.3221097901621296	0.3200255783399257	0.33159716623518526	0.34170126965738284	0.3479903462201421	0.3495565084236545	0.3436929963220363	0.3260184012586873	0.3365339127216139	0.33301573008971175	0.30662340373335295	0.3006730328380099	0.28626950847318944	0.2911009760619962	0.29858348432263543	0.2876216743974566	0.29277002188455997	0.2980624905440227	0.300765296287379	0.3119794033464358	0.3067109198690036	0.3127716210856122	0.31903546155716633	0.3222477214969616	0.31423207745836806	0.31423207745836806	0.31756845948223683	0.2978124416013848	0.2511915208451282	0.2578416102387291	0.26477613466295813	0.2795987742324457	0.28754511486156653	0.2708333333333333	0.2748737083745107	0.2790187049279681	0.2660289614892074	0.2747104630503119	0.256968387637689	0.26139751035470754
		4350.0	0.0	0.12894556984886674	0.1513632990391183	0.19351141583118425	0.23240609156736636	0.26710971267445177	0.2960453281838213	0.3169009301174568	0.31406051505150556	0.32519565884713014	0.3348622367470462	0.34074851985723675	0.3419658075913643	0.33585799073096007	0.3174018447748333	0.3277275681524436	0.3238776752921174	0.2967303160233878	0.29044718485983934	0.2911649054722242	0.29601214952780347	0.3035201670576023	0.292432453721352	0.29759889829085023	0.3029105892135744	0.30562344801038943	0.31688091775467553	0.3115075222831788	0.317593251102381	0.32388370806008326	0.3271099055071619	0.31897773852446776	0.31897773852446776	0.32232891095329635	0.30231971857306866	0.25523485494501147	0.26191284353031263	0.2688774461448127	0.2837675834858376	0.29175181295727143	0.2748737083745107	0.2789333333333333	0.28309839034432616	0.2699579578934753	0.2786821311573278	0.2607635679270349	0.2652144396104123
		4400.0	0.0	0.12333507594694082	0.14492723182717995	0.18579651474049785	0.22383358017642752	0.257728192352647	0.2859645218455741	0.30630464538438457	0.3019089601350252	0.3121509071218077	0.32092155617306467	0.3259819870171479	0.3264826272629259	0.3198705530396518	0.29980162224101575	0.3097408399677761	0.3052078213379222	0.276499167604901	0.2695299085830286	0.26918868972680926	0.27379996503830184	0.28094036466323985	0.2692958407231988	0.2741965233198707	0.2792336631598986	0.2818057958913494	0.2924757807404585	0.28614983599429655	0.2918989778777677	0.2978397977358828	0.3008860133492983	0.2918545572111755	0.2918545572111755	0.29500851985502935	0.27324655295145006	0.22438353455955057	0.23054783486268324	0.2369730032834103	0.2506978187052794	0.2580508012450333	0.240453123153445	0.2441705562249007	0.24798325751004377	0.23370042219608175	0.24163189714477162	0.22288000465618124	0.22689651724948895
		4450.0	0.0	0.12333507594694082	0.14492723182717995	0.18579651474049785	0.22383358017642752	0.257728192352647	0.2859645218455741	0.30630464538438457	0.3019089601350252	0.3121509071218077	0.32092155617306467	0.3259819870171479	0.3264826272629259	0.3198705530396518	0.29980162224101575	0.3097408399677761	0.3052078213379222	0.276499167604901	0.2695299085830286	0.26918868972680926	0.27379996503830184	0.28094036466323985	0.2692958407231988	0.2741965233198707	0.2792336631598986	0.2818057958913494	0.2924757807404585	0.28614983599429655	0.2918989778777677	0.2978397977358828	0.3008860133492983	0.2918545572111755	0.2918545572111755	0.29500851985502935	0.27324655295145006	0.22438353455955057	0.23054783486268324	0.2369730032834103	0.2506978187052794	0.2580508012450333	0.240453123153445	0.2441705562249007	0.24798325751004377	0.23370042219608175	0.24163189714477162	0.22288000465618124	0.22689651724948895
		4500.0	0.0	0.1146254460820504	0.13493924842949923	0.17383533811199287	0.21055917935764326	0.24321311258298797	0.27037602975441805	0.28992444001820716	0.2960638795212103	0.305261893409268	0.31299773941310205	0.3170978421369264	0.3167445843956384	0.3094802173639698	0.28734599843190534	0.29691577258861457	0.29154971078823366	0.26079049930112175	0.25297208426382345	0.25141696440991945	0.25580042204747555	0.26258683859401477	0.25020683063059923	0.2548509505142025	0.2596235713125848	0.26206032112828936	0.2721665264068254	0.26471453269056283	0.27014045497560846	0.2757461427631398	0.27862007980891906	0.2875456177697172	0.2875456177697172	0.29062787124699413	0.26734977748545086	0.23668230757935987	0.24292983216440917	0.249444803161216	0.2633713886201278	0.27083775630696394	0.2526657962623239	0.2564402042786556	0.26031230834862895	0.2454978216678253	0.2535541752933057	0.23419082279464143	0.2382700911583439
		4550.0	0.0	0.10860113780657751	0.1280331248050507	0.1655732828579923	0.20140216339378883	0.23320917108668726	0.25963859508244314	0.2786456707448568	0.28333385558320084	0.29156744054893846	0.298334165314291	0.30153678940727646	0.30039912353835485	0.2925724804107324	0.28390244516963403	0.29329791291234697	0.2874280867454329	0.25535804556306274	0.24701979499464125	0.2447668830136177	0.2490410290984759	0.25565810743869416	0.24280573744839107	0.24732665665982254	0.2519725435756466	0.25434453953530095	0.2641818517701567	0.25606443556544956	0.26133594479665656	0.26678186641917007	0.2695738030690172	0.27824429260800415	0.27824429260800415	0.28123833999621156	0.27687056293815715	0.24546335877707107	0.2517734999727498	0.25835588123961994	0.27243343589173974	0.2799843935975762	0.26139751035470754	0.2652144396104123	0.2691308334127529	0.2539336062916668	0.262083009789781	0.24227786235706641	0.24640391254315305
		4600.0	0.0	0.10860113780657751	0.1280331248050507	0.1655732828579923	0.20140216339378883	0.23320917108668726	0.25963859508244314	0.2786456707448568	0.28333385558320084	0.29156744054893846	0.298334165314291	0.30153678940727646	0.30039912353835485	0.2925724804107324	0.28390244516963403	0.29329791291234697	0.2874280867454329	0.25535804556306274	0.24701979499464125	0.2447668830136177	0.2490410290984759	0.25565810743869416	0.24280573744839107	0.24732665665982254	0.2519725435756466	0.25434453953530095	0.2641818517701567	0.25606443556544956	0.26133594479665656	0.26678186641917007	0.2695738030690172	0.27824429260800415	0.27824429260800415	0.28123833999621156	0.27687056293815715	0.24546335877707107	0.2517734999727498	0.25835588123961994	0.27243343589173974	0.2799843935975762	0.26139751035470754	0.2652144396104123	0.2691308334127529	0.2539336062916668	0.262083009789781	0.24227786235706641	0.24640391254315305
		4650.0	0.0	0.10860113780657751	0.1280331248050507	0.1655732828579923	0.20140216339378883	0.23320917108668726	0.25963859508244314	0.2786456707448568	0.28333385558320084	0.29156744054893846	0.298334165314291	0.30153678940727646	0.30039912353835485	0.2925724804107324	0.28390244516963403	0.29329791291234697	0.2874280867454329	0.25535804556306274	0.24701979499464125	0.2447668830136177	0.2490410290984759	0.25565810743869416	0.24280573744839107	0.24732665665982254	0.2519725435756466	0.25434453953530095	0.2641818517701567	0.25606443556544956	0.26133594479665656	0.26678186641917007	0.2695738030690172	0.27824429260800415	0.27824429260800415	0.28123833999621156	0.27687056293815715	0.24546335877707107	0.2517734999727498	0.25835588123961994	0.27243343589173974	0.2799843935975762	0.26139751035470754	0.2652144396104123	0.2691308334127529	0.2539336062916668	0.262083009789781	0.24227786235706641	0.24640391254315305
		4700.0	0.0	0.10860113780657751	0.1280331248050507	0.1655732828579923	0.20140216339378883	0.23320917108668726	0.25963859508244314	0.2786456707448568	0.28333385558320084	0.29156744054893846	0.298334165314291	0.30153678940727646	0.30039912353835485	0.2925724804107324	0.28390244516963403	0.29329791291234697	0.2874280867454329	0.25535804556306274	0.24701979499464125	0.2447668830136177	0.2490410290984759	0.25565810743869416	0.24280573744839107	0.24732665665982254	0.2519725435756466	0.25434453953530095	0.2641818517701567	0.25606443556544956	0.26133594479665656	0.26678186641917007	0.2695738030690172	0.27824429260800415	0.27824429260800415	0.28123833999621156	0.27687056293815715	0.24546335877707107	0.2517734999727498	0.25835588123961994	0.27243343589173974	0.2799843935975762	0.26139751035470754	0.2652144396104123	0.2691308334127529	0.2539336062916668	0.262083009789781	0.24227786235706641	0.24640391254315305
		4750.0	0.0	0.10238202482581309	0.1209058180032784	0.15705411222865162	0.19197099339564103	0.22291368316015026	0.24859387573390418	0.2670477004226707	0.27022472629371114	0.2774571656987555	0.28321696336665214	0.28548524638955064	0.28352857526170966	0.27511061967366013	0.26488645433505914	0.2738666510468657	0.2833019693585112	0.24984505295924972	0.2409594560385596	0.23797722527229723	0.24213991702607746	0.24858433520501472	0.23523141690098062	0.23962654135683065	0.24414302308099597	0.2464488992149777	0.25601163860896636	0.2471951288659958	0.25230873521591335	0.2575912748243506	0.2602993533027869	0.26870900804968617	0.26870900804968617	0.2716128454320935	0.26632401258344	0.25477233674823674	0.26115161445051943	0.2678082976169539	0.2820518543907707	0.2896956216970531	0.27066464685849834	0.27452824197119563	0.27849320667785893	0.2628875102213032	0.2711389105102344	0.2508609019352192	0.25503824953597826
		4800.0	0.0	0.09919308880256511	0.11725205700806157	0.15268985428338286	0.1871439081690766	0.21764744874565714	0.2429466899012582	0.2611190875586353	0.26351599820558796	0.2702328498304295	0.27547371602401377	0.2772597317022689	0.27487937072586016	0.2661538218801087	0.2708958274482265	0.27990542113677086	0.2893748131008464	0.25542139573416045	0.2463757285272587	0.24325449270988855	0.24743394419840078	0.25390548237025024	0.24037057348071625	0.244784520112795	0.2493210163553734	0.2516373680525677	0.2612453483020409	0.25226507677713716	0.25740427693069956	0.26271407019324694	0.26543643289038743	0.2738917541933925	0.2738917541933925	0.2768118074246704	0.27137855311551484	0.259644311657345	0.26606085792914475	0.2727575459372758	0.28709032782597854	0.2947839024289655	0.27551884349728106	0.2794074872447446	0.2833985095226843	0.26757796489282953	0.27588406684926847	0.2553568061098045	0.25956167155038123
		4850.0	0.0	0.09919308880256511	0.11725205700806157	0.15268985428338286	0.1871439081690766	0.21764744874565714	0.2429466899012582	0.2611190875586353	0.26351599820558796	0.2702328498304295	0.27547371602401377	0.2772597317022689	0.27487937072586016	0.2661538218801087	0.2708958274482265	0.27990542113677086	0.2893748131008464	0.25542139573416045	0.2463757285272587	0.24325449270988855	0.24743394419840078	0.25390548237025024	0.24037057348071625	0.244784520112795	0.2493210163553734	0.2516373680525677	0.2612453483020409	0.25226507677713716	0.25740427693069956	0.26271407019324694	0.26543643289038743	0.2738917541933925	0.2738917541933925	0.2768118074246704	0.27137855311551484	0.259644311657345	0.26606085792914475	0.2727575459372758	0.28709032782597854	0.2947839024289655	0.27551884349728106	0.2794074872447446	0.2833985095226843	0.26757796489282953	0.27588406684926847	0.2553568061098045	0.25956167155038123
		4900.0	0.0	0.09264202004427774	0.10974797876299089	0.14373318007967242	0.17724694876020006	0.20685716280441804	0.2313808559722825	0.2489800482434915	0.24976290395513798	0.269820918891454	0.27438569258618667	0.27553487823882217	0.27257084883034965	0.2633628289859553	0.2673350890321236	0.27616272369473893	0.28544205436261005	0.26710159014795837	0.2577197424325799	0.25430904714304947	0.2585253906455347	0.26505647344337424	0.25113764427068563	0.25559287624842536	0.2601731908985961	0.26251244666915297	0.2722191355814781	0.2628950741734317	0.2680899609305247	0.27345896704899975	0.27621233271168144	0.2847666403650409	0.2847666403650409	0.28772179975646267	0.28198665968053827	0.269868250465192	0.27636532625092514	0.28314835625181645	0.29767339571115925	0.30547413149460817	0.2857142857142857	0.2896568321862491	0.2937038999241769	0.2774302026958877	0.285853920987097	0.2647998051656947	0.269063851717996
		4950.0	0.0	0.08583791133035355	0.10195680630982777	0.1344435151965411	0.16699603547941178	0.19569131299154205	0.21941979899907002	0.2364308561559124	0.2498976611083036	0.26959360021835027	0.27345237186680865	0.27393416184436986	0.2703553985162037	0.2606340952686835	0.263801626798458	0.2724450248368179	0.28153195971868333	0.2620059280500214	0.25200201014931	0.24778424250474557	0.2518885669521543	0.25824619605877835	0.24374624457383487	0.24807448627948156	0.25252420740595255	0.25479675202188495	0.26422652319525086	0.2541156616481839	0.259150563370419	0.264354077020322	0.2670225181400118	0.27531274454422067	0.27531274454422067	0.2781765951712166	0.27142183366549244	0.25843041186781235	0.2646901378080067	0.27122485088995407	0.2852164586589999	0.2927298154541599	0.2966300690229377	0.300632173892019	0.3047411279348071	0.28797954618800087	0.2965330856197395	0.27491011324093745	0.27923950135911674
		5000.0	0.0	0.08233158379418136	0.09794294495624703	0.1296616100745734	0.1617250413777171	0.1899540914606703	0.21327698922092353	0.22998790814807088	0.24276228512249814	0.2620791604216783	0.2653671358145351	0.2653152290169868	0.27731307320249515	0.26740484717007473	0.2704307590444027	0.27910967965637035	0.28823739634439427	0.2683324655097848	0.25813529045921385	0.2537508219669835	0.2578762139542071	0.26426775251280266	0.2495465649455742	0.2538981798168031	0.25837266009321447	0.2606581286255099	0.2701434759287601	0.25983321104595813	0.26489922277851896	0.27013576946138607	0.27282148866274636	0.2811668087976071	0.2811668087976071	0.28405017491436413	0.277117737101708	0.26390239771027557	0.2702063324236387	0.2767883987946963	0.29088530132562906	0.2984572728097361	0.30238849528931044	0.30642275039687294	0.31056509609699867	0.29354506473566816	0.30216863081863576	0.2802436771055665	0.28460831846294854
		5050.0	0.0	0.08233158379418136	0.09794294495624703	0.1296616100745734	0.1617250413777171	0.1899540914606703	0.21327698922092353	0.22998790814807088	0.24276228512249814	0.2620791604216783	0.2653671358145351	0.2653152290169868	0.27731307320249515	0.26740484717007473	0.2704307590444027	0.27910967965637035	0.28823739634439427	0.2683324655097848	0.25813529045921385	0.2537508219669835	0.2578762139542071	0.26426775251280266	0.2495465649455742	0.2538981798168031	0.25837266009321447	0.2606581286255099	0.2701434759287601	0.25983321104595813	0.26489922277851896	0.27013576946138607	0.27282148866274636	0.2811668087976071	0.2811668087976071	0.28405017491436413	0.277117737101708	0.26390239771027557	0.2702063324236387	0.2767883987946963	0.29088530132562906	0.2984572728097361	0.30238849528931044	0.30642275039687294	0.31056509609699867	0.29354506473566816	0.30216863081863576	0.2802436771055665	0.28460831846294854
		5100.0	0.0	0.08233158379418136	0.09794294495624703	0.1296616100745734	0.1617250413777171	0.1899540914606703	0.21327698922092353	0.22998790814807088	0.24276228512249814	0.2620791604216783	0.2653671358145351	0.2653152290169868	0.27731307320249515	0.26740484717007473	0.2704307590444027	0.27910967965637035	0.28823739634439427	0.2683324655097848	0.25813529045921385	0.2537508219669835	0.2578762139542071	0.26426775251280266	0.2495465649455742	0.2538981798168031	0.25837266009321447	0.2606581286255099	0.2701434759287601	0.25983321104595813	0.26489922277851896	0.27013576946138607	0.27282148866274636	0.2811668087976071	0.2811668087976071	0.28405017491436413	0.277117737101708	0.26390239771027557	0.2702063324236387	0.2767883987946963	0.29088530132562906	0.2984572728097361	0.30238849528931044	0.30642275039687294	0.31056509609699867	0.29354506473566816	0.30216863081863576	0.2802436771055665	0.28460831846294854
		5150.0	0.0	0.08233158379418136	0.09794294495624703	0.1296616100745734	0.1617250413777171	0.1899540914606703	0.21327698922092353	0.22998790814807088	0.24276228512249814	0.2620791604216783	0.2653671358145351	0.2653152290169868	0.27731307320249515	0.26740484717007473	0.2704307590444027	0.27910967965637035	0.28823739634439427	0.2683324655097848	0.25813529045921385	0.2537508219669835	0.2578762139542071	0.26426775251280266	0.2495465649455742	0.2538981798168031	0.25837266009321447	0.2606581286255099	0.2701434759287601	0.25983321104595813	0.26489922277851896	0.27013576946138607	0.27282148866274636	0.2811668087976071	0.2811668087976071	0.28405017491436413	0.277117737101708	0.26390239771027557	0.2702063324236387	0.2767883987946963	0.29088530132562906	0.2984572728097361	0.30238849528931044	0.30642275039687294	0.31056509609699867	0.29354506473566816	0.30216863081863576	0.2802436771055665	0.28460831846294854
		5200.0	0.0	0.07875005593895533	0.09384380402283403	0.12478093827910906	0.1563492803392581	0.18410587369424483	0.20701749479532622	0.22342394644137517	0.23549028480352407	0.2544222387219481	0.25712496948117286	0.25652517465852526	0.2682511650666281	0.2579815691332535	0.2603049465210344	0.26876173254012353	0.27765384207185695	0.2568638388042789	0.2461969146629218	0.24112632326519007	0.2451162175983408	0.2512966616466887	0.23617301692036527	0.24037126239800943	0.24468729763511965	0.2468915509945146	0.25603784244821987	0.24509053973877035	0.24996131844169792	0.25499505523119614	0.25757637170020453	0.2655956690577937	0.2655956690577937	0.2683658410588462	0.26053245979378015	0.24661145611048008	0.2526266769275989	0.2589055752228809	0.27234760566623617	0.2795648647147814	0.2833111551076384	0.28715509999209454	0.2911014902988722	0.2733278855190212	0.28150831449765756	0.2589968675523835	0.26311744328087916
		5250.0	0.0	0.07875005593895533	0.09384380402283403	0.12478093827910906	0.1563492803392581	0.18410587369424483	0.20701749479532622	0.22342394644137517	0.23549028480352407	0.2544222387219481	0.25712496948117286	0.25652517465852526	0.2682511650666281	0.2579815691332535	0.2603049465210344	0.26876173254012353	0.27765384207185695	0.2568638388042789	0.2461969146629218	0.24112632326519007	0.2451162175983408	0.2512966616466887	0.23617301692036527	0.24037126239800943	0.24468729763511965	0.2468915509945146	0.25603784244821987	0.24509053973877035	0.24996131844169792	0.25499505523119614	0.25757637170020453	0.2655956690577937	0.2655956690577937	0.2683658410588462	0.26053245979378015	0.24661145611048008	0.2526266769275989	0.2589055752228809	0.27234760566623617	0.2795648647147814	0.2833111551076384	0.28715509999209454	0.2911014902988722	0.2733278855190212	0.28150831449765756	0.2589968675523835	0.26311744328087916
		5300.0	0.0	0.08594288932890343	0.09940179037790241	0.12842841785610232	0.15908898523459591	0.18613934710576233	0.2085206953786153	0.22457208600728468	0.23567837114362136	0.25423237770235024	0.2561454679036968	0.2547938372825617	0.26628065846615323	0.2554227023673698	0.25685718337122676	0.265124889001333	0.2738196551522307	0.2516760085716925	0.24029926429235784	0.23432371577008695	0.23819654897945666	0.244195736361068	0.22839960469207676	0.23246455254980009	0.23664350552411748	0.23877773215640505	0.24763333647067914	0.235792878165074	0.2404949643331607	0.24535419281487458	0.2478459548567182	0.25558676011982784	0.25558676011982784	0.25826063596218574	0.24928137139758083	0.23436611637252724	0.24012886479479625	0.2461435988986538	0.2590180705601303	0.26592952061203345	0.2695167921580479	0.27319737940557665	0.2769758593188558	0.2581173803581489	0.2659116077390707	0.24244127391307624	0.24634528312304416
		5350.0	0.0	0.08232014528347584	0.09521887223361446	0.12341395659422312	0.15356107722133577	0.18012206352361848	0.2020777237064466	0.21781411875828455	0.22816656747182737	0.2463220446666118	0.2476067029954989	0.24566424824747946	0.2568687941565804	0.24561246885821456	0.24629275841347803	0.2543290736938932	0.26277840521832335	0.23966358651059091	0.2277717951622779	0.22105369098822328	0.22478448910602467	0.23056238727508196	0.23454295266369748	0.23863293322895152	0.24283839210150246	0.24498645027213467	0.2539015053201981	0.24181495678786336	0.24654991787421207	0.25144404917806057	0.2539540657290918	0.26175307175071505	0.26175307175071505	0.26444756151540716	0.2552411485745653	0.24004823363273325	0.2458564779667637	0.2519199608055651	0.2649028831809554	0.2718747318529353	0.2754939216750838	0.2792076493583875	0.2830205540532866	0.26384170276732166	0.27170708674324584	0.24786931400032286	0.25180853330255004
		5400.0	0.0	0.08643338994578512	0.09696471238498679	0.12223313811677301	0.15090286890351762	0.1762240480234345	0.19719023444359374	0.21223396598718283	0.22073864165518622	0.23809124066989926	0.2378285294332892	0.23441295794541234	0.2450758165410425	0.23271188487728373	0.2315972169768248	0.2391941983495573	0.24718085402543816	0.22146508826634767	0.20820367439391158	0.19966695341997295	0.2031239250836589	0.2084763446893642	0.21216282306669387	0.21594984030731165	0.219842966831764	0.22183118086540976	0.23008066140021466	0.21624732732953464	0.22059620499617902	0.225090031314156	0.22739426937866145	0.2345518949060511	0.2345518949060511	0.2370241115339948	0.22550882771902628	0.2083693268619702	0.213599188285682	0.21905630807267507	0.2307325799123922	0.2369983370803097	0.24024982999640768	0.24358546172837725	0.24700935660118575	0.25413991236406674	0.2616808088142498	0.2363320810029708	0.24008301116369993
		5450.0	0.0	0.07883874612433178	0.08809176593847598	0.11150893820208524	0.13908347763339976	0.1633604505893362	0.18341813430578752	0.1977895185950587	0.20460046273594437	0.2210999541844466	0.21940402566106834	0.21463136026880927	0.22468617602696278	0.2113747923759074	0.20853979207914491	0.2156352205573326	0.22308978334678692	0.21547193230858258	0.2012998747378989	0.19162809029144176	0.19495241730309001	0.20009936095790487	0.2036442473962445	0.20728575314532746	0.2110292313985332	0.21294099747345055	0.22087312147607618	0.20591622540226664	0.21007927213637176	0.2143808420169793	0.2165864104049862	0.2234371674151668	0.2234371674151668	0.22580326564246048	0.2383211546070085	0.2204594297792625	0.22578591368092785	0.23134657163212435	0.24325320718085536	0.24964727109715726	0.25296657208207696	0.2563726103269455	0.2598696423793338	0.2671552419825162	0.2748639478692023	0.2485858382033396	0.25241897559705195
		5500.0	0.0	0.07883874612433178	0.08809176593847598	0.11150893820208524	0.13908347763339976	0.1633604505893362	0.18341813430578752	0.1977895185950587	0.20460046273594437	0.2210999541844466	0.21940402566106834	0.21463136026880927	0.22468617602696278	0.2113747923759074	0.20853979207914491	0.2156352205573326	0.22308978334678692	0.21547193230858258	0.2012998747378989	0.19162809029144176	0.19495241730309001	0.20009936095790487	0.2036442473962445	0.20728575314532746	0.2110292313985332	0.21294099747345055	0.22087312147607618	0.20591622540226664	0.21007927213637176	0.2143808420169793	0.2165864104049862	0.2234371674151668	0.2234371674151668	0.22580326564246048	0.2383211546070085	0.2204594297792625	0.22578591368092785	0.23134657163212435	0.24325320718085536	0.24964727109715726	0.25296657208207696	0.2563726103269455	0.2598696423793338	0.2671552419825162	0.2748639478692023	0.2485858382033396	0.25241897559705195
		5550.0	0.0	0.07488165329516824	0.08346638485779259	0.10592133202077883	0.13293429266960569	0.1566747049132104	0.17626496373987316	0.1902901611048426	0.2132176790778467	0.22973725582608157	0.227765022529371	0.22271219057124064	0.23280979924295925	0.2191846034035968	0.2160843798631408	0.22321967201141688	0.2307200656940098	0.22281708364148609	0.20831238773650346	0.19833333333333333	0.20168067226890757	0.20686470605909998	0.21043614066643915	0.21410574453122422	0.21787895760294673	0.2198062338916656	0.22780498105860064	0.2124955585797204	0.21669453555438456	0.2210342515332798	0.22325977050241724	0.2301741350593744	0.2301741350593744	0.23256276195756423	0.2452043765700782	0.22695217372430337	0.2323325389103846	0.23795085247090952	0.24998550682627263	0.25645074116944006	0.25980762113533157	0.26325265579726587	0.2667901737416726	0.27416152816253436	0.2819629507400966	0.2551805205744514	0.25905911015569505
		5600.0	0.0	0.07080617943832006	0.07870097387708372	0.10016664147906124	0.12660790506941616	0.14980124532130487	0.16891447737744059	0.18258617910809546	0.20491760021377123	0.22099568483174656	0.21824710239392803	0.21245570854725118	0.22223752402366348	0.20808470171907775	0.20405308613654244	0.2109268073403486	0.21814969886965618	0.2093702559833726	0.1941985018151433	0.18329301795707958	0.18648006390980634	0.1914143453551865	0.1948126850209533	0.19830358494887196	0.20189217337163265	0.20372481291475097	0.2113284544815027	0.19514203340166383	0.19911198927717857	0.2032137833783057	0.20531681980332656	0.21184868291449283	0.21184868291449283	0.21410449964753883	0.2260377863155181	0.2068177219288552	0.21186231428444396	0.21712803657542884	0.22840103320843042	0.2344537004224054	0.23759548165574576	0.24081915965011735	0.24412875226176076	0.2510231946936412	0.258317109305107	0.2306814502966181	0.23427862024876153
		5650.0	0.0	0.07080617943832006	0.07870097387708372	0.10016664147906124	0.12660790506941616	0.14980124532130487	0.16891447737744059	0.18258617910809546	0.20491760021377123	0.22099568483174656	0.21824710239392803	0.21245570854725118	0.22223752402366348	0.20808470171907775	0.20405308613654244	0.2109268073403486	0.21814969886965618	0.2093702559833726	0.1941985018151433	0.18329301795707958	0.18648006390980634	0.1914143453551865	0.1948126850209533	0.19830358494887196	0.20189217337163265	0.20372481291475097	0.2113284544815027	0.19514203340166383	0.19911198927717857	0.2032137833783057	0.20531681980332656	0.21184868291449283	0.21184868291449283	0.21410449964753883	0.2260377863155181	0.2068177219288552	0.21186231428444396	0.21712803657542884	0.22840103320843042	0.2344537004224054	0.23759548165574576	0.24081915965011735	0.24412875226176076	0.2510231946936412	0.258317109305107	0.2306814502966181	0.23427862024876153
		5700.0	0.0	0.07080617943832006	0.07870097387708372	0.10016664147906124	0.12660790506941616	0.14980124532130487	0.16891447737744059	0.18258617910809546	0.20491760021377123	0.22099568483174656	0.21824710239392803	0.21245570854725118	0.22223752402366348	0.20808470171907775	0.20405308613654244	0.2109268073403486	0.21814969886965618	0.2093702559833726	0.1941985018151433	0.18329301795707958	0.18648006390980634	0.1914143453551865	0.1948126850209533	0.19830358494887196	0.20189217337163265	0.20372481291475097	0.2113284544815027	0.19514203340166383	0.19911198927717857	0.2032137833783057	0.20531681980332656	0.21184868291449283	0.21184868291449283	0.21410449964753883	0.2260377863155181	0.2068177219288552	0.21186231428444396	0.21712803657542884	0.22840103320843042	0.2344537004224054	0.23759548165574576	0.24081915965011735	0.24412875226176076	0.2510231946936412	0.258317109305107	0.2306814502966181	0.23427862024876153
		5750.0	0.0	0.07961221827659937	0.0853803855465374	0.10441574948335802	0.12980124692978523	0.15217330998532264	0.17066994485415538	0.18392881395137617	0.2056288808977675	0.22128071389854134	0.21739016249848309	0.21048796906767722	0.2199925047426715	0.20490533688029158	0.220339218059244	0.2273042070254327	0.2346314164706087	0.22518251794674662	0.20923257686763988	0.1976031462940075	0.20084078105402833	0.20585648349710123	0.20931302512497962	0.21286546385423388	0.21651911466205334	0.21838566925038652	0.2261348358038842	0.20911687188497738	0.21316440184050284	0.21734850521885204	0.21949457150139054	0.22616354987705925	0.22616354987705925	0.22846790547603085	0.2406675666456559	0.2205237051897296	0.22568290442474803	0.23107122730786672	0.24261633799203683	0.24882022781734842	0.2520418426392669	0.2553483559380148	0.2587439380895646	0.2658204883847626	0.27331125335387607	0.24449159036359971	0.2481840451479164
		5800.0	0.0	0.07961221827659937	0.0853803855465374	0.10441574948335802	0.12980124692978523	0.15217330998532264	0.17066994485415538	0.18392881395137617	0.2056288808977675	0.22128071389854134	0.21739016249848309	0.21048796906767722	0.2199925047426715	0.20490533688029158	0.220339218059244	0.2273042070254327	0.2346314164706087	0.22518251794674662	0.20923257686763988	0.1976031462940075	0.20084078105402833	0.20585648349710123	0.20931302512497962	0.21286546385423388	0.21651911466205334	0.21838566925038652	0.2261348358038842	0.20911687188497738	0.21316440184050284	0.21734850521885204	0.21949457150139054	0.22616354987705925	0.22616354987705925	0.22846790547603085	0.2406675666456559	0.2205237051897296	0.22568290442474803	0.23107122730786672	0.24261633799203683	0.24882022781734842	0.2520418426392669	0.2553483559380148	0.2587439380895646	0.2658204883847626	0.27331125335387607	0.24449159036359971	0.2481840451479164
		5850.0	0.0	0.07961221827659937	0.0853803855465374	0.10441574948335802	0.12980124692978523	0.15217330998532264	0.17066994485415538	0.18392881395137617	0.2056288808977675	0.22128071389854134	0.21739016249848309	0.21048796906767722	0.2199925047426715	0.20490533688029158	0.220339218059244	0.2273042070254327	0.2346314164706087	0.22518251794674662	0.20923257686763988	0.1976031462940075	0.20084078105402833	0.20585648349710123	0.20931302512497962	0.21286546385423388	0.21651911466205334	0.21838566925038652	0.2261348358038842	0.20911687188497738	0.21316440184050284	0.21734850521885204	0.21949457150139054	0.22616354987705925	0.22616354987705925	0.22846790547603085	0.2406675666456559	0.2205237051897296	0.22568290442474803	0.23107122730786672	0.24261633799203683	0.24882022781734842	0.2520418426392669	0.2553483559380148	0.2587439380895646	0.2658204883847626	0.27331125335387607	0.24449159036359971	0.2481840451479164
		5900.0	0.0	0.07961221827659937	0.0853803855465374	0.10441574948335802	0.12980124692978523	0.15217330998532264	0.17066994485415538	0.18392881395137617	0.2056288808977675	0.22128071389854134	0.21739016249848309	0.21048796906767722	0.2199925047426715	0.20490533688029158	0.220339218059244	0.2273042070254327	0.2346314164706087	0.22518251794674662	0.20923257686763988	0.1976031462940075	0.20084078105402833	0.20585648349710123	0.20931302512497962	0.21286546385423388	0.21651911466205334	0.21838566925038652	0.2261348358038842	0.20911687188497738	0.21316440184050284	0.21734850521885204	0.21949457150139054	0.22616354987705925	0.22616354987705925	0.22846790547603085	0.2406675666456559	0.2205237051897296	0.22568290442474803	0.23107122730786672	0.24261633799203683	0.24882022781734842	0.2520418426392669	0.2553483559380148	0.2587439380895646	0.2658204883847626	0.27331125335387607	0.24449159036359971	0.2481840451479164
		5950.0	0.0	0.09322141190895518	0.09751889515508037	0.11509194430327135	0.13999702229590355	0.16210644897789125	0.18047785372376418	0.19368989648662213	0.21537857172772867	0.2310650880092989	0.22682425677722373	0.21956317300252656	0.22912122611337976	0.21363017713281493	0.22916753624708117	0.23618636085363134	0.24357462142965966	0.2337625290797135	0.21738662496169892	0.20536336368009034	0.2086303648034395	0.21369318287886988	0.21718330600042743	0.22077117367363028	0.22446220422780652	0.22634821483180795	0.23418066670222462	0.21670755330600075	0.2207994162552895	0.22503047465468168	0.22720105676139216	0.2339480261550362	0.2339480261550362	0.2362799476303944	0.24863054675078436	0.2279800977526725	0.23320416936251023	0.23866178989966425	0.2503603924835169	0.256649421296014	0.2599159420160585	0.26326902208027164	0.2667129161455664	0.2738916937555113	0.2814928410551567	0.2520216145754523	0.2557675502717017
		6000.0	0.0	0.10749481399180798	0.11025795181037502	0.12631289850578067	0.1507300339710075	0.1725775088769559	0.19082843163158555	0.20399900558655285	0.22568802633635593	0.24141964375302866	0.23681039697974504	0.22917019446943132	0.23878956804983223	0.22286773975538055	0.23852200186228548	0.24560104536054322	0.2530572732096413	0.2428601245206142	0.22602986712703704	0.21358828708404953	0.21688781932049112	0.22200272960598352	0.22552991440009384	0.22915682941870175	0.23288900404774812	0.23479641013058086	0.2427203134694944	0.2247617291294842	0.22890222823921558	0.23318474126652236	0.23538216675206358	0.242214442355447	0.242214442355447	0.24457648544254015	0.257091780505288	0.2359003165476329	0.24119512612042623	0.24672824066119628	0.25859383967529787	0.2649753852454533	0.2682906746460329	0.27169430777910325	0.27519062977277675	0.2824802828743443	0.2902010656873603	0.260032351764767	0.2638362872523774
		6050.0	0.0	0.1039399916695205	0.10581891805574568	0.12068028400816445	0.14447234107382007	0.1657300401639753	0.18347111157957793	0.19626581993973236	0.21732389395483706	0.23259004112550621	0.2270476795639187	0.21850922682851365	0.22779300670851566	0.21119141447149578	0.22624835270071236	0.23305419878145175	0.24022077110505227	0.2289710170939523	0.21130260903779655	0.19774307748976183	0.20087207456062028	0.20572131659115983	0.209064404588755	0.21250128099634388	0.21603714500807145	0.2178439334545644	0.2253478253244108	0.20630733105478127	0.2102028174429169	0.2142308190173842	0.2162972306142074	0.2227203996596606	0.2227203996596606	0.2249404076311001	0.23669827717733258	0.21430873343799953	0.21924221109286843	0.22439591995030136	0.2354420178924175	0.24137970660800026	0.24446359480910826	0.24762910201837657	0.25088023949424576	0.25765689153077437	0.2648317958356	0.23355870218581282	0.2370580039471313
		6100.0	0.0	0.1039399916695205	0.10581891805574568	0.12068028400816445	0.14447234107382007	0.1657300401639753	0.18347111157957793	0.19626581993973236	0.21732389395483706	0.23259004112550621	0.2270476795639187	0.21850922682851365	0.22779300670851566	0.21119141447149578	0.22624835270071236	0.23305419878145175	0.24022077110505227	0.2289710170939523	0.21130260903779655	0.19774307748976183	0.20087207456062028	0.20572131659115983	0.209064404588755	0.21250128099634388	0.21603714500807145	0.2178439334545644	0.2253478253244108	0.20630733105478127	0.2102028174429169	0.2142308190173842	0.2162972306142074	0.2227203996596606	0.2227203996596606	0.2249404076311001	0.23669827717733258	0.21430873343799953	0.21924221109286843	0.22439591995030136	0.2354420178924175	0.24137970660800026	0.24446359480910826	0.24762910201837657	0.25088023949424576	0.25765689153077437	0.2648317958356	0.23355870218581282	0.2370580039471313
		6150.0	0.0	0.1039399916695205	0.10581891805574568	0.12068028400816445	0.14447234107382007	0.1657300401639753	0.18347111157957793	0.19626581993973236	0.21732389395483706	0.23259004112550621	0.2270476795639187	0.21850922682851365	0.22779300670851566	0.21119141447149578	0.22624835270071236	0.23305419878145175	0.24022077110505227	0.2289710170939523	0.21130260903779655	0.19774307748976183	0.20087207456062028	0.20572131659115983	0.209064404588755	0.21250128099634388	0.21603714500807145	0.2178439334545644	0.2253478253244108	0.20630733105478127	0.2102028174429169	0.2142308190173842	0.2162972306142074	0.2227203996596606	0.2227203996596606	0.2249404076311001	0.23669827717733258	0.21430873343799953	0.21924221109286843	0.22439591995030136	0.2354420178924175	0.24137970660800026	0.24446359480910826	0.24762910201837657	0.25088023949424576	0.25765689153077437	0.2648317958356	0.23355870218581282	0.2370580039471313
		6200.0	0.0	0.1039399916695205	0.10581891805574568	0.12068028400816445	0.14447234107382007	0.1657300401639753	0.18347111157957793	0.19626581993973236	0.21732389395483706	0.23259004112550621	0.2270476795639187	0.21850922682851365	0.22779300670851566	0.21119141447149578	0.22624835270071236	0.23305419878145175	0.24022077110505227	0.2289710170939523	0.21130260903779655	0.19774307748976183	0.20087207456062028	0.20572131659115983	0.209064404588755	0.21250128099634388	0.21603714500807145	0.2178439334545644	0.2253478253244108	0.20630733105478127	0.2102028174429169	0.2142308190173842	0.2162972306142074	0.2227203996596606	0.2227203996596606	0.2249404076311001	0.23669827717733258	0.21430873343799953	0.21924221109286843	0.22439591995030136	0.2354420178924175	0.24137970660800026	0.24446359480910826	0.24762910201837657	0.25088023949424576	0.25765689153077437	0.2648317958356	0.23355870218581282	0.2370580039471313
		6250.0	0.0	0.1039399916695205	0.10581891805574568	0.12068028400816445	0.14447234107382007	0.1657300401639753	0.18347111157957793	0.19626581993973236	0.21732389395483706	0.23259004112550621	0.2270476795639187	0.21850922682851365	0.22779300670851566	0.21119141447149578	0.22624835270071236	0.23305419878145175	0.24022077110505227	0.2289710170939523	0.21130260903779655	0.19774307748976183	0.20087207456062028	0.20572131659115983	0.209064404588755	0.21250128099634388	0.21603714500807145	0.2178439334545644	0.2253478253244108	0.20630733105478127	0.2102028174429169	0.2142308190173842	0.2162972306142074	0.2227203996596606	0.2227203996596606	0.2249404076311001	0.23669827717733258	0.21430873343799953	0.21924221109286843	0.22439591995030136	0.2354420178924175	0.24137970660800026	0.24446359480910826	0.24762910201837657	0.25088023949424576	0.25765689153077437	0.2648317958356	0.23355870218581282	0.2370580039471313
		6300.0	0.0	0.1039399916695205	0.10581891805574568	0.12068028400816445	0.14447234107382007	0.1657300401639753	0.18347111157957793	0.19626581993973236	0.21732389395483706	0.23259004112550621	0.2270476795639187	0.21850922682851365	0.22779300670851566	0.21119141447149578	0.22624835270071236	0.23305419878145175	0.24022077110505227	0.2289710170939523	0.21130260903779655	0.19774307748976183	0.20087207456062028	0.20572131659115983	0.209064404588755	0.21250128099634388	0.21603714500807145	0.2178439334545644	0.2253478253244108	0.20630733105478127	0.2102028174429169	0.2142308190173842	0.2162972306142074	0.2227203996596606	0.2227203996596606	0.2249404076311001	0.23669827717733258	0.21430873343799953	0.21924221109286843	0.22439591995030136	0.2354420178924175	0.24137970660800026	0.24446359480910826	0.24762910201837657	0.25088023949424576	0.25765689153077437	0.2648317958356	0.23355870218581282	0.2370580039471313
		6350.0	0.0	0.1039399916695205	0.10581891805574568	0.12068028400816445	0.14447234107382007	0.1657300401639753	0.18347111157957793	0.19626581993973236	0.21732389395483706	0.23259004112550621	0.2270476795639187	0.21850922682851365	0.22779300670851566	0.21119141447149578	0.22624835270071236	0.23305419878145175	0.24022077110505227	0.2289710170939523	0.21130260903779655	0.19774307748976183	0.20087207456062028	0.20572131659115983	0.209064404588755	0.21250128099634388	0.21603714500807145	0.2178439334545644	0.2253478253244108	0.20630733105478127	0.2102028174429169	0.2142308190173842	0.2162972306142074	0.2227203996596606	0.2227203996596606	0.2249404076311001	0.23669827717733258	0.21430873343799953	0.21924221109286843	0.22439591995030136	0.2354420178924175	0.24137970660800026	0.24446359480910826	0.24762910201837657	0.25088023949424576	0.25765689153077437	0.2648317958356	0.23355870218581282	0.2370580039471313
		6400.0	0.0	0.10027922199795838	0.11952867379405449	0.132751252202642	0.1560358195912641	0.1770261615819817	0.1946490409126473	0.20740707976741546	0.22847815210441272	0.24380168138725508	0.2378342164857118	0.228856061670863	0.2382098703477414	0.22110772667904527	0.23629570909297645	0.24316863248145026	0.2504106821167205	0.2387075992089986	0.22050814513914602	0.20645497587244993	0.20961894074774784	0.21452414179269919	0.21790701927748257	0.22138579843023182	0.22496579662733526	0.2267955285083532	0.23439744069703086	0.21478486657731868	0.21873184049236893	0.22281430292357998	0.22490912232948768	0.23142255323047578	0.23142255323047578	0.2336744273087549	0.24560648883508565	0.22257805437387046	0.22758533518497862	0.2328178112737529	0.24403815237297533	0.25007237574246766	0.253207151396503	0.2564254085157368	0.25973125279022946	0.2666236014405744	0.273923345682958	0.2418339271992202	0.2453928243050943
		6450.0	0.0	0.10027922199795838	0.11952867379405449	0.132751252202642	0.1560358195912641	0.1770261615819817	0.1946490409126473	0.20740707976741546	0.22847815210441272	0.24380168138725508	0.2378342164857118	0.228856061670863	0.2382098703477414	0.22110772667904527	0.23629570909297645	0.24316863248145026	0.2504106821167205	0.2387075992089986	0.22050814513914602	0.20645497587244993	0.20961894074774784	0.21452414179269919	0.21790701927748257	0.22138579843023182	0.22496579662733526	0.2267955285083532	0.23439744069703086	0.21478486657731868	0.21873184049236893	0.22281430292357998	0.22490912232948768	0.23142255323047578	0.23142255323047578	0.2336744273087549	0.24560648883508565	0.22257805437387046	0.22758533518497862	0.2328178112737529	0.24403815237297533	0.25007237574246766	0.253207151396503	0.2564254085157368	0.25973125279022946	0.2666236014405744	0.273923345682958	0.2418339271992202	0.2453928243050943
		6500.0	0.0	0.10027922199795838	0.11952867379405449	0.132751252202642	0.1560358195912641	0.1770261615819817	0.1946490409126473	0.20740707976741546	0.22847815210441272	0.24380168138725508	0.2378342164857118	0.228856061670863	0.2382098703477414	0.22110772667904527	0.23629570909297645	0.24316863248145026	0.2504106821167205	0.2387075992089986	0.22050814513914602	0.20645497587244993	0.20961894074774784	0.21452414179269919	0.21790701927748257	0.22138579843023182	0.22496579662733526	0.2267955285083532	0.23439744069703086	0.21478486657731868	0.21873184049236893	0.22281430292357998	0.22490912232948768	0.23142255323047578	0.23142255323047578	0.2336744273087549	0.24560648883508565	0.22257805437387046	0.22758533518497862	0.2328178112737529	0.24403815237297533	0.25007237574246766	0.253207151396503	0.2564254085157368	0.25973125279022946	0.2666236014405744	0.273923345682958	0.2418339271992202	0.2453928243050943
		6550.0	0.0	0.10027922199795838	0.11952867379405449	0.132751252202642	0.1560358195912641	0.1770261615819817	0.1946490409126473	0.20740707976741546	0.22847815210441272	0.24380168138725508	0.2378342164857118	0.228856061670863	0.2382098703477414	0.22110772667904527	0.23629570909297645	0.24316863248145026	0.2504106821167205	0.2387075992089986	0.22050814513914602	0.20645497587244993	0.20961894074774784	0.21452414179269919	0.21790701927748257	0.22138579843023182	0.22496579662733526	0.2267955285083532	0.23439744069703086	0.21478486657731868	0.21873184049236893	0.22281430292357998	0.22490912232948768	0.23142255323047578	0.23142255323047578	0.2336744273087549	0.24560648883508565	0.22257805437387046	0.22758533518497862	0.2328178112737529	0.24403815237297533	0.25007237574246766	0.253207151396503	0.2564254085157368	0.25973125279022946	0.2666236014405744	0.273923345682958	0.2418339271992202	0.2453928243050943
		6600.0	0.0	0.0965018414090163	0.11526357083947894	0.12717783428573168	0.14980982521910743	0.1701883467369307	0.1872844004485083	0.19965499089642838	0.22007704808510958	0.2349226589511355	0.22793024880212953	0.21795998079631831	0.22696748174035636	0.20909534800125706	0.2236649759680844	0.23025515608250577	0.23719747374876254	0.22433163505032253	0.20518914293518029	0.18989836932243456	0.19288403086233727	0.19751146482724866	0.20070186346786933	0.20398195300242558	0.20735670567061373	0.20908124100199443	0.21624403208397994	0.19542264557544126	0.199112607788032	0.20292809374308715	0.20488548235857815	0.21096976778567933	0.21096976778567933	0.2130726490975513	0.22421017853631628	0.19984109766605096	0.20446811602707055	0.2093013043261383	0.21965918471327664	0.22522627556121438	0.22811751337839087	0.23108515382645559	0.2341329511377034	0.2404853820217849	0.2472105996586483	0.21386388579524146	0.2171011605646824
		6650.0	0.0	0.0965018414090163	0.11526357083947894	0.12717783428573168	0.14980982521910743	0.1701883467369307	0.1872844004485083	0.19965499089642838	0.22007704808510958	0.2349226589511355	0.22793024880212953	0.21795998079631831	0.22696748174035636	0.20909534800125706	0.2236649759680844	0.23025515608250577	0.23719747374876254	0.22433163505032253	0.20518914293518029	0.18989836932243456	0.19288403086233727	0.19751146482724866	0.20070186346786933	0.20398195300242558	0.20735670567061373	0.20908124100199443	0.21624403208397994	0.19542264557544126	0.199112607788032	0.20292809374308715	0.20488548235857815	0.21096976778567933	0.21096976778567933	0.2130726490975513	0.22421017853631628	0.19984109766605096	0.20446811602707055	0.2093013043261383	0.21965918471327664	0.22522627556121438	0.22811751337839087	0.23108515382645559	0.2341329511377034	0.2404853820217849	0.2472105996586483	0.21386388579524146	0.2171011605646824
		6700.0	0.0	0.0965018414090163	0.11526357083947894	0.12717783428573168	0.14980982521910743	0.1701883467369307	0.1872844004485083	0.19965499089642838	0.22007704808510958	0.2349226589511355	0.22793024880212953	0.21795998079631831	0.22696748174035636	0.20909534800125706	0.2236649759680844	0.23025515608250577	0.23719747374876254	0.22433163505032253	0.20518914293518029	0.18989836932243456	0.19288403086233727	0.19751146482724866	0.20070186346786933	0.20398195300242558	0.20735670567061373	0.20908124100199443	0.21624403208397994	0.19542264557544126	0.199112607788032	0.20292809374308715	0.20488548235857815	0.21096976778567933	0.21096976778567933	0.2130726490975513	0.22421017853631628	0.19984109766605096	0.20446811602707055	0.2093013043261383	0.21965918471327664	0.22522627556121438	0.22811751337839087	0.23108515382645559	0.2341329511377034	0.2404853820217849	0.2472105996586483	0.21386388579524146	0.2171011605646824
		6750.0	0.0	0.11268992345909336	0.13017244700213257	0.1402976622980846	0.16239959946493684	0.1825053838652028	0.19948709095614106	0.21182764326733663	0.23227943945470267	0.24719837820662433	0.23970739147106637	0.22921881924822696	0.23830741945645084	0.21984429608534387	0.2345627872377019	0.2412286648111401	0.24825588629151785	0.23484778827138833	0.21507465446802582	0.1991920985882778	0.20221567413731434	0.20690374057750635	0.2101372243030623	0.21346266530183156	0.2168851625469467	0.2186345099965978	0.22590324861530137	0.20439703782004873	0.2081418337289401	0.21201530845254224	0.2140029407916911	0.2201833037111085	0.2201833037111085	0.22232009836383862	0.2336429637855434	0.20850752930767882	0.21321176390839378	0.21812736693319998	0.22866757458829676	0.23433568677381786	0.23728017916396396	0.24030302463378914	0.24340807631414244	0.2498815958359201	0.25673747751622883	0.2224201329339442	0.22571856697006334
		6800.0	0.0	0.10924243050504846	0.1261901158399898	0.13486067662248846	0.15627798333726445	0.17574710690606193	0.19218339988484084	0.20412408960787046	0.2239079365107575	0.23833620966849067	0.22970330192487107	0.21810254782571667	0.22683328928102056	0.2074830682105495	0.22155997377940578	0.2279325850965045	0.23464898008548676	0.21993723392814163	0.199085378475385	0.18181194091772235	0.18464817394083183	0.18904439603058176	0.19207564898700374	0.19519233617139814	0.19839919406925396	0.20003801865459064	0.20684540907105783	0.18396686440637045	0.18744051903851108	0.1910323391434491	0.1928749845797355	0.19860260590469134	0.19860260590469134	0.20058221517681377	0.21106685661665278	0.21788142419449105	0.22267184994399913	0.22767934796322262	0.2384225421339481	0.24420296094638191	0.24720661623652207	0.2502907637708508	0.2534593650352613	0.26006719940853096	0.26706789565666306	0.23169039434338556	0.2350566949511038
		6850.0	0.0	0.10924243050504846	0.1261901158399898	0.13486067662248846	0.15627798333726445	0.17574710690606193	0.19218339988484084	0.20412408960787046	0.2239079365107575	0.23833620966849067	0.22970330192487107	0.21810254782571667	0.22683328928102056	0.2074830682105495	0.22155997377940578	0.2279325850965045	0.23464898008548676	0.21993723392814163	0.199085378475385	0.18181194091772235	0.18464817394083183	0.18904439603058176	0.19207564898700374	0.19519233617139814	0.19839919406925396	0.20003801865459064	0.20684540907105783	0.18396686440637045	0.18744051903851108	0.1910323391434491	0.1928749845797355	0.19860260590469134	0.19860260590469134	0.20058221517681377	0.21106685661665278	0.21788142419449105	0.22267184994399913	0.22767934796322262	0.2384225421339481	0.24420296094638191	0.24720661623652207	0.2502907637708508	0.2534593650352613	0.26006719940853096	0.26706789565666306	0.23169039434338556	0.2350566949511038
		6900.0	0.0	0.10569348799398282	0.12209059640866277	0.12922408191991103	0.14993631839524782	0.16874929974062677	0.18462323260669697	0.19615152027730456	0.2152462994321012	0.22916828291490896	0.2193124096821728	0.20651716030257436	0.21487675064566905	0.19456308879811657	0.20797290940813679	0.21404053329446188	0.22043363876665903	0.2043205814237078	0.18230000523816325	0.19181696183656383	0.19469476481893297	0.19915741578069127	0.20223583933590183	0.2054021517534827	0.2086612267646497	0.21032717779100818	0.21725032933018704	0.19353577170045527	0.19706826804625513	0.2007223024958961	0.20259739058355047	0.2084280547532498	0.2084280547532498	0.21044402925777386	0.2211273528728276	0.22807622470652172	0.2329633398729454	0.2380738201025973	0.24904415484318843	0.25495007097606487	0.2580197941120783	0.26117236856313314	0.2644118751866194	0.27116947680390363	0.2783315170341019	0.2417896529647079	0.24523165703015232
		6950.0	0.0	0.10203245906717097	0.1178616016652092	0.12336295465454913	0.14334750845735866	0.16148274832604848	0.17677550795113164	0.18787746143931341	0.20625969263912247	0.21965800468015392	0.20848484004675732	0.19439915129772609	0.20237262599597433	0.18100610971674053	0.19372000490662808	0.1994693795157197	0.2055250912917183	0.18789683993081352	0.16460223308546235	0.1734696325658446	0.17614940799973552	0.18030357590821483	0.1831682435291756	0.18611390887541193	0.18914506273881398	0.19069419746366267	0.19712974043961107	0.17182510015091004	0.17506949449868134	0.1784242554293876	0.1801452867556223	0.18549488659232496	0.18549488659232496	0.18734384217755873	0.197136500063314	0.20350130798851046	0.20797556690916325	0.21265257138730648	0.22268671759228825	0.22808563029629939	0.23089104513397965	0.23377163974908177	0.2367311141704808	0.24290283322777628	0.2494414853803959	0.2111900288713686	0.21427946462811623
		7000.0	0.0	0.09824676122829466	0.11348859708617869	0.11724700411112687	0.13647868677273328	0.15391206543383346	0.16860261175335053	0.17926263575838036	0.19690601521075965	0.2097611706667535	0.19715970992957002	0.1816705020448688	0.18924086217868133	0.16671559136715033	0.1787006333931251	0.1841166113215975	0.1898188162103664	0.17054109140561782	0.1458478439018732	0.15403080924308107	0.15650189174430698	0.16033093421273864	0.16297029480646213	0.1656833739159028	0.16847425781436165	0.16990024099836343	0.17582168867174452	0.14877664931179488	0.15171652122725207	0.15475493015504463	0.1563131050995995	0.16115412859100764	0.16115412859100764	0.16282650192786208	0.17167740251379243	0.17742456415775504	0.18146219423128096	0.1856807344541915	0.19472463141049948	0.19958721488624748	0.20211302086361083	0.20470588235294118	0.2073690960361593	0.21292095149341983	0.21880002033013343	0.17866210039615205	0.18137765626851904
		7050.0	0.0	0.09824676122829466	0.11348859708617869	0.11724700411112687	0.13647868677273328	0.15391206543383346	0.16860261175335053	0.17926263575838036	0.19690601521075965	0.2097611706667535	0.19715970992957002	0.1816705020448688	0.18924086217868133	0.16671559136715033	0.1787006333931251	0.1841166113215975	0.1898188162103664	0.17054109140561782	0.1458478439018732	0.15403080924308107	0.15650189174430698	0.16033093421273864	0.16297029480646213	0.1656833739159028	0.16847425781436165	0.16990024099836343	0.17582168867174452	0.14877664931179488	0.15171652122725207	0.15475493015504463	0.1563131050995995	0.16115412859100764	0.16115412859100764	0.16282650192786208	0.17167740251379243	0.17742456415775504	0.18146219423128096	0.1856807344541915	0.19472463141049948	0.19958721488624748	0.20211302086361083	0.20470588235294118	0.2073690960361593	0.21292095149341983	0.21880002033013343	0.17866210039615205	0.18137765626851904
		7100.0	0.0	0.09824676122829466	0.11348859708617869	0.11724700411112687	0.13647868677273328	0.15391206543383346	0.16860261175335053	0.17926263575838036	0.19690601521075965	0.2097611706667535	0.19715970992957002	0.1816705020448688	0.18924086217868133	0.16671559136715033	0.1787006333931251	0.1841166113215975	0.1898188162103664	0.17054109140561782	0.1458478439018732	0.15403080924308107	0.15650189174430698	0.16033093421273864	0.16297029480646213	0.1656833739159028	0.16847425781436165	0.16990024099836343	0.17582168867174452	0.14877664931179488	0.15171652122725207	0.15475493015504463	0.1563131050995995	0.16115412859100764	0.16115412859100764	0.16282650192786208	0.17167740251379243	0.17742456415775504	0.18146219423128096	0.1856807344541915	0.19472463141049948	0.19958721488624748	0.20211302086361083	0.20470588235294118	0.2073690960361593	0.21292095149341983	0.21880002033013343	0.17866210039615205	0.18137765626851904
		7150.0	0.0	0.09432132953440825	0.10895418057893518	0.1108388504849241	0.12928938103043727	0.14599374003365567	0.16005834151230297	0.17025882772200063	0.18713362988108811	0.19942359195171014	0.18526152819519576	0.1950054825726303	0.2026738851549092	0.17914356865753678	0.19129775126631246	0.19679994642304682	0.2025989688551756	0.18233657774852308	0.15654693620041502	0.16486740054136625	0.16738253176007073	0.1712820280124851	0.17397145971074307	0.17673724941969893	0.17958363101342303	0.18103845760221846	0.18708308086358444	0.15883937368349904	0.16183857208774652	0.16493979609182538	0.1665307600296244	0.17147606247247416	0.17147606247247416	0.1731852827602505	0.18223785798880573	0.18812164390579952	0.19225775954914917	0.19658129820194625	0.20585711120742772	0.21084799968486106	0.21344139456924152	0.21610428749988453	0.2188400988750241	0.2245453886653419	0.2305898804872247	0.18880902119997295	0.1915975631154102
		7200.0	0.0	0.09432132953440825	0.10895418057893518	0.1108388504849241	0.12928938103043727	0.14599374003365567	0.16005834151230297	0.17025882772200063	0.18713362988108811	0.19942359195171014	0.18526152819519576	0.1950054825726303	0.2026738851549092	0.17914356865753678	0.19129775126631246	0.19679994642304682	0.2025989688551756	0.18233657774852308	0.15654693620041502	0.16486740054136625	0.16738253176007073	0.1712820280124851	0.17397145971074307	0.17673724941969893	0.17958363101342303	0.18103845760221846	0.18708308086358444	0.15883937368349904	0.16183857208774652	0.16493979609182538	0.1665307600296244	0.17147606247247416	0.17147606247247416	0.1731852827602505	0.18223785798880573	0.18812164390579952	0.19225775954914917	0.19658129820194625	0.20585711120742772	0.21084799968486106	0.21344139456924152	0.21610428749988453	0.2188400988750241	0.2245453886653419	0.2305898804872247	0.18880902119997295	0.1915975631154102
		7250.0	0.0	0.09432132953440825	0.10895418057893518	0.1108388504849241	0.12928938103043727	0.14599374003365567	0.16005834151230297	0.17025882772200063	0.18713362988108811	0.19942359195171014	0.18526152819519576	0.1950054825726303	0.2026738851549092	0.17914356865753678	0.19129775126631246	0.19679994642304682	0.2025989688551756	0.18233657774852308	0.15654693620041502	0.16486740054136625	0.16738253176007073	0.1712820280124851	0.17397145971074307	0.17673724941969893	0.17958363101342303	0.18103845760221846	0.18708308086358444	0.15883937368349904	0.16183857208774652	0.16493979609182538	0.1665307600296244	0.17147606247247416	0.17147606247247416	0.1731852827602505	0.18223785798880573	0.18812164390579952	0.19225775954914917	0.19658129820194625	0.20585711120742772	0.21084799968486106	0.21344139456924152	0.21610428749988453	0.2188400988750241	0.2245453886653419	0.2305898804872247	0.18880902119997295	0.1915975631154102
		7300.0	0.0	0.09432132953440825	0.10895418057893518	0.1108388504849241	0.12928938103043727	0.14599374003365567	0.16005834151230297	0.17025882772200063	0.18713362988108811	0.19942359195171014	0.18526152819519576	0.1950054825726303	0.2026738851549092	0.17914356865753678	0.19129775126631246	0.19679994642304682	0.2025989688551756	0.18233657774852308	0.15654693620041502	0.16486740054136625	0.16738253176007073	0.1712820280124851	0.17397145971074307	0.17673724941969893	0.17958363101342303	0.18103845760221846	0.18708308086358444	0.15883937368349904	0.16183857208774652	0.16493979609182538	0.1665307600296244	0.17147606247247416	0.17147606247247416	0.1731852827602505	0.18223785798880573	0.18812164390579952	0.19225775954914917	0.19658129820194625	0.20585711120742772	0.21084799968486106	0.21344139456924152	0.21610428749988453	0.2188400988750241	0.2245453886653419	0.2305898804872247	0.18880902119997295	0.1915975631154102
		7350.0	0.0	0.09432132953440825	0.10895418057893518	0.1108388504849241	0.12928938103043727	0.14599374003365567	0.16005834151230297	0.17025882772200063	0.18713362988108811	0.19942359195171014	0.18526152819519576	0.1950054825726303	0.2026738851549092	0.17914356865753678	0.19129775126631246	0.19679994642304682	0.2025989688551756	0.18233657774852308	0.15654693620041502	0.16486740054136625	0.16738253176007073	0.1712820280124851	0.17397145971074307	0.17673724941969893	0.17958363101342303	0.18103845760221846	0.18708308086358444	0.15883937368349904	0.16183857208774652	0.16493979609182538	0.1665307600296244	0.17147606247247416	0.17147606247247416	0.1731852827602505	0.18223785798880573	0.18812164390579952	0.19225775954914917	0.19658129820194625	0.20585711120742772	0.21084799968486106	0.21344139456924152	0.21610428749988453	0.2188400988750241	0.2245453886653419	0.2305898804872247	0.18880902119997295	0.1915975631154102
		7400.0	0.0	0.09432132953440825	0.10895418057893518	0.1108388504849241	0.12928938103043727	0.14599374003365567	0.16005834151230297	0.17025882772200063	0.18713362988108811	0.19942359195171014	0.18526152819519576	0.1950054825726303	0.2026738851549092	0.17914356865753678	0.19129775126631246	0.19679994642304682	0.2025989688551756	0.18233657774852308	0.15654693620041502	0.16486740054136625	0.16738253176007073	0.1712820280124851	0.17397145971074307	0.17673724941969893	0.17958363101342303	0.18103845760221846	0.18708308086358444	0.15883937368349904	0.16183857208774652	0.16493979609182538	0.1665307600296244	0.17147606247247416	0.17147606247247416	0.1731852827602505	0.18223785798880573	0.18812164390579952	0.19225775954914917	0.19658129820194625	0.20585711120742772	0.21084799968486106	0.21344139456924152	0.21610428749988453	0.2188400988750241	0.2245453886653419	0.2305898804872247	0.18880902119997295	0.1915975631154102
		7450.0	0.0	0.09432132953440825	0.10895418057893518	0.1108388504849241	0.12928938103043727	0.14599374003365567	0.16005834151230297	0.17025882772200063	0.18713362988108811	0.19942359195171014	0.18526152819519576	0.1950054825726303	0.2026738851549092	0.17914356865753678	0.19129775126631246	0.19679994642304682	0.2025989688551756	0.18233657774852308	0.15654693620041502	0.16486740054136625	0.16738253176007073	0.1712820280124851	0.17397145971074307	0.17673724941969893	0.17958363101342303	0.18103845760221846	0.18708308086358444	0.15883937368349904	0.16183857208774652	0.16493979609182538	0.1665307600296244	0.17147606247247416	0.17147606247247416	0.1731852827602505	0.18223785798880573	0.18812164390579952	0.19225775954914917	0.19658129820194625	0.20585711120742772	0.21084799968486106	0.21344139456924152	0.21610428749988453	0.2188400988750241	0.2245453886653419	0.2305898804872247	0.18880902119997295	0.1915975631154102
		7500.0	0.0	0.09432132953440825	0.10895418057893518	0.1108388504849241	0.12928938103043727	0.14599374003365567	0.16005834151230297	0.17025882772200063	0.18713362988108811	0.19942359195171014	0.18526152819519576	0.1950054825726303	0.2026738851549092	0.17914356865753678	0.19129775126631246	0.19679994642304682	0.2025989688551756	0.18233657774852308	0.15654693620041502	0.16486740054136625	0.16738253176007073	0.1712820280124851	0.17397145971074307	0.17673724941969893	0.17958363101342303	0.18103845760221846	0.18708308086358444	0.15883937368349904	0.16183857208774652	0.16493979609182538	0.1665307600296244	0.17147606247247416	0.17147606247247416	0.1731852827602505	0.18223785798880573	0.18812164390579952	0.19225775954914917	0.19658129820194625	0.20585711120742772	0.21084799968486106	0.21344139456924152	0.21610428749988453	0.2188400988750241	0.2245453886653419	0.2305898804872247	0.18880902119997295	0.1915975631154102
		7550.0	0.0	0.09432132953440825	0.10895418057893518	0.1108388504849241	0.12928938103043727	0.14599374003365567	0.16005834151230297	0.17025882772200063	0.18713362988108811	0.19942359195171014	0.18526152819519576	0.1950054825726303	0.2026738851549092	0.17914356865753678	0.19129775126631246	0.19679994642304682	0.2025989688551756	0.18233657774852308	0.15654693620041502	0.16486740054136625	0.16738253176007073	0.1712820280124851	0.17397145971074307	0.17673724941969893	0.17958363101342303	0.18103845760221846	0.18708308086358444	0.15883937368349904	0.16183857208774652	0.16493979609182538	0.1665307600296244	0.17147606247247416	0.17147606247247416	0.1731852827602505	0.18223785798880573	0.18812164390579952	0.19225775954914917	0.19658129820194625	0.20585711120742772	0.21084799968486106	0.21344139456924152	0.21610428749988453	0.2188400988750241	0.2245453886653419	0.2305898804872247	0.18880902119997295	0.1915975631154102
		7600.0	0.0	0.09023787309463249	0.10423722363481956	0.10409153896156263	0.121728870070596	0.13767333195575748	0.1510849537189425	0.16080581911566824	0.17687810596853287	0.18857769280199202	0.17269497437297515	0.18190625943464575	0.18915210489686987	0.16419352486912173	0.17557729455612556	0.18072723333526883	0.18615284363445642	0.1639222667446132	0.16845519850544416	0.17694057445061676	0.1795082531677027	0.18349156447288367	0.18624040888099508	0.18906862012339376	0.19198060025991592	0.19346947377808008	0.1996591776808877	0.17006118664792189	0.17313042727460337	0.17630567230370148	0.17793522223762134	0.1830030244700491	0.1830030244700491	0.18475545814248212	0.19404398411977936	0.20008714623733037	0.20433795016298834	0.2087835994045498	0.21832860969973414	0.22346816352505613	0.22613980557506336	0.22888372778763716	0.23170349128972365	0.23758606830600779	0.24382149916848833	0.20017863142418052	0.20305164625399377
		7650.0	0.0	0.09023787309463249	0.10423722363481956	0.10409153896156263	0.121728870070596	0.13767333195575748	0.1510849537189425	0.16080581911566824	0.17687810596853287	0.18857769280199202	0.17269497437297515	0.18190625943464575	0.18915210489686987	0.16419352486912173	0.17557729455612556	0.18072723333526883	0.18615284363445642	0.1639222667446132	0.16845519850544416	0.17694057445061676	0.1795082531677027	0.18349156447288367	0.18624040888099508	0.18906862012339376	0.19198060025991592	0.19346947377808008	0.1996591776808877	0.17006118664792189	0.17313042727460337	0.17630567230370148	0.17793522223762134	0.1830030244700491	0.1830030244700491	0.18475545814248212	0.19404398411977936	0.20008714623733037	0.20433795016298834	0.2087835994045498	0.21832860969973414	0.22346816352505613	0.22613980557506336	0.22888372778763716	0.23170349128972365	0.23758606830600779	0.24382149916848833	0.20017863142418052	0.20305164625399377
		7700.0	0.0	0.08597381844330647	0.09931165077900497	0.09694483935640757	0.11373225863994471	0.12888131319533838	0.14160879198801254	0.15082685492737286	0.16605740545953743	0.1771374855185108	0.15933708769408303	0.16798640277905816	0.17478630990728689	0.14820950820776302	0.15877613761195242	0.16355233129903177	0.16858167476109548	0.1441484293391579	0.14828754211850723	0.15602888091101919	0.15836976033337202	0.16199979611744889	0.1645038655057383	0.16707942596921155	0.16973044192696993	0.17108556960601612	0.17671704023662627	0.14478196545916971	0.1475157324698241	0.15034249573529987	0.15179265812606937	0.1563002974529059	0.1563002974529059	0.15785825041461957	0.16610966568819524	0.17147273197112306	0.1752427981601513	0.1791837002763857	0.18763859660984342	0.19218778757171504	0.19455166498992074	0.19697888982319187	0.19947257976185603	0.20467294696427443	0.2101824965544022	0.1639063807362999	0.16636211405487936
		7750.0	0.0	0.08597381844330647	0.09931165077900497	0.09694483935640757	0.11373225863994471	0.12888131319533838	0.14160879198801254	0.15082685492737286	0.16605740545953743	0.1771374855185108	0.15933708769408303	0.16798640277905816	0.17478630990728689	0.14820950820776302	0.15877613761195242	0.16355233129903177	0.16858167476109548	0.1441484293391579	0.14828754211850723	0.15602888091101919	0.15836976033337202	0.16199979611744889	0.1645038655057383	0.16707942596921155	0.16973044192696993	0.17108556960601612	0.17671704023662627	0.14478196545916971	0.1475157324698241	0.15034249573529987	0.15179265812606937	0.1563002974529059	0.1563002974529059	0.15785825041461957	0.16610966568819524	0.17147273197112306	0.1752427981601513	0.1791837002763857	0.18763859660984342	0.19218778757171504	0.19455166498992074	0.19697888982319187	0.19947257976185603	0.20467294696427443	0.2101824965544022	0.1639063807362999	0.16636211405487936
		7800.0	0.0	0.08597381844330647	0.09931165077900497	0.09694483935640757	0.11373225863994471	0.12888131319533838	0.14160879198801254	0.15082685492737286	0.16605740545953743	0.1771374855185108	0.15933708769408303	0.16798640277905816	0.17478630990728689	0.14820950820776302	0.15877613761195242	0.16355233129903177	0.16858167476109548	0.1441484293391579	0.14828754211850723	0.15602888091101919	0.15836976033337202	0.16199979611744889	0.1645038655057383	0.16707942596921155	0.16973044192696993	0.17108556960601612	0.17671704023662627	0.14478196545916971	0.1475157324698241	0.15034249573529987	0.15179265812606937	0.1563002974529059	0.1563002974529059	0.15785825041461957	0.16610966568819524	0.17147273197112306	0.1752427981601513	0.1791837002763857	0.18763859660984342	0.19218778757171504	0.19455166498992074	0.19697888982319187	0.19947257976185603	0.20467294696427443	0.2101824965544022	0.1639063807362999	0.16636211405487936
		7850.0	0.0	0.08597381844330647	0.09931165077900497	0.09694483935640757	0.11373225863994471	0.12888131319533838	0.14160879198801254	0.15082685492737286	0.16605740545953743	0.1771374855185108	0.15933708769408303	0.16798640277905816	0.17478630990728689	0.14820950820776302	0.15877613761195242	0.16355233129903177	0.16858167476109548	0.1441484293391579	0.14828754211850723	0.15602888091101919	0.15836976033337202	0.16199979611744889	0.1645038655057383	0.16707942596921155	0.16973044192696993	0.17108556960601612	0.17671704023662627	0.14478196545916971	0.1475157324698241	0.15034249573529987	0.15179265812606937	0.1563002974529059	0.1563002974529059	0.15785825041461957	0.16610966568819524	0.17147273197112306	0.1752427981601513	0.1791837002763857	0.18763859660984342	0.19218778757171504	0.19455166498992074	0.19697888982319187	0.19947257976185603	0.20467294696427443	0.2101824965544022	0.1639063807362999	0.16636211405487936
		7900.0	0.0	0.0767821188861744	0.08869396654661987	0.1084680858763442	0.12362267664457752	0.1375644724952011	0.14942631932199885	0.15808577944611207	0.1724961539959773	0.18304650137201775	0.16144922952924587	0.16964060010780346	0.1760949752407811	0.14583151927834867	0.15572561108810046	0.16020466375566483	0.16492534816506849	0.13612224401375106	0.1399291202870995	0.14705345732548164	0.14920882361420768	0.152552102571497	0.1548589925283827	0.15723226323571166	0.15967559625656655	0.16092476561209054	0.16611732877530558	0.1293029236777543	0.13174441606950596	0.13426896222835727	0.13556408373288542	0.13958979882796857	0.13958979882796857	0.14098118671431967	0.14835042027852002	0.15314010625951133	0.1565071042081438	0.16002667354083575	0.16757763344002785	0.17164045776951456	0.17375160649180496	0.17591932998119017	0.1781464126070716	0.18279079411783533	0.18771130246907744	0.1354072397145244	0.1374851880983996
		7950.0	0.0	0.0767821188861744	0.08869396654661987	0.1084680858763442	0.12362267664457752	0.1375644724952011	0.14942631932199885	0.15808577944611207	0.1724961539959773	0.18304650137201775	0.16144922952924587	0.16964060010780346	0.1760949752407811	0.14583151927834867	0.15572561108810046	0.16020466375566483	0.16492534816506849	0.13612224401375106	0.1399291202870995	0.14705345732548164	0.14920882361420768	0.152552102571497	0.1548589925283827	0.15723226323571166	0.15967559625656655	0.16092476561209054	0.16611732877530558	0.1293029236777543	0.13174441606950596	0.13426896222835727	0.13556408373288542	0.13958979882796857	0.13958979882796857	0.14098118671431967	0.14835042027852002	0.15314010625951133	0.1565071042081438	0.16002667354083575	0.16757763344002785	0.17164045776951456	0.17375160649180496	0.17591932998119017	0.1781464126070716	0.18279079411783533	0.18771130246907744	0.1354072397145244	0.1374851880983996
		8000.0	0.0	0.0767821188861744	0.08869396654661987	0.1084680858763442	0.12362267664457752	0.1375644724952011	0.14942631932199885	0.15808577944611207	0.1724961539959773	0.18304650137201775	0.16144922952924587	0.16964060010780346	0.1760949752407811	0.14583151927834867	0.15572561108810046	0.16020466375566483	0.16492534816506849	0.13612224401375106	0.1399291202870995	0.14705345732548164	0.14920882361420768	0.152552102571497	0.1548589925283827	0.15723226323571166	0.15967559625656655	0.16092476561209054	0.16611732877530558	0.1293029236777543	0.13174441606950596	0.13426896222835727	0.13556408373288542	0.13958979882796857	0.13958979882796857	0.14098118671431967	0.14835042027852002	0.15314010625951133	0.1565071042081438	0.16002667354083575	0.16757763344002785	0.17164045776951456	0.17375160649180496	0.17591932998119017	0.1781464126070716	0.18279079411783533	0.18771130246907744	0.1354072397145244	0.1374851880983996
		8050.0	0.0	0.07176939605743425	0.08290357840248894	0.10138674378590079	0.11555196666215456	0.12858357197170098	0.13967101778896351	0.14776514481106823	0.16123473764606713	0.1710963052917459	0.14664775497997246	0.15420046974929802	0.1601485753409731	0.1273192795297033	0.1362622040427256	0.14030630086421655	0.14456587454140485	0.11244338792862164	0.11578083059305222	0.12201813890773346	0.12390308675882158	0.12682511887133258	0.1288401194597854	0.13091209366112772	0.1330442002880033	0.13413385807563727	0.1386606041416261	0.09824169645208365	0.10027397502127984	0.10237339200853579	0.10344965198609864	0.10679186488771117	0.10679186488771117	0.1079459244841821	0.11404934451249056	0.1180087841628335	0.12078883085267192	0.12369207068127513	0.12991172207720075	0.13325345289884485	0.13498865694734766	0.13676950473784377	0.1385982379059076	0.14240913196202257	0.14644271008071008	0.08992816693391781	0.09148576887828855
		8100.0	0.0	0.07176939605743425	0.08290357840248894	0.10138674378590079	0.11555196666215456	0.12858357197170098	0.13967101778896351	0.14776514481106823	0.16123473764606713	0.1710963052917459	0.14664775497997246	0.15420046974929802	0.1601485753409731	0.1273192795297033	0.1362622040427256	0.14030630086421655	0.14456587454140485	0.11244338792862164	0.11578083059305222	0.12201813890773346	0.12390308675882158	0.12682511887133258	0.1288401194597854	0.13091209366112772	0.1330442002880033	0.13413385807563727	0.1386606041416261	0.09824169645208365	0.10027397502127984	0.10237339200853579	0.10344965198609864	0.10679186488771117	0.10679186488771117	0.1079459244841821	0.11404934451249056	0.1180087841628335	0.12078883085267192	0.12369207068127513	0.12991172207720075	0.13325345289884485	0.13498865694734766	0.13676950473784377	0.1385982379059076	0.14240913196202257	0.14644271008071008	0.08992816693391781	0.09148576887828855
		8150.0	0.0	0.07176939605743425	0.08290357840248894	0.10138674378590079	0.11555196666215456	0.12858357197170098	0.13967101778896351	0.14776514481106823	0.16123473764606713	0.1710963052917459	0.14664775497997246	0.15420046974929802	0.1601485753409731	0.1273192795297033	0.1362622040427256	0.14030630086421655	0.14456587454140485	0.11244338792862164	0.11578083059305222	0.12201813890773346	0.12390308675882158	0.12682511887133258	0.1288401194597854	0.13091209366112772	0.1330442002880033	0.13413385807563727	0.1386606041416261	0.09824169645208365	0.10027397502127984	0.10237339200853579	0.10344965198609864	0.10679186488771117	0.10679186488771117	0.1079459244841821	0.11404934451249056	0.1180087841628335	0.12078883085267192	0.12369207068127513	0.12991172207720075	0.13325345289884485	0.13498865694734766	0.13676950473784377	0.1385982379059076	0.14240913196202257	0.14644271008071008	0.08992816693391781	0.09148576887828855
		8200.0	0.0	0.07176939605743425	0.08290357840248894	0.10138674378590079	0.11555196666215456	0.12858357197170098	0.13967101778896351	0.14776514481106823	0.16123473764606713	0.1710963052917459	0.14664775497997246	0.15420046974929802	0.1601485753409731	0.1273192795297033	0.1362622040427256	0.14030630086421655	0.14456587454140485	0.11244338792862164	0.11578083059305222	0.12201813890773346	0.12390308675882158	0.12682511887133258	0.1288401194597854	0.13091209366112772	0.1330442002880033	0.13413385807563727	0.1386606041416261	0.09824169645208365	0.10027397502127984	0.10237339200853579	0.10344965198609864	0.10679186488771117	0.10679186488771117	0.1079459244841821	0.11404934451249056	0.1180087841628335	0.12078883085267192	0.12369207068127513	0.12991172207720075	0.13325345289884485	0.13498865694734766	0.13676950473784377	0.1385982379059076	0.14240913196202257	0.14644271008071008	0.08992816693391781	0.09148576887828855
		8250.0	0.0	0.06639594467145464	0.07669649888473705	0.09379580992210837	0.10690046742261056	0.11895638251517253	0.129213699414448	0.13670181049585262	0.1491629205197396	0.15828614205628855	0.1672057777561367	0.17496184625263955	0.18109292490981863	0.14551478992571124	0.15472940892742074	0.1589102818481731	0.16332250795194442	0.12835282737778764	0.13180370315622225	0.13826793195126882	0.1402250746120482	0.14326216820275214	0.1453586696025341	0.14751622313967472	0.149738215578137	0.1508745074762048	0.1555998442311057	0.11181235801909305	0.11392359428230207	0.11610664978422322	0.117226582615003	0.12070774672708522	0.12070774672708522	0.12191092416551527	0.12828333523071414	0.13242512930986663	0.13533667971703517	0.13838016346130627	0.14490971907862862	0.1484229727280927	0.1502485502947421	0.15212304986511213	0.15404887917214113	0.15806502384612356	0.16231994419716025	0.10127291196775656	0.1029037002187049
		8300.0	0.0	0.06639594467145464	0.07669649888473705	0.09379580992210837	0.10690046742261056	0.11895638251517253	0.129213699414448	0.13670181049585262	0.1491629205197396	0.15828614205628855	0.1672057777561367	0.17496184625263955	0.18109292490981863	0.14551478992571124	0.15472940892742074	0.1589102818481731	0.16332250795194442	0.12835282737778764	0.13180370315622225	0.13826793195126882	0.1402250746120482	0.14326216820275214	0.1453586696025341	0.14751622313967472	0.149738215578137	0.1508745074762048	0.1555998442311057	0.11181235801909305	0.11392359428230207	0.11610664978422322	0.117226582615003	0.12070774672708522	0.12070774672708522	0.12191092416551527	0.12828333523071414	0.13242512930986663	0.13533667971703517	0.13838016346130627	0.14490971907862862	0.1484229727280927	0.1502485502947421	0.15212304986511213	0.15404887917214113	0.15806502384612356	0.16231994419716025	0.10127291196775656	0.1029037002187049
		8350.0	0.0	0.06639594467145464	0.07669649888473705	0.09379580992210837	0.10690046742261056	0.11895638251517253	0.129213699414448	0.13670181049585262	0.1491629205197396	0.15828614205628855	0.1672057777561367	0.17496184625263955	0.18109292490981863	0.14551478992571124	0.15472940892742074	0.1589102818481731	0.16332250795194442	0.12835282737778764	0.13180370315622225	0.13826793195126882	0.1402250746120482	0.14326216820275214	0.1453586696025341	0.14751622313967472	0.149738215578137	0.1508745074762048	0.1555998442311057	0.11181235801909305	0.11392359428230207	0.11610664978422322	0.117226582615003	0.12070774672708522	0.12070774672708522	0.12191092416551527	0.12828333523071414	0.13242512930986663	0.13533667971703517	0.13838016346130627	0.14490971907862862	0.1484229727280927	0.1502485502947421	0.15212304986511213	0.15404887917214113	0.15806502384612356	0.16231994419716025	0.10127291196775656	0.1029037002187049
		8400.0	0.0	0.06639594467145464	0.07669649888473705	0.09379580992210837	0.10690046742261056	0.11895638251517253	0.129213699414448	0.13670181049585262	0.1491629205197396	0.15828614205628855	0.1672057777561367	0.17496184625263955	0.18109292490981863	0.14551478992571124	0.15472940892742074	0.1589102818481731	0.16332250795194442	0.12835282737778764	0.13180370315622225	0.13826793195126882	0.1402250746120482	0.14326216820275214	0.1453586696025341	0.14751622313967472	0.149738215578137	0.1508745074762048	0.1555998442311057	0.11181235801909305	0.11392359428230207	0.11610664978422322	0.117226582615003	0.12070774672708522	0.12070774672708522	0.12191092416551527	0.12828333523071414	0.13242512930986663	0.13533667971703517	0.13838016346130627	0.14490971907862862	0.1484229727280927	0.1502485502947421	0.15212304986511213	0.15404887917214113	0.15806502384612356	0.16231994419716025	0.10127291196775656	0.1029037002187049
		8450.0	0.0	0.06639594467145464	0.07669649888473705	0.09379580992210837	0.10690046742261056	0.11895638251517253	0.129213699414448	0.13670181049585262	0.1491629205197396	0.15828614205628855	0.1672057777561367	0.17496184625263955	0.18109292490981863	0.14551478992571124	0.15472940892742074	0.1589102818481731	0.16332250795194442	0.12835282737778764	0.13180370315622225	0.13826793195126882	0.1402250746120482	0.14326216820275214	0.1453586696025341	0.14751622313967472	0.149738215578137	0.1508745074762048	0.1555998442311057	0.11181235801909305	0.11392359428230207	0.11610664978422322	0.117226582615003	0.12070774672708522	0.12070774672708522	0.12191092416551527	0.12828333523071414	0.13242512930986663	0.13533667971703517	0.13838016346130627	0.14490971907862862	0.1484229727280927	0.1502485502947421	0.15212304986511213	0.15404887917214113	0.15806502384612356	0.16231994419716025	0.10127291196775656	0.1029037002187049
		8500.0	0.0	0.06639594467145464	0.07669649888473705	0.09379580992210837	0.10690046742261056	0.11895638251517253	0.129213699414448	0.13670181049585262	0.1491629205197396	0.15828614205628855	0.1672057777561367	0.17496184625263955	0.18109292490981863	0.14551478992571124	0.15472940892742074	0.1589102818481731	0.16332250795194442	0.12835282737778764	0.13180370315622225	0.13826793195126882	0.1402250746120482	0.14326216820275214	0.1453586696025341	0.14751622313967472	0.149738215578137	0.1508745074762048	0.1555998442311057	0.11181235801909305	0.11392359428230207	0.11610664978422322	0.117226582615003	0.12070774672708522	0.12070774672708522	0.12191092416551527	0.12828333523071414	0.13242512930986663	0.13533667971703517	0.13838016346130627	0.14490971907862862	0.1484229727280927	0.1502485502947421	0.15212304986511213	0.15404887917214113	0.15806502384612356	0.16231994419716025	0.10127291196775656	0.1029037002187049
		8550.0	0.0	0.06639594467145464	0.07669649888473705	0.09379580992210837	0.10690046742261056	0.11895638251517253	0.129213699414448	0.13670181049585262	0.1491629205197396	0.15828614205628855	0.1672057777561367	0.17496184625263955	0.18109292490981863	0.14551478992571124	0.15472940892742074	0.1589102818481731	0.16332250795194442	0.12835282737778764	0.13180370315622225	0.13826793195126882	0.1402250746120482	0.14326216820275214	0.1453586696025341	0.14751622313967472	0.149738215578137	0.1508745074762048	0.1555998442311057	0.11181235801909305	0.11392359428230207	0.11610664978422322	0.117226582615003	0.12070774672708522	0.12070774672708522	0.12191092416551527	0.12828333523071414	0.13242512930986663	0.13533667971703517	0.13838016346130627	0.14490971907862862	0.1484229727280927	0.1502485502947421	0.15212304986511213	0.15404887917214113	0.15806502384612356	0.16231994419716025	0.10127291196775656	0.1029037002187049
		8600.0	0.0	0.06639594467145464	0.07669649888473705	0.09379580992210837	0.10690046742261056	0.11895638251517253	0.129213699414448	0.13670181049585262	0.1491629205197396	0.15828614205628855	0.1672057777561367	0.17496184625263955	0.18109292490981863	0.14551478992571124	0.15472940892742074	0.1589102818481731	0.16332250795194442	0.12835282737778764	0.13180370315622225	0.13826793195126882	0.1402250746120482	0.14326216820275214	0.1453586696025341	0.14751622313967472	0.149738215578137	0.1508745074762048	0.1555998442311057	0.11181235801909305	0.11392359428230207	0.11610664978422322	0.117226582615003	0.12070774672708522	0.12070774672708522	0.12191092416551527	0.12828333523071414	0.13242512930986663	0.13533667971703517	0.13838016346130627	0.14490971907862862	0.1484229727280927	0.1502485502947421	0.15212304986511213	0.15404887917214113	0.15806502384612356	0.16231994419716025	0.10127291196775656	0.1029037002187049
		8650.0	0.0	0.06639594467145464	0.07669649888473705	0.09379580992210837	0.10690046742261056	0.11895638251517253	0.129213699414448	0.13670181049585262	0.1491629205197396	0.15828614205628855	0.1672057777561367	0.17496184625263955	0.18109292490981863	0.14551478992571124	0.15472940892742074	0.1589102818481731	0.16332250795194442	0.12835282737778764	0.13180370315622225	0.13826793195126882	0.1402250746120482	0.14326216820275214	0.1453586696025341	0.14751622313967472	0.149738215578137	0.1508745074762048	0.1555998442311057	0.11181235801909305	0.11392359428230207	0.11610664978422322	0.117226582615003	0.12070774672708522	0.12070774672708522	0.12191092416551527	0.12828333523071414	0.13242512930986663	0.13533667971703517	0.13838016346130627	0.14490971907862862	0.1484229727280927	0.1502485502947421	0.15212304986511213	0.15404887917214113	0.15806502384612356	0.16231994419716025	0.10127291196775656	0.1029037002187049
		8700.0	0.0	0.06639594467145464	0.07669649888473705	0.09379580992210837	0.10690046742261056	0.11895638251517253	0.129213699414448	0.13670181049585262	0.1491629205197396	0.15828614205628855	0.1672057777561367	0.17496184625263955	0.18109292490981863	0.14551478992571124	0.15472940892742074	0.1589102818481731	0.16332250795194442	0.12835282737778764	0.13180370315622225	0.13826793195126882	0.1402250746120482	0.14326216820275214	0.1453586696025341	0.14751622313967472	0.149738215578137	0.1508745074762048	0.1555998442311057	0.11181235801909305	0.11392359428230207	0.11610664978422322	0.117226582615003	0.12070774672708522	0.12070774672708522	0.12191092416551527	0.12828333523071414	0.13242512930986663	0.13533667971703517	0.13838016346130627	0.14490971907862862	0.1484229727280927	0.1502485502947421	0.15212304986511213	0.15404887917214113	0.15806502384612356	0.16231994419716025	0.10127291196775656	0.1029037002187049
		8750.0	0.0	0.06639594467145464	0.07669649888473705	0.09379580992210837	0.10690046742261056	0.11895638251517253	0.129213699414448	0.13670181049585262	0.1491629205197396	0.15828614205628855	0.1672057777561367	0.17496184625263955	0.18109292490981863	0.14551478992571124	0.15472940892742074	0.1589102818481731	0.16332250795194442	0.12835282737778764	0.13180370315622225	0.13826793195126882	0.1402250746120482	0.14326216820275214	0.1453586696025341	0.14751622313967472	0.149738215578137	0.1508745074762048	0.1555998442311057	0.11181235801909305	0.11392359428230207	0.11610664978422322	0.117226582615003	0.12070774672708522	0.12070774672708522	0.12191092416551527	0.12828333523071414	0.13242512930986663	0.13533667971703517	0.13838016346130627	0.14490971907862862	0.1484229727280927	0.1502485502947421	0.15212304986511213	0.15404887917214113	0.15806502384612356	0.16231994419716025	0.10127291196775656	0.1029037002187049
		8800.0	0.0	0.06639594467145464	0.07669649888473705	0.09379580992210837	0.10690046742261056	0.11895638251517253	0.129213699414448	0.13670181049585262	0.1491629205197396	0.15828614205628855	0.1672057777561367	0.17496184625263955	0.18109292490981863	0.14551478992571124	0.15472940892742074	0.1589102818481731	0.16332250795194442	0.12835282737778764	0.13180370315622225	0.13826793195126882	0.1402250746120482	0.14326216820275214	0.1453586696025341	0.14751622313967472	0.149738215578137	0.1508745074762048	0.1555998442311057	0.11181235801909305	0.11392359428230207	0.11610664978422322	0.117226582615003	0.12070774672708522	0.12070774672708522	0.12191092416551527	0.12828333523071414	0.13242512930986663	0.13533667971703517	0.13838016346130627	0.14490971907862862	0.1484229727280927	0.1502485502947421	0.15212304986511213	0.15404887917214113	0.15806502384612356	0.16231994419716025	0.10127291196775656	0.1029037002187049
		8850.0	0.0	0.06639594467145464	0.07669649888473705	0.09379580992210837	0.10690046742261056	0.11895638251517253	0.129213699414448	0.13670181049585262	0.1491629205197396	0.15828614205628855	0.1672057777561367	0.17496184625263955	0.18109292490981863	0.14551478992571124	0.15472940892742074	0.1589102818481731	0.16332250795194442	0.12835282737778764	0.13180370315622225	0.13826793195126882	0.1402250746120482	0.14326216820275214	0.1453586696025341	0.14751622313967472	0.149738215578137	0.1508745074762048	0.1555998442311057	0.11181235801909305	0.11392359428230207	0.11610664978422322	0.117226582615003	0.12070774672708522	0.12070774672708522	0.12191092416551527	0.12828333523071414	0.13242512930986663	0.13533667971703517	0.13838016346130627	0.14490971907862862	0.1484229727280927	0.1502485502947421	0.15212304986511213	0.15404887917214113	0.15806502384612356	0.16231994419716025	0.10127291196775656	0.1029037002187049
		8900.0	0.0	0.06639594467145464	0.07669649888473705	0.09379580992210837	0.10690046742261056	0.11895638251517253	0.129213699414448	0.13670181049585262	0.1491629205197396	0.15828614205628855	0.1672057777561367	0.17496184625263955	0.18109292490981863	0.14551478992571124	0.15472940892742074	0.1589102818481731	0.16332250795194442	0.12835282737778764	0.13180370315622225	0.13826793195126882	0.1402250746120482	0.14326216820275214	0.1453586696025341	0.14751622313967472	0.149738215578137	0.1508745074762048	0.1555998442311057	0.11181235801909305	0.11392359428230207	0.11610664978422322	0.117226582615003	0.12070774672708522	0.12070774672708522	0.12191092416551527	0.12828333523071414	0.13242512930986663	0.13533667971703517	0.13838016346130627	0.14490971907862862	0.1484229727280927	0.1502485502947421	0.15212304986511213	0.15404887917214113	0.15806502384612356	0.16231994419716025	0.10127291196775656	0.1029037002187049
		8950.0	0.0	0.06639594467145464	0.07669649888473705	0.09379580992210837	0.10690046742261056	0.11895638251517253	0.129213699414448	0.13670181049585262	0.1491629205197396	0.15828614205628855	0.1672057777561367	0.17496184625263955	0.18109292490981863	0.14551478992571124	0.15472940892742074	0.1589102818481731	0.16332250795194442	0.12835282737778764	0.13180370315622225	0.13826793195126882	0.1402250746120482	0.14326216820275214	0.1453586696025341	0.14751622313967472	0.149738215578137	0.1508745074762048	0.1555998442311057	0.11181235801909305	0.11392359428230207	0.11610664978422322	0.117226582615003	0.12070774672708522	0.12070774672708522	0.12191092416551527	0.12828333523071414	0.13242512930986663	0.13533667971703517	0.13838016346130627	0.14490971907862862	0.1484229727280927	0.1502485502947421	0.15212304986511213	0.15404887917214113	0.15806502384612356	0.16231994419716025	0.10127291196775656	0.1029037002187049
		9000.0	0.0	0.06639594467145464	0.07669649888473705	0.09379580992210837	0.10690046742261056	0.11895638251517253	0.129213699414448	0.13670181049585262	0.1491629205197396	0.15828614205628855	0.1672057777561367	0.17496184625263955	0.18109292490981863	0.14551478992571124	0.15472940892742074	0.1589102818481731	0.16332250795194442	0.12835282737778764	0.13180370315622225	0.13826793195126882	0.1402250746120482	0.14326216820275214	0.1453586696025341	0.14751622313967472	0.149738215578137	0.1508745074762048	0.1555998442311057	0.11181235801909305	0.11392359428230207	0.11610664978422322	0.117226582615003	0.12070774672708522	0.12070774672708522	0.12191092416551527	0.12828333523071414	0.13242512930986663	0.13533667971703517	0.13838016346130627	0.14490971907862862	0.1484229727280927	0.1502485502947421	0.15212304986511213	0.15404887917214113	0.15806502384612356	0.16231994419716025	0.10127291196775656	0.1029037002187049
		9050.0	0.0	0.06639594467145464	0.07669649888473705	0.09379580992210837	0.10690046742261056	0.11895638251517253	0.129213699414448	0.13670181049585262	0.1491629205197396	0.15828614205628855	0.1672057777561367	0.17496184625263955	0.18109292490981863	0.14551478992571124	0.15472940892742074	0.1589102818481731	0.16332250795194442	0.12835282737778764	0.13180370315622225	0.13826793195126882	0.1402250746120482	0.14326216820275214	0.1453586696025341	0.14751622313967472	0.149738215578137	0.1508745074762048	0.1555998442311057	0.11181235801909305	0.11392359428230207	0.11610664978422322	0.117226582615003	0.12070774672708522	0.12070774672708522	0.12191092416551527	0.12828333523071414	0.13242512930986663	0.13533667971703517	0.13838016346130627	0.14490971907862862	0.1484229727280927	0.1502485502947421	0.15212304986511213	0.15404887917214113	0.15806502384612356	0.16231994419716025	0.10127291196775656	0.1029037002187049
		9100.0	0.0	0.06639594467145464	0.07669649888473705	0.09379580992210837	0.10690046742261056	0.11895638251517253	0.129213699414448	0.13670181049585262	0.1491629205197396	0.15828614205628855	0.1672057777561367	0.17496184625263955	0.18109292490981863	0.14551478992571124	0.15472940892742074	0.1589102818481731	0.16332250795194442	0.12835282737778764	0.13180370315622225	0.13826793195126882	0.1402250746120482	0.14326216820275214	0.1453586696025341	0.14751622313967472	0.149738215578137	0.1508745074762048	0.1555998442311057	0.11181235801909305	0.11392359428230207	0.11610664978422322	0.117226582615003	0.12070774672708522	0.12070774672708522	0.12191092416551527	0.12828333523071414	0.13242512930986663	0.13533667971703517	0.13838016346130627	0.14490971907862862	0.1484229727280927	0.1502485502947421	0.15212304986511213	0.15404887917214113	0.15806502384612356	0.16231994419716025	0.10127291196775656	0.1029037002187049
		9150.0	0.0	0.06639594467145464	0.07669649888473705	0.09379580992210837	0.10690046742261056	0.11895638251517253	0.129213699414448	0.13670181049585262	0.1491629205197396	0.15828614205628855	0.1672057777561367	0.17496184625263955	0.18109292490981863	0.14551478992571124	0.15472940892742074	0.1589102818481731	0.16332250795194442	0.12835282737778764	0.13180370315622225	0.13826793195126882	0.1402250746120482	0.14326216820275214	0.1453586696025341	0.14751622313967472	0.149738215578137	0.1508745074762048	0.1555998442311057	0.11181235801909305	0.11392359428230207	0.11610664978422322	0.117226582615003	0.12070774672708522	0.12070774672708522	0.12191092416551527	0.12828333523071414	0.13242512930986663	0.13533667971703517	0.13838016346130627	0.14490971907862862	0.1484229727280927	0.1502485502947421	0.15212304986511213	0.15404887917214113	0.15806502384612356	0.16231994419716025	0.10127291196775656	0.1029037002187049
		9200.0	0.0	0.06639594467145464	0.07669649888473705	0.09379580992210837	0.10690046742261056	0.11895638251517253	0.129213699414448	0.13670181049585262	0.1491629205197396	0.15828614205628855	0.1672057777561367	0.17496184625263955	0.18109292490981863	0.14551478992571124	0.15472940892742074	0.1589102818481731	0.16332250795194442	0.12835282737778764	0.13180370315622225	0.13826793195126882	0.1402250746120482	0.14326216820275214	0.1453586696025341	0.14751622313967472	0.149738215578137	0.1508745074762048	0.1555998442311057	0.11181235801909305	0.11392359428230207	0.11610664978422322	0.117226582615003	0.12070774672708522	0.12070774672708522	0.12191092416551527	0.12828333523071414	0.13242512930986663	0.13533667971703517	0.13838016346130627	0.14490971907862862	0.1484229727280927	0.1502485502947421	0.15212304986511213	0.15404887917214113	0.15806502384612356	0.16231994419716025	0.10127291196775656	0.1029037002187049
		9250.0	0.0	0.06639594467145464	0.07669649888473705	0.09379580992210837	0.10690046742261056	0.11895638251517253	0.129213699414448	0.13670181049585262	0.1491629205197396	0.15828614205628855	0.1672057777561367	0.17496184625263955	0.18109292490981863	0.14551478992571124	0.15472940892742074	0.1589102818481731	0.16332250795194442	0.12835282737778764	0.13180370315622225	0.13826793195126882	0.1402250746120482	0.14326216820275214	0.1453586696025341	0.14751622313967472	0.149738215578137	0.1508745074762048	0.1555998442311057	0.11181235801909305	0.11392359428230207	0.11610664978422322	0.117226582615003	0.12070774672708522	0.12070774672708522	0.12191092416551527	0.12828333523071414	0.13242512930986663	0.13533667971703517	0.13838016346130627	0.14490971907862862	0.1484229727280927	0.1502485502947421	0.15212304986511213	0.15404887917214113	0.15806502384612356	0.16231994419716025	0.10127291196775656	0.1029037002187049
		9300.0	0.0	0.06639594467145464	0.07669649888473705	0.09379580992210837	0.10690046742261056	0.11895638251517253	0.129213699414448	0.13670181049585262	0.1491629205197396	0.15828614205628855	0.1672057777561367	0.17496184625263955	0.18109292490981863	0.14551478992571124	0.15472940892742074	0.1589102818481731	0.16332250795194442	0.12835282737778764	0.13180370315622225	0.13826793195126882	0.1402250746120482	0.14326216820275214	0.1453586696025341	0.14751622313967472	0.149738215578137	0.1508745074762048	0.1555998442311057	0.11181235801909305	0.11392359428230207	0.11610664978422322	0.117226582615003	0.12070774672708522	0.12070774672708522	0.12191092416551527	0.12828333523071414	0.13242512930986663	0.13533667971703517	0.13838016346130627	0.14490971907862862	0.1484229727280927	0.1502485502947421	0.15212304986511213	0.15404887917214113	0.15806502384612356	0.16231994419716025	0.10127291196775656	0.1029037002187049
		9350.0	0.0	0.06639594467145464	0.07669649888473705	0.09379580992210837	0.10690046742261056	0.11895638251517253	0.129213699414448	0.13670181049585262	0.1491629205197396	0.15828614205628855	0.1672057777561367	0.17496184625263955	0.18109292490981863	0.14551478992571124	0.15472940892742074	0.1589102818481731	0.16332250795194442	0.12835282737778764	0.13180370315622225	0.13826793195126882	0.1402250746120482	0.14326216820275214	0.1453586696025341	0.14751622313967472	0.149738215578137	0.1508745074762048	0.1555998442311057	0.11181235801909305	0.11392359428230207	0.11610664978422322	0.117226582615003	0.12070774672708522	0.12070774672708522	0.12191092416551527	0.12828333523071414	0.13242512930986663	0.13533667971703517	0.13838016346130627	0.14490971907862862	0.1484229727280927	0.1502485502947421	0.15212304986511213	0.15404887917214113	0.15806502384612356	0.16231994419716025	0.10127291196775656	0.1029037002187049
		9400.0	0.0	0.06639594467145464	0.07669649888473705	0.09379580992210837	0.10690046742261056	0.11895638251517253	0.129213699414448	0.13670181049585262	0.1491629205197396	0.15828614205628855	0.1672057777561367	0.17496184625263955	0.18109292490981863	0.14551478992571124	0.15472940892742074	0.1589102818481731	0.16332250795194442	0.12835282737778764	0.13180370315622225	0.13826793195126882	0.1402250746120482	0.14326216820275214	0.1453586696025341	0.14751622313967472	0.149738215578137	0.1508745074762048	0.1555998442311057	0.11181235801909305	0.11392359428230207	0.11610664978422322	0.117226582615003	0.12070774672708522	0.12070774672708522	0.12191092416551527	0.12828333523071414	0.13242512930986663	0.13533667971703517	0.13838016346130627	0.14490971907862862	0.1484229727280927	0.1502485502947421	0.15212304986511213	0.15404887917214113	0.15806502384612356	0.16231994419716025	0.10127291196775656	0.1029037002187049
		9450.0	0.0	0.06639594467145464	0.07669649888473705	0.09379580992210837	0.10690046742261056	0.11895638251517253	0.129213699414448	0.13670181049585262	0.1491629205197396	0.15828614205628855	0.1672057777561367	0.17496184625263955	0.18109292490981863	0.14551478992571124	0.15472940892742074	0.1589102818481731	0.16332250795194442	0.12835282737778764	0.13180370315622225	0.13826793195126882	0.1402250746120482	0.14326216820275214	0.1453586696025341	0.14751622313967472	0.149738215578137	0.1508745074762048	0.1555998442311057	0.11181235801909305	0.11392359428230207	0.11610664978422322	0.117226582615003	0.12070774672708522	0.12070774672708522	0.12191092416551527	0.12828333523071414	0.13242512930986663	0.13533667971703517	0.13838016346130627	0.14490971907862862	0.1484229727280927	0.1502485502947421	0.15212304986511213	0.15404887917214113	0.15806502384612356	0.16231994419716025	0.10127291196775656	0.1029037002187049
		9500.0	0.0	0.06639594467145464	0.07669649888473705	0.09379580992210837	0.10690046742261056	0.11895638251517253	0.129213699414448	0.13670181049585262	0.1491629205197396	0.15828614205628855	0.1672057777561367	0.17496184625263955	0.18109292490981863	0.14551478992571124	0.15472940892742074	0.1589102818481731	0.16332250795194442	0.12835282737778764	0.13180370315622225	0.13826793195126882	0.1402250746120482	0.14326216820275214	0.1453586696025341	0.14751622313967472	0.149738215578137	0.1508745074762048	0.1555998442311057	0.11181235801909305	0.11392359428230207	0.11610664978422322	0.117226582615003	0.12070774672708522	0.12070774672708522	0.12191092416551527	0.12828333523071414	0.13242512930986663	0.13533667971703517	0.13838016346130627	0.14490971907862862	0.1484229727280927	0.1502485502947421	0.15212304986511213	0.15404887917214113	0.15806502384612356	0.16231994419716025	0.10127291196775656	0.1029037002187049
		9550.0	0.0	0.06639594467145464	0.07669649888473705	0.09379580992210837	0.10690046742261056	0.11895638251517253	0.129213699414448	0.13670181049585262	0.1491629205197396	0.15828614205628855	0.1672057777561367	0.17496184625263955	0.18109292490981863	0.14551478992571124	0.15472940892742074	0.1589102818481731	0.16332250795194442	0.12835282737778764	0.13180370315622225	0.13826793195126882	0.1402250746120482	0.14326216820275214	0.1453586696025341	0.14751622313967472	0.149738215578137	0.1508745074762048	0.1555998442311057	0.11181235801909305	0.11392359428230207	0.11610664978422322	0.117226582615003	0.12070774672708522	0.12070774672708522	0.12191092416551527	0.12828333523071414	0.13242512930986663	0.13533667971703517	0.13838016346130627	0.14490971907862862	0.1484229727280927	0.1502485502947421	0.15212304986511213	0.15404887917214113	0.15806502384612356	0.16231994419716025	0.10127291196775656	0.1029037002187049
		9600.0	0.0	0.06639594467145464	0.07669649888473705	0.09379580992210837	0.10690046742261056	0.11895638251517253	0.129213699414448	0.13670181049585262	0.1491629205197396	0.15828614205628855	0.1672057777561367	0.17496184625263955	0.18109292490981863	0.14551478992571124	0.15472940892742074	0.1589102818481731	0.16332250795194442	0.12835282737778764	0.13180370315622225	0.13826793195126882	0.1402250746120482	0.14326216820275214	0.1453586696025341	0.14751622313967472	0.149738215578137	0.1508745074762048	0.1555998442311057	0.11181235801909305	0.11392359428230207	0.11610664978422322	0.117226582615003	0.12070774672708522	0.12070774672708522	0.12191092416551527	0.12828333523071414	0.13242512930986663	0.13533667971703517	0.13838016346130627	0.14490971907862862	0.1484229727280927	0.1502485502947421	0.15212304986511213	0.15404887917214113	0.15806502384612356	0.16231994419716025	0.10127291196775656	0.1029037002187049
		9650.0	0.0	0.06639594467145464	0.07669649888473705	0.09379580992210837	0.10690046742261056	0.11895638251517253	0.129213699414448	0.13670181049585262	0.1491629205197396	0.15828614205628855	0.1672057777561367	0.17496184625263955	0.18109292490981863	0.14551478992571124	0.15472940892742074	0.1589102818481731	0.16332250795194442	0.12835282737778764	0.13180370315622225	0.13826793195126882	0.1402250746120482	0.14326216820275214	0.1453586696025341	0.14751622313967472	0.149738215578137	0.1508745074762048	0.1555998442311057	0.11181235801909305	0.11392359428230207	0.11610664978422322	0.117226582615003	0.12070774672708522	0.12070774672708522	0.12191092416551527	0.12828333523071414	0.13242512930986663	0.13533667971703517	0.13838016346130627	0.14490971907862862	0.1484229727280927	0.1502485502947421	0.15212304986511213	0.15404887917214113	0.15806502384612356	0.16231994419716025	0.10127291196775656	0.1029037002187049
		9700.0	0.0	0.06639594467145464	0.07669649888473705	0.09379580992210837	0.10690046742261056	0.11895638251517253	0.129213699414448	0.13670181049585262	0.1491629205197396	0.15828614205628855	0.1672057777561367	0.17496184625263955	0.18109292490981863	0.14551478992571124	0.15472940892742074	0.1589102818481731	0.16332250795194442	0.12835282737778764	0.13180370315622225	0.13826793195126882	0.1402250746120482	0.14326216820275214	0.1453586696025341	0.14751622313967472	0.149738215578137	0.1508745074762048	0.1555998442311057	0.11181235801909305	0.11392359428230207	0.11610664978422322	0.117226582615003	0.12070774672708522	0.12070774672708522	0.12191092416551527	0.12828333523071414	0.13242512930986663	0.13533667971703517	0.13838016346130627	0.14490971907862862	0.1484229727280927	0.1502485502947421	0.15212304986511213	0.15404887917214113	0.15806502384612356	0.16231994419716025	0.10127291196775656	0.1029037002187049
		9750.0	0.0	0.06639594467145464	0.07669649888473705	0.09379580992210837	0.10690046742261056	0.11895638251517253	0.129213699414448	0.13670181049585262	0.1491629205197396	0.15828614205628855	0.1672057777561367	0.17496184625263955	0.18109292490981863	0.14551478992571124	0.15472940892742074	0.1589102818481731	0.16332250795194442	0.12835282737778764	0.13180370315622225	0.13826793195126882	0.1402250746120482	0.14326216820275214	0.1453586696025341	0.14751622313967472	0.149738215578137	0.1508745074762048	0.1555998442311057	0.11181235801909305	0.11392359428230207	0.11610664978422322	0.117226582615003	0.12070774672708522	0.12070774672708522	0.12191092416551527	0.12828333523071414	0.13242512930986663	0.13533667971703517	0.13838016346130627	0.14490971907862862	0.1484229727280927	0.1502485502947421	0.15212304986511213	0.15404887917214113	0.15806502384612356	0.16231994419716025	0.10127291196775656	0.1029037002187049
		9800.0	0.0	0.06639594467145464	0.07669649888473705	0.09379580992210837	0.10690046742261056	0.11895638251517253	0.129213699414448	0.13670181049585262	0.1491629205197396	0.15828614205628855	0.1672057777561367	0.17496184625263955	0.18109292490981863	0.14551478992571124	0.15472940892742074	0.1589102818481731	0.16332250795194442	0.12835282737778764	0.13180370315622225	0.13826793195126882	0.1402250746120482	0.14326216820275214	0.1453586696025341	0.14751622313967472	0.149738215578137	0.1508745074762048	0.1555998442311057	0.11181235801909305	0.11392359428230207	0.11610664978422322	0.117226582615003	0.12070774672708522	0.12070774672708522	0.12191092416551527	0.12828333523071414	0.13242512930986663	0.13533667971703517	0.13838016346130627	0.14490971907862862	0.1484229727280927	0.1502485502947421	0.15212304986511213	0.15404887917214113	0.15806502384612356	0.16231994419716025	0.10127291196775656	0.1029037002187049
		9850.0	0.0	0.06056574624008139	0.06996181335985652	0.08555964148466517	0.09751358482662692	0.10851087536599922	0.11786750182111921	0.12469808519210746	0.13606499067573327	0.14438710617855294	0.15252351262662975	0.1595985241910309	0.1651912355526381	0.1256550897012005	0.1338201665471948	0.13752164889350396	0.14142599379829532	0.14815094974421877	0.1517627780203385	0.1585455606979353	0.16060327504700184	0.16380001507286357	0.16600917055305187	0.16828467330850702	0.17063020585292657	0.17183046333253013	0.17682731028135978	0.1287182168912603	0.13093921768287117	0.133238128480394	0.13441840061619528	0.13809090203792998	0.13809090203792998	0.13936150155994068	0.14610145411087697	0.15049102102406764	0.15358066360753841	0.15681359549009574	0.16376025616415021	0.16750357938631402	0.16945017893054184	0.17144995545972366	0.17350553173699026	0.1777955191843979	0.18234515759935793	0.11546669023839068	0.11719667412999221
		9900.0	0.0	0.06056574624008139	0.06996181335985652	0.08555964148466517	0.09751358482662692	0.10851087536599922	0.11786750182111921	0.12469808519210746	0.13606499067573327	0.14438710617855294	0.15252351262662975	0.1595985241910309	0.1651912355526381	0.1256550897012005	0.1338201665471948	0.13752164889350396	0.14142599379829532	0.14815094974421877	0.1517627780203385	0.1585455606979353	0.16060327504700184	0.16380001507286357	0.16600917055305187	0.16828467330850702	0.17063020585292657	0.17183046333253013	0.17682731028135978	0.1287182168912603	0.13093921768287117	0.133238128480394	0.13441840061619528	0.13809090203792998	0.13809090203792998	0.13936150155994068	0.14610145411087697	0.15049102102406764	0.15358066360753841	0.15681359549009574	0.16376025616415021	0.16750357938631402	0.16945017893054184	0.17144995545972366	0.17350553173699026	0.1777955191843979	0.18234515759935793	0.11546669023839068	0.11719667412999221
		9950.0	0.0	0.06056574624008139	0.06996181335985652	0.08555964148466517	0.09751358482662692	0.10851087536599922	0.11786750182111921	0.12469808519210746	0.13606499067573327	0.14438710617855294	0.15252351262662975	0.1595985241910309	0.1651912355526381	0.1256550897012005	0.1338201665471948	0.13752164889350396	0.14142599379829532	0.14815094974421877	0.1517627780203385	0.1585455606979353	0.16060327504700184	0.16380001507286357	0.16600917055305187	0.16828467330850702	0.17063020585292657	0.17183046333253013	0.17682731028135978	0.1287182168912603	0.13093921768287117	0.133238128480394	0.13441840061619528	0.13809090203792998	0.13809090203792998	0.13936150155994068	0.14610145411087697	0.15049102102406764	0.15358066360753841	0.15681359549009574	0.16376025616415021	0.16750357938631402	0.16945017893054184	0.17144995545972366	0.17350553173699026	0.1777955191843979	0.18234515759935793	0.11546669023839068	0.11719667412999221
		10000.0	0.0	0.06056574624008139	0.06996181335985652	0.08555964148466517	0.09751358482662692	0.10851087536599922	0.11786750182111921	0.12469808519210746	0.13606499067573327	0.14438710617855294	0.15252351262662975	0.1595985241910309	0.1651912355526381	0.1256550897012005	0.1338201665471948	0.13752164889350396	0.14142599379829532	0.14815094974421877	0.1517627780203385	0.1585455606979353	0.16060327504700184	0.16380001507286357	0.16600917055305187	0.16828467330850702	0.17063020585292657	0.17183046333253013	0.17682731028135978	0.1287182168912603	0.13093921768287117	0.133238128480394	0.13441840061619528	0.13809090203792998	0.13809090203792998	0.13936150155994068	0.14610145411087697	0.15049102102406764	0.15358066360753841	0.15681359549009574	0.16376025616415021	0.16750357938631402	0.16945017893054184	0.17144995545972366	0.17350553173699026	0.1777955191843979	0.18234515759935793	0.11546669023839068	0.11719667412999221
		10050.0	0.0	0.06056574624008139	0.06996181335985652	0.08555964148466517	0.09751358482662692	0.10851087536599922	0.11786750182111921	0.12469808519210746	0.13606499067573327	0.14438710617855294	0.15252351262662975	0.1595985241910309	0.1651912355526381	0.1256550897012005	0.1338201665471948	0.13752164889350396	0.14142599379829532	0.14815094974421877	0.1517627780203385	0.1585455606979353	0.16060327504700184	0.16380001507286357	0.16600917055305187	0.16828467330850702	0.17063020585292657	0.17183046333253013	0.17682731028135978	0.1287182168912603	0.13093921768287117	0.133238128480394	0.13441840061619528	0.13809090203792998	0.13809090203792998	0.13936150155994068	0.14610145411087697	0.15049102102406764	0.15358066360753841	0.15681359549009574	0.16376025616415021	0.16750357938631402	0.16945017893054184	0.17144995545972366	0.17350553173699026	0.1777955191843979	0.18234515759935793	0.11546669023839068	0.11719667412999221
		10100.0	0.0	0.05413132898685287	0.06252917153017648	0.07646990896214821	0.08715388265858227	0.09698283696207619	0.10534542895989435	0.1114503410361266	0.12160964292696028	0.12904762891930646	0.1363196353181994	0.14264300789021828	0.14764155768837664	0.10281109796424612	0.10978642433644184	0.1129441526853664	0.11627223120827557	0.12199859573590782	0.12507120337099095	0.1308363821553571	0.13258418095482266	0.13529841418871547	0.13717341432225696	0.13910414158861362	0.14109368847943987	0.14211155219222707	0.14634747377570106	0.09115845202108334	0.09287970209589214	0.0946595050063831	0.0955725645735916	0.09841069031667427	0.09841069031667427	0.09939161760178927	0.10458692104263397	0.10796364561525373	0.11033737632625006	0.11281866973419079	0.11814209008777132	0.1210063778097768	0.12249473587652783	0.12402297910631412	0.1255930704772127	0.12886735552100403	0.13233630975419597	0.056773557407486484	0.0578323040150786
		10150.0	0.0	0.05413132898685287	0.06252917153017648	0.07646990896214821	0.08715388265858227	0.09698283696207619	0.10534542895989435	0.1114503410361266	0.12160964292696028	0.12904762891930646	0.1363196353181994	0.14264300789021828	0.14764155768837664	0.10281109796424612	0.10978642433644184	0.1129441526853664	0.11627223120827557	0.12199859573590782	0.12507120337099095	0.1308363821553571	0.13258418095482266	0.13529841418871547	0.13717341432225696	0.13910414158861362	0.14109368847943987	0.14211155219222707	0.14634747377570106	0.09115845202108334	0.09287970209589214	0.0946595050063831	0.0955725645735916	0.09841069031667427	0.09841069031667427	0.09939161760178927	0.10458692104263397	0.10796364561525373	0.11033737632625006	0.11281866973419079	0.11814209008777132	0.1210063778097768	0.12249473587652783	0.12402297910631412	0.1255930704772127	0.12886735552100403	0.13233630975419597	0.056773557407486484	0.0578323040150786
		10200.0	0.0	0.05413132898685287	0.06252917153017648	0.07646990896214821	0.08715388265858227	0.09698283696207619	0.10534542895989435	0.1114503410361266	0.12160964292696028	0.12904762891930646	0.1363196353181994	0.14264300789021828	0.14764155768837664	0.10281109796424612	0.10978642433644184	0.1129441526853664	0.11627223120827557	0.12199859573590782	0.12507120337099095	0.1308363821553571	0.13258418095482266	0.13529841418871547	0.13717341432225696	0.13910414158861362	0.14109368847943987	0.14211155219222707	0.14634747377570106	0.09115845202108334	0.09287970209589214	0.0946595050063831	0.0955725645735916	0.09841069031667427	0.09841069031667427	0.09939161760178927	0.10458692104263397	0.10796364561525373	0.11033737632625006	0.11281866973419079	0.11814209008777132	0.1210063778097768	0.12249473587652783	0.12402297910631412	0.1255930704772127	0.12886735552100403	0.13233630975419597	0.056773557407486484	0.0578323040150786
		10250.0	0.0	0.05413132898685287	0.06252917153017648	0.07646990896214821	0.08715388265858227	0.09698283696207619	0.10534542895989435	0.1114503410361266	0.12160964292696028	0.12904762891930646	0.1363196353181994	0.14264300789021828	0.14764155768837664	0.10281109796424612	0.10978642433644184	0.1129441526853664	0.11627223120827557	0.12199859573590782	0.12507120337099095	0.1308363821553571	0.13258418095482266	0.13529841418871547	0.13717341432225696	0.13910414158861362	0.14109368847943987	0.14211155219222707	0.14634747377570106	0.09115845202108334	0.09287970209589214	0.0946595050063831	0.0955725645735916	0.09841069031667427	0.09841069031667427	0.09939161760178927	0.10458692104263397	0.10796364561525373	0.11033737632625006	0.11281866973419079	0.11814209008777132	0.1210063778097768	0.12249473587652783	0.12402297910631412	0.1255930704772127	0.12886735552100403	0.13233630975419597	0.056773557407486484	0.0578323040150786
		10300.0	0.0	0.05413132898685287	0.06252917153017648	0.07646990896214821	0.08715388265858227	0.09698283696207619	0.10534542895989435	0.1114503410361266	0.12160964292696028	0.12904762891930646	0.1363196353181994	0.14264300789021828	0.14764155768837664	0.10281109796424612	0.10978642433644184	0.1129441526853664	0.11627223120827557	0.12199859573590782	0.12507120337099095	0.1308363821553571	0.13258418095482266	0.13529841418871547	0.13717341432225696	0.13910414158861362	0.14109368847943987	0.14211155219222707	0.14634747377570106	0.09115845202108334	0.09287970209589214	0.0946595050063831	0.0955725645735916	0.09841069031667427	0.09841069031667427	0.09939161760178927	0.10458692104263397	0.10796364561525373	0.11033737632625006	0.11281866973419079	0.11814209008777132	0.1210063778097768	0.12249473587652783	0.12402297910631412	0.1255930704772127	0.12886735552100403	0.13233630975419597	0.056773557407486484	0.0578323040150786
		10350.0	0.0	0.04684426463667286	0.05411160437946961	0.06617566424491762	0.075421380183807	0.08392717793738626	0.0911640125011462	0.09644709204556494	0.10523876657499776	0.11167546396836779	0.11796852564937794	0.12344065692167452	0.12776631073300784	0.0752767927432475	0.08084825218336067	0.08336380609977352	0.08601096950171347	0.09055664231154835	0.09299133525843212	0.09755203615433111	0.09893285706420646	0.10107561467678763	0.10255475721882851	0.10407697381446131	0.10564465392388767	0.10644634081366662	0.1097802029424352	0.1133361627154311	0.11520617315265329	0.11714283504094594	0.11813753065769662	0.12123428469219641	0.12123428469219641	0.12230626473869206	0.12799728686104342	0.13170766284911842	0.13432098759661362	0.1370569677648049	0.1429405387505344	0.14611349398041207	0.1477641410275758	0.14946032658850034	0.15120429911730893	0.15484540926311807	0.158708920138986	0.0714509765953169	0.07260154500385171
		10400.0	0.0	0.04684426463667286	0.05411160437946961	0.06617566424491762	0.075421380183807	0.08392717793738626	0.0911640125011462	0.09644709204556494	0.10523876657499776	0.11167546396836779	0.11796852564937794	0.12344065692167452	0.12776631073300784	0.0752767927432475	0.08084825218336067	0.08336380609977352	0.08601096950171347	0.09055664231154835	0.09299133525843212	0.09755203615433111	0.09893285706420646	0.10107561467678763	0.10255475721882851	0.10407697381446131	0.10564465392388767	0.10644634081366662	0.1097802029424352	0.1133361627154311	0.11520617315265329	0.11714283504094594	0.11813753065769662	0.12123428469219641	0.12123428469219641	0.12230626473869206	0.12799728686104342	0.13170766284911842	0.13432098759661362	0.1370569677648049	0.1429405387505344	0.14611349398041207	0.1477641410275758	0.14946032658850034	0.15120429911730893	0.15484540926311807	0.158708920138986	0.0714509765953169	0.07260154500385171
		10450.0	0.0	0.04684426463667286	0.05411160437946961	0.06617566424491762	0.075421380183807	0.08392717793738626	0.0911640125011462	0.09644709204556494	0.10523876657499776	0.11167546396836779	0.11796852564937794	0.12344065692167452	0.12776631073300784	0.0752767927432475	0.08084825218336067	0.08336380609977352	0.08601096950171347	0.09055664231154835	0.09299133525843212	0.09755203615433111	0.09893285706420646	0.10107561467678763	0.10255475721882851	0.10407697381446131	0.10564465392388767	0.10644634081366662	0.1097802029424352	0.1133361627154311	0.11520617315265329	0.11714283504094594	0.11813753065769662	0.12123428469219641	0.12123428469219641	0.12230626473869206	0.12799728686104342	0.13170766284911842	0.13432098759661362	0.1370569677648049	0.1429405387505344	0.14611349398041207	0.1477641410275758	0.14946032658850034	0.15120429911730893	0.15484540926311807	0.158708920138986	0.0714509765953169	0.07260154500385171
		10500.0	0.0	0.04684426463667286	0.05411160437946961	0.06617566424491762	0.075421380183807	0.08392717793738626	0.0911640125011462	0.09644709204556494	0.10523876657499776	0.11167546396836779	0.11796852564937794	0.12344065692167452	0.12776631073300784	0.0752767927432475	0.08084825218336067	0.08336380609977352	0.08601096950171347	0.09055664231154835	0.09299133525843212	0.09755203615433111	0.09893285706420646	0.10107561467678763	0.10255475721882851	0.10407697381446131	0.10564465392388767	0.10644634081366662	0.1097802029424352	0.1133361627154311	0.11520617315265329	0.11714283504094594	0.11813753065769662	0.12123428469219641	0.12123428469219641	0.12230626473869206	0.12799728686104342	0.13170766284911842	0.13432098759661362	0.1370569677648049	0.1429405387505344	0.14611349398041207	0.1477641410275758	0.14946032658850034	0.15120429911730893	0.15484540926311807	0.158708920138986	0.0714509765953169	0.07260154500385171
		10550.0	0.0	0.04684426463667286	0.05411160437946961	0.06617566424491762	0.075421380183807	0.08392717793738626	0.0911640125011462	0.09644709204556494	0.10523876657499776	0.11167546396836779	0.11796852564937794	0.12344065692167452	0.12776631073300784	0.0752767927432475	0.08084825218336067	0.08336380609977352	0.08601096950171347	0.09055664231154835	0.09299133525843212	0.09755203615433111	0.09893285706420646	0.10107561467678763	0.10255475721882851	0.10407697381446131	0.10564465392388767	0.10644634081366662	0.1097802029424352	0.1133361627154311	0.11520617315265329	0.11714283504094594	0.11813753065769662	0.12123428469219641	0.12123428469219641	0.12230626473869206	0.12799728686104342	0.13170766284911842	0.13432098759661362	0.1370569677648049	0.1429405387505344	0.14611349398041207	0.1477641410275758	0.14946032658850034	0.15120429911730893	0.15484540926311807	0.158708920138986	0.0714509765953169	0.07260154500385171
		10600.0	0.0	0.04684426463667286	0.05411160437946961	0.06617566424491762	0.075421380183807	0.08392717793738626	0.0911640125011462	0.09644709204556494	0.10523876657499776	0.11167546396836779	0.11796852564937794	0.12344065692167452	0.12776631073300784	0.0752767927432475	0.08084825218336067	0.08336380609977352	0.08601096950171347	0.09055664231154835	0.09299133525843212	0.09755203615433111	0.09893285706420646	0.10107561467678763	0.10255475721882851	0.10407697381446131	0.10564465392388767	0.10644634081366662	0.1097802029424352	0.1133361627154311	0.11520617315265329	0.11714283504094594	0.11813753065769662	0.12123428469219641	0.12123428469219641	0.12230626473869206	0.12799728686104342	0.13170766284911842	0.13432098759661362	0.1370569677648049	0.1429405387505344	0.14611349398041207	0.1477641410275758	0.14946032658850034	0.15120429911730893	0.15484540926311807	0.158708920138986	0.0714509765953169	0.07260154500385171
		10650.0	0.0	0.04684426463667286	0.05411160437946961	0.06617566424491762	0.075421380183807	0.08392717793738626	0.0911640125011462	0.09644709204556494	0.10523876657499776	0.11167546396836779	0.11796852564937794	0.12344065692167452	0.12776631073300784	0.0752767927432475	0.08084825218336067	0.08336380609977352	0.08601096950171347	0.09055664231154835	0.09299133525843212	0.09755203615433111	0.09893285706420646	0.10107561467678763	0.10255475721882851	0.10407697381446131	0.10564465392388767	0.10644634081366662	0.1097802029424352	0.1133361627154311	0.11520617315265329	0.11714283504094594	0.11813753065769662	0.12123428469219641	0.12123428469219641	0.12230626473869206	0.12799728686104342	0.13170766284911842	0.13432098759661362	0.1370569677648049	0.1429405387505344	0.14611349398041207	0.1477641410275758	0.14946032658850034	0.15120429911730893	0.15484540926311807	0.158708920138986	0.0714509765953169	0.07260154500385171
		10700.0	0.0	0.04684426463667286	0.05411160437946961	0.06617566424491762	0.075421380183807	0.08392717793738626	0.0911640125011462	0.09644709204556494	0.10523876657499776	0.11167546396836779	0.11796852564937794	0.12344065692167452	0.12776631073300784	0.0752767927432475	0.08084825218336067	0.08336380609977352	0.08601096950171347	0.09055664231154835	0.09299133525843212	0.09755203615433111	0.09893285706420646	0.10107561467678763	0.10255475721882851	0.10407697381446131	0.10564465392388767	0.10644634081366662	0.1097802029424352	0.1133361627154311	0.11520617315265329	0.11714283504094594	0.11813753065769662	0.12123428469219641	0.12123428469219641	0.12230626473869206	0.12799728686104342	0.13170766284911842	0.13432098759661362	0.1370569677648049	0.1429405387505344	0.14611349398041207	0.1477641410275758	0.14946032658850034	0.15120429911730893	0.15484540926311807	0.158708920138986	0.0714509765953169	0.07260154500385171
		10750.0	0.0	0.04684426463667286	0.05411160437946961	0.06617566424491762	0.075421380183807	0.08392717793738626	0.0911640125011462	0.09644709204556494	0.10523876657499776	0.11167546396836779	0.11796852564937794	0.12344065692167452	0.12776631073300784	0.0752767927432475	0.08084825218336067	0.08336380609977352	0.08601096950171347	0.09055664231154835	0.09299133525843212	0.09755203615433111	0.09893285706420646	0.10107561467678763	0.10255475721882851	0.10407697381446131	0.10564465392388767	0.10644634081366662	0.1097802029424352	0.1133361627154311	0.11520617315265329	0.11714283504094594	0.11813753065769662	0.12123428469219641	0.12123428469219641	0.12230626473869206	0.12799728686104342	0.13170766284911842	0.13432098759661362	0.1370569677648049	0.1429405387505344	0.14611349398041207	0.1477641410275758	0.14946032658850034	0.15120429911730893	0.15484540926311807	0.158708920138986	0.0714509765953169	0.07260154500385171
		10800.0	0.0	0.04684426463667286	0.05411160437946961	0.06617566424491762	0.075421380183807	0.08392717793738626	0.0911640125011462	0.09644709204556494	0.10523876657499776	0.11167546396836779	0.11796852564937794	0.12344065692167452	0.12776631073300784	0.0752767927432475	0.08084825218336067	0.08336380609977352	0.08601096950171347	0.09055664231154835	0.09299133525843212	0.09755203615433111	0.09893285706420646	0.10107561467678763	0.10255475721882851	0.10407697381446131	0.10564465392388767	0.10644634081366662	0.1097802029424352	0.1133361627154311	0.11520617315265329	0.11714283504094594	0.11813753065769662	0.12123428469219641	0.12123428469219641	0.12230626473869206	0.12799728686104342	0.13170766284911842	0.13432098759661362	0.1370569677648049	0.1429405387505344	0.14611349398041207	0.1477641410275758	0.14946032658850034	0.15120429911730893	0.15484540926311807	0.158708920138986	0.0714509765953169	0.07260154500385171
		10850.0	0.0	0.04684426463667286	0.05411160437946961	0.06617566424491762	0.075421380183807	0.08392717793738626	0.0911640125011462	0.09644709204556494	0.10523876657499776	0.11167546396836779	0.11796852564937794	0.12344065692167452	0.12776631073300784	0.0752767927432475	0.08084825218336067	0.08336380609977352	0.08601096950171347	0.09055664231154835	0.09299133525843212	0.09755203615433111	0.09893285706420646	0.10107561467678763	0.10255475721882851	0.10407697381446131	0.10564465392388767	0.10644634081366662	0.1097802029424352	0.1133361627154311	0.11520617315265329	0.11714283504094594	0.11813753065769662	0.12123428469219641	0.12123428469219641	0.12230626473869206	0.12799728686104342	0.13170766284911842	0.13432098759661362	0.1370569677648049	0.1429405387505344	0.14611349398041207	0.1477641410275758	0.14946032658850034	0.15120429911730893	0.15484540926311807	0.158708920138986	0.0714509765953169	0.07260154500385171
		10900.0	0.0	0.04684426463667286	0.05411160437946961	0.06617566424491762	0.075421380183807	0.08392717793738626	0.0911640125011462	0.09644709204556494	0.10523876657499776	0.11167546396836779	0.11796852564937794	0.12344065692167452	0.12776631073300784	0.0752767927432475	0.08084825218336067	0.08336380609977352	0.08601096950171347	0.09055664231154835	0.09299133525843212	0.09755203615433111	0.09893285706420646	0.10107561467678763	0.10255475721882851	0.10407697381446131	0.10564465392388767	0.10644634081366662	0.1097802029424352	0.1133361627154311	0.11520617315265329	0.11714283504094594	0.11813753065769662	0.12123428469219641	0.12123428469219641	0.12230626473869206	0.12799728686104342	0.13170766284911842	0.13432098759661362	0.1370569677648049	0.1429405387505344	0.14611349398041207	0.1477641410275758	0.14946032658850034	0.15120429911730893	0.15484540926311807	0.158708920138986	0.0714509765953169	0.07260154500385171
		10950.0	0.0	0.04684426463667286	0.05411160437946961	0.06617566424491762	0.075421380183807	0.08392717793738626	0.0911640125011462	0.09644709204556494	0.10523876657499776	0.11167546396836779	0.11796852564937794	0.12344065692167452	0.12776631073300784	0.0752767927432475	0.08084825218336067	0.08336380609977352	0.08601096950171347	0.09055664231154835	0.09299133525843212	0.09755203615433111	0.09893285706420646	0.10107561467678763	0.10255475721882851	0.10407697381446131	0.10564465392388767	0.10644634081366662	0.1097802029424352	0.1133361627154311	0.11520617315265329	0.11714283504094594	0.11813753065769662	0.12123428469219641	0.12123428469219641	0.12230626473869206	0.12799728686104342	0.13170766284911842	0.13432098759661362	0.1370569677648049	0.1429405387505344	0.14611349398041207	0.1477641410275758	0.14946032658850034	0.15120429911730893	0.15484540926311807	0.158708920138986	0.0714509765953169	0.07260154500385171
		11000.0	0.0	0.04684426463667286	0.05411160437946961	0.06617566424491762	0.075421380183807	0.08392717793738626	0.0911640125011462	0.09644709204556494	0.10523876657499776	0.11167546396836779	0.11796852564937794	0.12344065692167452	0.12776631073300784	0.0752767927432475	0.08084825218336067	0.08336380609977352	0.08601096950171347	0.09055664231154835	0.09299133525843212	0.09755203615433111	0.09893285706420646	0.10107561467678763	0.10255475721882851	0.10407697381446131	0.10564465392388767	0.10644634081366662	0.1097802029424352	0.1133361627154311	0.11520617315265329	0.11714283504094594	0.11813753065769662	0.12123428469219641	0.12123428469219641	0.12230626473869206	0.12799728686104342	0.13170766284911842	0.13432098759661362	0.1370569677648049	0.1429405387505344	0.14611349398041207	0.1477641410275758	0.14946032658850034	0.15120429911730893	0.15484540926311807	0.158708920138986	0.0714509765953169	0.07260154500385171
		11050.0	0.0	0.04684426463667286	0.05411160437946961	0.06617566424491762	0.075421380183807	0.08392717793738626	0.0911640125011462	0.09644709204556494	0.10523876657499776	0.11167546396836779	0.11796852564937794	0.12344065692167452	0.12776631073300784	0.0752767927432475	0.08084825218336067	0.08336380609977352	0.08601096950171347	0.09055664231154835	0.09299133525843212	0.09755203615433111	0.09893285706420646	0.10107561467678763	0.10255475721882851	0.10407697381446131	0.10564465392388767	0.10644634081366662	0.1097802029424352	0.1133361627154311	0.11520617315265329	0.11714283504094594	0.11813753065769662	0.12123428469219641	0.12123428469219641	0.12230626473869206	0.12799728686104342	0.13170766284911842	0.13432098759661362	0.1370569677648049	0.1429405387505344	0.14611349398041207	0.1477641410275758	0.14946032658850034	0.15120429911730893	0.15484540926311807	0.158708920138986	0.0714509765953169	0.07260154500385171
		11100.0	0.0	0.04684426463667286	0.05411160437946961	0.06617566424491762	0.075421380183807	0.08392717793738626	0.0911640125011462	0.09644709204556494	0.10523876657499776	0.11167546396836779	0.11796852564937794	0.12344065692167452	0.12776631073300784	0.0752767927432475	0.08084825218336067	0.08336380609977352	0.08601096950171347	0.09055664231154835	0.09299133525843212	0.09755203615433111	0.09893285706420646	0.10107561467678763	0.10255475721882851	0.10407697381446131	0.10564465392388767	0.10644634081366662	0.1097802029424352	0.1133361627154311	0.11520617315265329	0.11714283504094594	0.11813753065769662	0.12123428469219641	0.12123428469219641	0.12230626473869206	0.12799728686104342	0.13170766284911842	0.13432098759661362	0.1370569677648049	0.1429405387505344	0.14611349398041207	0.1477641410275758	0.14946032658850034	0.15120429911730893	0.15484540926311807	0.158708920138986	0.0714509765953169	0.07260154500385171
		11150.0	0.0	0.04684426463667286	0.05411160437946961	0.06617566424491762	0.075421380183807	0.08392717793738626	0.0911640125011462	0.09644709204556494	0.10523876657499776	0.11167546396836779	0.11796852564937794	0.12344065692167452	0.12776631073300784	0.0752767927432475	0.08084825218336067	0.08336380609977352	0.08601096950171347	0.09055664231154835	0.09299133525843212	0.09755203615433111	0.09893285706420646	0.10107561467678763	0.10255475721882851	0.10407697381446131	0.10564465392388767	0.10644634081366662	0.1097802029424352	0.1133361627154311	0.11520617315265329	0.11714283504094594	0.11813753065769662	0.12123428469219641	0.12123428469219641	0.12230626473869206	0.12799728686104342	0.13170766284911842	0.13432098759661362	0.1370569677648049	0.1429405387505344	0.14611349398041207	0.1477641410275758	0.14946032658850034	0.15120429911730893	0.15484540926311807	0.158708920138986	0.0714509765953169	0.07260154500385171
		11200.0	0.0	0.04684426463667286	0.05411160437946961	0.06617566424491762	0.075421380183807	0.08392717793738626	0.0911640125011462	0.09644709204556494	0.10523876657499776	0.11167546396836779	0.11796852564937794	0.12344065692167452	0.12776631073300784	0.0752767927432475	0.08084825218336067	0.08336380609977352	0.08601096950171347	0.09055664231154835	0.09299133525843212	0.09755203615433111	0.09893285706420646	0.10107561467678763	0.10255475721882851	0.10407697381446131	0.10564465392388767	0.10644634081366662	0.1097802029424352	0.1133361627154311	0.11520617315265329	0.11714283504094594	0.11813753065769662	0.12123428469219641	0.12123428469219641	0.12230626473869206	0.12799728686104342	0.13170766284911842	0.13432098759661362	0.1370569677648049	0.1429405387505344	0.14611349398041207	0.1477641410275758	0.14946032658850034	0.15120429911730893	0.15484540926311807	0.158708920138986	0.0714509765953169	0.07260154500385171
		11250.0	0.0	0.04684426463667286	0.05411160437946961	0.06617566424491762	0.075421380183807	0.08392717793738626	0.0911640125011462	0.09644709204556494	0.10523876657499776	0.11167546396836779	0.11796852564937794	0.12344065692167452	0.12776631073300784	0.0752767927432475	0.08084825218336067	0.08336380609977352	0.08601096950171347	0.09055664231154835	0.09299133525843212	0.09755203615433111	0.09893285706420646	0.10107561467678763	0.10255475721882851	0.10407697381446131	0.10564465392388767	0.10644634081366662	0.1097802029424352	0.1133361627154311	0.11520617315265329	0.11714283504094594	0.11813753065769662	0.12123428469219641	0.12123428469219641	0.12230626473869206	0.12799728686104342	0.13170766284911842	0.13432098759661362	0.1370569677648049	0.1429405387505344	0.14611349398041207	0.1477641410275758	0.14946032658850034	0.15120429911730893	0.15484540926311807	0.158708920138986	0.0714509765953169	0.07260154500385171
		11300.0	0.0	0.04684426463667286	0.05411160437946961	0.06617566424491762	0.075421380183807	0.08392717793738626	0.0911640125011462	0.09644709204556494	0.10523876657499776	0.11167546396836779	0.11796852564937794	0.12344065692167452	0.12776631073300784	0.0752767927432475	0.08084825218336067	0.08336380609977352	0.08601096950171347	0.09055664231154835	0.09299133525843212	0.09755203615433111	0.09893285706420646	0.10107561467678763	0.10255475721882851	0.10407697381446131	0.10564465392388767	0.10644634081366662	0.1097802029424352	0.1133361627154311	0.11520617315265329	0.11714283504094594	0.11813753065769662	0.12123428469219641	0.12123428469219641	0.12230626473869206	0.12799728686104342	0.13170766284911842	0.13432098759661362	0.1370569677648049	0.1429405387505344	0.14611349398041207	0.1477641410275758	0.14946032658850034	0.15120429911730893	0.15484540926311807	0.158708920138986	0.0714509765953169	0.07260154500385171
		11350.0	0.0	0.04684426463667286	0.05411160437946961	0.06617566424491762	0.075421380183807	0.08392717793738626	0.0911640125011462	0.09644709204556494	0.10523876657499776	0.11167546396836779	0.11796852564937794	0.12344065692167452	0.12776631073300784	0.0752767927432475	0.08084825218336067	0.08336380609977352	0.08601096950171347	0.09055664231154835	0.09299133525843212	0.09755203615433111	0.09893285706420646	0.10107561467678763	0.10255475721882851	0.10407697381446131	0.10564465392388767	0.10644634081366662	0.1097802029424352	0.1133361627154311	0.11520617315265329	0.11714283504094594	0.11813753065769662	0.12123428469219641	0.12123428469219641	0.12230626473869206	0.12799728686104342	0.13170766284911842	0.13432098759661362	0.1370569677648049	0.1429405387505344	0.14611349398041207	0.1477641410275758	0.14946032658850034	0.15120429911730893	0.15484540926311807	0.158708920138986	0.0714509765953169	0.07260154500385171
		11400.0	0.0	0.04684426463667286	0.05411160437946961	0.06617566424491762	0.075421380183807	0.08392717793738626	0.0911640125011462	0.09644709204556494	0.10523876657499776	0.11167546396836779	0.11796852564937794	0.12344065692167452	0.12776631073300784	0.0752767927432475	0.08084825218336067	0.08336380609977352	0.08601096950171347	0.09055664231154835	0.09299133525843212	0.09755203615433111	0.09893285706420646	0.10107561467678763	0.10255475721882851	0.10407697381446131	0.10564465392388767	0.10644634081366662	0.1097802029424352	0.1133361627154311	0.11520617315265329	0.11714283504094594	0.11813753065769662	0.12123428469219641	0.12123428469219641	0.12230626473869206	0.12799728686104342	0.13170766284911842	0.13432098759661362	0.1370569677648049	0.1429405387505344	0.14611349398041207	0.1477641410275758	0.14946032658850034	0.15120429911730893	0.15484540926311807	0.158708920138986	0.0714509765953169	0.07260154500385171
		11450.0	0.0	0.04684426463667286	0.05411160437946961	0.06617566424491762	0.075421380183807	0.08392717793738626	0.0911640125011462	0.09644709204556494	0.10523876657499776	0.11167546396836779	0.11796852564937794	0.12344065692167452	0.12776631073300784	0.0752767927432475	0.08084825218336067	0.08336380609977352	0.08601096950171347	0.09055664231154835	0.09299133525843212	0.09755203615433111	0.09893285706420646	0.10107561467678763	0.10255475721882851	0.10407697381446131	0.10564465392388767	0.10644634081366662	0.1097802029424352	0.1133361627154311	0.11520617315265329	0.11714283504094594	0.11813753065769662	0.12123428469219641	0.12123428469219641	0.12230626473869206	0.12799728686104342	0.13170766284911842	0.13432098759661362	0.1370569677648049	0.1429405387505344	0.14611349398041207	0.1477641410275758	0.14946032658850034	0.15120429911730893	0.15484540926311807	0.158708920138986	0.0714509765953169	0.07260154500385171
		11500.0	0.0	0.04684426463667286	0.05411160437946961	0.06617566424491762	0.075421380183807	0.08392717793738626	0.0911640125011462	0.09644709204556494	0.10523876657499776	0.11167546396836779	0.11796852564937794	0.12344065692167452	0.12776631073300784	0.0752767927432475	0.08084825218336067	0.08336380609977352	0.08601096950171347	0.09055664231154835	0.09299133525843212	0.09755203615433111	0.09893285706420646	0.10107561467678763	0.10255475721882851	0.10407697381446131	0.10564465392388767	0.10644634081366662	0.1097802029424352	0.1133361627154311	0.11520617315265329	0.11714283504094594	0.11813753065769662	0.12123428469219641	0.12123428469219641	0.12230626473869206	0.12799728686104342	0.13170766284911842	0.13432098759661362	0.1370569677648049	0.1429405387505344	0.14611349398041207	0.1477641410275758	0.14946032658850034	0.15120429911730893	0.15484540926311807	0.158708920138986	0.0714509765953169	0.07260154500385171
		11550.0	0.0	0.04684426463667286	0.05411160437946961	0.06617566424491762	0.075421380183807	0.08392717793738626	0.0911640125011462	0.09644709204556494	0.10523876657499776	0.11167546396836779	0.11796852564937794	0.12344065692167452	0.12776631073300784	0.0752767927432475	0.08084825218336067	0.08336380609977352	0.08601096950171347	0.09055664231154835	0.09299133525843212	0.09755203615433111	0.09893285706420646	0.10107561467678763	0.10255475721882851	0.10407697381446131	0.10564465392388767	0.10644634081366662	0.1097802029424352	0.1133361627154311	0.11520617315265329	0.11714283504094594	0.11813753065769662	0.12123428469219641	0.12123428469219641	0.12230626473869206	0.12799728686104342	0.13170766284911842	0.13432098759661362	0.1370569677648049	0.1429405387505344	0.14611349398041207	0.1477641410275758	0.14946032658850034	0.15120429911730893	0.15484540926311807	0.158708920138986	0.0714509765953169	0.07260154500385171
		11600.0	0.0	0.04684426463667286	0.05411160437946961	0.06617566424491762	0.075421380183807	0.08392717793738626	0.0911640125011462	0.09644709204556494	0.10523876657499776	0.11167546396836779	0.11796852564937794	0.12344065692167452	0.12776631073300784	0.0752767927432475	0.08084825218336067	0.08336380609977352	0.08601096950171347	0.09055664231154835	0.09299133525843212	0.09755203615433111	0.09893285706420646	0.10107561467678763	0.10255475721882851	0.10407697381446131	0.10564465392388767	0.10644634081366662	0.1097802029424352	0.1133361627154311	0.11520617315265329	0.11714283504094594	0.11813753065769662	0.12123428469219641	0.12123428469219641	0.12230626473869206	0.12799728686104342	0.13170766284911842	0.13432098759661362	0.1370569677648049	0.1429405387505344	0.14611349398041207	0.1477641410275758	0.14946032658850034	0.15120429911730893	0.15484540926311807	0.158708920138986	0.0714509765953169	0.07260154500385171
		11650.0	0.0	0.04684426463667286	0.05411160437946961	0.06617566424491762	0.075421380183807	0.08392717793738626	0.0911640125011462	0.09644709204556494	0.10523876657499776	0.11167546396836779	0.11796852564937794	0.12344065692167452	0.12776631073300784	0.0752767927432475	0.08084825218336067	0.08336380609977352	0.08601096950171347	0.09055664231154835	0.09299133525843212	0.09755203615433111	0.09893285706420646	0.10107561467678763	0.10255475721882851	0.10407697381446131	0.10564465392388767	0.10644634081366662	0.1097802029424352	0.1133361627154311	0.11520617315265329	0.11714283504094594	0.11813753065769662	0.12123428469219641	0.12123428469219641	0.12230626473869206	0.12799728686104342	0.13170766284911842	0.13432098759661362	0.1370569677648049	0.1429405387505344	0.14611349398041207	0.1477641410275758	0.14946032658850034	0.15120429911730893	0.15484540926311807	0.158708920138986	0.0714509765953169	0.07260154500385171
		11700.0	0.0	0.04684426463667286	0.05411160437946961	0.06617566424491762	0.075421380183807	0.08392717793738626	0.0911640125011462	0.09644709204556494	0.10523876657499776	0.11167546396836779	0.11796852564937794	0.12344065692167452	0.12776631073300784	0.0752767927432475	0.08084825218336067	0.08336380609977352	0.08601096950171347	0.09055664231154835	0.09299133525843212	0.09755203615433111	0.09893285706420646	0.10107561467678763	0.10255475721882851	0.10407697381446131	0.10564465392388767	0.10644634081366662	0.1097802029424352	0.1133361627154311	0.11520617315265329	0.11714283504094594	0.11813753065769662	0.12123428469219641	0.12123428469219641	0.12230626473869206	0.12799728686104342	0.13170766284911842	0.13432098759661362	0.1370569677648049	0.1429405387505344	0.14611349398041207	0.1477641410275758	0.14946032658850034	0.15120429911730893	0.15484540926311807	0.158708920138986	0.0714509765953169	0.07260154500385171
		11750.0	0.0	0.04684426463667286	0.05411160437946961	0.06617566424491762	0.075421380183807	0.08392717793738626	0.0911640125011462	0.09644709204556494	0.10523876657499776	0.11167546396836779	0.11796852564937794	0.12344065692167452	0.12776631073300784	0.0752767927432475	0.08084825218336067	0.08336380609977352	0.08601096950171347	0.09055664231154835	0.09299133525843212	0.09755203615433111	0.09893285706420646	0.10107561467678763	0.10255475721882851	0.10407697381446131	0.10564465392388767	0.10644634081366662	0.1097802029424352	0.1133361627154311	0.11520617315265329	0.11714283504094594	0.11813753065769662	0.12123428469219641	0.12123428469219641	0.12230626473869206	0.12799728686104342	0.13170766284911842	0.13432098759661362	0.1370569677648049	0.1429405387505344	0.14611349398041207	0.1477641410275758	0.14946032658850034	0.15120429911730893	0.15484540926311807	0.158708920138986	0.0714509765953169	0.07260154500385171
		11800.0	0.0	0.04684426463667286	0.05411160437946961	0.06617566424491762	0.075421380183807	0.08392717793738626	0.0911640125011462	0.09644709204556494	0.10523876657499776	0.11167546396836779	0.11796852564937794	0.12344065692167452	0.12776631073300784	0.0752767927432475	0.08084825218336067	0.08336380609977352	0.08601096950171347	0.09055664231154835	0.09299133525843212	0.09755203615433111	0.09893285706420646	0.10107561467678763	0.10255475721882851	0.10407697381446131	0.10564465392388767	0.10644634081366662	0.1097802029424352	0.1133361627154311	0.11520617315265329	0.11714283504094594	0.11813753065769662	0.12123428469219641	0.12123428469219641	0.12230626473869206	0.12799728686104342	0.13170766284911842	0.13432098759661362	0.1370569677648049	0.1429405387505344	0.14611349398041207	0.1477641410275758	0.14946032658850034	0.15120429911730893	0.15484540926311807	0.158708920138986	0.0714509765953169	0.07260154500385171
		11850.0	0.0	0.04684426463667286	0.05411160437946961	0.06617566424491762	0.075421380183807	0.08392717793738626	0.0911640125011462	0.09644709204556494	0.10523876657499776	0.11167546396836779	0.11796852564937794	0.12344065692167452	0.12776631073300784	0.0752767927432475	0.08084825218336067	0.08336380609977352	0.08601096950171347	0.09055664231154835	0.09299133525843212	0.09755203615433111	0.09893285706420646	0.10107561467678763	0.10255475721882851	0.10407697381446131	0.10564465392388767	0.10644634081366662	0.1097802029424352	0.1133361627154311	0.11520617315265329	0.11714283504094594	0.11813753065769662	0.12123428469219641	0.12123428469219641	0.12230626473869206	0.12799728686104342	0.13170766284911842	0.13432098759661362	0.1370569677648049	0.1429405387505344	0.14611349398041207	0.1477641410275758	0.14946032658850034	0.15120429911730893	0.15484540926311807	0.158708920138986	0.0714509765953169	0.07260154500385171
		11900.0	0.0	0.04684426463667286	0.05411160437946961	0.06617566424491762	0.075421380183807	0.08392717793738626	0.0911640125011462	0.09644709204556494	0.10523876657499776	0.11167546396836779	0.11796852564937794	0.12344065692167452	0.12776631073300784	0.0752767927432475	0.08084825218336067	0.08336380609977352	0.08601096950171347	0.09055664231154835	0.09299133525843212	0.09755203615433111	0.09893285706420646	0.10107561467678763	0.10255475721882851	0.10407697381446131	0.10564465392388767	0.10644634081366662	0.1097802029424352	0.1133361627154311	0.11520617315265329	0.11714283504094594	0.11813753065769662	0.12123428469219641	0.12123428469219641	0.12230626473869206	0.12799728686104342	0.13170766284911842	0.13432098759661362	0.1370569677648049	0.1429405387505344	0.14611349398041207	0.1477641410275758	0.14946032658850034	0.15120429911730893	0.15484540926311807	0.158708920138986	0.0714509765953169	0.07260154500385171
		11950.0	0.0	0.04684426463667286	0.05411160437946961	0.06617566424491762	0.075421380183807	0.08392717793738626	0.0911640125011462	0.09644709204556494	0.10523876657499776	0.11167546396836779	0.11796852564937794	0.12344065692167452	0.12776631073300784	0.0752767927432475	0.08084825218336067	0.08336380609977352	0.08601096950171347	0.09055664231154835	0.09299133525843212	0.09755203615433111	0.09893285706420646	0.10107561467678763	0.10255475721882851	0.10407697381446131	0.10564465392388767	0.10644634081366662	0.1097802029424352	0.1133361627154311	0.11520617315265329	0.11714283504094594	0.11813753065769662	0.12123428469219641	0.12123428469219641	0.12230626473869206	0.12799728686104342	0.13170766284911842	0.13432098759661362	0.1370569677648049	0.1429405387505344	0.14611349398041207	0.1477641410275758	0.14946032658850034	0.15120429911730893	0.15484540926311807	0.158708920138986	0.0714509765953169	0.07260154500385171
		12000.0	0.0	0.04684426463667286	0.05411160437946961	0.06617566424491762	0.075421380183807	0.08392717793738626	0.0911640125011462	0.09644709204556494	0.10523876657499776	0.11167546396836779	0.11796852564937794	0.12344065692167452	0.12776631073300784	0.0752767927432475	0.08084825218336067	0.08336380609977352	0.08601096950171347	0.09055664231154835	0.09299133525843212	0.09755203615433111	0.09893285706420646	0.10107561467678763	0.10255475721882851	0.10407697381446131	0.10564465392388767	0.10644634081366662	0.1097802029424352	0.1133361627154311	0.11520617315265329	0.11714283504094594	0.11813753065769662	0.12123428469219641	0.12123428469219641	0.12230626473869206	0.12799728686104342	0.13170766284911842	0.13432098759661362	0.1370569677648049	0.1429405387505344	0.14611349398041207	0.1477641410275758	0.14946032658850034	0.15120429911730893	0.15484540926311807	0.158708920138986	0.0714509765953169	0.07260154500385171
		12050.0	0.0	0.03821979735742345	0.04414915187822844	0.053992105480797734	0.06153559863517656	0.06847539946301417	0.0743798650935744	0.07869028027837716	0.08586332529367424	0.09111496649102725	0.09624941665416804	0.10071407737544369	0.1042433378599406	0.039071926778303026	0.04285907733414568	0.04455725640351552	0.046337018492218295	0.04937705610849611	0.05099751418335777	0.05401952547803196	0.05493123133137915	0.05634319290486627	0.05731593510367779	0.058315415403516646	0.05934311546903913	0.059868042614828976	0.06204664022681176	0.0643630523926062	0.06557835285339148	0.06683499494676477	0.06747966693777466	0.06948354515036854	0.06948354515036854	0.07017613561066499	0.073844315358619	0.07622847498138947	0.07790446388565979	0.07965639817234317	0.08341503574822177	0.08543738580607817	0.08648825126183536	0.08756727791143917	0.08867585172906994	0.09098768321753278	0.09343696222686532	0.09471782861923847	0.09603897197019902
		12100.0	0.0	0.03821979735742345	0.04414915187822844	0.053992105480797734	0.06153559863517656	0.06847539946301417	0.0743798650935744	0.07869028027837716	0.08586332529367424	0.09111496649102725	0.09624941665416804	0.10071407737544369	0.1042433378599406	0.039071926778303026	0.04285907733414568	0.04455725640351552	0.046337018492218295	0.04937705610849611	0.05099751418335777	0.05401952547803196	0.05493123133137915	0.05634319290486627	0.05731593510367779	0.058315415403516646	0.05934311546903913	0.059868042614828976	0.06204664022681176	0.0643630523926062	0.06557835285339148	0.06683499494676477	0.06747966693777466	0.06948354515036854	0.06948354515036854	0.07017613561066499	0.073844315358619	0.07622847498138947	0.07790446388565979	0.07965639817234317	0.08341503574822177	0.08543738580607817	0.08648825126183536	0.08756727791143917	0.08867585172906994	0.09098768321753278	0.09343696222686532	0.09471782861923847	0.09603897197019902
		12150.0	0.0	0.03821979735742345	0.04414915187822844	0.053992105480797734	0.06153559863517656	0.06847539946301417	0.0743798650935744	0.07869028027837716	0.08586332529367424	0.09111496649102725	0.09624941665416804	0.10071407737544369	0.1042433378599406	0.039071926778303026	0.04285907733414568	0.04455725640351552	0.046337018492218295	0.04937705610849611	0.05099751418335777	0.05401952547803196	0.05493123133137915	0.05634319290486627	0.05731593510367779	0.058315415403516646	0.05934311546903913	0.059868042614828976	0.06204664022681176	0.0643630523926062	0.06557835285339148	0.06683499494676477	0.06747966693777466	0.06948354515036854	0.06948354515036854	0.07017613561066499	0.073844315358619	0.07622847498138947	0.07790446388565979	0.07965639817234317	0.08341503574822177	0.08543738580607817	0.08648825126183536	0.08756727791143917	0.08867585172906994	0.09098768321753278	0.09343696222686532	0.09471782861923847	0.09603897197019902
		12200.0	0.0	0.03821979735742345	0.04414915187822844	0.053992105480797734	0.06153559863517656	0.06847539946301417	0.0743798650935744	0.07869028027837716	0.08586332529367424	0.09111496649102725	0.09624941665416804	0.10071407737544369	0.1042433378599406	0.039071926778303026	0.04285907733414568	0.04455725640351552	0.046337018492218295	0.04937705610849611	0.05099751418335777	0.05401952547803196	0.05493123133137915	0.05634319290486627	0.05731593510367779	0.058315415403516646	0.05934311546903913	0.059868042614828976	0.06204664022681176	0.0643630523926062	0.06557835285339148	0.06683499494676477	0.06747966693777466	0.06948354515036854	0.06948354515036854	0.07017613561066499	0.073844315358619	0.07622847498138947	0.07790446388565979	0.07965639817234317	0.08341503574822177	0.08543738580607817	0.08648825126183536	0.08756727791143917	0.08867585172906994	0.09098768321753278	0.09343696222686532	0.09471782861923847	0.09603897197019902
		12250.0	0.0	0.03821979735742345	0.04414915187822844	0.053992105480797734	0.06153559863517656	0.06847539946301417	0.0743798650935744	0.07869028027837716	0.08586332529367424	0.09111496649102725	0.09624941665416804	0.10071407737544369	0.1042433378599406	0.039071926778303026	0.04285907733414568	0.04455725640351552	0.046337018492218295	0.04937705610849611	0.05099751418335777	0.05401952547803196	0.05493123133137915	0.05634319290486627	0.05731593510367779	0.058315415403516646	0.05934311546903913	0.059868042614828976	0.06204664022681176	0.0643630523926062	0.06557835285339148	0.06683499494676477	0.06747966693777466	0.06948354515036854	0.06948354515036854	0.07017613561066499	0.073844315358619	0.07622847498138947	0.07790446388565979	0.07965639817234317	0.08341503574822177	0.08543738580607817	0.08648825126183536	0.08756727791143917	0.08867585172906994	0.09098768321753278	0.09343696222686532	0.09471782861923847	0.09603897197019902
		12300.0	0.0	0.03821979735742345	0.04414915187822844	0.053992105480797734	0.06153559863517656	0.06847539946301417	0.0743798650935744	0.07869028027837716	0.08586332529367424	0.09111496649102725	0.09624941665416804	0.10071407737544369	0.1042433378599406	0.039071926778303026	0.04285907733414568	0.04455725640351552	0.046337018492218295	0.04937705610849611	0.05099751418335777	0.05401952547803196	0.05493123133137915	0.05634319290486627	0.05731593510367779	0.058315415403516646	0.05934311546903913	0.059868042614828976	0.06204664022681176	0.0643630523926062	0.06557835285339148	0.06683499494676477	0.06747966693777466	0.06948354515036854	0.06948354515036854	0.07017613561066499	0.073844315358619	0.07622847498138947	0.07790446388565979	0.07965639817234317	0.08341503574822177	0.08543738580607817	0.08648825126183536	0.08756727791143917	0.08867585172906994	0.09098768321753278	0.09343696222686532	0.09471782861923847	0.09603897197019902
		12350.0	0.0	0.03821979735742345	0.04414915187822844	0.053992105480797734	0.06153559863517656	0.06847539946301417	0.0743798650935744	0.07869028027837716	0.08586332529367424	0.09111496649102725	0.09624941665416804	0.10071407737544369	0.1042433378599406	0.039071926778303026	0.04285907733414568	0.04455725640351552	0.046337018492218295	0.04937705610849611	0.05099751418335777	0.05401952547803196	0.05493123133137915	0.05634319290486627	0.05731593510367779	0.058315415403516646	0.05934311546903913	0.059868042614828976	0.06204664022681176	0.0643630523926062	0.06557835285339148	0.06683499494676477	0.06747966693777466	0.06948354515036854	0.06948354515036854	0.07017613561066499	0.073844315358619	0.07622847498138947	0.07790446388565979	0.07965639817234317	0.08341503574822177	0.08543738580607817	0.08648825126183536	0.08756727791143917	0.08867585172906994	0.09098768321753278	0.09343696222686532	0.09471782861923847	0.09603897197019902
		12400.0	0.0	0.03821979735742345	0.04414915187822844	0.053992105480797734	0.06153559863517656	0.06847539946301417	0.0743798650935744	0.07869028027837716	0.08586332529367424	0.09111496649102725	0.09624941665416804	0.10071407737544369	0.1042433378599406	0.039071926778303026	0.04285907733414568	0.04455725640351552	0.046337018492218295	0.04937705610849611	0.05099751418335777	0.05401952547803196	0.05493123133137915	0.05634319290486627	0.05731593510367779	0.058315415403516646	0.05934311546903913	0.059868042614828976	0.06204664022681176	0.0643630523926062	0.06557835285339148	0.06683499494676477	0.06747966693777466	0.06948354515036854	0.06948354515036854	0.07017613561066499	0.073844315358619	0.07622847498138947	0.07790446388565979	0.07965639817234317	0.08341503574822177	0.08543738580607817	0.08648825126183536	0.08756727791143917	0.08867585172906994	0.09098768321753278	0.09343696222686532	0.09471782861923847	0.09603897197019902
		12450.0	0.0	0.03821979735742345	0.04414915187822844	0.053992105480797734	0.06153559863517656	0.06847539946301417	0.0743798650935744	0.07869028027837716	0.08586332529367424	0.09111496649102725	0.09624941665416804	0.10071407737544369	0.1042433378599406	0.039071926778303026	0.04285907733414568	0.04455725640351552	0.046337018492218295	0.04937705610849611	0.05099751418335777	0.05401952547803196	0.05493123133137915	0.05634319290486627	0.05731593510367779	0.058315415403516646	0.05934311546903913	0.059868042614828976	0.06204664022681176	0.0643630523926062	0.06557835285339148	0.06683499494676477	0.06747966693777466	0.06948354515036854	0.06948354515036854	0.07017613561066499	0.073844315358619	0.07622847498138947	0.07790446388565979	0.07965639817234317	0.08341503574822177	0.08543738580607817	0.08648825126183536	0.08756727791143917	0.08867585172906994	0.09098768321753278	0.09343696222686532	0.09471782861923847	0.09603897197019902
		12500.0	0.0	0.03821979735742345	0.04414915187822844	0.053992105480797734	0.06153559863517656	0.06847539946301417	0.0743798650935744	0.07869028027837716	0.08586332529367424	0.09111496649102725	0.09624941665416804	0.10071407737544369	0.1042433378599406	0.039071926778303026	0.04285907733414568	0.04455725640351552	0.046337018492218295	0.04937705610849611	0.05099751418335777	0.05401952547803196	0.05493123133137915	0.05634319290486627	0.05731593510367779	0.058315415403516646	0.05934311546903913	0.059868042614828976	0.06204664022681176	0.0643630523926062	0.06557835285339148	0.06683499494676477	0.06747966693777466	0.06948354515036854	0.06948354515036854	0.07017613561066499	0.073844315358619	0.07622847498138947	0.07790446388565979	0.07965639817234317	0.08341503574822177	0.08543738580607817	0.08648825126183536	0.08756727791143917	0.08867585172906994	0.09098768321753278	0.09343696222686532	0.09471782861923847	0.09603897197019902
		12550.0	0.0	0.03821979735742345	0.04414915187822844	0.053992105480797734	0.06153559863517656	0.06847539946301417	0.0743798650935744	0.07869028027837716	0.08586332529367424	0.09111496649102725	0.09624941665416804	0.10071407737544369	0.1042433378599406	0.039071926778303026	0.04285907733414568	0.04455725640351552	0.046337018492218295	0.04937705610849611	0.05099751418335777	0.05401952547803196	0.05493123133137915	0.05634319290486627	0.05731593510367779	0.058315415403516646	0.05934311546903913	0.059868042614828976	0.06204664022681176	0.0643630523926062	0.06557835285339148	0.06683499494676477	0.06747966693777466	0.06948354515036854	0.06948354515036854	0.07017613561066499	0.073844315358619	0.07622847498138947	0.07790446388565979	0.07965639817234317	0.08341503574822177	0.08543738580607817	0.08648825126183536	0.08756727791143917	0.08867585172906994	0.09098768321753278	0.09343696222686532	0.09471782861923847	0.09603897197019902
		12600.0	0.0	0.03821979735742345	0.04414915187822844	0.053992105480797734	0.06153559863517656	0.06847539946301417	0.0743798650935744	0.07869028027837716	0.08586332529367424	0.09111496649102725	0.09624941665416804	0.10071407737544369	0.1042433378599406	0.039071926778303026	0.04285907733414568	0.04455725640351552	0.046337018492218295	0.04937705610849611	0.05099751418335777	0.05401952547803196	0.05493123133137915	0.05634319290486627	0.05731593510367779	0.058315415403516646	0.05934311546903913	0.059868042614828976	0.06204664022681176	0.0643630523926062	0.06557835285339148	0.06683499494676477	0.06747966693777466	0.06948354515036854	0.06948354515036854	0.07017613561066499	0.073844315358619	0.07622847498138947	0.07790446388565979	0.07965639817234317	0.08341503574822177	0.08543738580607817	0.08648825126183536	0.08756727791143917	0.08867585172906994	0.09098768321753278	0.09343696222686532	0.09471782861923847	0.09603897197019902
		12650.0	0.0	0.03821979735742345	0.04414915187822844	0.053992105480797734	0.06153559863517656	0.06847539946301417	0.0743798650935744	0.07869028027837716	0.08586332529367424	0.09111496649102725	0.09624941665416804	0.10071407737544369	0.1042433378599406	0.039071926778303026	0.04285907733414568	0.04455725640351552	0.046337018492218295	0.04937705610849611	0.05099751418335777	0.05401952547803196	0.05493123133137915	0.05634319290486627	0.05731593510367779	0.058315415403516646	0.05934311546903913	0.059868042614828976	0.06204664022681176	0.0643630523926062	0.06557835285339148	0.06683499494676477	0.06747966693777466	0.06948354515036854	0.06948354515036854	0.07017613561066499	0.073844315358619	0.07622847498138947	0.07790446388565979	0.07965639817234317	0.08341503574822177	0.08543738580607817	0.08648825126183536	0.08756727791143917	0.08867585172906994	0.09098768321753278	0.09343696222686532	0.09471782861923847	0.09603897197019902
		12700.0	0.0	0.03821979735742345	0.04414915187822844	0.053992105480797734	0.06153559863517656	0.06847539946301417	0.0743798650935744	0.07869028027837716	0.08586332529367424	0.09111496649102725	0.09624941665416804	0.10071407737544369	0.1042433378599406	0.039071926778303026	0.04285907733414568	0.04455725640351552	0.046337018492218295	0.04937705610849611	0.05099751418335777	0.05401952547803196	0.05493123133137915	0.05634319290486627	0.05731593510367779	0.058315415403516646	0.05934311546903913	0.059868042614828976	0.06204664022681176	0.0643630523926062	0.06557835285339148	0.06683499494676477	0.06747966693777466	0.06948354515036854	0.06948354515036854	0.07017613561066499	0.073844315358619	0.07622847498138947	0.07790446388565979	0.07965639817234317	0.08341503574822177	0.08543738580607817	0.08648825126183536	0.08756727791143917	0.08867585172906994	0.09098768321753278	0.09343696222686532	0.09471782861923847	0.09603897197019902
		12750.0	0.0	0.03821979735742345	0.04414915187822844	0.053992105480797734	0.06153559863517656	0.06847539946301417	0.0743798650935744	0.07869028027837716	0.08586332529367424	0.09111496649102725	0.09624941665416804	0.10071407737544369	0.1042433378599406	0.039071926778303026	0.04285907733414568	0.04455725640351552	0.046337018492218295	0.04937705610849611	0.05099751418335777	0.05401952547803196	0.05493123133137915	0.05634319290486627	0.05731593510367779	0.058315415403516646	0.05934311546903913	0.059868042614828976	0.06204664022681176	0.0643630523926062	0.06557835285339148	0.06683499494676477	0.06747966693777466	0.06948354515036854	0.06948354515036854	0.07017613561066499	0.073844315358619	0.07622847498138947	0.07790446388565979	0.07965639817234317	0.08341503574822177	0.08543738580607817	0.08648825126183536	0.08756727791143917	0.08867585172906994	0.09098768321753278	0.09343696222686532	0.09471782861923847	0.09603897197019902
		12800.0	0.0	0.03821979735742345	0.04414915187822844	0.053992105480797734	0.06153559863517656	0.06847539946301417	0.0743798650935744	0.07869028027837716	0.08586332529367424	0.09111496649102725	0.09624941665416804	0.10071407737544369	0.1042433378599406	0.039071926778303026	0.04285907733414568	0.04455725640351552	0.046337018492218295	0.04937705610849611	0.05099751418335777	0.05401952547803196	0.05493123133137915	0.05634319290486627	0.05731593510367779	0.058315415403516646	0.05934311546903913	0.059868042614828976	0.06204664022681176	0.0643630523926062	0.06557835285339148	0.06683499494676477	0.06747966693777466	0.06948354515036854	0.06948354515036854	0.07017613561066499	0.073844315358619	0.07622847498138947	0.07790446388565979	0.07965639817234317	0.08341503574822177	0.08543738580607817	0.08648825126183536	0.08756727791143917	0.08867585172906994	0.09098768321753278	0.09343696222686532	0.09471782861923847	0.09603897197019902
		12850.0	0.0	0.03821979735742345	0.04414915187822844	0.053992105480797734	0.06153559863517656	0.06847539946301417	0.0743798650935744	0.07869028027837716	0.08586332529367424	0.09111496649102725	0.09624941665416804	0.10071407737544369	0.1042433378599406	0.039071926778303026	0.04285907733414568	0.04455725640351552	0.046337018492218295	0.04937705610849611	0.05099751418335777	0.05401952547803196	0.05493123133137915	0.05634319290486627	0.05731593510367779	0.058315415403516646	0.05934311546903913	0.059868042614828976	0.06204664022681176	0.0643630523926062	0.06557835285339148	0.06683499494676477	0.06747966693777466	0.06948354515036854	0.06948354515036854	0.07017613561066499	0.073844315358619	0.07622847498138947	0.07790446388565979	0.07965639817234317	0.08341503574822177	0.08543738580607817	0.08648825126183536	0.08756727791143917	0.08867585172906994	0.09098768321753278	0.09343696222686532	0.09471782861923847	0.09603897197019902
		12900.0	0.0	0.03821979735742345	0.04414915187822844	0.053992105480797734	0.06153559863517656	0.06847539946301417	0.0743798650935744	0.07869028027837716	0.08586332529367424	0.09111496649102725	0.09624941665416804	0.10071407737544369	0.1042433378599406	0.039071926778303026	0.04285907733414568	0.04455725640351552	0.046337018492218295	0.04937705610849611	0.05099751418335777	0.05401952547803196	0.05493123133137915	0.05634319290486627	0.05731593510367779	0.058315415403516646	0.05934311546903913	0.059868042614828976	0.06204664022681176	0.0643630523926062	0.06557835285339148	0.06683499494676477	0.06747966693777466	0.06948354515036854	0.06948354515036854	0.07017613561066499	0.073844315358619	0.07622847498138947	0.07790446388565979	0.07965639817234317	0.08341503574822177	0.08543738580607817	0.08648825126183536	0.08756727791143917	0.08867585172906994	0.09098768321753278	0.09343696222686532	0.09471782861923847	0.09603897197019902
		12950.0	0.0	0.03821979735742345	0.04414915187822844	0.053992105480797734	0.06153559863517656	0.06847539946301417	0.0743798650935744	0.07869028027837716	0.08586332529367424	0.09111496649102725	0.09624941665416804	0.10071407737544369	0.1042433378599406	0.039071926778303026	0.04285907733414568	0.04455725640351552	0.046337018492218295	0.04937705610849611	0.05099751418335777	0.05401952547803196	0.05493123133137915	0.05634319290486627	0.05731593510367779	0.058315415403516646	0.05934311546903913	0.059868042614828976	0.06204664022681176	0.0643630523926062	0.06557835285339148	0.06683499494676477	0.06747966693777466	0.06948354515036854	0.06948354515036854	0.07017613561066499	0.073844315358619	0.07622847498138947	0.07790446388565979	0.07965639817234317	0.08341503574822177	0.08543738580607817	0.08648825126183536	0.08756727791143917	0.08867585172906994	0.09098768321753278	0.09343696222686532	0.09471782861923847	0.09603897197019902
		13000.0	0.0	0.03821979735742345	0.04414915187822844	0.053992105480797734	0.06153559863517656	0.06847539946301417	0.0743798650935744	0.07869028027837716	0.08586332529367424	0.09111496649102725	0.09624941665416804	0.10071407737544369	0.1042433378599406	0.039071926778303026	0.04285907733414568	0.04455725640351552	0.046337018492218295	0.04937705610849611	0.05099751418335777	0.05401952547803196	0.05493123133137915	0.05634319290486627	0.05731593510367779	0.058315415403516646	0.05934311546903913	0.059868042614828976	0.06204664022681176	0.0643630523926062	0.06557835285339148	0.06683499494676477	0.06747966693777466	0.06948354515036854	0.06948354515036854	0.07017613561066499	0.073844315358619	0.07622847498138947	0.07790446388565979	0.07965639817234317	0.08341503574822177	0.08543738580607817	0.08648825126183536	0.08756727791143917	0.08867585172906994	0.09098768321753278	0.09343696222686532	0.09471782861923847	0.09603897197019902
		13050.0	0.0	0.03821979735742345	0.04414915187822844	0.053992105480797734	0.06153559863517656	0.06847539946301417	0.0743798650935744	0.07869028027837716	0.08586332529367424	0.09111496649102725	0.09624941665416804	0.10071407737544369	0.1042433378599406	0.039071926778303026	0.04285907733414568	0.04455725640351552	0.046337018492218295	0.04937705610849611	0.05099751418335777	0.05401952547803196	0.05493123133137915	0.05634319290486627	0.05731593510367779	0.058315415403516646	0.05934311546903913	0.059868042614828976	0.06204664022681176	0.0643630523926062	0.06557835285339148	0.06683499494676477	0.06747966693777466	0.06948354515036854	0.06948354515036854	0.07017613561066499	0.073844315358619	0.07622847498138947	0.07790446388565979	0.07965639817234317	0.08341503574822177	0.08543738580607817	0.08648825126183536	0.08756727791143917	0.08867585172906994	0.09098768321753278	0.09343696222686532	0.09471782861923847	0.09603897197019902
		13100.0	0.0	0.03821979735742345	0.04414915187822844	0.053992105480797734	0.06153559863517656	0.06847539946301417	0.0743798650935744	0.07869028027837716	0.08586332529367424	0.09111496649102725	0.09624941665416804	0.10071407737544369	0.1042433378599406	0.039071926778303026	0.04285907733414568	0.04455725640351552	0.046337018492218295	0.04937705610849611	0.05099751418335777	0.05401952547803196	0.05493123133137915	0.05634319290486627	0.05731593510367779	0.058315415403516646	0.05934311546903913	0.059868042614828976	0.06204664022681176	0.0643630523926062	0.06557835285339148	0.06683499494676477	0.06747966693777466	0.06948354515036854	0.06948354515036854	0.07017613561066499	0.073844315358619	0.07622847498138947	0.07790446388565979	0.07965639817234317	0.08341503574822177	0.08543738580607817	0.08648825126183536	0.08756727791143917	0.08867585172906994	0.09098768321753278	0.09343696222686532	0.09471782861923847	0.09603897197019902
		13150.0	0.0	0.03821979735742345	0.04414915187822844	0.053992105480797734	0.06153559863517656	0.06847539946301417	0.0743798650935744	0.07869028027837716	0.08586332529367424	0.09111496649102725	0.09624941665416804	0.10071407737544369	0.1042433378599406	0.039071926778303026	0.04285907733414568	0.04455725640351552	0.046337018492218295	0.04937705610849611	0.05099751418335777	0.05401952547803196	0.05493123133137915	0.05634319290486627	0.05731593510367779	0.058315415403516646	0.05934311546903913	0.059868042614828976	0.06204664022681176	0.0643630523926062	0.06557835285339148	0.06683499494676477	0.06747966693777466	0.06948354515036854	0.06948354515036854	0.07017613561066499	0.073844315358619	0.07622847498138947	0.07790446388565979	0.07965639817234317	0.08341503574822177	0.08543738580607817	0.08648825126183536	0.08756727791143917	0.08867585172906994	0.09098768321753278	0.09343696222686532	0.09471782861923847	0.09603897197019902
		13200.0	0.0	0.03821979735742345	0.04414915187822844	0.053992105480797734	0.06153559863517656	0.06847539946301417	0.0743798650935744	0.07869028027837716	0.08586332529367424	0.09111496649102725	0.09624941665416804	0.10071407737544369	0.1042433378599406	0.039071926778303026	0.04285907733414568	0.04455725640351552	0.046337018492218295	0.04937705610849611	0.05099751418335777	0.05401952547803196	0.05493123133137915	0.05634319290486627	0.05731593510367779	0.058315415403516646	0.05934311546903913	0.059868042614828976	0.06204664022681176	0.0643630523926062	0.06557835285339148	0.06683499494676477	0.06747966693777466	0.06948354515036854	0.06948354515036854	0.07017613561066499	0.073844315358619	0.07622847498138947	0.07790446388565979	0.07965639817234317	0.08341503574822177	0.08543738580607817	0.08648825126183536	0.08756727791143917	0.08867585172906994	0.09098768321753278	0.09343696222686532	0.09471782861923847	0.09603897197019902
		13250.0	0.0	0.03821979735742345	0.04414915187822844	0.053992105480797734	0.06153559863517656	0.06847539946301417	0.0743798650935744	0.07869028027837716	0.08586332529367424	0.09111496649102725	0.09624941665416804	0.10071407737544369	0.1042433378599406	0.039071926778303026	0.04285907733414568	0.04455725640351552	0.046337018492218295	0.04937705610849611	0.05099751418335777	0.05401952547803196	0.05493123133137915	0.05634319290486627	0.05731593510367779	0.058315415403516646	0.05934311546903913	0.059868042614828976	0.06204664022681176	0.0643630523926062	0.06557835285339148	0.06683499494676477	0.06747966693777466	0.06948354515036854	0.06948354515036854	0.07017613561066499	0.073844315358619	0.07622847498138947	0.07790446388565979	0.07965639817234317	0.08341503574822177	0.08543738580607817	0.08648825126183536	0.08756727791143917	0.08867585172906994	0.09098768321753278	0.09343696222686532	0.09471782861923847	0.09603897197019902
		13300.0	0.0	0.03821979735742345	0.04414915187822844	0.053992105480797734	0.06153559863517656	0.06847539946301417	0.0743798650935744	0.07869028027837716	0.08586332529367424	0.09111496649102725	0.09624941665416804	0.10071407737544369	0.1042433378599406	0.039071926778303026	0.04285907733414568	0.04455725640351552	0.046337018492218295	0.04937705610849611	0.05099751418335777	0.05401952547803196	0.05493123133137915	0.05634319290486627	0.05731593510367779	0.058315415403516646	0.05934311546903913	0.059868042614828976	0.06204664022681176	0.0643630523926062	0.06557835285339148	0.06683499494676477	0.06747966693777466	0.06948354515036854	0.06948354515036854	0.07017613561066499	0.073844315358619	0.07622847498138947	0.07790446388565979	0.07965639817234317	0.08341503574822177	0.08543738580607817	0.08648825126183536	0.08756727791143917	0.08867585172906994	0.09098768321753278	0.09343696222686532	0.09471782861923847	0.09603897197019902
		13350.0	0.0	0.03821979735742345	0.04414915187822844	0.053992105480797734	0.06153559863517656	0.06847539946301417	0.0743798650935744	0.07869028027837716	0.08586332529367424	0.09111496649102725	0.09624941665416804	0.10071407737544369	0.1042433378599406	0.039071926778303026	0.04285907733414568	0.04455725640351552	0.046337018492218295	0.04937705610849611	0.05099751418335777	0.05401952547803196	0.05493123133137915	0.05634319290486627	0.05731593510367779	0.058315415403516646	0.05934311546903913	0.059868042614828976	0.06204664022681176	0.0643630523926062	0.06557835285339148	0.06683499494676477	0.06747966693777466	0.06948354515036854	0.06948354515036854	0.07017613561066499	0.073844315358619	0.07622847498138947	0.07790446388565979	0.07965639817234317	0.08341503574822177	0.08543738580607817	0.08648825126183536	0.08756727791143917	0.08867585172906994	0.09098768321753278	0.09343696222686532	0.09471782861923847	0.09603897197019902
		13400.0	0.0	0.03821979735742345	0.04414915187822844	0.053992105480797734	0.06153559863517656	0.06847539946301417	0.0743798650935744	0.07869028027837716	0.08586332529367424	0.09111496649102725	0.09624941665416804	0.10071407737544369	0.1042433378599406	0.039071926778303026	0.04285907733414568	0.04455725640351552	0.046337018492218295	0.04937705610849611	0.05099751418335777	0.05401952547803196	0.05493123133137915	0.05634319290486627	0.05731593510367779	0.058315415403516646	0.05934311546903913	0.059868042614828976	0.06204664022681176	0.0643630523926062	0.06557835285339148	0.06683499494676477	0.06747966693777466	0.06948354515036854	0.06948354515036854	0.07017613561066499	0.073844315358619	0.07622847498138947	0.07790446388565979	0.07965639817234317	0.08341503574822177	0.08543738580607817	0.08648825126183536	0.08756727791143917	0.08867585172906994	0.09098768321753278	0.09343696222686532	0.09471782861923847	0.09603897197019902
		13450.0	0.0	0.03821979735742345	0.04414915187822844	0.053992105480797734	0.06153559863517656	0.06847539946301417	0.0743798650935744	0.07869028027837716	0.08586332529367424	0.09111496649102725	0.09624941665416804	0.10071407737544369	0.1042433378599406	0.039071926778303026	0.04285907733414568	0.04455725640351552	0.046337018492218295	0.04937705610849611	0.05099751418335777	0.05401952547803196	0.05493123133137915	0.05634319290486627	0.05731593510367779	0.058315415403516646	0.05934311546903913	0.059868042614828976	0.06204664022681176	0.0643630523926062	0.06557835285339148	0.06683499494676477	0.06747966693777466	0.06948354515036854	0.06948354515036854	0.07017613561066499	0.073844315358619	0.07622847498138947	0.07790446388565979	0.07965639817234317	0.08341503574822177	0.08543738580607817	0.08648825126183536	0.08756727791143917	0.08867585172906994	0.09098768321753278	0.09343696222686532	0.09471782861923847	0.09603897197019902
		13500.0	0.0	0.03821979735742345	0.04414915187822844	0.053992105480797734	0.06153559863517656	0.06847539946301417	0.0743798650935744	0.07869028027837716	0.08586332529367424	0.09111496649102725	0.09624941665416804	0.10071407737544369	0.1042433378599406	0.039071926778303026	0.04285907733414568	0.04455725640351552	0.046337018492218295	0.04937705610849611	0.05099751418335777	0.05401952547803196	0.05493123133137915	0.05634319290486627	0.05731593510367779	0.058315415403516646	0.05934311546903913	0.059868042614828976	0.06204664022681176	0.0643630523926062	0.06557835285339148	0.06683499494676477	0.06747966693777466	0.06948354515036854	0.06948354515036854	0.07017613561066499	0.073844315358619	0.07622847498138947	0.07790446388565979	0.07965639817234317	0.08341503574822177	0.08543738580607817	0.08648825126183536	0.08756727791143917	0.08867585172906994	0.09098768321753278	0.09343696222686532	0.09471782861923847	0.09603897197019902
		13550.0	0.0	0.03821979735742345	0.04414915187822844	0.053992105480797734	0.06153559863517656	0.06847539946301417	0.0743798650935744	0.07869028027837716	0.08586332529367424	0.09111496649102725	0.09624941665416804	0.10071407737544369	0.1042433378599406	0.039071926778303026	0.04285907733414568	0.04455725640351552	0.046337018492218295	0.04937705610849611	0.05099751418335777	0.05401952547803196	0.05493123133137915	0.05634319290486627	0.05731593510367779	0.058315415403516646	0.05934311546903913	0.059868042614828976	0.06204664022681176	0.0643630523926062	0.06557835285339148	0.06683499494676477	0.06747966693777466	0.06948354515036854	0.06948354515036854	0.07017613561066499	0.073844315358619	0.07622847498138947	0.07790446388565979	0.07965639817234317	0.08341503574822177	0.08543738580607817	0.08648825126183536	0.08756727791143917	0.08867585172906994	0.09098768321753278	0.09343696222686532	0.09471782861923847	0.09603897197019902
		13600.0	0.0	0.03821979735742345	0.04414915187822844	0.053992105480797734	0.06153559863517656	0.06847539946301417	0.0743798650935744	0.07869028027837716	0.08586332529367424	0.09111496649102725	0.09624941665416804	0.10071407737544369	0.1042433378599406	0.039071926778303026	0.04285907733414568	0.04455725640351552	0.046337018492218295	0.04937705610849611	0.05099751418335777	0.05401952547803196	0.05493123133137915	0.05634319290486627	0.05731593510367779	0.058315415403516646	0.05934311546903913	0.059868042614828976	0.06204664022681176	0.0643630523926062	0.06557835285339148	0.06683499494676477	0.06747966693777466	0.06948354515036854	0.06948354515036854	0.07017613561066499	0.073844315358619	0.07622847498138947	0.07790446388565979	0.07965639817234317	0.08341503574822177	0.08543738580607817	0.08648825126183536	0.08756727791143917	0.08867585172906994	0.09098768321753278	0.09343696222686532	0.09471782861923847	0.09603897197019902
		13650.0	0.0	0.03821979735742345	0.04414915187822844	0.053992105480797734	0.06153559863517656	0.06847539946301417	0.0743798650935744	0.07869028027837716	0.08586332529367424	0.09111496649102725	0.09624941665416804	0.10071407737544369	0.1042433378599406	0.039071926778303026	0.04285907733414568	0.04455725640351552	0.046337018492218295	0.04937705610849611	0.05099751418335777	0.05401952547803196	0.05493123133137915	0.05634319290486627	0.05731593510367779	0.058315415403516646	0.05934311546903913	0.059868042614828976	0.06204664022681176	0.0643630523926062	0.06557835285339148	0.06683499494676477	0.06747966693777466	0.06948354515036854	0.06948354515036854	0.07017613561066499	0.073844315358619	0.07622847498138947	0.07790446388565979	0.07965639817234317	0.08341503574822177	0.08543738580607817	0.08648825126183536	0.08756727791143917	0.08867585172906994	0.09098768321753278	0.09343696222686532	0.09471782861923847	0.09603897197019902
		13700.0	0.0	0.03821979735742345	0.04414915187822844	0.053992105480797734	0.06153559863517656	0.06847539946301417	0.0743798650935744	0.07869028027837716	0.08586332529367424	0.09111496649102725	0.09624941665416804	0.10071407737544369	0.1042433378599406	0.039071926778303026	0.04285907733414568	0.04455725640351552	0.046337018492218295	0.04937705610849611	0.05099751418335777	0.05401952547803196	0.05493123133137915	0.05634319290486627	0.05731593510367779	0.058315415403516646	0.05934311546903913	0.059868042614828976	0.06204664022681176	0.0643630523926062	0.06557835285339148	0.06683499494676477	0.06747966693777466	0.06948354515036854	0.06948354515036854	0.07017613561066499	0.073844315358619	0.07622847498138947	0.07790446388565979	0.07965639817234317	0.08341503574822177	0.08543738580607817	0.08648825126183536	0.08756727791143917	0.08867585172906994	0.09098768321753278	0.09343696222686532	0.09471782861923847	0.09603897197019902
		13750.0	0.0	0.03821979735742345	0.04414915187822844	0.053992105480797734	0.06153559863517656	0.06847539946301417	0.0743798650935744	0.07869028027837716	0.08586332529367424	0.09111496649102725	0.09624941665416804	0.10071407737544369	0.1042433378599406	0.039071926778303026	0.04285907733414568	0.04455725640351552	0.046337018492218295	0.04937705610849611	0.05099751418335777	0.05401952547803196	0.05493123133137915	0.05634319290486627	0.05731593510367779	0.058315415403516646	0.05934311546903913	0.059868042614828976	0.06204664022681176	0.0643630523926062	0.06557835285339148	0.06683499494676477	0.06747966693777466	0.06948354515036854	0.06948354515036854	0.07017613561066499	0.073844315358619	0.07622847498138947	0.07790446388565979	0.07965639817234317	0.08341503574822177	0.08543738580607817	0.08648825126183536	0.08756727791143917	0.08867585172906994	0.09098768321753278	0.09343696222686532	0.09471782861923847	0.09603897197019902
		13800.0	0.0	0.03821979735742345	0.04414915187822844	0.053992105480797734	0.06153559863517656	0.06847539946301417	0.0743798650935744	0.07869028027837716	0.08586332529367424	0.09111496649102725	0.09624941665416804	0.10071407737544369	0.1042433378599406	0.039071926778303026	0.04285907733414568	0.04455725640351552	0.046337018492218295	0.04937705610849611	0.05099751418335777	0.05401952547803196	0.05493123133137915	0.05634319290486627	0.05731593510367779	0.058315415403516646	0.05934311546903913	0.059868042614828976	0.06204664022681176	0.0643630523926062	0.06557835285339148	0.06683499494676477	0.06747966693777466	0.06948354515036854	0.06948354515036854	0.07017613561066499	0.073844315358619	0.07622847498138947	0.07790446388565979	0.07965639817234317	0.08341503574822177	0.08543738580607817	0.08648825126183536	0.08756727791143917	0.08867585172906994	0.09098768321753278	0.09343696222686532	0.09471782861923847	0.09603897197019902
		13850.0	0.0	0.03821979735742345	0.04414915187822844	0.053992105480797734	0.06153559863517656	0.06847539946301417	0.0743798650935744	0.07869028027837716	0.08586332529367424	0.09111496649102725	0.09624941665416804	0.10071407737544369	0.1042433378599406	0.039071926778303026	0.04285907733414568	0.04455725640351552	0.046337018492218295	0.04937705610849611	0.05099751418335777	0.05401952547803196	0.05493123133137915	0.05634319290486627	0.05731593510367779	0.058315415403516646	0.05934311546903913	0.059868042614828976	0.06204664022681176	0.0643630523926062	0.06557835285339148	0.06683499494676477	0.06747966693777466	0.06948354515036854	0.06948354515036854	0.07017613561066499	0.073844315358619	0.07622847498138947	0.07790446388565979	0.07965639817234317	0.08341503574822177	0.08543738580607817	0.08648825126183536	0.08756727791143917	0.08867585172906994	0.09098768321753278	0.09343696222686532	0.09471782861923847	0.09603897197019902
		13900.0	0.0	0.03821979735742345	0.04414915187822844	0.053992105480797734	0.06153559863517656	0.06847539946301417	0.0743798650935744	0.07869028027837716	0.08586332529367424	0.09111496649102725	0.09624941665416804	0.10071407737544369	0.1042433378599406	0.039071926778303026	0.04285907733414568	0.04455725640351552	0.046337018492218295	0.04937705610849611	0.05099751418335777	0.05401952547803196	0.05493123133137915	0.05634319290486627	0.05731593510367779	0.058315415403516646	0.05934311546903913	0.059868042614828976	0.06204664022681176	0.0643630523926062	0.06557835285339148	0.06683499494676477	0.06747966693777466	0.06948354515036854	0.06948354515036854	0.07017613561066499	0.073844315358619	0.07622847498138947	0.07790446388565979	0.07965639817234317	0.08341503574822177	0.08543738580607817	0.08648825126183536	0.08756727791143917	0.08867585172906994	0.09098768321753278	0.09343696222686532	0.09471782861923847	0.09603897197019902
		13950.0	0.0	0.027005451594606454	0.031195031539298625	0.038149893297887025	0.043479995844735164	0.04838353977459269	0.0525555336574211	0.05560119890617307	0.06066954916808031	0.0643802685322114	0.06800818272675609	0.07116283521921185	0.07365654998927006	-0.019759719666221046	-0.01869172167216474	-0.01824271264589295	-0.017790739340370683	-0.01706024953102866	-0.016691058113445945	-0.016037507477489603	-0.015848830918930905	-0.015564022502414468	-0.01537288259710544	-0.015180667801421627	-0.014987322970857638	-0.01489020876134422	-0.014498627873361335	-0.014101651488230053	-0.013900960937138317	-0.013698697784375503	-0.013596950274133403	-0.013289109883701909	-0.013289109883701909	-0.013185591007741995	-0.012660625536677229	-0.012339232602918577	-0.012122033313728305	-0.011902317672468212	-0.011454698385686789	-0.01122643910693409	-0.011111111111111112	-0.010994948334980428	-0.01087792221941396	-0.010641158459568296	-0.010400560740999461	-0.010278735505507558	-0.010155841461904753
		14000.0	0.0	0.027005451594606454	0.031195031539298625	0.038149893297887025	0.043479995844735164	0.04838353977459269	0.0525555336574211	0.05560119890617307	0.06066954916808031	0.0643802685322114	0.06800818272675609	0.07116283521921185	0.07365654998927006	-0.019759719666221046	-0.01869172167216474	-0.01824271264589295	-0.017790739340370683	-0.01706024953102866	-0.016691058113445945	-0.016037507477489603	-0.015848830918930905	-0.015564022502414468	-0.01537288259710544	-0.015180667801421627	-0.014987322970857638	-0.01489020876134422	-0.014498627873361335	-0.014101651488230053	-0.013900960937138317	-0.013698697784375503	-0.013596950274133403	-0.013289109883701909	-0.013289109883701909	-0.013185591007741995	-0.012660625536677229	-0.012339232602918577	-0.012122033313728305	-0.011902317672468212	-0.011454698385686789	-0.01122643910693409	-0.011111111111111112	-0.010994948334980428	-0.01087792221941396	-0.010641158459568296	-0.010400560740999461	-0.010278735505507558	-0.010155841461904753
		14050.0	0.0	0.027005451594606454	0.031195031539298625	0.038149893297887025	0.043479995844735164	0.04838353977459269	0.0525555336574211	0.05560119890617307	0.06066954916808031	0.0643802685322114	0.06800818272675609	0.07116283521921185	0.07365654998927006	-0.019759719666221046	-0.01869172167216474	-0.01824271264589295	-0.017790739340370683	-0.01706024953102866	-0.016691058113445945	-0.016037507477489603	-0.015848830918930905	-0.015564022502414468	-0.01537288259710544	-0.015180667801421627	-0.014987322970857638	-0.01489020876134422	-0.014498627873361335	-0.014101651488230053	-0.013900960937138317	-0.013698697784375503	-0.013596950274133403	-0.013289109883701909	-0.013289109883701909	-0.013185591007741995	-0.012660625536677229	-0.012339232602918577	-0.012122033313728305	-0.011902317672468212	-0.011454698385686789	-0.01122643910693409	-0.011111111111111112	-0.010994948334980428	-0.01087792221941396	-0.010641158459568296	-0.010400560740999461	-0.010278735505507558	-0.010155841461904753
		14100.0	0.0	0.027005451594606454	0.031195031539298625	0.038149893297887025	0.043479995844735164	0.04838353977459269	0.0525555336574211	0.05560119890617307	0.06066954916808031	0.0643802685322114	0.06800818272675609	0.07116283521921185	0.07365654998927006	-0.019759719666221046	-0.01869172167216474	-0.01824271264589295	-0.017790739340370683	-0.01706024953102866	-0.016691058113445945	-0.016037507477489603	-0.015848830918930905	-0.015564022502414468	-0.01537288259710544	-0.015180667801421627	-0.014987322970857638	-0.01489020876134422	-0.014498627873361335	-0.014101651488230053	-0.013900960937138317	-0.013698697784375503	-0.013596950274133403	-0.013289109883701909	-0.013289109883701909	-0.013185591007741995	-0.012660625536677229	-0.012339232602918577	-0.012122033313728305	-0.011902317672468212	-0.011454698385686789	-0.01122643910693409	-0.011111111111111112	-0.010994948334980428	-0.01087792221941396	-0.010641158459568296	-0.010400560740999461	-0.010278735505507558	-0.010155841461904753
		14150.0	0.0	0.027005451594606454	0.031195031539298625	0.038149893297887025	0.043479995844735164	0.04838353977459269	0.0525555336574211	0.05560119890617307	0.06066954916808031	0.0643802685322114	0.06800818272675609	0.07116283521921185	0.07365654998927006	-0.019759719666221046	-0.01869172167216474	-0.01824271264589295	-0.017790739340370683	-0.01706024953102866	-0.016691058113445945	-0.016037507477489603	-0.015848830918930905	-0.015564022502414468	-0.01537288259710544	-0.015180667801421627	-0.014987322970857638	-0.01489020876134422	-0.014498627873361335	-0.014101651488230053	-0.013900960937138317	-0.013698697784375503	-0.013596950274133403	-0.013289109883701909	-0.013289109883701909	-0.013185591007741995	-0.012660625536677229	-0.012339232602918577	-0.012122033313728305	-0.011902317672468212	-0.011454698385686789	-0.01122643910693409	-0.011111111111111112	-0.010994948334980428	-0.01087792221941396	-0.010641158459568296	-0.010400560740999461	-0.010278735505507558	-0.010155841461904753
		14200.0	0.0	0.027005451594606454	0.031195031539298625	0.038149893297887025	0.043479995844735164	0.04838353977459269	0.0525555336574211	0.05560119890617307	0.06066954916808031	0.0643802685322114	0.06800818272675609	0.07116283521921185	0.07365654998927006	-0.019759719666221046	-0.01869172167216474	-0.01824271264589295	-0.017790739340370683	-0.01706024953102866	-0.016691058113445945	-0.016037507477489603	-0.015848830918930905	-0.015564022502414468	-0.01537288259710544	-0.015180667801421627	-0.014987322970857638	-0.01489020876134422	-0.014498627873361335	-0.014101651488230053	-0.013900960937138317	-0.013698697784375503	-0.013596950274133403	-0.013289109883701909	-0.013289109883701909	-0.013185591007741995	-0.012660625536677229	-0.012339232602918577	-0.012122033313728305	-0.011902317672468212	-0.011454698385686789	-0.01122643910693409	-0.011111111111111112	-0.010994948334980428	-0.01087792221941396	-0.010641158459568296	-0.010400560740999461	-0.010278735505507558	-0.010155841461904753
		14250.0	0.0	0.027005451594606454	0.031195031539298625	0.038149893297887025	0.043479995844735164	0.04838353977459269	0.0525555336574211	0.05560119890617307	0.06066954916808031	0.0643802685322114	0.06800818272675609	0.07116283521921185	0.07365654998927006	-0.019759719666221046	-0.01869172167216474	-0.01824271264589295	-0.017790739340370683	-0.01706024953102866	-0.016691058113445945	-0.016037507477489603	-0.015848830918930905	-0.015564022502414468	-0.01537288259710544	-0.015180667801421627	-0.014987322970857638	-0.01489020876134422	-0.014498627873361335	-0.014101651488230053	-0.013900960937138317	-0.013698697784375503	-0.013596950274133403	-0.013289109883701909	-0.013289109883701909	-0.013185591007741995	-0.012660625536677229	-0.012339232602918577	-0.012122033313728305	-0.011902317672468212	-0.011454698385686789	-0.01122643910693409	-0.011111111111111112	-0.010994948334980428	-0.01087792221941396	-0.010641158459568296	-0.010400560740999461	-0.010278735505507558	-0.010155841461904753
		14300.0	0.0	0.027005451594606454	0.031195031539298625	0.038149893297887025	0.043479995844735164	0.04838353977459269	0.0525555336574211	0.05560119890617307	0.06066954916808031	0.0643802685322114	0.06800818272675609	0.07116283521921185	0.07365654998927006	-0.019759719666221046	-0.01869172167216474	-0.01824271264589295	-0.017790739340370683	-0.01706024953102866	-0.016691058113445945	-0.016037507477489603	-0.015848830918930905	-0.015564022502414468	-0.01537288259710544	-0.015180667801421627	-0.014987322970857638	-0.01489020876134422	-0.014498627873361335	-0.014101651488230053	-0.013900960937138317	-0.013698697784375503	-0.013596950274133403	-0.013289109883701909	-0.013289109883701909	-0.013185591007741995	-0.012660625536677229	-0.012339232602918577	-0.012122033313728305	-0.011902317672468212	-0.011454698385686789	-0.01122643910693409	-0.011111111111111112	-0.010994948334980428	-0.01087792221941396	-0.010641158459568296	-0.010400560740999461	-0.010278735505507558	-0.010155841461904753
		14350.0	0.0	0.027005451594606454	0.031195031539298625	0.038149893297887025	0.043479995844735164	0.04838353977459269	0.0525555336574211	0.05560119890617307	0.06066954916808031	0.0643802685322114	0.06800818272675609	0.07116283521921185	0.07365654998927006	-0.019759719666221046	-0.01869172167216474	-0.01824271264589295	-0.017790739340370683	-0.01706024953102866	-0.016691058113445945	-0.016037507477489603	-0.015848830918930905	-0.015564022502414468	-0.01537288259710544	-0.015180667801421627	-0.014987322970857638	-0.01489020876134422	-0.014498627873361335	-0.014101651488230053	-0.013900960937138317	-0.013698697784375503	-0.013596950274133403	-0.013289109883701909	-0.013289109883701909	-0.013185591007741995	-0.012660625536677229	-0.012339232602918577	-0.012122033313728305	-0.011902317672468212	-0.011454698385686789	-0.01122643910693409	-0.011111111111111112	-0.010994948334980428	-0.01087792221941396	-0.010641158459568296	-0.010400560740999461	-0.010278735505507558	-0.010155841461904753
		14400.0	0.0	0.027005451594606454	0.031195031539298625	0.038149893297887025	0.043479995844735164	0.04838353977459269	0.0525555336574211	0.05560119890617307	0.06066954916808031	0.0643802685322114	0.06800818272675609	0.07116283521921185	0.07365654998927006	-0.019759719666221046	-0.01869172167216474	-0.01824271264589295	-0.017790739340370683	-0.01706024953102866	-0.016691058113445945	-0.016037507477489603	-0.015848830918930905	-0.015564022502414468	-0.01537288259710544	-0.015180667801421627	-0.014987322970857638	-0.01489020876134422	-0.014498627873361335	-0.014101651488230053	-0.013900960937138317	-0.013698697784375503	-0.013596950274133403	-0.013289109883701909	-0.013289109883701909	-0.013185591007741995	-0.012660625536677229	-0.012339232602918577	-0.012122033313728305	-0.011902317672468212	-0.011454698385686789	-0.01122643910693409	-0.011111111111111112	-0.010994948334980428	-0.01087792221941396	-0.010641158459568296	-0.010400560740999461	-0.010278735505507558	-0.010155841461904753
		14450.0	0.0	0.027005451594606454	0.031195031539298625	0.038149893297887025	0.043479995844735164	0.04838353977459269	0.0525555336574211	0.05560119890617307	0.06066954916808031	0.0643802685322114	0.06800818272675609	0.07116283521921185	0.07365654998927006	-0.019759719666221046	-0.01869172167216474	-0.01824271264589295	-0.017790739340370683	-0.01706024953102866	-0.016691058113445945	-0.016037507477489603	-0.015848830918930905	-0.015564022502414468	-0.01537288259710544	-0.015180667801421627	-0.014987322970857638	-0.01489020876134422	-0.014498627873361335	-0.014101651488230053	-0.013900960937138317	-0.013698697784375503	-0.013596950274133403	-0.013289109883701909	-0.013289109883701909	-0.013185591007741995	-0.012660625536677229	-0.012339232602918577	-0.012122033313728305	-0.011902317672468212	-0.011454698385686789	-0.01122643910693409	-0.011111111111111112	-0.010994948334980428	-0.01087792221941396	-0.010641158459568296	-0.010400560740999461	-0.010278735505507558	-0.010155841461904753
		14500.0	0.0	0.027005451594606454	0.031195031539298625	0.038149893297887025	0.043479995844735164	0.04838353977459269	0.0525555336574211	0.05560119890617307	0.06066954916808031	0.0643802685322114	0.06800818272675609	0.07116283521921185	0.07365654998927006	-0.019759719666221046	-0.01869172167216474	-0.01824271264589295	-0.017790739340370683	-0.01706024953102866	-0.016691058113445945	-0.016037507477489603	-0.015848830918930905	-0.015564022502414468	-0.01537288259710544	-0.015180667801421627	-0.014987322970857638	-0.01489020876134422	-0.014498627873361335	-0.014101651488230053	-0.013900960937138317	-0.013698697784375503	-0.013596950274133403	-0.013289109883701909	-0.013289109883701909	-0.013185591007741995	-0.012660625536677229	-0.012339232602918577	-0.012122033313728305	-0.011902317672468212	-0.011454698385686789	-0.01122643910693409	-0.011111111111111112	-0.010994948334980428	-0.01087792221941396	-0.010641158459568296	-0.010400560740999461	-0.010278735505507558	-0.010155841461904753
		14550.0	0.0	0.027005451594606454	0.031195031539298625	0.038149893297887025	0.043479995844735164	0.04838353977459269	0.0525555336574211	0.05560119890617307	0.06066954916808031	0.0643802685322114	0.06800818272675609	0.07116283521921185	0.07365654998927006	-0.019759719666221046	-0.01869172167216474	-0.01824271264589295	-0.017790739340370683	-0.01706024953102866	-0.016691058113445945	-0.016037507477489603	-0.015848830918930905	-0.015564022502414468	-0.01537288259710544	-0.015180667801421627	-0.014987322970857638	-0.01489020876134422	-0.014498627873361335	-0.014101651488230053	-0.013900960937138317	-0.013698697784375503	-0.013596950274133403	-0.013289109883701909	-0.013289109883701909	-0.013185591007741995	-0.012660625536677229	-0.012339232602918577	-0.012122033313728305	-0.011902317672468212	-0.011454698385686789	-0.01122643910693409	-0.011111111111111112	-0.010994948334980428	-0.01087792221941396	-0.010641158459568296	-0.010400560740999461	-0.010278735505507558	-0.010155841461904753
		14600.0	0.0	0.027005451594606454	0.031195031539298625	0.038149893297887025	0.043479995844735164	0.04838353977459269	0.0525555336574211	0.05560119890617307	0.06066954916808031	0.0643802685322114	0.06800818272675609	0.07116283521921185	0.07365654998927006	-0.019759719666221046	-0.01869172167216474	-0.01824271264589295	-0.017790739340370683	-0.01706024953102866	-0.016691058113445945	-0.016037507477489603	-0.015848830918930905	-0.015564022502414468	-0.01537288259710544	-0.015180667801421627	-0.014987322970857638	-0.01489020876134422	-0.014498627873361335	-0.014101651488230053	-0.013900960937138317	-0.013698697784375503	-0.013596950274133403	-0.013289109883701909	-0.013289109883701909	-0.013185591007741995	-0.012660625536677229	-0.012339232602918577	-0.012122033313728305	-0.011902317672468212	-0.011454698385686789	-0.01122643910693409	-0.011111111111111112	-0.010994948334980428	-0.01087792221941396	-0.010641158459568296	-0.010400560740999461	-0.010278735505507558	-0.010155841461904753
		14650.0	0.0	0.027005451594606454	0.031195031539298625	0.038149893297887025	0.043479995844735164	0.04838353977459269	0.0525555336574211	0.05560119890617307	0.06066954916808031	0.0643802685322114	0.06800818272675609	0.07116283521921185	0.07365654998927006	-0.019759719666221046	-0.01869172167216474	-0.01824271264589295	-0.017790739340370683	-0.01706024953102866	-0.016691058113445945	-0.016037507477489603	-0.015848830918930905	-0.015564022502414468	-0.01537288259710544	-0.015180667801421627	-0.014987322970857638	-0.01489020876134422	-0.014498627873361335	-0.014101651488230053	-0.013900960937138317	-0.013698697784375503	-0.013596950274133403	-0.013289109883701909	-0.013289109883701909	-0.013185591007741995	-0.012660625536677229	-0.012339232602918577	-0.012122033313728305	-0.011902317672468212	-0.011454698385686789	-0.01122643910693409	-0.011111111111111112	-0.010994948334980428	-0.01087792221941396	-0.010641158459568296	-0.010400560740999461	-0.010278735505507558	-0.010155841461904753
		14700.0	0.0	0.027005451594606454	0.031195031539298625	0.038149893297887025	0.043479995844735164	0.04838353977459269	0.0525555336574211	0.05560119890617307	0.06066954916808031	0.0643802685322114	0.06800818272675609	0.07116283521921185	0.07365654998927006	-0.019759719666221046	-0.01869172167216474	-0.01824271264589295	-0.017790739340370683	-0.01706024953102866	-0.016691058113445945	-0.016037507477489603	-0.015848830918930905	-0.015564022502414468	-0.01537288259710544	-0.015180667801421627	-0.014987322970857638	-0.01489020876134422	-0.014498627873361335	-0.014101651488230053	-0.013900960937138317	-0.013698697784375503	-0.013596950274133403	-0.013289109883701909	-0.013289109883701909	-0.013185591007741995	-0.012660625536677229	-0.012339232602918577	-0.012122033313728305	-0.011902317672468212	-0.011454698385686789	-0.01122643910693409	-0.011111111111111112	-0.010994948334980428	-0.01087792221941396	-0.010641158459568296	-0.010400560740999461	-0.010278735505507558	-0.010155841461904753
		14750.0	0.0	0.027005451594606454	0.031195031539298625	0.038149893297887025	0.043479995844735164	0.04838353977459269	0.0525555336574211	0.05560119890617307	0.06066954916808031	0.0643802685322114	0.06800818272675609	0.07116283521921185	0.07365654998927006	-0.019759719666221046	-0.01869172167216474	-0.01824271264589295	-0.017790739340370683	-0.01706024953102866	-0.016691058113445945	-0.016037507477489603	-0.015848830918930905	-0.015564022502414468	-0.01537288259710544	-0.015180667801421627	-0.014987322970857638	-0.01489020876134422	-0.014498627873361335	-0.014101651488230053	-0.013900960937138317	-0.013698697784375503	-0.013596950274133403	-0.013289109883701909	-0.013289109883701909	-0.013185591007741995	-0.012660625536677229	-0.012339232602918577	-0.012122033313728305	-0.011902317672468212	-0.011454698385686789	-0.01122643910693409	-0.011111111111111112	-0.010994948334980428	-0.01087792221941396	-0.010641158459568296	-0.010400560740999461	-0.010278735505507558	-0.010155841461904753
		14800.0	0.0	0.027005451594606454	0.031195031539298625	0.038149893297887025	0.043479995844735164	0.04838353977459269	0.0525555336574211	0.05560119890617307	0.06066954916808031	0.0643802685322114	0.06800818272675609	0.07116283521921185	0.07365654998927006	-0.019759719666221046	-0.01869172167216474	-0.01824271264589295	-0.017790739340370683	-0.01706024953102866	-0.016691058113445945	-0.016037507477489603	-0.015848830918930905	-0.015564022502414468	-0.01537288259710544	-0.015180667801421627	-0.014987322970857638	-0.01489020876134422	-0.014498627873361335	-0.014101651488230053	-0.013900960937138317	-0.013698697784375503	-0.013596950274133403	-0.013289109883701909	-0.013289109883701909	-0.013185591007741995	-0.012660625536677229	-0.012339232602918577	-0.012122033313728305	-0.011902317672468212	-0.011454698385686789	-0.01122643910693409	-0.011111111111111112	-0.010994948334980428	-0.01087792221941396	-0.010641158459568296	-0.010400560740999461	-0.010278735505507558	-0.010155841461904753
		14850.0	0.0	0.027005451594606454	0.031195031539298625	0.038149893297887025	0.043479995844735164	0.04838353977459269	0.0525555336574211	0.05560119890617307	0.06066954916808031	0.0643802685322114	0.06800818272675609	0.07116283521921185	0.07365654998927006	-0.019759719666221046	-0.01869172167216474	-0.01824271264589295	-0.017790739340370683	-0.01706024953102866	-0.016691058113445945	-0.016037507477489603	-0.015848830918930905	-0.015564022502414468	-0.01537288259710544	-0.015180667801421627	-0.014987322970857638	-0.01489020876134422	-0.014498627873361335	-0.014101651488230053	-0.013900960937138317	-0.013698697784375503	-0.013596950274133403	-0.013289109883701909	-0.013289109883701909	-0.013185591007741995	-0.012660625536677229	-0.012339232602918577	-0.012122033313728305	-0.011902317672468212	-0.011454698385686789	-0.01122643910693409	-0.011111111111111112	-0.010994948334980428	-0.01087792221941396	-0.010641158459568296	-0.010400560740999461	-0.010278735505507558	-0.010155841461904753
		14900.0	0.0	0.027005451594606454	0.031195031539298625	0.038149893297887025	0.043479995844735164	0.04838353977459269	0.0525555336574211	0.05560119890617307	0.06066954916808031	0.0643802685322114	0.06800818272675609	0.07116283521921185	0.07365654998927006	-0.019759719666221046	-0.01869172167216474	-0.01824271264589295	-0.017790739340370683	-0.01706024953102866	-0.016691058113445945	-0.016037507477489603	-0.015848830918930905	-0.015564022502414468	-0.01537288259710544	-0.015180667801421627	-0.014987322970857638	-0.01489020876134422	-0.014498627873361335	-0.014101651488230053	-0.013900960937138317	-0.013698697784375503	-0.013596950274133403	-0.013289109883701909	-0.013289109883701909	-0.013185591007741995	-0.012660625536677229	-0.012339232602918577	-0.012122033313728305	-0.011902317672468212	-0.011454698385686789	-0.01122643910693409	-0.011111111111111112	-0.010994948334980428	-0.01087792221941396	-0.010641158459568296	-0.010400560740999461	-0.010278735505507558	-0.010155841461904753
		14950.0	0.0	0.027005451594606454	0.031195031539298625	0.038149893297887025	0.043479995844735164	0.04838353977459269	0.0525555336574211	0.05560119890617307	0.06066954916808031	0.0643802685322114	0.06800818272675609	0.07116283521921185	0.07365654998927006	-0.019759719666221046	-0.01869172167216474	-0.01824271264589295	-0.017790739340370683	-0.01706024953102866	-0.016691058113445945	-0.016037507477489603	-0.015848830918930905	-0.015564022502414468	-0.01537288259710544	-0.015180667801421627	-0.014987322970857638	-0.01489020876134422	-0.014498627873361335	-0.014101651488230053	-0.013900960937138317	-0.013698697784375503	-0.013596950274133403	-0.013289109883701909	-0.013289109883701909	-0.013185591007741995	-0.012660625536677229	-0.012339232602918577	-0.012122033313728305	-0.011902317672468212	-0.011454698385686789	-0.01122643910693409	-0.011111111111111112	-0.010994948334980428	-0.01087792221941396	-0.010641158459568296	-0.010400560740999461	-0.010278735505507558	-0.010155841461904753
		15000.0	0.0	0.027005451594606454	0.031195031539298625	0.038149893297887025	0.043479995844735164	0.04838353977459269	0.0525555336574211	0.05560119890617307	0.06066954916808031	0.0643802685322114	0.06800818272675609	0.07116283521921185	0.07365654998927006	-0.019759719666221046	-0.01869172167216474	-0.01824271264589295	-0.017790739340370683	-0.01706024953102866	-0.016691058113445945	-0.016037507477489603	-0.015848830918930905	-0.015564022502414468	-0.01537288259710544	-0.015180667801421627	-0.014987322970857638	-0.01489020876134422	-0.014498627873361335	-0.014101651488230053	-0.013900960937138317	-0.013698697784375503	-0.013596950274133403	-0.013289109883701909	-0.013289109883701909	-0.013185591007741995	-0.012660625536677229	-0.012339232602918577	-0.012122033313728305	-0.011902317672468212	-0.011454698385686789	-0.01122643910693409	-0.011111111111111112	-0.010994948334980428	-0.01087792221941396	-0.010641158459568296	-0.010400560740999461	-0.010278735505507558	-0.010155841461904753
		15050.0	0.0	0.027005451594606454	0.031195031539298625	0.038149893297887025	0.043479995844735164	0.04838353977459269	0.0525555336574211	0.05560119890617307	0.06066954916808031	0.0643802685322114	0.06800818272675609	0.07116283521921185	0.07365654998927006	-0.019759719666221046	-0.01869172167216474	-0.01824271264589295	-0.017790739340370683	-0.01706024953102866	-0.016691058113445945	-0.016037507477489603	-0.015848830918930905	-0.015564022502414468	-0.01537288259710544	-0.015180667801421627	-0.014987322970857638	-0.01489020876134422	-0.014498627873361335	-0.014101651488230053	-0.013900960937138317	-0.013698697784375503	-0.013596950274133403	-0.013289109883701909	-0.013289109883701909	-0.013185591007741995	-0.012660625536677229	-0.012339232602918577	-0.012122033313728305	-0.011902317672468212	-0.011454698385686789	-0.01122643910693409	-0.011111111111111112	-0.010994948334980428	-0.01087792221941396	-0.010641158459568296	-0.010400560740999461	-0.010278735505507558	-0.010155841461904753
		15100.0	0.0	0.027005451594606454	0.031195031539298625	0.038149893297887025	0.043479995844735164	0.04838353977459269	0.0525555336574211	0.05560119890617307	0.06066954916808031	0.0643802685322114	0.06800818272675609	0.07116283521921185	0.07365654998927006	-0.019759719666221046	-0.01869172167216474	-0.01824271264589295	-0.017790739340370683	-0.01706024953102866	-0.016691058113445945	-0.016037507477489603	-0.015848830918930905	-0.015564022502414468	-0.01537288259710544	-0.015180667801421627	-0.014987322970857638	-0.01489020876134422	-0.014498627873361335	-0.014101651488230053	-0.013900960937138317	-0.013698697784375503	-0.013596950274133403	-0.013289109883701909	-0.013289109883701909	-0.013185591007741995	-0.012660625536677229	-0.012339232602918577	-0.012122033313728305	-0.011902317672468212	-0.011454698385686789	-0.01122643910693409	-0.011111111111111112	-0.010994948334980428	-0.01087792221941396	-0.010641158459568296	-0.010400560740999461	-0.010278735505507558	-0.010155841461904753
		15150.0	0.0	0.027005451594606454	0.031195031539298625	0.038149893297887025	0.043479995844735164	0.04838353977459269	0.0525555336574211	0.05560119890617307	0.06066954916808031	0.0643802685322114	0.06800818272675609	0.07116283521921185	0.07365654998927006	-0.019759719666221046	-0.01869172167216474	-0.01824271264589295	-0.017790739340370683	-0.01706024953102866	-0.016691058113445945	-0.016037507477489603	-0.015848830918930905	-0.015564022502414468	-0.01537288259710544	-0.015180667801421627	-0.014987322970857638	-0.01489020876134422	-0.014498627873361335	-0.014101651488230053	-0.013900960937138317	-0.013698697784375503	-0.013596950274133403	-0.013289109883701909	-0.013289109883701909	-0.013185591007741995	-0.012660625536677229	-0.012339232602918577	-0.012122033313728305	-0.011902317672468212	-0.011454698385686789	-0.01122643910693409	-0.011111111111111112	-0.010994948334980428	-0.01087792221941396	-0.010641158459568296	-0.010400560740999461	-0.010278735505507558	-0.010155841461904753
		15200.0	0.0	0.027005451594606454	0.031195031539298625	0.038149893297887025	0.043479995844735164	0.04838353977459269	0.0525555336574211	0.05560119890617307	0.06066954916808031	0.0643802685322114	0.06800818272675609	0.07116283521921185	0.07365654998927006	-0.019759719666221046	-0.01869172167216474	-0.01824271264589295	-0.017790739340370683	-0.01706024953102866	-0.016691058113445945	-0.016037507477489603	-0.015848830918930905	-0.015564022502414468	-0.01537288259710544	-0.015180667801421627	-0.014987322970857638	-0.01489020876134422	-0.014498627873361335	-0.014101651488230053	-0.013900960937138317	-0.013698697784375503	-0.013596950274133403	-0.013289109883701909	-0.013289109883701909	-0.013185591007741995	-0.012660625536677229	-0.012339232602918577	-0.012122033313728305	-0.011902317672468212	-0.011454698385686789	-0.01122643910693409	-0.011111111111111112	-0.010994948334980428	-0.01087792221941396	-0.010641158459568296	-0.010400560740999461	-0.010278735505507558	-0.010155841461904753
		15250.0	0.0	0.027005451594606454	0.031195031539298625	0.038149893297887025	0.043479995844735164	0.04838353977459269	0.0525555336574211	0.05560119890617307	0.06066954916808031	0.0643802685322114	0.06800818272675609	0.07116283521921185	0.07365654998927006	-0.019759719666221046	-0.01869172167216474	-0.01824271264589295	-0.017790739340370683	-0.01706024953102866	-0.016691058113445945	-0.016037507477489603	-0.015848830918930905	-0.015564022502414468	-0.01537288259710544	-0.015180667801421627	-0.014987322970857638	-0.01489020876134422	-0.014498627873361335	-0.014101651488230053	-0.013900960937138317	-0.013698697784375503	-0.013596950274133403	-0.013289109883701909	-0.013289109883701909	-0.013185591007741995	-0.012660625536677229	-0.012339232602918577	-0.012122033313728305	-0.011902317672468212	-0.011454698385686789	-0.01122643910693409	-0.011111111111111112	-0.010994948334980428	-0.01087792221941396	-0.010641158459568296	-0.010400560740999461	-0.010278735505507558	-0.010155841461904753
		15300.0	0.0	0.027005451594606454	0.031195031539298625	0.038149893297887025	0.043479995844735164	0.04838353977459269	0.0525555336574211	0.05560119890617307	0.06066954916808031	0.0643802685322114	0.06800818272675609	0.07116283521921185	0.07365654998927006	-0.019759719666221046	-0.01869172167216474	-0.01824271264589295	-0.017790739340370683	-0.01706024953102866	-0.016691058113445945	-0.016037507477489603	-0.015848830918930905	-0.015564022502414468	-0.01537288259710544	-0.015180667801421627	-0.014987322970857638	-0.01489020876134422	-0.014498627873361335	-0.014101651488230053	-0.013900960937138317	-0.013698697784375503	-0.013596950274133403	-0.013289109883701909	-0.013289109883701909	-0.013185591007741995	-0.012660625536677229	-0.012339232602918577	-0.012122033313728305	-0.011902317672468212	-0.011454698385686789	-0.01122643910693409	-0.011111111111111112	-0.010994948334980428	-0.01087792221941396	-0.010641158459568296	-0.010400560740999461	-0.010278735505507558	-0.010155841461904753
		15350.0	0.0	0.027005451594606454	0.031195031539298625	0.038149893297887025	0.043479995844735164	0.04838353977459269	0.0525555336574211	0.05560119890617307	0.06066954916808031	0.0643802685322114	0.06800818272675609	0.07116283521921185	0.07365654998927006	-0.019759719666221046	-0.01869172167216474	-0.01824271264589295	-0.017790739340370683	-0.01706024953102866	-0.016691058113445945	-0.016037507477489603	-0.015848830918930905	-0.015564022502414468	-0.01537288259710544	-0.015180667801421627	-0.014987322970857638	-0.01489020876134422	-0.014498627873361335	-0.014101651488230053	-0.013900960937138317	-0.013698697784375503	-0.013596950274133403	-0.013289109883701909	-0.013289109883701909	-0.013185591007741995	-0.012660625536677229	-0.012339232602918577	-0.012122033313728305	-0.011902317672468212	-0.011454698385686789	-0.01122643910693409	-0.011111111111111112	-0.010994948334980428	-0.01087792221941396	-0.010641158459568296	-0.010400560740999461	-0.010278735505507558	-0.010155841461904753
		15400.0	0.0	0.027005451594606454	0.031195031539298625	0.038149893297887025	0.043479995844735164	0.04838353977459269	0.0525555336574211	0.05560119890617307	0.06066954916808031	0.0643802685322114	0.06800818272675609	0.07116283521921185	0.07365654998927006	-0.019759719666221046	-0.01869172167216474	-0.01824271264589295	-0.017790739340370683	-0.01706024953102866	-0.016691058113445945	-0.016037507477489603	-0.015848830918930905	-0.015564022502414468	-0.01537288259710544	-0.015180667801421627	-0.014987322970857638	-0.01489020876134422	-0.014498627873361335	-0.014101651488230053	-0.013900960937138317	-0.013698697784375503	-0.013596950274133403	-0.013289109883701909	-0.013289109883701909	-0.013185591007741995	-0.012660625536677229	-0.012339232602918577	-0.012122033313728305	-0.011902317672468212	-0.011454698385686789	-0.01122643910693409	-0.011111111111111112	-0.010994948334980428	-0.01087792221941396	-0.010641158459568296	-0.010400560740999461	-0.010278735505507558	-0.010155841461904753
		15450.0	0.0	0.027005451594606454	0.031195031539298625	0.038149893297887025	0.043479995844735164	0.04838353977459269	0.0525555336574211	0.05560119890617307	0.06066954916808031	0.0643802685322114	0.06800818272675609	0.07116283521921185	0.07365654998927006	-0.019759719666221046	-0.01869172167216474	-0.01824271264589295	-0.017790739340370683	-0.01706024953102866	-0.016691058113445945	-0.016037507477489603	-0.015848830918930905	-0.015564022502414468	-0.01537288259710544	-0.015180667801421627	-0.014987322970857638	-0.01489020876134422	-0.014498627873361335	-0.014101651488230053	-0.013900960937138317	-0.013698697784375503	-0.013596950274133403	-0.013289109883701909	-0.013289109883701909	-0.013185591007741995	-0.012660625536677229	-0.012339232602918577	-0.012122033313728305	-0.011902317672468212	-0.011454698385686789	-0.01122643910693409	-0.011111111111111112	-0.010994948334980428	-0.01087792221941396	-0.010641158459568296	-0.010400560740999461	-0.010278735505507558	-0.010155841461904753
		15500.0	0.0	0.027005451594606454	0.031195031539298625	0.038149893297887025	0.043479995844735164	0.04838353977459269	0.0525555336574211	0.05560119890617307	0.06066954916808031	0.0643802685322114	0.06800818272675609	0.07116283521921185	0.07365654998927006	-0.019759719666221046	-0.01869172167216474	-0.01824271264589295	-0.017790739340370683	-0.01706024953102866	-0.016691058113445945	-0.016037507477489603	-0.015848830918930905	-0.015564022502414468	-0.01537288259710544	-0.015180667801421627	-0.014987322970857638	-0.01489020876134422	-0.014498627873361335	-0.014101651488230053	-0.013900960937138317	-0.013698697784375503	-0.013596950274133403	-0.013289109883701909	-0.013289109883701909	-0.013185591007741995	-0.012660625536677229	-0.012339232602918577	-0.012122033313728305	-0.011902317672468212	-0.011454698385686789	-0.01122643910693409	-0.011111111111111112	-0.010994948334980428	-0.01087792221941396	-0.010641158459568296	-0.010400560740999461	-0.010278735505507558	-0.010155841461904753
		15550.0	0.0	0.027005451594606454	0.031195031539298625	0.038149893297887025	0.043479995844735164	0.04838353977459269	0.0525555336574211	0.05560119890617307	0.06066954916808031	0.0643802685322114	0.06800818272675609	0.07116283521921185	0.07365654998927006	-0.019759719666221046	-0.01869172167216474	-0.01824271264589295	-0.017790739340370683	-0.01706024953102866	-0.016691058113445945	-0.016037507477489603	-0.015848830918930905	-0.015564022502414468	-0.01537288259710544	-0.015180667801421627	-0.014987322970857638	-0.01489020876134422	-0.014498627873361335	-0.014101651488230053	-0.013900960937138317	-0.013698697784375503	-0.013596950274133403	-0.013289109883701909	-0.013289109883701909	-0.013185591007741995	-0.012660625536677229	-0.012339232602918577	-0.012122033313728305	-0.011902317672468212	-0.011454698385686789	-0.01122643910693409	-0.011111111111111112	-0.010994948334980428	-0.01087792221941396	-0.010641158459568296	-0.010400560740999461	-0.010278735505507558	-0.010155841461904753
		15600.0	0.0	0.027005451594606454	0.031195031539298625	0.038149893297887025	0.043479995844735164	0.04838353977459269	0.0525555336574211	0.05560119890617307	0.06066954916808031	0.0643802685322114	0.06800818272675609	0.07116283521921185	0.07365654998927006	-0.019759719666221046	-0.01869172167216474	-0.01824271264589295	-0.017790739340370683	-0.01706024953102866	-0.016691058113445945	-0.016037507477489603	-0.015848830918930905	-0.015564022502414468	-0.01537288259710544	-0.015180667801421627	-0.014987322970857638	-0.01489020876134422	-0.014498627873361335	-0.014101651488230053	-0.013900960937138317	-0.013698697784375503	-0.013596950274133403	-0.013289109883701909	-0.013289109883701909	-0.013185591007741995	-0.012660625536677229	-0.012339232602918577	-0.012122033313728305	-0.011902317672468212	-0.011454698385686789	-0.01122643910693409	-0.011111111111111112	-0.010994948334980428	-0.01087792221941396	-0.010641158459568296	-0.010400560740999461	-0.010278735505507558	-0.010155841461904753
		15650.0	0.0	0.027005451594606454	0.031195031539298625	0.038149893297887025	0.043479995844735164	0.04838353977459269	0.0525555336574211	0.05560119890617307	0.06066954916808031	0.0643802685322114	0.06800818272675609	0.07116283521921185	0.07365654998927006	-0.019759719666221046	-0.01869172167216474	-0.01824271264589295	-0.017790739340370683	-0.01706024953102866	-0.016691058113445945	-0.016037507477489603	-0.015848830918930905	-0.015564022502414468	-0.01537288259710544	-0.015180667801421627	-0.014987322970857638	-0.01489020876134422	-0.014498627873361335	-0.014101651488230053	-0.013900960937138317	-0.013698697784375503	-0.013596950274133403	-0.013289109883701909	-0.013289109883701909	-0.013185591007741995	-0.012660625536677229	-0.012339232602918577	-0.012122033313728305	-0.011902317672468212	-0.011454698385686789	-0.01122643910693409	-0.011111111111111112	-0.010994948334980428	-0.01087792221941396	-0.010641158459568296	-0.010400560740999461	-0.010278735505507558	-0.010155841461904753
		15700.0	0.0	0.027005451594606454	0.031195031539298625	0.038149893297887025	0.043479995844735164	0.04838353977459269	0.0525555336574211	0.05560119890617307	0.06066954916808031	0.0643802685322114	0.06800818272675609	0.07116283521921185	0.07365654998927006	-0.019759719666221046	-0.01869172167216474	-0.01824271264589295	-0.017790739340370683	-0.01706024953102866	-0.016691058113445945	-0.016037507477489603	-0.015848830918930905	-0.015564022502414468	-0.01537288259710544	-0.015180667801421627	-0.014987322970857638	-0.01489020876134422	-0.014498627873361335	-0.014101651488230053	-0.013900960937138317	-0.013698697784375503	-0.013596950274133403	-0.013289109883701909	-0.013289109883701909	-0.013185591007741995	-0.012660625536677229	-0.012339232602918577	-0.012122033313728305	-0.011902317672468212	-0.011454698385686789	-0.01122643910693409	-0.011111111111111112	-0.010994948334980428	-0.01087792221941396	-0.010641158459568296	-0.010400560740999461	-0.010278735505507558	-0.010155841461904753
		15750.0	0.0	0.027005451594606454	0.031195031539298625	0.038149893297887025	0.043479995844735164	0.04838353977459269	0.0525555336574211	0.05560119890617307	0.06066954916808031	0.0643802685322114	0.06800818272675609	0.07116283521921185	0.07365654998927006	-0.019759719666221046	-0.01869172167216474	-0.01824271264589295	-0.017790739340370683	-0.01706024953102866	-0.016691058113445945	-0.016037507477489603	-0.015848830918930905	-0.015564022502414468	-0.01537288259710544	-0.015180667801421627	-0.014987322970857638	-0.01489020876134422	-0.014498627873361335	-0.014101651488230053	-0.013900960937138317	-0.013698697784375503	-0.013596950274133403	-0.013289109883701909	-0.013289109883701909	-0.013185591007741995	-0.012660625536677229	-0.012339232602918577	-0.012122033313728305	-0.011902317672468212	-0.011454698385686789	-0.01122643910693409	-0.011111111111111112	-0.010994948334980428	-0.01087792221941396	-0.010641158459568296	-0.010400560740999461	-0.010278735505507558	-0.010155841461904753
		15800.0	0.0	0.027005451594606454	0.031195031539298625	0.038149893297887025	0.043479995844735164	0.04838353977459269	0.0525555336574211	0.05560119890617307	0.06066954916808031	0.0643802685322114	0.06800818272675609	0.07116283521921185	0.07365654998927006	-0.019759719666221046	-0.01869172167216474	-0.01824271264589295	-0.017790739340370683	-0.01706024953102866	-0.016691058113445945	-0.016037507477489603	-0.015848830918930905	-0.015564022502414468	-0.01537288259710544	-0.015180667801421627	-0.014987322970857638	-0.01489020876134422	-0.014498627873361335	-0.014101651488230053	-0.013900960937138317	-0.013698697784375503	-0.013596950274133403	-0.013289109883701909	-0.013289109883701909	-0.013185591007741995	-0.012660625536677229	-0.012339232602918577	-0.012122033313728305	-0.011902317672468212	-0.011454698385686789	-0.01122643910693409	-0.011111111111111112	-0.010994948334980428	-0.01087792221941396	-0.010641158459568296	-0.010400560740999461	-0.010278735505507558	-0.010155841461904753
		15850.0	0.0	0.027005451594606454	0.031195031539298625	0.038149893297887025	0.043479995844735164	0.04838353977459269	0.0525555336574211	0.05560119890617307	0.06066954916808031	0.0643802685322114	0.06800818272675609	0.07116283521921185	0.07365654998927006	-0.019759719666221046	-0.01869172167216474	-0.01824271264589295	-0.017790739340370683	-0.01706024953102866	-0.016691058113445945	-0.016037507477489603	-0.015848830918930905	-0.015564022502414468	-0.01537288259710544	-0.015180667801421627	-0.014987322970857638	-0.01489020876134422	-0.014498627873361335	-0.014101651488230053	-0.013900960937138317	-0.013698697784375503	-0.013596950274133403	-0.013289109883701909	-0.013289109883701909	-0.013185591007741995	-0.012660625536677229	-0.012339232602918577	-0.012122033313728305	-0.011902317672468212	-0.011454698385686789	-0.01122643910693409	-0.011111111111111112	-0.010994948334980428	-0.01087792221941396	-0.010641158459568296	-0.010400560740999461	-0.010278735505507558	-0.010155841461904753
		15900.0	0.0	0.027005451594606454	0.031195031539298625	0.038149893297887025	0.043479995844735164	0.04838353977459269	0.0525555336574211	0.05560119890617307	0.06066954916808031	0.0643802685322114	0.06800818272675609	0.07116283521921185	0.07365654998927006	-0.019759719666221046	-0.01869172167216474	-0.01824271264589295	-0.017790739340370683	-0.01706024953102866	-0.016691058113445945	-0.016037507477489603	-0.015848830918930905	-0.015564022502414468	-0.01537288259710544	-0.015180667801421627	-0.014987322970857638	-0.01489020876134422	-0.014498627873361335	-0.014101651488230053	-0.013900960937138317	-0.013698697784375503	-0.013596950274133403	-0.013289109883701909	-0.013289109883701909	-0.013185591007741995	-0.012660625536677229	-0.012339232602918577	-0.012122033313728305	-0.011902317672468212	-0.011454698385686789	-0.01122643910693409	-0.011111111111111112	-0.010994948334980428	-0.01087792221941396	-0.010641158459568296	-0.010400560740999461	-0.010278735505507558	-0.010155841461904753
		15950.0	0.0	0.027005451594606454	0.031195031539298625	0.038149893297887025	0.043479995844735164	0.04838353977459269	0.0525555336574211	0.05560119890617307	0.06066954916808031	0.0643802685322114	0.06800818272675609	0.07116283521921185	0.07365654998927006	-0.019759719666221046	-0.01869172167216474	-0.01824271264589295	-0.017790739340370683	-0.01706024953102866	-0.016691058113445945	-0.016037507477489603	-0.015848830918930905	-0.015564022502414468	-0.01537288259710544	-0.015180667801421627	-0.014987322970857638	-0.01489020876134422	-0.014498627873361335	-0.014101651488230053	-0.013900960937138317	-0.013698697784375503	-0.013596950274133403	-0.013289109883701909	-0.013289109883701909	-0.013185591007741995	-0.012660625536677229	-0.012339232602918577	-0.012122033313728305	-0.011902317672468212	-0.011454698385686789	-0.01122643910693409	-0.011111111111111112	-0.010994948334980428	-0.01087792221941396	-0.010641158459568296	-0.010400560740999461	-0.010278735505507558	-0.010155841461904753
		16000.0	0.0	0.027005451594606454	0.031195031539298625	0.038149893297887025	0.043479995844735164	0.04838353977459269	0.0525555336574211	0.05560119890617307	0.06066954916808031	0.0643802685322114	0.06800818272675609	0.07116283521921185	0.07365654998927006	-0.019759719666221046	-0.01869172167216474	-0.01824271264589295	-0.017790739340370683	-0.01706024953102866	-0.016691058113445945	-0.016037507477489603	-0.015848830918930905	-0.015564022502414468	-0.01537288259710544	-0.015180667801421627	-0.014987322970857638	-0.01489020876134422	-0.014498627873361335	-0.014101651488230053	-0.013900960937138317	-0.013698697784375503	-0.013596950274133403	-0.013289109883701909	-0.013289109883701909	-0.013185591007741995	-0.012660625536677229	-0.012339232602918577	-0.012122033313728305	-0.011902317672468212	-0.011454698385686789	-0.01122643910693409	-0.011111111111111112	-0.010994948334980428	-0.01087792221941396	-0.010641158459568296	-0.010400560740999461	-0.010278735505507558	-0.010155841461904753
		16050.0	0.0	0.027005451594606454	0.031195031539298625	0.038149893297887025	0.043479995844735164	0.04838353977459269	0.0525555336574211	0.05560119890617307	0.06066954916808031	0.0643802685322114	0.06800818272675609	0.07116283521921185	0.07365654998927006	-0.019759719666221046	-0.01869172167216474	-0.01824271264589295	-0.017790739340370683	-0.01706024953102866	-0.016691058113445945	-0.016037507477489603	-0.015848830918930905	-0.015564022502414468	-0.01537288259710544	-0.015180667801421627	-0.014987322970857638	-0.01489020876134422	-0.014498627873361335	-0.014101651488230053	-0.013900960937138317	-0.013698697784375503	-0.013596950274133403	-0.013289109883701909	-0.013289109883701909	-0.013185591007741995	-0.012660625536677229	-0.012339232602918577	-0.012122033313728305	-0.011902317672468212	-0.011454698385686789	-0.01122643910693409	-0.011111111111111112	-0.010994948334980428	-0.01087792221941396	-0.010641158459568296	-0.010400560740999461	-0.010278735505507558	-0.010155841461904753
		16100.0	0.0	0.027005451594606454	0.031195031539298625	0.038149893297887025	0.043479995844735164	0.04838353977459269	0.0525555336574211	0.05560119890617307	0.06066954916808031	0.0643802685322114	0.06800818272675609	0.07116283521921185	0.07365654998927006	-0.019759719666221046	-0.01869172167216474	-0.01824271264589295	-0.017790739340370683	-0.01706024953102866	-0.016691058113445945	-0.016037507477489603	-0.015848830918930905	-0.015564022502414468	-0.01537288259710544	-0.015180667801421627	-0.014987322970857638	-0.01489020876134422	-0.014498627873361335	-0.014101651488230053	-0.013900960937138317	-0.013698697784375503	-0.013596950274133403	-0.013289109883701909	-0.013289109883701909	-0.013185591007741995	-0.012660625536677229	-0.012339232602918577	-0.012122033313728305	-0.011902317672468212	-0.011454698385686789	-0.01122643910693409	-0.011111111111111112	-0.010994948334980428	-0.01087792221941396	-0.010641158459568296	-0.010400560740999461	-0.010278735505507558	-0.010155841461904753
		16150.0	0.0	0.027005451594606454	0.031195031539298625	0.038149893297887025	0.043479995844735164	0.04838353977459269	0.0525555336574211	0.05560119890617307	0.06066954916808031	0.0643802685322114	0.06800818272675609	0.07116283521921185	0.07365654998927006	-0.019759719666221046	-0.01869172167216474	-0.01824271264589295	-0.017790739340370683	-0.01706024953102866	-0.016691058113445945	-0.016037507477489603	-0.015848830918930905	-0.015564022502414468	-0.01537288259710544	-0.015180667801421627	-0.014987322970857638	-0.01489020876134422	-0.014498627873361335	-0.014101651488230053	-0.013900960937138317	-0.013698697784375503	-0.013596950274133403	-0.013289109883701909	-0.013289109883701909	-0.013185591007741995	-0.012660625536677229	-0.012339232602918577	-0.012122033313728305	-0.011902317672468212	-0.011454698385686789	-0.01122643910693409	-0.011111111111111112	-0.010994948334980428	-0.01087792221941396	-0.010641158459568296	-0.010400560740999461	-0.010278735505507558	-0.010155841461904753
		16200.0	0.0	0.027005451594606454	0.031195031539298625	0.038149893297887025	0.043479995844735164	0.04838353977459269	0.0525555336574211	0.05560119890617307	0.06066954916808031	0.0643802685322114	0.06800818272675609	0.07116283521921185	0.07365654998927006	-0.019759719666221046	-0.01869172167216474	-0.01824271264589295	-0.017790739340370683	-0.01706024953102866	-0.016691058113445945	-0.016037507477489603	-0.015848830918930905	-0.015564022502414468	-0.01537288259710544	-0.015180667801421627	-0.014987322970857638	-0.01489020876134422	-0.014498627873361335	-0.014101651488230053	-0.013900960937138317	-0.013698697784375503	-0.013596950274133403	-0.013289109883701909	-0.013289109883701909	-0.013185591007741995	-0.012660625536677229	-0.012339232602918577	-0.012122033313728305	-0.011902317672468212	-0.011454698385686789	-0.01122643910693409	-0.011111111111111112	-0.010994948334980428	-0.01087792221941396	-0.010641158459568296	-0.010400560740999461	-0.010278735505507558	-0.010155841461904753
		16250.0	0.0	0.027005451594606454	0.031195031539298625	0.038149893297887025	0.043479995844735164	0.04838353977459269	0.0525555336574211	0.05560119890617307	0.06066954916808031	0.0643802685322114	0.06800818272675609	0.07116283521921185	0.07365654998927006	-0.019759719666221046	-0.01869172167216474	-0.01824271264589295	-0.017790739340370683	-0.01706024953102866	-0.016691058113445945	-0.016037507477489603	-0.015848830918930905	-0.015564022502414468	-0.01537288259710544	-0.015180667801421627	-0.014987322970857638	-0.01489020876134422	-0.014498627873361335	-0.014101651488230053	-0.013900960937138317	-0.013698697784375503	-0.013596950274133403	-0.013289109883701909	-0.013289109883701909	-0.013185591007741995	-0.012660625536677229	-0.012339232602918577	-0.012122033313728305	-0.011902317672468212	-0.011454698385686789	-0.01122643910693409	-0.011111111111111112	-0.010994948334980428	-0.01087792221941396	-0.010641158459568296	-0.010400560740999461	-0.010278735505507558	-0.010155841461904753
[truncated: 283 more columns]

## Sheet: Correlation score
		Transcriptomic
		FPKM threshold
Proteomic	Normalized protein count threshold		0.0	30.0	60.0	90.0	120.0	150.0	180.0	210.0	240.0	270.0	300.0	330.0	360.0	390.0	420.0	450.0	480.0	510.0	540.0	570.0	600.0	630.0	660.0	690.0	720.0	750.0	780.0	810.0	840.0	870.0	900.0	930.0	960.0	990.0	1020.0	1050.0	1080.0	1110.0	1140.0	1170.0	1200.0	1230.0	1260.0	1290.0	1320.0	1350.0	1380.0
		0.0	0.0	0.0	0.0	0.0	0.0	0.0	0.0	0.0	0.0	0.0	0.0	0.0	0.0	0.0	0.0	0.0	0.0	0.0	0.0	0.0	0.0	0.0	0.0	0.0	0.0	0.0	0.0	0.0	0.0	0.0	0.0	0.0	0.0	0.0	0.0	0.0	0.0	0.0	0.0	0.0	0.0	0.0	0.0	0.0	0.0	0.0	0.0
		50.0	0.0	158.99173285541795	130.78763788488845	111.17929629406987	93.55449638781948	77.4571295575287	71.13555825326225	73.7182726403503	68.69002911843211	67.47934833628149	62.375117785766335	58.4432072179654	55.62037360712653	54.21896396394274	50.04742158349974	48.320614720161544	46.598341039383826	43.847991624136505	42.473246200737975	40.064020682241576	39.374127449879225	38.33736887911406	37.64464717332713	36.950455683352	36.25458359382456	35.90594788371582	34.50604517883253	33.09600135021031	38.19368791549672	37.52995841558158	37.19760461077575	36.19827990706339	36.19827990706339	35.86432698284712	34.18690061375135	33.173135281275556	32.49364115322593	31.81084644973996	30.433895766130114	29.73892681840778	29.38962230159984	29.039022266882164	28.687061270686904	27.978777745947117	27.264177095952117	26.904304169412647	26.54259834494902
		100.0	0.0	203.2166952040531	175.88217025425732	149.5694760901754	130.76720994793268	113.01456093903602	105.47635842681201	103.44899238289045	94.17378480060052	89.8988180016895	83.24063730368631	78.12487657930802	74.46030073152819	72.6438193931547	67.24911229121896	65.02197042395525	62.8045668431359	59.272363221373936	57.51126143286034	54.432868547024405	53.55335028988269	52.23341228183645	51.35272492338223	50.471209871804454	49.58864403111996	49.14689381460783	47.37604713478804	45.597411416956135	48.99341411485317	48.133123726321564	47.70245016322767	46.4079271550089	46.4079271550089	45.975471090787664	43.80439820237596	42.49322633328524	41.61479249079172	40.73242199728077	38.95402314810761	38.05696545077089	37.606223039081776	37.15390088240932	36.69991610351861	35.786605781226484	34.865538944530144	34.401838840177724	33.93587834814727
		150.0	0.0	208.88372345249988	184.1156643084231	165.51368152189573	140.06214865257556	124.32559461099473	116.15313027078868	111.41067720799965	99.3349054766461	96.07472751084529	91.24196928626631	85.22054508088496	80.90250901945892	78.76035733007973	75.51792477892083	72.90782574035129	70.30891483541552	66.1682291163114	64.10324150210955	60.492505887068475	59.4605586149705	57.91152518045683	56.87773031974822	55.84274077972229	54.80627334063517	57.715856100415174	55.68157866848646	53.6413787190632	56.17172728945273	55.17498097005909	54.67611800498193	53.17712999522898	53.17712999522898	52.67653833694483	50.16471280531511	48.648833815296264	47.633721738614916	46.61444449709845	44.561304392455284	43.5262771950856	43.00636764130916	42.48474308709248	41.961309767733646	40.90861755198451	39.84743882107096	39.313375062027305	38.776826115688
		200.0	0.0	206.78141051506333	186.29350191378313	173.80509327909368	149.9586580274181	131.00229005709087	128.45229973058895	122.09009881748628	108.29161737626305	103.56628809472043	97.6945677875862	91.1092099514298	86.38851432429207	84.0471446465515	79.89096522368811	77.03416647051165	74.18949545623157	69.65677283377272	67.39592640284303	63.44188882508434	62.311578147497656	60.614639843140445	59.481946067607524	58.34777300971328	57.211793008716384	59.70823360566658	57.46744966028384	55.2181669125189	57.26393318231242	56.15706479371645	55.602724395590236	53.93547645394755	53.93547645394755	53.37814025319291	50.576918267883684	48.88217761260614	47.745283302204285	46.60195215443513	44.2929340527387	43.12552980307216	42.53818365342701	41.94823068734882	41.355528518803176	40.161265681412004	38.95408090955677	38.34518746952034	37.73249386496944
		250.0	0.0	197.24461876113887	190.05087750119606	173.54722942377575	147.07350561296198	134.24708969104705	135.00118416001058	126.7193566915003	115.51154848062909	111.39245841972334	106.63044652332196	99.33355107139981	94.1088082302771	91.51943826470892	86.2867994288533	83.12871448109665	79.9858432945451	74.9818115281581	72.48769740904314	68.12866577674288	66.88328644222675	65.01418781610438	63.766975286207156	62.51845280551669	61.268260997642216	63.31549557092743	60.840119541375245	58.35570286190755	59.874074608020194	58.64505281736818	58.02943328735356	56.177412710291726	56.177412710291726	55.55813623546167	52.444021937643356	50.55846628310065	49.29279898706083	48.0192616202256	45.444801513073855	44.141739741396755	43.485725198112206	42.826498636135526	42.16388073191306	40.82769938834184	39.47551655015201	38.79284550295986	38.10544836669306
		300.0	0.0	178.10961080553005	172.46830911268205	155.73970327544075	131.70601989568658	125.66772021463579	123.97136779414137	116.90871973724519	108.59042753887178	103.29421060968947	97.5781112077113	92.00295689684401	86.40970147715761	83.63230510615594	77.63740444603478	74.22370002101697	70.81746655828667	65.37294942307832	62.64823603757738	62.65362453661639	61.304472362159004	59.27678302633627	60.357503958574675	59.01257870960821	57.66467044151642	59.459623428636164	59.28026287468996	61.687034074508944	62.938904862763465	61.65404078502952	61.01069559495673	59.076286595236155	59.076286595236155	58.429812280014076	55.181730812213864	53.21744748322537	51.900003598306675	50.5752703943406	47.900219798416096	46.54779913560817	45.867348553394486	45.183852376930595	44.49713473028488	43.113278828099624	41.714150338786034	41.0082921897543	40.29790596597635
		350.0	0.0	173.96942830873633	166.6276973356324	151.7857827976975	127.42569348879725	123.16631982838818	121.58260152441342	117.74147001283512	110.00240421978651	103.77937821922299	97.33493066657917	91.26116131681856	85.40042665558069	84.60589821314338	80.24078908531648	76.68400817355526	73.13704891600312	67.47205285557942	64.63916209275075	64.16133305902102	62.75754168697285	60.648288260351706	61.52246532528455	60.122373373750435	58.71941380122172	60.3313441963472	59.88122540543353	61.850015948572434	62.8779655214592	61.5300173215827	60.85496651053125	58.82469623516937	58.82469623516937	58.145992869318974	54.73428763450039	52.669462468707756	51.2837986076254	49.88975654986372	49.73689596141923	48.34512808489352	47.64523640879433	46.942457926185135	46.236619877766756	44.815022636651626	43.37884461989027	42.654732097830056	41.92627838332143
		400.0	0.0	176.44238906900733	174.03315680415835	163.5190833509925	135.6651447964425	128.29546547509196	128.48207563500816	125.34698578119024	115.94046992671005	108.78714930951006	101.62522185744358	95.07136795336517	90.94446327486423	89.90708309736982	84.94778117852971	81.2568077726339	77.58029371055666	71.71796255015623	68.79116359262227	67.87235545226659	66.42373524886366	64.24878046899808	64.93401733193568	63.49083838986449	62.045626590140515	63.487472680792365	62.8016424549025	64.377388869025	65.20538889737844	63.81303341830688	63.116025552655955	61.02088759355567	61.02088759355567	60.32090138801393	56.8054108922175	54.68049439184394	53.255719449406946	51.823353848569504	51.41558404221985	49.985135729993225	49.26617991024449	48.544525709029514	47.82000395408862	46.36163106877261	44.88949580855575	44.14772393263796	43.40183113181727
		450.0	0.0	171.12391562695373	168.50560839228513	158.96120271501383	133.669335544	128.6011147912221	129.31357385883825	125.37655882563817	116.89300367307129	111.07135024022847	105.36780624591134	98.52517241701732	94.17565760625762	92.99232000845655	87.67366649901571	83.89897661554735	80.14176408557122	74.15678340910273	71.1717479229879	69.99113763656287	68.51487627309483	66.2994628503246	66.87356106730844	65.40393615047445	63.93282262516502	65.27523305352729	64.44994463618308	65.79493619913796	66.50559501846749	65.08637883950294	64.37610786323499	62.24186122969584	62.24186122969584	61.52906923757437	57.95133279141919	55.790546478297095	54.34250171555992	52.88739931197714	52.33044536584945	50.87726020958954	50.14712759102399	49.414427343983164	48.67899274797232	47.199204499405	45.7062208472225	44.95424571491522	44.19830192138374
		500.0	0.0	161.53740371378024	161.11582506271654	154.32787883898538	129.2368914743666	124.28091215491699	123.52845786584926	118.80258734341417	112.92478503699306	106.4398488975503	102.00650856326777	94.82519165573282	90.20640602956547	88.84890250801593	83.07298337223621	79.1682583401495	75.27867021975909	70.97363379128386	67.88813957647037	68.29006289534993	66.76782648730858	66.4378626200026	66.8856963551332	65.37781117294811	63.86856763988069	65.10138258270516	64.10624017487247	65.18363540889462	65.75746199500328	64.29535957813422	63.563553979584846	61.36427057799343	61.36427057799343	60.62963517006753	56.941139086722444	54.71237452036498	53.21822183209673	51.71627804676602	50.952518217112065	49.44781405030307	48.69143338496018	47.93213132083589	49.51054405292855	48.0084797921391	46.49390401273353	45.73139913941551	44.96510902085833
		550.0	0.0	160.4272872173983	157.7121050839417	152.29934998153698	129.72667810118443	125.22941754924977	123.39201813413644	119.88400359528848	113.13745512725502	106.18824195087723	101.32828279175143	93.91777522505537	89.1199422835991	89.4361773613886	83.37913739659506	79.40250694227728	75.4424202410055	70.9714094975705	67.83130347313507	67.96444437313006	66.41430248284067	65.98315436004158	66.34276595854632	64.80617642684595	63.26823690281475	64.4253211539046	63.308942856596914	64.19832732028989	64.67586681365705	63.18106600155799	62.432795311402565	60.18358928698169	60.18358928698169	59.43211795765416	57.7322651486148	55.47859884590033	53.968487058000946	52.45111875076159	51.58302530971009	50.06337382347455	49.29972638334206	48.53329948174692	50.026266673769115	48.5092268874225	46.980202913629995	46.21067920182277	45.437511536040496
		600.0	0.0	156.91046358621767	153.5895368784481	150.41252408695308	131.51122790125493	125.05375138225291	123.5718238928211	119.22680595334302	114.78844159311039	107.21330358749486	101.7855507496459	94.07050866109377	90.75747177693495	90.86105463956831	86.17000148465742	82.10682553325387	78.06424653576995	73.39723718918405	70.19863797753409	70.00866439592703	68.43105019057423	67.8825141612645	68.13756284188753	66.57463922666008	65.01108424487994	66.07558128328607	64.82769999687712	65.50174709111702	65.86998887487788	64.34992719631174	63.58927756121583	61.3039649452392	61.3039649452392	60.54080881755326	58.694569778279	56.40789143506004	54.87670256648768	53.339031666730136	52.334325850458896	50.79520847286963	50.022130154397914	49.2464794988	50.62760672756477	49.09125090050924	47.543692057945115	46.76520485661609	45.98328283745453
		650.0	0.0	153.88838354929163	148.290322058757	143.18698214772124	125.02056872907093	117.7647243247333	115.99755151468844	115.50670713957588	109.27298026026457	100.8070210995642	97.80110804385266	91.24893663948097	90.74076765104498	90.52990861993598	86.81338734211117	84.24669279546842	80.0676316660677	75.08999767842666	71.79162688344583	72.80240520570146	71.18229367088996	70.46139428047601	70.56402180895552	68.96063882126285	67.357799958368	68.28850657629995	66.84754790064127	67.20870945486247	67.41824998188655	65.86014919351547	65.0809000851646	62.74150895658068	62.74150895658068	61.96091185827757	59.90157872566992	57.566323646121255	56.004312777689414	54.43711840351491	53.23552091951913	51.66860428031046	50.88213794655138	50.093449832976965	51.31349305868227	49.75001092793241	48.17667349646711	47.38582112268606	46.59189437765893
		700.0	0.0	150.7493821718343	145.7914704231872	140.43499450254407	121.1356865132856	114.66967094936867	113.80914428872003	112.80168611611975	105.91734196762536	98.72183274322751	95.34414248682063	88.58482544764927	87.8396318448845	87.50827354246145	83.49089164019927	80.81902300917346	76.56950193549551	71.43900014300114	68.08110045857467	68.82572047156395	67.17258459489089	66.3605309210941	66.3873326201627	64.74811532827322	63.10873445613697	63.97878831904377	62.41760970120939	62.608765462278875	62.730073276632645	61.12643926366824	60.32390271103479	57.91238714302727	57.91238714302727	57.10694048889817	54.86831891528589	52.44702507344625	50.824575460090756	49.19420010433956	47.80437972025606	46.163336692270555	45.33828817557464	44.50993249481559	45.63420108560174	43.98431179117021	42.319088348066494	41.48003374831606	40.636276322237066
		750.0	0.0	142.5514895275062	141.1702938938546	134.38603614275078	119.68380894008834	115.7599322355465	114.18650686676064	112.73626737802523	105.29805092038971	97.80349446655165	94.12702967565514	87.20175784294213	87.83559084546378	87.41089203849738	83.16658850519607	80.41878302938602	76.12253384697551	70.88994028829896	69.1018262363449	69.67602934886226	68.00990679253694	67.14703578315245	67.1291528200582	65.47783724095667	63.82680215694176	64.65786793961189	63.0404105590484	63.14070224665974	63.216024881753206	61.6017187939571	60.79401613798814	58.36770125016683	58.36770125016683	57.55756026916861	55.25911724400972	52.82558616712671	51.19564551754038	49.55833806416578	48.114686323701996	46.467789855183916	45.64004912910416	44.809163050456355	45.88734692062221	44.232370414231795	42.56272843254533	41.721728032692425	40.8762079723341
		800.0	0.0	136.013401273253	137.84762535808255	131.1714022466408	118.93423915216694	114.04091266215595	111.76866878999644	109.87853755441478	101.88435741704583	94.0843779703157	90.09466931250032	82.99166532081915	83.39369646544853	82.86451467147153	79.89963626519997	77.06084448719855	72.70304780667848	68.90388076047775	67.03822195438435	67.39768731926476	65.70737877111448	64.77336458622901	64.69560242953087	63.01881500735914	61.342067659474374	62.12425630658803	60.41665277605759	60.385903683533705	62.0534710528229	60.41792298175104	59.59957571089713	57.14119304222729	57.14119304222729	56.320306196592284	53.926208553757235	51.45846336368628	49.80530565425561	48.1443897654006	46.60690268819345	44.933973559839146	44.09294051388042	43.248560214817786	44.26568519614792	42.58161162253156	40.88173864947976	40.025145110702134	39.163682078175825
		850.0	0.0	128.82178082572344	129.581113514714	123.40367124306239	115.46319515598157	111.27960607470527	109.87126079750603	109.06101516503261	101.96046508800511	95.31938002776155	90.96977291615674	83.66748678885469	83.82394776609208	83.1865236754574	79.92728004526681	77.00053117111722	74.11033747144573	70.17108978714198	68.2369603249932	68.39830274389436	66.69230094430877	65.69904460399904	65.56948859337908	63.87829602967543	62.18774633437802	62.925037928924276	61.15231663446536	61.01700961368102	62.5911598918311	60.94296223911305	60.11852015031759	57.6427994139288	57.6427994139288	56.816456625817594	54.353505416053494	51.87203134955417	50.21063267237869	48.54224017332719	46.94390612488533	45.26510999153987	44.42146801110527	43.57470287263986	44.538989422991904	42.850279989268486	41.14671089853482	40.28864005642548	39.425957738373405
		900.0	0.0	126.88579026982485	131.186619584658	123.773587812264	116.88029515481944	112.1392291192757	110.33685393334808	109.27867789166886	101.86828421106236	95.05381114889957	90.54630910152439	83.15523557184149	83.20201535938914	82.51580572813867	80.62153810778335	77.65661274755722	74.72920791462971	70.72639701125968	68.76123323675306	68.83369354557009	67.1204191518489	66.10046512457325	65.94767100620396	64.24981450549298	62.552881606906226	63.27014141570117	61.46805939647947	61.28592491171143	62.81840631132002	61.1643996291662	60.33716048576008	57.853490625863934	57.853490625863934	57.02464913637619	54.530775906275295	52.043051349717565	50.37791100619728	48.70613322285194	47.080645207902464	45.39922621162059	44.554424047236076	43.7066031009578	44.64736069977713	42.9566170351032	41.251451786868515	40.392755578126604	39.529568017148506
		950.0	0.0	128.97079508985792	130.82759328502473	124.1834032783587	118.85168616442219	112.65470724339028	109.8180397401374	109.6295465006431	102.85602393959853	95.54707286113626	90.5951424033297	84.41408683162109	84.15760976629035	83.3373731108311	81.04136764695949	77.96624802563736	74.93048676462644	70.74153529328039	68.68431363047735	68.49993907300549	66.76193047389604	65.6615510651567	65.44001922011341	63.718170504614775	61.99771988113974	62.657311782870174	62.29300173900299	61.981750900120794	63.3999712338974	61.72940477023342	60.89419741450508	58.3879043917979	58.3879043917979	57.55195942784475	54.97246383115586	52.467083028876694	50.791403175687655	49.11011678517872	47.41004898011438	45.72136652700989	44.873369836481906	44.02265590217075	44.899034080976655	43.202778148024244	41.49336739120239	40.63304744135744	39.76858296807006
		1000.0	0.0	122.30532627734522	125.16221235717013	116.96739699499126	110.73770758378642	105.45963651395142	106.65738423959984	105.99478529124659	100.09185707541052	92.43539532488663	88.60485527741506	83.64381418911336	83.15560484770405	82.2319595345842	79.62312277367992	76.45902725010139	74.77318531739105	70.43769704461103	68.30797602478843	67.92453416566912	66.16627051253424	65.00281986376984	64.72779688384385	62.986228901376265	61.24641519553332	61.86161105049716	61.38759685654258	60.964110824719334	62.28790580019637	60.596516378925756	59.750965570963764	57.21388915251296	57.21388915251296	56.36775770530241	53.697060578929374	51.16060035548052	49.46419807994681	47.76214229371414	45.975359486311206	44.26458955999569	43.40543529122032	42.543474982572725	43.36134388316106	41.64102936040154	39.90694838667143	39.034024971671194	38.156754682049254
		1050.0	0.0	117.52065427516081	119.94034717868487	114.74644873578093	111.22975215903908	106.92513450540487	107.62539963788244	106.6592864466025	100.36308033252391	92.49836798201876	88.46968477650964	83.37465608227522	82.76165196424304	81.78226117362844	79.00535659088169	75.79330805028042	74.04443367068683	69.6266183041975	67.45573467275423	66.96121965331064	65.19041832530074	63.99063983245866	63.68518573442123	61.93099841268868	60.178638975129665	60.76907011728613	60.23169268463273	59.74285401666632	61.01330955202875	59.3075715361831	58.45481091499882	55.89592768082025	55.89592768082025	55.04245745412419	52.312654392194794	49.75249926570234	48.03989986338976	46.321268835534624	44.47598528228586	42.74665155346125	41.87796496077396	41.0062897495023	41.78900844704062	40.04767496016615	38.291579155616844	37.40722970917819	36.518227238088535
		1100.0	0.0	110.46168597784987	116.28974126074262	111.51486619136523	110.37630599744331	105.24634223147005	105.33336568391294	105.46481999001877	100.07484721635039	91.90578176002614	87.58720453476818	83.6979055374233	82.89789922732368	81.83501501425242	78.8081655808252	76.92323947441061	75.08373219837229	70.55136951284392	68.32502565325535	67.67969967151375	65.89471580594297	64.64882241619938	64.30407817647847	62.537148986407104	60.77266100867198	61.33012530490716	60.71453849898567	60.146941165526016	61.34865977927635	59.632148776739	58.77423962363812	56.20088983178218	56.20088983178218	55.34293191283348	52.561355036453676	49.99069517402359	48.27204418789831	46.54815917758155	44.6595450066104	42.926852915942916	42.05683035593811	41.18405612503368	41.928672499826014	40.18555333022669	38.42868403196983	37.54434730779544	36.655635617545386
		1150.0	0.0	104.26354728300076	111.09616998374742	111.8293733622768	112.53076414576222	107.78280541559137	106.97687156795924	106.54582371978013	100.42388886081046	91.872012086811	88.58371274607497	84.4196031098734	83.39168923400382	82.22674388471293	78.89555521776279	76.89712988502585	74.94474230307765	70.26593976802923	67.96768864760494	67.13151033741175	65.32566269338508	64.01875649008801	63.62294238448032	61.83609949651525	60.052186585578575	60.567982658931726	61.26407069786005	60.60075590449017	61.71977547116156	59.98942778504731	59.124904387079965	56.53296224004087	56.53296224004087	55.66923384252191	52.824068607846364	50.23990560670968	48.513464889076026	46.78280536802839	44.84161180659395	43.10458619797105	42.23283296965385	41.35862893327864	42.05755710658428	40.31213855020938	38.554254985155566	37.669917823404454	36.78155810771764
		1200.0	0.0	99.72699058623186	106.14269920860296	106.31668544274774	109.90898796025098	104.7210670989088	105.06992198461396	105.84444045309154	99.35786348424472	90.61365953326752	87.13184926198925	82.8298805726703	81.6850720485229	80.46713121614644	76.9745751962485	74.91421570826326	72.8991013955183	68.1353048303351	65.79389911424705	64.84529528327198	63.024457202907094	61.6787353466791	61.25109988133561	60.832960135515314	59.03675616283926	59.529410570489276	60.1483433803822	59.423258614504334	60.492285480749665	58.74817552774033	57.87677632069637	55.26419981330006	55.26419981330006	54.39358239527052	51.49342412769098	48.88760144423401	47.14650709058104	45.4009755217611	43.40657234833763	41.653226938270116	40.77314052914717	39.89047473363005	40.55691846086442	38.79327452956072	37.016423543159384	36.12228623823663	35.22389250841721
		1250.0	0.0	98.25403870082276	103.6509846371149	107.81852123214564	110.2764812907798	104.30331974493436	105.55568860314989	105.9303139313117	100.3319950447995	91.29428396149324	87.53035452222191	83.02948338406593	81.72169860161003	80.43024624269258	76.71864521947249	74.57609943715786	72.47929508519873	67.60822233253289	65.21418968405305	64.12898525354986	62.29222268931057	60.90220754331026	60.43787455560382	59.982786947959525	58.171409690385445	58.63439201499245	59.155000084404364	58.35219108368673	59.35763499767354	57.59742356275951	56.71805560533233	54.08188233787568	54.08188233787568	53.203496832867025	50.23851065496494	47.60943759258303	45.85294625311196	44.09206644314377	42.03727807746002	40.26785687997709	39.379678196275066	38.48887394967215	39.11573284395412	37.33475647112438	35.54019430111624	34.63702922663387	33.7294747674544
		1300.0	0.0	94.56211336319214	101.63605788335593	108.5761993928945	111.9556601884367	105.41305645259725	106.2554301893043	106.37243753342295	100.43492932220431	91.2192717343526	87.28420096654654	82.6619183955295	81.25450425933418	79.91787879444452	76.07101279626224	73.87726365694697	71.72933990067192	66.79017511849305	65.6965956663919	64.52977800781903	62.684090275112005	61.26855314140087	60.78303938183235	60.306790870625505	58.48773956024164	58.93346327769948	59.3979685838522	58.552532271796146	59.521881442435266	57.75493637621851	56.87236260748703	54.22723415323562	54.22723415323562	53.346089793170094	50.35272219372997	47.71745939843294	45.957488073687784	44.1936700126058	42.116431195361955	40.3454400523636	39.45671114540944	38.56551872808319	39.17279301414637	37.39142254411244	35.597165375178136	34.69442875122584	33.78749484449579
		1350.0	0.0	93.8816478857921	100.45155434102914	106.76251156630666	109.77427001527755	104.49126206439905	105.07385634982582	105.02438937177546	98.86527342030986	89.53313500367526	85.48092926165415	82.1124004364098	80.62668477962542	79.25444065383498	76.62427979418088	74.3886500950438	72.1995896066957	67.2069130723147	66.07840532193035	64.8460630485384	62.992969831121	61.5568089155041	61.05427839330182	60.56103319466079	58.73560585645229	59.16757938649638	59.587262995999666	58.70763109311123	59.648228420963676	57.875697422004095	56.990462568800844	54.33789315003255	54.33789315003255	53.45445365024997	50.43812676288684	47.79769149473468	46.034800485156815	44.26850548722056	42.173226926222526	40.400881158949346	39.511666578806896	38.62012073555462	39.21182720162565	37.430067334211095	35.635991092480836	34.73356994442613	33.82710809301509
		1400.0	0.0	90.9691424082489	97.27791448427436	103.2305231185026	106.01288296995868	100.55638696484183	100.99598256593168	100.84820056754735	94.55447926630805	85.15240661128392	81.0185133302943	77.58189974880571	76.03822380422315	74.63892671870644	71.91289793203134	69.64071110591976	67.41278728840102	62.3628899358326	61.19406811781438	59.8800009696813	58.01290976494813	56.544769123940036	56.01654823257759	55.49664747950469	53.653988421576976	54.06653141037684	54.415595058904266	54.817635774891954	55.71637586477105	53.923704722101796	53.028075332581096	50.342909582012176	50.342909582012176	49.44809895308845	46.35778761180207	43.676291983024356	41.88409227054802	40.08676052814814	37.909131514693975	37.549566289861005	36.646966237447295	35.741621956069665	36.303865693405356	34.491835805155105	34.16712980296008	33.256317403340624	33.86073348620904
		1450.0	0.0	88.88857118978126	96.58202780336903	101.46781645898282	105.24647341507553	99.26106861951932	99.31677958175477	98.92364558995392	92.30179690831062	82.72600323708235	78.4207840690148	74.85116548045016	73.20310135191444	71.75596714333398	68.87223548981919	66.54280999804142	64.25668629387133	59.12654262974376	57.903404795731795	56.48324222925032	54.600945214321584	53.09516421265902	52.536334092690154	51.98517246179162	50.12593072210798	50.514589326212345	52.10396606727509	52.42559104289642	53.27419187450424	51.464424011102366	50.56016847219701	47.84875488940534	47.84875488940534	48.29696933856395	45.157951291537614	42.458381586028935	40.65422469876089	38.844980087404906	36.62222816920265	36.228379752750115	35.3192372524643	34.40730475512239	34.94029633180687	33.11421842170194	32.75132127273686	31.832831633835955	32.40500164495823
		1500.0	0.0	87.45231888632462	95.01927462909283	99.73083698781475	103.39832771425752	98.8410067051861	98.76919432391705	98.29463575869869	91.56357234646015	83.27919974609823	78.89882774476446	75.27305406783933	73.58316356277352	72.11703684405674	69.17405310172407	66.8238386760533	64.51738824718535	59.360730445991834	58.12064418456523	56.66892628077582	54.783001781867	53.26733720302459	52.700401057345466	52.1411655837809	50.27892505724769	50.66107124549746	52.22401672744627	52.5239917086482	53.358851672952376	51.54646576187987	50.6409789628019	47.92619218394036	47.92619218394036	48.36745062885482	45.217676048571725	42.515919156607666	40.710615906271755	38.90048685970587	36.6697623810769	36.268518525750046	35.35930984083721	34.4473885644863	34.97299506719956	33.1471552873502	32.77696226573096	31.858787473142755	32.42327426388854
		1550.0	0.0	86.8518291108624	93.92348768878513	98.01785220369788	101.32793880918823	96.50820529661212	96.24193500700727	95.64018557653381	88.73646850761202	80.3556278399129	77.20619741329189	73.49251464855517	71.73408076599172	70.23648134063859	67.19036590403417	64.80268967052343	62.45826813849083	57.249348494222716	55.974148172942854	54.45402611853375	52.558346604922576	51.01852931396556	50.43195559775212	49.852682435837	47.97993938121765	48.346739988393125	49.84615623701187	50.08962457114969	50.889452896451544	49.063322348294456	49.475077379117444	46.74599100688843	46.74599100688843	47.17071373316256	43.98405273155686	41.26700808558082	39.451364659329755	37.63073868849134	35.364412259916534	34.93729635053177	34.022004891013545	33.103898118117485	33.60834705250006	31.76915335417666	31.369356808466193	30.443739751037832	30.984499135877638
		1600.0	0.0	87.69088054688547	94.39232033002041	98.0417920201054	101.1044135675979	96.1071555772399	95.7142487868821	95.03178388405343	88.01934021569478	79.57787817700599	76.36945487186824	73.92204961281605	72.12161323985625	70.60487261859211	67.4993249812104	65.09069165842863	62.72581135440698	57.49007508406066	56.19795886252619	54.646467017175496	52.74707615582851	51.19739891628423	50.60278845715631	50.01551858326487	48.13973679900566	48.50013377204182	49.973567781258794	50.19574149320653	50.98207728790467	49.15335513627239	49.558293216689094	46.825743519335695	46.825743519335695	47.243596259993225	44.04620387434787	41.326959130858164	39.510177818910456	37.68869031261425	35.41457951777534	34.98023143756493	34.06491398249833	33.14686321699903	33.644068010904924	31.8052244446053	31.398352507808124	30.473124155922687	31.006365522087016
		1650.0	0.0	86.98151238148928	93.62079008211275	97.18479799500838	100.19356604943593	95.15431029352112	94.72846121849904	94.02349139180052	86.97984302388815	78.52080875530848	75.29266138909179	72.82853348816323	71.0151301135197	69.49234661627864	66.36553153588957	63.948852011689354	61.575460001399435	57.61025553140695	56.309648560026076	54.74242701621173	52.84114909971678	51.286513065480385	50.68787122469528	50.0965904261595	48.21926113280762	48.576458461177474	50.036910102555865	50.24843032042274	51.02802454459998	49.19798212917493	49.5995143363918	46.86519842188119	46.86519842188119	47.27961915694042	44.076822442950856	41.356449075637194	39.53908107082639	37.71714611258869	35.4391251575709	35.00115924285407	34.08582230394967	33.1677933522057	33.66138163512655	31.82270200935655	31.41229341773872	30.487254829036715	31.01674356121699
		1700.0	0.0	86.27304918176553	92.85039173001904	96.3292653856432	99.28448483753749	94.20341711225481	93.7448574885818	93.01755191354991	85.94291152359725	77.46642924463602	74.21875	71.73807385335938	69.91184453683817	68.38308698736903	65.23525074456063	64.09464825770264	61.7110046090945	57.73032830366277	56.42120782406325	54.8382252576549	52.935038825321804	51.37542410549902	50.772741802531414	50.17744129786161	48.29854523520793	48.652544220798305	50.100018736091535	50.30088064981013	51.07373612906132	49.242356685202516	49.64048460243012	46.904378776209036	46.904378776209036	47.3153693477908	44.10714157344163	41.38561994927376	39.56765304678767	37.74525915644742	35.46331541091163	35.0217301972902	34.10636929443195	33.18835787764436	33.678333218915526	31.839809826530995	31.425864999545272	30.501012980674435	31.026753192686265
		1750.0	0.0	85.01357936302496	91.03606227334114	93.81670459584637	96.3670386587453	92.49130030067518	91.74885219796671	92.24803948240181	84.87849997710605	77.57143887820813	74.14775771622298	71.5317261574082	69.60868450830701	68.03555811742639	64.74814201713274	63.54881448480362	61.11551865374974	57.058452147176766	55.70652832263749	54.042899001550786	52.12904889558069	50.54267607952356	49.918349380680326	49.30128907740426	47.41250161391913	47.74955412433546	49.12766184863478	49.269437568298734	50.005299529693104	48.1632868558233	48.54243225478222	45.79046686377971	45.79046686377971	46.18194143552635	44.254389855652846	41.526816321823034	39.70566157687637	37.8807909287555	35.579025991887164	35.11931415516091	34.20376190365471	33.28576975946495	33.757730248037454	31.919864364514705	31.48823715181916	30.564266370482606	31.071322019934243
		1800.0	0.0	83.60996645509871	89.51067670790084	92.12418000642916	94.57068470455742	92.1189898297035	91.25092755294283	91.66899328877412	85.54976009719167	78.15263691775593	74.64992765324273	71.97389254148268	70.00842916692366	68.41585406358377	65.0685115319758	63.84444100777022	61.39023240043022	57.30160833527942	55.932468570016276	54.237117070060904	52.31922911290007	50.7227367242425	50.09027976720117	49.465137046116205	47.57303528476346	47.90374798098786	49.256135762900996	49.3767062248483	50.09922084876142	48.25440672212265	48.62681398473026	45.87110763674866	45.87110763674866	46.25579981798899	44.311341269670876	41.5811929410868	39.75866704184819	37.93271514225513	35.622915057355776	35.155933969196326	34.240269359351785	33.32225062401312	33.787026419298385	31.949361291318393	31.51065638949759	30.58701192247695	31.08661882420906
		1850.0	0.0	80.81195323022584	86.47166952082902	90.50099110558398	92.59962944753305	89.88771923103357	88.83170154530706	89.12532604328514	84.18968670509908	77.99340206544368	74.35235622127693	71.56978967495219	70.81124124460433	69.17929789562729	65.71095435719795	64.43696573169521	61.940349076595254	57.78770368484365	56.38378564263183	54.624495252413425	52.69822864111285	51.081202503585565	50.43234290347855	49.790897232675505	47.8918940816152	48.20993153356841	49.510896814598375	49.58894465122525	50.28477517575077	48.43411897976182	48.79305738901311	46.029530194905995	46.029530194905995	46.400668338415905	44.422109098268365	41.68652414877221	39.86107667908798	38.03279293016393	35.706714591224625	35.225151761825906	34.309194838478525	33.39105807644656	33.84149597131457	32.00411410066676	31.551235292624174	30.628193240324972	31.11294073211398
		1900.0	0.0	81.2115450099509	88.04282169036483	90.73594388288441	95.30515954433231	91.85907269929426	90.29815958074362	90.2741351090397	84.90122213025603	78.44975165336487	74.5883077143069	71.63716679013905	70.75084212765523	69.06307960876099	66.68100935001254	65.33093338083044	62.76910193821238	58.517930326721455	57.060877535527396	55.20427835546041	53.26462298041631	51.615981852114004	50.94211686506248	50.27582593203116	48.365730220264545	48.66475032247228	49.88856278878113	49.902471019179245	50.55826980591961	48.69819889914381	49.036936671572	46.260753432576784	46.260753432576784	46.611571749770064	44.58104001353157	41.83651302557874	40.00619065355457	38.173942980666816	35.822851966666605	35.31927470352738	34.40269151138716	33.48419723467447	33.91319273602752	32.07590501657681	31.60168812613943	30.679407917755427	31.14194738104513
		1950.0	0.0	80.52117677130538	87.29435902965075	89.90620557464524	94.4260486345187	90.9391146857212	89.34746641994514	89.30227961838055	83.89819333929616	77.42757494898615	73.54771113156598	70.58120818985886	69.6818749991532	67.98853242216693	65.58577488772924	64.22679688523202	62.90785836586821	58.63994841471301	57.173915344624554	55.300915840883924	53.35892591350706	51.70491164767643	51.02682697370542	50.356344339903764	48.444306709504076	48.740154988644115	49.951099377623706	49.954267594589204	50.603390162694005	48.74166789914635	49.07703741512021	46.298627974543116	46.298627974543116	46.64605920471981	44.60675753569597	41.86064031761205	40.029442848560194	38.19647517218223	35.841137228549734	35.3338704867621	34.41715882044372	33.49858176702847	33.92400945878762	32.08669476102257	31.6089089795469	30.68673731187284	31.14558331714281
		2000.0	0.0	76.39144916315149	82.82093237753018	84.95128433451585	89.18204334438467	85.45394926023313	83.68222754933144	83.51383096824088	77.92720935031065	72.66223239838186	69.94652848390632	68.13643932680145	67.13009392825343	65.38979831101622	62.82956768018286	61.40627208208456	60.02202269759749	55.665358118529404	54.14920800915938	53.414267836681844	52.6914667820302	51.004184386728184	50.299966630527315	49.60332499688171	47.678146911540615	47.954415160954646	49.08535428048433	49.019979899321264	49.62668836563383	47.75189523565781	48.06559704303277	45.26821394201821	45.26821394201821	45.59350167937858	43.4902237994367	40.726104259583316	38.883362368511015	37.03920340435597	34.642875820529056	34.1046941294177	33.18241885560397	32.25833183963172	32.6572808309826	30.80855983844735	30.297186271238537	29.36904602578941	29.798943031144052
		2050.0	0.0	73.91407805056338	79.6918112790877	80.97943968080894	86.34862243260122	83.6487873310782	82.91182797016529	82.44466535891993	76.43678110884332	70.91757047188375	67.9796592002581	65.99491377865785	64.85965647779172	63.06201593528771	60.313857679287054	58.8143160120136	57.35321459631964	52.891881647880645	51.31776952323986	50.46068833017724	49.70755450936921	47.981059619061014	47.245940399499155	46.51804838051784	44.575838715291795	44.828914664370295	45.864111636287916	45.71402208406046	46.268441474567005	44.37394286320176	44.66049647199763	41.83285978785093	41.83285978785093	42.129840254675486	39.93538290868144	37.137445185749804	35.271611778008165	33.403817566828934	30.935696502700623	30.347807663520324	29.4114939866759	28.473063888370746	28.833209182388458	26.953316361267166	26.383430553490285	25.437726057406227	25.82305200958158
		2100.0	0.0	74.19880444003287	79.54774510181856	80.30573595902032	85.39021328984299	83.98058557956702	83.02060880831294	82.41301734004618	76.20675418370404	70.56812367150137	68.81459860061689	66.7319391408691	65.52636583705393	63.696862733824155	60.849518362856934	59.31069578441029	57.81089757607179	53.296973198468194	51.69531562050316	50.7834000460593	50.01692894884961	48.273448618231434	47.525360418781474	46.78461681333267	44.835707048014925	45.07947849057074	46.07695067322192	45.89500071471866	46.42989922186923	44.529855950933204	44.806587096174106	41.97154657824349	41.97154657824349	42.25868799835644	40.03813383455578	37.23515539342325	35.36662241164227	33.49668319099604	31.016562461051922	30.418313771420433	29.481797585779756	28.543330494266936	28.893401715808594	27.013986368336017	26.434440273766615	25.48944926495052	25.86446133248723
		2150.0	0.0	70.81498181390774	75.88864948142228	76.25836995255727	81.12909620212277	79.53268762177359	78.43280884374126	77.73057638605123	72.7223503908772	68.2689431054525	67.65933390655692	65.44805444680898	64.14834461825151	62.276046272392186	59.29189906601604	57.69767849377007	56.14234818879476	51.55182672773613	49.908654471850106	48.91109220837676	48.12323046143003	47.557967128577026	46.78803302675215	46.025464877213345	44.064476626937456	44.29253524685798	45.22576124052755	44.988080176263296	45.48888111517586	43.57717856230427	43.83650271564565	40.98471148468903	40.98471148468903	41.25408814851351	38.9809954053605	36.16263706954168	34.28436250292523	32.40508377048649	29.89187380968193	29.26889893498271	28.327929357256096	27.385084129610615	27.714027269244813	25.825663275700023	25.219450606310392	24.26986517584311	24.621773377878235
		2200.0	0.0	71.81171508072798	78.5902583931146	78.20234451607924	82.67666756362814	80.79231739006421	79.49564924686737	78.67116733112529	73.49083455442367	68.93372228529253	68.23537926268426	65.95717252611988	64.60955142139251	62.715168900669184	59.663255604050235	58.04212841379197	56.46033195927663	51.833258754433814	50.171196906533446	49.13667311256974	48.33970695045901	47.75922497239496	46.980364142570956	46.20895780157616	44.242995266272004	44.46484977438101	45.372925543556	45.11378436048057	45.60158236477994	43.685762981110614	43.938551133600924	41.081244395684315	41.081244395684315	41.34408415372687	39.05314379505906	36.230984325297364	34.35064891179249	32.469706259082386	29.948275128180267	29.31839673430277	28.377225346627853	27.43429683429161	27.756618887762983	25.868492454816508	25.255927365085437	24.306806263136117	24.651962615783845
		2250.0	0.0	70.81778837402318	77.06748098311131	77.77223500417888	81.72195094226855	80.95500082394749	79.30445620640462	78.25751150133343	72.75715858965913	69.3137309062752	68.41804083160851	65.9893803632087	64.53334063999766	62.58861806192924	59.381311541925925	57.6978584583753	56.05433318440847	51.34110623591674	49.63402854092277	48.51036012844082	47.69111045707701	47.07319317739141	46.27211403142243	45.47854487140257	43.49958526767073	43.705899369639305	44.5504530442819	44.2358025607059	44.689931823827315	42.76182489033883	42.99744900858509	40.122614379332596	40.122614379332596	40.36797264797637	38.0245832231452	35.1867343649347	33.29656006331796	31.406272669393022	28.85243230340993	28.198493708959806	27.25304664760352	26.305947026370532	26.60773461260384	24.71121287216878	25.341967358339847	24.393828409883266	24.722091832046548
		2300.0	0.0	68.81411197165656	74.90994648981152	75.38653838466077	79.21405184875763	78.34024282270245	76.60782565099449	75.50632181630677	71.2643076856889	67.72965600021014	66.75384775821328	64.26216466192207	62.759557627418225	60.793049919481675	57.5163049521859	55.804206821249956	54.13169048371941	49.37749546105618	47.648070381331415	46.47788645245538	45.64673436375357	45.00830329049335	44.194840216542666	43.38869236988832	41.4021801850364	41.59943100246831	42.4062138688003	42.05715928282616	42.490136979077256	40.55293124335067	40.777453244539146	39.081764109619634	39.081764109619634	39.31636286554244	36.93911065464338	34.089789305970456	32.19214851456923	30.29452137761511	27.717337642217622	27.046745301689793	26.09745728850347	25.146512842213955	25.43469957478029	23.530082361697517	24.131724364744496	23.17903798427836	23.491862755749853
		2350.0	0.0	66.14285214533828	72.03695696780402	72.21212389565888	75.88192442939771	74.86890603450368	73.03001719853685	71.8579679279009	67.50467048391597	63.8964026812357	62.8538286231161	60.30693676071211	58.76209781629467	56.775635066612686	53.43265208606131	51.69231962186378	49.99052092029962	46.39115044247788	44.633894040321245	43.40547334768843	42.55934816185912	41.89502841688588	41.065896359205944	40.24379654906836	39.42870826744347	39.6141570085525	40.372102453628294	39.97912384168053	40.385299762463156	38.437062651747695	38.64767509539193	36.92656013224159	36.92656013224159	37.14653282643637	34.72125579722566	31.853980701532258	29.944302281714116	28.03453003646391	25.420746617180264	24.724752065803738	23.768501027367936	24.03515559789441	24.306878487234375	22.394746589044512	22.96155026204098	22.00479629982926	22.29928979277443
		2400.0	0.0	65.21936827984248	70.58579299442792	70.06943412917158	73.38377295074801	73.62315255736323	71.50126712440407	70.15105207337491	66.88499458596631	63.07591546574748	61.86380861210656	59.18469430926051	57.54472719437503	55.51260444284672	52.03159803692702	50.235387680889595	48.478170483352564	44.794705943996526	42.99610060680522	41.68666888584856	40.819846728203814	40.12103438195032	39.27111205631975	38.42820942858709	37.59228744263249	37.76329693291245	38.4617634183697	38.015533352751824	38.389505351748625	36.42805659690012	36.622090926925736	34.87105937552835	34.87105937552835	35.07376335887925	32.59319821873921	29.706717963510673	27.784567993534697	27.05171833182722	24.40835177213163	23.6904257424687	22.73066765316216	22.9785233867636	23.231053725786737	21.311958531175087	21.83851024470744	20.878189418530592	21.151630913310697
		2450.0	0.0	64.55521496759421	69.87212319890644	69.28058317515845	72.55769079121406	72.76522002530079	70.617345396182	69.25014427607725	65.95766451361646	62.130484144099846	60.90267485000503	58.210315080435215	56.56037663541196	54.52334664388252	51.026766491018215	49.223936008394546	47.45990940569823	43.76573784341987	41.96158102056611	40.6402004212575	39.770255241508345	39.06595804268189	38.212687501881014	37.366343646963536	36.52687849434779	36.69531045598955	37.38284582432829	36.92637858515736	37.29394925817138	35.32962387390008	35.520232231583904	33.76251592609487	33.76251592609487	33.96148583996906	32.64397655838283	29.755213857328684	27.831843409431233	27.09539365570193	24.447863670134407	23.726648581202006	22.76677089296305	23.01153036935631	23.26092557713238	21.34189505300099	21.86212270367909	20.901992963345606	21.172220670379534
		2500.0	0.0	63.89081566743081	69.15843696362089	68.49185110535291	73.38844578239942	73.44810962612783	71.1965503103141	69.76523449484004	66.38216341222845	62.49909788044072	61.224909750445924	58.49680766163577	56.8215654313686	54.77227555284344	51.23970551709813	49.42250588265971	47.64443161678929	43.9291346127142	42.114832014434384	40.7746370030105	39.899887005022045	39.18786479681985	38.329933738179975	37.47899844813526	36.635011163284524	36.800456119255614	37.47590003054407	37.00884909763368	37.37020577030434	35.4033998043034	35.590903509823825	33.827854905034776	33.827854905034776	34.023708647495035	32.69484407879299	29.80372318434646	27.879084501807736	27.13900647057355	24.487243777063615	23.762715266567202	22.80269870392139	23.04435794625401	23.290613982471807	21.371612622714007	21.885509091347735	20.9255542697311	21.192564824715653
		2550.0	0.0	61.229883645524865	66.30265182568901	67.17468744132866	71.76678353393274	71.58227397296828	69.14800049361531	67.60134363264375	64.04804003133974	60.0542367262992	58.687454138401264	55.88408587837302	54.15410603649432	52.0776428088511	48.4631964113669	49.0237286060873	47.19604225989999	43.40547334768843	41.55467386026194	40.14583333333333	39.253361344537815	38.51258972063244	37.63718373891928	36.768905382105636	35.90769911061456	36.06170380724518	36.69035395716528	36.181490529290535	36.51804531812571	34.54066034059182	34.71555977863272	32.92976672637979	32.92976672637979	33.112691343617676	31.734446769722837	28.83009252736609	26.897353152376443	26.139477676831877	23.462519605780766	22.71982966482778	21.756482643962396	21.982950363152927	22.213673364507905	20.287953084027546	20.76911682086896	19.805667962182564	20.05549277788672
		2600.0	0.0	59.22937917087924	64.15841678869604	64.81805164858129	69.31278396188765	69.03514493534347	67.99770807596323	66.3522230792654	62.6543984146572	59.8846391421694	58.40846671374898	56.7792776955341	54.97140961865035	52.85650933492467	49.130981569365915	49.64499843623044	47.77319877343682	43.91580757742008	42.03296037539447	40.5658797715722	39.65827181522709	38.89354728296492	38.003484362875	37.12077717154617	36.24537115855706	36.39035559159202	36.9824988667806	36.441201401098375	36.75901523348496	34.77321808566105	34.938766858961706	33.13604071227428	33.13604071227428	33.30959402996567	31.89642046123305	28.9838873126699	27.046673118930904	26.277636936802313	23.587212265054298	22.834419409027337	21.870441149802737	22.087697064139885	22.309094349839594	20.383121675282332	20.845526914303818	19.882481549573363	20.122789782461687
		2650.0	0.0	60.37320882736024	64.91548974834144	65.10188042374189	69.35912404851057	68.89926613608105	67.73346194417469	66.0051699360488	62.18777047932137	59.3436876534457	57.80496103813331	56.12644382183429	54.28253999390667	52.149425300268696	48.371187219369524	48.862761726547284	46.96925949661895	43.07847412370194	41.17931229762604	39.68152428650652	38.76581424021355	37.98795180722892	37.0897824596275	36.198979109129816	35.315479541438194	35.45515451793033	36.02533790194747	35.46388641417831	35.76969425408395	33.77827559087774	33.937629171458795	32.12307873801699	32.12307873801699	32.290154359239175	30.851134003901304	27.93037013846186	25.987835328514734	25.208695850309116	22.502390801833478	21.738624487173873	20.77182634763025	20.980464992003448	21.192990667972616	19.260802727898458	19.70398929415109	18.73743628161854	18.967452644673426
		2700.0	0.0	60.37320882736024	64.91548974834144	65.10188042374189	69.35912404851057	68.89926613608105	67.73346194417469	66.0051699360488	62.18777047932137	59.3436876534457	57.80496103813331	56.12644382183429	54.28253999390667	52.149425300268696	48.371187219369524	48.862761726547284	46.96925949661895	43.07847412370194	41.17931229762604	39.68152428650652	38.76581424021355	37.98795180722892	37.0897824596275	36.198979109129816	35.315479541438194	35.45515451793033	36.02533790194747	35.46388641417831	35.76969425408395	33.77827559087774	33.937629171458795	32.12307873801699	32.12307873801699	32.290154359239175	30.851134003901304	27.93037013846186	25.987835328514734	25.208695850309116	22.502390801833478	21.738624487173873	20.77182634763025	20.980464992003448	21.192990667972616	19.260802727898458	19.70398929415109	18.73743628161854	18.967452644673426
		2750.0	0.0	59.04665608520259	63.4929213099706	63.536517789516346	67.73152530625735	67.21071111460668	67.48021014652274	65.66840232428017	61.73035323932142	58.8113378287273	57.20979608957403	55.48173954920025	53.60159430645398	51.449991767786166	47.61872915210848	48.08807244641445	46.17275665849732	42.24835348485331	40.33281069058397	38.80449591580997	37.880688716719526	37.0897824596275	36.18353344768439	35.284670430568674	34.3931238517566	34.52758170548637	35.076188318964434	34.49487019247234	34.7888882388054	32.79184303113463	32.94511875444966	31.118891201086978	31.118891201086978	31.279617721503097	29.81523026102386	26.88639918556924	24.93868371926422	24.14969596342454	21.428004024038945	20.65359141068696	19.684108341575936	19.8843484481853	20.088226633340444	19.329002484483286	19.759856139733444	18.793523526524936	19.017293243955812
		2800.0	0.0	59.04665608520259	63.4929213099706	63.536517789516346	67.73152530625735	67.21071111460668	67.48021014652274	65.66840232428017	61.73035323932142	58.8113378287273	57.20979608957403	55.48173954920025	53.60159430645398	51.449991767786166	47.61872915210848	48.08807244641445	46.17275665849732	42.24835348485331	40.33281069058397	38.80449591580997	37.880688716719526	37.0897824596275	36.18353344768439	35.284670430568674	34.3931238517566	34.52758170548637	35.076188318964434	34.49487019247234	34.7888882388054	32.79184303113463	32.94511875444966	31.118891201086978	31.118891201086978	31.279617721503097	29.81523026102386	26.88639918556924	24.93868371926422	24.14969596342454	21.428004024038945	20.65359141068696	19.684108341575936	19.8843484481853	20.088226633340444	19.329002484483286	19.759856139733444	18.793523526524936	19.017293243955812
		2850.0	0.0	57.71733166976759	62.06841429301753	61.96975106419531	66.10444608021322	65.5236905282218	65.75184995585458	63.906827586929275	59.91710802811386	56.96425437247813	55.33401629289878	53.58171224892606	51.6827499730118	49.520879040974265	45.66040040718089	46.11711597401811	44.18880205500837	40.24379654906836	38.317891045543035	36.768905382105636	35.83951189610516	35.039184337919245	34.127066100985346	33.22222222222222	32.32456806571773	32.45479244170205	32.985350473291106	32.38685448943812	32.67019617979821	31.813831057589507	31.96114726743022	30.12338078651633	30.12338078651633	30.27788802109731	28.788608353565035	25.851862143907052	25.048732211020045	24.252221040017965	21.521221258332766	20.740106177579925	19.770108977815703	19.964373175797963	20.162204157649814	19.396686135439925	19.81515786536986	18.84895292758212	19.06645250725927
		2900.0	0.0	55.71713354203796	59.92699725679803	59.61582788861692	63.66375575782575	64.57406368034817	66.15130440581109	64.15319634823048	59.94395961260984	56.8559001094375	55.11355315786802	53.2736222912894	51.31087970265927	49.11609540151164	45.16310008514449	45.582664903229514	43.6168630602611	39.6141570085525	37.660481856977064	36.06170380724518	35.118977651122066	34.29774267448234	33.372561652393095	32.45479244170205	31.544344651833825	31.66666666666667	32.16481602753165	31.536495027331554	31.80256244894627	30.932976742330947	31.07139186013321	29.216180933261246	29.216180933261246	29.361546486586274	27.836061349900238	24.888347010886335	24.07197798639527	23.262106209539766	21.66117186888763	20.86972027378699	19.898733526523635	20.08398135808654	20.272688342457656	19.49747327496897	19.897268173960086	18.93106588705773	19.139110251101627
		2950.0	0.0	55.04849708355381	59.21170090363936	60.72069380986257	64.558882143867	65.31680475740285	66.79122866286355	64.72394147176537	60.41644176762533	57.26831652513219	55.47631924386152	53.5980056912595	51.60758871663105	49.398622905806036	45.40589202985198	45.80978163272057	43.82814010841064	39.80114707772532	37.835882834635406	36.216909558754885	35.26876293249772	34.43921917859368	33.50882114988348	32.58593064034634	31.670458048936187	31.78982531268572	32.276028387877396	31.63679490712187	31.89675777322594	31.022424530816345	31.157766526060477	29.2964188718454	29.2964188718454	29.438719361795282	27.901331766117902	24.95030436500212	24.129975880952447	23.316250008498855	21.707930831985554	20.912952565996783	19.941573611125424	20.123800528103363	20.309450522196745	19.53092937512331	19.9244679999584	18.958212503159345	19.163090334963783
		3000.0	0.0	54.37879955883341	58.49554936744184	59.93891262238374	63.74877298124726	64.48066916967827	65.93773080684521	63.85342019001499	59.519437521837474	56.35412521393963	54.54800280378034	52.65774822913376	50.65798365924467	48.44364374840067	44.43642081899022	44.834606526436694	42.84656423060006	38.809370263834204	36.83905702250464	35.21047498584496	34.25967194475069	33.42576637096158	32.492611135078334	31.566925687215612	30.648613538287712	30.766083571428105	31.244169799409853	30.5971128258682	30.852242388927394	29.974183963050148	30.106897752626868	28.240317032219806	28.240317032219806	28.37974874337024	26.830298423715874	23.874840826866418	24.18820168952073	23.370573539794613	21.754778128493527	20.956230038614166	19.984425843906624	20.16362347088948	20.34620799337377	19.564341485932356	19.95160720036881	18.985269772320155	19.18697302962368
		3050.0	0.0	54.37879955883341	58.49554936744184	59.93891262238374	63.74877298124726	64.48066916967827	65.93773080684521	63.85342019001499	59.519437521837474	56.35412521393963	54.54800280378034	52.65774822913376	50.65798365924467	48.44364374840067	44.43642081899022	44.834606526436694	42.84656423060006	38.809370263834204	36.83905702250464	35.21047498584496	34.25967194475069	33.42576637096158	32.492611135078334	31.566925687215612	30.648613538287712	30.766083571428105	31.244169799409853	30.5971128258682	30.852242388927394	29.974183963050148	30.106897752626868	28.240317032219806	28.240317032219806	28.37974874337024	26.830298423715874	23.874840826866418	24.18820168952073	23.370573539794613	21.754778128493527	20.956230038614166	19.984425843906624	20.16362347088948	20.34620799337377	19.564341485932356	19.95160720036881	18.985269772320155	19.18697302962368
		3100.0	0.0	53.035943196279085	57.060401081323036	58.373146521491506	62.127872268225936	62.808741448579	64.23220868766134	62.11411929999598	57.727555673771676	54.52821871666112	52.69444287165136	50.78079233162177	50.01354501150696	47.77924953666709	43.71723918903353	44.09424732169109	42.08374778787086	38.01165086578426	36.024545905249454	34.36626481969866	33.40735251406616	32.56083746259099	31.619700956920713	30.686103523410225	30.90716699974609	31.018736772070373	31.472972972972975	30.803951102752468	31.046905933673806	30.159206357330497	30.285795896288572	28.40666396125966	28.40666396125966	28.539995491771673	26.966584233249872	24.004168034650302	24.305446108985322	23.47986170080237	21.84882583164073	21.043002007426942	20.070243441838763	20.243355712141785	20.41978218019423	19.631100879666874	20.005767532416538	19.039175741108416	19.234504074158117
		3150.0	0.0	52.36263909664002	56.3412583015906	57.58900608673106	61.31693834172552	61.972811353070334	63.38005534463984	61.245205799752995	56.83253485363527	53.61635480066605	51.76905041260504	49.84394403600122	49.06862660306044	46.82884750054317	43.968433778817605	44.3296905632699	42.30284177278045	38.20555284684166	36.20645029991357	34.527618859131486	33.56311612193822	32.70814401180189	31.76163973373323	30.82277886288324	31.03793544016047	31.146534637281306	31.588763236794886	30.90861388083761	31.14544009556704	30.252820031768035	30.376327138193627	28.490747204453257	28.490747204453257	28.62100930039759	27.035417033223894	24.069319321047015	24.364522398223066	23.534880237267526	21.896072878378387	21.08653965130858	20.11324942226576	20.28330476179268	20.456637774182028	19.664483757429714	20.032822514721317	19.066055999373408	19.258183119945205
		3200.0	0.0	51.01189592382517	54.89945043331428	56.017800193651816	59.693728077305906	61.90411834618639	63.191205505637825	60.968513022249326	56.42855445349861	53.13375269108462	51.22238882549882	49.246716377604635	48.43615879002388	46.17586261704223	43.261277189177626	43.60150813402869	41.55167102997772	37.41850503001084	35.40220357577229	33.69355207584369	32.720801007197934	31.853185202642578	30.89859713286313	29.95173810898427	30.15762046584076	30.26149494324192	30.684192916957635	29.985475626035047	30.211676491373954	29.31052164722724	29.42849926152197	27.531350067122546	27.531350067122546	27.655873947820872	26.046679405144484	23.072578492226842	23.354977643847977	22.516079305743553	20.858144725544918	20.038660987392856	19.062792632213043	19.22515489590391	19.390564086509443	18.587406889240853	18.93836930256322	17.968517364972815	18.151357712215507
		3250.0	0.0	48.9742065704729	52.72669008925962	53.65235373902143	57.25434585833918	59.40615609786979	60.64755626416884	58.374351966339	53.755597285602335	51.75600566681904	49.766731070640446	47.72875532321994	46.8751680176673	44.58808706293929	41.60551536316834	41.92016510859187	39.84067742820681	35.66081025144385	34.795537002064584	33.03588451761983	32.048939712245115	32.31240038565947	31.34094251755149	30.37755083384745	30.565582784198	30.66048147702278	31.046905933673806	30.314029029419665	30.52173913043479	29.60520912049762	29.713895631100346	27.796302449924976	27.796302449924976	27.911590211922448	26.264833078071018	23.27838382816898	23.542592534999034	22.691162276548518	21.00930537593789	20.17844750808527	19.200702294422303	19.353970891223124	19.5101798942844	18.696457753795578	19.02863707456459	18.058075138934946	18.23143080081427
		3300.0	0.0	50.91595131530829	54.307755945489525	54.80760196064471	58.19406838157067	60.19288630376069	61.328580622081475	58.98252074469255	54.259883677227585	52.199122442828376	50.157767734401816	48.07940946467675	47.19787164433635	44.89502112196758	41.87062161406201	42.169361898194865	40.07260517943123	35.86591268686076	34.98813039632868	33.207006330019055	32.2140839693071	32.46848244178075	31.49122114891	30.522142019156316	30.704158074619656	30.796031784111637	31.170231574528177	30.425734668610982	30.627214513281732	29.70539878648873	29.81095543383404	27.88627036159213	27.88627036159213	27.998448114010344	26.3388469510218	23.347955928061243	23.606046605361442	22.750310456010386	21.06023490852687	20.22546986963525	19.247010900781216	19.397225053668624	19.550343833204895	18.73299409025684	19.05886620552945	18.087990431169025	18.25816214119597
		3350.0	0.0	48.887156581227764	52.141366141911654	52.444521737542814	55.760420041503316	57.70400146803171	58.796971742678295	57.8830061042718	53.00088238014585	50.84883606156084	48.72811893321573	46.586236314443916	45.66147947463758	43.33035865253476	40.236919898300705	40.51093563655351	38.38373892577123	34.128803747705035	33.22919080731957	31.40943457923482	30.405374023315602	30.642960964476252	29.654567196766592	28.674479967085333	28.84461365472272	28.930396718576244	29.2791569301542	28.50948280347489	28.696764312018	27.762905685961915	27.86098623122286	25.919548946867064	25.919548946867064	26.023877886705574	24.33071430725283	21.32734213940944	21.567354228479356	20.698012378202485	20.097299115188207	19.248991480416823	18.267187303809465	18.407106946651275	18.54967659351382	17.71822265174924	18.02145662872614	17.047319773818163	17.20559405869231
		3400.0	0.0	46.841152506077364	49.9592277961937	50.06657539797017	53.31711339580924	55.21001580779285	56.26399837637629	55.31106736062549	50.347415833475885	48.152346281270496	45.9927928642022	43.81786527556695	42.87187919175938	41.78085702815336	38.61786922106748	38.86804566018822	36.70990528193567	33.59090113851392	32.66103754795842	30.78875245779069	29.769578326626416	29.985541114574055	28.98236946470087	27.987778672592505	28.143259121887873	28.22161968754353	28.539995491771673	27.74035294756176	27.911590211922448	26.96355175146839	27.05342168285566	25.0924335420355	25.0924335420355	25.188429752066114	23.45944891821539	20.442486864533052	20.66499595919883	19.782628787856563	20.261985403320594	19.401372610975372	18.416881383788933	18.5476546663258	18.68097308583147	17.838182436278526	18.122577922243444	17.147083222945156	17.295868569911047
		3450.0	0.0	46.15483383644482	49.22784760829853	49.27007663573455	52.500032973150375	54.37709398289571	55.418940965976596	54.45335076550007	49.46251762211825	47.25341762230956	45.081247465527774	42.895560113664175	41.94283496849626	40.847403442038875	37.67152506911195	37.91812612682582	35.75358741450271	32.62498798715429	31.690827337644066	29.81063658787623	28.788980042486212	29.001673651589808	27.995974330745522	26.998879562241623	27.151871332865234	27.228925321357693	27.54162691039306	26.735943336821986	26.90371334337318	25.952593744891793	26.04056482309959	24.075148208989305	24.075148208989305	24.169071912814076	22.430877973518076	19.410323239845027	19.62757945004093	18.741132596445535	19.20786777611859	19.452980936426073	18.467479731623005	18.595174097615423	18.725378309982048	17.878671111554727	18.156727233557366	17.180679349383745	17.32627267373222
		3500.0	0.0	44.775023266467194	47.7583776079402	47.670530511086255	50.86119955989849	52.70821052644822	53.727119518015044	52.73670236942095	47.691430674977404	45.45472174854956	43.25780007041163	41.05096277949112	40.08527033237714	38.98114252543657	35.78001095776481	36.020118940875854	33.8429071673179	30.69550612882816	29.75314041367182	27.857854651596444	26.831360637241577	27.038086707912626	26.027492875762228	25.02556764241036	25.173998309546295	25.248650808180166	25.550875746254963	24.73382315661142	24.89513881192881	23.93815653121778	24.02258391935036	23.16469852677105	23.16469852677105	23.253632766043552	21.4933919142498	18.464059195278807	18.67049552834591	17.775782050024258	18.218596721807852	18.450749339929967	17.462573313182286	17.583462026634727	17.706652850306785	16.849977263456353	17.11270080031313	16.13383864915351	16.27126457210437
		3550.0	0.0	43.384802280893645	46.27910180862691	46.06131315957629	49.21528004207525	51.03448560827454	52.032286247808436	51.017693923666954	45.91780030354902	43.654067301313795	41.4330224968814	39.205511208851284	38.22753804412573	37.11486730137595	33.8891652728102	34.12368372767952	31.93394194976962	28.768235375463313	27.818186840514013	25.908766230853445	24.877598093468436	25.079140594558538	24.06386179382487	24.20359262803553	24.34412524623241	24.41475635489432	24.70037203264359	23.866138897009762	24.018498670078102	23.05306161867302	23.13286376331018	22.261850219105774	22.261850219105774	22.345940459521834	20.56393442622951	17.525642943778923	17.72164223343014	17.922466226959838	18.341503182150678	18.56142634057364	17.570934054481704	17.685703536524517	17.802706584979035	16.937986920327123	17.188143206397076	16.20795731324454	16.339069166482137
		3600.0	0.0	43.384802280893645	46.27910180862691	46.06131315957629	49.21528004207525	51.03448560827454	52.032286247808436	51.017693923666954	45.91780030354902	43.654067301313795	41.4330224968814	39.205511208851284	38.22753804412573	37.11486730137595	33.8891652728102	34.12368372767952	31.93394194976962	28.768235375463313	27.818186840514013	25.908766230853445	24.877598093468436	25.079140594558538	24.06386179382487	24.20359262803553	24.34412524623241	24.41475635489432	24.70037203264359	23.866138897009762	24.018498670078102	23.05306161867302	23.13286376331018	22.261850219105774	22.261850219105774	22.345940459521834	20.56393442622951	17.525642943778923	17.72164223343014	17.922466226959838	18.341503182150678	18.56142634057364	17.570934054481704	17.685703536524517	17.802706584979035	16.937986920327123	17.188143206397076	16.20795731324454	16.339069166482137
		3650.0	0.0	41.983070775542146	44.788902653979854	44.44120151623052	47.56116111682789	49.35489435163413	50.33348423563234	49.2953634933479	45.58149590863809	43.23852512416503	40.949581636676584	38.66819645842731	37.654876922269125	36.52216350510257	33.23866579264654	33.454918611242235	31.23947428433633	28.03542471730978	27.068356284462535	25.129217166524892	24.088984758072925	24.27950935219524	23.25543602257121	23.387650370797992	23.52049000229034	23.587204483356462	23.856645753694252	23.005382229552993	23.149035182398244	23.29478885550366	23.368558580329097	22.48020192250997	22.48020192250997	22.55824498534249	20.74880092320642	17.69851374406693	17.882955080691033	18.072044110189353	18.467006637202644	18.674547958172724	17.681453311028683	17.7900296916621	17.900770308578373	17.027663234808692	17.26510575895721	16.283343577813703	16.408070359358344
		3700.0	0.0	41.277515471805	44.03932783389353	43.62664511126733	46.73064916678583	48.51255128720657	49.48227052148649	48.43262622279298	44.69573413164247	42.33920744388324	40.03825532368577	39.05986708351891	38.01668395690616	36.86788474672553	33.537879565394135	33.738164627906215	31.50285713652472	28.26888314546881	27.288226872060655	25.32569144576105	24.278524577540736	24.460248797972934	23.42950337955044	23.555881219085244	23.68285134422679	23.746617737042744	24.004168034650302	23.140733151630965	23.27838382816898	23.418079754342237	23.488798273131067	22.591549531559114	22.591549531559114	22.666534683061155	20.842985102634966	17.786296900489397	17.964901437668715	18.148064319689382	18.53086944594947	18.73215813841071	17.737646866695457	17.84309675891463	17.950675906535164	17.07323635675226	17.30426258845464	16.321610160485402	16.443115589724304
		3750.0	0.0	40.568619947882745	43.286552314733534	42.808850113608045	45.89761899540112	47.66831072618774	48.62966242383977	47.56865383429508	43.80879351810061	41.43882876021519	39.12600129772172	38.14072291182613	37.09159918086898	35.93837705259185	32.595875913607316	32.79404904893037	31.77007990024955	28.505599964979528	27.511134429854618	25.524802677201983	24.47054620132528	24.643395753658144	23.605828457312942	23.72632141007688	23.84737337361375	23.9081672397977	24.153728004167217	23.277933404884017	23.409533047527734	23.54312204067342	23.61076458920641	22.704467969192486	22.704467969192486	22.77637091403756	20.9384426747459	17.87506857517896	18.047795287302943	18.22499040133281	18.595552870916567	18.790545167225417	17.79453557183484	17.896837730838318	18.001233941814284	17.119363592555253	17.343931353893144	16.36031631102784	16.478579917490766
		3800.0	0.0	39.856213625222686	42.53040285618779	41.98762637696575	45.06189780937993	46.822013769371246	47.775511671232344	46.703297061156114	42.920514265016585	40.537224667814286	38.21265135177103	37.22072707984606	36.165827147720286	35.00820273611271	31.65333227588974	31.849640047688528	30.821270297633685	27.54719785369129	26.549082572426475	24.55604350377916	24.665190264608544	24.82908744367363	23.784541856169636	23.899099311661665	24.014182213008752	24.07197798639527	24.305446108985322	23.417094944740146	23.542592534999034	23.67002312902006	23.734563795497717	22.81905644688397	22.81905644688397	22.887851758135643	21.03525927652403	17.964901437668715	18.13170731707317	18.30289103402406	18.66112148520551	18.849771515309634	17.852178077684954	17.951310229643024	18.052500998025884	17.16609684864796	17.384161905968437	16.399508410854487	16.514508716854984
		3850.0	0.0	39.856213625222686	42.53040285618779	41.98762637696575	45.06189780937993	46.822013769371246	47.775511671232344	46.703297061156114	42.920514265016585	40.537224667814286	38.21265135177103	37.22072707984606	36.165827147720286	35.00820273611271	31.65333227588974	31.849640047688528	30.821270297633685	27.54719785369129	26.549082572426475	24.55604350377916	24.665190264608544	24.82908744367363	23.784541856169636	23.899099311661665	24.014182213008752	24.07197798639527	24.305446108985322	23.417094944740146	23.542592534999034	23.67002312902006	23.734563795497717	22.81905644688397	22.81905644688397	22.887851758135643	21.03525927652403	17.964901437668715	18.13170731707317	18.30289103402406	18.66112148520551	18.849771515309634	17.852178077684954	17.951310229643024	18.052500998025884	17.16609684864796	17.384161905968437	16.399508410854487	16.514508716854984
		3900.0	0.0	39.14011708549506	41.77069724912338	41.16277377605903	44.2233038124493	45.973493275405595	46.91966231987673	47.38690954876746	43.49108849484607	41.039631819512195	38.657098181800954	37.62353902172291	36.53808579114378	35.363833959637745	31.96096902676122	32.141242331959056	31.09448814767378	27.78902168015579	26.776807036089487	24.759448762650248	24.862605847389766	25.017469349464402	23.965782043247852	24.0743510357293	24.183411605441613	24.238182530035555	24.459450104065525	23.558336542782595	23.677678677025483	23.798897000556085	23.86030866255766	22.935420267311898	22.935420267311898	23.001081324339886	21.13352584189938	18.055872669378513	18.21671261825376	18.381839190973167	18.72764393260172	18.909903609651565	17.91063675838771	18.00657554455772	18.104537269420742	17.213491362506552	17.425007315123924	16.43923584731726	16.550950313548153
		3950.0	0.0	38.420141437319224	41.00724367286951	40.33408148497864	43.381645555748264	45.12257326637071	46.06195019997673	46.52452189085363	42.604954741693064	40.139808876425256	37.74525915644742	36.705131271460566	35.613919866420204	34.435139858920735	31.01964861427509	31.198353923523758	30.147240272178344	26.831957391965556	25.816154106555473	23.79220258257864	23.894337874722684	24.047463932434574	22.993275019082606	23.100517392455462	23.208118049670833	23.262106209539766	23.47986170080237	22.574081179923695	22.691162276548518	22.809912588068023	22.870007656959196	21.940826272004003	21.940826272004003	22.00498974516293	20.12971475482008	17.048280233619455	17.20533454160853	17.366288492706648	17.702430660823897	17.879108852613477	16.878343829900736	16.971219129113106	17.065960377050477	16.169835232921734	16.373856139374688	15.38619796816319	15.493746776657002
		4000.0	0.0	38.420141437319224	41.00724367286951	40.33408148497864	43.381645555748264	45.12257326637071	46.06195019997673	46.52452189085363	42.604954741693064	40.139808876425256	37.74525915644742	36.705131271460566	35.613919866420204	34.435139858920735	31.01964861427509	31.198353923523758	30.147240272178344	26.831957391965556	25.816154106555473	23.79220258257864	23.894337874722684	24.047463932434574	22.993275019082606	23.100517392455462	23.208118049670833	23.262106209539766	23.47986170080237	22.574081179923695	22.691162276548518	22.809912588068023	22.870007656959196	21.940826272004003	21.940826272004003	22.00498974516293	20.12971475482008	17.048280233619455	17.20533454160853	17.366288492706648	17.702430660823897	17.879108852613477	16.878343829900736	16.971219129113106	17.065960377050477	16.169835232921734	16.373856139374688	15.38619796816319	15.493746776657002
		4050.0	0.0	37.6960876257727	40.23983999444838	41.60889602820622	44.42575181344393	46.003701374697734	46.831023674623914	47.22366109568101	43.18840298602035	40.65353599877941	38.19968924294184	37.11715366868988	35.99476986032844	34.798905593082104	31.33414492828724	31.496691347486923	30.42679049675639	27.0791409859479	26.04891943228187	24.00007317594172	24.096204847882035	24.240278162627128	23.178703379091765	23.27995093184063	23.38152405979838	23.432485222609074	23.63803473494336	22.719285728358706	22.830217845812072	22.942763993567784	22.99973475070086	22.061000433355783	22.061000433355783	22.122038437711744	20.231502521187466	17.142321669379555	17.293463113995813	17.44841632596066	17.772256684865138	17.942612643475623	16.94007003880707	17.029791639719555	17.12134480108826	16.220535038962336	16.418104555014423	15.42925953630922	15.533578591088308
		4100.0	0.0	35.49729787233945	37.91173575303984	39.119095510827314	41.89898222455301	43.45137706927896	44.26044955609627	44.6407047118948	40.53110434250908	39.385262833190346	36.84553411581109	35.706714591224625	34.540905308991775	33.317912447426586	29.776162728151938	29.920190257362698	28.822384337089446	25.420746617180264	24.36869700710958	22.281356122498984	22.369992500924297	22.502390801833478	21.428004024038945	21.521221258332766	21.61448041986601	21.66117186888763	21.84882583164073	20.908290118611003	21.00930537593789	21.1114880190978	21.16309848162516	20.20663537525994	20.20663537525994	20.261985403320594	18.341503182150678	15.236348254015962	15.375130830347754	15.5169054801615	15.811594202898553	15.96578098983698	14.958534421435846	15.039681924749392	15.122328777295552	14.207610710676898	14.38533507519745	13.391833594504613	13.485455076641115
		4150.0	0.0	35.49729787233945	37.91173575303984	39.119095510827314	41.89898222455301	43.45137706927896	44.26044955609627	44.6407047118948	40.53110434250908	39.385262833190346	36.84553411581109	35.706714591224625	34.540905308991775	33.317912447426586	29.776162728151938	29.920190257362698	28.822384337089446	25.420746617180264	24.36869700710958	22.281356122498984	22.369992500924297	22.502390801833478	21.428004024038945	21.521221258332766	21.61448041986601	21.66117186888763	21.84882583164073	20.908290118611003	21.00930537593789	21.1114880190978	21.16309848162516	20.20663537525994	20.20663537525994	20.261985403320594	18.341503182150678	15.236348254015962	15.375130830347754	15.5169054801615	15.811594202898553	15.96578098983698	14.958534421435846	15.039681924749392	15.122328777295552	14.207610710676898	14.38533507519745	13.391833594504613	13.485455076641115
		4200.0	0.0	34.75470965720081	37.12627574555699	38.28016258937003	41.04937067037884	42.594657851736656	43.39878620335041	43.7757150031305	39.64115343223652	38.487152915864186	37.32217491245086	36.139178675359496	34.94077756525731	33.69965250168573	30.105704381100942	30.233283298315058	29.115761190552895	25.67951450756607	24.612307851421292	22.49873643290153	22.581332443291235	22.7046266616318	21.622287592287773	21.709489659224634	21.796703315386715	21.840359699328673	22.015781862404502	21.061788542070413	21.156661616125522	21.252650214320937	21.30114272713552	20.334716424470425	20.334716424470425	20.386956195779174	18.450497996213635	15.336535983934242	15.469513956501684	15.605403009101824	15.888043055751695	16.03604687858424	15.026771393779178	15.104846924257728	15.184390073344035	14.26486513132949	14.436340570016393	13.441478701793615	13.53198715946262
		4250.0	0.0	34.75470965720081	37.12627574555699	38.28016258937003	41.04937067037884	42.594657851736656	43.39878620335041	43.7757150031305	39.64115343223652	38.487152915864186	37.32217491245086	36.139178675359496	34.94077756525731	33.69965250168573	30.105704381100942	30.233283298315058	29.115761190552895	25.67951450756607	24.612307851421292	22.49873643290153	22.581332443291235	22.7046266616318	21.622287592287773	21.709489659224634	21.796703315386715	21.840359699328673	22.015781862404502	21.061788542070413	21.156661616125522	21.252650214320937	21.30114272713552	20.334716424470425	20.334716424470425	20.386956195779174	18.450497996213635	15.336535983934242	15.469513956501684	15.605403009101824	15.888043055751695	16.03604687858424	15.026771393779178	15.104846924257728	15.184390073344035	14.26486513132949	14.436340570016393	13.441478701793615	13.53198715946262
		4300.0	0.0	33.253489792854104	35.53963807737445	38.76897496188892	41.289504629272336	42.65990726140265	43.34398194001129	43.64587656696856	39.36314613581086	38.13367411704631	36.90373712299735	35.66901048756456	34.43131607972997	33.1663741450765	29.5046653139112	29.614984319502025	28.47284492267035	24.989807404268262	23.903506110621787	21.756482643962396	21.832573204649716	21.945886097713704	20.852571393815605	20.933056564746042	21.0134055833536	21.053570740116527	21.214599427557637	20.242920711354238	20.330155370564793	20.418269539658645	20.462730315057062	19.482388802418825	19.482388802418825	19.530460258157564	17.570934054481704	14.443512448594872	14.568050978488193	14.695075473794173	14.958534421435846	15.09611853023224	14.083333333333332	14.155995981287301	14.229953951326372	13.301448074460371	13.460812689465282	12.462966800427916	12.547080497025963
		4350.0	0.0	32.49428360191442	34.73787712947765	37.92823750291211	40.438659932721755	41.8026700335517	42.482504594378355	42.781625565856665	38.472413093809436	37.234902937996395	35.997690450307466	34.75634902543815	33.5126491439537	32.24236711017217	28.566166029734998	28.676162213338813	27.52960239982998	24.03515559789441	22.945327603927304	21.982950363152927	22.052905139821362	22.15697219520497	21.055136667937344	21.129521778650368	21.20374124495021	21.240829636722065	21.389461948440598	20.40374270954821	20.48476469610358	20.566615461815292	20.6079240469512	19.617130919254766	19.617130919254766	19.662063568151076	17.685703536524517	14.548386731865657	14.667119237697507	14.788259537964697	15.039681924749392	15.171094273778115	14.155995981287301	14.225599999999998	14.29646871238847	13.362918915727029	13.516083361130399	12.516651260497676	12.597685881494584
		4400.0	0.0	30.957104062682145	33.11587247251062	36.23032037439708	38.72320937052196	40.07673391083661	40.749944362994306	41.04482248150753	36.68193865640556	35.429127958325175	34.178145732431396	32.92418068873194	31.66881484450381	30.38770253876692	26.6823443794504	26.792582657212634	25.637456992385463	22.11993340839208	21.02333286947623	20.054557384647293	20.124297430315185	20.22770625575327	19.120004691347113	19.19375663239095	19.267122758033004	19.303697018557436	19.44963941924049	18.456664421632123	18.53558509523825	18.614987358492677	18.654932827656495	17.657200711276115	17.657200711276115	17.700511191301757	15.711676794708382	12.56547793533483	12.680130917447578	12.796542177304158	13.036286572674529	13.160590863496699	12.142882719248973	12.208527811245034	12.275171246747165	11.334470476509962	11.47751511437665	10.475360218840517	10.550688052101233
		4450.0	0.0	30.957104062682145	33.11587247251062	36.23032037439708	38.72320937052196	40.07673391083661	40.749944362994306	41.04482248150753	36.68193865640556	35.429127958325175	34.178145732431396	32.92418068873194	31.66881484450381	30.38770253876692	26.6823443794504	26.792582657212634	25.637456992385463	22.11993340839208	21.02333286947623	20.054557384647293	20.124297430315185	20.22770625575327	19.120004691347113	19.19375663239095	19.267122758033004	19.303697018557436	19.44963941924049	18.456664421632123	18.53558509523825	18.614987358492677	18.654932827656495	17.657200711276115	17.657200711276115	17.700511191301757	15.711676794708382	12.56547793533483	12.680130917447578	12.796542177304158	13.036286572674529	13.160590863496699	12.142882719248973	12.208527811245034	12.275171246747165	11.334470476509962	11.47751511437665	10.475360218840517	10.550688052101233
		4500.0	0.0	28.599048797471575	30.63120939349633	33.63713792467062	36.11089925983582	37.45481933778015	38.123020195372945	38.41498830241245	35.527665542545236	34.189332061838016	32.864762638375716	31.551235292624174	30.249107809783467	28.936400323531178	25.14277486279171	25.237840670032238	24.052851140029283	20.472054195138053	19.352364446182495	18.35343840192412	18.41763038741824	18.512372120878045	17.389374728826645	17.45729011022287	17.524591063599473	17.558041515595388	17.69082421644365	16.67701555950546	16.748708208487727	16.820514708551528	16.856514828439604	16.965191448413314	16.965191448413314	17.00173046794915	14.97158753918525	12.899185763075115	12.996746020795891	13.09585216596384	13.300255125316456	13.406468937194715	12.38062401685387	12.437349907514797	12.494990800734186	11.538397618387789	11.663492063492063	10.655682437156186	10.722154102125476
		4550.0	0.0	26.987382744934514	28.935486205941455	31.87285695016352	34.339068858641	35.681003176263154	36.34940331154204	36.64190570294867	33.7167288144009	32.36398590093218	31.026753192686265	29.701373756616736	28.387717174374533	27.062954437992747	24.557561507173343	24.637024684637147	23.425389069752782	19.79024853113736	18.649994522095415	17.623215576980474	17.68191306599179	17.768238466989246	16.63219301521479	16.69454932453802	16.7561741477805	16.78673960932986	16.907638513290028	15.875995005057876	15.94149263259605	16.006911985150207	16.03964128260652	16.13816897126424	16.13816897126424	16.171204549782168	15.227880961598643	13.132289694573304	13.218108748569364	13.305327883840427	13.485455076641115	13.579243089482446	12.547080497025963	12.597685881494584	12.649149170399387	11.680945889416671	11.793735440540145	10.781364874889455	10.841772151898734
		4600.0	0.0	26.987382744934514	28.935486205941455	31.87285695016352	34.339068858641	35.681003176263154	36.34940331154204	36.64190570294867	33.7167288144009	32.36398590093218	31.026753192686265	29.701373756616736	28.387717174374533	27.062954437992747	24.557561507173343	24.637024684637147	23.425389069752782	19.79024853113736	18.649994522095415	17.623215576980474	17.68191306599179	17.768238466989246	16.63219301521479	16.69454932453802	16.7561741477805	16.78673960932986	16.907638513290028	15.875995005057876	15.94149263259605	16.006911985150207	16.03964128260652	16.13816897126424	16.13816897126424	16.171204549782168	15.227880961598643	13.132289694573304	13.218108748569364	13.305327883840427	13.485455076641115	13.579243089482446	12.547080497025963	12.597685881494584	12.649149170399387	11.680945889416671	11.793735440540145	10.781364874889455	10.841772151898734
		4650.0	0.0	26.987382744934514	28.935486205941455	31.87285695016352	34.339068858641	35.681003176263154	36.34940331154204	36.64190570294867	33.7167288144009	32.36398590093218	31.026753192686265	29.701373756616736	28.387717174374533	27.062954437992747	24.557561507173343	24.637024684637147	23.425389069752782	19.79024853113736	18.649994522095415	17.623215576980474	17.68191306599179	17.768238466989246	16.63219301521479	16.69454932453802	16.7561741477805	16.78673960932986	16.907638513290028	15.875995005057876	15.94149263259605	16.006911985150207	16.03964128260652	16.13816897126424	16.13816897126424	16.171204549782168	15.227880961598643	13.132289694573304	13.218108748569364	13.305327883840427	13.485455076641115	13.579243089482446	12.547080497025963	12.597685881494584	12.649149170399387	11.680945889416671	11.793735440540145	10.781364874889455	10.841772151898734
		4700.0	0.0	26.987382744934514	28.935486205941455	31.87285695016352	34.339068858641	35.681003176263154	36.34940331154204	36.64190570294867	33.7167288144009	32.36398590093218	31.026753192686265	29.701373756616736	28.387717174374533	27.062954437992747	24.557561507173343	24.637024684637147	23.425389069752782	19.79024853113736	18.649994522095415	17.623215576980474	17.68191306599179	17.768238466989246	16.63219301521479	16.69454932453802	16.7561741477805	16.78673960932986	16.907638513290028	15.875995005057876	15.94149263259605	16.006911985150207	16.03964128260652	16.13816897126424	16.13816897126424	16.171204549782168	15.227880961598643	13.132289694573304	13.218108748569364	13.305327883840427	13.485455076641115	13.579243089482446	12.547080497025963	12.597685881494584	12.649149170399387	11.680945889416671	11.793735440540145	10.781364874889455	10.841772151898734
		4750.0	0.0	25.339551144388736	27.20380905073764	30.075862491786786	32.53908338056116	33.88287984034284	34.55454872701268	34.849724905158524	31.886517702657915	30.520288226863105	29.171347226765164	27.834811522981187	26.50992178696986	25.172621700139896	22.647791845647557	22.730932036889854	22.805808533360153	19.113146551382602	17.951479474872688	16.896382994333106	16.949794191825422	17.028026961543507	15.878120640816194	15.935165000229238	15.991368011805239	16.019178448973552	16.128733232364883	15.078902860825742	15.138524112954798	15.197885214636687	15.227512168213035	15.316413458832113	15.316413458832113	15.346125766913284	14.38149667950576	13.375547679282429	13.449308144201751	13.524319029656173	13.679514937952378	13.760542030610022	12.721238402349421	12.765563251660597	12.810687507181509	11.829937959958643	11.930112062450315	10.912449234182036	10.966644730047065
		4800.0	0.0	24.500692934233587	26.323086798309816	29.163762168126127	31.627320480573946	32.97358848496706	33.64811655132426	33.94548138262259	30.963129789156593	29.59049705643203	28.236055892461412	26.894193975120086	25.563781477504996	24.219997791089895	23.02614533309925	23.092197243783602	23.149985048067713	19.412026075796195	18.231803911017142	17.149441736047137	17.196659121788855	17.265572801177015	16.104828423207987	16.15577832744447	16.205866063099272	16.230610239390618	16.327834268877556	15.262037145016802	15.315554477376628	15.368773106304943	15.39531310764247	15.474884111926677	15.474884111926677	15.501461215781541	14.518752591680045	13.501504206181938	13.569103754386383	13.63787729686379	13.780335735646968	13.85484341416138	12.81162622262357	12.852744413258252	12.894632183282136	11.907219437730914	12.00095690794318	10.980342662721593	11.031371040891202
		4850.0	0.0	24.500692934233587	26.323086798309816	29.163762168126127	31.627320480573946	32.97358848496706	33.64811655132426	33.94548138262259	30.963129789156593	29.59049705643203	28.236055892461412	26.894193975120086	25.563781477504996	24.219997791089895	23.02614533309925	23.092197243783602	23.149985048067713	19.412026075796195	18.231803911017142	17.149441736047137	17.196659121788855	17.265572801177015	16.104828423207987	16.15577832744447	16.205866063099272	16.230610239390618	16.327834268877556	15.262037145016802	15.315554477376628	15.368773106304943	15.39531310764247	15.474884111926677	15.474884111926677	15.501461215781541	14.518752591680045	13.501504206181938	13.569103754386383	13.63787729686379	13.780335735646968	13.85484341416138	12.81162622262357	12.852744413258252	12.894632183282136	11.907219437730914	12.00095690794318	10.980342662721593	11.031371040891202
		4900.0	0.0	22.789936930892324	24.52867325352846	27.30930421513776	29.77748739171361	31.132003002064916	31.814867696188845	32.1184262234104	29.09737831077358	29.27556969972276	27.850147797497954	26.451348310926928	25.076518092392167	23.702654608735976	22.456147478698384	22.507261981121218	22.549922294646194	20.032619261096883	18.81354119757833	17.67447877644194	17.708989259219127	17.758783720706074	16.57508452186525	16.613536956147648	16.65108421751015	16.669540363491212	16.7414768382609	15.642256913319187	15.683262714435694	15.723890605317482	15.744102964565842	15.80454854025977	15.80454854025977	15.82469898660545	14.804299633228261	13.76328077372479	13.818266312546257	13.874269456339006	13.990649598424485	14.051810048751976	13.0	13.034557448381209	13.069823546625871	12.068213817271115	12.148791641951622	11.121591816959176	11.166149846296834
		4950.0	0.0	21.03028827593662	22.685389403936675	25.409824372146268	27.888337925061766	29.255851292235537	29.950802563373053	30.263149587956786	28.863179858009065	28.98131202347266	27.48196337261427	26.023745375215135	24.602341264974537	23.196434478912828	21.895535024272018	21.931824499363838	21.959492858057295	19.388438675701583	18.14414473075032	16.973220611575073	17.002478269270412	17.04424893987937	15.843505897299268	15.876767121886822	15.909025066575007	15.924797001367805	15.98570465331268	14.865766206418758	14.90115739379909	14.936005351648193	14.953261015840662	15.00454457766003	15.00454457766003	15.021536139245697	13.97822443377286	12.921520593390618	12.96981675259233	13.018792842717797	13.119957098313996	13.172841695437194	13.200038071520728	13.227815651248834	13.25623906516411	12.23913071299004	12.30612305321919	11.271314642878435	11.309199805044228
		5000.0	0.0	20.130072237677343	21.743333780286843	24.44121349905709	26.927219389389897	28.303159627639875	29.005670534045603	29.323458288879042	27.91766278908728	28.042470165119575	26.53671358145351	25.07228914210525	25.09683312482581	23.665328974551613	22.310537621163224	22.328774372509628	22.33839821669056	19.722436214969182	18.45667326783379	17.25505589375488	17.277706334931878	17.309537789588575	16.095753438989536	16.122534418367	16.148291255825907	16.160803974781615	16.208608555725604	15.070326240665569	15.09925569837558	15.127603089837622	15.141592620782426	15.183007675070783	15.183007675070783	15.196684357918478	14.133004592187108	13.063168686658644	13.105007122546475	13.147448942748074	13.235281210316122	13.281348640033256	13.305093792729659	13.32938964226397	13.354299132170945	12.328892718898063	12.388913863564067	11.349868922775444	11.384332738517939
		5050.0	0.0	20.130072237677343	21.743333780286843	24.44121349905709	26.927219389389897	28.303159627639875	29.005670534045603	29.323458288879042	27.91766278908728	28.042470165119575	26.53671358145351	25.07228914210525	25.09683312482581	23.665328974551613	22.310537621163224	22.328774372509628	22.33839821669056	19.722436214969182	18.45667326783379	17.25505589375488	17.277706334931878	17.309537789588575	16.095753438989536	16.122534418367	16.148291255825907	16.160803974781615	16.208608555725604	15.070326240665569	15.09925569837558	15.127603089837622	15.141592620782426	15.183007675070783	15.183007675070783	15.196684357918478	14.133004592187108	13.063168686658644	13.105007122546475	13.147448942748074	13.235281210316122	13.281348640033256	13.305093792729659	13.32938964226397	13.354299132170945	12.328892718898063	12.388913863564067	11.349868922775444	11.384332738517939
		5100.0	0.0	20.130072237677343	21.743333780286843	24.44121349905709	26.927219389389897	28.303159627639875	29.005670534045603	29.323458288879042	27.91766278908728	28.042470165119575	26.53671358145351	25.07228914210525	25.09683312482581	23.665328974551613	22.310537621163224	22.328774372509628	22.33839821669056	19.722436214969182	18.45667326783379	17.25505589375488	17.277706334931878	17.309537789588575	16.095753438989536	16.122534418367	16.148291255825907	16.160803974781615	16.208608555725604	15.070326240665569	15.09925569837558	15.127603089837622	15.141592620782426	15.183007675070783	15.183007675070783	15.196684357918478	14.133004592187108	13.063168686658644	13.105007122546475	13.147448942748074	13.235281210316122	13.281348640033256	13.305093792729659	13.32938964226397	13.354299132170945	12.328892718898063	12.388913863564067	11.349868922775444	11.384332738517939
		5150.0	0.0	20.130072237677343	21.743333780286843	24.44121349905709	26.927219389389897	28.303159627639875	29.005670534045603	29.323458288879042	27.91766278908728	28.042470165119575	26.53671358145351	25.07228914210525	25.09683312482581	23.665328974551613	22.310537621163224	22.328774372509628	22.33839821669056	19.722436214969182	18.45667326783379	17.25505589375488	17.277706334931878	17.309537789588575	16.095753438989536	16.122534418367	16.148291255825907	16.160803974781615	16.208608555725604	15.070326240665569	15.09925569837558	15.127603089837622	15.141592620782426	15.183007675070783	15.183007675070783	15.196684357918478	14.133004592187108	13.063168686658644	13.105007122546475	13.147448942748074	13.235281210316122	13.281348640033256	13.305093792729659	13.32938964226397	13.354299132170945	12.328892718898063	12.388913863564067	11.349868922775444	11.384332738517939
		5200.0	0.0	19.2150136491051	20.78640259105774	23.4588163964725	25.953980536316845	27.33972224359536	28.050870544766706	28.37484119805465	26.96363761000351	27.09596842388747	25.583934463376703	24.11336641790138	24.14260485599653	22.702378083726305	21.345005614724823	21.36655773693982	21.37934583953298	18.75106023271236	17.479980941067446	16.276026820400332	16.300228470289664	16.334283007034763	15.115073082903379	15.143389531074597	15.170612453377418	15.183830386162647	15.234251625669085	14.092706034979296	14.12281449195593	14.152225565331383	14.166700443511246	14.209368294591963	14.209368294591963	14.223389576118848	13.156889219585894	12.083961349413524	12.126080492524746	12.168562035475402	12.255642254980629	12.300854047450382	12.32403524718227	12.347669299660064	12.37181333770207	11.343107249039381	11.401086737155133	10.35987470209534	10.393139009594728
		5250.0	0.0	19.2150136491051	20.78640259105774	23.4588163964725	25.953980536316845	27.33972224359536	28.050870544766706	28.37484119805465	26.96363761000351	27.09596842388747	25.583934463376703	24.11336641790138	24.14260485599653	22.702378083726305	21.345005614724823	21.36655773693982	21.37934583953298	18.75106023271236	17.479980941067446	16.276026820400332	16.300228470289664	16.334283007034763	15.115073082903379	15.143389531074597	15.170612453377418	15.183830386162647	15.234251625669085	14.092706034979296	14.12281449195593	14.152225565331383	14.166700443511246	14.209368294591963	14.209368294591963	14.223389576118848	13.156889219585894	12.083961349413524	12.126080492524746	12.168562035475402	12.255642254980629	12.300854047450382	12.32403524718227	12.347669299660064	12.37181333770207	11.343107249039381	11.401086737155133	10.35987470209534	10.393139009594728
		5300.0	0.0	20.88412210692353	21.91809477832748	24.016114139091133	26.249682563708326	27.455553698099948	28.04603352842376	28.29608283691787	26.749495124801026	26.82151584759795	25.230328588514134	23.69582686727824	23.69897860348764	22.22177510596117	20.805431853069372	20.81230378660464	20.810293791569535	18.12067261716186	16.82094850046505	15.582527098710779	15.601873958154412	15.628527127108352	14.389175095600837	14.412802258087607	14.435253836971167	14.446052795462505	14.48655018353473	13.322297616326681	13.347470520490418	13.371803508410663	13.383681562262783	13.418304906290961	13.418304906290961	13.429553070033656	12.339427884180253	11.249573585881308	11.286056645355425	11.322605549338075	11.396795104645735	11.434969386317439	11.454463666717036	11.47428993503422	11.494498161732517	10.453753904505032	10.503508505693292	9.455209682609974	9.4842934002372
		5350.0	0.0	19.962635231242892	20.94815189139518	23.016702904822612	25.260797202909732	26.477943337971915	27.078414976663847	27.33567190416471	25.78282212431649	25.86381468999424	24.26545689355889	22.72394296289185	22.732888282857367	21.245478556235557	19.826567052284982	19.837667748123668	19.83976959398341	17.135946435507247	15.830139763778314	14.589543605222737	14.610991791891603	14.640711591967706	14.658934541481095	14.675925393580517	14.6917227221409	14.699187016328082	14.726287308571491	13.541637580120348	13.560245483081665	13.57797865561527	13.58654251650641	13.611159731037183	13.611159731037183	13.619049418043472	12.5068162801537	11.40229109755483	11.432326225454512	11.462358216653213	11.52327541837156	11.55467610374975	11.57074471035352	11.58711744837308	11.603842716184749	10.553668110692868	10.596576382986587	9.542968589012432	9.568724265496902
[truncated: 218 more rows]
[truncated: 283 more columns]

## Sheet: Expression status
Gene	Proteomic	Transcriptomic
Mfl001	1.0	1.0
Mfl002	1.0	1.0
Mfl003	1.0	1.0
Mfl004	1.0	0.0
Mfl005	1.0	1.0
Mfl006	1.0	1.0
Mfl007	1.0	1.0
Mfl008	0.0	1.0
Mfl009	0.0	1.0
Mfl010	0.0	1.0
Mfl011	0.0	1.0
Mfl012	1.0	1.0
Mfl013	1.0	1.0
Mfl014	1.0	1.0
Mfl015	1.0	1.0
Mfl016	0.0	0.0
Mfl017	1.0	1.0
Mfl018	1.0	1.0
Mfl019	1.0	1.0
Mfl020	1.0	1.0
Mfl021	1.0	1.0
Mfl022	1.0	1.0
Mfl023	1.0	1.0
Mfl024	1.0	1.0
Mfl025	1.0	1.0
Mfl026	1.0	1.0
Mfl027	1.0	1.0
Mfl028	1.0	1.0
Mfl029	1.0	1.0
Mfl030	1.0	1.0
Mfl031	1.0	1.0
Mfl032	0.0	0.0
Mfl033	0.0	0.0
Mfl034	0.0	0.0
Mfl035	0.0	0.0
Mfl036	1.0	1.0
Mfl037	1.0	1.0
Mfl038	1.0	1.0
Mfl039	1.0	1.0
Mfl040	1.0	1.0
Mfl041	1.0	1.0
Mfl042	1.0	1.0
Mfl043	1.0	1.0
Mfl044	1.0	1.0
Mfl045	1.0	1.0
Mfl046	1.0	1.0
Mfl047	1.0	1.0
Mfl048	1.0	1.0
Mfl049	1.0	0.0
Mfl050	1.0	0.0
Mfl051	1.0	0.0
Mfl052	1.0	1.0
[truncated: 624 more rows]

## Sheet: Tn-Seq insertion IDs
Sample.id	Sample_Content.id	Strain.id	Molecule.id	Molecule.edge_genome_id	Molecule.name
[truncated: 367 more rows]

[truncated: 3 more sheets: Tn-Seq insertion position, Mutants doubling time, Essentiality status]
