# Supplementary material for: Genome‐scale metabolic modeling reveals key features of a minimal gene set
Source: Mol Syst Biol. 2021 Jul 20;17(7):e10099. doi: 10.15252/msb.202010099 (PMC8290834; doi:10.15252/msb.202010099)
Supplement: Supplementary file 8 — Dataset EV6 [file MSB-17-e10099-s006.xlsx]

## Sheet: Content
Dataset EV6 - Analysis of M. florum genome reduction predicted by MinGenome
Sheet 1 - Iterative MinGenome deletions according to low (60%), intermediate (90%), and optimal (100%) growth rate contraints
Sheet 2 - KEGG categories of deleted proteins
Sheet 3 - KEGG categories of retained proteins

## Sheet: Genome reduction scenarios
Number of deleted genes_Low	Deleted genes_Low	Deletion length_Low	Total length of deletions (bp)_Low	MCC_JCVI-syn3.0_Low	Number of deleted genes_Intermediate	Deleted genes_Intermediate	Deletion length_Intermediate	Total length of deletions (bp)_Intermediate	MCC_JCVI-syn3.0_Intermediate	Number of deleted genes_Optimal	Deleted genes_Optimal	Deletion length_Optimal	Total length of deletions (bp)_Optimal	MCC_JCVI-syn3.0_Optimal	Number of deletions	Genome size_Low	Genome size_Intermediate	Genome size_Optimal
4	['Mfl260', 'Mfl261', 'Mfl262', 'Mfl263']	13510	13510	-0.026277016422917222	4	['Mfl260', 'Mfl261', 'Mfl262', 'Mfl263']	13510	13510	-0.026277016422917222	4	['Mfl260', 'Mfl261', 'Mfl262', 'Mfl263']	13510	13510	-0.026277016422917222	1	779.714	779.714	779.714
11	['Mfl425', 'Mfl426', 'Mfl427', 'Mfl428', 'Mfl429', 'Mfl430', 'Mfl431']	12448	25958	0.0815470507483632	11	['Mfl425', 'Mfl426', 'Mfl427', 'Mfl428', 'Mfl429', 'Mfl430', 'Mfl431']	12448	25958	0.0815470507483632	11	['Mfl425', 'Mfl426', 'Mfl427', 'Mfl428', 'Mfl429', 'Mfl430', 'Mfl431']	12448	25958	0.0815470507483632	2	767.266	767.266	767.266
19	['Mfl446', 'Mfl447', 'Mfl448', 'Mfl449', 'Mfl450', 'Mfl451', 'Mfl452', 'Mfl453']	10852	36810	0.14771590621657438	19	['Mfl446', 'Mfl447', 'Mfl448', 'Mfl449', 'Mfl450', 'Mfl451', 'Mfl452', 'Mfl453']	10852	36810	0.14771590621657438	19	['Mfl446', 'Mfl447', 'Mfl448', 'Mfl449', 'Mfl450', 'Mfl451', 'Mfl452', 'Mfl453']	10852	36810	0.14771590621657438	3	756.414	756.414	756.414
25	['Mflr06', 'Mflr05', 'Mflr04', 'Mfl402', 'Mfl403', 'Mfl404']	9500	46310	0.1503581240000863	25	['Mflr06', 'Mflr05', 'Mflr04', 'Mfl402', 'Mfl403', 'Mfl404']	9500	46310	0.1503581240000863	25	['Mflr06', 'Mflr05', 'Mflr04', 'Mfl402', 'Mfl403', 'Mfl404']	9500	46310	0.1503581240000863	4	746.914	746.914	746.914
30	['Mflr01', 'Mflr02', 'Mflr03', 'Mfl168', 'Mfl169']	7625	53935	0.14689780986138276	30	['Mflr01', 'Mflr02', 'Mflr03', 'Mfl168', 'Mfl169']	7625	53935	0.14689780986138276	30	['Mflr01', 'Mflr02', 'Mflr03', 'Mfl168', 'Mfl169']	7625	53935	0.14689780986138276	5	739.289	739.289	739.289
31	['Mfl158']	8133	62068	0.14689780986138276	31	['Mfl158']	8133	62068	0.14689780986138276	31	['Mfl158']	8133	62068	0.14689780986138276	6	731.156	731.156	731.156
37	['Mfl531', 'Mfl532', 'Mfl533', 'Mfl534', 'Mfl535', 'Mfl536']	8059	70127	0.13933188635754432	37	['Mfl531', 'Mfl532', 'Mfl533', 'Mfl534', 'Mfl535', 'Mfl536']	8059	70127	0.13933188635754432	37	['Mfl531', 'Mfl532', 'Mfl533', 'Mfl534', 'Mfl535', 'Mfl536']	8059	70127	0.13933188635754432	7	723.097	723.097	723.097
40	['Mfl312', 'Mfl313', 'Mfl314']	7908	78035	0.15769588761237693	40	['Mfl312', 'Mfl313', 'Mfl314']	7908	78035	0.15769588761237693	40	['Mfl312', 'Mfl313', 'Mfl314']	7908	78035	0.15769588761237693	8	715.189	715.189	715.189
43	['Mfl232', 'Mfl233', 'Mfl234']	4346	82381	0.1345139501763836	43	['Mfl232', 'Mfl233', 'Mfl234']	4346	82381	0.1345139501763836	43	['Mfl232', 'Mfl233', 'Mfl234']	4346	82381	0.1345139501763836	9	710.843	710.843	710.843
48	['Mfl099', 'Mfl100', 'Mfl101', 'Mfl102', 'Mfl103']	7196	89577	0.1254847250931333	48	['Mfl099', 'Mfl100', 'Mfl101', 'Mfl102', 'Mfl103']	7196	89577	0.1254847250931333	48	['Mfl099', 'Mfl100', 'Mfl101', 'Mfl102', 'Mfl103']	7196	89577	0.1254847250931333	10	703.647	703.647	703.647
52	['Mfl324', 'Mfl325', 'Mfl326', 'Mfl327']	5961	95538	0.14844443044179195	52	['Mfl324', 'Mfl325', 'Mfl326', 'Mfl327']	5961	95538	0.14844443044179195	52	['Mfl324', 'Mfl325', 'Mfl326', 'Mfl327']	5961	95538	0.14844443044179195	11	697.686	697.686	697.686
57	['Mfl497', 'Mfl498', 'Mfl499', 'Mfl500', 'Mfl501']	5637	101175	0.15825117294735166	57	['Mfl497', 'Mfl498', 'Mfl499', 'Mfl500', 'Mfl501']	5637	101175	0.15825117294735166	57	['Mfl497', 'Mfl498', 'Mfl499', 'Mfl500', 'Mfl501']	5637	101175	0.15825117294735166	12	692.049	692.049	692.049
60	['Mfl525', 'Mfl526', 'Mfl527']	5293	106468	0.17383688550045756	60	['Mfl213', 'Mfl214', 'Mfl215']	5232	106407	0.15727315119674404	59	['Mfl033', 'Mfl034']	4881	106056	0.16871650145835942	13	686.756	686.817	687.168
63	['Mfl213', 'Mfl214', 'Mfl215']	5232	111700	0.17272060136336784	62	['Mfl033', 'Mfl034']	4881	111288	0.16764301716311536	63	['Mfl418', 'Mfl419', 'Mfl420', 'Mfl421']	4731	110787	0.17773053637278813	14	681.524	681.936	682.437
65	['Mfl033', 'Mfl034']	4881	116581	0.18267554658837032	66	['Mfl418', 'Mfl419', 'Mfl420', 'Mfl421']	4731	116019	0.17668077161910414	68	['Mfl434', 'Mfl435', 'Mfl436', 'Mfl437', 'Mfl438']	4191	114978	0.1864369687025805	15	676.643	677.205	678.246
69	['Mfl418', 'Mfl419', 'Mfl420', 'Mfl421']	4731	121312	0.19122746435354773	69	['Mfl304', 'Mfl305', 'Mfl306']	4596	120615	0.19122746435354773	69	['Mfl019']	1968	116946	0.19122746435354773	16	671.912	672.609	676.278
72	['Mfl304', 'Mfl305', 'Mfl306']	4596	125908	0.2052739669533743	74	['Mfl434', 'Mfl435', 'Mfl436', 'Mfl437', 'Mfl438']	4191	124806	0.19952948227079487	70	['Mfl008']	4062	121008	0.19596245795327566	17	667.316	668.418	672.216
77	['Mfl434', 'Mfl435', 'Mfl436', 'Mfl437', 'Mfl438']	4191	130099	0.2131976531209866	75	['Mfl019']	1968	126774	0.20413301419158555	72	['Mfl241', 'Mfl242']	3983	124991	0.1844784420508985	18	663.125	666.45	668.233
78	['Mfl019']	1968	132067	0.2176619643957392	76	['Mfl008']	4062	130836	0.20868852415271527	76	['Mfl655', 'Mfl656', 'Mfl657', 'Mfl658']	3692	128683	0.20308149500533618	19	661.157	662.388	664.541
79	['Mfl008']	4062	136129	0.22208294845583867	78	['Mfl241', 'Mfl242']	3983	134819	0.1975622094113895	79	['Mfl408', 'Mfl409', 'Mfl410']	3676	132359	0.1921275740129581	20	657.095	658.405	660.865
81	['Mfl241', 'Mfl242']	3983	140112	0.21108058578308236	82	['Mfl655', 'Mfl656', 'Mfl657', 'Mfl658']	3692	138511	0.21550084210973836	82	['Mfl377', 'Mfl378', 'Mfl379']	3565	135924	0.1959018426977946	21	653.112	654.713	657.3
85	['Mfl655', 'Mfl656', 'Mfl657', 'Mfl658']	3692	143804	0.22852271968615817	85	['Mfl408', 'Mfl409', 'Mfl410']	3676	142187	0.20485575195745045	83	['Mfl347']	3559	139483	0.1959018426977946	22	649.42	651.037	653.741
88	['Mfl408', 'Mfl409', 'Mfl410']	3676	147480	0.21798487649437256	88	['Mfl377', 'Mfl378', 'Mfl379']	3565	145752	0.20846881440773427	85	['Mfl670', 'Mfl671']	3404	142887	0.19517329826161572	23	645.744	647.472	650.337
91	['Mfl377', 'Mfl378', 'Mfl379']	3565	151045	0.22142070714596618	89	['Mfl347']	3559	149311	0.20846881440773427	87	['Mfl015', 'Mfl016']	3347	146234	0.18493601213307517	24	642.179	643.913	646.99
92	['Mfl347']	3559	154604	0.22142070714596618	91	['Mfl670', 'Mfl671']	3404	152715	0.20772889206743544	89	['Mfl505', 'Mfl506']	3334	149568	0.19389698097591693	25	638.62	640.509	643.656
94	['Mfl670', 'Mfl671']	3404	158008	0.22061845523940565	93	['Mfl015', 'Mfl016']	3347	156062	0.19773765424668455	92	['Mfl052', 'Mfl053', 'Mfl054']	3248	152816	0.20704738922109964	26	635.216	637.162	640.408
96	['Mfl015', 'Mfl016']	3347	161355	0.21070960835807312	95	['Mfl505', 'Mfl506']	3334	159396	0.20642070215852368	94	['Mfl619', 'Mfl620']	3194	156010	0.21563332232177126	27	631.869	633.828	637.214
98	['Mfl505', 'Mfl506']	3334	164689	0.21918708591856265	98	['Mfl052', 'Mfl053', 'Mfl054']	3248	162644	0.21918708591856265	96	['Mfl182', 'Mfl183']	59	156069	0.2240839749909902	28	628.535	630.58	637.155
101	['Mfl052', 'Mfl053', 'Mfl054']	3248	167937	0.23166609781954317	100	['Mfl619', 'Mfl620']	3194	165838	0.22753689796656615	98	['Mfl488', 'Mfl489']	2817	158886	0.23240682780843447	29	625.287	627.386	634.338
103	['Mfl619', 'Mfl620']	3194	171131	0.23983715373555192	102	['Mfl182', 'Mfl183']	59	165897	0.2357659214685874	99	['Mfl074']	2774	161660	0.23652251732380117	30	622.093	627.327	631.564
105	['Mfl182', 'Mfl183']	59	171190	0.247896848387059	104	['Mfl488', 'Mfl489']	2817	168714	0.2438805521840754	100	['Mfl354']	2599	164259	0.240608819461168	31	622.034	624.51	628.965
107	['Mfl488', 'Mfl489']	2817	174007	0.25585093749952653	105	['Mfl074']	2774	171488	0.247896848387059	103	['Mfl574', 'Mfl575', 'Mfl576']	2550	166809	0.23506192872604773	32	619.217	621.736	626.415
108	['Mfl074']	2774	176781	0.25979007402807347	106	['Mfl354']	2599	174087	0.2518867491220726	105	['Mfl003', 'Mfl004']	2546	169355	0.23440771648948602	33	616.443	619.137	623.869
109	['Mfl354']	2599	179380	0.2637047976213649	109	['Mfl574', 'Mfl575', 'Mfl576']	2550	176637	0.2464529610254696	107	['Mfl369', 'Mfl370']	2546	171901	0.23844895153999107	34	613.844	616.587	621.323
112	['Mfl574', 'Mfl575', 'Mfl576']	2550	181930	0.25827259642157957	111	['Mfl003', 'Mfl004']	2546	179183	0.2458033723212066	109	['Mfl213', 'Mfl214']	2472	174373	0.2338006760613614	35	611.294	614.041	618.851
114	['Mfl369', 'Mfl370']	2546	184476	0.26216523594169266	113	['Mfl369', 'Mfl370']	2546	181729	0.249754606814519	110	['Mfl062']	975	175348	0.22920112442957433	36	608.748	611.495	617.876
116	['Mfl003', 'Mfl004']	2546	187022	0.2614678047666984	114	['Mfl062']	975	182704	0.2451988348964194	112	['Mfl117', 'Mfl118']	2282	177630	0.23725000998093923	37	606.202	610.52	615.594
117	['Mfl062']	975	187997	0.25694507086385737	116	['Mfl117', 'Mfl118']	2282	184986	0.253052487946616	115	['Mfl645', 'Mfl646', 'Mfl647']	2201	179831	0.249137264255051	38	605.227	608.238	613.393
119	['Mfl117', 'Mfl118']	2282	190279	0.2646644894611278	119	['Mfl645', 'Mfl646', 'Mfl647']	2201	187187	0.2646644894611278	117	['Mfl610', 'Mfl611']	2121	181952	0.25694507086385737	39	602.945	606.037	611.272
122	['Mfl645', 'Mfl646', 'Mfl647']	2201	192480	0.2760869906063654	121	['Mfl610', 'Mfl611']	2121	189308	0.27229971076516396	119	['Mfl351', 'Mfl352']	2096	184048	0.2646644894611278	40	600.744	603.916	609.176
124	['Mfl610', 'Mfl611']	2121	194601	0.2836032515282422	123	['Mfl351', 'Mfl352']	2096	191404	0.2798546844851712	119	[]	2083	186131	0.2646644894611278	41	598.623	601.82	607.093
126	['Mfl351', 'Mfl352']	2096	196697	0.2910447780024129	123	[]	2083	193487	0.2798546844851712	121	['Mfl338', 'Mfl339']	2049	188180	0.27229971076516396	42	596.527	599.737	605.044
126	[]	2083	198780	0.2910447780024129	125	['Mfl338', 'Mfl339']	2049	195536	0.2873331380415465	123	['Mfl507', 'Mfl508']	2019	190199	0.2798546844851712	43	594.444	597.688	603.025
128	['Mfl338', 'Mfl339']	2049	200829	0.29841499532551213	127	['Mfl507', 'Mfl508']	2019	197555	0.29473859352857973	123	[]	29	190228	0.2798546844851712	44	592.395	595.669	602.996
130	['Mfl507', 'Mfl508']	2019	202848	0.3057171460334287	127	[]	29	197584	0.29473859352857973	124	['Mfl469']	1910	192138	0.2836032515282422	45	590.376	595.64	601.086
130	[]	29	202877	0.3057171460334287	128	['Mfl469']	1910	199494	0.29841499532551213	125	['Mfl047']	1905	194043	0.2873331380415465	46	590.347	593.73	599.181
131	['Mfl469']	1910	204787	0.3093436630389422	129	['Mfl047']	1905	201399	0.30207438311318235	126	['Mfl491']	1867	195910	0.2910447780024129	47	588.437	591.825	597.314
132	['Mfl047']	1905	206692	0.31295430326486273	130	['Mfl491']	1867	203266	0.3057171460334287	127	['Mfl643']	1680	197590	0.29473859352857973	48	586.532	589.958	595.634
133	['Mfl491']	1867	208559	0.316549426383907	131	['Mfl643']	1680	204946	0.3093436630389422	127	[]	42	197632	0.29473859352857973	49	584.665	588.278	595.592
134	['Mfl643']	1680	210239	0.3201293829458947	131	[]	42	204988	0.3093436630389422	127	[]	1579	199211	0.29473859352857973	50	582.985	588.236	594.013
134	[]	42	210281	0.3201293829458947	133	['Mfl361', 'Mfl362']	1480	206468	0.316549426383907	129	['Mfl361', 'Mfl362']	1480	200691	0.30207438311318235	51	582.943	586.756	592.533
136	['Mfl361', 'Mfl362']	1480	211761	0.3272451549178936	135	['Mfl551', 'Mfl552']	1435	207903	0.3158285776102911	131	['Mfl551', 'Mfl552']	1435	202126	0.30137470647911774	52	581.463	585.321	591.098
138	['Mfl551', 'Mfl552']	1435	213196	0.32651180381278777	135	[]	1367	209270	0.3158285776102911	131	[]	1407	203533	0.30137470647911774	53	580.028	583.954	589.691
138	[]	1367	214563	0.32651180381278777	136	['Mfl600']	1194	210464	0.31940406146923767	131	[]	1367	204900	0.30137470647911774	54	578.661	582.76	588.324
139	['Mfl600']	1194	215757	0.33004470257165663	137	['Mfl414']	1179	211643	0.31514842904038765	132	['Mfl600']	1194	206094	0.3050116633243101	55	577.467	581.581	587.13
140	['Mfl414']	1179	216936	0.325818882694686	138	['Mfl202']	1110	212753	0.31092690520515004	133	['Mfl414']	1179	207273	0.30071602050478696	56	576.288	580.471	585.951
141	['Mfl202']	1110	218046	0.3216261176784272	139	['Mfl335']	1083	213836	0.31450743210440213	134	['Mfl202']	1110	208383	0.2964559694688728	57	575.178	579.388	584.841
142	['Mfl335']	1083	219129	0.3251648969653055	139	[]	0	213836	0.31450743210440213	135	['Mfl335']	1083	209466	0.3000967034259019	58	574.095	579.388	583.758
142	[]	0	219129	0.3251648969653055	140	['Mfl390']	1050	214886	0.3180737315931729	135	[]	0	209466	0.3000967034259019	59	574.095	578.338	583.758
143	['Mfl390']	1050	220179	0.3286903689057248	141	['Mfl680']	900	215786	0.3139041270916409	136	['Mfl390']	1050	210516	0.30372187457192584	60	573.045	577.438	582.708
144	['Mfl680']	900	221079	0.3245484359247498	142	['Mfl045']	858	216644	0.31746574942267647	137	['Mfl680']	900	211416	0.29951522941448117	61	572.145	576.58	581.808
145	['Mfl045']	858	221937	0.3280700899617916	143	['Mfl545']	857	217501	0.3133371369256051	138	['Mfl545']	857	212273	0.2953420065975123	62	571.287	575.723	580.951
146	['Mfl545']	857	222794	0.32396816703157766	143	[]	737	218238	0.3133371369256051	138	[]	675	212948	0.2953420065975123	63	570.43	574.986	580.276
146	[]	675	223469	0.32396816703157766	143	[]	675	218913	0.3133371369256051	139	['Mfl442']	674	213622	0.2989701616371477	64	569.755	574.311	579.602
147	['Mfl442']	674	224143	0.32748595362424937	144	['Mfl442']	674	219587	0.3168940458125965	139	[]	653	214275	0.2989701616371477	65	569.081	573.637	578.949
147	[]	653	224796	0.32748595362424937	144	[]	653	220240	0.3168940458125965	139	[]	621	214896	0.2989701616371477	66	568.428	572.984	578.328
147	[]	621	225417	0.32748595362424937	144	[]	621	220861	0.3168940458125965	139	[]	616	215512	0.2989701616371477	67	567.807	572.363	577.712
147	[]	616	226033	0.32748595362424937	144	[]	616	221477	0.3168940458125965	140	['Mfl518']	557	216069	0.30258342939014676	68	567.191	571.747	577.155
148	['Mfl518']	557	226590	0.3309912630135805	145	['Mfl518']	557	222034	0.3204376257132909	141	['Mfl225']	547	216616	0.30618213650485454	69	566.634	571.19	576.608
149	['Mfl225']	547	227137	0.33448436659160935	146	['Mfl225']	547	222581	0.32396816703157766	141	[]	519	217135	0.30618213650485454	70	566.087	570.643	576.089
149	[]	519	227656	0.33448436659160935	146	[]	519	223100	0.32396816703157766	142	['Mfl592']	458	217593	0.30618213650485454	71	565.568	570.124	575.631
150	['Mfl592']	458	228114	0.33448436659160935	147	['Mfl592']	458	223558	0.32396816703157766	142	[]	397	217990	0.30618213650485454	72	565.11	569.666	575.234
150	[]	397	228511	0.33448436659160935	147	[]	397	223955	0.32396816703157766	143	['Mfl638']	390	218380	0.3020674543374185	73	564.713	569.269	574.844
151	['Mfl638']	390	228901	0.3304383824815407	148	['Mfl638']	390	224345	0.3198964629509797	143	[]	341	218721	0.3020674543374185	74	564.323	568.879	574.503
151	[]	341	229242	0.3304383824815407	148	[]	341	224686	0.3198964629509797	143	[]	174	218895	0.3020674543374185	75	563.982	568.538	574.329
151	[]	174	229416	0.3304383824815407	148	[]	174	224860	0.3198964629509797	143	[]	141	219036	0.3020674543374185	76	563.808	568.364	574.188
151	[]	141	229557	0.3304383824815407	148	[]	141	225001	0.3198964629509797	143	[]	101	219137	0.3020674543374185	77	563.667	568.223	574.087
151	[]	101	229658	0.3304383824815407	148	[]	101	225102	0.3198964629509797	143	[]	87	219224	0.3020674543374185	78	563.566	568.122	574.0
151	[]	87	229745	0.3304383824815407	148	[]	87	225189	0.3198964629509797	144	['Mflt06']	80	219304	0.3020674543374185	79	563.479	568.035	573.92
152	['Mflt06']	80	229825	0.3304383824815407	149	['Mflt06']	80	225269	0.3198964629509797	144	[]	79	219383	0.3020674543374185	80	563.399	567.955	573.841
152	[]	59	229884	0.3304383824815407	149	[]	79	225348	0.3198964629509797	144	[]	59	219442	0.3020674543374185	81	563.34	567.876	573.782
152	[]	48	229932	0.3304383824815407	149	[]	59	225407	0.3198964629509797	144	[]	48	219490	0.3020674543374185	82	563.292	567.817	573.734
152	[]	47	229979	0.3304383824815407	149	[]	48	225455	0.3198964629509797	144	[]	47	219537	0.3020674543374185	83	563.245	567.769	573.687
152	[]	46	230025	0.3304383824815407	149	[]	47	225502	0.3198964629509797	144	[]	46	219583	0.3020674543374185	84	563.199	567.722	573.641
152	[]	40	230065	0.3304383824815407	149	[]	46	225548	0.3198964629509797	144	[]	40	219623	0.3020674543374185	85	563.159	567.676	573.601
152	[]	40	230105	0.3304383824815407	149	[]	40	225588	0.3198964629509797	144	[]	40	219663	0.3020674543374185	86	563.119	567.636	573.561
152	[]	39	230144	0.3304383824815407	149	[]	40	225628	0.3198964629509797	144	[]	39	219702	0.3020674543374185	87	563.08	567.596	573.522
152	[]	39	230183	0.3304383824815407	149	[]	39	225667	0.3198964629509797	144	[]	39	219741	0.3020674543374185	88	563.041	567.557	573.483
152	[]	38	230221	0.3304383824815407	149	[]	39	225706	0.3198964629509797	144	[]	38	219779	0.3020674543374185	89	563.003	567.518	573.445
152	[]	38	230259	0.3304383824815407	149	[]	38	225744	0.3198964629509797	144	[]	38	219817	0.3020674543374185	90	562.965	567.48	573.407
152	[]	37	230296	0.3304383824815407	149	[]	38	225782	0.3198964629509797	144	[]	37	219854	0.3020674543374185	91	562.928	567.442	573.37
152	[]	37	230333	0.3304383824815407	149	[]	37	225819	0.3198964629509797	144	[]	37	219891	0.3020674543374185	92	562.891	567.405	573.333
152	[]	37	230370	0.3304383824815407	149	[]	37	225856	0.3198964629509797	144	[]	37	219928	0.3020674543374185	93	562.854	567.368	573.296
152	[]	36	230406	0.3304383824815407	149	[]	37	225893	0.3198964629509797	144	[]	36	219964	0.3020674543374185	94	562.818	567.331	573.26
152	[]	33	230439	0.3304383824815407	149	[]	36	225929	0.3198964629509797	144	[]	33	219997	0.3020674543374185	95	562.785	567.295	573.227
152	[]	33	230472	0.3304383824815407	149	[]	33	225962	0.3198964629509797	144	[]	33	220030	0.3020674543374185	96	562.752	567.262	573.194
152	[]	32	230504	0.3304383824815407	149	[]	33	225995	0.3198964629509797	144	[]	32	220062	0.3020674543374185	97	562.72	567.229	573.162
152	[]	30	230534	0.3304383824815407	149	[]	32	226027	0.3198964629509797	144	[]	30	220092	0.3020674543374185	98	562.69	567.197	573.132
152	[]	27	230561	0.3304383824815407	149	[]	30	226057	0.3198964629509797	144	[]	27	220119	0.3020674543374185	99	562.663	567.167	573.105
152	[]	26	230587	0.3304383824815407	149	[]	27	226084	0.3198964629509797	144	[]	26	220145	0.3020674543374185	100	562.637	567.14	573.079
152	[]	26	230613	0.3304383824815407	149	[]	26	226110	0.3198964629509797	144	[]	26	220171	0.3020674543374185	101	562.611	567.114	573.053
152	[]	26	230639	0.3304383824815407	149	[]	26	226136	0.3198964629509797	144	[]	26	220197	0.3020674543374185	102	562.585	567.088	573.027
152	[]	25	230664	0.3304383824815407	149	[]	26	226162	0.3198964629509797	144	[]	25	220222	0.3020674543374185	103	562.56	567.062	573.002
152	[]	23	230687	0.3304383824815407	149	[]	25	226187	0.3198964629509797	144	[]	23	220245	0.3020674543374185	104	562.537	567.037	572.979
152	[]	22	230709	0.3304383824815407	149	[]	23	226210	0.3198964629509797	144	[]	22	220267	0.3020674543374185	105	562.515	567.014	572.957
152	[]	19	230728	0.3304383824815407	149	[]	22	226232	0.3198964629509797	144	[]	19	220286	0.3020674543374185	106	562.496	566.992	572.938
152	[]	15	230743	0.3304383824815407	149	[]	19	226251	0.3198964629509797	144	[]	15	220301	0.3020674543374185	107	562.481	566.973	572.923
152	[]	13	230756	0.3304383824815407	149	[]	15	226266	0.3198964629509797	144	[]	13	220314	0.3020674543374185	108	562.468	566.958	572.91
152	[]	13	230769	0.3304383824815407	149	[]	13	226279	0.3198964629509797	144	[]	13	220327	0.3020674543374185	109	562.455	566.945	572.897
152	[]	0	230769	0.3304383824815407	149	[]	13	226292	0.3198964629509797	144	[]	0	220327	0.3020674543374185	110	562.455	566.932	572.897
152	[]	0	230769	0.3304383824815407	149	[]	0	226292	0.3198964629509797	144	[]	0	220327	0.3020674543374185	111	562.455	566.932	572.897
152	[]	0	230769	0.3304383824815407	149	[]	0	226292	0.3198964629509797	144	[]	0	220327	0.3020674543374185	112	562.455	566.932	572.897
152	[]	0	230769	0.3304383824815407	149	[]	0	226292	0.3198964629509797	144	[]	0	220327	0.3020674543374185	113	562.455	566.932	572.897
152	[]	0	230769	0.3304383824815407	149	[]	0	226292	0.3198964629509797	144	[]	0	220327	0.3020674543374185	114	562.455	566.932	572.897
152	[]	0	230769	0.3304383824815407	149	[]	0	226292	0.3198964629509797	144	[]	0	220327	0.3020674543374185	115	562.455	566.932	572.897
152	[]	0	230769	0.3304383824815407	149	[]	0	226292	0.3198964629509797	144	[]	0	220327	0.3020674543374185	116	562.455	566.932	572.897
152	[]	0	230769	0.3304383824815407	149	[]	0	226292	0.3198964629509797	144	[]	0	220327	0.3020674543374185	117	562.455	566.932	572.897
152	[]	0	230769	0.3304383824815407	149	[]	0	226292	0.3198964629509797	144	[]	0	220327	0.3020674543374185	118	562.455	566.932	572.897
152	[]	0	230769	0.3304383824815407	149	[]	0	226292	0.3198964629509797	144	[]	0	220327	0.3020674543374185	119	562.455	566.932	572.897
152	[]	0	230769	0.3304383824815407	149	[]	0	226292	0.3198964629509797	144	[]	0	220327	0.3020674543374185	120	562.455	566.932	572.897
152	[]	0	230769	0.3304383824815407	149	[]	0	226292	0.3198964629509797	144	[]	0	220327	0.3020674543374185	121	562.455	566.932	572.897
152	[]	0	230769	0.3304383824815407	149	[]	0	226292	0.3198964629509797	144	[]	0	220327	0.3020674543374185	122	562.455	566.932	572.897
152	[]	0	230769	0.3304383824815407	149	[]	0	226292	0.3198964629509797	144	[]	0	220327	0.3020674543374185	123	562.455	566.932	572.897
152	[]	0	230769	0.3304383824815407	149	[]	0	226292	0.3198964629509797	144	[]	0	220327	0.3020674543374185	124	562.455	566.932	572.897
152	[]	0	230769	0.3304383824815407	149	[]	0	226292	0.3198964629509797	144	[]	0	220327	0.3020674543374185	125	562.455	566.932	572.897
152	[]	0	230769	0.3304383824815407	149	[]	0	226292	0.3198964629509797	144	[]	0	220327	0.3020674543374185	126	562.455	566.932	572.897
152	[]	0	230769	0.3304383824815407	149	[]	0	226292	0.3198964629509797	144	[]	0	220327	0.3020674543374185	127	562.455	566.932	572.897
152	[]	0	230769	0.3304383824815407	149	[]	0	226292	0.3198964629509797	144	[]	0	220327	0.3020674543374185	128	562.455	566.932	572.897
152	[]	0	230769	0.3304383824815407	149	[]	0	226292	0.3198964629509797	144	[]	0	220327	0.3020674543374185	129	562.455	566.932	572.897
152	[]	0	230769	0.3304383824815407	149	[]	0	226292	0.3198964629509797	144	[]	0	220327	0.3020674543374185	130	562.455	566.932	572.897
152	[]	0	230769	0.3304383824815407	149	[]	0	226292	0.3198964629509797	144	[]	0	220327	0.3020674543374185	131	562.455	566.932	572.897
152	[]	0	230769	0.3304383824815407	149	[]	0	226292	0.3198964629509797	144	[]	0	220327	0.3020674543374185	132	562.455	566.932	572.897
152	[]	0	230769	0.3304383824815407	149	[]	0	226292	0.3198964629509797	144	[]	0	220327	0.3020674543374185	133	562.455	566.932	572.897
152	[]	0	230769	0.3304383824815407	149	[]	0	226292	0.3198964629509797	144	[]	0	220327	0.3020674543374185	134	562.455	566.932	572.897
152	[]	0	230769	0.3304383824815407	149	[]	0	226292	0.3198964629509797	144	[]	0	220327	0.3020674543374185	135	562.455	566.932	572.897
152	[]	0	230769	0.3304383824815407	149	[]	0	226292	0.3198964629509797	144	[]	0	220327	0.3020674543374185	136	562.455	566.932	572.897
152	[]	0	230769	0.3304383824815407	149	[]	0	226292	0.3198964629509797	144	[]	0	220327	0.3020674543374185	137	562.455	566.932	572.897
152	[]	0	230769	0.3304383824815407	149	[]	0	226292	0.3198964629509797	144	[]	0	220327	0.3020674543374185	138	562.455	566.932	572.897
152	[]	0	230769	0.3304383824815407	149	[]	0	226292	0.3198964629509797	144	[]	0	220327	0.3020674543374185	139	562.455	566.932	572.897
152	[]	0	230769	0.3304383824815407	149	[]	0	226292	0.3198964629509797	144	[]	0	220327	0.3020674543374185	140	562.455	566.932	572.897
152	[]	0	230769	0.3304383824815407	149	[]	0	226292	0.3198964629509797	144	[]	0	220327	0.3020674543374185	141	562.455	566.932	572.897
152	[]	0	230769	0.3304383824815407	149	[]	0	226292	0.3198964629509797	144	[]	0	220327	0.3020674543374185	142	562.455	566.932	572.897
152	[]	0	230769	0.3304383824815407	149	[]	0	226292	0.3198964629509797	144	[]	0	220327	0.3020674543374185	143	562.455	566.932	572.897
152	[]	0	230769	0.3304383824815407	149	[]	0	226292	0.3198964629509797	144	[]	0	220327	0.3020674543374185	144	562.455	566.932	572.897
152	[]	0	230769	0.3304383824815407	149	[]	0	226292	0.3198964629509797	144	[]	0	220327	0.3020674543374185	145	562.455	566.932	572.897
152	[]	0	230769	0.3304383824815407	149	[]	0	226292	0.3198964629509797	144	[]	0	220327	0.3020674543374185	146	562.455	566.932	572.897
152	[]	0	230769	0.3304383824815407	149	[]	0	226292	0.3198964629509797	144	[]	0	220327	0.3020674543374185	147	562.455	566.932	572.897
152	[]	0	230769	0.3304383824815407	149	[]	0	226292	0.3198964629509797	144	[]	0	220327	0.3020674543374185	148	562.455	566.932	572.897
152	[]	0	230769	0.3304383824815407	149	[]	0	226292	0.3198964629509797	144	[]	0	220327	0.3020674543374185	149	562.455	566.932	572.897
152	[]	0	230769	0.3304383824815407	149	[]	0	226292	0.3198964629509797	144	[]	0	220327	0.3020674543374185	150	562.455	566.932	572.897
152	[]	0	230769	0.3304383824815407	149	[]	0	226292	0.3198964629509797	144	[]	0	220327	0.3020674543374185	151	562.455	566.932	572.897
152	[]	0	230769	0.3304383824815407	149	[]	0	226292	0.3198964629509797	144	[]	0	220327	0.3020674543374185	152	562.455	566.932	572.897
152	[]	0	230769	0.3304383824815407	149	[]	0	226292	0.3198964629509797	144	[]	0	220327	0.3020674543374185	153	562.455	566.932	572.897
152	[]	0	230769	0.3304383824815407	149	[]	0	226292	0.3198964629509797	144	[]	0	220327	0.3020674543374185	154	562.455	566.932	572.897
152	[]	0	230769	0.3304383824815407	149	[]	0	226292	0.3198964629509797	144	[]	0	220327	0.3020674543374185	155	562.455	566.932	572.897
152	[]	0	230769	0.3304383824815407	149	[]	0	226292	0.3198964629509797	144	[]	0	220327	0.3020674543374185	156	562.455	566.932	572.897
152	[]	0	230769	0.3304383824815407	149	[]	0	226292	0.3198964629509797	144	[]	0	220327	0.3020674543374185	157	562.455	566.932	572.897
152	[]	0	230769	0.3304383824815407	149	[]	0	226292	0.3198964629509797	144	[]	0	220327	0.3020674543374185	158	562.455	566.932	572.897
152	[]	0	230769	0.3304383824815407	149	[]	0	226292	0.3198964629509797	144	[]	0	220327	0.3020674543374185	159	562.455	566.932	572.897
152	[]	0	230769	0.3304383824815407	149	[]	0	226292	0.3198964629509797	144	[]	0	220327	0.3020674543374185	160	562.455	566.932	572.897
152	[]	0	230769	0.3304383824815407	149	[]	0	226292	0.3198964629509797	144	[]	0	220327	0.3020674543374185	161	562.455	566.932	572.897
152	[]	0	230769	0.3304383824815407	149	[]	0	226292	0.3198964629509797	144	[]	0	220327	0.3020674543374185	162	562.455	566.932	572.897
152	[]	0	230769	0.3304383824815407	149	[]	0	226292	0.3198964629509797	144	[]	0	220327	0.3020674543374185	163	562.455	566.932	572.897
152	[]	0	230769	0.3304383824815407	149	[]	0	226292	0.3198964629509797	144	[]	0	220327	0.3020674543374185	164	562.455	566.932	572.897
152	[]	0	230769	0.3304383824815407	149	[]	0	226292	0.3198964629509797	144	[]	0	220327	0.3020674543374185	165	562.455	566.932	572.897
152	[]	0	230769	0.3304383824815407	149	[]	0	226292	0.3198964629509797	144	[]	0	220327	0.3020674543374185	166	562.455	566.932	572.897
152	[]	0	230769	0.3304383824815407	149	[]	0	226292	0.3198964629509797	144	[]	0	220327	0.3020674543374185	167	562.455	566.932	572.897
152	[]	0	230769	0.3304383824815407	149	[]	0	226292	0.3198964629509797	144	[]	0	220327	0.3020674543374185	168	562.455	566.932	572.897
152	[]	0	230769	0.3304383824815407	149	[]	0	226292	0.3198964629509797	144	[]	0	220327	0.3020674543374185	169	562.455	566.932	572.897
152	[]	0	230769	0.3304383824815407	149	[]	0	226292	0.3198964629509797	144	[]	0	220327	0.3020674543374185	170	562.455	566.932	572.897
152	[]	0	230769	0.3304383824815407	149	[]	0	226292	0.3198964629509797	144	[]	0	220327	0.3020674543374185	171	562.455	566.932	572.897
152	[]	0	230769	0.3304383824815407	149	[]	0	226292	0.3198964629509797	144	[]	0	220327	0.3020674543374185	172	562.455	566.932	572.897
152	[]	0	230769	0.3304383824815407	149	[]	0	226292	0.3198964629509797	144	[]	0	220327	0.3020674543374185	173	562.455	566.932	572.897
152	[]	0	230769	0.3304383824815407	149	[]	0	226292	0.3198964629509797	144	[]	0	220327	0.3020674543374185	174	562.455	566.932	572.897
152	[]	0	230769	0.3304383824815407	149	[]	0	226292	0.3198964629509797	144	[]	0	220327	0.3020674543374185	175	562.455	566.932	572.897
152	[]	0	230769	0.3304383824815407	149	[]	0	226292	0.3198964629509797	144	[]	0	220327	0.3020674543374185	176	562.455	566.932	572.897
152	[]	0	230769	0.3304383824815407	149	[]	0	226292	0.3198964629509797	144	[]	0	220327	0.3020674543374185	177	562.455	566.932	572.897
152	[]	0	230769	0.3304383824815407	149	[]	0	226292	0.3198964629509797	144	[]	0	220327	0.3020674543374185	178	562.455	566.932	572.897
152	[]	0	230769	0.3304383824815407	149	[]	0	226292	0.3198964629509797	144	[]	0	220327	0.3020674543374185	179	562.455	566.932	572.897
152	[]	0	230769	0.3304383824815407	149	[]	0	226292	0.3198964629509797	144	[]	0	220327	0.3020674543374185	180	562.455	566.932	572.897
152	[]	0	230769	0.3304383824815407	149	[]	0	226292	0.3198964629509797	144	[]	0	220327	0.3020674543374185	181	562.455	566.932	572.897
152	[]	0	230769	0.3304383824815407	149	[]	0	226292	0.3198964629509797	144	[]	0	220327	0.3020674543374185	182	562.455	566.932	572.897
152	[]	0	230769	0.3304383824815407	149	[]	0	226292	0.3198964629509797	144	[]	0	220327	0.3020674543374185	183	562.455	566.932	572.897
152	[]	0	230769	0.3304383824815407	149	[]	0	226292	0.3198964629509797	144	[]	0	220327	0.3020674543374185	184	562.455	566.932	572.897
152	[]	0	230769	0.3304383824815407	149	[]	0	226292	0.3198964629509797	144	[]	0	220327	0.3020674543374185	185	562.455	566.932	572.897
152	[]	0	230769	0.3304383824815407	149	[]	0	226292	0.3198964629509797	144	[]	0	220327	0.3020674543374185	186	562.455	566.932	572.897
152	[]	0	230769	0.3304383824815407	149	[]	0	226292	0.3198964629509797	144	[]	0	220327	0.3020674543374185	187	562.455	566.932	572.897
152	[]	0	230769	0.3304383824815407	149	[]	0	226292	0.3198964629509797	144	[]	0	220327	0.3020674543374185	188	562.455	566.932	572.897
152	[]	0	230769	0.3304383824815407	149	[]	0	226292	0.3198964629509797	144	[]	0	220327	0.3020674543374185	189	562.455	566.932	572.897
152	[]	0	230769	0.3304383824815407	149	[]	0	226292	0.3198964629509797	144	[]	0	220327	0.3020674543374185	190	562.455	566.932	572.897
152	[]	0	230769	0.3304383824815407	149	[]	0	226292	0.3198964629509797	144	[]	0	220327	0.3020674543374185	191	562.455	566.932	572.897
152	[]	0	230769	0.3304383824815407	149	[]	0	226292	0.3198964629509797	144	[]	0	220327	0.3020674543374185	192	562.455	566.932	572.897
152	[]	0	230769	0.3304383824815407	149	[]	0	226292	0.3198964629509797	144	[]	0	220327	0.3020674543374185	193	562.455	566.932	572.897
152	[]	0	230769	0.3304383824815407	149	[]	0	226292	0.3198964629509797	144	[]	0	220327	0.3020674543374185	194	562.455	566.932	572.897
152	[]	0	230769	0.3304383824815407	149	[]	0	226292	0.3198964629509797	144	[]	0	220327	0.3020674543374185	195	562.455	566.932	572.897
152	[]	0	230769	0.3304383824815407	149	[]	0	226292	0.3198964629509797	144	[]	0	220327	0.3020674543374185	196	562.455	566.932	572.897
152	[]	0	230769	0.3304383824815407	149	[]	0	226292	0.3198964629509797	144	[]	0	220327	0.3020674543374185	197	562.455	566.932	572.897
152	[]	0	230769	0.3304383824815407	149	[]	0	226292	0.3198964629509797	144	[]	0	220327	0.3020674543374185	198	562.455	566.932	572.897
152	[]	0	230769	0.3304383824815407	149	[]	0	226292	0.3198964629509797	144	[]	0	220327	0.3020674543374185	199	562.455	566.932	572.897

## Sheet: Deleted protein functions
KEGG level 1	KEGG level 2	KEGG level 3	Gene:locus_tag	Color	Deleted in M. florum	Deleted but present in JCVI-syn3.0	Deleted but present in JCVI-syn1.0
Genetic Information Processing	DNA Maintenance	DNA replication and partition	dnaA peg.1:peg.1	rgb(126,122,54)
Genetic Information Processing	DNA Maintenance	DNA replication and partition	dnaN peg.2:peg.2	rgb(126,122,54)
Cellular Processes	Cytoskeleton	Cytoskeleton	mreB peg.3:peg.3	rgb(137,137,137)	X
Genetic Information Processing	Folding, Sorting and Degradation	Nucleases	rnmV peg.4:peg.4	rgb(26,26,26)	X	X	X
Genetic Information Processing	Translation	Ribosome biogenesis	ksgA peg.5:peg.5	rgb(126,122,54)
Genetic Information Processing	DNA Maintenance	DNA replication and partition	gyrB peg.6:peg.6	rgb(126,122,54)
Genetic Information Processing	DNA Maintenance	DNA replication and partition	gyrA peg.7:peg.7	rgb(126,122,54)
Metabolism	Membrane Transport	PTS system	PTS-Bgl-EIIA/B/C peg.8:peg.8	rgb(137,137,137)	X
Metabolism	Central Carbon Metabolism	Glycolysis and carbohydrate metabolism	bglA peg.9:peg.9	rgb(213,134,175)
Not mapped	Not mapped	Not mapped	Unknown peg.10:peg.10	rgb(188,121,103)
Metabolism	Central Carbon Metabolism	Glycolysis and carbohydrate metabolism	bglA peg.11:peg.11	rgb(213,134,175)
Metabolism	Central Carbon Metabolism	Glycolysis and carbohydrate metabolism	bglA peg.12:peg.12	rgb(213,134,175)
Not mapped	Not mapped	Not mapped	Unknown peg.13:peg.13	rgb(188,121,103)
Genetic Information Processing	Translation	tRNA loading and maturation	mnmE peg.14:peg.14	rgb(126,122,54)
Not mapped	Not mapped	Not mapped	Unknown peg.15:peg.15	rgb(213,213,213)	X	X
Not mapped	Not mapped	Not mapped	Unknown peg.16:peg.16	rgb(26,26,26)	X	X	X
Genetic Information Processing	Translation	tRNA loading and maturation	SARS peg.17:peg.17	rgb(126,122,54)
Genetic Information Processing	Folding, Sorting and Degradation	Chaperones	hslO peg.18:peg.18	rgb(126,122,54)
Metabolism	Membrane Transport	Transport	ABC.CD.A peg.19:peg.19	rgb(26,26,26)	X	X	X
Not mapped	Not mapped	Not mapped	Unknown peg.20:peg.20	rgb(188,121,103)
Not mapped	Not mapped	Not mapped	Unknown peg.21:peg.21	rgb(188,121,103)
Not mapped	Not mapped	Not mapped	Unknown peg.22:peg.22	rgb(188,121,103)
Not mapped	Not mapped	Not mapped	Unknown peg.23:peg.23	rgb(188,121,103)
Metabolism	Membrane Transport	Transport	msmX peg.24:peg.24	rgb(213,134,175)
Metabolism	Membrane Transport	Transport	ABC.MS.P peg.25:peg.25	rgb(213,134,175)
Metabolism	Membrane Transport	Transport	ABC.MS.P1 peg.26:peg.26	rgb(213,134,175)
Not mapped	Not mapped	Not mapped	Unknown peg.27:peg.27	rgb(188,121,103)
Not mapped	Not mapped	Not mapped	Unknown peg.28:peg.28	rgb(188,121,103)
Not mapped	Not mapped	Not mapped	Unknown peg.29:peg.29	rgb(188,121,103)
Genetic Information Processing	Translation	tRNA loading and maturation	KARS peg.30:peg.30	rgb(126,122,54)
Not mapped	Not mapped	Not mapped	Unknown peg.31:peg.31	rgb(188,121,103)
Not mapped	Not mapped	Not mapped	Unknown peg.32:peg.32	rgb(188,121,103)
Metabolism	Membrane Transport	PTS system	PTS-Scr-EIIB/C peg.33:peg.33	rgb(137,137,137)	X
Metabolism	Central Carbon Metabolism	Glycolysis and carbohydrate metabolism	bglA peg.34:peg.34	rgb(137,137,137)	X
Metabolism	Membrane Transport	Transport	thiT peg.35:peg.35	rgb(213,134,175)
Genetic Information Processing	Translation	tRNA loading and maturation	MARS peg.36:peg.36	rgb(126,122,54)
Not mapped	Not mapped	Not mapped	Unknown peg.37:peg.37	rgb(188,121,103)
Metabolism	Biosynthesis	Cofactor biosynthesis	lplA peg.38:peg.38	rgb(213,134,175)
Metabolism	Central Carbon Metabolism	Glycolysis and carbohydrate metabolism	PDHA peg.39:peg.39	rgb(213,134,175)
Metabolism	Central Carbon Metabolism	Glycolysis and carbohydrate metabolism	PDHB peg.40:peg.40	rgb(213,134,175)
Metabolism	Central Carbon Metabolism	Glycolysis and carbohydrate metabolism	DLAT peg.41:peg.41	rgb(213,134,175)
Metabolism	Central Carbon Metabolism	Glycolysis and carbohydrate metabolism	DLD peg.42:peg.42	rgb(213,134,175)
Metabolism	Central Carbon Metabolism	Glycolysis and carbohydrate metabolism	pta peg.43:peg.43	rgb(213,134,175)
Metabolism	Central Carbon Metabolism	Other central metabolism enzymes	ackA peg.44:peg.44	rgb(213,134,175)
Metabolism	Biosynthesis	Amino acid metabolism	proC peg.45:peg.45	rgb(137,137,137)	X
Metabolism	Other Enzymes	Other enzymes	acpD peg.46:peg.46	rgb(213,134,175)
Genetic Information Processing	Folding, Sorting and Degradation	Nucleases	tatD peg.47:peg.47	rgb(213,213,213)	X	X
Genetic Information Processing	Folding, Sorting and Degradation	Nucleases	tatD peg.48:peg.48	rgb(126,122,54)
Not mapped	Not mapped	Not mapped	Unknown peg.49:peg.49	rgb(188,121,103)
Metabolism	Other Enzymes	Other enzymes	msrA peg.50:peg.50	rgb(213,134,175)
Not mapped	Not mapped	Not mapped	Unknown peg.51:peg.51	rgb(188,121,103)
Metabolism	Other Enzymes	Other enzymes	acpD peg.52:peg.52	rgb(137,137,137)	X
Not mapped	Not mapped	Not mapped	Unknown peg.53:peg.53	rgb(213,213,213)	X	X
Not mapped	Not mapped	Not mapped	Unknown peg.54:peg.54	rgb(137,137,137)	X
Genetic Information Processing	DNA Maintenance	DNA replication and partition	polA peg.55:peg.55	rgb(126,122,54)
Not mapped	Not mapped	Not mapped	Unknown peg.56:peg.56	rgb(188,121,103)
Genetic Information Processing	Folding, Sorting and Degradation	Protein export	secA peg.57:peg.57	rgb(126,122,54)
Genetic Information Processing	DNA Maintenance	DNA repair	uvrB peg.58:peg.58	rgb(126,122,54)
Genetic Information Processing	DNA Maintenance	DNA repair	uvrA peg.59:peg.59	rgb(126,122,54)
Metabolism	Biosynthesis	Cofactor biosynthesis	folC peg.60:peg.60	rgb(213,134,175)
Not mapped	Not mapped	Not mapped	Unknown peg.61:peg.61	rgb(188,121,103)
Metabolism	Other Enzymes	Other enzymes	hprK peg.62:peg.62	rgb(26,26,26)	X	X	X
Not mapped	Not mapped	Not mapped	Unknown peg.63:peg.63	rgb(188,121,103)
Metabolism	Biosynthesis	Purine and pyrimidine metabolism	trxB peg.64:peg.64	rgb(213,134,175)
Not mapped	Not mapped	Not mapped	Unknown peg.65:peg.65	rgb(188,121,103)
Not mapped	Not mapped	Not mapped	uncharacterized protein peg.66:peg.66	rgb(188,121,103)
Not mapped	Not mapped	Not mapped	Unknown peg.67:peg.67	rgb(188,121,103)
Genetic Information Processing	Folding, Sorting and Degradation	Protein export	secG peg.68:peg.68	rgb(126,122,54)
Not mapped	Not mapped	Not mapped	Unknown peg.69:peg.69	rgb(188,121,103)
Metabolism	Biosynthesis	Cofactor biosynthesis	CARP peg.70:peg.70	rgb(213,134,175)
Metabolism	Biosynthesis	Cofactor biosynthesis	CARP peg.71:peg.71	rgb(213,134,175)
Metabolism	Biosynthesis	Cofactor biosynthesis	CARP peg.72:peg.72	rgb(213,134,175)
Not mapped	Not mapped	Not mapped	Unknown peg.73:peg.73	rgb(188,121,103)
Metabolism	Biosynthesis	Purine and pyrimidine metabolism	purA peg.74:peg.74	rgb(213,213,213)	X	X
Metabolism	Biosynthesis	Purine and pyrimidine metabolism	purB peg.75:peg.75	rgb(213,134,175)
Metabolism	Central Carbon Metabolism	Pentose phosphate metabolism	PRPS peg.76:peg.76	rgb(213,134,175)
Metabolism	Other Enzymes	Other enzymes	PTH1 peg.77:peg.77	rgb(213,134,175)
Not mapped	Not mapped	Not mapped	Unknown peg.78:peg.78	rgb(188,121,103)
Not mapped	Not mapped	Not mapped	Unknown peg.79:peg.79	rgb(188,121,103)
Not mapped	Not mapped	Not mapped	Unknown peg.80:peg.80	rgb(188,121,103)
Genetic Information Processing	Translation	Ribosome	RP-S6 peg.81:peg.81	rgb(126,122,54)
Genetic Information Processing	DNA Maintenance	DNA replication and partition	ssb peg.82:peg.82	rgb(126,122,54)
Genetic Information Processing	Translation	Ribosome	RP-S18 peg.83:peg.83	rgb(126,122,54)
Genetic Information Processing	Translation	Ribosome	RP-L9 peg.84:peg.84	rgb(126,122,54)
Genetic Information Processing	DNA Maintenance	DNA replication and partition	dnaB peg.85:peg.85	rgb(126,122,54)
Not mapped	Not mapped	Not mapped	Unknown peg.86:peg.86	rgb(188,121,103)
Not mapped	Not mapped	Not mapped	Unknown peg.87:peg.87	rgb(188,121,103)
Genetic Information Processing	Translation	tRNA loading and maturation	CARS peg.88:peg.88	rgb(126,122,54)
Genetic Information Processing	Translation	Ribosome biogenesis	rlmB peg.89:peg.89	rgb(126,122,54)
Not mapped	Not mapped	Not mapped	Unknown peg.90:peg.90	rgb(188,121,103)
Genetic Information Processing	Translation	Ribosome biogenesis	nusG peg.91:peg.91	rgb(126,122,54)
Genetic Information Processing	Folding, Sorting and Degradation	Nucleases	rnj peg.92:peg.92	rgb(126,122,54)
Not mapped	Not mapped	Not mapped	Unknown peg.93:peg.93	rgb(188,121,103)
Metabolism	Membrane Transport	Transport	oppB peg.94:peg.94	rgb(213,134,175)
Metabolism	Membrane Transport	Transport	oppC peg.95:peg.95	rgb(213,134,175)
Metabolism	Membrane Transport	Transport	oppD peg.96:peg.96	rgb(213,134,175)
Metabolism	Other Enzymes	Other enzymes	oppF peg.97:peg.97	rgb(213,134,175)
Metabolism	Membrane Transport	Transport	oppA peg.98:peg.98	rgb(213,134,175)
Not mapped	Not mapped	Not mapped	Unknown peg.99:peg.99	rgb(213,213,213)	X	X
Genetic Information Processing	DNA Maintenance	DNA replication and partition	ftsK peg.100:peg.100	rgb(137,137,137)	X
Genetic Information Processing	DNA Maintenance	DNA repair	uvrC peg.101:peg.101	rgb(26,26,26)	X	X	X
Genetic Information Processing	Transcription	Transcription factors	greA peg.102:peg.102	rgb(26,26,26)	X	X	X
Genetic Information Processing	Translation	Ribosome biogenesis	rsmI peg.103:peg.103	rgb(26,26,26)	X	X	X
Not mapped	Not mapped	Not mapped	Unknown peg.104:peg.104	rgb(188,121,103)
Metabolism	Central Carbon Metabolism	Pentose phosphate metabolism	rpiB peg.105:peg.105	rgb(213,134,175)
Metabolism	Central Carbon Metabolism	Other central metabolism enzymes	glyA peg.106:peg.106	rgb(213,134,175)
Metabolism	Biosynthesis	Purine and pyrimidine metabolism	upp peg.107:peg.107	rgb(213,134,175)
Metabolism	Energy Metabolism	ATP synthase	ATPF0A peg.108:peg.108	rgb(213,134,175)
Metabolism	Energy Metabolism	ATP synthase	ATPF0C peg.109:peg.109	rgb(213,134,175)
Metabolism	Energy Metabolism	ATP synthase	ATPF0B peg.110:peg.110	rgb(213,134,175)
Metabolism	Energy Metabolism	ATP synthase	ATPF1D peg.111:peg.111	rgb(213,134,175)
Metabolism	Energy Metabolism	ATP synthase	ATPF1A peg.112:peg.112	rgb(213,134,175)
Metabolism	Energy Metabolism	ATP synthase	ATPF1G peg.113:peg.113	rgb(213,134,175)
Metabolism	Energy Metabolism	ATP synthase	ATPF1B peg.114:peg.114	rgb(213,134,175)
Metabolism	Energy Metabolism	ATP synthase	ATPF1E peg.115:peg.115	rgb(213,134,175)
Metabolism	Other Enzymes	Other enzymes	osmC peg.116:peg.116	rgb(137,137,137)	X
Not mapped	Not mapped	Not mapped	Unknown peg.117:peg.117	rgb(137,137,137)	X
Metabolism	Biosynthesis	Purine and pyrimidine metabolism	pdp peg.118:peg.118	rgb(213,134,175)
Metabolism	Central Carbon Metabolism	Glycolysis and carbohydrate metabolism	pgm peg.119:peg.119	rgb(213,134,175)
Metabolism	Central Carbon Metabolism	Pentose phosphate metabolism	deoC peg.120:peg.120	rgb(213,134,175)
Genetic Information Processing	Translation	Ribosome	RP-S10 peg.121:peg.121	rgb(126,122,54)
Genetic Information Processing	Translation	Ribosome	RP-L3 peg.122:peg.122	rgb(126,122,54)
Genetic Information Processing	Translation	Ribosome	RP-L4 peg.123:peg.123	rgb(126,122,54)
Genetic Information Processing	Translation	Ribosome	RP-L23 peg.124:peg.124	rgb(126,122,54)
Genetic Information Processing	Translation	Ribosome	RP-L2 peg.125:peg.125	rgb(126,122,54)
Genetic Information Processing	Translation	Ribosome	RP-S19 peg.126:peg.126	rgb(126,122,54)
Genetic Information Processing	Translation	Ribosome	RP-L22 peg.127:peg.127	rgb(126,122,54)
Genetic Information Processing	Translation	Ribosome	RP-S3 peg.128:peg.128	rgb(126,122,54)
Genetic Information Processing	Translation	Ribosome	RP-L16 peg.129:peg.129	rgb(126,122,54)
Genetic Information Processing	Translation	Ribosome	RP-L29 peg.130:peg.130	rgb(126,122,54)
Genetic Information Processing	Translation	Ribosome	RP-S17 peg.131:peg.131	rgb(126,122,54)
Genetic Information Processing	Translation	Ribosome	RP-L14 peg.132:peg.132	rgb(126,122,54)
Genetic Information Processing	Translation	Ribosome	RP-L24 peg.133:peg.133	rgb(126,122,54)
Genetic Information Processing	Translation	Ribosome	RP-L5 peg.134:peg.134	rgb(126,122,54)
Genetic Information Processing	Translation	Ribosome	RP-S14 peg.135:peg.135	rgb(126,122,54)
Genetic Information Processing	Translation	Ribosome	RP-S8 peg.136:peg.136	rgb(126,122,54)
Genetic Information Processing	Translation	Ribosome	RP-L6 peg.137:peg.137	rgb(126,122,54)
Genetic Information Processing	Translation	Ribosome	RP-L18 peg.138:peg.138	rgb(126,122,54)
Genetic Information Processing	Translation	Ribosome	RP-S5 peg.139:peg.139	rgb(126,122,54)
Genetic Information Processing	Translation	Ribosome	RP-L15 peg.140:peg.140	rgb(126,122,54)
Genetic Information Processing	Folding, Sorting and Degradation	Protein export	secY peg.141:peg.141	rgb(126,122,54)
Metabolism	Biosynthesis	Purine and pyrimidine metabolism	cdd peg.142:peg.142	rgb(213,134,175)
Metabolism	Biosynthesis	Purine and pyrimidine metabolism	adk peg.143:peg.143	rgb(213,134,175)
Genetic Information Processing	Folding, Sorting and Degradation	Peptidases	map peg.144:peg.144	rgb(126,122,54)
Genetic Information Processing	Translation	Translation factors	infA peg.145:peg.145	rgb(126,122,54)
Genetic Information Processing	Translation	Ribosome	RP-L36 peg.146:peg.146	rgb(126,122,54)
Genetic Information Processing	Translation	Ribosome	RP-S13 peg.147:peg.147	rgb(126,122,54)
Genetic Information Processing	Translation	Ribosome	RP-S11 peg.148:peg.148	rgb(126,122,54)
Genetic Information Processing	Transcription	RNA polymerase	rpoA peg.149:peg.149	rgb(126,122,54)
Genetic Information Processing	Translation	Ribosome	RP-L17 peg.150:peg.150	rgb(126,122,54)
Metabolism	Membrane Transport	Transport	ecfA1 peg.151:peg.151	rgb(213,134,175)
Metabolism	Membrane Transport	Transport	ecfA2 peg.152:peg.152	rgb(213,134,175)
Metabolism	Membrane Transport	Transport	ecfT peg.153:peg.153	rgb(213,134,175)
Metabolism	Other Enzymes	Other enzymes	truA peg.154:peg.154	rgb(213,134,175)
Not mapped	Not mapped	Not mapped	Unknown peg.155:peg.155	rgb(188,121,103)
Not mapped	Not mapped	Not mapped	Unknown peg.156:peg.156	rgb(188,121,103)
Not mapped	Not mapped	Not mapped	Unknown peg.157:peg.157	rgb(137,137,137)	X
Not mapped	Not mapped	Not mapped	Unknown peg.158:peg.158	rgb(188,121,103)
Genetic Information Processing	DNA Maintenance	DNA replication and partition	ligA ligB peg.159:peg.159	rgb(126,122,54)
Genetic Information Processing	Translation	tRNA loading and maturation	gatC peg.160:peg.160	rgb(126,122,54)
Genetic Information Processing	Translation	tRNA loading and maturation	gatA peg.161:peg.161	rgb(126,122,54)
Genetic Information Processing	Translation	tRNA loading and maturation	gatB peg.162:peg.162	rgb(126,122,54)
Not mapped	Not mapped	Not mapped	Unknown peg.163:peg.163	rgb(188,121,103)
Metabolism	Membrane Transport	Transport	trkA peg.164:peg.164	rgb(213,134,175)
Not mapped	Not mapped	Not mapped	Unknown peg.165:peg.165	rgb(188,121,103)
Metabolism	Central Carbon Metabolism	Other central metabolism enzymes	folD peg.166:peg.166	rgb(213,134,175)
Not mapped	Not mapped	Not mapped	Unknown peg.167:peg.167	rgb(137,137,137)	X
Not mapped	Not mapped	Not mapped	Unknown peg.168:peg.168	rgb(26,26,26)	X	X	X
Metabolism	Biosynthesis	Purine and pyrimidine metabolism	guaC peg.169:peg.169	rgb(213,134,175)
Not mapped	Not mapped	Not mapped	Unknown peg.170:peg.170	rgb(188,121,103)
Not mapped	Not mapped	Not mapped	Unknown peg.171:peg.171	rgb(188,121,103)
Not mapped	Not mapped	Not mapped	Unknown peg.172:peg.172	rgb(188,121,103)
Metabolism	Central Carbon Metabolism	Glycolysis and carbohydrate metabolism	pfkA peg.173:peg.173	rgb(213,134,175)
Metabolism	Central Carbon Metabolism	Glycolysis and carbohydrate metabolism	PK peg.174:peg.174	rgb(213,134,175)
Not mapped	Not mapped	Not mapped	Unknown peg.175:peg.175	rgb(188,121,103)
Genetic Information Processing	Translation	tRNA loading and maturation	TARS peg.176:peg.176	rgb(126,122,54)
Genetic Information Processing	Folding, Sorting and Degradation	Chaperones	trxA peg.177:peg.177	rgb(126,122,54)
Genetic Information Processing	Transcription	Transcription factors	fruR2 peg.178:peg.178	rgb(126,122,54)
Metabolism	Central Carbon Metabolism	Glycolysis and carbohydrate metabolism	fruK peg.179:peg.179	rgb(213,134,175)
Metabolism	Membrane Transport	PTS system	PTS-Fru-EIIA/B/C peg.180:peg.180	rgb(213,134,175)
Metabolism	Membrane Transport	Transport	ABC-2.A peg.181:peg.181	rgb(137,137,137)	X
Not mapped	Not mapped	Not mapped	Unknown peg.182:peg.182	rgb(137,137,137)	X
Metabolism	Membrane Transport	Transport	ABC-2.P peg.183:peg.183	rgb(213,134,175)
Not mapped	Not mapped	Not mapped	Unknown peg.184:peg.184	rgb(188,121,103)
Metabolism	Membrane Transport	Transport	focA peg.185:peg.185	rgb(213,134,175)
Metabolism	Membrane Transport	PTS system	PTS-Glc-EIIA peg.186:peg.186	rgb(213,134,175)
Genetic Information Processing	Translation	Translation factors	infC peg.187:peg.187	rgb(126,122,54)
Genetic Information Processing	Translation	Ribosome	RP-L35 peg.188:peg.188	rgb(126,122,54)
Genetic Information Processing	Translation	Ribosome	RP-L20 peg.189:peg.189	rgb(126,122,54)
Not mapped	Not mapped	Not mapped	Unknown peg.190:peg.190	rgb(188,121,103)
Genetic Information Processing	Translation	tRNA loading and maturation	WARS peg.191:peg.191	rgb(126,122,54)
Metabolism	Biosynthesis	Cofactor biosynthesis	ppnK peg.192:peg.192	rgb(213,134,175)
Not mapped	Not mapped	Not mapped	Unknown peg.193:peg.193	rgb(188,121,103)
Metabolism	Biosynthesis	Purine and pyrimidine metabolism	gmk peg.194:peg.194	rgb(213,134,175)
Genetic Information Processing	Translation	Ribosome biogenesis	rsmB peg.195:peg.195	rgb(126,122,54)
Not mapped	Not mapped	Not mapped	Unknown peg.196:peg.196	rgb(188,121,103)
Metabolism	Biosynthesis	Purine and pyrimidine metabolism	cmk peg.197:peg.197	rgb(213,134,175)
Genetic Information Processing	Translation	Ribosome biogenesis	engA peg.198:peg.198	rgb(126,122,54)
Metabolism	Biosynthesis	Lipid metabolism	gpsA peg.199:peg.199	rgb(213,134,175)
Genetic Information Processing	Transcription	Transcription factors	hupB peg.200:peg.200	rgb(126,122,54)
Not mapped	Not mapped	Not mapped	Unknown peg.201:peg.201	rgb(26,26,26)	X	X	X
Genetic Information Processing	DNA Maintenance	DNA repair	recU peg.202:peg.202	rgb(126,122,54)
Not mapped	Not mapped	Not mapped	Unknown peg.203:peg.203	rgb(188,121,103)
Metabolism	Biosynthesis	Cofactor biosynthesis	pncC peg.204:peg.204	rgb(213,134,175)
Genetic Information Processing	DNA Maintenance	DNA repair	recA peg.205:peg.205	rgb(126,122,54)
Genetic Information Processing	Folding, Sorting and Degradation	Nucleases	rny peg.206:peg.206	rgb(126,122,54)
Metabolism	Central Carbon Metabolism	Glycolysis and carbohydrate metabolism	iolU peg.207:peg.207	rgb(213,134,175)
Genetic Information Processing	Folding, Sorting and Degradation	Nucleases	rnr peg.208:peg.208	rgb(126,122,54)
Genetic Information Processing	Translation	Translation factors	smpB peg.209:peg.209	rgb(126,122,54)
Not mapped	Not mapped	Not mapped	Unknown peg.210:peg.210	rgb(188,121,103)
Not mapped	Not mapped	Not mapped	Unknown peg.211:peg.211	rgb(188,121,103)
Not mapped	Not mapped	Not mapped	Unknown peg.212:peg.212	rgb(137,137,137)	X
Not mapped	Not mapped	Not mapped	Unknown peg.213:peg.213	rgb(26,26,26)	X	X	X
Metabolism	Biosynthesis	Purine and pyrimidine metabolism	ade peg.214:peg.214	rgb(137,137,137)	X
Not mapped	Not mapped	Not mapped	Unknown peg.215:peg.215	rgb(188,121,103)
Metabolism	Membrane Transport	Transport	mgtE peg.216:peg.216	rgb(213,134,175)
Metabolism	Other Enzymes	Other enzymes	trmB peg.217:peg.217	rgb(213,134,175)
Not mapped	Not mapped	Not mapped	Unknown peg.218:peg.218	rgb(188,121,103)
Metabolism	Other Enzymes	Other enzymes	prpC peg.219:peg.219	rgb(213,134,175)
Metabolism	Other Enzymes	Other enzymes	prkC peg.220:peg.220	rgb(213,134,175)
Genetic Information Processing	Translation	Ribosome biogenesis	rsgA peg.221:peg.221	rgb(126,122,54)
Metabolism	Central Carbon Metabolism	Pentose phosphate metabolism	rpe peg.222:peg.222	rgb(213,134,175)
Metabolism	Biosynthesis	Cofactor biosynthesis	thiN peg.223:peg.223	rgb(213,134,175)
Not mapped	Not mapped	Not mapped	Unknown peg.224:peg.224	rgb(26,26,26)	X	X	X
Not mapped	Not mapped	Not mapped	Unknown peg.225:peg.225	rgb(188,121,103)
Genetic Information Processing	Translation	Ribosome	RP-L28 peg.226:peg.226	rgb(126,122,54)
Not mapped	Not mapped	Not mapped	Unknown peg.227:peg.227	rgb(188,121,103)
Not mapped	Not mapped	Not mapped	uncharacterized protein peg.228:peg.228	rgb(188,121,103)
Metabolism	Biosynthesis	Lipid metabolism	plsX peg.229:peg.229	rgb(213,134,175)
Genetic Information Processing	Translation	Ribosome biogenesis	rnc peg.230:peg.230	rgb(126,122,54)
Genetic Information Processing	DNA Maintenance	DNA replication and partition	smc peg.231:peg.231	rgb(26,26,26)	X	X	X
Environmental Information Processing	Signal Transduction	Two-component system	pstS peg.232:peg.232	rgb(26,26,26)	X	X	X
Metabolism	Membrane Transport	Transport	pstA/C peg.233:peg.233	rgb(26,26,26)	X	X	X
Metabolism	Membrane Transport	Transport	pstB peg.234:peg.234	rgb(213,134,175)
Metabolism	Membrane Transport	Transport	phoU peg.235:peg.235	rgb(213,134,175)
Genetic Information Processing	Folding, Sorting and Degradation	Protein export	ftsY peg.236:peg.236	rgb(126,122,54)
Not mapped	Not mapped	Not mapped	uncharacterized protein peg.237:peg.237	rgb(188,121,103)
Not mapped	Not mapped	Not mapped	uncharacterized protein peg.238:peg.238	rgb(188,121,103)
Metabolism	Biosynthesis	Amino acid metabolism	metK peg.239:peg.239	rgb(213,134,175)
Genetic Information Processing	Folding, Sorting and Degradation	Peptidases	pepO peg.240:peg.240	rgb(26,26,26)	X	X	X
Genetic Information Processing	Translation	tRNA loading and maturation	trmFO peg.241:peg.241	rgb(26,26,26)	X	X	X
Genetic Information Processing	DNA Maintenance	DNA repair	UNG peg.242:peg.242	rgb(126,122,54)
Genetic Information Processing	Folding, Sorting and Degradation	Nucleases	cbf peg.243:peg.243	rgb(126,122,54)
Not mapped	Not mapped	Not mapped	HINT1 peg.244:peg.244	rgb(188,121,103)
Not mapped	Not mapped	Not mapped	Unknown peg.245:peg.245	rgb(188,121,103)
Not mapped	Not mapped	Not mapped	Unknown peg.246:peg.246	rgb(188,121,103)
Metabolism	Biosynthesis	Amino acid metabolism	sufS peg.247:peg.247	rgb(213,134,175)
Metabolism	Other Enzymes	Other enzymes	iscU peg.248:peg.248	rgb(213,134,175)
Metabolism	Central Carbon Metabolism	Other central metabolism enzymes	MTHFS peg.249:peg.249	rgb(213,134,175)
Not mapped	Not mapped	Not mapped	Unknown peg.250:peg.250	rgb(188,121,103)
Not mapped	Not mapped	Not mapped	Unknown peg.251:peg.251	rgb(188,121,103)
Not mapped	Not mapped	Not mapped	Unknown peg.252:peg.252	rgb(188,121,103)
Metabolism	Central Carbon Metabolism	Glycolysis and carbohydrate metabolism	GPI peg.253:peg.253	rgb(213,134,175)
Metabolism	Membrane Transport	Transport	ABC-2.A peg.254:peg.254	rgb(213,134,175)
Not mapped	Not mapped	Not mapped	Unknown peg.255:peg.255	rgb(188,121,103)
Not mapped	Not mapped	Not mapped	Unknown peg.256:peg.256	rgb(188,121,103)
Genetic Information Processing	Translation	tRNA loading and maturation	spoU peg.257:peg.257	rgb(126,122,54)
Metabolism	Central Carbon Metabolism	Glycolysis and carbohydrate metabolism	gapN peg.258:peg.258	rgb(213,134,175)
Not mapped	Not mapped	Not mapped	Unknown peg.259:peg.259	rgb(137,137,137)	X
Not mapped	Not mapped	Not mapped	Unknown peg.260:peg.260	rgb(26,26,26)	X	X	X
Not mapped	Not mapped	Not mapped	Unknown peg.261:peg.261	rgb(137,137,137)	X
Genetic Information Processing	Folding, Sorting and Degradation	Peptidases	thiJ peg.262:peg.262	rgb(26,26,26)	X	X	X
Not mapped	Not mapped	Not mapped	Unknown peg.263:peg.263	rgb(188,121,103)
Genetic Information Processing	Translation	Ribosome biogenesis	ybeY peg.264:peg.264	rgb(126,122,54)
Genetic Information Processing	Translation	Ribosome biogenesis	era peg.265:peg.265	rgb(126,122,54)
Genetic Information Processing	DNA Maintenance	DNA repair	recO peg.266:peg.266	rgb(126,122,54)
Genetic Information Processing	Translation	tRNA loading and maturation	GARS peg.267:peg.267	rgb(126,122,54)
Genetic Information Processing	DNA Maintenance	DNA replication and partition	dnaG peg.268:peg.268	rgb(126,122,54)
Genetic Information Processing	Transcription	RNA polymerase	rpoD peg.269:peg.269	rgb(126,122,54)
Genetic Information Processing	Translation	tRNA loading and maturation	trmK peg.270:peg.270	rgb(126,122,54)
Not mapped	Not mapped	Not mapped	Unknown peg.271:peg.271	rgb(188,121,103)
Genetic Information Processing	Translation	Ribosome biogenesis	cshB peg.272:peg.272	rgb(126,122,54)
Not mapped	Not mapped	Not mapped	Unknown peg.273:peg.273	rgb(188,121,103)
Not mapped	Not mapped	Not mapped	Unknown peg.274:peg.274	rgb(188,121,103)
Metabolism	Biosynthesis	Purine and pyrimidine metabolism	APRT peg.275:peg.275	rgb(213,134,175)
Genetic Information Processing	DNA Maintenance	DNA repair	tag peg.276:peg.276	rgb(126,122,54)
Metabolism	Biosynthesis	Purine and pyrimidine metabolism	relA peg.277:peg.277	rgb(213,134,175)
Not mapped	Not mapped	Not mapped	Unknown peg.278:peg.278	rgb(188,121,103)
Not mapped	Not mapped	Not mapped	Unknown peg.279:peg.279	rgb(188,121,103)
Metabolism	Biosynthesis	Cofactor biosynthesis	coaE peg.280:peg.280	rgb(213,134,175)
Metabolism	Other Enzymes	Other enzymes	truB peg.281:peg.281	rgb(213,134,175)
Metabolism	Biosynthesis	Cofactor biosynthesis	ribF peg.282:peg.282	rgb(213,134,175)
Genetic Information Processing	Translation	Ribosome	RP-S15 peg.283:peg.283	rgb(126,122,54)
Not mapped	Not mapped	Not mapped	Unknown peg.284:peg.284	rgb(188,121,103)
Metabolism	Biosynthesis	Lipid metabolism	cdsA peg.285:peg.285	rgb(213,134,175)
Genetic Information Processing	Folding, Sorting and Degradation	Peptidases	rseP peg.286:peg.286	rgb(126,122,54)
Genetic Information Processing	DNA Maintenance	DNA replication and partition	polC peg.287:peg.287	rgb(126,122,54)
Not mapped	Not mapped	Not mapped	Unknown peg.288:peg.288	rgb(188,121,103)
Not mapped	Not mapped	Not mapped	Unknown peg.289:peg.289	rgb(188,121,103)
Genetic Information Processing	Translation	Ribosome biogenesis	rimP peg.290:peg.290	rgb(126,122,54)
Genetic Information Processing	Translation	Ribosome biogenesis	nusA peg.291:peg.291	rgb(126,122,54)
Not mapped	Not mapped	Not mapped	ylxR peg.292:peg.292	rgb(188,121,103)
Not mapped	Not mapped	Not mapped	Unknown peg.293:peg.293	rgb(188,121,103)
Genetic Information Processing	Translation	Translation factors	infB peg.294:peg.294	rgb(126,122,54)
Not mapped	Not mapped	Not mapped	Unknown peg.295:peg.295	rgb(188,121,103)
Not mapped	Not mapped	Not mapped	Unknown peg.296:peg.296	rgb(188,121,103)
Not mapped	Not mapped	Not mapped	uncharacterized protein peg.297:peg.297	rgb(188,121,103)
Not mapped	Not mapped	Not mapped	Unknown peg.298:peg.298	rgb(188,121,103)
Not mapped	Not mapped	Not mapped	Unknown peg.299:peg.299	rgb(188,121,103)
Not mapped	Not mapped	Not mapped	Unknown peg.300:peg.300	rgb(188,121,103)
Not mapped	Not mapped	Not mapped	Unknown peg.301:peg.301	rgb(188,121,103)
Genetic Information Processing	Translation	Ribosome biogenesis	rsmE peg.302:peg.302	rgb(126,122,54)
Genetic Information Processing	DNA Maintenance	DNA replication and partition	DNMT1 peg.303:peg.303	rgb(137,137,137)	X
Not mapped	Not mapped	Not mapped	Unknown peg.304:peg.304	rgb(213,213,213)	X	X
Metabolism	Biosynthesis	Purine and pyrimidine metabolism	udk peg.305:peg.305	rgb(213,213,213)	X	X
Not mapped	Not mapped	Not mapped	Unknown peg.306:peg.306	rgb(188,121,103)
Genetic Information Processing	DNA Maintenance	DNA replication and partition	DNMT1 peg.307:peg.307	rgb(126,122,54)
Genetic Information Processing	DNA Maintenance	DNA replication and partition	parE peg.308:peg.308	rgb(126,122,54)
Genetic Information Processing	DNA Maintenance	DNA replication and partition	parC peg.309:peg.309	rgb(126,122,54)
Not mapped	Not mapped	Not mapped	Unknown peg.310:peg.310	rgb(188,121,103)
Not mapped	Not mapped	Not mapped	Unknown peg.311:peg.311	rgb(137,137,137)	X
Metabolism	Central Carbon Metabolism	Glycolysis and carbohydrate metabolism	bglA peg.312:peg.312	rgb(137,137,137)	X
Not mapped	Not mapped	Not mapped	Unknown peg.313:peg.313	rgb(137,137,137)	X
Not mapped	Not mapped	Not mapped	uncharacterized protein peg.314:peg.314	rgb(188,121,103)
Genetic Information Processing	Transcription	Transcription factors	ydhQ peg.315:peg.315	rgb(126,122,54)
Metabolism	Central Carbon Metabolism	Glycolysis and carbohydrate metabolism	xylS peg.316:peg.316	rgb(213,134,175)
Not mapped	Not mapped	Not mapped	Unknown peg.317:peg.317	rgb(188,121,103)
Not mapped	Not mapped	Not mapped	Unknown peg.318:peg.318	rgb(188,121,103)
Not mapped	Not mapped	Not mapped	Unknown peg.319:peg.319	rgb(188,121,103)
Not mapped	Not mapped	Not mapped	Unknown peg.320:peg.320	rgb(188,121,103)
Genetic Information Processing	DNA Maintenance	DNA repair	recD peg.321:peg.321	rgb(126,122,54)
Not mapped	Not mapped	Not mapped	Unknown peg.322:peg.322	rgb(188,121,103)
Not mapped	Not mapped	Not mapped	Unknown peg.323:peg.323	rgb(137,137,137)	X
Not mapped	Not mapped	Not mapped	Unknown peg.324:peg.324	rgb(137,137,137)	X
Not mapped	Not mapped	Not mapped	Unknown peg.325:peg.325	rgb(137,137,137)	X
Not mapped	Not mapped	Not mapped	Unknown peg.326:peg.326	rgb(137,137,137)	X
Genetic Information Processing	DNA Maintenance	DNA repair	dinB peg.327:peg.327	rgb(126,122,54)
Genetic Information Processing	Translation	Ribosome biogenesis	tlyA peg.328:peg.328	rgb(126,122,54)
Genetic Information Processing	DNA Maintenance	DNA repair	xseB peg.329:peg.329	rgb(126,122,54)
Genetic Information Processing	DNA Maintenance	DNA repair	xseA peg.330:peg.330	rgb(126,122,54)
Genetic Information Processing	Translation	Ribosome biogenesis	nusB peg.331:peg.331	rgb(126,122,54)
Genetic Information Processing	DNA Maintenance	DNA repair	nfo peg.332:peg.332	rgb(126,122,54)
Metabolism	Biosynthesis	Cofactor biosynthesis	ribF peg.333:peg.333	rgb(213,134,175)
Not mapped	Not mapped	Not mapped	Unknown peg.334:peg.334	rgb(137,137,137)	X
Not mapped	Not mapped	Not mapped	Unknown peg.335:peg.335	rgb(188,121,103)
Metabolism	Biosynthesis	Lipid metabolism	plsY peg.336:peg.336	rgb(213,134,175)
Not mapped	Not mapped	Not mapped	Unknown peg.337:peg.337	rgb(137,137,137)	X
Not mapped	Not mapped	Not mapped	Unknown peg.338:peg.338	rgb(137,137,137)	X
Metabolism	Biosynthesis	Cofactor biosynthesis	pncA peg.339:peg.339	rgb(213,134,175)
Not mapped	Not mapped	Not mapped	GSP13 peg.340:peg.340	rgb(188,121,103)
Genetic Information Processing	Folding, Sorting and Degradation	Peptidases	guaA peg.341:peg.341	rgb(126,122,54)
Metabolism	Biosynthesis	Purine and pyrimidine metabolism	IMPDH peg.342:peg.342	rgb(213,134,175)
Not mapped	Not mapped	Not mapped	Unknown peg.343:peg.343	rgb(188,121,103)
Not mapped	Not mapped	Not mapped	Unknown peg.344:peg.344	rgb(188,121,103)
Not mapped	Not mapped	Not mapped	Unknown peg.345:peg.345	rgb(188,121,103)
Not mapped	Not mapped	Not mapped	Unknown peg.346:peg.346	rgb(137,137,137)	X
Not mapped	Not mapped	Not mapped	uncharacterized protein peg.347:peg.347	rgb(188,121,103)
Metabolism	Central Carbon Metabolism	Pentose phosphate metabolism	tktA tktB peg.348:peg.348	rgb(213,134,175)
Not mapped	Not mapped	Not mapped	Unknown peg.349:peg.349	rgb(188,121,103)
Genetic Information Processing	Translation	Ribosome biogenesis	yqeH peg.350:peg.350	rgb(213,213,213)	X	X
Not mapped	Not mapped	Not mapped	Unknown peg.351:peg.351	rgb(213,213,213)	X	X
Not mapped	Not mapped	Not mapped	Unknown peg.352:peg.352	rgb(188,121,103)
Not mapped	Not mapped	Not mapped	Unknown peg.353:peg.353	rgb(137,137,137)	X
Genetic Information Processing	Translation	tRNA loading and maturation	VARS peg.354:peg.354	rgb(126,122,54)
Metabolism	Membrane Transport	Transport	ATP2C peg.355:peg.355	rgb(213,134,175)
Genetic Information Processing	DNA Maintenance	DNA replication and partition	engB peg.356:peg.356	rgb(126,122,54)
Not mapped	Not mapped	Not mapped	Unknown peg.357:peg.357	rgb(188,121,103)
Not mapped	Not mapped	Not mapped	Unknown peg.358:peg.358	rgb(188,121,103)
Not mapped	Not mapped	Not mapped	Unknown peg.359:peg.359	rgb(188,121,103)
Not mapped	Not mapped	Not mapped	Unknown peg.360:peg.360	rgb(213,213,213)	X	X
Not mapped	Not mapped	Not mapped	Unknown peg.361:peg.361	rgb(137,137,137)	X
Genetic Information Processing	Translation	Ribosome	RP-S21 peg.362:peg.362	rgb(126,122,54)
Not mapped	Not mapped	Not mapped	Unknown peg.363:peg.363	rgb(188,121,103)
Not mapped	Not mapped	Not mapped	Unknown peg.364:peg.364	rgb(188,121,103)
Genetic Information Processing	Translation	tRNA loading and maturation	aspS peg.365:peg.365	rgb(126,122,54)
Genetic Information Processing	Translation	tRNA loading and maturation	HARS peg.366:peg.366	rgb(126,122,54)
Not mapped	Not mapped	Not mapped	Unknown peg.367:peg.367	rgb(188,121,103)
Genetic Information Processing	DNA Maintenance	DNA replication and partition	holA peg.368:peg.368	rgb(126,122,54)
Genetic Information Processing	Translation	Ribosome	RP-S20 peg.369:peg.369	rgb(126,122,54)
Metabolism	Membrane Transport	Secretion system	comEC peg.370:peg.370	rgb(213,213,213)	X	X
Not mapped	Not mapped	Not mapped	Unknown peg.371:peg.371	rgb(137,137,137)	X
Genetic Information Processing	Translation	Ribosome biogenesis	rbfA peg.372:peg.372	rgb(126,122,54)
Metabolism	Biosynthesis	Amino acid metabolism	mtnN peg.373:peg.373	rgb(213,134,175)
Metabolism	Biosynthesis	Cofactor biosynthesis	nadD peg.374:peg.374	rgb(213,134,175)
Metabolism	Other Enzymes	Other enzymes	trmL peg.375:peg.375	rgb(213,134,175)
Metabolism	Biosynthesis	Purine and pyrimidine metabolism	rdgB peg.376:peg.376	rgb(213,134,175)
Not mapped	Not mapped	Not mapped	Unknown peg.377:peg.377	rgb(188,121,103)
Not mapped	Not mapped	Not mapped	Unknown peg.378:peg.378	rgb(213,213,213)	X	X
Not mapped	Not mapped	Not mapped	uncharacterized protein peg.379:peg.379	rgb(213,213,213)	X	X
Genetic Information Processing	Folding, Sorting and Degradation	Peptidases	pepP peg.380:peg.380	rgb(26,26,26)	X	X	X
Genetic Information Processing	Translation	Ribosome	RP-L33 peg.381:peg.381	rgb(126,122,54)
Not mapped	Not mapped	Not mapped	Unknown peg.382:peg.382	rgb(188,121,103)
Metabolism	Biosynthesis	Lipid metabolism	plsC peg.383:peg.383	rgb(213,134,175)
Metabolism	Central Carbon Metabolism	Other central metabolism enzymes	DHFR peg.384:peg.384	rgb(213,134,175)
Metabolism	Biosynthesis	Cofactor biosynthesis	acpS peg.385:peg.385	rgb(213,134,175)
Metabolism	Membrane Transport	Secretion system	comEB peg.386:peg.386	rgb(213,134,175)
Not mapped	Not mapped	Not mapped	Unknown peg.387:peg.387	rgb(188,121,103)
Genetic Information Processing	Translation	Ribosome biogenesis	rluD peg.388:peg.388	rgb(126,122,54)
Genetic Information Processing	Folding, Sorting and Degradation	Protein export	lspA peg.389:peg.389	rgb(126,122,54)
Genetic Information Processing	Translation	tRNA loading and maturation	IARS peg.390:peg.390	rgb(126,122,54)
Not mapped	Not mapped	Not mapped	uncharacterized protein peg.391:peg.391	rgb(213,213,213)	X	X
Genetic Information Processing	DNA Maintenance	DNA replication and partition	sepF peg.392:peg.392	rgb(126,122,54)
Cellular Processes	Cytoskeleton	Cytoskeleton	ftsZ peg.393:peg.393	rgb(24,91,72)
Not mapped	Not mapped	Not mapped	Unknown peg.394:peg.394	rgb(188,121,103)
Metabolism	Other Enzymes	Other enzymes	mraW peg.395:peg.395	rgb(213,134,175)
Genetic Information Processing	Transcription	Transcription factors	mraZ peg.396:peg.396	rgb(126,122,54)
Genetic Information Processing	Translation	Ribosome	RP-L32 peg.397:peg.397	rgb(126,122,54)
Not mapped	Not mapped	Not mapped	Unknown peg.398:peg.398	rgb(188,121,103)
Genetic Information Processing	Translation	tRNA loading and maturation	FARSB peg.399:peg.399	rgb(126,122,54)
Genetic Information Processing	Translation	tRNA loading and maturation	FARSA peg.400:peg.400	rgb(126,122,54)
Not mapped	Not mapped	Not mapped	Unknown peg.401:peg.401	rgb(188,121,103)
Not mapped	Not mapped	Not mapped	Unknown peg.402:peg.402	rgb(188,121,103)
Not mapped	Not mapped	Not mapped	Unknown peg.403:peg.403	rgb(137,137,137)	X
Genetic Information Processing	DNA Maintenance	DNA repair	ycaJ peg.404:peg.404	rgb(213,213,213)	X	X
Genetic Information Processing	Folding, Sorting and Degradation	Peptidases	lon peg.405:peg.405	rgb(26,26,26)	X	X	X
Genetic Information Processing	Folding, Sorting and Degradation	Chaperones	tig peg.406:peg.406	rgb(126,122,54)
Not mapped	Not mapped	Not mapped	Unknown peg.407:peg.407	rgb(188,121,103)
Genetic Information Processing	Translation	Translation factors	efp peg.408:peg.408	rgb(126,122,54)
Not mapped	Not mapped	Not mapped	Unknown peg.409:peg.409	rgb(213,213,213)	X	X
Genetic Information Processing	Translation	tRNA loading and maturation	MTFMT peg.410:peg.410	rgb(26,26,26)	X	X	X
Not mapped	Not mapped	Not mapped	Unknown peg.411:peg.411	rgb(26,26,26)	X	X	X
Not mapped	Not mapped	Not mapped	Unknown peg.412:peg.412	rgb(188,121,103)
Not mapped	Not mapped	Not mapped	Unknown peg.413:peg.413	rgb(188,121,103)
Genetic Information Processing	Folding, Sorting and Degradation	Sulfur relay system	mnmA peg.414:peg.414	rgb(126,122,54)
Metabolism	Membrane Transport	Transport	pbuG peg.415:peg.415	rgb(213,134,175)
Genetic Information Processing	Folding, Sorting and Degradation	Chaperones	dnaJ peg.416:peg.416	rgb(26,26,26)	X	X	X
Genetic Information Processing	Folding, Sorting and Degradation	Chaperones	dnaK peg.417:peg.417	rgb(126,122,54)
Genetic Information Processing	Folding, Sorting and Degradation	Chaperones	GRPE peg.418:peg.418	rgb(126,122,54)
Genetic Information Processing	Transcription	Transcription factors	hrcA peg.419:peg.419	rgb(126,122,54)
Genetic Information Processing	Folding, Sorting and Degradation	Chaperones	clpB peg.420:peg.420	rgb(26,26,26)	X	X	X
Metabolism	Central Carbon Metabolism	Other central metabolism enzymes	thyA peg.421:peg.421	rgb(137,137,137)	X
Genetic Information Processing	DNA Maintenance	DNA repair	ruvB peg.422:peg.422	rgb(213,213,213)	X	X
Genetic Information Processing	DNA Maintenance	DNA repair	ruvA peg.423:peg.423	rgb(213,213,213)	X	X
Metabolism	Membrane Transport	Transport	ABCB-BAC peg.424:peg.424	rgb(213,134,175)
Metabolism	Membrane Transport	Transport	ABCB-BAC peg.425:peg.425	rgb(213,134,175)
Not mapped	Not mapped	Not mapped	Unknown peg.426:peg.426	rgb(188,121,103)
Metabolism	Central Carbon Metabolism	Glycolysis and carbohydrate metabolism	bglA peg.427:peg.427	rgb(213,213,213)	X	X
Metabolism	Membrane Transport	PTS system	PTS-Tre-EIIB/C peg.428:peg.428	rgb(137,137,137)	X
Not mapped	Not mapped	Not mapped	Unknown peg.429:peg.429	rgb(137,137,137)	X
Not mapped	Not mapped	Not mapped	Unknown peg.430:peg.430	rgb(137,137,137)	X
Not mapped	Not mapped	Not mapped	Unknown peg.431:peg.431	rgb(137,137,137)	X
Metabolism	Central Carbon Metabolism	Glycolysis and carbohydrate metabolism	bglA peg.432:peg.432	rgb(137,137,137)	X
Metabolism	Membrane Transport	PTS system	PTS-Tre-EIIB/C peg.433:peg.433	rgb(137,137,137)	X
Not mapped	Not mapped	Not mapped	Unknown peg.434:peg.434	rgb(188,121,103)
Not mapped	Not mapped	Not mapped	Unknown peg.435:peg.435	rgb(188,121,103)
Not mapped	Not mapped	Not mapped	Unknown peg.436:peg.436	rgb(137,137,137)	X
Not mapped	Not mapped	Not mapped	Unknown peg.437:peg.437	rgb(137,137,137)	X
Not mapped	Not mapped	Not mapped	Unknown peg.438:peg.438	rgb(137,137,137)	X
Not mapped	Not mapped	Not mapped	Unknown peg.439:peg.439	rgb(26,26,26)	X	X	X
Not mapped	Not mapped	Not mapped	Unknown peg.440:peg.440	rgb(137,137,137)	X
Genetic Information Processing	Translation	Ribosome	RP-L27 peg.441:peg.441	rgb(126,122,54)
Not mapped	Not mapped	Not mapped	ysxB peg.442:peg.442	rgb(188,121,103)
Genetic Information Processing	Translation	Ribosome	RP-L21 peg.443:peg.443	rgb(126,122,54)
Not mapped	Not mapped	Not mapped	Unknown peg.444:peg.444	rgb(26,26,26)	X	X	X
Not mapped	Not mapped	Not mapped	Unknown peg.445:peg.445	rgb(188,121,103)
Not mapped	Not mapped	Not mapped	Unknown peg.446:peg.446	rgb(188,121,103)
Not mapped	Not mapped	Not mapped	Unknown peg.447:peg.447	rgb(188,121,103)
Not mapped	Not mapped	Not mapped	Unknown peg.448:peg.448	rgb(188,121,103)
Not mapped	Not mapped	Not mapped	Unknown peg.449:peg.449	rgb(188,121,103)
Not mapped	Not mapped	Not mapped	Unknown peg.450:peg.450	rgb(188,121,103)
Not mapped	Not mapped	Not mapped	Unknown peg.451:peg.451	rgb(213,213,213)	X	X
Not mapped	Not mapped	Not mapped	Unknown peg.452:peg.452	rgb(137,137,137)	X
Not mapped	Not mapped	Not mapped	Unknown peg.453:peg.453	rgb(137,137,137)	X
Not mapped	Not mapped	Not mapped	Unknown peg.454:peg.454	rgb(188,121,103)
Not mapped	Not mapped	Not mapped	Unknown peg.455:peg.455	rgb(188,121,103)
Not mapped	Not mapped	Not mapped	Unknown peg.456:peg.456	rgb(137,137,137)	X
Metabolism	Membrane Transport	Transport	ABC-2.A peg.457:peg.457	rgb(137,137,137)	X
Not mapped	Not mapped	Not mapped	Unknown peg.458:peg.458	rgb(137,137,137)	X
Not mapped	Not mapped	Not mapped	Unknown peg.459:peg.459	rgb(213,213,213)	X	X
Not mapped	Not mapped	Not mapped	Unknown peg.460:peg.460	rgb(137,137,137)	X
Not mapped	Not mapped	Not mapped	Unknown peg.461:peg.461	rgb(188,121,103)
Not mapped	Not mapped	Not mapped	Unknown peg.462:peg.462	rgb(188,121,103)
Not mapped	Not mapped	Not mapped	Unknown peg.463:peg.463	rgb(188,121,103)
Not mapped	Not mapped	Not mapped	Unknown peg.464:peg.464	rgb(188,121,103)
Not mapped	Not mapped	Not mapped	Unknown peg.465:peg.465	rgb(188,121,103)
Not mapped	Not mapped	Not mapped	Unknown peg.466:peg.466	rgb(188,121,103)
Not mapped	Not mapped	Not mapped	Unknown peg.467:peg.467	rgb(188,121,103)
Not mapped	Not mapped	Not mapped	Unknown peg.468:peg.468	rgb(188,121,103)
Not mapped	Not mapped	Not mapped	Unknown peg.469:peg.469	rgb(188,121,103)
Metabolism	Biosynthesis	Purine and pyrimidine metabolism	hprT peg.470:peg.470	rgb(213,134,175)
Genetic Information Processing	Folding, Sorting and Degradation	Nucleases	ruvX peg.471:peg.471	rgb(126,122,54)
Not mapped	Not mapped	Not mapped	Unknown peg.472:peg.472	rgb(188,121,103)
Not mapped	Not mapped	Not mapped	Unknown peg.473:peg.473	rgb(188,121,103)
Not mapped	Not mapped	Not mapped	Unknown peg.474:peg.474	rgb(188,121,103)
Metabolism	Central Carbon Metabolism	Glycolysis and carbohydrate metabolism	ENO peg.475:peg.475	rgb(213,134,175)
Not mapped	Not mapped	Not mapped	typA peg.476:peg.476	rgb(213,213,213)	X	X
Not mapped	Not mapped	Not mapped	Unknown peg.477:peg.477	rgb(188,121,103)
Not mapped	Not mapped	Not mapped	Unknown peg.478:peg.478	rgb(188,121,103)
Not mapped	Not mapped	Not mapped	Unknown peg.479:peg.479	rgb(188,121,103)
Genetic Information Processing	Translation	Translation factors	lepA peg.480:peg.480	rgb(126,122,54)
Not mapped	Not mapped	Not mapped	Unknown peg.481:peg.481	rgb(188,121,103)
Genetic Information Processing	DNA Maintenance	DNA repair	rnhA peg.482:peg.482	rgb(126,122,54)
Genetic Information Processing	Translation	tRNA loading and maturation	PARS peg.483:peg.483	rgb(126,122,54)
Not mapped	Not mapped	Not mapped	Unknown peg.484:peg.484	rgb(188,121,103)
Genetic Information Processing	Translation	Ribosome biogenesis	rlmH peg.485:peg.485	rgb(126,122,54)
Genetic Information Processing	Folding, Sorting and Degradation	Protein export	SRP54 peg.486:peg.486	rgb(126,122,54)
Genetic Information Processing	Translation	tRNA loading and maturation	NARS peg.487:peg.487	rgb(126,122,54)
Not mapped	Not mapped	Not mapped	Unknown peg.488:peg.488	rgb(188,121,103)
Not mapped	Not mapped	Not mapped	Unknown peg.489:peg.489	rgb(188,121,103)
Not mapped	Not mapped	Not mapped	Unknown peg.490:peg.490	rgb(188,121,103)
Genetic Information Processing	Folding, Sorting and Degradation	Peptidases	KAE1 peg.491:peg.491	rgb(126,122,54)
Not mapped	Not mapped	Not mapped	Unknown peg.492:peg.492	rgb(188,121,103)
Not mapped	Not mapped	Not mapped	Unknown peg.493:peg.493	rgb(188,121,103)
Not mapped	Not mapped	Not mapped	Unknown peg.494:peg.494	rgb(188,121,103)
Genetic Information Processing	Folding, Sorting and Degradation	Nucleases	nrnA peg.495:peg.495	rgb(137,137,137)	X
Not mapped	Not mapped	Not mapped	Unknown peg.496:peg.496	rgb(213,213,213)	X	X
Genetic Information Processing	Translation	tRNA loading and maturation	LARS peg.497:peg.497	rgb(126,122,54)
Not mapped	Not mapped	Not mapped	Unknown peg.498:peg.498	rgb(137,137,137)	X
Genetic Information Processing	Translation	Ribosome	RP-S9 peg.499:peg.499	rgb(126,122,54)
Genetic Information Processing	Translation	Ribosome	RP-L13 peg.500:peg.500	rgb(126,122,54)
Not mapped	Not mapped	Not mapped	Unknown peg.501:peg.501	rgb(188,121,103)
Genetic Information Processing	Translation	tRNA loading and maturation	tsaE peg.502:peg.502	rgb(126,122,54)
Metabolism	Other Enzymes	Other enzymes	mgtA peg.503:peg.503	rgb(213,134,175)
Metabolism	Central Carbon Metabolism	Glycolysis and carbohydrate metabolism	glk peg.504:peg.504	rgb(213,213,213)	X	X
Metabolism	Central Carbon Metabolism	Glycolysis and carbohydrate metabolism	treC peg.505:peg.505	rgb(213,213,213)	X	X
Metabolism	Membrane Transport	PTS system	PTS-Tre-EIIA/B/C peg.506:peg.506	rgb(213,213,213)	X	X
Not mapped	Not mapped	Not mapped	Unknown peg.507:peg.507	rgb(213,213,213)	X	X
Metabolism	Central Carbon Metabolism	Glycolysis and carbohydrate metabolism	gpmI peg.508:peg.508	rgb(213,134,175)
Not mapped	Not mapped	Not mapped	Unknown peg.509:peg.509	rgb(188,121,103)
Metabolism	Central Carbon Metabolism	Glycolysis and carbohydrate metabolism	TPI peg.510:peg.510	rgb(213,134,175)
Not mapped	Not mapped	Not mapped	Unknown peg.511:peg.511	rgb(137,137,137)	X
Not mapped	Not mapped	Not mapped	Unknown peg.512:peg.512	rgb(137,137,137)	X
Not mapped	Not mapped	Not mapped	Unknown peg.513:peg.513	rgb(137,137,137)	X
Not mapped	Not mapped	Not mapped	Unknown peg.514:peg.514	rgb(137,137,137)	X
Metabolism	Membrane Transport	Transport	potC peg.515:peg.515	rgb(213,134,175)
Metabolism	Membrane Transport	Transport	potB peg.516:peg.516	rgb(213,134,175)
Metabolism	Membrane Transport	Transport	potA peg.517:peg.517	rgb(213,134,175)
Not mapped	Not mapped	Not mapped	Unknown peg.518:peg.518	rgb(188,121,103)
Metabolism	Central Carbon Metabolism	Glycolysis and carbohydrate metabolism	scrK peg.519:peg.519	rgb(213,134,175)
Metabolism	Central Carbon Metabolism	Glycolysis and carbohydrate metabolism	INV peg.520:peg.520	rgb(213,134,175)
Metabolism	Membrane Transport	PTS system	PTS-Scr-EIIB/C peg.521:peg.521	rgb(213,134,175)
Not mapped	Not mapped	Not mapped	Unknown peg.522:peg.522	rgb(188,121,103)
Not mapped	Not mapped	Not mapped	Unknown peg.523:peg.523	rgb(137,137,137)	X
Metabolism	Membrane Transport	PTS system	PTS-EI.PTSI peg.524:peg.524	rgb(213,134,175)
Not mapped	Not mapped	Not mapped	Unknown peg.525:peg.525	rgb(188,121,103)
Metabolism	Biosynthesis	Amino acid metabolism	nadE peg.526:peg.526	rgb(213,134,175)
Genetic Information Processing	Translation	Ribosome biogenesis	obgE peg.527:peg.527	rgb(126,122,54)
Not mapped	Not mapped	Not mapped	Unknown peg.528:peg.528	rgb(188,121,103)
Not mapped	Not mapped	Not mapped	Unknown peg.529:peg.529	rgb(188,121,103)
Genetic Information Processing	Translation	Ribosome biogenesis	deaD peg.530:peg.530	rgb(137,137,137)	X
Metabolism	Central Carbon Metabolism	Glycolysis and carbohydrate metabolism	INV peg.531:peg.531	rgb(137,137,137)	X
Metabolism	Membrane Transport	PTS system	PTS-Tre-EIIB/C peg.532:peg.532	rgb(137,137,137)	X
Genetic Information Processing	DNA Maintenance	DNA repair	nrdA nrdE peg.533:peg.533	rgb(126,122,54)
Metabolism	Biosynthesis	Purine and pyrimidine metabolism	nrdI peg.534:peg.534	rgb(213,134,175)
Genetic Information Processing	DNA Maintenance	DNA repair	nrdB nrdF peg.535:peg.535	rgb(126,122,54)
Not mapped	Not mapped	Not mapped	Unknown peg.536:peg.536	rgb(26,26,26)	X	X	X
Genetic Information Processing	Translation	tRNA loading and maturation	trmFO peg.537:peg.537	rgb(137,137,137)	X
Metabolism	Membrane Transport	Transport	ABCB-BAC peg.538:peg.538	rgb(26,26,26)	X	X	X
Metabolism	Membrane Transport	Transport	ABCB-BAC peg.539:peg.539	rgb(26,26,26)	X	X	X
Genetic Information Processing	DNA Maintenance	DNA repair	smf peg.540:peg.540	rgb(137,137,137)	X
Not mapped	Not mapped	Not mapped	Unknown peg.541:peg.541	rgb(213,213,213)	X	X
Genetic Information Processing	DNA Maintenance	DNA replication and partition	rnhB peg.542:peg.542	rgb(126,122,54)
Genetic Information Processing	Translation	Ribosome biogenesis	rbgA peg.543:peg.543	rgb(126,122,54)
Genetic Information Processing	Translation	Ribosome	RP-L19 peg.544:peg.544	rgb(126,122,54)
Metabolism	Other Enzymes	Other enzymes	trmD peg.545:peg.545	rgb(213,134,175)
Genetic Information Processing	Translation	Ribosome biogenesis	rimM peg.546:peg.546	rgb(126,122,54)
Genetic Information Processing	Translation	Ribosome	RP-S16 peg.547:peg.547	rgb(126,122,54)
Not mapped	Not mapped	Not mapped	Unknown peg.548:peg.548	rgb(188,121,103)
Metabolism	Energy Metabolism	ATP synthase	ppa peg.549:peg.549	rgb(213,134,175)
Not mapped	Not mapped	Not mapped	Unknown peg.550:peg.550	rgb(26,26,26)	X	X	X
Not mapped	Not mapped	Not mapped	Unknown peg.551:peg.551	rgb(188,121,103)
Not mapped	Not mapped	Not mapped	Unknown peg.552:peg.552	rgb(188,121,103)
Genetic Information Processing	Translation	Ribosome biogenesis	rluB peg.553:peg.553	rgb(126,122,54)
Genetic Information Processing	DNA Maintenance	DNA replication and partition	scpB peg.554:peg.554	rgb(126,122,54)
Genetic Information Processing	DNA Maintenance	DNA replication and partition	scpA peg.555:peg.555	rgb(126,122,54)
Not mapped	Not mapped	Not mapped	Unknown peg.556:peg.556	rgb(26,26,26)	X	X	X
Not mapped	Not mapped	Not mapped	Unknown peg.557:peg.557	rgb(137,137,137)	X
Not mapped	Not mapped	Not mapped	Unknown peg.558:peg.558	rgb(188,121,103)
Not mapped	Not mapped	Not mapped	Unknown peg.559:peg.559	rgb(188,121,103)
Genetic Information Processing	Translation	tRNA loading and maturation	RARS peg.560:peg.560	rgb(126,122,54)
Genetic Information Processing	Translation	Translation factors	frr peg.561:peg.561	rgb(126,122,54)
Metabolism	Biosynthesis	Purine and pyrimidine metabolism	pyrH peg.562:peg.562	rgb(213,134,175)
Not mapped	Not mapped	Not mapped	Unknown peg.563:peg.563	rgb(188,121,103)
Not mapped	Not mapped	Not mapped	Unknown peg.564:peg.564	rgb(188,121,103)
Genetic Information Processing	Translation	Translation factors	tsf peg.565:peg.565	rgb(126,122,54)
Genetic Information Processing	Translation	Ribosome	RP-S2 peg.566:peg.566	rgb(126,122,54)
Not mapped	Not mapped	Not mapped	Unknown peg.567:peg.567	rgb(188,121,103)
Genetic Information Processing	Translation	Ribosome biogenesis	rluC peg.568:peg.568	rgb(126,122,54)
Not mapped	Not mapped	Not mapped	uncharacterized protein peg.569:peg.569	rgb(188,121,103)
Metabolism	Membrane Transport	PTS system	PTS-HPR peg.570:peg.570	rgb(213,134,175)
Genetic Information Processing	DNA Maintenance	DNA repair	uvrD peg.571:peg.571	rgb(126,122,54)
Not mapped	Not mapped	Not mapped	Unknown peg.572:peg.572	rgb(188,121,103)
Not mapped	Not mapped	Not mapped	Unknown peg.573:peg.573	rgb(188,121,103)
Metabolism	Other Enzymes	Other enzymes	PDF peg.574:peg.574	rgb(213,134,175)
Genetic Information Processing	Folding, Sorting and Degradation	Nucleases	rnj peg.575:peg.575	rgb(126,122,54)
Metabolism	Membrane Transport	Transport	phnE peg.576:peg.576	rgb(213,134,175)
Metabolism	Membrane Transport	Transport	phnC peg.577:peg.577	rgb(213,134,175)
Metabolism	Membrane Transport	Transport	phnD peg.578:peg.578	rgb(213,134,175)
Not mapped	Not mapped	Not mapped	Unknown peg.579:peg.579	rgb(26,26,26)	X	X	X
Not mapped	Not mapped	Not mapped	Unknown peg.580:peg.580	rgb(137,137,137)	X
Not mapped	Not mapped	Not mapped	Unknown peg.581:peg.581	rgb(26,26,26)	X	X	X
Metabolism	Central Carbon Metabolism	Glycolysis and carbohydrate metabolism	PGK peg.582:peg.582	rgb(213,134,175)
Metabolism	Central Carbon Metabolism	Glycolysis and carbohydrate metabolism	GAPDH peg.583:peg.583	rgb(213,134,175)
Genetic Information Processing	DNA Maintenance	DNA replication and partition	dnaI peg.584:peg.584	rgb(126,122,54)
Genetic Information Processing	DNA Maintenance	DNA replication and partition	dnaB peg.585:peg.585	rgb(126,122,54)
Genetic Information Processing	DNA Maintenance	DNA repair	mutM peg.586:peg.586	rgb(126,122,54)
Genetic Information Processing	DNA Maintenance	DNA replication and partition	polA peg.587:peg.587	rgb(126,122,54)
Genetic Information Processing	DNA Maintenance	DNA replication and partition	dnaE peg.588:peg.588	rgb(126,122,54)
Genetic Information Processing	Folding, Sorting and Degradation	Sulfur relay system	thiI peg.589:peg.589	rgb(126,122,54)
Not mapped	Not mapped	Not mapped	Unknown peg.590:peg.590	rgb(188,121,103)
Genetic Information Processing	Translation	Ribosome	RP-S4 peg.591:peg.591	rgb(126,122,54)
Genetic Information Processing	Translation	tRNA loading and maturation	YARS peg.592:peg.592	rgb(126,122,54)
Metabolism	Biosynthesis	Cofactor biosynthesis	pncB peg.593:peg.593	rgb(213,134,175)
Not mapped	Not mapped	Not mapped	tRNA-binding protein peg.594:peg.594	rgb(188,121,103)
Not mapped	Not mapped	Not mapped	Unknown peg.595:peg.595	rgb(188,121,103)
Not mapped	Not mapped	Not mapped	Unknown peg.596:peg.596	rgb(188,121,103)
Metabolism	Biosynthesis	Lipid metabolism	acpP peg.597:peg.597	rgb(213,134,175)
Not mapped	Not mapped	Not mapped	Unknown peg.598:peg.598	rgb(188,121,103)
Not mapped	Not mapped	Not mapped	Unknown peg.599:peg.599	rgb(188,121,103)
Metabolism	Central Carbon Metabolism	Glycolysis and carbohydrate metabolism	LDH peg.600:peg.600	rgb(213,134,175)
Genetic Information Processing	Transcription	RNA polymerase	rpoC peg.601:peg.601	rgb(126,122,54)
Genetic Information Processing	Transcription	RNA polymerase	rpoB peg.602:peg.602	rgb(126,122,54)
Not mapped	Not mapped	Not mapped	Unknown peg.603:peg.603	rgb(188,121,103)
Not mapped	Not mapped	Not mapped	Unknown peg.604:peg.604	rgb(137,137,137)	X
Genetic Information Processing	Translation	Ribosome	RP-L7 peg.605:peg.605	rgb(126,122,54)
Genetic Information Processing	Translation	Ribosome	RP-L10 peg.606:peg.606	rgb(126,122,54)
Not mapped	Not mapped	Not mapped	yhgE peg.607:peg.607	rgb(188,121,103)
Metabolism	Membrane Transport	Transport	frlA peg.608:peg.608	rgb(213,134,175)
Not mapped	Not mapped	Not mapped	uncharacterized protein peg.609:peg.609	rgb(188,121,103)
Not mapped	Not mapped	Not mapped	elaA peg.610:peg.610	rgb(188,121,103)
Genetic Information Processing	Translation	Ribosome	RP-L1 peg.611:peg.611	rgb(126,122,54)
Genetic Information Processing	Translation	Ribosome	RP-L11 peg.612:peg.612	rgb(126,122,54)
Not mapped	Not mapped	Not mapped	Unknown peg.613:peg.613	rgb(137,137,137)	X
Not mapped	Not mapped	Not mapped	Unknown peg.614:peg.614	rgb(213,213,213)	X	X
Not mapped	Not mapped	Not mapped	Unknown peg.615:peg.615	rgb(188,121,103)
Genetic Information Processing	Translation	tRNA loading and maturation	AARS peg.616:peg.616	rgb(126,122,54)
Metabolism	Biosynthesis	Cofactor biosynthesis	ycsE peg.617:peg.617	rgb(213,134,175)
Metabolism	Central Carbon Metabolism	Glycolysis and carbohydrate metabolism	bglA peg.618:peg.618	rgb(213,134,175)
Not mapped	Not mapped	Not mapped	Unknown peg.619:peg.619	rgb(188,121,103)
Metabolism	Central Carbon Metabolism	Glycolysis and carbohydrate metabolism	bglA peg.620:peg.620	rgb(213,134,175)
Not mapped	Not mapped	Not mapped	Unknown peg.621:peg.621	rgb(188,121,103)
Metabolism	Membrane Transport	PTS system	PTS-Bgl-EIIA/B/C peg.622:peg.622	rgb(137,137,137)	X
Not mapped	Not mapped	Not mapped	Unknown peg.623:peg.623	rgb(137,137,137)	X
Genetic Information Processing	Translation	Translation factors	tuf peg.624:peg.624	rgb(126,122,54)
Genetic Information Processing	Translation	Translation factors	fusA peg.625:peg.625	rgb(126,122,54)
Genetic Information Processing	Translation	Ribosome	RP-S7 peg.626:peg.626	rgb(126,122,54)
Genetic Information Processing	Translation	Ribosome	RP-S12 peg.627:peg.627	rgb(126,122,54)
Not mapped	Not mapped	Not mapped	Unknown peg.628:peg.628	rgb(188,121,103)
Metabolism	Biosynthesis	Lipid metabolism	clsA_B peg.629:peg.629	rgb(213,134,175)
Not mapped	Not mapped	Not mapped	Unknown peg.630:peg.630	rgb(188,121,103)
Not mapped	Not mapped	Not mapped	Unknown peg.631:peg.631	rgb(188,121,103)
Not mapped	Not mapped	Not mapped	Unknown peg.632:peg.632	rgb(188,121,103)
Genetic Information Processing	Translation	Ribosome biogenesis	tsaC peg.633:peg.633	rgb(126,122,54)
Not mapped	Not mapped	Not mapped	Unknown peg.634:peg.634	rgb(188,121,103)
Metabolism	Other Enzymes	Other enzymes	hemK peg.635:peg.635	rgb(213,134,175)
Genetic Information Processing	Translation	Translation factors	prfA peg.636:peg.636	rgb(126,122,54)
Metabolism	Biosynthesis	Purine and pyrimidine metabolism	tdk peg.637:peg.637	rgb(213,134,175)
Genetic Information Processing	Folding, Sorting and Degradation	Nucleases	nrnA peg.638:peg.638	rgb(126,122,54)
Not mapped	Not mapped	Not mapped	Unknown peg.639:peg.639	rgb(188,121,103)
Genetic Information Processing	Translation	Ribosome	RP-L31 peg.640:peg.640	rgb(26,26,26)	X	X	X
Metabolism	Central Carbon Metabolism	Pentose phosphate metabolism	deoC peg.641:peg.641	rgb(213,134,175)
Metabolism	Central Carbon Metabolism	Pentose phosphate metabolism	rpe peg.642:peg.642	rgb(213,134,175)
Not mapped	Not mapped	Not mapped	Unknown peg.643:peg.643	rgb(188,121,103)
Metabolism	Central Carbon Metabolism	Pentose phosphate metabolism	rbsK peg.644:peg.644	rgb(213,134,175)
Metabolism	Membrane Transport	PTS system	PTS-Ula-EIIC peg.645:peg.645	rgb(213,213,213)	X	X
Metabolism	Central Carbon Metabolism	Glycolysis and carbohydrate metabolism	FBA peg.646:peg.646	rgb(213,134,175)
Metabolism	Membrane Transport	Transport	ABC-2.P peg.647:peg.647	rgb(213,213,213)	X	X
Metabolism	Membrane Transport	Transport	ABC-2.A peg.648:peg.648	rgb(213,213,213)	X	X
Not mapped	Not mapped	Not mapped	Unknown peg.649:peg.649	rgb(137,137,137)	X
Metabolism	Biosynthesis	Purine and pyrimidine metabolism	pyrG peg.650:peg.650	rgb(213,134,175)
Genetic Information Processing	Transcription	RNA polymerase	rpoE peg.651:peg.651	rgb(126,122,54)
Not mapped	Not mapped	Not mapped	uncharacterized protein peg.652:peg.652	rgb(188,121,103)
Genetic Information Processing	Translation	tRNA loading and maturation	gltX peg.653:peg.653	rgb(126,122,54)
Not mapped	Not mapped	Not mapped	uncharacterized protein peg.654:peg.654	rgb(188,121,103)
Not mapped	Not mapped	Not mapped	Unknown peg.655:peg.655	rgb(188,121,103)
Genetic Information Processing	DNA Maintenance	DNA replication and partition	topA peg.656:peg.656	rgb(126,122,54)
Not mapped	Not mapped	Not mapped	Unknown peg.657:peg.657	rgb(137,137,137)	X
Metabolism	Central Carbon Metabolism	Glycolysis and carbohydrate metabolism	gloB peg.658:peg.658	rgb(137,137,137)	X
Not mapped	Not mapped	Not mapped	Unknown peg.659:peg.659	rgb(137,137,137)	X
Metabolism	Membrane Transport	Transport	pyrP peg.660:peg.660	rgb(137,137,137)	X
Not mapped	Not mapped	Not mapped	uncharacterized protein peg.661:peg.661	rgb(188,121,103)
Genetic Information Processing	Translation	Ribosome biogenesis	ychF peg.662:peg.662	rgb(126,122,54)
Not mapped	Not mapped	Not mapped	Unknown peg.663:peg.663	rgb(188,121,103)
Genetic Information Processing	Translation	Ribosome biogenesis	gidB peg.664:peg.664	rgb(126,122,54)
Metabolism	Biosynthesis	Lipid metabolism	pgsA peg.665:peg.665	rgb(213,134,175)
Not mapped	Not mapped	Not mapped	Unknown peg.666:peg.666	rgb(188,121,103)
Metabolism	Biosynthesis	Purine and pyrimidine metabolism	deoD peg.667:peg.667	rgb(213,134,175)
Metabolism	Membrane Transport	Transport	nupC peg.668:peg.668	rgb(213,134,175)
Metabolism	Membrane Transport	Transport	nupB peg.669:peg.669	rgb(213,134,175)
Metabolism	Membrane Transport	Transport	nupA peg.670:peg.670	rgb(213,134,175)
Metabolism	Membrane Transport	Transport	bmpA peg.671:peg.671	rgb(213,134,175)
Not mapped	Not mapped	Not mapped	Unknown peg.672:peg.672	rgb(137,137,137)	X
Genetic Information Processing	DNA Maintenance	DNA replication and partition	gidA peg.673:peg.673	rgb(26,26,26)	X	X	X
Genetic Information Processing	Folding, Sorting and Degradation	Peptidases	ftsH peg.674:peg.674	rgb(126,122,54)
Metabolism	Other Enzymes	Other enzymes	tilS peg.675:peg.675	rgb(213,134,175)
Not mapped	Not mapped	Not mapped	Unknown peg.676:peg.676	rgb(188,121,103)
Genetic Information Processing	DNA Maintenance	DNA replication and partition	holB peg.677:peg.677	rgb(126,122,54)
Metabolism	Biosynthesis	Purine and pyrimidine metabolism	tmk peg.678:peg.678	rgb(213,134,175)
Genetic Information Processing	DNA Maintenance	DNA repair	recR peg.679:peg.679	rgb(126,122,54)
Genetic Information Processing	DNA Maintenance	DNA replication and partition	dnaX peg.680:peg.680	rgb(126,122,54)
Metabolism	Other Enzymes	Other enzymes	tadA peg.681:peg.681	rgb(213,134,175)
Not mapped	Not mapped	Not mapped	Unknown peg.682:peg.682	rgb(26,26,26)	X	X	X
Genetic Information Processing	Folding, Sorting and Degradation	Protein export	yidC peg.683:peg.683	rgb(126,122,54)
Metabolism	Other Enzymes	Other enzymes	rnpA peg.684:peg.684	rgb(213,134,175)
Genetic Information Processing	Translation	Ribosome	RP-L34 peg.685:peg.685	rgb(126,122,54)

## Sheet: Retained protein functions
KEGG level 1	KEGG level 2	KEGG level 3	PATRIC_locus_tag	Color	Retained in JCVI-syn3.0*	Retained in JCVI-syn1.0*	RefSeq_locus_tag	Product
Genetic Information Processing	DNA Maintenance	DNA replication and partition	peg.1	rgb(29,132,37)	TRUE	TRUE	Mfl001	chromosome replication initiator DnaA
Genetic Information Processing	DNA Maintenance	DNA replication and partition	peg.2	rgb(29,132,37)	TRUE	TRUE	Mfl002	DNA polymerase III subunit beta
Genetic Information Processing	Translation	Ribosome biogenesis	peg.5	rgb(29,132,37)	TRUE	TRUE	Mfl005	dimethyladenosine transferase
Genetic Information Processing	DNA Maintenance	DNA replication and partition	peg.6	rgb(29,132,37)	TRUE	TRUE	Mfl006	DNA gyrase subunit B
Genetic Information Processing	DNA Maintenance	DNA replication and partition	peg.7	rgb(29,132,37)	TRUE	TRUE	Mfl007	DNA gyrase subunit A
Metabolism	Central Carbon Metabolism	Glycolysis and carbohydrate metabolism	peg.9	rgb(185,17,3)	FALSE	FALSE	Mfl009	beta-glucosidase
Not mapped	Not mapped	Not mapped	peg.10	rgb(185,17,3)	FALSE	FALSE	Mfl010	transcriptional regulator
Metabolism	Central Carbon Metabolism	Glycolysis and carbohydrate metabolism	peg.11	rgb(185,17,3)	FALSE	FALSE	Mfl011	beta-glucosidase
Metabolism	Central Carbon Metabolism	Glycolysis and carbohydrate metabolism	peg.12	rgb(185,17,3)	FALSE	FALSE	Mfl012	beta-glucosidase
Not mapped	Not mapped	Not mapped	peg.13	rgb(29,132,37)	TRUE	TRUE	Mfl013	transcriptional regulator/sugar kinase
Genetic Information Processing	Translation	tRNA loading and maturation	peg.14	rgb(29,132,37)	TRUE	TRUE	Mfl014	tRNA modification GTPase TrmE
Genetic Information Processing	Translation	tRNA loading and maturation	peg.17	rgb(29,132,37)	TRUE	TRUE	Mfl017	seryl-tRNA synthetase
Genetic Information Processing	Folding, Sorting and Degradation	Chaperones	peg.18	rgb(23,52,77)	FALSE	TRUE	Mfl018	hsp33 redox-regulated chaperone
Not mapped	Not mapped	Not mapped	peg.20	rgb(185,17,3)	FALSE	FALSE	Mfl020	hypothetical protein
Not mapped	Not mapped	Not mapped	peg.21	rgb(185,17,3)	FALSE	FALSE	Mfl021	hypothetical protein
Not mapped	Not mapped	Not mapped	peg.22	rgb(185,17,3)	FALSE	FALSE	Mfl022	hypothetical protein
Not mapped	Not mapped	Not mapped	peg.23	rgb(185,17,3)	FALSE	FALSE	Mfl023	sn-glycerol-3-phosphate ABC transporter periplasmic binding component
Metabolism	Membrane Transport	Transport	peg.24	rgb(185,17,3)	FALSE	FALSE	Mfl024	sn-glycerol-3-phosphate ABC transporter ATP-binding protein
Metabolism	Membrane Transport	Transport	peg.25	rgb(185,17,3)	FALSE	FALSE	Mfl025	sn-glycerol-3-phosphate ABC transporter permease
Metabolism	Membrane Transport	Transport	peg.26	rgb(23,52,77)	FALSE	TRUE	Mfl026	sn-glycerol-3-phosphate ABC transporter permease
Not mapped	Not mapped	Not mapped	peg.27	rgb(185,17,3)	FALSE	FALSE	Mfl027	DNA uptake protein
Not mapped	Not mapped	Not mapped	peg.28	rgb(23,52,77)	FALSE	TRUE	Mfl028	hypothetical protein
Not mapped	Not mapped	Not mapped	peg.29	rgb(29,132,37)	TRUE	TRUE	Mfl029	tRNA dihydrouridine synthetase
Genetic Information Processing	Translation	tRNA loading and maturation	peg.30	rgb(29,132,37)	TRUE	TRUE	Mfl030	lysyl-tRNA synthetase
Not mapped	Not mapped	Not mapped	peg.31	rgb(29,132,37)	TRUE	TRUE	Mfl031	6-phosphogluconolactonase
Not mapped	Not mapped	Not mapped	peg.32	rgb(185,17,3)	FALSE	FALSE	Mfl032	transcriptional regulator
Metabolism	Membrane Transport	Transport	peg.35	rgb(185,17,3)	FALSE	FALSE	Mfl035	transporter
Genetic Information Processing	Translation	tRNA loading and maturation	peg.36	rgb(29,132,37)	TRUE	TRUE	Mfl036	methionyl-tRNA synthetase
Not mapped	Not mapped	Not mapped	peg.37	rgb(23,52,77)	FALSE	TRUE	Mfl037	NADH oxidase
Metabolism	Biosynthesis	Cofactor biosynthesis	peg.38	rgb(23,52,77)	FALSE	TRUE	Mfl038	lipoate-protein ligase
Metabolism	Central Carbon Metabolism	Glycolysis and carbohydrate metabolism	peg.39	rgb(23,52,77)	FALSE	TRUE	Mfl039	pyruvate dehydrogenase E1 alpha subunit
Metabolism	Central Carbon Metabolism	Glycolysis and carbohydrate metabolism	peg.40	rgb(23,52,77)	FALSE	TRUE	Mfl040	pyruvate dehydrogenase E1 beta subunit
Metabolism	Central Carbon Metabolism	Glycolysis and carbohydrate metabolism	peg.41	rgb(29,132,37)	TRUE	TRUE	Mfl041	branched-chain alpha-keto acid dehydrogenase subunit E2
Metabolism	Central Carbon Metabolism	Glycolysis and carbohydrate metabolism	peg.42	rgb(29,132,37)	TRUE	TRUE	Mfl042	dihydrolipate dehydrogenase
Metabolism	Central Carbon Metabolism	Glycolysis and carbohydrate metabolism	peg.43	rgb(29,132,37)	TRUE	TRUE	Mfl043	phosphate acetyltransferase
Metabolism	Central Carbon Metabolism	Other central metabolism enzymes	peg.44	rgb(29,132,37)	TRUE	TRUE	Mfl044	acetate kinase
Metabolism	Other Enzymes	Other enzymes	peg.46	rgb(29,132,37)	TRUE	TRUE	Mfl046	azoreductase
Genetic Information Processing	Folding, Sorting and Degradation	Nucleases	peg.48	rgb(23,52,77)	FALSE	TRUE	Mfl048	Mg2+ dependent DNAse
Not mapped	Not mapped	Not mapped	peg.49	rgb(185,17,3)	FALSE	FALSE	Mfl049	hypothetical protein
Metabolism	Other Enzymes	Other enzymes	peg.50	rgb(23,52,77)	FALSE	TRUE	Mfl050	methionine sulfoxide reductase A
Not mapped	Not mapped	Not mapped	peg.51	rgb(185,17,3)	FALSE	FALSE	Mfl051	MarR family transcriptional regulator
Genetic Information Processing	DNA Maintenance	DNA replication and partition	peg.55	rgb(29,132,37)	TRUE	TRUE	Mfl055	5'-3' exonuclease
Not mapped	Not mapped	Not mapped	peg.56	rgb(23,52,77)	FALSE	TRUE	Mfl056	proline dipeptidase
Genetic Information Processing	Folding, Sorting and Degradation	Protein export	peg.57	rgb(29,132,37)	TRUE	TRUE	Mfl057	preprotein translocase subunit SecA
Genetic Information Processing	DNA Maintenance	DNA repair	peg.58	rgb(29,132,37)	TRUE	TRUE	Mfl058	excinuclease ABC subunit B
Genetic Information Processing	DNA Maintenance	DNA repair	peg.59	rgb(29,132,37)	TRUE	TRUE	Mfl059	repair endonuclease subunit A
Metabolism	Biosynthesis	Cofactor biosynthesis	peg.60	rgb(29,132,37)	TRUE	TRUE	Mfl060	folyl-polyglutamate synthetase
Not mapped	Not mapped	Not mapped	peg.61	rgb(29,132,37)	TRUE	TRUE	Mfl061	transporter
Not mapped	Not mapped	Not mapped	peg.63	rgb(29,132,37)	TRUE	TRUE	Mfl063	prolipoprotein diacylglyceryl transferase
Metabolism	Biosynthesis	Purine and pyrimidine metabolism	peg.64	rgb(29,132,37)	TRUE	TRUE	Mfl064	thioredoxin reductase
Not mapped	Not mapped	Not mapped	peg.65	rgb(29,132,37)	TRUE	TRUE	Mfl065	prolipoprotein diacylglyceryl transferase
Not mapped	Not mapped	Not mapped	peg.66	rgb(29,132,37)	TRUE	TRUE	Mfl066	hypothetical protein
Not mapped	Not mapped	Not mapped	peg.67	rgb(185,17,3)	FALSE	FALSE	Mfl067	Cro/CI family transcriptional regulator
Genetic Information Processing	Folding, Sorting and Degradation	Protein export	peg.68	rgb(29,132,37)	TRUE	TRUE	Mfl068	preprotein translocase subunit SecG
Not mapped	Not mapped	Not mapped	peg.69	rgb(185,17,3)	FALSE	FALSE	Mfl069	substrate ABC transporter permease
Metabolism	Biosynthesis	Cofactor biosynthesis	peg.70	rgb(185,17,3)	FALSE	FALSE	Mfl070	cytosol aminopeptidase
Metabolism	Biosynthesis	Cofactor biosynthesis	peg.71	rgb(29,132,37)	TRUE	TRUE	Mfl071	cytosol aminopeptidase
Metabolism	Biosynthesis	Cofactor biosynthesis	peg.72	rgb(185,17,3)	FALSE	FALSE	Mfl072	cytosol aminopeptidase
Not mapped	Not mapped	Not mapped	peg.73	rgb(23,52,77)	FALSE	TRUE	Mfl073	hypothetical protein
Metabolism	Biosynthesis	Purine and pyrimidine metabolism	peg.75	rgb(23,52,77)	FALSE	TRUE	Mfl075	adenylosuccinate lyase
Metabolism	Central Carbon Metabolism	Pentose phosphate metabolism	peg.76	rgb(29,132,37)	TRUE	TRUE	Mfl076	phosphoribosylpyrophosphate synthetase
Metabolism	Other Enzymes	Other enzymes	peg.77	rgb(29,132,37)	TRUE	TRUE	Mfl077	peptidyl-tRNA hydrolase
Not mapped	Not mapped	Not mapped	peg.78	rgb(185,17,3)	FALSE	FALSE	Mfl078	S-adenosylmethionine:2-demethylmenaquinone methyltransferase
Not mapped	Not mapped	Not mapped	peg.79	rgb(185,17,3)	FALSE	FALSE	Mfl079	hypothetical protein
Not mapped	Not mapped	Not mapped	peg.80	rgb(185,17,3)	FALSE	FALSE	-
Genetic Information Processing	Translation	Ribosome	peg.81	rgb(29,132,37)	TRUE	TRUE	Mfl080	30S ribosomal protein S6
Genetic Information Processing	DNA Maintenance	DNA replication and partition	peg.82	rgb(29,132,37)	TRUE	TRUE	Mfl081	single-stranded DNA-binding protein
Genetic Information Processing	Translation	Ribosome	peg.83	rgb(29,132,37)	TRUE	TRUE	Mfl082	30S ribosomal protein S18
Genetic Information Processing	Translation	Ribosome	peg.84	rgb(29,132,37)	TRUE	TRUE	Mfl083	50S ribosomal protein L9
Genetic Information Processing	DNA Maintenance	DNA replication and partition	peg.85	rgb(29,132,37)	TRUE	TRUE	Mfl084	DNA replication priming helicase
Not mapped	Not mapped	Not mapped	peg.86	rgb(185,17,3)	FALSE	FALSE	Mfl085	hypothetical protein
Not mapped	Not mapped	Not mapped	peg.87	rgb(29,132,37)	TRUE	TRUE	Mfl086	Glu-tRNA amidotransferase subunit C
Genetic Information Processing	Translation	tRNA loading and maturation	peg.88	rgb(29,132,37)	TRUE	TRUE	Mfl087	cysteinyl-tRNA synthetase
Genetic Information Processing	Translation	Ribosome biogenesis	peg.89	rgb(29,132,37)	TRUE	TRUE	Mfl088	23S rRNA (guanosine(2251)-2'-O)-methyltransferase RlmB
Not mapped	Not mapped	Not mapped	peg.90	rgb(29,132,37)	TRUE	TRUE	Mfl090	preprotein translocase
Genetic Information Processing	Translation	Ribosome biogenesis	peg.91	rgb(29,132,37)	TRUE	TRUE	Mfl091	transcription antitermination factor
Genetic Information Processing	Folding, Sorting and Degradation	Nucleases	peg.92	rgb(29,132,37)	TRUE	TRUE	Mfl092	metallo-beta lactamase hydrolase
Not mapped	Not mapped	Not mapped	peg.93	rgb(29,132,37)	TRUE	TRUE	Mfl093	hypothetical protein
Metabolism	Membrane Transport	Transport	peg.94	rgb(29,132,37)	TRUE	TRUE	Mfl094	oligopeptide ABC transporter permease
Metabolism	Membrane Transport	Transport	peg.95	rgb(29,132,37)	TRUE	TRUE	Mfl095	oligopeptide ABC transporter permease
Metabolism	Membrane Transport	Transport	peg.96	rgb(29,132,37)	TRUE	TRUE	Mfl096	oligopeptide ABC transporter ATP-binding protein
Metabolism	Other Enzymes	Other enzymes	peg.97	rgb(29,132,37)	TRUE	TRUE	Mfl097	oligopeptide ABC transporter ATP-binding protein
Metabolism	Membrane Transport	Transport	peg.98	rgb(29,132,37)	TRUE	TRUE	Mfl098	oligopeptide ABC transporter periplasmic binding component
Not mapped	Not mapped	Not mapped	peg.104	rgb(23,52,77)	FALSE	TRUE	Mfl104	rhodanese-related sulfurtransferase, phage shock protein
Metabolism	Central Carbon Metabolism	Pentose phosphate metabolism	peg.105	rgb(29,132,37)	TRUE	TRUE	Mfl105	ribose 5-phosphate isomerase
Metabolism	Central Carbon Metabolism	Other central metabolism enzymes	peg.106	rgb(29,132,37)	TRUE	TRUE	Mfl106	serine hydroxymethyltransferase
Metabolism	Biosynthesis	Purine and pyrimidine metabolism	peg.107	rgb(29,132,37)	TRUE	TRUE	Mfl107	uracil phosphoribosyltransferase
Metabolism	Energy Metabolism	ATP synthase	peg.108	rgb(29,132,37)	TRUE	TRUE	Mfl109	ATP synthase F0F1 subunit A
Metabolism	Energy Metabolism	ATP synthase	peg.109	rgb(29,132,37)	TRUE	TRUE	Mfl110	ATP synthase subunit C
Metabolism	Energy Metabolism	ATP synthase	peg.110	rgb(29,132,37)	TRUE	TRUE	Mfl111	ATP synthase subunit B
Metabolism	Energy Metabolism	ATP synthase	peg.111	rgb(29,132,37)	TRUE	TRUE	Mfl112	ATP synthase F0F1 subunit delta
Metabolism	Energy Metabolism	ATP synthase	peg.112	rgb(29,132,37)	TRUE	TRUE	Mfl113	ATP synthase F0F1 subunit alpha
Metabolism	Energy Metabolism	ATP synthase	peg.113	rgb(29,132,37)	TRUE	TRUE	Mfl114	ATP synthase F0F1 subunit gamma
Metabolism	Energy Metabolism	ATP synthase	peg.114	rgb(29,132,37)	TRUE	TRUE	Mfl115	ATP synthase F0F1 subunit beta
Metabolism	Energy Metabolism	ATP synthase	peg.115	rgb(29,132,37)	TRUE	TRUE	Mfl116	ATP synthase subunit epsilon
Metabolism	Biosynthesis	Purine and pyrimidine metabolism	peg.118	rgb(23,52,77)	FALSE	TRUE	Mfl119	thymidine phosphorylase
Metabolism	Central Carbon Metabolism	Glycolysis and carbohydrate metabolism	peg.119	rgb(29,132,37)	TRUE	TRUE	Mfl120	phosphomannomutase
Metabolism	Central Carbon Metabolism	Pentose phosphate metabolism	peg.120	rgb(29,132,37)	TRUE	TRUE	Mfl121	2-deoxyribose-5-phosphate aldolase
Genetic Information Processing	Translation	Ribosome	peg.121	rgb(29,132,37)	TRUE	TRUE	Mfl122	30S ribosomal protein S10
Genetic Information Processing	Translation	Ribosome	peg.122	rgb(29,132,37)	TRUE	TRUE	Mfl123	50S ribosomal protein L3
Genetic Information Processing	Translation	Ribosome	peg.123	rgb(29,132,37)	TRUE	TRUE	Mfl124	50S ribosomal protein L4
Genetic Information Processing	Translation	Ribosome	peg.124	rgb(29,132,37)	TRUE	TRUE	Mfl125	50S ribosomal protein L23
Genetic Information Processing	Translation	Ribosome	peg.125	rgb(29,132,37)	TRUE	TRUE	Mfl126	50S ribosomal protein L2
Genetic Information Processing	Translation	Ribosome	peg.126	rgb(29,132,37)	TRUE	TRUE	Mfl127	30S ribosomal protein S19
Genetic Information Processing	Translation	Ribosome	peg.127	rgb(29,132,37)	TRUE	TRUE	Mfl128	50S ribosomal protein L22
Genetic Information Processing	Translation	Ribosome	peg.128	rgb(29,132,37)	TRUE	TRUE	Mfl129	30S ribosomal protein S3
Genetic Information Processing	Translation	Ribosome	peg.129	rgb(29,132,37)	TRUE	TRUE	Mfl130	50S ribosomal protein L16
Genetic Information Processing	Translation	Ribosome	peg.130	rgb(29,132,37)	TRUE	TRUE	Mfl131	50S ribosomal protein L29
Genetic Information Processing	Translation	Ribosome	peg.131	rgb(29,132,37)	TRUE	TRUE	Mfl132	30S ribosomal protein S17
Genetic Information Processing	Translation	Ribosome	peg.132	rgb(29,132,37)	TRUE	TRUE	Mfl133	50S ribosomal protein L14
Genetic Information Processing	Translation	Ribosome	peg.133	rgb(29,132,37)	TRUE	TRUE	Mfl134	50S ribosomal protein L24
Genetic Information Processing	Translation	Ribosome	peg.134	rgb(29,132,37)	TRUE	TRUE	Mfl135	50S ribosomal protein L5
Genetic Information Processing	Translation	Ribosome	peg.135	rgb(29,132,37)	TRUE	TRUE	Mfl136	30S ribosomal protein S14
Genetic Information Processing	Translation	Ribosome	peg.136	rgb(29,132,37)	TRUE	TRUE	Mfl137	30S ribosomal protein S8
Genetic Information Processing	Translation	Ribosome	peg.137	rgb(29,132,37)	TRUE	TRUE	Mfl138	50S ribosomal protein L6
Genetic Information Processing	Translation	Ribosome	peg.138	rgb(29,132,37)	TRUE	TRUE	Mfl139	50S ribosomal protein L18
Genetic Information Processing	Translation	Ribosome	peg.139	rgb(29,132,37)	TRUE	TRUE	Mfl140	30S ribosomal protein S5
Genetic Information Processing	Translation	Ribosome	peg.140	rgb(29,132,37)	TRUE	TRUE	Mfl141	50S ribosomal protein L15
Genetic Information Processing	Folding, Sorting and Degradation	Protein export	peg.141	rgb(29,132,37)	TRUE	TRUE	Mfl142	preprotein translocase subunit SecY
Metabolism	Biosynthesis	Purine and pyrimidine metabolism	peg.142	rgb(185,17,3)	FALSE	FALSE	Mfl143	cytidine deaminase
Metabolism	Biosynthesis	Purine and pyrimidine metabolism	peg.143	rgb(29,132,37)	TRUE	TRUE	Mfl144	adenylate kinase
Genetic Information Processing	Folding, Sorting and Degradation	Peptidases	peg.144	rgb(29,132,37)	TRUE	TRUE	Mfl145	methionine aminopeptidase
Genetic Information Processing	Translation	Translation factors	peg.145	rgb(29,132,37)	TRUE	TRUE	Mfl146	translation initiation factor IF-1
Genetic Information Processing	Translation	Ribosome	peg.146	rgb(29,132,37)	TRUE	TRUE	Mfl147	50S ribosomal protein L36
Genetic Information Processing	Translation	Ribosome	peg.147	rgb(29,132,37)	TRUE	TRUE	Mfl148	30S ribosomal protein S13
Genetic Information Processing	Translation	Ribosome	peg.148	rgb(29,132,37)	TRUE	TRUE	Mfl149	30S ribosomal protein S11
Genetic Information Processing	Transcription	RNA polymerase	peg.149	rgb(29,132,37)	TRUE	TRUE	Mfl150	DNA-directed RNA polymerase subunit alpha
Genetic Information Processing	Translation	Ribosome	peg.150	rgb(29,132,37)	TRUE	TRUE	Mfl151	50S ribosomal protein L17
Metabolism	Membrane Transport	Transport	peg.151	rgb(29,132,37)	TRUE	TRUE	Mfl152	cobalt transporter ATP-binding subunit
Metabolism	Membrane Transport	Transport	peg.152	rgb(29,132,37)	TRUE	TRUE	Mfl153	cobalt transporter ATP-binding subunit
Metabolism	Membrane Transport	Transport	peg.153	rgb(29,132,37)	TRUE	TRUE	Mfl154	cobalt ABC transporter permease
Metabolism	Other Enzymes	Other enzymes	peg.154	rgb(29,132,37)	TRUE	TRUE	Mfl155	tRNA pseudouridine synthase A
Not mapped	Not mapped	Not mapped	peg.155	rgb(29,132,37)	TRUE	TRUE	Mfl156	substrate ABC transporter permease
Not mapped	Not mapped	Not mapped	peg.156	rgb(185,17,3)	FALSE	FALSE	Mfl157	hypothetical protein
Not mapped	Not mapped	Not mapped	peg.158	rgb(185,17,3)	FALSE	FALSE	Mfl159	substrate ABC transporter permease
Genetic Information Processing	DNA Maintenance	DNA replication and partition	peg.159	rgb(29,132,37)	TRUE	TRUE	Mfl160	DNA ligase, polydeoxyribonucleotide synthase NAD+
Genetic Information Processing	Translation	tRNA loading and maturation	peg.160	rgb(29,132,37)	TRUE	TRUE	Mfl161	Glu-tRNA amidotransferase subunit C
Genetic Information Processing	Translation	tRNA loading and maturation	peg.161	rgb(29,132,37)	TRUE	TRUE	Mfl162	aspartyl/glutamyl-tRNA amidotransferase subunit A
Genetic Information Processing	Translation	tRNA loading and maturation	peg.162	rgb(29,132,37)	TRUE	TRUE	Mfl163	aspartyl/glutamyl-tRNA amidotransferase subunit B
Not mapped	Not mapped	Not mapped	peg.163	rgb(185,17,3)	FALSE	FALSE	Mfl164	transporter
Metabolism	Membrane Transport	Transport	peg.164	rgb(29,132,37)	TRUE	TRUE	Mfl165	K+, Na+ uptake protein integral membrane subunit
Not mapped	Not mapped	Not mapped	peg.165	rgb(29,132,37)	TRUE	TRUE	Mfl166	K+, Na+ uptake protein bound cytoplasmic subunit
Metabolism	Central Carbon Metabolism	Other central metabolism enzymes	peg.166	rgb(29,132,37)	TRUE	TRUE	Mfl167	methylenetetrahydrofolate dehydrogenase
Metabolism	Biosynthesis	Purine and pyrimidine metabolism	peg.169	rgb(23,52,77)	FALSE	TRUE	Mfl170	guanosine 5'-monophosphate oxidoreductase
Not mapped	Not mapped	Not mapped	peg.170	rgb(185,17,3)	FALSE	FALSE	Mfl171	MerR family transcriptional regulator
Not mapped	Not mapped	Not mapped	peg.171	rgb(23,52,77)	FALSE	TRUE	Mfl172	dehydrogenase
Not mapped	Not mapped	Not mapped	peg.172	rgb(185,17,3)	FALSE	FALSE	Mfl173	dehydrogenase
Metabolism	Central Carbon Metabolism	Glycolysis and carbohydrate metabolism	peg.173	rgb(29,132,37)	TRUE	TRUE	Mfl174	6-phosphofructokinase
Metabolism	Central Carbon Metabolism	Glycolysis and carbohydrate metabolism	peg.174	rgb(29,132,37)	TRUE	TRUE	Mfl175	pyruvate kinase
Not mapped	Not mapped	Not mapped	peg.175	rgb(185,17,3)	FALSE	FALSE	Mfl176	hypothetical protein
Genetic Information Processing	Translation	tRNA loading and maturation	peg.176	rgb(29,132,37)	TRUE	TRUE	Mfl177	threonyl-tRNA synthetase
Genetic Information Processing	Folding, Sorting and Degradation	Chaperones	peg.177	rgb(29,132,37)	TRUE	TRUE	Mfl178	thioredoxin
Genetic Information Processing	Transcription	Transcription factors	peg.178	rgb(23,52,77)	FALSE	TRUE	Mfl179	fru repressor
Metabolism	Central Carbon Metabolism	Glycolysis and carbohydrate metabolism	peg.179	rgb(23,52,77)	FALSE	TRUE	Mfl180	1-phosphofructokinase
Metabolism	Membrane Transport	PTS system	peg.180	rgb(23,52,77)	FALSE	TRUE	Mfl181	fructose-specific PTS system IIABC component
Metabolism	Membrane Transport	Transport	peg.183	rgb(185,17,3)	FALSE	FALSE	Mfl184	amino acid ABC transporter permease
Not mapped	Not mapped	Not mapped	peg.184	rgb(185,17,3)	FALSE	FALSE	Mfl185	hypothetical protein
Metabolism	Membrane Transport	Transport	peg.185	rgb(185,17,3)	FALSE	FALSE	Mfl186	formate/nitrate transporter
Metabolism	Membrane Transport	PTS system	peg.186	rgb(29,132,37)	TRUE	TRUE	Mfl187	PTS system glucose-specific transporter subunit IIA
Genetic Information Processing	Translation	Translation factors	peg.187	rgb(29,132,37)	TRUE	TRUE	Mfl188	translation initiation factor IF-3
Genetic Information Processing	Translation	Ribosome	peg.188	rgb(29,132,37)	TRUE	TRUE	Mfl189	50S ribosomal protein L35
Genetic Information Processing	Translation	Ribosome	peg.189	rgb(29,132,37)	TRUE	TRUE	Mfl190	50S ribosomal protein L20
Not mapped	Not mapped	Not mapped	peg.190	rgb(185,17,3)	FALSE	FALSE	Mfl191	hypothetical protein
Genetic Information Processing	Translation	tRNA loading and maturation	peg.191	rgb(29,132,37)	TRUE	TRUE	Mfl192	tryptophanyl-tRNA synthetase
Metabolism	Biosynthesis	Cofactor biosynthesis	peg.192	rgb(29,132,37)	TRUE	TRUE	Mfl193	NAD kinase
Not mapped	Not mapped	Not mapped	peg.193	rgb(29,132,37)	TRUE	TRUE	Mfl194	N-6 adenine-specific DNA methylase
Metabolism	Biosynthesis	Purine and pyrimidine metabolism	peg.194	rgb(29,132,37)	TRUE	TRUE	Mfl195	guanylate kinase
Genetic Information Processing	Translation	Ribosome biogenesis	peg.195	rgb(23,52,77)	FALSE	TRUE	Mfl196	16S rRNA (cytosine(967)-C(5))-methyltransferase
Not mapped	Not mapped	Not mapped	peg.196	rgb(185,17,3)	FALSE	FALSE	Mfl197	hypothetical protein
Metabolism	Biosynthesis	Purine and pyrimidine metabolism	peg.197	rgb(29,132,37)	TRUE	TRUE	Mfl198	cytidylate kinase
Genetic Information Processing	Translation	Ribosome biogenesis	peg.198	rgb(29,132,37)	TRUE	TRUE	Mfl199	GTP-binding protein EngA
Metabolism	Biosynthesis	Lipid metabolism	peg.199	rgb(23,52,77)	FALSE	TRUE	Mfl200	NAD-dependent glycerol-3-phosphate dehydrogenase
Genetic Information Processing	Transcription	Transcription factors	peg.200	rgb(29,132,37)	TRUE	TRUE	Mfl201	histone-like DNA-binding protein
Genetic Information Processing	DNA Maintenance	DNA repair	peg.202	rgb(23,52,77)	FALSE	TRUE	Mfl203	recombination protein U
Not mapped	Not mapped	Not mapped	peg.203	rgb(29,132,37)	TRUE	TRUE	Mfl204	DNA repair ATPase
Metabolism	Biosynthesis	Cofactor biosynthesis	peg.204	rgb(23,52,77)	FALSE	TRUE	Mfl205	competence-damage inducible protein
Genetic Information Processing	DNA Maintenance	DNA repair	peg.205	rgb(23,52,77)	FALSE	TRUE	Mfl206	recombinase A
Genetic Information Processing	Folding, Sorting and Degradation	Nucleases	peg.206	rgb(29,132,37)	TRUE	TRUE	Mfl207	phosphodiesterase
Metabolism	Central Carbon Metabolism	Glycolysis and carbohydrate metabolism	peg.207	rgb(185,17,3)	FALSE	FALSE	Mfl208	oxioreductase
Genetic Information Processing	Folding, Sorting and Degradation	Nucleases	peg.208	rgb(29,132,37)	TRUE	TRUE	Mfl209	virulence associated protein, ribonuclease R
Genetic Information Processing	Translation	Translation factors	peg.209	rgb(29,132,37)	TRUE	TRUE	Mfl210	SsrA-binding protein
Not mapped	Not mapped	Not mapped	peg.210	rgb(185,17,3)	FALSE	FALSE	Mfl211	hypothetical protein
Not mapped	Not mapped	Not mapped	peg.211	rgb(185,17,3)	FALSE	FALSE	Mfl212	hypothetical protein
Not mapped	Not mapped	Not mapped	peg.215	rgb(23,52,77)	FALSE	TRUE	Mfl216	beta-lactamase
Metabolism	Membrane Transport	Transport	peg.216	rgb(23,52,77)	FALSE	TRUE	Mfl217	Mg/Co/Ni transporter
Metabolism	Other Enzymes	Other enzymes	peg.217	rgb(23,52,77)	FALSE	TRUE	Mfl218	S-adenosylmethionine-dependent methyltransferase
Not mapped	Not mapped	Not mapped	peg.218	rgb(185,17,3)	FALSE	FALSE	Mfl219	hypothetical protein
Metabolism	Other Enzymes	Other enzymes	peg.219	rgb(23,52,77)	FALSE	TRUE	Mfl220	serine/threonine phosphatase
Metabolism	Other Enzymes	Other enzymes	peg.220	rgb(29,132,37)	TRUE	TRUE	Mfl221	serine/threonine protein kinase
Genetic Information Processing	Translation	Ribosome biogenesis	peg.221	rgb(29,132,37)	TRUE	TRUE	Mfl222	GTPase
Metabolism	Central Carbon Metabolism	Pentose phosphate metabolism	peg.222	rgb(29,132,37)	TRUE	TRUE	Mfl223	pentose-5-phosphate-3-epimerase
Metabolism	Biosynthesis	Cofactor biosynthesis	peg.223	rgb(23,52,77)	FALSE	TRUE	Mfl224	hypothetical protein
Not mapped	Not mapped	Not mapped	peg.225	rgb(185,17,3)	FALSE	FALSE	Mfl226	hypothetical protein
Genetic Information Processing	Translation	Ribosome	peg.226	rgb(29,132,37)	TRUE	TRUE	Mfl227	50S ribosomal protein L28
Not mapped	Not mapped	Not mapped	peg.227	rgb(29,132,37)	TRUE	TRUE	Mfl228	hypothetical protein
Not mapped	Not mapped	Not mapped	peg.228	rgb(29,132,37)	TRUE	TRUE	Mfl229	dihydroxyacetone kinase
Metabolism	Biosynthesis	Lipid metabolism	peg.229	rgb(29,132,37)	TRUE	TRUE	Mfl230	glycerol-3-phosphate acyltransferase PlsX
Genetic Information Processing	Translation	Ribosome biogenesis	peg.230	rgb(29,132,37)	TRUE	TRUE	Mfl231	ribonuclease III, dsRNA-specific ribonuclease
Metabolism	Membrane Transport	Transport	peg.234	rgb(29,132,37)	TRUE	TRUE	Mfl235	phosphate ABC transporter ATP-binding protein
Metabolism	Membrane Transport	Transport	peg.235	rgb(29,132,37)	TRUE	TRUE	Mfl236	phosphate transport system transcriptional regulator
Genetic Information Processing	Folding, Sorting and Degradation	Protein export	peg.236	rgb(29,132,37)	TRUE	TRUE	Mfl237	signal recognition particle, cell division protein GTPase
Not mapped	Not mapped	Not mapped	peg.237	rgb(29,132,37)	TRUE	TRUE	Mfl238	DNA-binding protein
Not mapped	Not mapped	Not mapped	peg.238	rgb(29,132,37)	TRUE	TRUE	Mfl239	phosphoesterase
Metabolism	Biosynthesis	Amino acid metabolism	peg.239	rgb(29,132,37)	TRUE	TRUE	Mfl240	S-adenosylmethionine synthetase
Genetic Information Processing	DNA Maintenance	DNA repair	peg.242	rgb(23,52,77)	FALSE	TRUE	Mfl243	uracil-DNA glycosylase
Genetic Information Processing	Folding, Sorting and Degradation	Nucleases	peg.243	rgb(29,132,37)	TRUE	TRUE	Mfl244	cmp-binding factor-1
Not mapped	Not mapped	Not mapped	peg.244	rgb(29,132,37)	TRUE	TRUE	Mfl245	nucleotidyl hydrolase/transferase
Not mapped	Not mapped	Not mapped	peg.245	rgb(29,132,37)	TRUE	TRUE	Mfl246	hypothetical protein
Not mapped	Not mapped	Not mapped	peg.246	rgb(185,17,3)	FALSE	FALSE	Mfl247	hypothetical protein
Metabolism	Biosynthesis	Amino acid metabolism	peg.247	rgb(29,132,37)	TRUE	TRUE	Mfl248	selenocysteine lyase, class V pyridoxal phosphate aminotransferase, cysteine desulfurase
Metabolism	Other Enzymes	Other enzymes	peg.248	rgb(29,132,37)	TRUE	TRUE	Mfl249	NifU protein
Metabolism	Central Carbon Metabolism	Other central metabolism enzymes	peg.249	rgb(29,132,37)	TRUE	TRUE	Mfl250	5-formyltetrahydrofolate cyclo-ligase
Not mapped	Not mapped	Not mapped	peg.250	rgb(185,17,3)	FALSE	FALSE	Mfl251	MerR family transcriptional regulator
Not mapped	Not mapped	Not mapped	peg.251	rgb(185,17,3)	FALSE	FALSE	Mfl252	aldo/keto reductase
Not mapped	Not mapped	Not mapped	peg.252	rgb(185,17,3)	FALSE	FALSE	Mfl253	hypothetical protein
Metabolism	Central Carbon Metabolism	Glycolysis and carbohydrate metabolism	peg.253	rgb(29,132,37)	TRUE	TRUE	Mfl254	glucose-6-phosphate isomerase
Metabolism	Membrane Transport	Transport	peg.254	rgb(23,52,77)	FALSE	TRUE	Mfl255	multidrug ABC transporter ATP-binding component
Not mapped	Not mapped	Not mapped	peg.255	rgb(185,17,3)	FALSE	FALSE	Mfl256	hypothetical protein
Not mapped	Not mapped	Not mapped	peg.256	rgb(29,132,37)	TRUE	TRUE	Mfl257	hypothetical protein
Genetic Information Processing	Translation	tRNA loading and maturation	peg.257	rgb(29,132,37)	TRUE	TRUE	Mfl258	rRNA methylase
Metabolism	Central Carbon Metabolism	Glycolysis and carbohydrate metabolism	peg.258	rgb(29,132,37)	TRUE	TRUE	Mfl259	NADP-dependent glyceraldehyde-3-phosphate dehydrogenase
Not mapped	Not mapped	Not mapped	peg.263	rgb(29,132,37)	TRUE	TRUE	Mfl264	multidrug ABC transporter
Genetic Information Processing	Translation	Ribosome biogenesis	peg.264	rgb(29,132,37)	TRUE	TRUE	Mfl265	metal-dependent hydrolase
Genetic Information Processing	Translation	Ribosome biogenesis	peg.265	rgb(29,132,37)	TRUE	TRUE	Mfl266	GTP-binding protein Era
Genetic Information Processing	DNA Maintenance	DNA repair	peg.266	rgb(29,132,37)	TRUE	TRUE	Mfl267	DNA repair/recombination protein
Genetic Information Processing	Translation	tRNA loading and maturation	peg.267	rgb(29,132,37)	TRUE	TRUE	Mfl268	glycyl-tRNA synthetase
Genetic Information Processing	DNA Maintenance	DNA replication and partition	peg.268	rgb(29,132,37)	TRUE	TRUE	Mfl269	DNA primase
Genetic Information Processing	Transcription	RNA polymerase	peg.269	rgb(29,132,37)	TRUE	TRUE	Mfl270	RNA polymerase sigma factor
Genetic Information Processing	Translation	tRNA loading and maturation	peg.270	rgb(29,132,37)	TRUE	TRUE	Mfl271	SAM-dependent methyltransferase
Not mapped	Not mapped	Not mapped	peg.271	rgb(29,132,37)	TRUE	TRUE	Mfl272	hypothetical protein
Genetic Information Processing	Translation	Ribosome biogenesis	peg.272	rgb(29,132,37)	TRUE	TRUE	Mfl273	ATP-dependent RNA helicase
Not mapped	Not mapped	Not mapped	peg.273	rgb(29,132,37)	TRUE	TRUE	Mfl274	hypothetical protein
Not mapped	Not mapped	Not mapped	peg.274	rgb(29,132,37)	TRUE	TRUE	Mfl275	protein-export membrane protein
Metabolism	Biosynthesis	Purine and pyrimidine metabolism	peg.275	rgb(29,132,37)	TRUE	TRUE	Mfl276	adenine phosphoribosyltransferase
Genetic Information Processing	DNA Maintenance	DNA repair	peg.276	rgb(185,17,3)	FALSE	FALSE	Mfl277	DNA-3-methyladenine glycosidase
Metabolism	Biosynthesis	Purine and pyrimidine metabolism	peg.277	rgb(29,132,37)	TRUE	TRUE	Mfl278	guanosine-3',5'-bis(diphosphate) 3'-pyrophosphohydrolase
Not mapped	Not mapped	Not mapped	peg.278	rgb(23,52,77)	FALSE	TRUE	Mfl279	hypothetical protein
Not mapped	Not mapped	Not mapped	peg.279	rgb(23,52,77)	FALSE	TRUE	Mfl280	hypothetical protein
Metabolism	Biosynthesis	Cofactor biosynthesis	peg.280	rgb(23,52,77)	FALSE	TRUE	Mfl281	dephospho-CoA kinase
Metabolism	Other Enzymes	Other enzymes	peg.281	rgb(29,132,37)	TRUE	TRUE	Mfl282	tRNA pseudouridine 5S synthase
Metabolism	Biosynthesis	Cofactor biosynthesis	peg.282	rgb(29,132,37)	TRUE	TRUE	Mfl283	riboflavin kinase/FAD synthase
Genetic Information Processing	Translation	Ribosome	peg.283	rgb(29,132,37)	TRUE	TRUE	Mfl284	30S ribosomal protein S15
Not mapped	Not mapped	Not mapped	peg.284	rgb(185,17,3)	FALSE	FALSE	Mfl285	hypothetical protein
Metabolism	Biosynthesis	Lipid metabolism	peg.285	rgb(29,132,37)	TRUE	TRUE	Mfl286	CDP-diglyceride synthetase
Genetic Information Processing	Folding, Sorting and Degradation	Peptidases	peg.286	rgb(185,17,3)	FALSE	FALSE	Mfl287	membrane associated Zn-dependent protease
Genetic Information Processing	DNA Maintenance	DNA replication and partition	peg.287	rgb(29,132,37)	TRUE	TRUE	Mfl288	DNA polymerase III subunit alpha
Not mapped	Not mapped	Not mapped	peg.288	rgb(29,132,37)	TRUE	TRUE	Mfl289	DAD(P)H nitroreductase
Not mapped	Not mapped	Not mapped	peg.289	rgb(185,17,3)	FALSE	FALSE	Mfl290	hypothetical protein
Genetic Information Processing	Translation	Ribosome biogenesis	peg.290	rgb(29,132,37)	TRUE	TRUE	Mfl291	hypothetical protein
Genetic Information Processing	Translation	Ribosome biogenesis	peg.291	rgb(29,132,37)	TRUE	TRUE	Mfl292	transcription elongation factor NusA
Not mapped	Not mapped	Not mapped	peg.292	rgb(29,132,37)	TRUE	TRUE	Mfl293	hypothetical protein
Not mapped	Not mapped	Not mapped	peg.293	rgb(29,132,37)	TRUE	TRUE	Mfl294	ribosomal protein L7A family protein
Genetic Information Processing	Translation	Translation factors	peg.294	rgb(29,132,37)	TRUE	TRUE	Mfl295	translation initiation factor IF-2
Not mapped	Not mapped	Not mapped	peg.295	rgb(185,17,3)	FALSE	FALSE	Mfl296	hypothetical protein
Not mapped	Not mapped	Not mapped	peg.296	rgb(185,17,3)	FALSE	FALSE	Mfl297	hypothetical protein
Not mapped	Not mapped	Not mapped	peg.297	rgb(185,17,3)	FALSE	FALSE	Mfl298	ATP/GTP binding protein
Not mapped	Not mapped	Not mapped	peg.298	rgb(185,17,3)	FALSE	FALSE	Mfl299	heat shock protein chaperone
Not mapped	Not mapped	Not mapped	peg.299	rgb(185,17,3)	FALSE	FALSE	Mfl300	hypothetical protein
Not mapped	Not mapped	Not mapped	peg.300	rgb(185,17,3)	FALSE	FALSE	Mfl301	hypothetical protein
Not mapped	Not mapped	Not mapped	peg.301	rgb(185,17,3)	FALSE	FALSE	Mfl302	hypothetical protein
Genetic Information Processing	Translation	Ribosome biogenesis	peg.302	rgb(185,17,3)	FALSE	FALSE	Mfl303	hypothetical protein
Not mapped	Not mapped	Not mapped	peg.306	rgb(185,17,3)	FALSE	FALSE	Mfl307	type II restriction enzyme Sau3AI, GATC site
Genetic Information Processing	DNA Maintenance	DNA replication and partition	peg.307	rgb(185,17,3)	FALSE	FALSE	Mfl308	modification methylase Sau3AI (GATC cytosine-specific methyltransferase)
Genetic Information Processing	DNA Maintenance	DNA replication and partition	peg.308	rgb(29,132,37)	TRUE	TRUE	Mfl309	DNA topoisomerase IV subunit B
Genetic Information Processing	DNA Maintenance	DNA replication and partition	peg.309	rgb(29,132,37)	TRUE	TRUE	Mfl310	DNA topoisomerase IV subunit A
Not mapped	Not mapped	Not mapped	peg.310	rgb(185,17,3)	FALSE	FALSE	Mfl311	transcriptional regulator
Not mapped	Not mapped	Not mapped	peg.314	rgb(185,17,3)	FALSE	FALSE	Mfl315	lysophospholipase
Genetic Information Processing	Transcription	Transcription factors	peg.315	rgb(23,52,77)	FALSE	TRUE	Mfl316	transcriptional regulator
Metabolism	Central Carbon Metabolism	Glycolysis and carbohydrate metabolism	peg.316	rgb(23,52,77)	FALSE	TRUE	Mfl317	alpha glucosidase/alpha-xylosidase
Not mapped	Not mapped	Not mapped	peg.317	rgb(185,17,3)	FALSE	FALSE	Mfl318	beta-glucoside PTS system IIABC component
Not mapped	Not mapped	Not mapped	peg.318	rgb(185,17,3)	FALSE	FALSE	Mfl319	hypothetical protein
Not mapped	Not mapped	Not mapped	peg.319	rgb(185,17,3)	FALSE	FALSE	Mfl320	hypothetical protein
Not mapped	Not mapped	Not mapped	peg.320	rgb(185,17,3)	FALSE	FALSE	Mfl321	hypothetical protein
Genetic Information Processing	DNA Maintenance	DNA repair	peg.321	rgb(23,52,77)	FALSE	TRUE	Mfl322	exodeoxyribonuclease V
Not mapped	Not mapped	Not mapped	peg.322	rgb(29,132,37)	TRUE	TRUE	Mfl323	substrate ABC transporter ATP-binding component
Genetic Information Processing	DNA Maintenance	DNA repair	peg.327	rgb(23,52,77)	FALSE	TRUE	Mfl328	DNA polymerase IV (PolIV)
Genetic Information Processing	Translation	Ribosome biogenesis	peg.328	rgb(23,52,77)	FALSE	TRUE	Mfl329	rRNA methylase
Genetic Information Processing	DNA Maintenance	DNA repair	peg.329	rgb(29,132,37)	TRUE	TRUE	Mfl330	hypothetical protein
Genetic Information Processing	DNA Maintenance	DNA repair	peg.330	rgb(29,132,37)	TRUE	TRUE	Mfl331	exodeoxyribonuclease VII large subunit
Genetic Information Processing	Translation	Ribosome biogenesis	peg.331	rgb(29,132,37)	TRUE	TRUE	Mfl332	transcription termination factor
Genetic Information Processing	DNA Maintenance	DNA repair	peg.332	rgb(29,132,37)	TRUE	TRUE	Mfl333	endonuclease IV
Metabolism	Biosynthesis	Cofactor biosynthesis	peg.333	rgb(23,52,77)	FALSE	TRUE	Mfl334	riboflavin kinase
Not mapped	Not mapped	Not mapped	peg.335	rgb(185,17,3)	FALSE	FALSE	Mfl336	hypothetical protein
Metabolism	Biosynthesis	Lipid metabolism	peg.336	rgb(29,132,37)	TRUE	TRUE	Mfl337	hypothetical protein
Metabolism	Biosynthesis	Cofactor biosynthesis	peg.339	rgb(23,52,77)	FALSE	TRUE	Mfl340	nicotinamidase/pyrazinamidase
Not mapped	Not mapped	Not mapped	peg.340	rgb(185,17,3)	FALSE	FALSE	Mfl341	fused polyribonucleotide nucleotidyltransferase/ribosomal protein S1 domain-containing protein
Genetic Information Processing	Folding, Sorting and Degradation	Peptidases	peg.341	rgb(185,17,3)	FALSE	FALSE	Mfl342	GMP synthase
Metabolism	Biosynthesis	Purine and pyrimidine metabolism	peg.342	rgb(185,17,3)	FALSE	FALSE	Mfl343	inositol-5-monophosphate dehydrogenase
Not mapped	Not mapped	Not mapped	peg.343	rgb(185,17,3)	FALSE	FALSE	Mfl344	hypothetical protein
Not mapped	Not mapped	Not mapped	peg.344	rgb(185,17,3)	FALSE	FALSE	Mfl345	hypothetical protein
Not mapped	Not mapped	Not mapped	peg.345	rgb(185,17,3)	FALSE	FALSE	Mfl346	hypothetical protein
Not mapped	Not mapped	Not mapped	peg.347	rgb(29,132,37)	TRUE	TRUE	Mfl348	hypothetical protein
Metabolism	Central Carbon Metabolism	Pentose phosphate metabolism	peg.348	rgb(29,132,37)	TRUE	TRUE	Mfl349	transketolase
Not mapped	Not mapped	Not mapped	peg.349	rgb(185,17,3)	FALSE	FALSE	Mfl350	hypothetical protein
Not mapped	Not mapped	Not mapped	peg.352	rgb(185,17,3)	FALSE	FALSE	Mfl353	hypothetical protein
Genetic Information Processing	Translation	tRNA loading and maturation	peg.354	rgb(29,132,37)	TRUE	TRUE	Mfl355	valyl-tRNA synthetase
Metabolism	Membrane Transport	Transport	peg.355	rgb(23,52,77)	FALSE	TRUE	Mfl356	Mg2+ transport ATPase
Genetic Information Processing	DNA Maintenance	DNA replication and partition	peg.356	rgb(29,132,37)	TRUE	TRUE	Mfl357	ribosome biogenesis GTP-binding protein YsxC
Not mapped	Not mapped	Not mapped	peg.357	rgb(185,17,3)	FALSE	FALSE	Mfl358	hypothetical protein
Not mapped	Not mapped	Not mapped	peg.358	rgb(185,17,3)	FALSE	FALSE	Mfl359	hypothetical protein
Not mapped	Not mapped	Not mapped	peg.359	rgb(29,132,37)	TRUE	TRUE	Mfl360	hypothetical protein
Genetic Information Processing	Translation	Ribosome	peg.362	rgb(29,132,37)	TRUE	TRUE	Mfl362.1	30S ribosomal protein S21
Not mapped	Not mapped	Not mapped	peg.363	rgb(185,17,3)	FALSE	FALSE	Mfl363	hypothetical protein
Not mapped	Not mapped	Not mapped	peg.364	rgb(185,17,3)	FALSE	FALSE	Mfl364	hypothetical protein
Genetic Information Processing	Translation	tRNA loading and maturation	peg.365	rgb(29,132,37)	TRUE	TRUE	Mfl365	aspartyl-tRNA synthetase
Genetic Information Processing	Translation	tRNA loading and maturation	peg.366	rgb(29,132,37)	TRUE	TRUE	Mfl366	histidyl-tRNA synthetase
Not mapped	Not mapped	Not mapped	peg.367	rgb(29,132,37)	TRUE	TRUE	Mfl367	hypothetical protein
Genetic Information Processing	DNA Maintenance	DNA replication and partition	peg.368	rgb(29,132,37)	TRUE	TRUE	Mfl368	hypothetical protein
Genetic Information Processing	Translation	Ribosome	peg.369	rgb(29,132,37)	TRUE	TRUE	Mfl368.1	30S ribosomal protein S20
Genetic Information Processing	Translation	Ribosome biogenesis	peg.372	rgb(29,132,37)	TRUE	TRUE	Mfl371	ribosome-binding factor A
Metabolism	Biosynthesis	Amino acid metabolism	peg.373	rgb(29,132,37)	TRUE	TRUE	Mfl372	5'-methylthioadenosine nucleosidase
Metabolism	Biosynthesis	Cofactor biosynthesis	peg.374	rgb(29,132,37)	TRUE	TRUE	Mfl373	nicotinate-nucleotide adenylyltransferase
Metabolism	Other Enzymes	Other enzymes	peg.375	rgb(23,52,77)	FALSE	TRUE	Mfl374	rRNA methyltransferase
Metabolism	Biosynthesis	Purine and pyrimidine metabolism	peg.376	rgb(23,52,77)	FALSE	TRUE	Mfl375	xanthosine triphosphatepyrophosphatase
Not mapped	Not mapped	Not mapped	peg.377	rgb(185,17,3)	FALSE	FALSE	Mfl376	choline kinase
Genetic Information Processing	Translation	Ribosome	peg.381	rgb(185,17,3)	FALSE	FALSE	Mfl380	50S ribosomal protein L33
Not mapped	Not mapped	Not mapped	peg.382	rgb(29,132,37)	TRUE	TRUE	Mfl381	hypothetical protein
Metabolism	Biosynthesis	Lipid metabolism	peg.383	rgb(29,132,37)	TRUE	TRUE	Mfl382	1-acyl-sn-glycerol-3-phosphate acyltransferase
Metabolism	Central Carbon Metabolism	Other central metabolism enzymes	peg.384	rgb(185,17,3)	FALSE	FALSE	Mfl383	dihydrofolate reductase
Metabolism	Biosynthesis	Cofactor biosynthesis	peg.385	rgb(29,132,37)	TRUE	TRUE	Mfl384	holo-ACP synthase
Metabolism	Membrane Transport	Secretion system	peg.386	rgb(29,132,37)	TRUE	TRUE	Mfl385	deoxycytidylate deaminase
Not mapped	Not mapped	Not mapped	peg.387	rgb(29,132,37)	TRUE	TRUE	Mfl386	hypothetical protein
Genetic Information Processing	Translation	Ribosome biogenesis	peg.388	rgb(29,132,37)	TRUE	TRUE	Mfl387	23S rRNA/tRNA pseudouridine synthase
Genetic Information Processing	Folding, Sorting and Degradation	Protein export	peg.389	rgb(29,132,37)	TRUE	TRUE	Mfl388	lipoprotein signal peptidase
Genetic Information Processing	Translation	tRNA loading and maturation	peg.390	rgb(29,132,37)	TRUE	TRUE	Mfl389	isoleucyl-tRNA synthetase
Genetic Information Processing	DNA Maintenance	DNA replication and partition	peg.392	rgb(23,52,77)	FALSE	TRUE	Mfl391	hypothetical protein
Cellular Processes	Cytoskeleton	Cytoskeleton	peg.393	rgb(23,52,77)	FALSE	TRUE	Mfl392	cell division protein FtsZ
Not mapped	Not mapped	Not mapped	peg.394	rgb(29,132,37)	TRUE	TRUE	Mfl393	hypothetical protein
Metabolism	Other Enzymes	Other enzymes	peg.395	rgb(29,132,37)	TRUE	TRUE	Mfl394	S-adenosyl-methyltransferase MraW
Genetic Information Processing	Transcription	Transcription factors	peg.396	rgb(29,132,37)	TRUE	TRUE	Mfl395	cell division protein MraZ
Genetic Information Processing	Translation	Ribosome	peg.397	rgb(29,132,37)	TRUE	TRUE	Mfl396	50S ribosomal protein L32
Not mapped	Not mapped	Not mapped	peg.398	rgb(23,52,77)	FALSE	TRUE	Mfl397	hypothetical protein
Genetic Information Processing	Translation	tRNA loading and maturation	peg.399	rgb(29,132,37)	TRUE	TRUE	Mfl398	phenylalanyl-tRNA synthetase subunit beta
Genetic Information Processing	Translation	tRNA loading and maturation	peg.400	rgb(29,132,37)	TRUE	TRUE	Mfl399	phenylalanyl-tRNA synthetase subunit alpha
Not mapped	Not mapped	Not mapped	peg.401	rgb(29,132,37)	TRUE	TRUE	Mfl400	hypothetical protein
Not mapped	Not mapped	Not mapped	peg.402	rgb(29,132,37)	TRUE	TRUE	Mfl401	substrate ABC transporter permease
Genetic Information Processing	Folding, Sorting and Degradation	Chaperones	peg.406	rgb(23,52,77)	FALSE	TRUE	Mfl405	trigger factor, prolyl isomerase
Not mapped	Not mapped	Not mapped	peg.407	rgb(29,132,37)	TRUE	TRUE	Mfl406	30S ribosomal protein S20
Genetic Information Processing	Translation	Translation factors	peg.408	rgb(29,132,37)	TRUE	TRUE	Mfl407	translation elongation factor P
Not mapped	Not mapped	Not mapped	peg.412	rgb(185,17,3)	FALSE	FALSE	-
Not mapped	Not mapped	Not mapped	peg.413	rgb(29,132,37)	TRUE	TRUE	Mfl411	hypothetical protein
Genetic Information Processing	Folding, Sorting and Degradation	Sulfur relay system	peg.414	rgb(29,132,37)	TRUE	TRUE	Mfl412	tRNA-specific 2-thiouridylase MnmA
Metabolism	Membrane Transport	Transport	peg.415	rgb(185,17,3)	FALSE	FALSE	Mfl413	xanthine/uracil permease
Genetic Information Processing	Folding, Sorting and Degradation	Chaperones	peg.417	rgb(29,132,37)	TRUE	TRUE	Mfl415	molecular chaperone DnaK
Genetic Information Processing	Folding, Sorting and Degradation	Chaperones	peg.418	rgb(29,132,37)	TRUE	TRUE	Mfl416	hsp70 cofactor
Genetic Information Processing	Transcription	Transcription factors	peg.419	rgb(29,132,37)	TRUE	TRUE	Mfl417	heat inducible transcription repressor
Metabolism	Membrane Transport	Transport	peg.424	rgb(185,17,3)	FALSE	FALSE	Mfl422	multidrug ABC transporter
Metabolism	Membrane Transport	Transport	peg.425	rgb(185,17,3)	FALSE	FALSE	Mfl423	multidrug ABC transporter
Not mapped	Not mapped	Not mapped	peg.426	rgb(185,17,3)	FALSE	FALSE	Mfl424	transcriptional regulator
Not mapped	Not mapped	Not mapped	peg.434	rgb(185,17,3)	FALSE	FALSE	Mfl432	transcriptional regulator
Not mapped	Not mapped	Not mapped	peg.435	rgb(185,17,3)	FALSE	FALSE	Mfl433	hypothetical protein
Genetic Information Processing	Translation	Ribosome	peg.441	rgb(29,132,37)	TRUE	TRUE	Mfl439	50S ribosomal protein L27
Not mapped	Not mapped	Not mapped	peg.442	rgb(29,132,37)	TRUE	TRUE	Mfl440	hypothetical protein
Genetic Information Processing	Translation	Ribosome	peg.443	rgb(29,132,37)	TRUE	TRUE	Mfl441	50S ribosomal protein L21
Not mapped	Not mapped	Not mapped	peg.445	rgb(185,17,3)	FALSE	FALSE	-
Not mapped	Not mapped	Not mapped	peg.446	rgb(185,17,3)	FALSE	FALSE	Mfl443	hypothetical protein
Not mapped	Not mapped	Not mapped	peg.447	rgb(185,17,3)	FALSE	FALSE	Mfl444	membrane-associated lipoprotein
Not mapped	Not mapped	Not mapped	peg.448	rgb(185,17,3)	FALSE	FALSE	-
Not mapped	Not mapped	Not mapped	peg.449	rgb(185,17,3)	FALSE	FALSE	-
Not mapped	Not mapped	Not mapped	peg.450	rgb(185,17,3)	FALSE	FALSE	-
Not mapped	Not mapped	Not mapped	peg.454	rgb(185,17,3)	FALSE	FALSE	-
Not mapped	Not mapped	Not mapped	peg.455	rgb(185,17,3)	FALSE	FALSE	-
Not mapped	Not mapped	Not mapped	peg.461	rgb(185,17,3)	FALSE	FALSE	Mfl454	hypothetical protein
Not mapped	Not mapped	Not mapped	peg.462	rgb(185,17,3)	FALSE	FALSE	Mfl455	Cro/CI family transcriptional regulator
Not mapped	Not mapped	Not mapped	peg.463	rgb(185,17,3)	FALSE	FALSE	Mfl456	histone-like DNA-binding protein
Not mapped	Not mapped	Not mapped	peg.464	rgb(185,17,3)	FALSE	FALSE	Mfl457	hypothetical protein
Not mapped	Not mapped	Not mapped	peg.465	rgb(185,17,3)	FALSE	FALSE	Mfl458	hypothetical protein
Not mapped	Not mapped	Not mapped	peg.466	rgb(23,52,77)	FALSE	TRUE	Mfl459	hypothetical protein
Not mapped	Not mapped	Not mapped	peg.467	rgb(23,52,77)	FALSE	TRUE	Mfl460	hypothetical protein
Not mapped	Not mapped	Not mapped	peg.468	rgb(185,17,3)	FALSE	FALSE	Mfl461	hypothetical protein
Not mapped	Not mapped	Not mapped	peg.469	rgb(23,52,77)	FALSE	TRUE	Mfl462	multidrug ABC transporter ATP-binding component
Metabolism	Biosynthesis	Purine and pyrimidine metabolism	peg.470	rgb(29,132,37)	TRUE	TRUE	Mfl463	hypoxanthine-guanine phosphoribosyltransferase
Genetic Information Processing	Folding, Sorting and Degradation	Nucleases	peg.471	rgb(29,132,37)	TRUE	TRUE	Mfl464	Holliday junction resolvase
Not mapped	Not mapped	Not mapped	peg.472	rgb(29,132,37)	TRUE	TRUE	Mfl465	phosphatidylglycerophosphatase B
Not mapped	Not mapped	Not mapped	peg.473	rgb(185,17,3)	FALSE	FALSE	Mfl466	cytidine deaminase
Not mapped	Not mapped	Not mapped	peg.474	rgb(185,17,3)	FALSE	FALSE	Mfl467	hypothetical protein
Metabolism	Central Carbon Metabolism	Glycolysis and carbohydrate metabolism	peg.475	rgb(29,132,37)	TRUE	TRUE	Mfl468	phosphopyruvate hydratase
Not mapped	Not mapped	Not mapped	peg.477	rgb(185,17,3)	FALSE	FALSE	Mfl470	Cro/CI family transcriptional regulator
Not mapped	Not mapped	Not mapped	peg.478	rgb(185,17,3)	FALSE	FALSE	Mfl471	nucleoside diphosphate (nudix) hydrolase
Not mapped	Not mapped	Not mapped	peg.479	rgb(29,132,37)	TRUE	TRUE	Mfl472	hypothetical protein
Genetic Information Processing	Translation	Translation factors	peg.480	rgb(29,132,37)	TRUE	TRUE	Mfl473	GTP-binding protein LepA
Not mapped	Not mapped	Not mapped	peg.481	rgb(185,17,3)	FALSE	FALSE	Mfl474	lysophospholipase
Genetic Information Processing	DNA Maintenance	DNA repair	peg.482	rgb(29,132,37)	TRUE	TRUE	Mfl475	ribonuclease HI
Genetic Information Processing	Translation	tRNA loading and maturation	peg.483	rgb(29,132,37)	TRUE	TRUE	Mfl476	prolyl-tRNA synthetase
Not mapped	Not mapped	Not mapped	peg.484	rgb(29,132,37)	TRUE	TRUE	Mfl477	hypothetical protein
Genetic Information Processing	Translation	Ribosome biogenesis	peg.485	rgb(29,132,37)	TRUE	TRUE	Mfl478	hypothetical protein
Genetic Information Processing	Folding, Sorting and Degradation	Protein export	peg.486	rgb(29,132,37)	TRUE	TRUE	Mfl479	signal recognition particle protein
Genetic Information Processing	Translation	tRNA loading and maturation	peg.487	rgb(29,132,37)	TRUE	TRUE	Mfl480	asparaginyl-tRNA synthetase
Not mapped	Not mapped	Not mapped	peg.488	rgb(29,132,37)	TRUE	TRUE	Mfl481	HAD-superfamily cof-like hydrolase
Not mapped	Not mapped	Not mapped	peg.489	rgb(23,52,77)	FALSE	TRUE	Mfl482	lipase
Not mapped	Not mapped	Not mapped	peg.490	rgb(185,17,3)	FALSE	FALSE	Mfl483	hypothetical protein
Genetic Information Processing	Folding, Sorting and Degradation	Peptidases	peg.491	rgb(29,132,37)	TRUE	TRUE	Mfl484	DNA-binding/iron metalloprotein/AP endonuclease
Not mapped	Not mapped	Not mapped	peg.492	rgb(185,17,3)	FALSE	FALSE	Mfl485	hypothetical protein
Not mapped	Not mapped	Not mapped	peg.493	rgb(185,17,3)	FALSE	FALSE	Mfl486	hypothetical protein
Not mapped	Not mapped	Not mapped	peg.494	rgb(185,17,3)	FALSE	FALSE	Mfl487	hypothetical protein
Genetic Information Processing	Translation	tRNA loading and maturation	peg.497	rgb(29,132,37)	TRUE	TRUE	Mfl490	leucyl-tRNA synthetase
Genetic Information Processing	Translation	Ribosome	peg.499	rgb(29,132,37)	TRUE	TRUE	Mfl492	30S ribosomal protein S9
Genetic Information Processing	Translation	Ribosome	peg.500	rgb(29,132,37)	TRUE	TRUE	Mfl493	50S ribosomal protein L13
Not mapped	Not mapped	Not mapped	peg.501	rgb(29,132,37)	TRUE	TRUE	Mfl494	glycoprotein endopeptidase
Genetic Information Processing	Translation	tRNA loading and maturation	peg.502	rgb(29,132,37)	TRUE	TRUE	Mfl495	ATPase
Metabolism	Other Enzymes	Other enzymes	peg.503	rgb(29,132,37)	TRUE	TRUE	Mfl496	Mg2+ transport ATPase
Metabolism	Central Carbon Metabolism	Glycolysis and carbohydrate metabolism	peg.508	rgb(29,132,37)	TRUE	TRUE	Mfl502	2,3-bisphosphoglycerate-independent phosphoglycerate mutase
Not mapped	Not mapped	Not mapped	peg.509	rgb(29,132,37)	TRUE	TRUE	Mfl503	HAD-superfamily cof-like hydrolase
Metabolism	Central Carbon Metabolism	Glycolysis and carbohydrate metabolism	peg.510	rgb(29,132,37)	TRUE	TRUE	Mfl504	triosephosphate isomerase
Metabolism	Membrane Transport	Transport	peg.515	rgb(29,132,37)	TRUE	TRUE	Mfl509	spermidine/putrescine ABC transporter permease
Metabolism	Membrane Transport	Transport	peg.516	rgb(29,132,37)	TRUE	TRUE	Mfl510	spermidine/putrescine ABC transporter permease
Metabolism	Membrane Transport	Transport	peg.517	rgb(29,132,37)	TRUE	TRUE	Mfl511	spermidine/putrescine ABC transporter ATP-binding component
Not mapped	Not mapped	Not mapped	peg.518	rgb(29,132,37)	TRUE	TRUE	Mfl513	HAD-superfamily cof-like hydrolase
Metabolism	Central Carbon Metabolism	Glycolysis and carbohydrate metabolism	peg.519	rgb(185,17,3)	FALSE	FALSE	Mfl514	fructokinase
Metabolism	Central Carbon Metabolism	Glycolysis and carbohydrate metabolism	peg.520	rgb(185,17,3)	FALSE	FALSE	Mfl515	sucrose-6-phosphate hydrolase
Metabolism	Membrane Transport	PTS system	peg.521	rgb(185,17,3)	FALSE	FALSE	Mfl516	sucrose PTS system IIBC component
Not mapped	Not mapped	Not mapped	peg.522	rgb(185,17,3)	FALSE	FALSE	Mfl517	sucrose repressor
Metabolism	Membrane Transport	PTS system	peg.524	rgb(29,132,37)	TRUE	TRUE	Mfl519	phosphoenolpyruvate-protein phosphotransferase
Not mapped	Not mapped	Not mapped	peg.525	rgb(185,17,3)	FALSE	FALSE	Mfl520	hypothetical protein
Metabolism	Biosynthesis	Amino acid metabolism	peg.526	rgb(29,132,37)	TRUE	TRUE	Mfl521	NH3-dependent NAD+ synthetase
Genetic Information Processing	Translation	Ribosome biogenesis	peg.527	rgb(29,132,37)	TRUE	TRUE	Mfl522	GTPase ObgE
Not mapped	Not mapped	Not mapped	peg.528	rgb(29,132,37)	TRUE	TRUE	Mfl523	hypothetical protein
Not mapped	Not mapped	Not mapped	peg.529	rgb(29,132,37)	TRUE	TRUE	Mfl524	hypothetical protein
Genetic Information Processing	DNA Maintenance	DNA repair	peg.533	rgb(29,132,37)	TRUE	TRUE	Mfl528	ribonucleotide-diphosphate reductase subunit alpha
Metabolism	Biosynthesis	Purine and pyrimidine metabolism	peg.534	rgb(29,132,37)	TRUE	TRUE	Mfl529	ribonucleotide reductase stimulatory protein
Genetic Information Processing	DNA Maintenance	DNA repair	peg.535	rgb(29,132,37)	TRUE	TRUE	Mfl530	ribonucleotide-diphosphate reductase subunit beta
Genetic Information Processing	DNA Maintenance	DNA replication and partition	peg.542	rgb(23,52,77)	FALSE	TRUE	Mfl537	ribonuclease HII, primer excision
Genetic Information Processing	Translation	Ribosome biogenesis	peg.543	rgb(29,132,37)	TRUE	TRUE	Mfl538	GTPase
Genetic Information Processing	Translation	Ribosome	peg.544	rgb(29,132,37)	TRUE	TRUE	Mfl539	50S ribosomal protein L19
Metabolism	Other Enzymes	Other enzymes	peg.545	rgb(29,132,37)	TRUE	TRUE	Mfl540	tRNA (guanine-N(1)-)-methyltransferase
Genetic Information Processing	Translation	Ribosome biogenesis	peg.546	rgb(29,132,37)	TRUE	TRUE	Mfl541	16S rRNA processing protein
Genetic Information Processing	Translation	Ribosome	peg.547	rgb(29,132,37)	TRUE	TRUE	Mfl542	30S ribosomal protein S16
Not mapped	Not mapped	Not mapped	peg.548	rgb(29,132,37)	TRUE	TRUE	Mfl543	hypothetical protein
Metabolism	Energy Metabolism	ATP synthase	peg.549	rgb(29,132,37)	TRUE	TRUE	Mfl544	inorganic pyrophosphatase
Not mapped	Not mapped	Not mapped	peg.551	rgb(23,52,77)	FALSE	TRUE	Mfl546	hypothetical protein
Not mapped	Not mapped	Not mapped	peg.552	rgb(29,132,37)	TRUE	TRUE	Mfl547	deoxynucleoside kinase
Genetic Information Processing	Translation	Ribosome biogenesis	peg.553	rgb(29,132,37)	TRUE	TRUE	Mfl548	23S rRNA pseudouridine synthase
Genetic Information Processing	DNA Maintenance	DNA replication and partition	peg.554	rgb(29,132,37)	TRUE	TRUE	Mfl549	chromosomal segregation/condensation protein
Genetic Information Processing	DNA Maintenance	DNA replication and partition	peg.555	rgb(29,132,37)	TRUE	TRUE	Mfl550	chromosomal segregation/condensation protein
Not mapped	Not mapped	Not mapped	peg.558	rgb(185,17,3)	FALSE	FALSE	Mfl553	hypothetical protein
Not mapped	Not mapped	Not mapped	peg.559	rgb(185,17,3)	FALSE	FALSE	-
Genetic Information Processing	Translation	tRNA loading and maturation	peg.560	rgb(29,132,37)	TRUE	TRUE	Mfl554	arginyl-tRNA synthetase
Genetic Information Processing	Translation	Translation factors	peg.561	rgb(29,132,37)	TRUE	TRUE	Mfl555	ribosome recycling factor
Metabolism	Biosynthesis	Purine and pyrimidine metabolism	peg.562	rgb(29,132,37)	TRUE	TRUE	Mfl556	uridine monophosphate kinase
Not mapped	Not mapped	Not mapped	peg.563	rgb(185,17,3)	FALSE	FALSE	Mfl558	chitin deacetylase
Not mapped	Not mapped	Not mapped	peg.564	rgb(23,52,77)	FALSE	TRUE	Mfl559	hypothetical protein
Genetic Information Processing	Translation	Translation factors	peg.565	rgb(29,132,37)	TRUE	TRUE	Mfl560	elongation factor Ts
Genetic Information Processing	Translation	Ribosome	peg.566	rgb(29,132,37)	TRUE	TRUE	Mfl561	30S ribosomal protein S2
Not mapped	Not mapped	Not mapped	peg.567	rgb(29,132,37)	TRUE	TRUE	Mfl562	transporter
Genetic Information Processing	Translation	Ribosome biogenesis	peg.568	rgb(29,132,37)	TRUE	TRUE	Mfl563	23S rRNA pseudouridine synthase
Not mapped	Not mapped	Not mapped	peg.569	rgb(29,132,37)	TRUE	TRUE	Mfl564	CAAX amino terminal membrane bound protease
Metabolism	Membrane Transport	PTS system	peg.570	rgb(29,132,37)	TRUE	TRUE	Mfl565	phosphotransferase system phosphohistidine-containing protein
Genetic Information Processing	DNA Maintenance	DNA repair	peg.571	rgb(29,132,37)	TRUE	TRUE	Mfl566	repair endonuclease ATP-dependent DNA helicase
Not mapped	Not mapped	Not mapped	peg.572	rgb(29,132,37)	TRUE	TRUE	Mfl567	hypothetical protein
Not mapped	Not mapped	Not mapped	peg.573	rgb(29,132,37)	TRUE	TRUE	Mfl568	glycosyltransferase
Metabolism	Other Enzymes	Other enzymes	peg.574	rgb(29,132,37)	TRUE	TRUE	Mfl569	polypeptide deformylase
Genetic Information Processing	Folding, Sorting and Degradation	Nucleases	peg.575	rgb(29,132,37)	TRUE	TRUE	Mfl570	metallo-beta lactamase hydrolase
Metabolism	Membrane Transport	Transport	peg.576	rgb(23,52,77)	FALSE	TRUE	Mfl571	phosphonate ABC transporter permease
Metabolism	Membrane Transport	Transport	peg.577	rgb(29,132,37)	TRUE	TRUE	Mfl572	phosphonate ABC transporter ATP-binding component
Metabolism	Membrane Transport	Transport	peg.578	rgb(23,52,77)	FALSE	TRUE	Mfl573	hypothetical protein
Metabolism	Central Carbon Metabolism	Glycolysis and carbohydrate metabolism	peg.582	rgb(29,132,37)	TRUE	TRUE	Mfl577	phosphoglycerate kinase
Metabolism	Central Carbon Metabolism	Glycolysis and carbohydrate metabolism	peg.583	rgb(29,132,37)	TRUE	TRUE	Mfl578	glyceraldehyde 3-phosphate dehydrogenase
Genetic Information Processing	DNA Maintenance	DNA replication and partition	peg.584	rgb(29,132,37)	TRUE	TRUE	Mfl579	chromosome replication initiator DnaA
Genetic Information Processing	DNA Maintenance	DNA replication and partition	peg.585	rgb(29,132,37)	TRUE	TRUE	Mfl580	DNA replication priming helicase
Genetic Information Processing	DNA Maintenance	DNA repair	peg.586	rgb(23,52,77)	FALSE	TRUE	Mfl581	formamidopyrimidine-DNA glycosylase
Genetic Information Processing	DNA Maintenance	DNA replication and partition	peg.587	rgb(29,132,37)	TRUE	TRUE	Mfl582	DNA polymerase I
Genetic Information Processing	DNA Maintenance	DNA replication and partition	peg.588	rgb(29,132,37)	TRUE	TRUE	Mfl583	DNA polymerase III subunit alpha
Genetic Information Processing	Folding, Sorting and Degradation	Sulfur relay system	peg.589	rgb(29,132,37)	TRUE	TRUE	Mfl584	thiamin biosynthesis protein
Not mapped	Not mapped	Not mapped	peg.590	rgb(29,132,37)	TRUE	TRUE	Mfl585	chromosome segregation ATPase
Genetic Information Processing	Translation	Ribosome	peg.591	rgb(29,132,37)	TRUE	TRUE	Mfl586	30S ribosomal protein S4
Genetic Information Processing	Translation	tRNA loading and maturation	peg.592	rgb(29,132,37)	TRUE	TRUE	Mfl587	tyrosyl-tRNA synthetase
Metabolism	Biosynthesis	Cofactor biosynthesis	peg.593	rgb(29,132,37)	TRUE	TRUE	Mfl588	nicotinate phosphoribosyltransferase
Not mapped	Not mapped	Not mapped	peg.594	rgb(29,132,37)	TRUE	TRUE	Mfl589	phenylalanyl-tRNA synthetase subunit beta
Not mapped	Not mapped	Not mapped	peg.595	rgb(29,132,37)	TRUE	TRUE	Mfl590	fatty acid binding/lipid transport protein
Not mapped	Not mapped	Not mapped	peg.596	rgb(29,132,37)	TRUE	TRUE	Mfl591	fatty acid binding/lipid transport protein
Metabolism	Biosynthesis	Lipid metabolism	peg.597	rgb(29,132,37)	TRUE	TRUE	Mfl593	acyl carrier protein I
Not mapped	Not mapped	Not mapped	peg.598	rgb(185,17,3)	FALSE	FALSE	Mfl594	hypothetical protein
Not mapped	Not mapped	Not mapped	peg.599	rgb(185,17,3)	FALSE	FALSE	Mfl595	hypothetical protein
Metabolism	Central Carbon Metabolism	Glycolysis and carbohydrate metabolism	peg.600	rgb(29,132,37)	TRUE	TRUE	Mfl596	L-lactate dehydrogenase
Genetic Information Processing	Transcription	RNA polymerase	peg.601	rgb(29,132,37)	TRUE	TRUE	Mfl597	DNA-directed RNA polymerase subunit beta
Genetic Information Processing	Transcription	RNA polymerase	peg.602	rgb(29,132,37)	TRUE	TRUE	Mfl598	DNA-directed RNA polymerase subunit beta
Not mapped	Not mapped	Not mapped	peg.603	rgb(29,132,37)	TRUE	TRUE	Mfl599	hypothetical protein
Genetic Information Processing	Translation	Ribosome	peg.605	rgb(29,132,37)	TRUE	TRUE	Mfl601	50S ribosomal protein L7/L12
Genetic Information Processing	Translation	Ribosome	peg.606	rgb(29,132,37)	TRUE	TRUE	Mfl602	50S ribosomal protein L10
Not mapped	Not mapped	Not mapped	peg.607	rgb(185,17,3)	FALSE	FALSE	Mfl604	ABC transporter
Metabolism	Membrane Transport	Transport	peg.608	rgb(23,52,77)	FALSE	TRUE	Mfl605	amino acid/amine (lysine) APC transporter
Not mapped	Not mapped	Not mapped	peg.609	rgb(185,17,3)	FALSE	FALSE	Mfl606	hydrolase
Not mapped	Not mapped	Not mapped	peg.610	rgb(185,17,3)	FALSE	FALSE	Mfl607	acyltransferase
Genetic Information Processing	Translation	Ribosome	peg.611	rgb(29,132,37)	TRUE	TRUE	Mfl608	50S ribosomal protein L1
Genetic Information Processing	Translation	Ribosome	peg.612	rgb(29,132,37)	TRUE	TRUE	Mfl609	50S ribosomal protein L11
Not mapped	Not mapped	Not mapped	peg.615	rgb(185,17,3)	FALSE	FALSE	Mfl612	hypothetical protein
Genetic Information Processing	Translation	tRNA loading and maturation	peg.616	rgb(29,132,37)	TRUE	TRUE	Mfl613	alanyl-tRNA synthetase
Metabolism	Biosynthesis	Cofactor biosynthesis	peg.617	rgb(23,52,77)	FALSE	TRUE	Mfl614	HAD-superfamily cof-like hydrolase
Metabolism	Central Carbon Metabolism	Glycolysis and carbohydrate metabolism	peg.618	rgb(185,17,3)	FALSE	FALSE	Mfl615	beta-glucosidase
Not mapped	Not mapped	Not mapped	peg.619	rgb(185,17,3)	FALSE	FALSE	Mfl616	transcriptional regulator/sugar kinase
Metabolism	Central Carbon Metabolism	Glycolysis and carbohydrate metabolism	peg.620	rgb(185,17,3)	FALSE	FALSE	Mfl617	6-phospho-beta-glucosidase
Not mapped	Not mapped	Not mapped	peg.621	rgb(185,17,3)	FALSE	FALSE	Mfl618	transcriptional regulator
Genetic Information Processing	Translation	Translation factors	peg.624	rgb(29,132,37)	TRUE	TRUE	Mfl621	elongation factor Tu
Genetic Information Processing	Translation	Translation factors	peg.625	rgb(29,132,37)	TRUE	TRUE	Mfl622	elongation factor G
Genetic Information Processing	Translation	Ribosome	peg.626	rgb(29,132,37)	TRUE	TRUE	Mfl623	30S ribosomal protein S7
Genetic Information Processing	Translation	Ribosome	peg.627	rgb(29,132,37)	TRUE	TRUE	Mfl624	30S ribosomal protein S12
Not mapped	Not mapped	Not mapped	peg.628	rgb(185,17,3)	FALSE	FALSE	Mfl625	hypothetical protein
Metabolism	Biosynthesis	Lipid metabolism	peg.629	rgb(29,132,37)	TRUE	TRUE	Mfl626	cardiolipin synthetase
Not mapped	Not mapped	Not mapped	peg.630	rgb(185,17,3)	FALSE	FALSE	Mfl627	hypothetical protein
Not mapped	Not mapped	Not mapped	peg.631	rgb(29,132,37)	TRUE	TRUE	Mfl628	hsp90 protein
Not mapped	Not mapped	Not mapped	peg.632	rgb(185,17,3)	FALSE	FALSE	Mfl629	hypothetical protein
Genetic Information Processing	Translation	Ribosome biogenesis	peg.633	rgb(29,132,37)	TRUE	TRUE	Mfl630	translation factor
Not mapped	Not mapped	Not mapped	peg.634	rgb(29,132,37)	TRUE	TRUE	Mfl632	polypeptide chain release factor methylase
Metabolism	Other Enzymes	Other enzymes	peg.635	rgb(29,132,37)	TRUE	TRUE	Mfl633	polypeptide chain release factor methylase
Genetic Information Processing	Translation	Translation factors	peg.636	rgb(29,132,37)	TRUE	TRUE	Mfl634	peptide chain release factor 1
Metabolism	Biosynthesis	Purine and pyrimidine metabolism	peg.637	rgb(29,132,37)	TRUE	TRUE	Mfl635	thymidine kinase
Genetic Information Processing	Folding, Sorting and Degradation	Nucleases	peg.638	rgb(29,132,37)	TRUE	TRUE	Mfl636	exopolyphosphatase
Not mapped	Not mapped	Not mapped	peg.639	rgb(29,132,37)	TRUE	TRUE	Mfl637	hypothetical protein
Metabolism	Central Carbon Metabolism	Pentose phosphate metabolism	peg.641	rgb(185,17,3)	FALSE	FALSE	Mfl639	2-deoxyribose-5-phosphate aldolase
Metabolism	Central Carbon Metabolism	Pentose phosphate metabolism	peg.642	rgb(185,17,3)	FALSE	FALSE	Mfl640	pentose-5-phosphate-3-epimerase
Not mapped	Not mapped	Not mapped	peg.643	rgb(185,17,3)	FALSE	FALSE	Mfl641	transcriptional regulator
Metabolism	Central Carbon Metabolism	Pentose phosphate metabolism	peg.644	rgb(185,17,3)	FALSE	FALSE	Mfl642	ribokinase
Metabolism	Central Carbon Metabolism	Glycolysis and carbohydrate metabolism	peg.646	rgb(29,132,37)	TRUE	TRUE	Mfl644	fructose-biphosphate aldolase
Metabolism	Biosynthesis	Purine and pyrimidine metabolism	peg.650	rgb(29,132,37)	TRUE	TRUE	Mfl648	CTP synthetase
Genetic Information Processing	Transcription	RNA polymerase	peg.651	rgb(29,132,37)	TRUE	TRUE	Mfl649	RNA polymerase subunit delta
Not mapped	Not mapped	Not mapped	peg.652	rgb(29,132,37)	TRUE	TRUE	Mfl650	HD phosphohydrolase
Genetic Information Processing	Translation	tRNA loading and maturation	peg.653	rgb(29,132,37)	TRUE	TRUE	Mfl651	glutamyl-tRNA synthetase
Not mapped	Not mapped	Not mapped	peg.654	rgb(29,132,37)	TRUE	TRUE	Mfl652	sodium-glutamate symporter
Not mapped	Not mapped	Not mapped	peg.655	rgb(29,132,37)	TRUE	TRUE	Mfl653	NADH oxidase
Genetic Information Processing	DNA Maintenance	DNA replication and partition	peg.656	rgb(29,132,37)	TRUE	TRUE	Mfl654	DNA topoisomerase I
Not mapped	Not mapped	Not mapped	peg.661	rgb(23,52,77)	FALSE	TRUE	Mfl659	zinc metalloprotease
Genetic Information Processing	Translation	Ribosome biogenesis	peg.662	rgb(29,132,37)	TRUE	TRUE	Mfl660	GTP-dependent nucleic acid-binding protein EngD
Not mapped	Not mapped	Not mapped	peg.663	rgb(29,132,37)	TRUE	TRUE	Mfl661	hypothetical protein
Genetic Information Processing	Translation	Ribosome biogenesis	peg.664	rgb(29,132,37)	TRUE	TRUE	Mfl662	16S rRNA methyltransferase GidB
Metabolism	Biosynthesis	Lipid metabolism	peg.665	rgb(29,132,37)	TRUE	TRUE	Mfl663	phosphatidylglycerophosphate synthase
Not mapped	Not mapped	Not mapped	peg.666	rgb(185,17,3)	FALSE	FALSE	Mfl664	putrescine/ornithine APC transporter
Metabolism	Biosynthesis	Purine and pyrimidine metabolism	peg.667	rgb(29,132,37)	TRUE	TRUE	Mfl665	purine-nucleoside phosphorylase
Metabolism	Membrane Transport	Transport	peg.668	rgb(29,132,37)	TRUE	TRUE	Mfl666	ribose ABC transporter permease
Metabolism	Membrane Transport	Transport	peg.669	rgb(29,132,37)	TRUE	TRUE	Mfl667	ribose ABC transporter permease
Metabolism	Membrane Transport	Transport	peg.670	rgb(29,132,37)	TRUE	TRUE	Mfl668	ribose ABC transporter ATP-binding component
Metabolism	Membrane Transport	Transport	peg.671	rgb(29,132,37)	TRUE	TRUE	Mfl669	xylose ABC transporter periplasmic binding component
Genetic Information Processing	Folding, Sorting and Degradation	Peptidases	peg.674	rgb(29,132,37)	TRUE	TRUE	Mfl672	cell division protein
Metabolism	Other Enzymes	Other enzymes	peg.675	rgb(29,132,37)	TRUE	TRUE	Mfl673	lysidine synthetase
Not mapped	Not mapped	Not mapped	peg.676	rgb(29,132,37)	TRUE	TRUE	Mfl674	S-adenosylmethionine:2-demethylmenaquinone methyltransferase
Genetic Information Processing	DNA Maintenance	DNA replication and partition	peg.677	rgb(29,132,37)	TRUE	TRUE	Mfl675	DNA polymerase III subunit delta'
Metabolism	Biosynthesis	Purine and pyrimidine metabolism	peg.678	rgb(29,132,37)	TRUE	TRUE	Mfl676	thymidylate kinase
Genetic Information Processing	DNA Maintenance	DNA repair	peg.679	rgb(29,132,37)	TRUE	TRUE	Mfl677	recombination protein
Genetic Information Processing	DNA Maintenance	DNA replication and partition	peg.680	rgb(29,132,37)	TRUE	TRUE	Mfl678	DNA polymerase III subunits gamma and tau
Metabolism	Other Enzymes	Other enzymes	peg.681	rgb(23,52,77)	FALSE	TRUE	Mfl679	cytosine deaminase
Genetic Information Processing	Folding, Sorting and Degradation	Protein export	peg.683	rgb(29,132,37)	TRUE	TRUE	Mfl681	inner membrane protein translocase component YidC
Metabolism	Other Enzymes	Other enzymes	peg.684	rgb(29,132,37)	TRUE	TRUE	Mfl682	ribonuclease P protein component
Genetic Information Processing	Translation	Ribosome	peg.685	rgb(29,132,37)	TRUE	TRUE	Mfl682.1	50S ribosomal protein L34
*FALSE and FALSE indicates retained in M. florum only
*FALSE and TRUE indicates retained in JCVI-syn1.0 and M. florum
*TRUE and TRUE indicates retained in JCVI-syn3.0, JCVI-syn1.0 and M. florum
*Proteins retained in JCVI-syn3.0 are de facto present in JCVI-syn1.0
