# Supplementary material for: Genome‐scale metabolic modeling reveals key features of a minimal gene set
Source: Mol Syst Biol. 2021 Jul 20;17(7):e10099. doi: 10.15252/msb.202010099 (PMC8290834; doi:10.15252/msb.202010099)
Supplement: Supplementary file 9 — Code EV1 [file MSB-17-e10099-s004.zip]

Archive with 4 entries (4 files):
- Computer_Code_EV1.json
- __MACOSX/._Computer_Code_EV1.json
- README_Computer_Code_EV1.txt
- __MACOSX/._README_Computer_Code_EV1.txt
