# Supplementary material for: Genome‐scale metabolic modeling reveals key features of a minimal gene set
Source: Mol Syst Biol. 2021 Jul 20;17(7):e10099. doi: 10.15252/msb.202010099 (PMC8290834; doi:10.15252/msb.202010099)
Supplement: Supplementary file 9 — Code EV1 [file MSB-17-e10099-s004.zip › Computer_Code_EV1.json]

[{"map_name":"iJO1366.Central metabolism","map_id":"c50080dc494c0686982966090cefc2de","map_description":"Central metabolism (iJO1366)\nLast Modified Tue Oct 13 2020 14:01:48 GMT-0400 (Eastern Daylight Time)","homepage":"https://escher.github.io","schema":"https://escher.github.io/escher/jsonschema/1-0-0#"},{"reactions":{"2075868":{"name":"glucose-6-phosphate isomerase","bigg_id":"PGI","reversibility":true,"label_x":3648.291371679688,"label_y":1993.12033671875,"gene_reaction_rule":"Mfl254","genes":[{"name":"pgi","notes":{"EC_number":"{&apos;PATRIC&apos;: &apos;5.3.1.9&apos;, &apos;DETECT&apos;: &apos;5.3.1.9&apos;, &apos;COFACTOR&apos;: &apos;5.3.1.9&apos;}","Sequence":"MIKVDLQHSGLSIADLNEAKVKKVHEMIINKSGKGNDFLGWIEWPKTFDKKEYEEMKKVASSLRNKIDVLVTVGIGGSYLGIRAADEMIRGINHSDKVQVIYAGHTMSSTYVAQLSEYLKGKKFGICVISKSGTTTEPGIAFRALEKQLIEQVGVEASKELIVAVTDSSKGALKTLADNKGYPTFVIPDDIGGRFSVLTPVGIFPLLVAGVNTDNIFAGAIKAMDELVQGDLTNEAYKYAAARNALYNAGYKAEALVAYELQMQYTAEWWKQLFGESEGKDNKGLYPTSMIFSTDLHSLGQWVQEGARNVLFETVIKVKEPVANMLVEADTDNYDGLNYLSGKSFHEINSTAIEGVIDAHVNTGKMPNIVLEFDKMNDVQFGYLVYFFEIAVAMSGYLLEVNPFDQPGVEVYKYNMFKLLGKPGVK"},"annotation":{"kegg.genes":"mfl:Mfl254","ncbigene":"2897789","ncbigi":"GI:50365070","ncbiprotein":"YP_053495.1","refseq":"YP_053495.1","sbo":"SBO:0000243","uniprot":"Q6F1L2"},"bigg_id":"Mfl254"}],"metabolites":[{"coefficient":-1,"bigg_id":"g6p_c"},{"coefficient":1,"bigg_id":"f6p_c"}],"segments":{"848":{"from_node_id":"2075395","to_node_id":"2076122","b1":{"x":3632.2267964843754,"y":1914.3746580078123},"b2":{"x":3631.8854878906254,"y":1891.466528125}},"849":{"from_node_id":"2076122","to_node_id":"2075396","b1":{"x":3631.6284078125004,"y":1983.299291796875},"b2":{"x":3631.6284078125004,"y":2031.479467578125}}}},"2075872":{"name":"phosphoglycerate kinase","bigg_id":"PGK","reversibility":true,"label_x":3646.95506796875,"label_y":3276.479467578125,"gene_reaction_rule":"Mfl577","genes":[{"name":"pgk","notes":{"EC_number":"{&apos;PATRIC&apos;: &apos;2.7.2.3&apos;, &apos;RefSeq&apos;: &apos;2.7.2.3&apos;, &apos;DETECT&apos;: &apos;2.7.2.3&apos;, &apos;COFACTOR&apos;: &apos;2.7.2.3&apos;}","Sequence":"MNYNLKKTLKDINVKGKKVLVRVDFNVPLKDGVITDDNRIQAALPTIKYLVENGAKVILFSHLSRIKSEDDKKTKSLAPVAKRLEEVLAQSVNFVNQTRGTELETAINALNEKEVLLFENTRFEDVKDGEVVKAESKNDPELGKYWASLGDVFINDAFGTAHRAHASNVGIASNISESALGFLVQNEIEMLGKGIDAPERPFVAILGGAKVSDKIGVIDNLLTKVDKILIGGGMTYTFHKAMGLEIGNSLLEADKVELAKEYLEKANGKIMLPVDSLCAPEYADVAPTLCGENVPAGMMGLDIGPKTIEMYEKELANAKTVVWNGPMGVSEFENFKAGTVAVCEAAAKRKADGGFTLIGGGDSAAAAIKLGFKDEFSWISTGGGASLEYMEGKELPGIAAIQNK"},"annotation":{"kegg.genes":"mfl:Mfl577","ncbigene":"2897801","ncbigi":"GI:50365394","ncbiprotein":"YP_053819.1","refseq":"YP_053819.1","sbo":"SBO:0000243","uniprot":"Q6F0N8"},"bigg_id":"Mfl577"}],"metabolites":[{"coefficient":-1,"bigg_id":"atp_c"},{"coefficient":1,"bigg_id":"13dpg_c"},{"coefficient":-1,"bigg_id":"3pg_c"},{"coefficient":1,"bigg_id":"adp_c"}],"segments":{"866":{"from_node_id":"2076130","to_node_id":"2076131","b1":null,"b2":null},"867":{"from_node_id":"2076131","to_node_id":"2076132","b1":null,"b2":null},"868":{"from_node_id":"2075405","to_node_id":"2076130","b1":{"x":3625.56541953125,"y":3367.3987399025254},"b2":{"x":3636.95506796875,"y":3350.709717048883}},"869":{"from_node_id":"2075406","to_node_id":"2076130","b1":{"x":3636.95506796875,"y":3360.852514453125},"b2":{"x":3644.64305625,"y":3361.7302}},"870":{"from_node_id":"2076132","to_node_id":"2075407","b1":{"x":3636.95506796875,"y":3212.249218107367},"b2":{"x":3636.95506796875,"y":3179.0453026755995}},"871":{"from_node_id":"2076132","to_node_id":"2075408","b1":{"x":3636.95506796875,"y":3211.479467578125},"b2":{"x":3636.95506796875,"y":3176.479467578125}}}},"2075902":{"name":"pyruvate kinase","bigg_id":"PYK","reversibility":false,"label_x":3700.38670859375,"label_y":6356.26271484375,"gene_reaction_rule":"Mfl175","genes":[{"name":"pykF or pyk","notes":{"EC_number":"{&apos;PATRIC&apos;: &apos;2.7.1.40&apos;, &apos;RefSeq&apos;: &apos;2.7.1.40&apos;, &apos;DETECT&apos;: &apos;2.7.1.40&apos;, &apos;COFACTOR&apos;: &apos;2.7.1.40&apos;}","Sequence":"MNKKELQARVKRTKIITTTGPSTNEPEQIRELFENGMTTIRLNFSHGDYEEQGYRIAGAKKVREELGKPVSILLDTKGPEIRVGKFVDGKQEVTANQSITIYTDAESFKNKECLSGEMTVAYDMSVDLKIGDTILIDDGKLEMTVEEVKPGVVKAIAFNNHLVKTNKRVNLPGVDFSMPFLAQKDINDIKYGVEQGVDYIAASFVNSAENVKEIRDILAEANGSDIQIISKIESQVGIDNIDAIIEASDGIMIARGDLGLEIPYYDVPYWEKIMIRKCREAGKVVIVATQMLETMTENPAPTRAEVTDVYFATELGADATMLSGESAAGDYPFITVNTMATINKRAEIEFYKKAYYQTQLENAKNSTSGPRADIAMDLAERTRDGQYEFAVVLSRTGALLKTISKFRPNVTILGVSESERLWTAFGVWHSIFMNKTANLLELEENVAQISEIAKLWGAKSGSKILVVRNKDIREITVA"},"annotation":{"kegg.genes":"mfl:Mfl175","ncbigene":"2898146","ncbigi":"GI:50364991","ncbiprotein":"YP_053416.1","refseq":"YP_053416.1","sbo":"SBO:0000243","uniprot":"Q6F1U1"},"bigg_id":"Mfl175"}],"metabolites":[{"coefficient":-1,"bigg_id":"pep_c"},{"coefficient":-1,"bigg_id":"h_c"},{"coefficient":1,"bigg_id":"pyr_c"},{"coefficient":-1,"bigg_id":"adp_c"},{"coefficient":1,"bigg_id":"atp_c"}],"segments":{"1009":{"from_node_id":"2076196","to_node_id":"2076198","b1":null,"b2":null},"1010":{"from_node_id":"2076198","to_node_id":"2076197","b1":null,"b2":null},"1011":{"from_node_id":"2075491","to_node_id":"2076196","b1":{"x":3731.843495703125,"y":6181.636365509934},"b2":{"x":3691.4643453125,"y":6297.054246918605}},"1012":{"from_node_id":"2075492","to_node_id":"2076196","b1":{"x":3729.921132421875,"y":6196.670020113282},"b2":{"x":3691.4643453125,"y":6305.889294471484}},"1013":{"from_node_id":"2075338","to_node_id":"2076196","b1":{"x":3634.2393697265625,"y":4038.536596484375},"b2":{"x":3691.4643453125,"y":6276.523315234375}},"1014":{"from_node_id":"2076197","to_node_id":"2076584","b1":{"x":3692.425526953125,"y":6414.007378835167},"b2":{"x":3699.289784765625,"y":7107.730523851601}},"1015":{"from_node_id":"2076197","to_node_id":"2075493","b1":{"x":3692.425526953125,"y":6396.92904172757},"b2":{"x":3744.1014302734375,"y":6547.20068271169}}}},"2075933":{"name":"inorganic diphosphatase","bigg_id":"PPA","reversibility":false,"label_x":11326.451139648438,"label_y":118.25227783203081,"gene_reaction_rule":"Mfl544","genes":[{"name":"ppa","notes":{"EC_number":"{&apos;PATRIC&apos;: &apos;3.6.1.1&apos;, &apos;DETECT&apos;: &apos;3.6.1.1&apos;, &apos;COFACTOR&apos;: &apos;3.6.1.1&apos;}","Sequence":"MSKNNVLDMIVEIPKGSSNKYEVDAKTGRIILDRVLYGANFYPGEYGMVENTLDWDGDPLDVISLCTYPTMPGVQVSVRILGSIKMIDAGEIDTKLFGVFNDDPRFSSYEKLEDVPQHLRDEIENFFLQYKALQKKSVKINGWGTLEEAIEELHECKERFAEYKDRLEAGERDLILAEWKEKGIGQG"},"annotation":{"kegg.genes":"mfl:Mfl544","ncbigene":"2898101","ncbigi":"GI:50365361","ncbiprotein":"YP_053786.1","refseq":"YP_053786.1","sbo":"SBO:0000243","uniprot":"Q6F0S1"},"bigg_id":"Mfl544"}],"metabolites":[{"coefficient":-1,"bigg_id":"ppi_c"},{"coefficient":-1,"bigg_id":"h2o_c"},{"coefficient":2,"bigg_id":"pi_c"},{"coefficient":1,"bigg_id":"h_c"}],"segments":{"53":{"from_node_id":"2076278","to_node_id":"2076276","b1":null,"b2":null},"54":{"from_node_id":"2076276","to_node_id":"2076277","b1":null,"b2":null},"55":{"from_node_id":"2075579","to_node_id":"2076278","b1":{"x":11269.457160385704,"y":154.1370434570308},"b2":{"x":11320.062125557117,"y":154.1370434570308}},"56":{"from_node_id":"2075484","to_node_id":"2076278","b1":{"x":11249.440704966284,"y":154.1370434570308},"b2":{"x":11314.057188931292,"y":154.1370434570308}},"57":{"from_node_id":"2076277","to_node_id":"2075580","b1":{"x":11405.936741018333,"y":154.1370434570308},"b2":{"x":11462.372545256423,"y":154.1370434570308}},"58":{"from_node_id":"2076277","to_node_id":"2075581","b1":{"x":11405.29614580725,"y":154.1370434570308},"b2":{"x":11460.237227886148,"y":154.1370434570308}}}},"2075940":{"name":"phosphoglycerate mutase","bigg_id":"PGM","reversibility":true,"label_x":3646.95506796875,"label_y":3546.479467578125,"gene_reaction_rule":"Mfl502","genes":[{"name":"pgm or gpmI","notes":{"EC_number":"{&apos;PATRIC&apos;: &apos;5.4.2.12&apos;, &apos;RefSeq&apos;: &apos;5.4.2.1&apos;, &apos;DETECT&apos;: &apos;5.4.2.12&apos;, &apos;COFACTOR&apos;: &apos;5.4.2.1&apos;}","Sequence":"MNVKKPVILAILDGWGIEEAGVGNAVANADQKFVKEMMGMYPWVKAHASGEWVGLPEGQMGNSEVGHIHLGAGRINMESLAKLNHEVKVDGFLTNEVLVDTFKYVKEHNSALHLMGLFSDGGVHSHMNHMISMYKAAVKFGLTNIKFDLITDGRDTAPKVAEQYINQLLQVIKDNNNIGEIASISGRYFAMDRDKRFERSAAAYITMTERKVDQPKFTDPIEYVKAAYENGLDDEMIVPAYNASVVDSELKANDAMIFTNFRPDRAIQMASIMTNNNYPAWNDEAFKDVEFIGDKIRFVSTMKYADSVTSQFIAYPPTPLTNTLGEYISSLGLKQLRIAETEKIAHVTFFFDGGNDYFKNGLAKPEEISLPHASIDLISSPKVATYDLKPEMSAVEITDKLLEEVKKDEFDLIVLNFANCDMVGHTGNNDATVKGVKVLDEQLKRIHDEFVLKHNGVMVITADHGNAEIMIDETGGPNKKHTTSLVPIIVTDKTIELSDFDPAIAKVAPTILDIMGLEIPKEMTQPSMIIKK"},"annotation":{"kegg.genes":"mfl:Mfl502","ncbigene":"2898084","ncbigi":"GI:50365319","ncbiprotein":"YP_053744.1","refseq":"YP_053744.1","sbo":"SBO:0000243","uniprot":"Q6F0W3"},"bigg_id":"Mfl502"}],"metabolites":[{"coefficient":-1,"bigg_id":"2pg_c"},{"coefficient":1,"bigg_id":"3pg_c"}],"segments":{"101":{"from_node_id":"2075602","to_node_id":"2076296","b1":{"x":3636.95506796875,"y":3666.979467578125},"b2":{"x":3636.95506796875,"y":3621.479467578125}},"102":{"from_node_id":"2076296","to_node_id":"2075406","b1":{"x":3636.95506796875,"y":3538.479467578125},"b2":{"x":3636.95506796875,"y":3496.479467578125}}}},"2075941":{"name":"ribulose 5-phosphate 3-epimerase","bigg_id":"RPE","reversibility":true,"label_x":4724.122404296875,"label_y":1946.1061765625,"gene_reaction_rule":"Mfl223 or Mfl640","genes":[{"name":"rpe or cfxE","notes":{"EC_number":"{&apos;PATRIC&apos;: &apos;5.1.3.1&apos;, &apos;DETECT&apos;: &apos;5.1.3.1&apos;, &apos;COFACTOR&apos;: &apos;5.1.3.1&apos;}","Sequence":"MQKITIAPSFLSANFADLKNEIKRCKEANIEWIHYDVMDYDFVPNLTFGSKVLKDIVNSSDFKIDIHFMVKVKTKRFEDFFSEYIKCKPTMMTMHVESMSKKEINMFYNICKTNNIMFSLAVSPKTNIKVLNKWIDKLENILIMSVEPGFGGQSFIPEVLEKVKHLAELKKTNGYTYSIEIDGGINDETSKKAIDAGVEMIVAGSYLFESKNFLEKVESLKHD"},"annotation":{"kegg.genes":"mfl:Mfl223","ncbigene":"2898124","ncbigi":"GI:50365039","ncbiprotein":"YP_053464.1","refseq":"YP_053464.1","sbo":"SBO:0000243","uniprot":"Q6F1P3"},"bigg_id":"Mfl223"},{"name":"rpe or cfxE","notes":{"EC_number":"{&apos;PATRIC&apos;: &apos;5.1.3.1&apos;, &apos;DETECT&apos;: &apos;5.1.3.1&apos;, &apos;COFACTOR&apos;: &apos;5.1.3.1&apos;}","Sequence":"MNNKKVAVSIYVFNFLEIGKKIDELIEAGMEWIHVDIMDGNFVNNYALCQKFCKDIKDKYPKIKVDAHMMCSNSEKYIESFAEAGCDYFIFHYETLTDKNPITVNNIINKIKSYNMKPIIALNPETSFEHIKTYCDDLYAVMCMNILPGFNGQKIIESSYSKINIINKYRKENNKVFKIMTDGGLREDTYKEILDAGADIVVVGAFVNVENNKLKGQFEKIKNYEIK"},"annotation":{"kegg.genes":"mfl:Mfl640","ncbigene":"2897880","ncbigi":"GI:50365455","ncbiprotein":"YP_053880.1","refseq":"YP_053880.1","sbo":"SBO:0000243","uniprot":"Q6F0H7"},"bigg_id":"Mfl640"}],"metabolites":[{"coefficient":1,"bigg_id":"xu5p__D_c"},{"coefficient":-1,"bigg_id":"ru5p__D_c"}],"segments":{"103":{"from_node_id":"2075465","to_node_id":"2076297","b1":{"x":4885.829240234375,"y":1834.5882078125},"b2":{"x":4854.303556640625,"y":1892.7513181640625}},"104":{"from_node_id":"2076297","to_node_id":"2075603","b1":{"x":4811.104826171875,"y":1977.5502927734374},"b2":{"x":4786.385587890625,"y":2038.230932421875}}}},"2075957":{"name":"triose-phosphate isomerase","bigg_id":"TPI","reversibility":true,"label_x":3518.2923482421875,"label_y":2872.407690234375,"gene_reaction_rule":"Mfl504","genes":[{"name":"tpiA","notes":{"EC_number":"{&apos;PATRIC&apos;: &apos;5.3.1.1&apos;, &apos;DETECT&apos;: &apos;5.3.1.1&apos;, &apos;COFACTOR&apos;: &apos;5.3.1.1&apos;}","Sequence":"MLLSFLFHWFSYCYIIKNVQKNKRRNIMRQKVIFGNWKMNGTNAELVTFLKKVDKAAKKSDVVAGLGLPFTLLSKGIEKAKNVKVAAQNVHFAEKGAFTGEVSISMLQEVGVQYVIIGHSERREMFAETDETVNKKATALLAAGITPIICCGETLETKEAKKTVTFVNAQIKKAYKGISAEDALKTIIAYEPIWAIGTGKTATSEDAEKVCEAIRKNLTKIYDEKTAQQITIQYGGSVNPSNIAELMSQPNIDGALVGGASLKADDFIALINYKK"},"annotation":{"kegg.genes":"mfl:Mfl504","ncbigene":"2897901","ncbigi":"GI:50365321","ncbiprotein":"YP_053746.1","refseq":"YP_053746.1","sbo":"SBO:0000243","uniprot":"Q6F0W1"},"bigg_id":"Mfl504"}],"metabolites":[{"coefficient":1,"bigg_id":"g3p_c"},{"coefficient":-1,"bigg_id":"dhap_c"}],"segments":{"196":{"from_node_id":"2075355","to_node_id":"2076339","b1":{"x":3466.970448828125,"y":2834.479467578125},"b2":{"x":3474.4310201171875,"y":2835.81076640625}},"197":{"from_node_id":"2076339","to_node_id":"2075576","b1":{"x":3529.70506796875,"y":2834.629467578125},"b2":{"x":3573.45506796875,"y":2834.979467578125}}}},"2075964":{"name":"enolase","bigg_id":"ENO","reversibility":true,"label_x":3646.95506796875,"label_y":3776.479467578125,"gene_reaction_rule":"Mfl468","genes":[{"name":"eno","notes":{"EC_number":"{&apos;PATRIC&apos;: &apos;4.2.1.11&apos;, &apos;DETECT&apos;: &apos;4.2.1.11&apos;, &apos;COFACTOR&apos;: &apos;4.2.1.11&apos;}","Sequence":"MSRIEKIIAREVLDSRGTPTVEVELWTEFGGYGIAKAPSGASTGENEALELRDGDKARYNGKGVLKAVANVNDKIAPALIGHDVQDQLGLDRVMIKLDGTEFKKKLGANGMLAVSLAAAHAAASELEVPLYRYIGGVQAKRLPVPMLNVINGGEHADSAIDFQEFMIMPVGAPTFKEALRWSSETFQALKSLLHDKGDITAVGDEGGFAPHFSWAYAKQDLASFKAKTPAEIALDLLVEAITKAGYKVGKDGIMIAMDCASSELYFEDKKYHFKKIEKVTGQEWAFTTEEMIAYLEKLVNNYPIISIEDGLSEKDWDGFVQLTEKIGDRVQIVGDDLFTTNPRFIKEGISKDAANSTLIKLNQIGTLSETVEAITMTQKAGWTAVVSHRSGETEDATIADLAVAFNAGQIKTGSMSRSDRIAKYNRLLQIEDQLGEDAIYDGYATFYNLKINK"},"annotation":{"kegg.genes":"mfl:Mfl468","ncbigene":"2897869","ncbigi":"GI:50365285","ncbiprotein":"YP_053710.1","refseq":"YP_053710.1","sbo":"SBO:0000243","uniprot":"Q6F0Z7"},"bigg_id":"Mfl468"}],"metabolites":[{"coefficient":1,"bigg_id":"pep_c"},{"coefficient":1,"bigg_id":"h2o_c"},{"coefficient":-1,"bigg_id":"2pg_c"}],"segments":{"221":{"from_node_id":"2075602","to_node_id":"2076352","b1":{"x":3636.95506796875,"y":3701.479467578125},"b2":{"x":3636.95506796875,"y":3736.479467578125}},"222":{"from_node_id":"2076352","to_node_id":"2076351","b1":null,"b2":null},"223":{"from_node_id":"2076351","to_node_id":"2075653","b1":{"x":3636.95506796875,"y":3842.7044483177124},"b2":{"x":3636.95506796875,"y":3880.562736710084}},"224":{"from_node_id":"2076351","to_node_id":"2075338","b1":{"x":3636.95506796875,"y":3842.979467578125},"b2":{"x":3636.95506796875,"y":3881.479467578125}}}},"2075971":{"name":"glyceraldehyde-3-phosphate dehydrogenase","bigg_id":"GAPD","reversibility":true,"label_x":3509.9471333984375,"label_y":3020.44748515625,"gene_reaction_rule":"Mfl578","genes":[{"name":"gapd or gap","notes":{"EC_number":"{&apos;PATRIC&apos;: &apos;1.2.1.12&apos;, &apos;COFACTOR&apos;: &apos;1.2.1.12&apos;}","Sequence":"MSKKVAINGFGRIGRLTFRQLFNQGVEIVAVNDLTDTKTLAYLLEFDSAQGKFQEGKISYTDNSIIVNGKEIKIFAERNAADLPWGKLGIDLVIESTGFYTDKEKASAHLTAGAKKVIISAPATGEMKTIVYGVNHKNLSAEDVIISGASCTTNCLSPVAKIMDEKFGIVKGKMVTVHAVTNDQKLLDLPHGDLRRGRAAAWNIVPSTTGAAKAVSLVLPNLKGKLDGYALRVPTITGSITDVTLQLSKKTTVEEINATVEAAIKADAELSKAIKFNTQQIVSGDTIGSSFGSIFDATLTKITEVDGEQLVTVCAWYDNESSYVSQLVRTTIYFMGL"},"annotation":{"kegg.genes":"mfl:Mfl578","ncbigene":"2898192","ncbigi":"GI:50365395","ncbiprotein":"YP_053820.1","refseq":"YP_053820.1","sbo":"SBO:0000243","uniprot":"Q6F0N7"},"bigg_id":"Mfl578"}],"metabolites":[{"coefficient":-1,"bigg_id":"g3p_c"},{"coefficient":-1,"bigg_id":"nad_c"},{"coefficient":1,"bigg_id":"h_c"},{"coefficient":1,"bigg_id":"nadh_c"},{"coefficient":-1,"bigg_id":"pi_c"},{"coefficient":1,"bigg_id":"13dpg_c"}],"segments":{"264":{"from_node_id":"2076372","to_node_id":"2076371","b1":null,"b2":null},"265":{"from_node_id":"2076371","to_node_id":"2076373","b1":null,"b2":null},"266":{"from_node_id":"2075670","to_node_id":"2076372","b1":{"x":3635.95506796875,"y":2898.130818204632},"b2":{"x":3635.95506796875,"y":2929.874872766077}},"267":{"from_node_id":"2075671","to_node_id":"2076372","b1":{"x":3638.6177876953125,"y":2923.613713304416},"b2":{"x":3635.95506796875,"y":2934.324550866325}},"268":{"from_node_id":"2075576","to_node_id":"2076372","b1":{"x":3635.95506796875,"y":2889.479467578125},"b2":{"x":3635.95506796875,"y":2927.279467578125}},"269":{"from_node_id":"2076373","to_node_id":"2075672","b1":{"x":3637.4014183186437,"y":3009.869978074934},"b2":{"x":3638.4429024683955,"y":3041.114502567488}},"270":{"from_node_id":"2076373","to_node_id":"2075673","b1":{"x":3637.541640813802,"y":3014.0766529296934},"b2":{"x":3638.910310785591,"y":3055.1367520833523}},"271":{"from_node_id":"2076373","to_node_id":"2075408","b1":{"x":3637.604707158286,"y":3015.9686432642184},"b2":{"x":3639.1205319338715,"y":3061.44338653177}}}},"2075976":{"name":"phosphofructokinase","bigg_id":"PFK","reversibility":false,"label_x":3644.778066015625,"label_y":2271.24631328125,"gene_reaction_rule":"Mfl174","genes":[{"name":"pfkA","notes":{"EC_number":"{&apos;PATRIC&apos;: &apos;2.7.1.11&apos;, &apos;DETECT&apos;: &apos;2.7.1.11&apos;, &apos;COFACTOR&apos;: &apos;2.7.1.11&apos;}","Sequence":"MKRIGVLTSGGDAPGMNNAIAGVVKAAEAQGIEVYGVRDGYKGLINGWFEKLDSKFALEIISKGGTVLGSARLPEFKEESVRQKAVDQLKAHDIEALVVIGGDGSYMGAQRLTEMGINCIGLPGTIDNDIVSSDYTIGFDTALNTVIESVEKVRDTMQSHNRAAVIEVMGNGCGDLVTYAAIATQAEIFSPSESKLTVEQICEQAKKFAEANHRSLIILISEKQLDANELAKKVEEASGYVTRATILGHVQRGGRPSGMDRYLAFTAAIYAVEKLIEGKGGLYIGLSENKLVARDIESTLNMPKPDKTEFIEKIRLLNAKISK"},"annotation":{"kegg.genes":"mfl:Mfl174","ncbigene":"2898142","ncbigi":"GI:50364990","ncbiprotein":"YP_053415.1","refseq":"YP_053415.1","sbo":"SBO:0000243","uniprot":"Q6F1U2"},"bigg_id":"Mfl174"}],"metabolites":[{"coefficient":1,"bigg_id":"adp_c"},{"coefficient":-1,"bigg_id":"f6p_c"},{"coefficient":-1,"bigg_id":"atp_c"},{"coefficient":1,"bigg_id":"fdp_c"},{"coefficient":1,"bigg_id":"h_c"}],"segments":{"292":{"from_node_id":"2076384","to_node_id":"2076385","b1":null,"b2":null},"293":{"from_node_id":"2076385","to_node_id":"2076383","b1":null,"b2":null},"294":{"from_node_id":"2075396","to_node_id":"2076384","b1":{"x":3633.0109761718754,"y":2180.656573460347},"b2":{"x":3634.778066015625,"y":2202.080914772479}},"295":{"from_node_id":"2075682","to_node_id":"2076384","b1":{"x":3638.305409765625,"y":2189.8302978946394},"b2":{"x":3634.778066015625,"y":2211.6451414777666}},"296":{"from_node_id":"2076383","to_node_id":"2075683","b1":{"x":3634.778066015625,"y":2361.3495044095016},"b2":{"x":3663.58397421875,"y":2391.3172531097975}},"297":{"from_node_id":"2076383","to_node_id":"2075638","b1":{"x":3634.778066015625,"y":2368.8301614089587},"b2":{"x":3634.9252828125,"y":2415.959075269446}},"298":{"from_node_id":"2076383","to_node_id":"2075684","b1":{"x":3634.778066015625,"y":2360.9234840413155},"b2":{"x":3602.44530234375,"y":2392.8366383408443}}}},"2075993":{"name":"transketolase","bigg_id":"TKT1","reversibility":true,"label_x":4941.7515546875,"label_y":2422.431616015625,"gene_reaction_rule":"Mfl349","genes":[{"name":"tktA_1 or tklB or tktA","notes":{"EC_number":"{&apos;PATRIC&apos;: &apos;2.2.1.1&apos;, &apos;DETECT&apos;: &apos;2.2.1.1&apos;, &apos;COFACTOR&apos;: &apos;2.2.1.1&apos;}","Sequence":"MINKNNNNLNALRILGVSAINKANSGHPGIVLGAAPIVYTLFNKIMKHNPKNPKWFDRDRFVLSAGHGSALLYSALHLAGYNLSMDEIKNFRQWNSKTPGHPESHLTEGVDVTTGPLGQGIAMAVGLAIAESHTASVYNQSDLKLVDHHTFVLCGDGDLQEGVAQESISLAGRLKLNKLILIHDSNDIQLDDKVEKAQSENMHERFKAAQWNTLKINDGEDLVAIEKAINDAKVSDKPTYIEVKTIIGIGATKQGTSAVHGAPIGSDIETVKNVFDWKFDDFEIPTDIYKHWNENISKNLIIEKKWNETLNTLKTKNPELAKQFTDAINKEINFDFEALKGKTPEKAEATRVSSGNIWDSINSQVKFLIGGSADLVSSTRIKGADGQFDIDNRSGRNILYGVREFAMGAINNGIHQHGGLIPFSSGFFVFSDYMKPAMRLSSIMNTQQLFIFTHDSVAVGEDGPTHQPIEQLAMIRSIPNHITFRPADYAETLASYKIALQDLKKCPSTLVLTRQDLVQLPHNDVYEEVKKGAYIIFDQPNASVTLIATGSEVGLAIETAKRLKEDNIIAKVVSMPSTNLFDQQDQSYKDKIIDKSTLRVSIEMGTTYGWSKYTGDNGLNIGIDVFGASAPANTVISQYGFTSEQIFNKIKKVIK"},"annotation":{"kegg.genes":"mfl:Mfl349","ncbigene":"2897987","ncbigi":"GI:50365165","ncbiprotein":"YP_053590.1","refseq":"YP_053590.1","sbo":"SBO:0000243","uniprot":"Q6F1B7"},"bigg_id":"Mfl349"}],"metabolites":[{"coefficient":-1,"bigg_id":"r5p_c"},{"coefficient":1,"bigg_id":"g3p_c"},{"coefficient":1,"bigg_id":"s7p_c"},{"coefficient":-1,"bigg_id":"xu5p__D_c"}],"segments":{"387":{"from_node_id":"2076428","to_node_id":"2076429","b1":null,"b2":null},"388":{"from_node_id":"2076429","to_node_id":"2076427","b1":null,"b2":null},"389":{"from_node_id":"2075603","to_node_id":"2076428","b1":{"x":4906.7095943337645,"y":2169.095598808568},"b2":{"x":4910.185206815755,"y":2214.347424623039}},"390":{"from_node_id":"2075464","to_node_id":"2076428","b1":{"x":5166.968790048582,"y":1769.7621920290367},"b2":{"x":4916.805397170825,"y":2022.6942745374217}},"391":{"from_node_id":"2076427","to_node_id":"2075576","b1":{"x":4914.260375507358,"y":2841.3039423896316},"b2":{"x":4977.772493878693,"y":2823.709813303981}},"392":{"from_node_id":"2076427","to_node_id":"2075696","b1":{"x":4910.178697420463,"y":2642.8970336149287},"b2":{"x":4932.926304692501,"y":2675.963051512343}}}},"2076011":{"name":"transketolase","bigg_id":"TKT2","reversibility":true,"label_x":4218.326017578125,"label_y":2111.954076953125,"gene_reaction_rule":"Mfl349","genes":[{"name":"tktA_1 or tklB or tktA","notes":{"EC_number":"{&apos;PATRIC&apos;: &apos;2.2.1.1&apos;, &apos;DETECT&apos;: &apos;2.2.1.1&apos;, &apos;COFACTOR&apos;: &apos;2.2.1.1&apos;}","Sequence":"MINKNNNNLNALRILGVSAINKANSGHPGIVLGAAPIVYTLFNKIMKHNPKNPKWFDRDRFVLSAGHGSALLYSALHLAGYNLSMDEIKNFRQWNSKTPGHPESHLTEGVDVTTGPLGQGIAMAVGLAIAESHTASVYNQSDLKLVDHHTFVLCGDGDLQEGVAQESISLAGRLKLNKLILIHDSNDIQLDDKVEKAQSENMHERFKAAQWNTLKINDGEDLVAIEKAINDAKVSDKPTYIEVKTIIGIGATKQGTSAVHGAPIGSDIETVKNVFDWKFDDFEIPTDIYKHWNENISKNLIIEKKWNETLNTLKTKNPELAKQFTDAINKEINFDFEALKGKTPEKAEATRVSSGNIWDSINSQVKFLIGGSADLVSSTRIKGADGQFDIDNRSGRNILYGVREFAMGAINNGIHQHGGLIPFSSGFFVFSDYMKPAMRLSSIMNTQQLFIFTHDSVAVGEDGPTHQPIEQLAMIRSIPNHITFRPADYAETLASYKIALQDLKKCPSTLVLTRQDLVQLPHNDVYEEVKKGAYIIFDQPNASVTLIATGSEVGLAIETAKRLKEDNIIAKVVSMPSTNLFDQQDQSYKDKIIDKSTLRVSIEMGTTYGWSKYTGDNGLNIGIDVFGASAPANTVISQYGFTSEQIFNKIKKVIK"},"annotation":{"kegg.genes":"mfl:Mfl349","ncbigene":"2897987","ncbigi":"GI:50365165","ncbiprotein":"YP_053590.1","refseq":"YP_053590.1","sbo":"SBO:0000243","uniprot":"Q6F1B7"},"bigg_id":"Mfl349"}],"metabolites":[{"coefficient":1,"bigg_id":"g3p_c"},{"coefficient":1,"bigg_id":"f6p_c"},{"coefficient":-1,"bigg_id":"e4p_c"},{"coefficient":-1,"bigg_id":"xu5p__D_c"}],"segments":{"482":{"from_node_id":"2076470","to_node_id":"2076471","b1":null,"b2":null},"483":{"from_node_id":"2076471","to_node_id":"2076472","b1":null,"b2":null},"484":{"from_node_id":"2075603","to_node_id":"2076470","b1":{"x":4610.288251587057,"y":2077.5345212890625},"b2":{"x":4574.7415432495545,"y":2070.4656736328125}},"485":{"from_node_id":"2075354","to_node_id":"2076470","b1":{"x":4508.9212882327165,"y":2073.2931893491286},"b2":{"x":4500.662302660304,"y":2070.465795703125}},"486":{"from_node_id":"2076472","to_node_id":"2075396","b1":{"x":3782.022283489195,"y":2066.134252734375},"b2":{"x":3782.243450758255,"y":2064.2176267578125}},"487":{"from_node_id":"2076472","to_node_id":"2075576","b1":{"x":4081.9019617080357,"y":2070.465795703125},"b2":{"x":4104.509492412202,"y":2067.906713671875}}}},"2076036":{"name":"fructose-bisphosphate aldolase","bigg_id":"FBA","reversibility":true,"label_x":3644.95506796875,"label_y":2585.479467578125,"gene_reaction_rule":"Mfl644","genes":[{"name":"fba or tsr","notes":{"EC_number":"{&apos;PATRIC&apos;: &apos;4.1.2.13&apos;, &apos;COFACTOR&apos;: &apos;4.1.2.40&apos;}","Sequence":"MTRLYHEKLVNATAMVKAAHENKYAIGHFNINNLEWTKAILEAAQASNTPVILGTSEGAIKYMGGPVTVVGMVNGLLEELNITVPVALHLDHGQSIEMAKKCILAGYSSVMFDGSHLPYEENLAKTKELLIFANEHEISVEAEIGSIGGEEDGVVGNGELGDPTQAAEISKTGIAMLAAGIGNIHGKYPEWWTGLSFDTLEELQAACKMPMVLHGGSGIPQDQVEKAISMGISKINVNTELQLAFRDATRKYIEAGKDLDDKTKGFDPRKLLNPGYQALKETFNELTEWFGCKGKA"},"annotation":{"kegg.genes":"mfl:Mfl644","ncbigene":"2898212","ncbigi":"GI:50365459","ncbiprotein":"YP_053884.1","refseq":"YP_053884.1","sbo":"SBO:0000243","uniprot":"Q6F0H3"},"bigg_id":"Mfl644"}],"metabolites":[{"coefficient":1,"bigg_id":"g3p_c"},{"coefficient":1,"bigg_id":"dhap_c"},{"coefficient":-1,"bigg_id":"fdp_c"}],"segments":{"617":{"from_node_id":"2075638","to_node_id":"2076529","b1":{"x":3634.95506796875,"y":2502.829467578125},"b2":{"x":3634.95506796875,"y":2540.979467578125}},"618":{"from_node_id":"2076529","to_node_id":"2076530","b1":null,"b2":null},"619":{"from_node_id":"2076530","to_node_id":"2075355","b1":{"x":3634.95506796875,"y":2716.3831965291383},"b2":{"x":3634.95506796875,"y":2723.627802362753}},"620":{"from_node_id":"2076530","to_node_id":"2075576","b1":{"x":3634.95506796875,"y":2698.6299334121413},"b2":{"x":3634.95506796875,"y":2754.98102035818}}}},"2076052":{"name":"hexokinase (D-fructose:ATP)","bigg_id":"HEX7","reversibility":false,"label_x":3245.604815437063,"label_y":1611.9292452266245,"gene_reaction_rule":"Mfl514","genes":[{"name":"Mfl514","notes":{"EC_number":"{&apos;PATRIC&apos;: &apos;2.7.1.4&apos;, &apos;COFACTOR&apos;: &apos;2.7.1.4&apos;}","Sequence":"MKNIVSIGEVLMDVYSENNTIKSEVGGASFNVACSIGALKQNNSYFMGSLGNDEFVSPIKDFVKKFNVKEDFIQESDKPTTIAKVTLDENKERFFQFIRNSDAEYSLSKESNEKLSKIDFIHFGSATGFLEGNLKESYNELFEFAIKNNIKFSFDPNFRDKLWVTDQEIKNFKNHCQKFMDKASLIKFSEDELLLLTEIGNQEEAVRTIMQRNPNALVCITRGCEDTIFGWKNQINYVPTILAEHLVDTTGAGDAFISNLISEYVSIDVDANFSTEEITKIIKKSNMFANQTVQYLGALSFLEHLN"},"annotation":{"kegg.genes":"mfl:Mfl514","ncbigene":"2897711","ncbigi":"GI:50365331","ncbiprotein":"YP_053756.1","refseq":"YP_053756.1","sbo":"SBO:0000243","uniprot":"Q6F0V1"},"bigg_id":"Mfl514"}],"metabolites":[{"bigg_id":"fru_c","coefficient":-1},{"bigg_id":"f6p_c","coefficient":1},{"bigg_id":"adp_c","coefficient":1},{"bigg_id":"atp_c","coefficient":-1},{"bigg_id":"h_c","coefficient":1}],"segments":{"1169":{"from_node_id":"2076586","to_node_id":"2076587","b1":null,"b2":null},"1170":{"from_node_id":"2076588","to_node_id":"2076587","b1":null,"b2":null},"1171":{"from_node_id":"2076586","to_node_id":"2076589","b1":{"x":3340.653597627018,"y":1550.5521010827542},"b2":{"x":3340.499748840106,"y":1513.4522131915053}},"1172":{"from_node_id":"2076588","to_node_id":"2075396","b1":{"x":3345.111451838924,"y":2128.4663020086055},"b2":{"x":3631.7883199218754,"y":1951.2576658203125}},"1173":{"from_node_id":"2076588","to_node_id":"2076590","b1":{"x":3344.028155810038,"y":1689.167314114059},"b2":{"x":3383.1063429288974,"y":1711.7553770554396}},"1174":{"from_node_id":"2076586","to_node_id":"2076591","b1":{"x":3340.640072458939,"y":1546.5521239490913},"b2":{"x":3319.575947958826,"y":1536.5291790790186}},"1175":{"from_node_id":"2076588","to_node_id":"2076592","b1":{"x":3339.220050341288,"y":1672.5624557156216},"b2":{"x":3315.6606513937277,"y":1710.5509804100147}}}},"2076134":{"name":"putrescine transport via ABC system","bigg_id":"PTRCabc","reversibility":false,"label_x":8509.7105170656,"label_y":6081.170276653409,"gene_reaction_rule":"Mfl509 and Mfl510 and Mfl511","genes":[{"name":"Mfl509","notes":{"EC_number":"{}","Sequence":"MKRFVRSTYFALILLVIYVPIGIMVLFSFNSGSSVSNWMGFSTRWYEEFFKNSPFIKSIITSLFVAVVSTMISVVIGVMAAIGLSRLTKRKQSKWMSIANIPLINADIITAVALMVVFLICGLKFGILTLIMAHVSFNVPYVLITVMPRLRKVDKSIVEASYDLGAKTSTVIFKIILPILKPAIIIATIIAFAMSFDDFIISYFTGGAQTNVASFIYSAKRIKPYIFAFGTMMVGIIAAGVIIWNAFLFAQDKKETTKLQIKNGTYKTKEIYKLEKEIQMLTDSLNTGTKRKISFNLSIWFKFYVLKFKLKIANSKNYDKKIAKLEWKRYKLQNTINREKRYGARLKKAIAKQKQLEKQLSKTTDIKKAAKISIQLEKIEEKVTFLSEEVAWLNEKEKEAKEKAASINKKIKQLKKEFKAEIDPSKSTINWYNKKIKYYEEWKIEVEEGKNNFKLRMIVEKLKDIKQINENKINDLASRLDLVATQAFRKISVTSKINNKISKNPNDKELINLKNEAFVKFETKQNNLIKAKDEKVTHIKLAIAKQKEKYFPTNIDEANFTKGFFARSWKVLLVSLLFLVSFTGLTVAFVMNNIYDLVIGNWGEYIDPSLIKEFEKEYNVKVNYQEYDSNETLYNKLYTFNYDLMVPSDYMVQKLAEEGKLEPLDYSRINAWSEGFDGLEKGINPDKKPSEEFIAKTQSEEEAETLQISDELLDIMYKSKVNYSESEEYEETQLGTGSIIDYAIPYLWGDLVIAVNPNSMGTSRTSSNPDAANIKWLLETHPETLLRKLKSGEEAKWESIGNNTDYDKDYDYAMNNSELSWRILWDAAAAGKEVVLNEDPKNVYAMAGQILYGTGNLTKQSQIDAATRELATLLSYKKVGLQGDSLIQSAAEGRFDFAVMYNGDLSYANVVYNGEDTLETDEDDDTYSVQPKADEDENKVYFLYGRPNAEVEGVNGEKPTEEDAPTHQTTNIYSDNMVMSKYSTHKDIAYDFINFFIAHAEDISDSTGTPTGFVETLASATAAPVDGEEEGTYYRYADMFKPIILQEGSGYKDTWLQPFFNNELDPKLIDAYNTLRAGKN"},"annotation":{"kegg.genes":"mfl:Mfl509","ncbigene":"2897733","ncbigi":"GI:50365326","ncbiprotein":"YP_053751.1","refseq":"YP_053751.1","sbo":"SBO:0000243","uniprot":"Q6F0V6"},"bigg_id":"Mfl509"},{"name":"potB","notes":{"EC_number":"{}","Sequence":"MSKKEKQISNTFDQEQLDTAIDNQIARENKVKVRQKIKEINKVLGKTKLFNFTKGKVWPILLPFFIVMTLLVIIPIISIVVYSIVQPSGDLKMFEISLEKFIRLFKNGNIMMSMGLTIAYAFIASVMCILLGYPIALIMSEMKSKILAKNMWLLVTMPMWISMLLKVLGLRSLFLIMAPSALGTQIAIIIGMTYMFIPFAITPIYDSLDSRRRDIEEAAMDLGCSKYKTFWGVTLRSSMPGVITAITLVLLQAATSLIVVQYMGNGKINLITSIIESYFFKGSDFGFGAAISVVLAAMVFLLMMVSKFFTNKFEKKGAKAWKDSSDQLTLL"},"annotation":{"kegg.genes":"mfl:Mfl510","ncbigene":"2897715","ncbigi":"GI:50365327","ncbiprotein":"YP_053752.1","refseq":"YP_053752.1","sbo":"SBO:0000243","uniprot":"Q6F0V5"},"bigg_id":"Mfl510"},{"name":"malK or potA","notes":{"EC_number":"{&apos;DETECT&apos;: &apos;3.6.3.41&apos;, &apos;COFACTOR&apos;: &apos;3.6.3.33&apos;}","Sequence":"MENNILELRNVTKDYDGKVVLKGIDLNIKEGEFITLLGPSGCGKTTTLRIVAGFEKPNSGQIMFEGKDLLPIPINKRQFNTIFQSYALFPHLNVFDNIAFGLRTKKTKKDILQREVLKQIRQVGLEGFEDRNINDLSGGQKQRVAIARALVMKPKVLLLDEPLAALDVQLRQHMREELKRLQREIGITFLMVSHDQEEALSISDRVVVMNEGSIQQIGTPEDIYNEPENLWVAKFIGQSNIIEDGIFIEDNKVQIDGKTFVCDDTNFGENEKSIDIVIRPEDIEIKKTNAGFFNGTVMHTTFKGVHWELLVETTKKRIWKIHTTQAFKVDDKVSIKWNDEAIHVMWKEVE"},"annotation":{"kegg.genes":"mfl:Mfl511","ncbigene":"2897903","ncbigi":"GI:50365328","ncbiprotein":"YP_053753.1","refseq":"YP_053753.1","sbo":"SBO:0000243","uniprot":"Q6F0V4"},"bigg_id":"Mfl511"}],"metabolites":[{"bigg_id":"h2o_c","coefficient":-1},{"bigg_id":"atp_c","coefficient":-1},{"bigg_id":"h_c","coefficient":1},{"bigg_id":"adp_c","coefficient":1},{"bigg_id":"ptrc_c","coefficient":1},{"bigg_id":"pi_c","coefficient":1},{"bigg_id":"ptrc_e","coefficient":-1}],"segments":{"1748":{"from_node_id":"2077200","to_node_id":"2077201","b1":null,"b2":null},"1749":{"from_node_id":"2077202","to_node_id":"2077201","b1":null,"b2":null},"1750":{"from_node_id":"2077200","to_node_id":"2077199","b1":{"x":8481.552446478063,"y":6108.225698031605},"b2":{"x":8459.56821617205,"y":6126.077690017157}},"1751":{"from_node_id":"2077200","to_node_id":"2077203","b1":{"x":8481.552446478063,"y":6108.225698031605},"b2":{"x":8501.508341776009,"y":6128.319533973429}},"1752":{"from_node_id":"2077202","to_node_id":"2077204","b1":{"x":8487.530697028113,"y":5996.38536308771},"b2":{"x":8520.887301730158,"y":5877.5083240208805}},"1753":{"from_node_id":"2077202","to_node_id":"2077205","b1":{"x":8487.530697028113,"y":5996.38536308771},"b2":{"x":8570.66629452162,"y":5895.429855477144}},"1754":{"from_node_id":"2077202","to_node_id":"2077405","b1":{"x":8487.317188079905,"y":6000.379660764278},"b2":{"x":8490.4125089773,"y":5959.091335381424}},"1755":{"from_node_id":"2077202","to_node_id":"2077207","b1":{"x":8487.530697028113,"y":5996.38536308771},"b2":{"x":8568.703099813076,"y":5949.415840058426}},"1756":{"from_node_id":"2077200","to_node_id":"2077407","b1":{"x":8474.110007578462,"y":6410.859172158798},"b2":{"x":8535.349946956983,"y":6639.725863947858}}}},"2076138":{"name":"sn-Glycerol 3-phosphate transport via ABC system","bigg_id":"GLYC3Pabc","reversibility":false,"label_x":1385.0395544205476,"label_y":1256.1331361766934,"gene_reaction_rule":"Mfl026 and Mfl023 and Mfl024 and Mfl025","genes":[{"name":"ugpE","notes":{"EC_number":"{}","Sequence":"MEKINNEWSKKTKTEDWIHKNSFKKISVKDKSFNQSESNVDSIIYVEKTTKVVSSEKDKHEIVVNKLTRKEKYENDLKFQEEQITLRESKIVVEANFFKRIWLKFCLSLFLFWNKKHFKIKHAFYIRSVNKRKDKTIKMAGDVWYRRIGSNLSNYTVLIIMLIAMIFPFYWMLITSFKPYSEVDTGVMESLWPKHWTLQAYKDMFTFVNNSGGRESIPFSRFFFNSLFIALVSTLVQLSVSVIGGFAIYNWRTKFNSLFMIIMFSIMMVPGEAMLLGRYWIAVQMQWRDTLFALIVPFIGNVFTIYLMSNAFYGLNRDLKRAAKVDGLSSFQYFMKIALPAVSATILTSFIISFIESWNSVLWPITVIDNQSGQWRTIPMLLYSLMNVSGMTSEEFPIADPINVKMAASILAILPMIIVFIVFNKWIINGLTKRSVGGTKG"},"annotation":{"kegg.genes":"mfl:Mfl026","ncbigene":"2898157","ncbigi":"GI:50364841","ncbiprotein":"YP_053266.1","refseq":"YP_053266.1","sbo":"SBO:0000243","uniprot":"Q6F291"},"bigg_id":"Mfl026"},{"name":"Mfl023","notes":{"EC_number":"{}","Sequence":"MKKLLLTLSSVTLVGTAGMSVISCGVKPEKSVIFMLPGEAVGVGSTDKIDAYNDLVDEFNELHKNDSGFAPIKVKWSKSGTINDSILTGDNLPDLYISYADAVSLYANTKVSNQVRDMEASLGEAGFANLKNDIIDDAFLQEGQYKEQGSDKATQVVLPFGKSVEMSVINVNFFLEFISKISITDFDGASISPKVKTEFEKFNVNERKNLTNETGAMSKTTIFSDKTPKLNEQWFTEHGLNDALTTLQTALAPLTSVGSSSYTGESVDDLIRTIFAKNDNIIALAQVYNEIFNVESNIEVKYASKDGSVVVDPSNGKHFSFGIDSLANKYFMDHAARTNSGLIDITNEDNGFFYSANYDKATRVANVNFNKNSVGFNDTSEFLQAFKDIAVKNNKSGGSYAEQWNNTLNLSRQEGTTKYYTSDSFLNGSSFMSSGSSAGAYNFTKTKYVNNTGYNPVTNADVITTSTSTKEGKNSVFMSQGPGIAGFKSNGSNAAEKEKTVTEFLNYIMQPKQAADFALKSNYMPATKSGMSIYQNYVNGNYNNTKANNQSNAIVNPEALQNVVAELNTKEGTTKYTVDNTFTAIYSTSKGSLSSQASPNAVNSGFIEKYLVGNSERILVASTPTPIGTTVRDSIATAITGSGTITDLSKAPGIKFVEILDASNTVYTLQNYVMKKNNTDMFSKINLTHNAK"},"annotation":{"kegg.genes":"mfl:Mfl023","ncbigene":"2898158","ncbigi":"GI:50364838","ncbiprotein":"YP_053263.1","refseq":"YP_053263.1","sbo":"SBO:0000243","uniprot":"Q6F294"},"bigg_id":"Mfl023"},{"name":"ugpC","notes":{"EC_number":"{}","Sequence":"MSIKLKNITIDYGNFLAVNDLSVNINKGELVSLLGPSGCGKTTALNAIAGLINTTSGQILFDGVDVTHKTPQQRNIGLVFQSYALYSHMSVFKNIAYPLYHSKDFKKELARDNFKYKNRLKDLKQTKSYELIIKQQNDFLNDLKSFLKLTNNNIKLLETEFLKKHKDSIISYTDQLFINYENSEVLKNHLVSYLYDKLKIKFNEIESVIESTILKKYKLLLTHKLDVRFQGTIGYYSWLNEKNVKDNKKHLAELIKTSKISKKQIRKEQKKVSAELDIFTASSTENGYDNYINSKNLITNSFIENEVAELEKEINDYFDKVLLKTKEPIIKNNKIENSISNISKKINAFKVSYLSKHEKLIVKYIKSISNKFPNEIEIKDNLINYLFNISKIEFNSVQEKLNELIFENMQSFVNSCDKDEFTQLINYYPLNVNAYLEVSESSNELLKINNELQKNTDFDTLNDNEHYKNYLTEKEQLTESLLSEFVVKLENFISETFDKLPILVNNELSKNSIKIDISELESEIRKNIFSKKRKIRSLVLEAAKQVEIETQLNKKPSELSGGQQQRVAIARAVVKKPSILLMDEPLSNLDAKLRLTTREWIKKFQQKVGITTVFVTHDQEEAMSISDSIFVMNKGVLQQGGTPLEIYNKPKNKFVANFIGTPNINFIDVKVKKSIFELPSGEEMTIKNLKIEKENWTLGIRPERISISGTKGKIFIGEGEVSLVEQLGKQNHIKVRLNKELEITLILEPHEWNNLKNSSVLKLYARKEDLYLFDTNTNLVEVKYA"},"annotation":{"kegg.genes":"mfl:Mfl024","ncbigene":"2897690","ncbigi":"GI:50364839","ncbiprotein":"YP_053264.1","refseq":"YP_053264.1","sbo":"SBO:0000243","uniprot":"Q6F293"},"bigg_id":"Mfl024"},{"name":"ugpA","notes":{"EC_number":"{}","Sequence":"MRKNKKDEGFVLIDDRVINPKGKKAKSKNMEKGRFDLINQLIWVLPGLFFVCIFSYFSIFIVFKYGLSANGANGVFILSIKNIGNLFTEPTHEFPIALRNTLIYVLVSVPISLLIALWTAKALSNVLSKRAFAFFQSAFFLPYVTSALAVAMAFSILFSTSDTSLLTQLLAKLGLSRVDWKEPKNAMIMLIIYGVWKMLPFKIIMFTAAFLRVDKRLYQAASIDGVPRWQQFWKISVPQIMPVIIYMITTGIIGSFKFMPFGLFANYEEAVKSQAQTAVFFIFSRINSGSGGLPSYSTGGAASIVLMVIILIMTLANRQLSKYLNKKYR"},"annotation":{"kegg.genes":"mfl:Mfl025","ncbigene":"2898274","ncbigi":"GI:50364840","ncbiprotein":"YP_053265.1","refseq":"YP_053265.1","sbo":"SBO:0000243","uniprot":"Q6F292"},"bigg_id":"Mfl025"}],"metabolites":[{"bigg_id":"h2o_c","coefficient":-1},{"bigg_id":"glyc3p_e","coefficient":-1},{"bigg_id":"atp_c","coefficient":-1},{"bigg_id":"glyc3p_c","coefficient":1},{"bigg_id":"h_c","coefficient":1},{"bigg_id":"adp_c","coefficient":1},{"bigg_id":"pi_c","coefficient":1}],"segments":{"1781":{"from_node_id":"2077236","to_node_id":"2077237","b1":null,"b2":null},"1782":{"from_node_id":"2077238","to_node_id":"2077237","b1":null,"b2":null},"1783":{"from_node_id":"2077236","to_node_id":"2077235","b1":{"x":1329.9889345316453,"y":1240.1335504955537},"b2":{"x":1308.9160027332757,"y":1221.2144716220655}},"1784":{"from_node_id":"2077236","to_node_id":"2077239","b1":{"x":1326.5765869288439,"y":969.9101322294746},"b2":{"x":1171.5728986419642,"y":655.5996031604235}},"1785":{"from_node_id":"2077236","to_node_id":"2077240","b1":{"x":1329.9889345316453,"y":1240.1335504955537},"b2":{"x":1350.9156919941304,"y":1221.052910513983}},"1786":{"from_node_id":"2077238","to_node_id":"2075435","b1":{"x":1333.1227387134709,"y":1378.592365757428},"b2":{"x":1230.88720703125,"y":2432.8389587402344}},"1787":{"from_node_id":"2077238","to_node_id":"2077242","b1":{"x":1330.4197641531994,"y":1352.1327218578324},"b2":{"x":1351.4926959515694,"y":1371.0518007313215}},"1788":{"from_node_id":"2077238","to_node_id":"2077243","b1":{"x":1330.4197641531994,"y":1352.1327218578324},"b2":{"x":1309.4930066907132,"y":1371.213361839404}},"1789":{"from_node_id":"2077238","to_node_id":"2077244","b1":{"x":1330.4197641531994,"y":1352.1327218578324},"b2":{"x":1267.4933174298594,"y":1371.3749229474868}}}},"2076140":{"name":"spermidine transport via ABC system","bigg_id":"SPMDabc","reversibility":false,"label_x":7733.01436620155,"label_y":6457.117517851597,"gene_reaction_rule":"Mfl509 and Mfl510 and Mfl511","genes":[{"name":"Mfl509","notes":{"EC_number":"{}","Sequence":"MKRFVRSTYFALILLVIYVPIGIMVLFSFNSGSSVSNWMGFSTRWYEEFFKNSPFIKSIITSLFVAVVSTMISVVIGVMAAIGLSRLTKRKQSKWMSIANIPLINADIITAVALMVVFLICGLKFGILTLIMAHVSFNVPYVLITVMPRLRKVDKSIVEASYDLGAKTSTVIFKIILPILKPAIIIATIIAFAMSFDDFIISYFTGGAQTNVASFIYSAKRIKPYIFAFGTMMVGIIAAGVIIWNAFLFAQDKKETTKLQIKNGTYKTKEIYKLEKEIQMLTDSLNTGTKRKISFNLSIWFKFYVLKFKLKIANSKNYDKKIAKLEWKRYKLQNTINREKRYGARLKKAIAKQKQLEKQLSKTTDIKKAAKISIQLEKIEEKVTFLSEEVAWLNEKEKEAKEKAASINKKIKQLKKEFKAEIDPSKSTINWYNKKIKYYEEWKIEVEEGKNNFKLRMIVEKLKDIKQINENKINDLASRLDLVATQAFRKISVTSKINNKISKNPNDKELINLKNEAFVKFETKQNNLIKAKDEKVTHIKLAIAKQKEKYFPTNIDEANFTKGFFARSWKVLLVSLLFLVSFTGLTVAFVMNNIYDLVIGNWGEYIDPSLIKEFEKEYNVKVNYQEYDSNETLYNKLYTFNYDLMVPSDYMVQKLAEEGKLEPLDYSRINAWSEGFDGLEKGINPDKKPSEEFIAKTQSEEEAETLQISDELLDIMYKSKVNYSESEEYEETQLGTGSIIDYAIPYLWGDLVIAVNPNSMGTSRTSSNPDAANIKWLLETHPETLLRKLKSGEEAKWESIGNNTDYDKDYDYAMNNSELSWRILWDAAAAGKEVVLNEDPKNVYAMAGQILYGTGNLTKQSQIDAATRELATLLSYKKVGLQGDSLIQSAAEGRFDFAVMYNGDLSYANVVYNGEDTLETDEDDDTYSVQPKADEDENKVYFLYGRPNAEVEGVNGEKPTEEDAPTHQTTNIYSDNMVMSKYSTHKDIAYDFINFFIAHAEDISDSTGTPTGFVETLASATAAPVDGEEEGTYYRYADMFKPIILQEGSGYKDTWLQPFFNNELDPKLIDAYNTLRAGKN"},"annotation":{"kegg.genes":"mfl:Mfl509","ncbigene":"2897733","ncbigi":"GI:50365326","ncbiprotein":"YP_053751.1","refseq":"YP_053751.1","sbo":"SBO:0000243","uniprot":"Q6F0V6"},"bigg_id":"Mfl509"},{"name":"potB","notes":{"EC_number":"{}","Sequence":"MSKKEKQISNTFDQEQLDTAIDNQIARENKVKVRQKIKEINKVLGKTKLFNFTKGKVWPILLPFFIVMTLLVIIPIISIVVYSIVQPSGDLKMFEISLEKFIRLFKNGNIMMSMGLTIAYAFIASVMCILLGYPIALIMSEMKSKILAKNMWLLVTMPMWISMLLKVLGLRSLFLIMAPSALGTQIAIIIGMTYMFIPFAITPIYDSLDSRRRDIEEAAMDLGCSKYKTFWGVTLRSSMPGVITAITLVLLQAATSLIVVQYMGNGKINLITSIIESYFFKGSDFGFGAAISVVLAAMVFLLMMVSKFFTNKFEKKGAKAWKDSSDQLTLL"},"annotation":{"kegg.genes":"mfl:Mfl510","ncbigene":"2897715","ncbigi":"GI:50365327","ncbiprotein":"YP_053752.1","refseq":"YP_053752.1","sbo":"SBO:0000243","uniprot":"Q6F0V5"},"bigg_id":"Mfl510"},{"name":"malK or potA","notes":{"EC_number":"{&apos;DETECT&apos;: &apos;3.6.3.41&apos;, &apos;COFACTOR&apos;: &apos;3.6.3.33&apos;}","Sequence":"MENNILELRNVTKDYDGKVVLKGIDLNIKEGEFITLLGPSGCGKTTTLRIVAGFEKPNSGQIMFEGKDLLPIPINKRQFNTIFQSYALFPHLNVFDNIAFGLRTKKTKKDILQREVLKQIRQVGLEGFEDRNINDLSGGQKQRVAIARALVMKPKVLLLDEPLAALDVQLRQHMREELKRLQREIGITFLMVSHDQEEALSISDRVVVMNEGSIQQIGTPEDIYNEPENLWVAKFIGQSNIIEDGIFIEDNKVQIDGKTFVCDDTNFGENEKSIDIVIRPEDIEIKKTNAGFFNGTVMHTTFKGVHWELLVETTKKRIWKIHTTQAFKVDDKVSIKWNDEAIHVMWKEVE"},"annotation":{"kegg.genes":"mfl:Mfl511","ncbigene":"2897903","ncbigi":"GI:50365328","ncbiprotein":"YP_053753.1","refseq":"YP_053753.1","sbo":"SBO:0000243","uniprot":"Q6F0V4"},"bigg_id":"Mfl511"}],"metabolites":[{"bigg_id":"h2o_c","coefficient":-1},{"bigg_id":"spmd_e","coefficient":-1},{"bigg_id":"atp_c","coefficient":-1},{"bigg_id":"spmd_c","coefficient":1},{"bigg_id":"h_c","coefficient":1},{"bigg_id":"adp_c","coefficient":1},{"bigg_id":"pi_c","coefficient":1}],"segments":{"1799":{"from_node_id":"2077256","to_node_id":"2077257","b1":null,"b2":null},"1800":{"from_node_id":"2077258","to_node_id":"2077257","b1":null,"b2":null},"1801":{"from_node_id":"2077256","to_node_id":"2077255","b1":{"x":7703.933103616782,"y":6503.109980929785},"b2":{"x":7725.241991751271,"y":6521.762897229164}},"1802":{"from_node_id":"2077256","to_node_id":"2077259","b1":{"x":7700.685350609444,"y":6681.531417718838},"b2":{"x":7955.726258353079,"y":7650.942774438617}},"1803":{"from_node_id":"2077256","to_node_id":"2077260","b1":{"x":7703.933103616782,"y":6503.109980929785},"b2":{"x":7683.247644442635,"y":6522.4519502905905}},"1804":{"from_node_id":"2077258","to_node_id":"2077261","b1":{"x":7702.161252887398,"y":6395.124516421855},"b2":{"x":7712.690169362521,"y":5863.717065952082}},"1805":{"from_node_id":"2077258","to_node_id":"2077262","b1":{"x":7702.0956287863155,"y":6391.125054773411},"b2":{"x":7654.1309789330735,"y":6339.54489238028}},"1806":{"from_node_id":"2077258","to_node_id":"2077263","b1":{"x":7702.0956287863155,"y":6391.125054773411},"b2":{"x":7739.728841866711,"y":6217.198612756349}},"1807":{"from_node_id":"2077258","to_node_id":"2077264","b1":{"x":7702.0956287863155,"y":6391.125054773411},"b2":{"x":7778.886763394096,"y":6346.006630007425}}}},"2076141":{"name":"trehalose transport via PEP:Pyr PTS","bigg_id":"TREpts","reversibility":false,"label_x":3099.9122314453125,"label_y":931.919189453125,"gene_reaction_rule":"Mfl426 and Mfl431 and Mfl500 and Mfl519 and Mfl565","genes":[{"name":"Mfl426","notes":{"EC_number":"{}","Sequence":"MATKSQIYKNVEKLFLSLGGHENIQYFTHCMTRMRFHLHDWDKANENEIKDGGYAVGVNKNKSNGEFQVIIGPEVESFYNAFCEVNGYDEDGKTLIVKNDKPNLTEKQNKEIVDMKNRFRVKGSFNKALSFISKVFAPIVIPLVGYGLILTIASLITVEWSGSDSSLAANSHFFKEFSGILSILVNSFSLFVTVAVGYTTAKALRCNGIYGIIIALVLTSPGLINMGDVKPADGQSILGAYDGWTLFGDGVKYPWKINFNGLIIPMIVVVSFGAFLEIQTNKIKQSTLKMIIQPIAIIGGGFLFGVFIVAPVGLLFTNYLSIGINWLSTNSIAKYIAIPVVGGLYGPLVITGLHHSLTPIILQGQAIYGATLIQGFCTISNVSQGVASIAFVVLHRRVSKMKDIGVSNGVSAIVGGITEPSLYTINLKHLFPLIGCSIGTFFGTMIMVASNSYALQGASSIFGILMFLQQAPEKTGATTWIGGGYLWGTISVLTSCIITFVATYSLGKTKYFWNRSREILLNDFHEDINELKLLPKTKKAKRA"},"annotation":{"kegg.genes":"mfl:Mfl426","ncbigene":"2897587","ncbigi":"GI:50365244","ncbiprotein":"YP_053669.1","refseq":"YP_053669.1","sbo":"SBO:0000243","uniprot":"Q6F138"},"bigg_id":"Mfl426"},{"name":"Mfl431","notes":{"EC_number":"{}","Sequence":"MKFTKENIVFLLENVGGSENIEKISHCISRMRFKLVDITKANTEEIKKQKWCKGVLIVGGEYQVVIGTEIESFYKMFLKTTGINENANDELKTKKQKMTFIMFVSSIFSPIMILLVVYGMWEMVRTPFFLSSNSTEIPTLIEINSFMELISKGLSWFIVMAVCWSTFRVMGGTPIIGLAIGAILISPMLTPLSALDLDGGKTIIQAMNEHGWKIFGNAVFPWKVSFEGLVIPMIFVGLLGVFIERGMNKVNLGGARMLIQPMVVIAGTVIVTMFTIAPAGLIITNYMSISFNFLMTHNITKYIFSPLIGMLYAPMVVFGLHRTITPILMQDILKFNGSFIMGLMIISNICLAVGCLTFGRLNKNCKEVKNIAYSNGISAFIAGVTEPAIYSISLKYLFPLIASAIGTYFGCLLYTSAGVWTNAAPFGILGIIGFASTIPQGINVEQWAGGSIVWGTLSVILGISITIFMTIVLSQVKYFKERTNKILFDEYGFTPELKQKSIFKFKGNKNGKIK"},"annotation":{"kegg.genes":"mfl:Mfl431","ncbigene":"2897602","ncbigi":"GI:50365249","ncbiprotein":"YP_053674.1","refseq":"YP_053674.1","sbo":"SBO:0000243","uniprot":"Q6F133"},"bigg_id":"Mfl431"},{"name":"Mfl500","notes":{"EC_number":"{&apos;PATRIC&apos;: &apos;2.7.1.201&apos;}","Sequence":"MGKKEKLPQVKIDLKAWSKELVEYLGGSENIISATHCLTRLRLVIKDENLINKAKVETMPSVKGTFKSSGQYQIIIGTEVEKYFKEFVAVSGVEAVSKEKAKAIANQNNGGWFLKSLNFLGEVFIPIIPVLVAGGIILGFRNILEADFNGFIIVKSGQFWQGLDDFLWIPAQVCFWWLPVHLCWSIFRKMEADQVMGIVVGLCLLVPPLMNVYEVSGEASQDGGFKWIWQIMAGMDDGAFDWGFMKYPWKIQYTAQVIPAFAIGIVGAYINKWIKRTSPAVVSQIVVPLVTILPTFTLAMFVIGPAGFIVASVISFAISWAFTNNIAKYFFGFIIGMAYAPIVLTGVHHLFNAVFVQDTIQNGGNFLFIGTCAQAIAQGSAVLGWILVNKKDPRAKDVGIPSVVSAYLGVTEPAMYGVNLKHMYPFVAASIATGLGLELAVISGVSATNSGNGAWLGILNVQVESKIEGVNTWIGTGYTWFMISMILTAAVSIGLTMVFSKVKYFEKFNIEVKAAELLK"},"annotation":{"kegg.genes":"mfl:Mfl500","ncbigene":"2897716","ncbigi":"GI:50365317","ncbiprotein":"YP_053742.1","refseq":"YP_053742.1","sbo":"SBO:0000243","uniprot":"Q6F0W5"},"bigg_id":"Mfl500"},{"name":"ptsA or ptsI","notes":{"EC_number":"{&apos;PATRIC&apos;: &apos;2.7.3.9&apos;, &apos;DETECT&apos;: &apos;2.7.3.9&apos;, &apos;COFACTOR&apos;: &apos;1.17.1.4,1.17.3.2&apos;}","Sequence":"MSKQFKGIGASEGIAVAKALVLAEDHIEIKKTKVSDIEAEVSKLENAVNKSIEDLENLKATTLEKLGPEKAAIFDAHKEIASDPAIKDEIINVIKSESICAEFAAEQVTNNFYEMFASMDDPYFKERSADIKDVASRIIKHILGIAIVDLSTISEEVIIVAEDLTPSQTAQLNKQFVKGFATNIGGRTSHAAIMARSLEIPAVLGLRTITSDVKNGEVFALNGTTGIVELDLTDTIKSEYEKLAKEFSDLKAELQKFKDLPSKTADGQEKLIEANIGSPTDVESVIEHGGEGIGLFRSEFLYMDNDHFPTEEEQYIAYKQVMDAMKGKLVVIRTLDIGGDKKLSYFEFPHEMNPFLGYRAVRFTLDRKDIFKDQLRALLRASAHGELGIMFPMIATVDEFKRAKAIVEECKEELRKENIAFDENVQVGMMVEIPAAAVNADKFSKYADFFSIGTNDLIQYSMAADRMSENVSYLYQPLNPAILKLIDLTIKGAHKNNKWVGMCGEMAGDIQALPLLLGMGLDAFSMSATSMLRARALMSKITMAEAEELANKALSSDDTPEVIELVDAFLATK"},"annotation":{"kegg.genes":"mfl:Mfl519","ncbigene":"2898119","ncbigi":"GI:50365336","ncbiprotein":"YP_053761.1","refseq":"YP_053761.1","sbo":"SBO:0000243","uniprot":"Q6F0U6"},"bigg_id":"Mfl519"},{"name":"fruB or ptsH","notes":{"EC_number":"{}","Sequence":"MAQFTAVITDKIGLHARPATAIISAASKYGSDIQIVSGSKSGNLRSIMNILSMQIKNGDEITIIADGSDAEEAVAGIKEAMIAAALIEG"},"annotation":{"kegg.genes":"mfl:Mfl565","ncbigene":"2897658","ncbigi":"GI:50365382","ncbiprotein":"YP_053807.1","refseq":"YP_053807.1","sbo":"SBO:0000243","uniprot":"Q6F0Q0"},"bigg_id":"Mfl565"}],"metabolites":[{"bigg_id":"tre6p_c","coefficient":1},{"bigg_id":"pep_c","coefficient":-1},{"bigg_id":"pyr_c","coefficient":1},{"bigg_id":"tre_e","coefficient":-1}],"segments":{"1808":{"from_node_id":"2077266","to_node_id":"2077267","b1":null,"b2":null},"1809":{"from_node_id":"2077268","to_node_id":"2077267","b1":null,"b2":null},"1810":{"from_node_id":"2077268","to_node_id":"2077269","b1":{"x":3069.9122314453125,"y":973.919189453125},"b2":{"x":3069.9122314453125,"y":1019.419189453125}},"1811":{"from_node_id":"2077266","to_node_id":"2077265","b1":{"x":3069.9122314453125,"y":865.919189453125},"b2":{"x":3090.9122314453125,"y":846.919189453125}},"1812":{"from_node_id":"2077268","to_node_id":"2077270","b1":{"x":3069.9122314453125,"y":977.919189453125},"b2":{"x":3090.9122314453125,"y":996.919189453125}},"1813":{"from_node_id":"2077266","to_node_id":"2077271","b1":{"x":3069.9122314453125,"y":869.919189453125},"b2":{"x":2919.5672607421875,"y":-163.02117919921875}}}},"2076146":{"name":"sucrose transport via PEP:Pyr PTS","bigg_id":"SUCpts","reversibility":false,"label_x":3648.6940307617188,"label_y":933.8775939941406,"gene_reaction_rule":"Mfl516 and Mfl527 and Mfl519 and Mfl565","genes":[{"name":"Mfl516","notes":{"EC_number":"{&apos;PATRIC&apos;: &apos;2.7.1.211&apos;}","Sequence":"MKKKDYAFEAKRFIKAVGGKSNIESYLHCVTRLRLNLIDKTKVNEAEIKASPLTKGINYSQNQLQIILGSGVVEAVYEEVQKEMEVSNLSLDEKLSNDKLEDFKLQAKANKEALRNKSGFFGQIQKGMRVLGDIFVPIIPAIVAAGLAMGVAALLKRILNPSGAELNSLLWIIVDIITKTAFDSLAVLVCWSTVKRFGGNPVLGIIIGLMLVSPLLPNKGSIAAYNAQLDFFNDQSSKGLNINQIYDYWNNAGLKWMGTAPIIDDESKEILVNATMGAPITAIKFWIIPITGYQGSVLPALIIGIVVAYLEKWIKSWMPKSVNMIFTPFLTISFALLIALFFFGPILLMVEQGILIATKAILGIKYGFGTAIIAGLLQGIVITGCHQVLQGLEMQLVIDGSLPGANGADPAGSIFNAIWTASIISQGGAAMAIAIKAKDKSDKELGFSAALSTFFGITEPAIFGTNLPKVKPFIYASIGAFFGGLFAGALNVTCPGMGVTVVPGLLLYTGDWVKLLGIIGVNIIAFSSAFLLTFFLFKEGVEAKKTKLGLKFDELKAKVKFDKIKFRKNKAE"},"annotation":{"kegg.genes":"mfl:Mfl516","ncbigene":"2897720","ncbigi":"GI:50365333","ncbiprotein":"YP_053758.1","refseq":"YP_053758.1","sbo":"SBO:0000243","uniprot":"Q6F0U9"},"bigg_id":"Mfl516"},{"name":"Mfl527","notes":{"EC_number":"{}","Sequence":"MKHAKINSHFYDECKKVREAVGGIKNIELINRCSTRIRIKVIDITKLNLNKLEGSKIFVKTLLKDDFVQLIVNENIDEVFLNLLKSLKISYEEIPNDFEVRVNKEGNFFKVVTDGISVIVKPLIPLLITMAIVATLSNVFNGIDFGSGTLSETGQFAKAVGEMFDILQKALNLAFSIMIPWSIFKLMKGSQAIGISIGIVLCFHGLISTNDIMSGEYGGIFKWFGDASFLESGYPWKISYVGQILPIVAMSFIAVYIERFANKFDIPVFKEMVAIPMITISTFFIGILLVGPLGLLLTYGMNEGVVWATTDNVAKYIFNPILGLALPWLVITGLIQVLVVINLQQFTTFGGTTMMPMFTQLNIAVATSILAVTIINRHNKELKRTAIPSYSLAYVSGSTEPALFGVGLKFVYPVIAASIGATVGIIITTFAGVICTNGNASLLVFLSITTKPEILDKFNIHTIAGGPYLWMAIAIVATFITTFFATIGLSKIKVFKEMNAKVLERDFSVN"},"annotation":{"kegg.genes":"mfl:Mfl527","ncbigene":"2897747","ncbigi":"GI:50365344","ncbiprotein":"YP_053769.1","refseq":"YP_053769.1","sbo":"SBO:0000243","uniprot":"Q6F0T8"},"bigg_id":"Mfl527"},{"name":"ptsA or ptsI","notes":{"EC_number":"{&apos;PATRIC&apos;: &apos;2.7.3.9&apos;, &apos;DETECT&apos;: &apos;2.7.3.9&apos;, &apos;COFACTOR&apos;: &apos;1.17.1.4,1.17.3.2&apos;}","Sequence":"MSKQFKGIGASEGIAVAKALVLAEDHIEIKKTKVSDIEAEVSKLENAVNKSIEDLENLKATTLEKLGPEKAAIFDAHKEIASDPAIKDEIINVIKSESICAEFAAEQVTNNFYEMFASMDDPYFKERSADIKDVASRIIKHILGIAIVDLSTISEEVIIVAEDLTPSQTAQLNKQFVKGFATNIGGRTSHAAIMARSLEIPAVLGLRTITSDVKNGEVFALNGTTGIVELDLTDTIKSEYEKLAKEFSDLKAELQKFKDLPSKTADGQEKLIEANIGSPTDVESVIEHGGEGIGLFRSEFLYMDNDHFPTEEEQYIAYKQVMDAMKGKLVVIRTLDIGGDKKLSYFEFPHEMNPFLGYRAVRFTLDRKDIFKDQLRALLRASAHGELGIMFPMIATVDEFKRAKAIVEECKEELRKENIAFDENVQVGMMVEIPAAAVNADKFSKYADFFSIGTNDLIQYSMAADRMSENVSYLYQPLNPAILKLIDLTIKGAHKNNKWVGMCGEMAGDIQALPLLLGMGLDAFSMSATSMLRARALMSKITMAEAEELANKALSSDDTPEVIELVDAFLATK"},"annotation":{"kegg.genes":"mfl:Mfl519","ncbigene":"2898119","ncbigi":"GI:50365336","ncbiprotein":"YP_053761.1","refseq":"YP_053761.1","sbo":"SBO:0000243","uniprot":"Q6F0U6"},"bigg_id":"Mfl519"},{"name":"fruB or ptsH","notes":{"EC_number":"{}","Sequence":"MAQFTAVITDKIGLHARPATAIISAASKYGSDIQIVSGSKSGNLRSIMNILSMQIKNGDEITIIADGSDAEEAVAGIKEAMIAAALIEG"},"annotation":{"kegg.genes":"mfl:Mfl565","ncbigene":"2897658","ncbigi":"GI:50365382","ncbiprotein":"YP_053807.1","refseq":"YP_053807.1","sbo":"SBO:0000243","uniprot":"Q6F0Q0"},"bigg_id":"Mfl565"}],"metabolites":[{"bigg_id":"suc6p_c","coefficient":1},{"bigg_id":"pep_c","coefficient":-1},{"bigg_id":"pyr_c","coefficient":1},{"bigg_id":"sucr_e","coefficient":-1}],"segments":{"1838":{"from_node_id":"2077301","to_node_id":"2077302","b1":null,"b2":null},"1839":{"from_node_id":"2077303","to_node_id":"2077302","b1":null,"b2":null},"1840":{"from_node_id":"2077303","to_node_id":"2077304","b1":{"x":3618.6940307617188,"y":975.8775939941406},"b2":{"x":3618.6940307617188,"y":1021.3775939941406}},"1841":{"from_node_id":"2077301","to_node_id":"2077300","b1":{"x":3618.6940307617188,"y":867.8775939941406},"b2":{"x":3639.6940307617188,"y":848.8775939941406}},"1842":{"from_node_id":"2077303","to_node_id":"2077305","b1":{"x":3618.6940307617188,"y":979.8775939941406},"b2":{"x":3639.6940307617188,"y":998.8775939941406}},"1843":{"from_node_id":"2077301","to_node_id":"2077306","b1":{"x":3618.6940307617188,"y":871.8775939941406},"b2":{"x":3606.7616577148438,"y":-153.13992309570312}}}},"2076147":{"name":"magnesium transport via ABC system","bigg_id":"MG2abc","reversibility":false,"label_x":7722.597563926509,"label_y":3607.211465458824,"gene_reaction_rule":"Mfl217 or Mfl496 or Mfl356","genes":[{"name":"Mfl217","notes":{"EC_number":"{&apos;COFACTOR&apos;: &apos;3.4.24.69&apos;}","Sequence":"MLKLDHIEEMLEKALEEKDVKKIRSISKEFQFVDFAEAMEQFESKKVLKIFRLLELEEAAEIFTYLDSEHQEYIIEAFTNTEIQEILDELYTDDIVDLIDEMPSEVVKKILKATTKDVRKELNNILKYKEHTAGAIMSINFTELKADNTVEMAIKAIKRRHEDYDEIDDLFIIDEQNKLLGWLELKQLLINTPETKLEKIMNSKIISVNVEMDQEEVANYFKRYDINTLPVVNKNQQLVGIITVDDVIDVLVEESTEDIQNFAGIDADNVESDYFETSIFKMYKSRIVWLSILLLIGIVTHVIMLIMFNLVDGLKNLSSGREMIMMIPILIVLAGVSGNIANQSSLMMIRSLALNQVHKKEIKTIFIKELIVGFLLGITLSFINVIRLLIIYAIQGGGSINHMEWMVILFSTLGILVVVMLANLLGILLPLILKKIKRDPTIASSPLITSLVDIMCVLVFIGFALIIV"},"annotation":{"kegg.genes":"mfl:Mfl217","ncbigene":"2897703","ncbigi":"GI:50365033","ncbiprotein":"YP_053458.1","refseq":"YP_053458.1","sbo":"SBO:0000243","uniprot":"Q6F1P9"},"bigg_id":"Mfl217"},{"name":"mgtA","notes":{"EC_number":"{&apos;PATRIC&apos;: &apos;3.6.3.2&apos;}","Sequence":"MKKLKKLNNNTKIELINYVDSDNNKLLKQFEVNSFGLNDEQVEVNREKFGGKELKPARFNVFLVFVKSFFSPFNIILMAIDAFNFYEYVSDPNTFSLVAAVIVLIMILASGTMAFIQEIRSHLVIKRMITENKKTSKVIRNISYNYKSVDNANSIRMIKEAEVIENDELVPGDVIYLVNGDIIPADVRIIWSNNLYVNQSSLTGESFPVQKKDSHDKEFESHLSYENIGYMGTEVMSGSGLAIVVATGQKTYFSLIDNKVKEKRKSSSFEKGIKRITLYLIAFMIAVIPVVLLISGLQQGDWVKGAMFTIAIAVGITPEMLPIIVTSNLTRGYKQIEKNGEMIVKNLNSVQNIGAIDILCTDKTGTITSGEISLDKVTGVNGEKSEFLENVLYLNSYFQSGFQNPIDSAVLSSKIKKPDVDDYTKEWEIPFDFERKILSVILTSKKDKEIFTKGAVEEVLKVCNRISINGKIEKLDAKLKKMILKKTHELNIDGYRVIGIAHNVLQDEDVEEELIFYGFGTFFDKPKKTSKKLIKNLASKGISTKVLTGDNEIITRAICKNVDFEITKLFSGAEIEAMDDRQLHKAVVEANVFVKLSPIHKSTIIAALQAQGHVVGFMGDGINDAPVLRESDVAISFSEASNIAQDAADMILTSESLMAIENAVIEGRKSLANMLKYIKVTVASNFGNVISVIVALFLTKEEPMLALHLLLQNLLYDFVMFALVFDNVDEEFLQKPRPFTTKNIIWFAVINGPISSIFDISTFLVLIFGYKLVPFQGSVPEGSTNAMQFHASWFVVGLMTQTAVMQVYRTEKTPFIQSKCSMSMLIATIVICLAAILIPFTPINQLVQMSTPHWSFIFVALGFVGTYIVLAQLVKKLYIKKFKEWL"},"annotation":{"kegg.genes":"mfl:Mfl496","ncbigene":"2898099","ncbigi":"GI:50365313","ncbiprotein":"YP_053738.1","refseq":"YP_053738.1","sbo":"SBO:0000243","uniprot":"Q6F0W9"},"bigg_id":"Mfl496"},{"name":"mgtA","notes":{"EC_number":"{&apos;PATRIC&apos;: &apos;3.6.3.4&apos;, &apos;DETECT&apos;: &apos;3.6.3.8&apos;, &apos;COFACTOR&apos;: &apos;3.6.3.9&apos;}","Sequence":"MDSWESSQIKEIENKLDTDIKTGLTEEEATKRLIENGKNELPTAKVTPWWVTFLHAFVEPLQLILMFAAVISVVAPLISSPGEKIGFHEFIDFVVIMLIVIVDAVLETVQTVKARKSVDALKSLSKPKAVVLRDHNQKEIDASDLVVGDIVILEAGKYVPAELRIVQSADFMIDEAILTGESVPVEKTHKAIKETTILAEKTNIAFMSTFTTAGRAVGIVIGTGLNTEIGKISEAIDKNEETETPLEKKISKFGYVISCVAGLIGIFVFLLLSLVGGFEAWASYLMVAITLAIGVIPESLAAVISITLSFSTKRMANNNVIVKKLASVETLGSVNVICTDKTGTLTQNKMTVKKVIDNNRIMDSDEYLDLDKSIQKELLLKALVLPNDSITEGNERIGDPTELALVDFAELMGVDELVYRKKFERIDEIPFDSERKLMSTLNTVDKKTIAFTKGAIDQLLSICDHIMIENKVIKLTESHKHEIMRASINLSDDALRVLAFAYKEVKNNKLEEKGLTFIGAVAMIDPVRKEAVQAIEEAHAAGVEVCMITGDHAITALAIARDLGLAYEEKQVISSDKLDTMSDAELEEVIDNIRVFARVNPEHKVKIVATLQKKGYIVSMTGDGVNDAPSLSKADIGVAMGITGTDVAKQASDVILTDDNFATIMTGVNEGRNVYQKIKRAITLLMGFNLANVLSILIISLIFKISPLEATNILYINLIVESCLAIAIGMGPLDDTLMKLKPQVGKNGLLKGLILPIIKIGVLSALCSVGSFFIGMMATDTKAWIDYDFYAQFKINFELSSTTWLGQIHEIMNNVSDGIIRNKILDEYIVFGRTAMFITIVMSPLFFAHLIKISNWKASNKIKLQISKPLIYASLIALVLSIGVITIPGLNDSILGLVGYSKATSKWTSDNIWIMFVAFAISIVPFLLILMIDTIVFYSYHLSVGNWQKNQILIAEMINQDAKEQNKKRKK"},"annotation":{"kegg.genes":"mfl:Mfl356","ncbigene":"2898006","ncbigi":"GI:50365172","ncbiprotein":"YP_053597.1","refseq":"YP_053597.1","sbo":"SBO:0000243","uniprot":"Q6F1B0"},"bigg_id":"Mfl356"}],"metabolites":[{"bigg_id":"h2o_c","coefficient":-1},{"bigg_id":"mg2_e","coefficient":-1},{"bigg_id":"atp_c","coefficient":-1},{"bigg_id":"h_c","coefficient":1},{"bigg_id":"adp_c","coefficient":1},{"bigg_id":"pi_c","coefficient":1},{"bigg_id":"mg2_c","coefficient":1}],"segments":{"1844":{"from_node_id":"2077308","to_node_id":"2077309","b1":null,"b2":null},"1845":{"from_node_id":"2077310","to_node_id":"2077309","b1":null,"b2":null},"1846":{"from_node_id":"2077308","to_node_id":"2077307","b1":{"x":7835.274169328639,"y":3684.6160992082396},"b2":{"x":7853.940045947833,"y":3663.3185629648897}},"1847":{"from_node_id":"2077308","to_node_id":"2077311","b1":{"x":7831.274668496339,"y":3684.679290129041},"b2":{"x":10066.800728744947,"y":3673.712934811184}},"1848":{"from_node_id":"2077308","to_node_id":"2077312","b1":{"x":7835.274169328639,"y":3684.6160992082396},"b2":{"x":7854.603550616241,"y":3705.313321703986}},"1849":{"from_node_id":"2077310","to_node_id":"2077313","b1":{"x":7723.288146024377,"y":3686.3854449906576},"b2":{"x":7703.958764736775,"y":3665.6882224949113}},"1850":{"from_node_id":"2077310","to_node_id":"2077314","b1":{"x":7723.288146024377,"y":3686.3854449906576},"b2":{"x":7704.622269405178,"y":3707.6829812340084}},"1851":{"from_node_id":"2077310","to_node_id":"2077315","b1":{"x":7723.288146024377,"y":3686.3854449906576},"b2":{"x":7703.295260068362,"y":3623.6934637558134}},"1852":{"from_node_id":"2077310","to_node_id":"2077316","b1":{"x":7727.287646856672,"y":3686.322254069857},"b2":{"x":7681.793324889313,"y":3687.041050793963}}}},"2076150":{"name":"folate transport via proton simport","bigg_id":"FOLt","reversibility":true,"label_x":8535.425502205226,"label_y":5056.770192622524,"gene_reaction_rule":"Mfl061 and Mfl086","genes":[{"name":"Mfl061","notes":{"EC_number":"{}","Sequence":"MLFWITNIIAMLLIIAMFFIGIFIDKIHAKKFTVKNITLLGLIVALSIILTNVIGYSMVFGFRIMIGNFMIFFAGMVFGPLGGIMAGFCSDLVGSMINITGTFHFGFMLSKIFIGFCGSLVFIFKKNNFWFIKMIFFLIFSLAITSFLITPICLVASGLGSLATINYVKKIIILPIELLIFIPSLFACLKISSLLLKNEIQQPSKPWFLRHGELKFHIDKKANK"},"annotation":{"kegg.genes":"mfl:Mfl061","ncbigene":"2897888","ncbigi":"GI:50364876","ncbiprotein":"YP_053301.1","refseq":"YP_053301.1","sbo":"SBO:0000243","uniprot":"Q6F256"},"bigg_id":"Mfl061"},{"name":"Mfl086","notes":{"EC_number":"{}","Sequence":"MMDNFLKWLMSGNHLAYASSLLTFCCLALFGLGSFIYKKYLVRKGEFFISPTFNTKNITYMGIMIACSVSVTVVISLVAPITVFPPIRVAFEGIMIKITGMIFGPIIGLIVGLITELLTMLFIPSFIHPAYFLVAIGFGFWAGMASFTFKLKSKQQWITITIITLFIIAATAFLYNTLQYLTPDENGNVKLFGIAVKKELIPMLFIIMMGILLSICYIMCGIFVLLKKQKWLEIILPIFLICIVTEILITVLTAAWGDAGLLTSNTDDGYISMVALRVVQIPLKIIFNTALLATVYSVLRPLIKK"},"annotation":{"kegg.genes":"mfl:Mfl086","ncbigene":"2898057","ncbigi":"GI:50364901","ncbiprotein":"YP_053326.1","refseq":"YP_053326.1","sbo":"SBO:0000243","uniprot":"Q6F231"},"bigg_id":"Mfl086"}],"metabolites":[{"bigg_id":"fol_e","coefficient":-1},{"bigg_id":"h_e","coefficient":-1},{"bigg_id":"fol_c","coefficient":1},{"bigg_id":"h_c","coefficient":1}],"segments":{"1868":{"from_node_id":"2077335","to_node_id":"2077336","b1":null,"b2":null},"1869":{"from_node_id":"2077337","to_node_id":"2077336","b1":null,"b2":null},"1870":{"from_node_id":"2077335","to_node_id":"2077334","b1":{"x":9157.177760294237,"y":5087.258632441454},"b2":{"x":9548.560961708057,"y":5323.795148142394}},"1871":{"from_node_id":"2077335","to_node_id":"2077338","b1":{"x":8630.700545171274,"y":5080.932961045315},"b2":{"x":8650.07677570601,"y":5101.586330994667}},"1872":{"from_node_id":"2077337","to_node_id":"2077339","b1":{"x":8522.718165991213,"y":5082.883803584841},"b2":{"x":8477.225589577394,"y":5083.7056863214}},"1873":{"from_node_id":"2077337","to_node_id":"2077340","b1":{"x":8518.718818614178,"y":5082.95605701223},"b2":{"x":8500.101249067036,"y":5104.295834521788}}}},"2076152":{"name":"potassium reversible transport  via proton symport","bigg_id":"Kt2r","reversibility":true,"label_x":7739.26129738051,"label_y":2757.7430310175364,"gene_reaction_rule":"Mfl165 and Mfl164","genes":[{"name":"ktrA or trkA","notes":{"EC_number":"{}","Sequence":"MAKKKSIAIIGVSNFSLSVIKTLVDKKQQVTVFDYDEDKLNLHLSEYEYGVDVIVLDSTNKMALAKNGIKAYDVVIVGVGTNIEAGLMTVLNLIDLECENVIARARDEKHKRILTALGLSENQIILPDALAGNIVAARSMFNIDLDVDVQSIDEDFVSTTLSVANHNIFNKTILAAGLSTSKDFNIIQIRRKGKILLPDDYTELKENDDVVVFARTTVINELAEKIQGGSKDKKENNEELIIFEELENDNNKNNKTSNDKNKDDDLFDSTAADDLFDSIIFDDNINETIDVTNAEKNKKALKNK"},"annotation":{"kegg.genes":"mfl:Mfl165","ncbigene":"2897931","ncbigi":"GI:50364980","ncbiprotein":"YP_053405.1","refseq":"YP_053405.1","sbo":"SBO:0000243","uniprot":"Q6F1V2"},"bigg_id":"Mfl165"},{"name":"Mfl164","notes":{"EC_number":"{}","Sequence":"MKEWAKKNLWSLVSVIAAVAFAVLVIITIFGIGLGAKQGGSVIKYGAVGLEELHKSVNSMISAALALACIAIVPVVIRLILGILGIDAFARLFNSASVGLALISVILLIVGNITLLNADGVKVAVGSIIGFYVVIILGFLVLTGPIVRK"},"annotation":{"kegg.genes":"mfl:Mfl164","ncbigene":"2898059","ncbigi":"GI:50364979","ncbiprotein":"YP_053404.1","refseq":"YP_053404.1","sbo":"SBO:0000243","uniprot":"Q6F1V3"},"bigg_id":"Mfl164"}],"metabolites":[{"bigg_id":"k_c","coefficient":1},{"bigg_id":"h_e","coefficient":-1},{"bigg_id":"k_e","coefficient":-1},{"bigg_id":"h_c","coefficient":1}],"segments":{"1880":{"from_node_id":"2077349","to_node_id":"2077350","b1":null,"b2":null},"1881":{"from_node_id":"2077351","to_node_id":"2077350","b1":null,"b2":null},"1882":{"from_node_id":"2077351","to_node_id":"2077352","b1":{"x":7723.0832162481765,"y":2780.669981737943},"b2":{"x":7677.588894280818,"y":2781.388778462052}},"1883":{"from_node_id":"2077349","to_node_id":"2077348","b1":{"x":7831.069738720136,"y":2778.963826876326},"b2":{"x":7850.3991200077435,"y":2799.6610493720723}},"1884":{"from_node_id":"2077349","to_node_id":"2077353","b1":{"x":7827.070237887841,"y":2779.027017797126},"b2":{"x":9930.983016886448,"y":2759.0533382605213}},"1885":{"from_node_id":"2077351","to_node_id":"2077354","b1":{"x":7719.083715415876,"y":2780.7331726587427},"b2":{"x":7700.41783879668,"y":2802.030708902095}}}},"2076153":{"name":"riboflavin transport in via proton symport","bigg_id":"RIBFLVt2","reversibility":false,"label_x":6424.5794000652895,"label_y":6780.681384017679,"gene_reaction_rule":"Mfl576","genes":[{"name":"Mfl576","notes":{"EC_number":"{}","Sequence":"MDKKYKLWNYKYDFSEINLKNWKEVLKDTFKLNTRKIALLSMLFAIEILMTIISKVIMGLAIPMIVGVYTIEISFFVILIIYLCSNYIYASILSITAIWFRLLLGSEPVGLLSMMISDTAFLTIFAVLFFILKKFIFLKFKFKNQIKILIALICFAGLISMIGSGFISMLCNDKFIFEMYYLSDDGSGYWKMLLWVGFGVTLAKYSINILLFASTLKVLLILIKQSRV"},"annotation":{"kegg.genes":"mfl:Mfl576","ncbigene":"2897794","ncbigi":"GI:50365393","ncbiprotein":"YP_053818.1","refseq":"YP_053818.1","sbo":"SBO:0000243","uniprot":"Q6F0N9"},"bigg_id":"Mfl576"}],"metabolites":[{"bigg_id":"ribflv_e","coefficient":-1},{"bigg_id":"h_e","coefficient":-1},{"bigg_id":"h_c","coefficient":1},{"bigg_id":"ribflv_c","coefficient":1}],"segments":{"1886":{"from_node_id":"2077356","to_node_id":"2077357","b1":null,"b2":null},"1887":{"from_node_id":"2077358","to_node_id":"2077357","b1":null,"b2":null},"1888":{"from_node_id":"2077356","to_node_id":"2077355","b1":{"x":6394.777848883829,"y":6822.68100534386},"b2":{"x":6567.243226033411,"y":8161.321807343542}},"1889":{"from_node_id":"2077356","to_node_id":"2077359","b1":{"x":6394.793114177564,"y":6826.680976215103},"b2":{"x":6383.589410061265,"y":6827.394769708122}},"1890":{"from_node_id":"2077358","to_node_id":"2077360","b1":{"x":6394.365685953016,"y":6714.6817918202505},"b2":{"x":6373.293328733743,"y":6695.762072973939}},"1891":{"from_node_id":"2077358","to_node_id":"2077641","b1":{"x":6394.38095124675,"y":6718.681762691492},"b2":{"x":6397.014378367387,"y":6664.652886616202}}}},"2076154":{"name":"phosphate transport via ABC system","bigg_id":"PIabc","reversibility":false,"label_x":7758.807155278597,"label_y":3027.464030243793,"gene_reaction_rule":"Mfl233 and Mfl234 and Mfl235","genes":[{"name":"Mfl233","notes":{"EC_number":"{}","Sequence":"MNKKFFLVMVIVVGAIVGLWSWTLVAPNNSISIGGSASVQPLLKKLTDKYKTEDGKKFVYSATGSGAGVTNVKEGVYEIGFISKDIGDNDFTPLPINENKTLFKDLTEENINDKHWYSNTLASTQGTEETYRSIEFARDSIVFVYNDQGTGFDKFLKDSNLEFVFEVNDEGKFDQKDNAQGKNINRSYKILNEIYNNDSQNDLITWNRLAILIAENFSEEGTKEQNIKLAQQVSSTAKVTPYSSTSGSGTRTSFTNLTGINPGNAVKEYGANGTIYSQIEKSPGSIGFVSMLYGSANSSRVKSVKIKQGDTTWDPSKDDSEKLSSYPLTRPFIAIYKYDTNNKDLNSILDFLFWMAASPEVKNLYSSVGLTQLVQPTKK"},"annotation":{"kegg.genes":"mfl:Mfl233","ncbigene":"2897984","ncbigi":"GI:50365049","ncbiprotein":"YP_053474.1","refseq":"YP_053474.1","sbo":"SBO:0000243","uniprot":"Q6F1N3"},"bigg_id":"Mfl233"},{"name":"pstC or pstA","notes":{"EC_number":"{}","Sequence":"MFLNKKSEDNGFKPKTFKPKQNFNAKFFKSLIYTLTFTVLAILFILVLFVILKSLHVFEEQGFWSFITGTNWKPGKDGEGQYGIGLIIIMTIVLLTISMLFAIPLTIFTTLFISEYLSVGMQKKVLTVIKLLASVPSVVFGLFARDQIGALFQLMGAPNNDNLMVASMTMTFMAAPTMISLSYNAVQSVPEGYRLGSLGLGISKEQTTFKIIRKSASAKIISAIILGMARVIGETMAIMMIAGNSTGGFITNSGISGFLFSSIRTLAATIGLEMTENSGSTHQSALYAIGLILFLLVFIINIVILFMSNVDNIKYSRRIKREEKLNSNSSRKIKTPKYVYDKKMLGMMVHNRTENKFFKKTYSAVMLFLMWISTAIIISFTFWILGDVIIKGLMGLSDPIAFIHMDTENRTGGGIFAALFTTILLVVCTLIFAIPFALGAAIYLNEYARQSSVLTKSFRFAINLLASTPSIVFGIFGLSIFIVLLGLPFSILAAGLTMTVVVLPMLISNFEDALQQVPHQYREAGSALGLTKIQTLFKIILPNAMEGIITGIILAMAKIIGESAPIYLTLGTDIQMPTQGFLSQGTTLTTGIYMMVAEGIPGHGQGTIYLMALITIILIIGLNFTSGRLSSLLVQKSKDLKAKSKIKRKEFNVKTKAKIKKMKPSLKFKWMKLQSKFRKGEIKITFFKEMASKNKLWVKRRKEYRKLKKGVIDHE"},"annotation":{"kegg.genes":"mfl:Mfl234","ncbigene":"2898250","ncbigi":"GI:50365050","ncbiprotein":"YP_053475.1","refseq":"YP_053475.1","sbo":"SBO:0000243","uniprot":"Q6F1N2"},"bigg_id":"Mfl234"},{"name":"pstB","notes":{"EC_number":"{&apos;DETECT&apos;: &apos;3.6.3.27&apos;, &apos;COFACTOR&apos;: &apos;3.6.3.33&apos;}","Sequence":"MSNTLKKDETFKGLDLNKNQKEEKPAKLPALSKRADVIKVSDFNFFYKGKKQALFNINMEIKENSITTFIGPSGCGKSTLLRSINRMNDLISGSSVEGSIEVFNEEIYKQGTDVSKLRTEVGMVFQKANPFPLSIYENVVYGPKTQGVKSKKILDQICEDSLRKAALWEEVKDKLETPALGLSGGQQQRLCIARAIAMHPKILLMDEPTSALDPIATLKVEELVLELKKEYTIVMVTHSLQQATRISDMTAYFLKGELIEYNTTKKIFINPKDSRTEDYISGRYGD"},"annotation":{"kegg.genes":"mfl:Mfl235","ncbigene":"2897833","ncbigi":"GI:50365051","ncbiprotein":"YP_053476.1","refseq":"YP_053476.1","sbo":"SBO:0000243","uniprot":"Q6F1N1"},"bigg_id":"Mfl235"}],"metabolites":[{"bigg_id":"h2o_c","coefficient":-1},{"bigg_id":"atp_c","coefficient":-1},{"bigg_id":"h_c","coefficient":1},{"bigg_id":"adp_c","coefficient":1},{"bigg_id":"pi_c","coefficient":2},{"bigg_id":"pi_e","coefficient":-1}],"segments":{"1892":{"from_node_id":"2077363","to_node_id":"2077364","b1":null,"b2":null},"1893":{"from_node_id":"2077365","to_node_id":"2077364","b1":null,"b2":null},"1894":{"from_node_id":"2077363","to_node_id":"2077362","b1":{"x":7836.168330993227,"y":3059.9211542275843},"b2":{"x":7921.314118530834,"y":3082.223601332705}},"1895":{"from_node_id":"2077363","to_node_id":"2077366","b1":{"x":7836.168330993227,"y":3059.9211542275843},"b2":{"x":7920.650613862423,"y":3040.2288425936053}},"1896":{"from_node_id":"2077365","to_node_id":"2077367","b1":{"x":7724.182307688967,"y":3061.6905000099996},"b2":{"x":7705.516431069771,"y":3082.9880362533536}},"1897":{"from_node_id":"2077365","to_node_id":"2077368","b1":{"x":7724.182307688967,"y":3061.6905000099996},"b2":{"x":7704.852926401363,"y":3040.9932775142543}},"1898":{"from_node_id":"2077365","to_node_id":"2077369","b1":{"x":7728.1818085212635,"y":3061.6273090892005},"b2":{"x":7682.6874865539085,"y":3062.3461058133084}},"1899":{"from_node_id":"2077363","to_node_id":"2077370","b1":{"x":7832.168830160932,"y":3059.9843451483844},"b2":{"x":9973.645085722033,"y":3024.355392174276}}}},"2076155":{"name":"chlorideion transport out via diffusion","bigg_id":"Clt","reversibility":true,"label_x":7780.725019274332,"label_y":1533.5948389638356,"gene_reaction_rule":"","genes":[],"metabolites":[{"bigg_id":"cl_e","coefficient":-1},{"bigg_id":"cl_c","coefficient":1}],"segments":{"1900":{"from_node_id":"2077372","to_node_id":"2077373","b1":null,"b2":null},"1901":{"from_node_id":"2077374","to_node_id":"2077373","b1":null,"b2":null},"1902":{"from_node_id":"2077372","to_node_id":"2077371","b1":{"x":7855.433343395183,"y":1572.533383108794},"b2":{"x":8521.109542061864,"y":983.7247257645199}},"1903":{"from_node_id":"2077374","to_node_id":"2077375","b1":{"x":7751.440523278472,"y":1573.7554159126275},"b2":{"x":7705.943664477407,"y":1574.2900552643027}}}},"2076156":{"name":"CO2 transporter via diffusion","bigg_id":"CO2t","reversibility":true,"label_x":7822.766712543818,"label_y":4500.6480196282755,"gene_reaction_rule":"","genes":[],"metabolites":[{"bigg_id":"co2_c","coefficient":1},{"bigg_id":"co2_e","coefficient":-1}],"segments":{"1904":{"from_node_id":"2077377","to_node_id":"2077378","b1":null,"b2":null},"1905":{"from_node_id":"2077379","to_node_id":"2077378","b1":null,"b2":null},"1906":{"from_node_id":"2077379","to_node_id":"2077380","b1":{"x":7792.142342348983,"y":4523.574482067432},"b2":{"x":7746.6480203816245,"y":4524.29327879154}},"1907":{"from_node_id":"2077377","to_node_id":"2077376","b1":{"x":8249.433074926152,"y":4521.931518126617},"b2":{"x":9807.711088299755,"y":4585.097487027511}}}},"2076157":{"name":"CoA transporter","bigg_id":"COAt","reversibility":true,"label_x":5138.671111768048,"label_y":6714.569499552868,"gene_reaction_rule":"","genes":[],"metabolites":[{"bigg_id":"coa_e","coefficient":-1},{"bigg_id":"coa_c","coefficient":1}],"segments":{"1908":{"from_node_id":"2077382","to_node_id":"2077383","b1":null,"b2":null},"1909":{"from_node_id":"2077384","to_node_id":"2077383","b1":null,"b2":null},"1910":{"from_node_id":"2077382","to_node_id":"2077381","b1":{"x":5096.913325133695,"y":7001.658388819745},"b2":{"x":5250.663730309499,"y":8356.476354362927}},"1911":{"from_node_id":"2077384","to_node_id":"2077654","b1":{"x":5107.860050746154,"y":6652.575825129735},"b2":{"x":5108.067820042188,"y":6544.652961990188}}}},"2076160":{"name":"H2O transport via diffusion","bigg_id":"H2Ot","reversibility":true,"label_x":7792.936045908962,"label_y":4680.7248245010205,"gene_reaction_rule":"","genes":[],"metabolites":[{"bigg_id":"h2o_c","coefficient":1},{"bigg_id":"h2o_e","coefficient":-1}],"segments":{"1920":{"from_node_id":"2077397","to_node_id":"2077398","b1":null,"b2":null},"1921":{"from_node_id":"2077399","to_node_id":"2077398","b1":null,"b2":null},"1922":{"from_node_id":"2077399","to_node_id":"2077400","b1":{"x":7783.179839776625,"y":4711.677654127677},"b2":{"x":7737.68551780927,"y":4712.396450851784}},"1923":{"from_node_id":"2077397","to_node_id":"2077396","b1":{"x":8272.778189541294,"y":4718.372092530611},"b2":{"x":9802.5581560399,"y":4858.95627432213}}}},"2076161":{"name":"putrescine/ornithine antiporter","bigg_id":"PTRCORNt7","reversibility":true,"label_x":7911.308877966518,"label_y":6461.426384586748,"gene_reaction_rule":"Mfl664","genes":[{"name":"Mfl664","notes":{"EC_number":"{}","Sequence":"MCLFTWTCFASIFLIYFFITNLKKKEKKSMFKKRDKSSKVYEFWYLFLLIVGICIGSGIYVKNQELISQTKSPWIATVLWLTIGLVCVISIVVFMEIAKSTEKEGNGTVSNWCKLFINRKFASFVSVLYTTIYMPAYQSIFVSLTIAYFFAFTGITPDPKALLSVYILVGVSLFVLFAFVNVYSANISRKMQFFAMFIKFIPLIIAFFAGFLIAILGSNPKGNGMGMDSGTDLLFMNFLGGMGAILFSFDGYIFTANTQKSAKNKEVVPIAIISGLIFITMFYVLMAISLFLGGDGSVETVLIQVFSGFSEHPSDTSIKAASTVVYLIMFLICLLNINMFTHFGTSNLLSDHNMKLTYLRKGGNGFKKSAFTQMAISVTFYVALILVGGLSSHGKWAGMSTNVNINFFDPETQKVIYIAYLTSPMFYVGIMSSVCVVLIFIVISMLMIAAMWNRKTQKVKVSKVKFFWPSAIISTTLFLFFTICGLIVFLAPQLIDSSDMNWKTNGGMMFTIIFIVTLLATIVIWLLQERMFKINPFENGFEGEIDKDMKVNNWMAAKEAQELREINNETKTKIKST"},"annotation":{"kegg.genes":"mfl:Mfl664","ncbigene":"2897765","ncbigi":"GI:50365479","ncbiprotein":"YP_053904.1","refseq":"YP_053904.1","sbo":"SBO:0000243","uniprot":"Q6F0F3"},"bigg_id":"Mfl664"}],"metabolites":[{"bigg_id":"ptrc_c","coefficient":1},{"bigg_id":"orn_e","coefficient":1},{"bigg_id":"orn_c","coefficient":-1},{"bigg_id":"ptrc_e","coefficient":-1}],"segments":{"1924":{"from_node_id":"2077402","to_node_id":"2077403","b1":null,"b2":null},"1925":{"from_node_id":"2077404","to_node_id":"2077403","b1":null,"b2":null},"1926":{"from_node_id":"2077404","to_node_id":"2077405","b1":{"x":8127.805702329879,"y":6695.692715261911},"b2":{"x":8266.753025239119,"y":6467.211644274764}},"1927":{"from_node_id":"2077404","to_node_id":"2077406","b1":{"x":8143.60965753719,"y":6970.796178301709},"b2":{"x":8461.257954828188,"y":7187.6304119144}},"1928":{"from_node_id":"2077402","to_node_id":"2077401","b1":{"x":8151.518352302084,"y":6336.866588430393},"b2":{"x":8159.192273449235,"y":5873.220726601908}},"1929":{"from_node_id":"2077402","to_node_id":"2077407","b1":{"x":8196.409792203809,"y":6058.492254314751},"b2":{"x":8395.372089197575,"y":6225.15617971816}}}},"2076163":{"name":"[acyl-carrier-protein] phosphodiesterase","bigg_id":"ACPpds","reversibility":false,"label_x":2885.386474609375,"label_y":3859.8713989257812,"gene_reaction_rule":"Mfl052","genes":[{"name":"acpD","notes":{"EC_number":"{&apos;PATRIC&apos;: &apos;1.7.1.6&apos;, &apos;COFACTOR&apos;: &apos;1.7.1.6&apos;}","Sequence":"MKKVLVINSSVSQLNNSDSLAMSNMFIEEYKKMNPNDEIINLDLNETKMSQKTLTRNNIAEYFNQEDSFDFIEQLKSVDKIVLNFSMVNWGIPAILKNYIDHITIANLTFTYKGSTDGNAIGLLSNIQDVQILATKGGTGTPNSAFTEYVKNIWEFLGAKVKSEIIINEMMDIPPYAEQSPIENLEKVKEQILKAAKNF"},"annotation":{"kegg.genes":"mfl:Mfl052","ncbigene":"2897815","ncbigi":"GI:50364867","ncbiprotein":"YP_053292.1","refseq":"YP_053292.1","sbo":"SBO:0000243","uniprot":"Q6F265"},"bigg_id":"Mfl052"}],"metabolites":[{"bigg_id":"pan4p_c","coefficient":1},{"bigg_id":"h2o_c","coefficient":-1},{"bigg_id":"ACP_c","coefficient":-1},{"bigg_id":"apoACP_c","coefficient":1},{"bigg_id":"h_c","coefficient":1}],"segments":{"1936":{"from_node_id":"2077416","to_node_id":"2077417","b1":null,"b2":null},"1937":{"from_node_id":"2077418","to_node_id":"2077417","b1":null,"b2":null},"1938":{"from_node_id":"2077418","to_node_id":"2077419","b1":{"x":2855.386474609375,"y":3905.8713989257812},"b2":{"x":2832.14697265625,"y":3953.1478881835938}},"1939":{"from_node_id":"2077416","to_node_id":"2077415","b1":{"x":2855.386474609375,"y":3797.8713989257812},"b2":{"x":2852.499964663306,"y":3751.3732332516583}},"1940":{"from_node_id":"2077416","to_node_id":"2077420","b1":{"x":2855.386474609375,"y":3793.8713989257812},"b2":{"x":2490.5389986945493,"y":3796.8839636774856}},"1941":{"from_node_id":"2077418","to_node_id":"2077421","b1":{"x":2855.386474609375,"y":3901.8713989257812},"b2":{"x":2856.5283203125,"y":4021.6033325195312}},"1942":{"from_node_id":"2077418","to_node_id":"2077422","b1":{"x":2855.386474609375,"y":3905.8713989257812},"b2":{"x":2875.244384765625,"y":3962.5584106445312}}}},"2076165":{"name":"acyl-carrier protein synthase","bigg_id":"ACPS1","reversibility":false,"label_x":2887.526123046875,"label_y":4275.071594238281,"gene_reaction_rule":"Mfl384","genes":[{"name":"acpS","notes":{"EC_number":"{&apos;PATRIC&apos;: &apos;2.7.8.7&apos;, &apos;DETECT&apos;: &apos;2.7.8.7&apos;, &apos;COFACTOR&apos;: &apos;2.7.8.7&apos;}","Sequence":"MIENIGIDIVENKRVNLRQNFLNKVLTKDELEKLSTLSSKKAKIEFVAGRWAVKESIIKTLKNNEVLPMSKINIGYLEKTPIILNKELTNILISISHEKKYSVGMAVKKND"},"annotation":{"kegg.genes":"mfl:Mfl384","ncbigene":"2898088","ncbigi":"GI:50365202","ncbiprotein":"YP_053627.1","refseq":"YP_053627.1","sbo":"SBO:0000243","uniprot":"Q6F180"},"bigg_id":"Mfl384"}],"metabolites":[{"bigg_id":"pap_c","coefficient":1},{"bigg_id":"ACP_c","coefficient":1},{"bigg_id":"coa_c","coefficient":-1},{"bigg_id":"h_c","coefficient":1},{"bigg_id":"apoACP_c","coefficient":-1}],"segments":{"1950":{"from_node_id":"2077430","to_node_id":"2077431","b1":null,"b2":null},"1951":{"from_node_id":"2077432","to_node_id":"2077431","b1":null,"b2":null},"1952":{"from_node_id":"2077432","to_node_id":"2077433","b1":{"x":2859.95458984375,"y":4323.500305175781},"b2":{"x":2880.95458984375,"y":4342.500305175781}},"1953":{"from_node_id":"2077432","to_node_id":"2077420","b1":{"x":2859.95458984375,"y":4319.500305175781},"b2":{"x":2504.7238497662465,"y":4264.812808428619}},"1954":{"from_node_id":"2077430","to_node_id":"2077435","b1":{"x":2859.95458984375,"y":4211.500305175781},"b2":{"x":2877.5283203125,"y":4182.222473144531}},"1955":{"from_node_id":"2077432","to_node_id":"2077436","b1":{"x":2859.95458984375,"y":4323.500305175781},"b2":{"x":2838.95458984375,"y":4342.500305175781}},"1956":{"from_node_id":"2077430","to_node_id":"2077421","b1":{"x":2859.95458984375,"y":4215.500305175781},"b2":{"x":2856.5283203125,"y":4126.603332519531}}}},"2076166":{"name":"3',5'-bisphosphate nucleotidase","bigg_id":"BPNT","reversibility":false,"label_x":3093.528564453125,"label_y":4308.503723144531,"gene_reaction_rule":"Mfl278","genes":[{"name":"relA or spoT","notes":{"EC_number":"{&apos;PATRIC&apos;: &apos;2.7.6.5,&apos;, &apos;COFACTOR&apos;: &apos;2.7.7.7&apos;}","Sequence":"MAGIILPRRTSKRASTNLNIVEIKDYITLENELKKYIKDRKALIKIKEAYLFAEKMHSEQKRKNGDPYIYHPLSTAYYLAQLQMGPKTIKAGLLHDVVEDTPVKIEEIEEKFGKEIASLVESVTKVSYFAEENREQIKSEYLRKLYISMAKDIRVIIIKIADRLHNMLTIENLPEEKQRVVAKETLTIYAAIAHRIGMKNAKSKLEDMAFKVLNPNDFTDIENLIEKGRESREDNIAKTIDDISFFLRKEKHIKIIDIFGREKTIYSIYRKMNVNGKQFEELHDLVAIRIIAKSTDDCYKILGYLHQKYLPLSGRFKDYIATPKNNVYQSLHTTLSNSKGMFFEVQIRTQQMDDVAETGAAAHWRYKEGEVVDIAKRQKQIDEQIDIFSRILDLTDQINEEENSKEKELENQLQKDVFGSMIYVLTPTQNVITLPYGATVLDFAYRIHTEIGEKTTGAKIDGIFSPINTVLESGQVVEIKTSSKQQPTHEWLKIATTSNAKNRIRKYLGNKLKEDNSFDEDRKELARKTENLINSYINQKEIKWKRKSQSEILEAVKKAGYANLEEFLINVGKGEISIVEATDKFFINHNFSKDEEALRSIQSKTINDRSLKNDIVIDGITNIKTSIASCCLPIPYEDVIGYVAKSGNGIKVHLKECYNLYTTEETKRLVQVQWNSAVAENSLYTTKLKYFATDRPNLLYDISRALSNLKATTINVKLGVDDKSLLVNGELTIKVKSSAQLNQIILTIKSIANIIDCERSVKSIK"},"annotation":{"kegg.genes":"mfl:Mfl278","ncbigene":"2897910","ncbigi":"GI:50365094","ncbiprotein":"YP_053519.1","refseq":"YP_053519.1","sbo":"SBO:0000243","uniprot":"Q6F1I8"},"bigg_id":"Mfl278"}],"metabolites":[{"bigg_id":"h2o_c","coefficient":-1},{"bigg_id":"pi_c","coefficient":1},{"bigg_id":"pap_c","coefficient":-1},{"bigg_id":"amp_c","coefficient":1}],"segments":{"1957":{"from_node_id":"2077437","to_node_id":"2077438","b1":null,"b2":null},"1958":{"from_node_id":"2077439","to_node_id":"2077438","b1":null,"b2":null},"1959":{"from_node_id":"2077437","to_node_id":"2077440","b1":{"x":3088.742919921875,"y":4375.216125488281},"b2":{"x":3069.742919921875,"y":4354.216125488281}},"1960":{"from_node_id":"2077439","to_node_id":"2077441","b1":{"x":3200.742919921875,"y":4375.216125488281},"b2":{"x":3219.742919921875,"y":4354.216125488281}},"1961":{"from_node_id":"2077437","to_node_id":"2077433","b1":{"x":3092.742919921875,"y":4375.216125488281},"b2":{"x":2952.45458984375,"y":4377.500305175781}},"1962":{"from_node_id":"2077439","to_node_id":"2077442","b1":{"x":3196.742919921875,"y":4375.216125488281},"b2":{"x":3377.002197265625,"y":4375.216125488281}}}},"2076175":{"name":"Cardiolipin Synthase","bigg_id":"CLPNSi","reversibility":false,"label_x":2573.49453612091,"label_y":3474.8973320415516,"gene_reaction_rule":"Mfl626","genes":[{"name":"Mfl626","notes":{"EC_number":"{}","Sequence":"MIMKKPFVATASLIAMFSIGGALYVAINLCLNFFIPTPLPFIFFISATHIVSMVWAIVVLCNRKRRIETRIRWAIFIIVIPFFGIMSYIFLGRVYKYNKNKNYLYNKNSVSVLQPKVQYDIENLKEIERLNPEFKRSFMMTFEQQREGIYANTEIEYLKSGNEYFSNLLNDIKNAKEYVMINCYIISEGEFLSKLTSLLVEKMSEGVRVYIIYDFLGSYGRFTTSKKRLIQEGANLIAYSPIHFPFLKWNANYRDHRKDISIDGQIGYLGGVNISDEYINKSGVFGFWNDSAIRINGEGVQEIEAIFQKDWNFYVTKKQKKIEKLEPKFGKAIRKRYTTDEFIQIVSDGPNHDRPICLELLLNLIHSAQNRIWLKSPYFIPPPEIINALCNAASTGLDVRILLPGRSDKFLLLEVSKQWTKKMFENGVKIYSMNDTFIHEKAYIFDEAISFTGSSNLDYRALFCDQQTMALIRSNNMNKKIEEKMIHDMDKSFEYKFMPNKDLPLWKRAIVKVYNIMAPLL"},"annotation":{"kegg.genes":"mfl:Mfl626","ncbigene":"2897834","ncbigi":"GI:50365442","ncbiprotein":"YP_053867.1","refseq":"YP_053867.1","sbo":"SBO:0000243","uniprot":"Q6F0J0"},"bigg_id":"Mfl626"}],"metabolites":[{"bigg_id":"pg_c","coefficient":-1},{"bigg_id":"cdpdag_c","coefficient":-1},{"bigg_id":"cmp_c","coefficient":1},{"bigg_id":"h_c","coefficient":1},{"bigg_id":"clpn_c","coefficient":1}],"segments":{"2015":{"from_node_id":"2077503","to_node_id":"2077504","b1":null,"b2":null},"2016":{"from_node_id":"2077505","to_node_id":"2077504","b1":null,"b2":null},"2017":{"from_node_id":"2077503","to_node_id":"2077502","b1":{"x":2605.2284631971106,"y":3410.6656086252488},"b2":{"x":2514.869929772921,"y":3405.3370248871724}},"2018":{"from_node_id":"2077503","to_node_id":"2077506","b1":{"x":2601.2291423832608,"y":3410.7393177013982},"b2":{"x":2581.8453958676855,"y":3390.093001540399}},"2019":{"from_node_id":"2077505","to_node_id":"2077507","b1":{"x":2713.210125171057,"y":3408.6754635692014},"b2":{"x":2731.819926387059,"y":3387.328911184779}},"2020":{"from_node_id":"2077505","to_node_id":"2077508","b1":{"x":2713.210125171057,"y":3408.6754635692014},"b2":{"x":2732.5938716866326,"y":3429.3217797302023}},"2021":{"from_node_id":"2077505","to_node_id":"2077509","b1":{"x":2709.210804357207,"y":3408.749172645352},"b2":{"x":2889.2260278335016,"y":3407.609950654147}}}},"2076191":{"name":"dihydroxyacetone kinase","bigg_id":"DHAK","reversibility":false,"label_x":3432.31787109375,"label_y":2607.2816162109375,"gene_reaction_rule":"Mfl229","genes":[{"name":"Mfl229","notes":{"EC_number":"{}","Sequence":"MEKLILIKDSMTSAVNNLYNNYPHIDKLNVFPVPDGDTGTNMNLTATNGYNDVKDIEFKTIGEFLNAFSRGLIMGARGNSGVIFSQIIKGLAKGMNDASELSAAEWKKGFAESKIIAYRAVMKPVEGTILTVIREVAEQSALLPDDMEIKEFWNKIILIANEALENTPNLLQALKDVGVVDSGAYGLVKFLEGMNSVFQSNKIIAKTDKLEINEGGNIEMEIEAEFGYCTEGIVMLNEEWINKLQTSAIRDQLQIYGNTSIVVVIDEDILKVHTHALSPGQVLMFLQQYGDFKTIKVDNMNLQADKQVKGNEASGWQETTSIKLERKLNNDYATIAVVSSPEMKKYFEKELGIDIAIDGGSKMNPSTNDFLKAIEEVDAKAVYLMPNNGNVLLAAKQAEKEETKSKIIVIPTKTIQQGMTAALSFDPSATTMKNTKAITSAIKNVISFQVSQAAKDSVVNGIKIKKDQQMAIVDGKIVGTANDIGILFEKQLSRYITNKTEIITIFIGQDASAKSVSQLRKFLDENFDVEYEIIEGGQKVYSFIIAVE"},"annotation":{"kegg.genes":"mfl:Mfl229","ncbigene":"2897826","ncbigi":"GI:50365045","ncbiprotein":"YP_053470.1","refseq":"YP_053470.1","sbo":"SBO:0000243","uniprot":"Q6F1N7"},"bigg_id":"Mfl229"}],"metabolites":[{"bigg_id":"dha_c","coefficient":-1},{"bigg_id":"dhap_c","coefficient":1},{"bigg_id":"adp_c","coefficient":1},{"bigg_id":"atp_c","coefficient":-1},{"bigg_id":"h_c","coefficient":1}],"segments":{"2124":{"from_node_id":"2077615","to_node_id":"2077616","b1":null,"b2":null},"2125":{"from_node_id":"2077617","to_node_id":"2077616","b1":null,"b2":null},"2126":{"from_node_id":"2077615","to_node_id":"2077614","b1":{"x":3402.31787109375,"y":2545.2816162109375},"b2":{"x":3402.31787109375,"y":2499.7816162109375}},"2127":{"from_node_id":"2077617","to_node_id":"2075355","b1":{"x":3402.31787109375,"y":2649.2816162109375},"b2":{"x":3406.12890625,"y":2776.7166748046875}},"2128":{"from_node_id":"2077617","to_node_id":"2077619","b1":{"x":3402.31787109375,"y":2653.2816162109375},"b2":{"x":3423.31787109375,"y":2672.2816162109375}},"2129":{"from_node_id":"2077615","to_node_id":"2077620","b1":{"x":3402.31787109375,"y":2541.2816162109375},"b2":{"x":3423.31787109375,"y":2522.2816162109375}},"2130":{"from_node_id":"2077617","to_node_id":"2077621","b1":{"x":3402.31787109375,"y":2653.2816162109375},"b2":{"x":3381.31787109375,"y":2672.2816162109375}}}},"2076193":{"name":"FMN adenylyltransferase","bigg_id":"FMNAT","reversibility":false,"label_x":6423.53128765517,"label_y":6169.419580090711,"gene_reaction_rule":"Mfl283 and Mfl334","genes":[{"name":"Mfl283","notes":{"EC_number":"{&apos;PATRIC&apos;: &apos;2.7.1.26&apos;, &apos;COFACTOR&apos;: &apos;2.7.7.39&apos;}","Sequence":"MQAWRFKYLMKVFKTDINSIIQNERETCATIGMFDALHKYHKLIIEKTQTIAQENNLESIIITFDHKPTKGTETLLNENKKINYINENFQIDKMIILQVNNDLINTSKEQFVKILKNKFKVIKLVEGSDFRFGFEKSGDVEYLKNSFGEKNVFIYERDKNISTSKIKKLVKENKIAEIDDELEVDINLL"},"annotation":{"kegg.genes":"mfl:Mfl283","ncbigene":"2897964","ncbigi":"GI:50365099","ncbiprotein":"YP_053524.1","refseq":"YP_053524.1","sbo":"SBO:0000243","uniprot":"Q6F1I3"},"bigg_id":"Mfl283"},{"name":"yaaC","notes":{"EC_number":"{&apos;PATRIC&apos;: &apos;2.7.1.26&apos;, &apos;COFACTOR&apos;: &apos;2.4.1.115&apos;}","Sequence":"MTIHYNEMLMMLWNLPQTVAVFAEFDKWDENETNLIKKAKENNLKVILIQKEISNFKNIIPNKGIEQKAKDLDCELVLWHSFNQEYNYERIKQDLNIQKVYLFDNNSDLAKIETAFEDKTIIKYDEKLNNDIKKSEEFLKLGKIQEYKNLNGFNFGFKGFVEHGNHIGRTINYPTANIIINDELILKEAVYLTTTKLPNDEKAYPSISAYWTNKNGVNVFESHILDFDQDIYGWGIDVEIIDFIRESIKVNNLDELKDLLNQDKAYAIKHFKGE"},"annotation":{"kegg.genes":"mfl:Mfl334","ncbigene":"2897657","ncbigi":"GI:50365150","ncbiprotein":"YP_053575.1","refseq":"YP_053575.1","sbo":"SBO:0000243","uniprot":"Q6F1D2"},"bigg_id":"Mfl334"}],"metabolites":[{"bigg_id":"ppi_c","coefficient":1},{"bigg_id":"fmn_c","coefficient":-1},{"bigg_id":"fad_c","coefficient":1},{"bigg_id":"atp_c","coefficient":-1},{"bigg_id":"h_c","coefficient":-1}],"segments":{"2136":{"from_node_id":"2077628","to_node_id":"2077629","b1":null,"b2":null},"2137":{"from_node_id":"2077630","to_node_id":"2077629","b1":null,"b2":null},"2138":{"from_node_id":"2077630","to_node_id":"2077631","b1":{"x":6393.317573542895,"y":6103.419987893281},"b2":{"x":6372.245216323621,"y":6084.500269046975}},"2139":{"from_node_id":"2077628","to_node_id":"2077627","b1":{"x":6393.7297364737115,"y":6211.419201416894},"b2":{"x":6393.903379189935,"y":6256.918870077307}},"2140":{"from_node_id":"2077630","to_node_id":"2077632","b1":{"x":6393.332838836627,"y":6107.419958764529},"b2":{"x":6386.387998834298,"y":6035.2678365088605}},"2141":{"from_node_id":"2077628","to_node_id":"2077633","b1":{"x":6393.745001767445,"y":6215.419172288139},"b2":{"x":6372.8176648386425,"y":6234.499176718656}},"2142":{"from_node_id":"2077628","to_node_id":"2077634","b1":{"x":6393.745001767445,"y":6215.419172288139},"b2":{"x":6416.978003517963,"y":6233.2583247282}}}},"2076194":{"name":"riboflavin kinase","bigg_id":"RBFK","reversibility":false,"label_x":6424.676184685214,"label_y":6469.417395434076,"gene_reaction_rule":"Mfl283 and Mfl334","genes":[{"name":"Mfl283","notes":{"EC_number":"{&apos;PATRIC&apos;: &apos;2.7.1.26&apos;, &apos;COFACTOR&apos;: &apos;2.7.7.39&apos;}","Sequence":"MQAWRFKYLMKVFKTDINSIIQNERETCATIGMFDALHKYHKLIIEKTQTIAQENNLESIIITFDHKPTKGTETLLNENKKINYINENFQIDKMIILQVNNDLINTSKEQFVKILKNKFKVIKLVEGSDFRFGFEKSGDVEYLKNSFGEKNVFIYERDKNISTSKIKKLVKENKIAEIDDELEVDINLL"},"annotation":{"kegg.genes":"mfl:Mfl283","ncbigene":"2897964","ncbigi":"GI:50365099","ncbiprotein":"YP_053524.1","refseq":"YP_053524.1","sbo":"SBO:0000243","uniprot":"Q6F1I3"},"bigg_id":"Mfl283"},{"name":"yaaC","notes":{"EC_number":"{&apos;PATRIC&apos;: &apos;2.7.1.26&apos;, &apos;COFACTOR&apos;: &apos;2.4.1.115&apos;}","Sequence":"MTIHYNEMLMMLWNLPQTVAVFAEFDKWDENETNLIKKAKENNLKVILIQKEISNFKNIIPNKGIEQKAKDLDCELVLWHSFNQEYNYERIKQDLNIQKVYLFDNNSDLAKIETAFEDKTIIKYDEKLNNDIKKSEEFLKLGKIQEYKNLNGFNFGFKGFVEHGNHIGRTINYPTANIIINDELILKEAVYLTTTKLPNDEKAYPSISAYWTNKNGVNVFESHILDFDQDIYGWGIDVEIIDFIRESIKVNNLDELKDLLNQDKAYAIKHFKGE"},"annotation":{"kegg.genes":"mfl:Mfl334","ncbigene":"2897657","ncbigi":"GI:50365150","ncbiprotein":"YP_053575.1","refseq":"YP_053575.1","sbo":"SBO:0000243","uniprot":"Q6F1D2"},"bigg_id":"Mfl334"}],"metabolites":[{"bigg_id":"h_c","coefficient":1},{"bigg_id":"fmn_c","coefficient":1},{"bigg_id":"adp_c","coefficient":1},{"bigg_id":"atp_c","coefficient":-1},{"bigg_id":"ribflv_c","coefficient":-1}],"segments":{"2143":{"from_node_id":"2077635","to_node_id":"2077636","b1":null,"b2":null},"2144":{"from_node_id":"2077637","to_node_id":"2077636","b1":null,"b2":null},"2145":{"from_node_id":"2077637","to_node_id":"2077638","b1":{"x":6394.462470572934,"y":6403.417803236649},"b2":{"x":6415.389807501738,"y":6384.337798806131}},"2146":{"from_node_id":"2077637","to_node_id":"2077627","b1":{"x":6394.477735866674,"y":6407.417774107891},"b2":{"x":6394.3040931504465,"y":6361.918105447482}},"2147":{"from_node_id":"2077637","to_node_id":"2077639","b1":{"x":6394.462470572934,"y":6403.417803236649},"b2":{"x":6371.228980541168,"y":6383.417517984088}},"2148":{"from_node_id":"2077635","to_node_id":"2077640","b1":{"x":6394.889898797484,"y":6515.416987631503},"b2":{"x":6424.605810704262,"y":6540.81864007156}},"2149":{"from_node_id":"2077635","to_node_id":"2077641","b1":{"x":6394.874633503752,"y":6511.417016760255},"b2":{"x":6395.019188866152,"y":6549.29491475237}}}},"2076195":{"name":"Putative dihydropteridine reductase, bounds at 0","bigg_id":"DHPTDNR","reversibility":true,"label_x":4537.686279296875,"label_y":5130.072998046875,"gene_reaction_rule":"Mfl289","genes":[{"name":"Mfl289","notes":{"EC_number":"{&apos;PATRIC&apos;: &apos;1.5.1.34&apos;, &apos;COFACTOR&apos;: &apos;1.6.6.-&apos;}","Sequence":"MKNLAELMTQRRSARDFDVNYEIPEADFNDIIQAMRMSPSSYGILGQRLLVVNRGEMRQKLVPFFYNQLNYVNASKFIIVLGVNHKGLQEVTNHSLDLRFKGNPEGRSTYGANINKNLFGGNLSDQQLDNYSSQQTYITTGIATAVAASLNVDTCMIGGFNAKGLAEFLIQEGLMHDYETPFITMAFGKSTKISGEKLRSELKDFVKEI"},"annotation":{"kegg.genes":"mfl:Mfl289","ncbigene":"2898090","ncbigi":"GI:50365105","ncbiprotein":"YP_053530.1","refseq":"YP_053530.1","sbo":"SBO:0000243","uniprot":"Q6F1H7"},"bigg_id":"Mfl289"}],"metabolites":[{"bigg_id":"dhptdn_c","coefficient":-1},{"bigg_id":"thptdn_c","coefficient":1},{"bigg_id":"nadp_c","coefficient":1},{"bigg_id":"nadph_c","coefficient":-1},{"bigg_id":"h_c","coefficient":-3}],"segments":{"2150":{"from_node_id":"2077643","to_node_id":"2077644","b1":null,"b2":null},"2151":{"from_node_id":"2077645","to_node_id":"2077644","b1":null,"b2":null},"2152":{"from_node_id":"2077643","to_node_id":"2077642","b1":{"x":4507.686279296875,"y":5068.072998046875},"b2":{"x":4507.686279296875,"y":5022.572998046875}},"2153":{"from_node_id":"2077645","to_node_id":"2077646","b1":{"x":4507.686279296875,"y":5172.072998046875},"b2":{"x":4507.686279296875,"y":5217.572998046875}},"2154":{"from_node_id":"2077645","to_node_id":"2077647","b1":{"x":4507.686279296875,"y":5176.072998046875},"b2":{"x":4528.686279296875,"y":5195.072998046875}},"2155":{"from_node_id":"2077643","to_node_id":"2077648","b1":{"x":4507.686279296875,"y":5064.072998046875},"b2":{"x":4528.686279296875,"y":5045.072998046875}},"2156":{"from_node_id":"2077643","to_node_id":"2077649","b1":{"x":4507.686279296875,"y":5064.072998046875},"b2":{"x":4486.686279296875,"y":5045.072998046875}}}},"2076196":{"name":"dephospho-CoA kinase","bigg_id":"DPCOAK","reversibility":false,"label_x":4863.73633459705,"label_y":6583.409926234474,"gene_reaction_rule":"Mfl281","genes":[{"name":"Mfl281","notes":{"EC_number":"{&apos;PATRIC&apos;: &apos;2.7.1.24&apos;, &apos;COFACTOR&apos;: &apos;2.7.1.24&apos;}","Sequence":"MIIGVYGTIGAGKTTISNKIKKLKFKVINADKISKDVLNSRDIEKQIKDAFPNAFIENNLNRAKLRKIISEDQNCLNKLNSIVWPEIKNQISLLIQTNPGNIVIDAALLPELGLEVDKYIRVKANLLTTLLRVKKRDKKPFKETYSIYKQQKQRIKKYDLNNEVIIINDIWTKSITYKQLHKKIFK"},"annotation":{"kegg.genes":"mfl:Mfl281","ncbigene":"2897746","ncbigi":"GI:50365097","ncbiprotein":"YP_053522.1","refseq":"YP_053522.1","sbo":"SBO:0000243","uniprot":"Q6F1I5"},"bigg_id":"Mfl281"}],"metabolites":[{"bigg_id":"dpcoa_c","coefficient":-1},{"bigg_id":"coa_c","coefficient":1},{"bigg_id":"adp_c","coefficient":1},{"bigg_id":"atp_c","coefficient":-1},{"bigg_id":"h_c","coefficient":1}],"segments":{"2157":{"from_node_id":"2077651","to_node_id":"2077652","b1":null,"b2":null},"2158":{"from_node_id":"2077653","to_node_id":"2077652","b1":null,"b2":null},"2159":{"from_node_id":"2077651","to_node_id":"2077650","b1":{"x":4906.1741962665,"y":6487.612036571248},"b2":{"x":4860.674299104225,"y":6487.708774473346}},"2160":{"from_node_id":"2077653","to_node_id":"2077654","b1":{"x":5010.173961208868,"y":6487.390921366457},"b2":{"x":5055.673858371141,"y":6487.294183464359}},"2161":{"from_node_id":"2077653","to_node_id":"2077655","b1":{"x":5014.173952168179,"y":6487.382416935508},"b2":{"x":5033.1292609624525,"y":6466.342068352035}},"2162":{"from_node_id":"2077651","to_node_id":"2077656","b1":{"x":4902.174205307176,"y":6487.620541002209},"b2":{"x":4883.129599987893,"y":6466.660984512791}},"2163":{"from_node_id":"2077653","to_node_id":"2077657","b1":{"x":5014.173952168179,"y":6487.382416935508},"b2":{"x":5025.625589260568,"y":6506.569074489064}}}},"2076201":{"name":"Lipoyl-adenylate protein ligase","bigg_id":"LIPAMPL","reversibility":false,"label_x":5523.565113622586,"label_y":6184.160751277141,"gene_reaction_rule":"Mfl038","genes":[{"name":"lplA","notes":{"EC_number":"{&apos;DETECT&apos;: &apos;2.7.7.63&apos;, &apos;COFACTOR&apos;: &apos;2.7.7.63&apos;}","Sequence":"MINLFISKSNDPAYNLAVEEYLTYHYQTKDPILYIWQNSNTIVVGRNQNTYAEINIAEAMKDEVKIIRRNTGGGTVFHDMGNVCYSLIVNNDKNSQSNFEIALQPIIQYLRSEGLNANFSGRNDIEIDGYKISGNAQLKTNNKILQHGTLLFDVELPRILKYLNVDPEKIKHQKVKSKPARVANIKALLEGINKNIELTDFINNIINSYTKNEETKWIEFSETDELAINKCFEEKYQSRDWTFAKNENFEISNKKYLESKGLTEIKINVDKGKIQNIKIYGDFLGYIGTEALEFSLLNVNYDYHSVKNILDKFALKEIFGDNFEAEDILNLIFN"},"annotation":{"kegg.genes":"mfl:Mfl038","ncbigene":"2898104","ncbigi":"GI:50364853","ncbiprotein":"YP_053278.1","refseq":"YP_053278.1","sbo":"SBO:0000243","uniprot":"Q6F279"},"bigg_id":"Mfl038"}],"metabolites":[{"bigg_id":"amp_c","coefficient":1},{"bigg_id":"lipopb_c","coefficient":1},{"bigg_id":"lipoamp_c","coefficient":-1}],"segments":{"2189":{"from_node_id":"2077685","to_node_id":"2077686","b1":null,"b2":null},"2190":{"from_node_id":"2077687","to_node_id":"2077686","b1":null,"b2":null},"2191":{"from_node_id":"2077687","to_node_id":"2077688","b1":{"x":5497.501802366845,"y":6089.4368655157095},"b2":{"x":5476.688574771883,"y":6070.23245047436}},"2192":{"from_node_id":"2077687","to_node_id":"2077689","b1":{"x":5497.462693181983,"y":6093.4366743201035},"b2":{"x":5497.90756015974,"y":6047.938849170184}},"2193":{"from_node_id":"2077685","to_node_id":"2077684","b1":{"x":5496.445854375688,"y":6197.431703234184},"b2":{"x":5496.000987397926,"y":6242.929528384097}}}},"2076202":{"name":"Lipoate-ATP adenylate transferase","bigg_id":"LIPATPT","reversibility":false,"label_x":5521.713956008255,"label_y":6477.734302231239,"gene_reaction_rule":"Mfl038","genes":[{"name":"lplA","notes":{"EC_number":"{&apos;DETECT&apos;: &apos;2.7.7.63&apos;, &apos;COFACTOR&apos;: &apos;2.7.7.63&apos;}","Sequence":"MINLFISKSNDPAYNLAVEEYLTYHYQTKDPILYIWQNSNTIVVGRNQNTYAEINIAEAMKDEVKIIRRNTGGGTVFHDMGNVCYSLIVNNDKNSQSNFEIALQPIIQYLRSEGLNANFSGRNDIEIDGYKISGNAQLKTNNKILQHGTLLFDVELPRILKYLNVDPEKIKHQKVKSKPARVANIKALLEGINKNIELTDFINNIINSYTKNEETKWIEFSETDELAINKCFEEKYQSRDWTFAKNENFEISNKKYLESKGLTEIKINVDKGKIQNIKIYGDFLGYIGTEALEFSLLNVNYDYHSVKNILDKFALKEIFGDNFEAEDILNLIFN"},"annotation":{"kegg.genes":"mfl:Mfl038","ncbigene":"2898104","ncbigi":"GI:50364853","ncbiprotein":"YP_053278.1","refseq":"YP_053278.1","sbo":"SBO:0000243","uniprot":"Q6F279"},"bigg_id":"Mfl038"}],"metabolites":[{"bigg_id":"ppi_c","coefficient":1},{"bigg_id":"lipoate_c","coefficient":-1},{"bigg_id":"atp_c","coefficient":-1},{"bigg_id":"lipoamp_c","coefficient":1}],"segments":{"2194":{"from_node_id":"2077690","to_node_id":"2077691","b1":null,"b2":null},"2195":{"from_node_id":"2077692","to_node_id":"2077691","b1":null,"b2":null},"2196":{"from_node_id":"2077692","to_node_id":"2077693","b1":{"x":5494.568613502512,"y":6389.422525844809},"b2":{"x":5515.753378353621,"y":6370.628757244473}},"2197":{"from_node_id":"2077690","to_node_id":"2077694","b1":{"x":5493.512665511355,"y":6497.4173635632815},"b2":{"x":5493.067798533593,"y":6542.915188713195}},"2198":{"from_node_id":"2077690","to_node_id":"2077695","b1":{"x":5493.473556326499,"y":6501.417172367668},"b2":{"x":5514.286783921454,"y":6520.621587409018}},"2199":{"from_node_id":"2077692","to_node_id":"2077684","b1":{"x":5494.52950431765,"y":6393.422334649198},"b2":{"x":5494.974371295413,"y":6347.924509499283}}}},"2076220":{"name":"NAD kinase","bigg_id":"NADK","reversibility":false,"label_x":7332.28240569439,"label_y":6092.677832674432,"gene_reaction_rule":"Mfl193","genes":[{"name":"ppnK","notes":{"EC_number":"{&apos;PATRIC&apos;: &apos;2.7.1.23&apos;, &apos;COFACTOR&apos;: &apos;2.7.1.23&apos;}","Sequence":"MKYSIVKNDYNESKKMSDELSDLLVSKKWIEDNKNPNCIFVIGGDGTFLKAAEIFNNILDDVIFVPIKSGGIGFYTNHNRISDIQEILNNIEKQKPIEISVLEANDYKVINEIKIINNLRPLEADVMIDGELLETFKGTGLVFSTSGGSTGFAKSHNGAVIIDENNIFQMLEIAPVSNNNFRTLSAPVIFSRKHKVEVIIKKPNDVEIIVDSKKCKLPENNLIKIQMGEKNIKLISKNSEKLTKTKILNSIFTTNKSYN"},"annotation":{"kegg.genes":"mfl:Mfl193","ncbigene":"2897697","ncbigi":"GI:50365009","ncbiprotein":"YP_053434.1","refseq":"YP_053434.1","sbo":"SBO:0000243","uniprot":"Q6F1S3"},"bigg_id":"Mfl193"}],"metabolites":[{"bigg_id":"nad_c","coefficient":-1},{"bigg_id":"nadp_c","coefficient":1},{"bigg_id":"adp_c","coefficient":1},{"bigg_id":"atp_c","coefficient":-1},{"bigg_id":"h_c","coefficient":1}],"segments":{"2320":{"from_node_id":"2077821","to_node_id":"2077822","b1":null,"b2":null},"2321":{"from_node_id":"2077823","to_node_id":"2077822","b1":null,"b2":null},"2322":{"from_node_id":"2077821","to_node_id":"2077820","b1":{"x":7301.500177489276,"y":6134.671948870739},"b2":{"x":7303.168755153557,"y":6283.705374761256}},"2323":{"from_node_id":"2077823","to_node_id":"2077824","b1":{"x":7303.064633899505,"y":6030.683716478121},"b2":{"x":7299.043028891475,"y":5886.355856993856}},"2324":{"from_node_id":"2077823","to_node_id":"2077825","b1":{"x":7303.124805299893,"y":6026.684169078409},"b2":{"x":7230.643464353256,"y":5929.7166104839425}},"2325":{"from_node_id":"2077821","to_node_id":"2077826","b1":{"x":7301.440006088883,"y":6138.671496270456},"b2":{"x":7280.156568088505,"y":6157.353446567038}},"2326":{"from_node_id":"2077823","to_node_id":"2077827","b1":{"x":7303.124805299893,"y":6026.684169078409},"b2":{"x":7362.0591222065195,"y":5920.935324250572}}}},"2076262":{"name":"xanthine reversible transport","bigg_id":"XANt","reversibility":true,"label_x":12103.93603515625,"label_y":3185.337158203125,"gene_reaction_rule":"Mfl413 or Mfl658","genes":[{"name":"Mfl413","notes":{"EC_number":"{}","Sequence":"MDNKSLKQTQVENESELFINETPEQTAQRNKEAFVFSNNKAIRSIEKYFKFDTLGAIMKKEIIGGITTFLSLMYILTVNPGLVSGTPSINTGAGNMNYFGIFFATALVSGICCIIMGLFANIPVAMSTSMGMNALVSVNIGISGGLGFEGAMIVTMLSSVVFVTVSLTPLRSFIIKSIPKGIVLAIGIGIGLFIAYVGISSMGWLAQENGIPMASVATLKDNYLPIILGSITLLLILFLAFKKIPGAVAIAILSMSVIAIILASTLPSDSKAISLLGSADLRKWEGWNYDFDGFAWNWTSTFKAFGNAKIWTSPVTYISIFVVMLINFFDATGTMAAFTHQLDQKTNQHKEISQKALVIDSMGTMMASVTGTTPLGVFAESAAGIEQGAKTGLAAVVNGILFLLAIIMFPIFKLIPQPITSAACVYIGIMMIKEAAHVEWDKPEFLVPTFLSILFMIATYEIANGVAMAFIGYSFMMMITAKAKKVHPAVYCLSFLFIIYFIAFAFIQI"},"annotation":{"kegg.genes":"mfl:Mfl413","ncbigene":"2898177","ncbigi":"GI:50365231","ncbiprotein":"YP_053656.1","refseq":"YP_053656.1","sbo":"SBO:0000243","uniprot":"Q6F151"},"bigg_id":"Mfl413"},{"name":"Mfl658","notes":{"EC_number":{},"Sequence":"MKELKQEEIGLALEPREKPKSYGQWFIFSIQHVFAMFGSTVLVPIIINGLAKEVVMTSSMALFCSGVGTLIYIALTKAKVPMYLGSSFAYMTAIGMNYQAYGNSVFVAIMVAGLIYILFGILVYYLGTGFIEKIFPVIVIGPLIMIIGLSAAPSALANAGITSAKSWSDSAKGYAQWIAALIAVFTFMVTIIVTLKAKGIAKVIPVMIGILSGFVLSLIIHFSMKNSTLIDTTKITDVSQWEWYPSFKPLWKQEAKNILPAILAISPLAIIAMAEHIGDHIAMGYITKKDFVKDPGIHRTLIADGVSIVFDGLVGGPPNTTYGENTAVIGMTKVASVWVTGGAAVIAIILSFVAPVNQTISMLPEPVMGGVGMIMFGFISINGVRIMITSKTDFMNMRNVFISATVLVIGVVLSVLGEGIDIGSFNLPGLGLAAFIGIILNLILPTKLNEGFMCIEWIKSKFKK"},"bigg_id":"Mfl658"}],"metabolites":[{"bigg_id":"xan_e","coefficient":-1},{"bigg_id":"xan_c","coefficient":1}],"segments":{"2610":{"from_node_id":"2078117","to_node_id":"2078118","b1":null,"b2":null},"2611":{"from_node_id":"2078119","to_node_id":"2078118","b1":null,"b2":null},"2612":{"from_node_id":"2078117","to_node_id":"2078116","b1":{"x":12073.93603515625,"y":3123.337158203125},"b2":{"x":12073.93603515625,"y":3077.837158203125}},"2613":{"from_node_id":"2078119","to_node_id":"2078120","b1":{"x":12073.93603515625,"y":3227.337158203125},"b2":{"x":12073.93603515625,"y":3272.837158203125}}}},"2076263":{"name":"purine-nucleoside phosphorylase (Xanthosine)","bigg_id":"PUNP7","reversibility":true,"label_x":12103.93603515625,"label_y":3485.337158203125,"gene_reaction_rule":"Mfl665","genes":[{"name":"deoD","notes":{"EC_number":"{&apos;PATRIC&apos;: &apos;2.4.2.1&apos;, &apos;COFACTOR&apos;: &apos;2.4.2.1&apos;}","Sequence":"MTPHISAKKEDIAKTVLMPGDPLRAKKIAETYLENVKLVNEVRNMFMYTGTYKGIQVTIAGSGMGCPSIGIYSYELFNFYNVENIIRIGSAGSYKEEIKVYDVYNVKEAYGDSNYAKLAANIDDKVIKAGDKLYSLIEKIAKDKKIKTLTGRAHSADVFYRHDDITEFVKENNLDVVEMESVALFANAIKAKKQAACLLTISDNLVTKEVTTAEERQNNFMQMVEIALDAAVESN"},"annotation":{"kegg.genes":"mfl:Mfl665","ncbigene":"2897770","ncbigi":"GI:50365480","ncbiprotein":"YP_053905.1","refseq":"YP_053905.1","sbo":"SBO:0000243","uniprot":"Q6F0F2"},"bigg_id":"Mfl665"}],"metabolites":[{"bigg_id":"pi_c","coefficient":-1},{"bigg_id":"r1p_c","coefficient":1},{"bigg_id":"xan_c","coefficient":1},{"bigg_id":"xtsn_c","coefficient":-1}],"segments":{"2614":{"from_node_id":"2078121","to_node_id":"2078122","b1":null,"b2":null},"2615":{"from_node_id":"2078123","to_node_id":"2078122","b1":null,"b2":null},"2616":{"from_node_id":"2078121","to_node_id":"2078124","b1":{"x":12073.93603515625,"y":3531.337158203125},"b2":{"x":12094.93603515625,"y":3550.337158203125}},"2617":{"from_node_id":"2078123","to_node_id":"2078125","b1":{"x":12073.93603515625,"y":3419.337158203125},"b2":{"x":12094.93603515625,"y":3400.337158203125}},"2618":{"from_node_id":"2078123","to_node_id":"2078120","b1":{"x":12073.93603515625,"y":3423.337158203125},"b2":{"x":12073.93603515625,"y":3377.837158203125}},"2619":{"from_node_id":"2078121","to_node_id":"2078126","b1":{"x":12073.93603515625,"y":3527.337158203125},"b2":{"x":12073.93603515625,"y":3572.837158203125}}}},"2076312":{"name":"nicotinate-nucleotide adenylyltransferase","bigg_id":"NNATr","reversibility":true,"label_x":6948.874314494282,"label_y":6276.068156483548,"gene_reaction_rule":"Mfl373","genes":[{"name":"nadD","notes":{"EC_number":"{&apos;PATRIC&apos;: &apos;2.7.7.18&apos;, &apos;RefSeq&apos;: &apos;2.7.7.18&apos;, &apos;DETECT&apos;: &apos;2.7.7.18&apos;}","Sequence":"MKNNKKIALFGGSFDPVHTDHFNMAKTCHDKLGYEEVWIIPTFLNPFKSSTKTSNEERLNLLNLIFEDENYIKINQFEMNNQRVTTTFETVSHFKKMYPEYDFSFVIGSDNLDRLEEWNNFDELINLVNFIVFERTNEYKKDVAIKYSLPIYHFDNNFLSSTKIRNLEELNLLTPKVNDYINYHLLYLQTRMKPFMDEERYQHCLNVGDMAAKLAEINNIDPQQAKVAGTLHDITKRWSEEKQALYINKYEKALLVEPKPVWHSYTGAFHLKYDWLIRDEEIINAVYNHTVGCENMSTLDMIVFCADKISSERDYKDVEYYREECFKNLKNGFIKLLINQYEVAIKTHGIDSIGDKLLKTYNFYVKGEK"},"annotation":{"kegg.genes":"mfl:Mfl373","ncbigene":"2897628","ncbigi":"GI:50365191","ncbiprotein":"YP_053616.1","refseq":"YP_053616.1","sbo":"SBO:0000243","uniprot":"Q6F191"},"bigg_id":"Mfl373"}],"metabolites":[{"bigg_id":"nicrnt_c","coefficient":-1},{"bigg_id":"dnad_c","coefficient":1},{"bigg_id":"ppi_c","coefficient":1},{"bigg_id":"h_c","coefficient":-1},{"bigg_id":"atp_c","coefficient":-1}],"segments":{"2821":{"from_node_id":"2078349","to_node_id":"2078350","b1":null,"b2":null},"2822":{"from_node_id":"2078351","to_node_id":"2078350","b1":null,"b2":null},"2823":{"from_node_id":"2078349","to_node_id":"2078345","b1":{"x":6918.092086289171,"y":6318.062272679853},"b2":{"x":6917.407636609695,"y":6363.557124351623}},"2824":{"from_node_id":"2078351","to_node_id":"2078352","b1":{"x":6919.656542699392,"y":6214.074040287238},"b2":{"x":6920.340992378864,"y":6168.57918861547}},"2825":{"from_node_id":"2078351","to_node_id":"2078353","b1":{"x":6919.716714099788,"y":6210.074492887526},"b2":{"x":6899.004904403146,"y":6190.760742886808}},"2826":{"from_node_id":"2078349","to_node_id":"2078354","b1":{"x":6918.031914888777,"y":6322.061820079575},"b2":{"x":6896.748476888401,"y":6340.743770376159}},"2827":{"from_node_id":"2078349","to_node_id":"2078355","b1":{"x":6918.031914888777,"y":6322.061820079575},"b2":{"x":6938.743724585418,"y":6341.375570080286}}}},"2076313":{"name":"NAD synthase (nh3)","bigg_id":"NADS1","reversibility":false,"label_x":6953.387169523771,"label_y":5976.102101504854,"gene_reaction_rule":"Mfl521","genes":[{"name":"outB","notes":{"EC_number":"{&apos;PATRIC&apos;: &apos;6.3.1.5&apos;, &apos;DETECT&apos;: &apos;6.3.1.5&apos;, &apos;COFACTOR&apos;: &apos;6.3.1.5&apos;}","Sequence":"MELKEYLDYLVEFIKETVKKANAKGVVIGISGGIDSAVVACLAKKAFPNDYTAVWMPIESSDEDYKCKQELIDQCGIKAIDVELKETFLSFKKAIKDSTTPEHKLAIANAKARLRMTTLYTVAQTNSYLVLGTDNLDEWHIGYFTKFGDGGVDMVPLVHLLKREVREAARILGVPTSIINRAPTASLWEDQTDESELGITYDQIDAYLAGEINDENVKSRVDHLHKISEHKRNGAVAPKEFKRK"},"annotation":{"kegg.genes":"mfl:Mfl521","ncbigene":"2898091","ncbigi":"GI:50365338","ncbiprotein":"YP_053763.1","refseq":"YP_053763.1","sbo":"SBO:0000243","uniprot":"Q6F0U4"},"bigg_id":"Mfl521"}],"metabolites":[{"bigg_id":"dnad_c","coefficient":-1},{"bigg_id":"atp_c","coefficient":-1},{"bigg_id":"ppi_c","coefficient":1},{"bigg_id":"amp_c","coefficient":1},{"bigg_id":"nad_c","coefficient":1},{"bigg_id":"nh4_c","coefficient":-1},{"bigg_id":"h_c","coefficient":1}],"segments":{"2828":{"from_node_id":"2078356","to_node_id":"2078357","b1":null,"b2":null},"2829":{"from_node_id":"2078358","to_node_id":"2078357","b1":null,"b2":null},"2830":{"from_node_id":"2078356","to_node_id":"2078352","b1":{"x":6922.604941318659,"y":6018.096217701158},"b2":{"x":6921.920491639186,"y":6063.591069372929}},"2831":{"from_node_id":"2078356","to_node_id":"2078359","b1":{"x":6922.544769918263,"y":6022.095765100877},"b2":{"x":6901.26133191789,"y":6040.777715397458}},"2832":{"from_node_id":"2078358","to_node_id":"2078360","b1":{"x":6924.229569129275,"y":5910.108437908826},"b2":{"x":6981.032668889166,"y":5892.77801387887}},"2833":{"from_node_id":"2078358","to_node_id":"2078361","b1":{"x":6924.229569129275,"y":5910.108437908826},"b2":{"x":6903.517759432632,"y":5890.794687908111}},"2834":{"from_node_id":"2078358","to_node_id":"2078362","b1":{"x":6924.1693977288805,"y":5914.10798530854},"b2":{"x":6924.853847408354,"y":5868.613133636774}},"2835":{"from_node_id":"2078356","to_node_id":"2078363","b1":{"x":6922.544769918263,"y":6022.095765100877},"b2":{"x":6943.256579614906,"y":6041.40951510159}},"2836":{"from_node_id":"2078358","to_node_id":"2078364","b1":{"x":6924.229569129275,"y":5910.108437908826},"b2":{"x":6945.513007129654,"y":5891.426487612239}}}},"2076314":{"name":"nicotinamidase","bigg_id":"NNAM","reversibility":false,"label_x":6939.949267795556,"label_y":6931.907866121864,"gene_reaction_rule":"Mfl340","genes":[{"name":"Mfl340","notes":{"EC_number":"{&apos;PATRIC&apos;: &apos;3.5.1.19&apos;, &apos;COFACTOR&apos;: &apos;3.-.-.-&apos;}","Sequence":"MNKALIIVDYQYDFVDSNGKLYVHAAESKKTYIEYLIKIFNENNDLVVATKDMHPLDHYSFAQWGPHCVVGTKGTDLYFDSSSIDKIIEKGKNKKTESYSAFFDEKGNSNFLDEYLRENNIQELTIVGVALEVCVKATFEHAIELGYKTNLDLKGCAGFQDKK"},"annotation":{"kegg.genes":"mfl:Mfl340","ncbigene":"2897953","ncbigi":"GI:50365156","ncbiprotein":"YP_053581.1","refseq":"YP_053581.1","sbo":"SBO:0000243","uniprot":"Q6F1C6"},"bigg_id":"Mfl340"}],"metabolites":[{"bigg_id":"h2o_c","coefficient":-1},{"bigg_id":"ncam_c","coefficient":-1},{"bigg_id":"nh4_c","coefficient":1},{"bigg_id":"nac_c","coefficient":1}],"segments":{"2837":{"from_node_id":"2078365","to_node_id":"2078366","b1":null,"b2":null},"2838":{"from_node_id":"2078367","to_node_id":"2078366","b1":null,"b2":null},"2839":{"from_node_id":"2078365","to_node_id":"2078368","b1":{"x":6911.735392731876,"y":6981.09190965439},"b2":{"x":6942.145616207604,"y":6989.354344515948}},"2840":{"from_node_id":"2078365","to_node_id":"2078369","b1":{"x":6911.672718908301,"y":6977.092400685545},"b2":{"x":6911.142539306792,"y":7053.962735689565}},"2841":{"from_node_id":"2078367","to_node_id":"2078370","b1":{"x":6909.9805256717245,"y":6869.10565852684},"b2":{"x":6930.680247096153,"y":6849.778953351069}},"2842":{"from_node_id":"2078367","to_node_id":"2078348","b1":{"x":6910.043199495298,"y":6873.10516749568},"b2":{"x":6907.532049919852,"y":6800.218443067066}}}},"2076318":{"name":"D-glucose transport via PEP:Pyr PTS","bigg_id":"GLCpts","reversibility":false,"label_x":4644.335683203125,"label_y":1060.5626584960937,"gene_reaction_rule":"(Mfl187 and Mfl565 and Mfl519) or (Mfl214 and Mfl565 and Mfl519)","genes":[{"name":"Mfl187","notes":{"EC_number":"{&apos;PATRIC&apos;: &apos;2.7.1.199&apos;, &apos;COFACTOR&apos;: &apos;2.7.1.69&apos;}","Sequence":"MGLFSKKNKLVEIYAPVDGEVVGLDKVEDEVFSGKMMGDGLAIVPANGDFVSPMAGELASVFPTKHAYGFREKSGVEVLVHIGLDTVNLDGEGFESFVKQGDKVSQGDPMVKVDLKFVKPKVPSITTPIIVTNPNGKEITIVKMGKVKKGELIATVG"},"annotation":{"kegg.genes":"mfl:Mfl187","ncbigene":"2898071","ncbigi":"GI:50365003","ncbiprotein":"YP_053428.1","refseq":"YP_053428.1","sbo":"SBO:0000243","uniprot":"Q6F1S9"},"bigg_id":"Mfl187"},{"name":"fruB or ptsH","notes":{"EC_number":"{}","Sequence":"MAQFTAVITDKIGLHARPATAIISAASKYGSDIQIVSGSKSGNLRSIMNILSMQIKNGDEITIIADGSDAEEAVAGIKEAMIAAALIEG"},"annotation":{"kegg.genes":"mfl:Mfl565","ncbigene":"2897658","ncbigi":"GI:50365382","ncbiprotein":"YP_053807.1","refseq":"YP_053807.1","sbo":"SBO:0000243","uniprot":"Q6F0Q0"},"bigg_id":"Mfl565"},{"name":"ptsA or ptsI","notes":{"EC_number":"{&apos;PATRIC&apos;: &apos;2.7.3.9&apos;, &apos;DETECT&apos;: &apos;2.7.3.9&apos;, &apos;COFACTOR&apos;: &apos;1.17.1.4,1.17.3.2&apos;}","Sequence":"MSKQFKGIGASEGIAVAKALVLAEDHIEIKKTKVSDIEAEVSKLENAVNKSIEDLENLKATTLEKLGPEKAAIFDAHKEIASDPAIKDEIINVIKSESICAEFAAEQVTNNFYEMFASMDDPYFKERSADIKDVASRIIKHILGIAIVDLSTISEEVIIVAEDLTPSQTAQLNKQFVKGFATNIGGRTSHAAIMARSLEIPAVLGLRTITSDVKNGEVFALNGTTGIVELDLTDTIKSEYEKLAKEFSDLKAELQKFKDLPSKTADGQEKLIEANIGSPTDVESVIEHGGEGIGLFRSEFLYMDNDHFPTEEEQYIAYKQVMDAMKGKLVVIRTLDIGGDKKLSYFEFPHEMNPFLGYRAVRFTLDRKDIFKDQLRALLRASAHGELGIMFPMIATVDEFKRAKAIVEECKEELRKENIAFDENVQVGMMVEIPAAAVNADKFSKYADFFSIGTNDLIQYSMAADRMSENVSYLYQPLNPAILKLIDLTIKGAHKNNKWVGMCGEMAGDIQALPLLLGMGLDAFSMSATSMLRARALMSKITMAEAEELANKALSSDDTPEVIELVDAFLATK"},"annotation":{"kegg.genes":"mfl:Mfl519","ncbigene":"2898119","ncbigi":"GI:50365336","ncbiprotein":"YP_053761.1","refseq":"YP_053761.1","sbo":"SBO:0000243","uniprot":"Q6F0U6"},"bigg_id":"Mfl519"},{"name":"ptsG_1","notes":{"EC_number":"{&apos;PATRIC&apos;: &apos;2.7.1.193&apos;}","Sequence":"MKSFSSIEWKSSAKNSWEMFKKGCGNIMPTLSKLSKAFLLPIALLPIAGVFLGVGSAIASNSVDGTFGYFLGSLLNKMGDVCFGNLPVLFCISVALAYTKDSGIAAITAVVGFLVMNGMQAALLHTQQLNIDTTNLWVQTSIDENGKAVWEHFTSVVVDANGKGKINWADSSINLQNIMAWGIGSSEDNLRMVNSNFELIDGAGSVYYSLLWINKIPNGLITSNIGVNSLNTGVFAGIFVGAIAAKCYNKFHQTQLPSAISFFSGTKLVPIVTFVAVIPLSFIFMFIWPYVGMGLAAFGQASGKLPGGLDSFIYEVAERSLVPFGLHHVFYAPLWWTNAGGSIAEAFNKATPEQQAEFVKIWSANHSVLAETLLNGVSEGLKFQTIRNMISSDYPDLWKSMGDQTMAYSVIAKINVLNFTDLEALGLNIGRFQSGKFGFMLLGLPMAGLAMWLNVPKENRKEVMGIYFSAAFTCFLTGITEPIEYTFLFLAPWLFYGVHMPLAAISFLFAGLFKTHVSMTVSGGFIDYIVFGVIPYFGSKAMSAKSAFAILGVSAAMAPAYFFGFYFAVKYGNVMVPGRDGSTNVQLATKAEYKASKGLNVDGSKIEEGKSTKASAKDAVEEARIQKATKIIEFLGGEANIVDVDACASRLRLTVKDGSLVDKDGIISLGGATGALIRGTNVQVVYGGEQEAIKPRMIKILDEQRKSKK"},"annotation":{"kegg.genes":"mfl:Mfl214","ncbigene":"2897693","ncbigi":"GI:50365030","ncbiprotein":"YP_053455.1","refseq":"YP_053455.1","sbo":"SBO:0000243","uniprot":"Q6F1Q2"},"bigg_id":"Mfl214"}],"metabolites":[{"bigg_id":"pep_c","coefficient":-1},{"bigg_id":"g6p_c","coefficient":1},{"bigg_id":"pyr_c","coefficient":1},{"bigg_id":"glc_D_e","coefficient":-1}],"segments":{"2853":{"from_node_id":"2078383","to_node_id":"2078384","b1":null,"b2":null},"2854":{"from_node_id":"2078385","to_node_id":"2078384","b1":null,"b2":null},"2855":{"from_node_id":"2078383","to_node_id":"2078386","b1":{"x":4614.335683203125,"y":994.5626584960937},"b2":{"x":4596.328358984375,"y":963.5924436523437}},"2856":{"from_node_id":"2078385","to_node_id":"2075395","b1":{"x":4594.733144140625,"y":1590.8419553710937},"b2":{"x":3883.0178121093754,"y":1611.5354978515625}},"2857":{"from_node_id":"2078385","to_node_id":"2078387","b1":{"x":4614.335683203125,"y":1106.5626584960937},"b2":{"x":4581.365956640625,"y":1137.5325681640625}},"2858":{"from_node_id":"2078383","to_node_id":"2078388","b1":{"x":4614.335683203125,"y":998.5626584960937},"b2":{"x":4588.14354453125,"y":-150.65834980468753}}}},"2076336":{"name":"methionine adenosyltransferase","bigg_id":"METAT","reversibility":false,"label_x":4189.227752685547,"label_y":5145.103515625,"gene_reaction_rule":"Mfl240","genes":[{"name":"metK or metX","notes":{"EC_number":"{&apos;PATRIC&apos;: &apos;2.5.1.6&apos;, &apos;RefSeq&apos;: &apos;2.5.1.6&apos;, &apos;DETECT&apos;: &apos;2.5.1.6&apos;, &apos;COFACTOR&apos;: &apos;2.5.1.6&apos;}","Sequence":"MRKLFTSESVSEGHPDKICDQISDAILDEVLKQDPNAKVACETFATTNYLLIGGQITTTASVDYEKIARDVLRKIGYNNDAYGINADTCKIDIRVEQQSADIALGIDLDTEVIGAGDQGIMFGYATNESKTFLPLAITISHELVYLASKLRKEGKFKWARPDMKSQVTIDYTDESNPKIDTILMSIQHDDEMIEEEFKKFIKSEIMDVVAKEFELNTDFNVLINPTGRFVIGGPQGDTGLTGRKIIVDTYGGYSRHGGGAFSGKDATKVDRSAAYMARYAAKNLVASGLADKIEIQVSYAIGKPEPVSIFIETFGTEKVSKEVIAKALNENFDFSVNEIIKKLDLRKPTFLKTATYGHFGKDEFTWEQLDKVKTIKK"},"annotation":{"kegg.genes":"mfl:Mfl240","ncbigene":"2897779","ncbigi":"GI:50365056","ncbiprotein":"YP_053481.1","refseq":"YP_053481.1","sbo":"SBO:0000243","uniprot":"Q6F1M6"},"bigg_id":"Mfl240"}],"metabolites":[{"bigg_id":"h2o_c","coefficient":-1},{"bigg_id":"atp_c","coefficient":-1},{"bigg_id":"met_L_c","coefficient":-1},{"bigg_id":"amet_c","coefficient":1},{"bigg_id":"pi_c","coefficient":1},{"bigg_id":"ppi_c","coefficient":1}],"segments":{"2994":{"from_node_id":"2078542","to_node_id":"2078543","b1":null,"b2":null},"2995":{"from_node_id":"2078544","to_node_id":"2078543","b1":null,"b2":null},"2996":{"from_node_id":"2078542","to_node_id":"2078541","b1":{"x":4159.227752685547,"y":5079.103515625},"b2":{"x":4180.227752685547,"y":5060.103515625}},"2997":{"from_node_id":"2078542","to_node_id":"2078545","b1":{"x":4159.227752685547,"y":5079.103515625},"b2":{"x":4138.227752685547,"y":5060.103515625}},"2998":{"from_node_id":"2078542","to_node_id":"2078546","b1":{"x":4159.227752685547,"y":5083.103515625},"b2":{"x":4159.227752685547,"y":5037.603515625}},"2999":{"from_node_id":"2078544","to_node_id":"2078547","b1":{"x":4159.227752685547,"y":5187.103515625},"b2":{"x":4159.227752685547,"y":5232.603515625}},"3000":{"from_node_id":"2078544","to_node_id":"2078548","b1":{"x":4159.227752685547,"y":5191.103515625},"b2":{"x":4180.227752685547,"y":5210.103515625}},"3001":{"from_node_id":"2078544","to_node_id":"2078549","b1":{"x":4159.227752685547,"y":5191.103515625},"b2":{"x":4138.227752685547,"y":5210.103515625}}}},"2076346":{"name":"deoxyguanylate kinase (dGMP:ATP)","bigg_id":"DGK1","reversibility":true,"label_x":13217.533203125,"label_y":3976.582275390625,"gene_reaction_rule":"Mfl195","genes":[{"name":"gmk","notes":{"EC_number":"{&apos;PATRIC&apos;: &apos;2.7.4.8&apos;, &apos;DETECT&apos;: &apos;2.7.4.8&apos;, &apos;COFACTOR&apos;: &apos;2.7.4.8&apos;}","Sequence":"MKNKGKVIIISGPSGVGKGSVNGELLTNKDLKLEYSVSMTTRAPREGEVNGVNYFFVSKEEFANAIVNNELIEYANFVGNSYGTPRKYVEEKLNEGKNVILEIEVDGATQVLRNEENVLSIFLMPPTLNELESRIKGRATESDDKIKARLDKALLEIPLKHNYDYVVENDSVENAVSKITDILIREKCTESNEESKFKELVKIVENIVDQKYTYFINNWEANVKLLAHNKEAKKEANDFDARGELIKILSSEVYRKTLAHGDFSKINDVEYVDFKIQKLMFKINFFSIKQRSDFSGD"},"annotation":{"kegg.genes":"mfl:Mfl195","ncbigene":"2898173","ncbigi":"GI:50365011","ncbiprotein":"YP_053436.1","refseq":"YP_053436.1","sbo":"SBO:0000243","uniprot":"Q6F1S1"},"bigg_id":"Mfl195"}],"metabolites":[{"bigg_id":"dgdp_c","coefficient":1},{"bigg_id":"dgmp_c","coefficient":-1},{"bigg_id":"adp_c","coefficient":1},{"bigg_id":"atp_c","coefficient":-1}],"segments":{"3063":{"from_node_id":"2078616","to_node_id":"2078617","b1":null,"b2":null},"3064":{"from_node_id":"2078618","to_node_id":"2078617","b1":null,"b2":null},"3065":{"from_node_id":"2078618","to_node_id":"2078619","b1":{"x":13187.533203125,"y":4018.582275390625},"b2":{"x":13187.533203125,"y":4064.082275390625}},"3066":{"from_node_id":"2078616","to_node_id":"2078615","b1":{"x":13187.533203125,"y":3914.582275390625},"b2":{"x":13187.533203125,"y":3869.082275390625}},"3067":{"from_node_id":"2078618","to_node_id":"2078620","b1":{"x":13187.533203125,"y":4022.582275390625},"b2":{"x":13208.533203125,"y":4041.582275390625}},"3068":{"from_node_id":"2078616","to_node_id":"2078621","b1":{"x":13187.533203125,"y":3910.582275390625},"b2":{"x":13208.533203125,"y":3891.582275390625}}}},"2076347":{"name":"deoxyguanosine kinase","bigg_id":"DGNSK","reversibility":false,"label_x":13018.941040039062,"label_y":3983.489013671875,"gene_reaction_rule":"Mfl547","genes":[{"name":"Mfl547","notes":{"EC_number":"{&apos;PATRIC&apos;: &apos;2.7.1.113&apos;, &apos;COFACTOR&apos;: &apos;2.7.1.113&apos;}","Sequence":"MKIAIFGTVGAGKSSISQELSERLNYEIFPEPIDENPYFEDYYKDIKAYAFRMQIFMLTARSKQLFAAKDLKNKIFDRTIIEDPIFMNVGHKMGNVNDTDYKTYCDFFQYVVSENLRYPNDRLKFDLVVYLKVSDETSIRRINERGRAAELSIDKNYWKILNESYEEYYQEHKNDFPFLVIDANNDNLNEKVEEVIRNIEKIKKEF"},"annotation":{"kegg.genes":"mfl:Mfl547","ncbigene":"2898011","ncbigi":"GI:50365364","ncbiprotein":"YP_053789.1","refseq":"YP_053789.1","sbo":"SBO:0000243","uniprot":"Q6F0R8"},"bigg_id":"Mfl547"}],"metabolites":[{"bigg_id":"dgsn_c","coefficient":-1},{"bigg_id":"dgmp_c","coefficient":1},{"bigg_id":"h_c","coefficient":1},{"bigg_id":"adp_c","coefficient":1},{"bigg_id":"atp_c","coefficient":-1}],"segments":{"3069":{"from_node_id":"2078623","to_node_id":"2078624","b1":null,"b2":null},"3070":{"from_node_id":"2078625","to_node_id":"2078624","b1":null,"b2":null},"3071":{"from_node_id":"2078623","to_node_id":"2078622","b1":{"x":12988.941040039062,"y":3921.489013671875},"b2":{"x":12988.941040039062,"y":3875.989013671875}},"3072":{"from_node_id":"2078625","to_node_id":"2078626","b1":{"x":12988.941040039062,"y":4025.489013671875},"b2":{"x":12988.941040039062,"y":4070.989013671875}},"3073":{"from_node_id":"2078625","to_node_id":"2078627","b1":{"x":12988.941040039062,"y":4029.489013671875},"b2":{"x":13009.941040039062,"y":4048.489013671875}},"3074":{"from_node_id":"2078625","to_node_id":"2078628","b1":{"x":12988.941040039062,"y":4029.489013671875},"b2":{"x":12967.941040039062,"y":4048.489013671875}},"3075":{"from_node_id":"2078623","to_node_id":"2078629","b1":{"x":12988.941040039062,"y":3917.489013671875},"b2":{"x":13009.941040039062,"y":3898.489013671875}}}},"2076351":{"name":"Phosphopentomutase 2 (deoxyribose)","bigg_id":"PPM2","reversibility":true,"label_x":4209.1651611328125,"label_y":3387.8192090169186,"gene_reaction_rule":"Mfl120","genes":[{"name":"manB or cpsG","notes":{"EC_number":"{&apos;PATRIC&apos;: &apos;5.4.2.7&apos;, &apos;DETECT&apos;: &apos;5.4.2.8&apos;, &apos;COFACTOR&apos;: &apos;5.4.2.2&apos;}","Sequence":"MVFDKNNKVYSEWINSQKLDDELKSLLVNATDDELHAAFEGIELEFGTAGIRGILGAGPGRFNVYTVKKVTIAFAELLKQNYPNRLNDGIVVGHDNRHNSKQFAKVVAEVLSSFGIKAYLFKENEMMPTPVVSYATKFLNCIGGIVITASHNPSEYNGYKIYDPYGCQLQDEQTAIIAKRMDEITDILNWEYKINDSLIETVSENVIKEYVDMIKNLEFYKKEQEAKKDLKIIFSAVNGTGTKFTPKILRESGYNVIEVEEHAFEDETFKNVVNPNPEFDPAWKIPLEYGIKHDADIIIMNDPDADRFGMAIKHDGHFVRLDGNQTGPILIDWKLSNLKRLNSIPKNPALYSSFVTSDLGDRIAHEKYGVNIVKTLTGFKWMGREIAKEEDNGLNFVFAYEESYGYVIDDSARDKDGIQASILIAEAAWFYKKQNKTLVDYLEDLFKEMGAYYTFTLNLNFKPEEKKLKIEPLMKSLRATPLTQIAGLKVVNVEDYIDGMYNMPGQDLLKFYLEDKSWFAVRPSGTEPKLKIYFIGVGESVQNAKVKVDEIIKELKLKMNI"},"annotation":{"kegg.genes":"mfl:Mfl120","ncbigene":"2898072","ncbigi":"GI:50364935","ncbiprotein":"YP_053360.1","refseq":"YP_053360.1","sbo":"SBO:0000243","uniprot":"Q6F1Z7"},"bigg_id":"Mfl120"}],"metabolites":[{"bigg_id":"2dr1p_c","coefficient":-1},{"bigg_id":"2dr5p_c","coefficient":1}],"segments":{"3100":{"from_node_id":"2078656","to_node_id":"2078657","b1":null,"b2":null},"3101":{"from_node_id":"2078658","to_node_id":"2078657","b1":null,"b2":null},"3102":{"from_node_id":"2078656","to_node_id":"2081188","b1":{"x":4288.111005995649,"y":3317.4700879231686},"b2":{"x":4302.505087535784,"y":3317.4700879231686}},"3103":{"from_node_id":"2078658","to_node_id":"2078659","b1":{"x":4184.118730332476,"y":3317.4700879231686},"b2":{"x":4182.165078479841,"y":3317.4700879231686}}}},"2076352":{"name":"deoxyribose-phosphate aldolase","bigg_id":"DRPA","reversibility":false,"label_x":3987.9388427734375,"label_y":3392.4014844075436,"gene_reaction_rule":"Mfl121 or Mfl639","genes":[{"name":"deoC_2 or deoC","notes":{"EC_number":"{&apos;PATRIC&apos;: &apos;4.1.2.4&apos;, &apos;DETECT&apos;: &apos;4.1.2.4&apos;, &apos;COFACTOR&apos;: &apos;4.1.2.4&apos;}","Sequence":"MKLNKYIDHTLLKQDATKAEIKQLCDEAIEFDFATVCVNSYWTSYCKELLKGTNVGITNVVGFPLGACTTATKAFEVSEAIKDGATEIDMVLNIGALKDKNYELVLEDMKAVKKAAGSHVVKCIMENCLLTKEEIMKACEIAVEAGLEFVKTSTGFSKSGATFEDVKLMKSVVKDNALVKAAGGVRTFEDAQKMIEAGADRLGTSGGVAIIKGEENNASY"},"annotation":{"kegg.genes":"mfl:Mfl121","ncbigene":"2897764","ncbigi":"GI:50364936","ncbiprotein":"YP_053361.1","refseq":"YP_053361.1","sbo":"SBO:0000243","uniprot":"Q6F1Z6"},"bigg_id":"Mfl121"},{"name":"deoC_2 or deoC","notes":{"EC_number":"{&apos;PATRIC&apos;: &apos;4.1.2.4&apos;, &apos;DETECT&apos;: &apos;4.1.2.4&apos;, &apos;COFACTOR&apos;: &apos;4.1.2.4&apos;}","Sequence":"MKLNNYIDATLLKPDATLIEINKFVDLCIIKNVRCICVHISRIAVVKEIIKNTKISISGTVSFPFGNATTKLKINEIKECLKLGANEIDFVANIGNIKDHDWEKVNSEFQKIRNSFKDIIIKVIFETCLLTEEEIIKCCQIAVKNKLDFVKTSTGYSKMGATIEHVKLMKKIVNNECKVKASGGIKTKNFALELVEAGAERIGTSSISEVLN"},"annotation":{"kegg.genes":"mfl:Mfl639","ncbigene":"2897734","ncbigi":"GI:50365454","ncbiprotein":"YP_053879.1","refseq":"YP_053879.1","sbo":"SBO:0000243","uniprot":"Q6F0H8"},"bigg_id":"Mfl639"}],"metabolites":[{"bigg_id":"acald_c","coefficient":1},{"bigg_id":"g3p_c","coefficient":1},{"bigg_id":"2dr5p_c","coefficient":-1}],"segments":{"3104":{"from_node_id":"2078660","to_node_id":"2078661","b1":null,"b2":null},"3105":{"from_node_id":"2078662","to_node_id":"2078661","b1":null,"b2":null},"3106":{"from_node_id":"2078662","to_node_id":"2078663","b1":{"x":3536.0260484707064,"y":3301.3700702533206},"b2":{"x":3725.954423777047,"y":6815.662104448449}},"3107":{"from_node_id":"2078662","to_node_id":"2075576","b1":{"x":3715.3365714834517,"y":3319.8730856948314},"b2":{"x":4055.6417236328125,"y":2814.437744140625}},"3108":{"from_node_id":"2078660","to_node_id":"2078659","b1":{"x":4051.6719071295556,"y":3317.4700879231686},"b2":{"x":4086.5745268960136,"y":3317.4700879231686}}}},"2076353":{"name":"glyceraldehyde-3-phosphate dehydrogenase (NADP)","bigg_id":"GAPDy","reversibility":true,"label_x":3181.4605712890625,"label_y":3138.729736328125,"gene_reaction_rule":"Mfl259","genes":[{"name":"putA","notes":{"EC_number":"{&apos;PATRIC&apos;: &apos;1.2.1.9&apos;, &apos;COFACTOR&apos;: &apos;1.2.1.9&apos;}","Sequence":"MEKFKAIINNQEIESNSWLDIMDPTTDEVYAQVSALSAQEIDSAFKAAKAAQKKWEAIGIEKRTEFLIRWRDLLLKNEEDLATTMMHEIAKAYKDCLTEVRRTAEYIDLTISEYNDLQVLTFDKNSKGVTEDIVAEYKRIAKGVGVGISPFNYPINLAVSKLAPGLLTGNTFVFKPATQGSVVGIKIGQLAIEAGIPAGVLNVVTGRGRDIGDVIVTNPLIDFISFTGSVPVGRRLMEISSSKDLVLELGGKDAAILLDEHNLENIAKDIVAGAFSYSGQRCTAIKRVITTDNIADKITPLIKAEVAKLTVGLPNENPIITPMIDKKSADFVTDLINDAVKKGATLVYGGTRDKNLLQPTLLDNVTVEMNVAWEEPFGPVLPIIRINEIEDMISVANKSNFGLQTSIYSKDVDLAYKVAEQLEVGTVNINRRTQRGPDVLPFLGVKDSGFGVQGIKETILSTTRYRGIIIKK"},"annotation":{"kegg.genes":"mfl:Mfl259","ncbigene":"2898228","ncbigi":"GI:50365075","ncbiprotein":"YP_053500.1","refseq":"YP_053500.1","sbo":"SBO:0000243","uniprot":"Q6F1K7"},"bigg_id":"Mfl259"}],"metabolites":[{"bigg_id":"h2o_c","coefficient":-1},{"bigg_id":"nadp_c","coefficient":-1},{"bigg_id":"nadph_c","coefficient":1},{"bigg_id":"3pg_c","coefficient":1},{"bigg_id":"g3p_c","coefficient":-1},{"bigg_id":"h_c","coefficient":2}],"segments":{"3109":{"from_node_id":"2078665","to_node_id":"2078666","b1":null,"b2":null},"3110":{"from_node_id":"2078667","to_node_id":"2078666","b1":null,"b2":null},"3111":{"from_node_id":"2078665","to_node_id":"2078668","b1":{"x":3343.6617431640625,"y":3080.417724609375},"b2":{"x":3364.6617431640625,"y":3061.417724609375}},"3112":{"from_node_id":"2078665","to_node_id":"2078669","b1":{"x":3343.6617431640625,"y":3065.04150390625},"b2":{"x":3322.6617431640625,"y":3061.417724609375}},"3113":{"from_node_id":"2078667","to_node_id":"2078670","b1":{"x":3343.6617431640625,"y":3192.417724609375},"b2":{"x":3364.6617431640625,"y":3211.417724609375}},"3114":{"from_node_id":"2078667","to_node_id":"2075406","b1":{"x":3310.3468017578125,"y":3408.80859375},"b2":{"x":3564.6219482421875,"y":3317.631591796875}},"3115":{"from_node_id":"2078665","to_node_id":"2075576","b1":{"x":3330.8482666015625,"y":2879.403076171875},"b2":{"x":3507.6734619140625,"y":3008.165283203125}},"3116":{"from_node_id":"2078667","to_node_id":"2078672","b1":{"x":3338.5364990234375,"y":3205.231201171875},"b2":{"x":3322.6617431640625,"y":3211.417724609375}}}},"2076354":{"name":"thiamine diphosphokinase","bigg_id":"TMDPK","reversibility":false,"label_x":5938.087365963731,"label_y":6157.447739746409,"gene_reaction_rule":"Mfl224","genes":[{"name":"Mfl224","notes":{"EC_number":"{&apos;PATRIC&apos;: &apos;2.7.6.2&apos;, &apos;COFACTOR&apos;: &apos;2.7.6.2&apos;}","Sequence":"MIKNIIIVAAKTNINLNIFNNDESFIIGVERGCLDLIDKKIKIDLAISDFDQVLDEEIEIIKSYAKKINILSSEKDYLDGEIAIIEAKKISSTANIVFIANPTKRYDMNFSILNLIFKYGIKLMNDESVIFKLNKGKTELSFENFQVYTYVSFFSKVDTKITLKNLKYECENLELKAWENTCISNAIVLNKNPIIYSDDEIICIATK"},"annotation":{"kegg.genes":"mfl:Mfl224","ncbigene":"2897970","ncbigi":"GI:50365040","ncbiprotein":"YP_053465.1","refseq":"YP_053465.1","sbo":"SBO:0000243","uniprot":"Q6F1P2"},"bigg_id":"Mfl224"}],"metabolites":[{"bigg_id":"thmpp_c","coefficient":1},{"bigg_id":"thm_c","coefficient":-1},{"bigg_id":"amp_c","coefficient":1},{"bigg_id":"atp_c","coefficient":-1},{"bigg_id":"h_c","coefficient":1}],"segments":{"3117":{"from_node_id":"2078674","to_node_id":"2078675","b1":null,"b2":null},"3118":{"from_node_id":"2078676","to_node_id":"2078675","b1":null,"b2":null},"3119":{"from_node_id":"2078676","to_node_id":"2078677","b1":{"x":5907.479268599916,"y":6095.45129546801},"b2":{"x":5906.947183406576,"y":6049.95440672442}},"3120":{"from_node_id":"2078674","to_node_id":"2078673","b1":{"x":5908.6954633275445,"y":6199.444184024806},"b2":{"x":5908.329599302133,"y":6405.057283705898}},"3121":{"from_node_id":"2078676","to_node_id":"2078678","b1":{"x":5907.432491879626,"y":6091.45156898506},"b2":{"x":5886.211738422721,"y":6072.698445972571}},"3122":{"from_node_id":"2078674","to_node_id":"2078679","b1":{"x":5908.74224004784,"y":6203.443910507756},"b2":{"x":5887.9658654337245,"y":6222.688189083323}},"3123":{"from_node_id":"2078676","to_node_id":"2078680","b1":{"x":5907.432491879626,"y":6091.45156898506},"b2":{"x":5928.208866493738,"y":6072.20729040949}}}},"2076355":{"name":"purine-nucleoside phosphorylase (Guanosine)","bigg_id":"PUNP3","reversibility":true,"label_x":12039.098693847656,"label_y":3981.917724609375,"gene_reaction_rule":"Mfl665","genes":[{"name":"deoD","notes":{"EC_number":"{&apos;PATRIC&apos;: &apos;2.4.2.1&apos;, &apos;COFACTOR&apos;: &apos;2.4.2.1&apos;}","Sequence":"MTPHISAKKEDIAKTVLMPGDPLRAKKIAETYLENVKLVNEVRNMFMYTGTYKGIQVTIAGSGMGCPSIGIYSYELFNFYNVENIIRIGSAGSYKEEIKVYDVYNVKEAYGDSNYAKLAANIDDKVIKAGDKLYSLIEKIAKDKKIKTLTGRAHSADVFYRHDDITEFVKENNLDVVEMESVALFANAIKAKKQAACLLTISDNLVTKEVTTAEERQNNFMQMVEIALDAAVESN"},"annotation":{"kegg.genes":"mfl:Mfl665","ncbigene":"2897770","ncbigi":"GI:50365480","ncbiprotein":"YP_053905.1","refseq":"YP_053905.1","sbo":"SBO:0000243","uniprot":"Q6F0F2"},"bigg_id":"Mfl665"}],"metabolites":[{"bigg_id":"gua_c","coefficient":1},{"bigg_id":"pi_c","coefficient":-1},{"bigg_id":"r1p_c","coefficient":1},{"bigg_id":"gsn_c","coefficient":-1}],"segments":{"3124":{"from_node_id":"2078682","to_node_id":"2078683","b1":null,"b2":null},"3125":{"from_node_id":"2078684","to_node_id":"2078683","b1":null,"b2":null},"3126":{"from_node_id":"2078684","to_node_id":"2078685","b1":{"x":12009.098693847656,"y":4023.917724609375},"b2":{"x":12009.098693847656,"y":4069.417724609375}},"3127":{"from_node_id":"2078682","to_node_id":"2078681","b1":{"x":12009.098693847656,"y":3915.917724609375},"b2":{"x":12030.098693847656,"y":3896.917724609375}},"3128":{"from_node_id":"2078684","to_node_id":"2078686","b1":{"x":12009.098693847656,"y":4027.917724609375},"b2":{"x":12030.098693847656,"y":4046.917724609375}},"3129":{"from_node_id":"2078682","to_node_id":"2078687","b1":{"x":12009.098693847656,"y":3919.917724609375},"b2":{"x":12009.098693847656,"y":3874.417724609375}}}},"2076356":{"name":"purine-nucleoside phosphorylase (Deoxyguanosine)","bigg_id":"PUNP4","reversibility":true,"label_x":12275.980346679688,"label_y":3981.917724609375,"gene_reaction_rule":"Mfl665","genes":[{"name":"deoD","notes":{"EC_number":"{&apos;PATRIC&apos;: &apos;2.4.2.1&apos;, &apos;COFACTOR&apos;: &apos;2.4.2.1&apos;}","Sequence":"MTPHISAKKEDIAKTVLMPGDPLRAKKIAETYLENVKLVNEVRNMFMYTGTYKGIQVTIAGSGMGCPSIGIYSYELFNFYNVENIIRIGSAGSYKEEIKVYDVYNVKEAYGDSNYAKLAANIDDKVIKAGDKLYSLIEKIAKDKKIKTLTGRAHSADVFYRHDDITEFVKENNLDVVEMESVALFANAIKAKKQAACLLTISDNLVTKEVTTAEERQNNFMQMVEIALDAAVESN"},"annotation":{"kegg.genes":"mfl:Mfl665","ncbigene":"2897770","ncbigi":"GI:50365480","ncbiprotein":"YP_053905.1","refseq":"YP_053905.1","sbo":"SBO:0000243","uniprot":"Q6F0F2"},"bigg_id":"Mfl665"}],"metabolites":[{"bigg_id":"dgsn_c","coefficient":-1},{"bigg_id":"2dr1p_c","coefficient":1},{"bigg_id":"pi_c","coefficient":-1},{"bigg_id":"gua_c","coefficient":1}],"segments":{"3130":{"from_node_id":"2078689","to_node_id":"2078690","b1":null,"b2":null},"3131":{"from_node_id":"2078691","to_node_id":"2078690","b1":null,"b2":null},"3132":{"from_node_id":"2078689","to_node_id":"2078688","b1":{"x":12245.980346679688,"y":3919.917724609375},"b2":{"x":12245.980346679688,"y":3874.417724609375}},"3133":{"from_node_id":"2078691","to_node_id":"2078692","b1":{"x":12245.980346679688,"y":4027.917724609375},"b2":{"x":12266.980346679688,"y":4046.917724609375}},"3134":{"from_node_id":"2078689","to_node_id":"2078693","b1":{"x":12245.980346679688,"y":3915.917724609375},"b2":{"x":12266.980346679688,"y":3896.917724609375}},"3135":{"from_node_id":"2078691","to_node_id":"2078694","b1":{"x":12245.980346679688,"y":4023.917724609375},"b2":{"x":12245.980346679688,"y":4069.417724609375}}}},"2076357":{"name":"purine-nucleoside phosphorylase (Deoxyinosine)","bigg_id":"PUNP6","reversibility":true,"label_x":12742.435913085938,"label_y":3969.038818359375,"gene_reaction_rule":"Mfl665","genes":[{"name":"deoD","notes":{"EC_number":"{&apos;PATRIC&apos;: &apos;2.4.2.1&apos;, &apos;COFACTOR&apos;: &apos;2.4.2.1&apos;}","Sequence":"MTPHISAKKEDIAKTVLMPGDPLRAKKIAETYLENVKLVNEVRNMFMYTGTYKGIQVTIAGSGMGCPSIGIYSYELFNFYNVENIIRIGSAGSYKEEIKVYDVYNVKEAYGDSNYAKLAANIDDKVIKAGDKLYSLIEKIAKDKKIKTLTGRAHSADVFYRHDDITEFVKENNLDVVEMESVALFANAIKAKKQAACLLTISDNLVTKEVTTAEERQNNFMQMVEIALDAAVESN"},"annotation":{"kegg.genes":"mfl:Mfl665","ncbigene":"2897770","ncbigi":"GI:50365480","ncbiprotein":"YP_053905.1","refseq":"YP_053905.1","sbo":"SBO:0000243","uniprot":"Q6F0F2"},"bigg_id":"Mfl665"}],"metabolites":[{"bigg_id":"din_c","coefficient":-1},{"bigg_id":"2dr1p_c","coefficient":1},{"bigg_id":"pi_c","coefficient":-1},{"bigg_id":"hxan_c","coefficient":1}],"segments":{"3136":{"from_node_id":"2078696","to_node_id":"2078697","b1":null,"b2":null},"3137":{"from_node_id":"2078698","to_node_id":"2078697","b1":null,"b2":null},"3138":{"from_node_id":"2078696","to_node_id":"2078695","b1":{"x":12712.435913085938,"y":3907.038818359375},"b2":{"x":12712.435913085938,"y":3861.538818359375}},"3139":{"from_node_id":"2078698","to_node_id":"2078699","b1":{"x":12712.435913085938,"y":4015.038818359375},"b2":{"x":12733.435913085938,"y":4034.038818359375}},"3140":{"from_node_id":"2078696","to_node_id":"2078700","b1":{"x":12712.435913085938,"y":3903.038818359375},"b2":{"x":12733.435913085938,"y":3884.038818359375}},"3141":{"from_node_id":"2078698","to_node_id":"2078701","b1":{"x":12712.435913085938,"y":4011.038818359375},"b2":{"x":12712.435913085938,"y":4056.538818359375}}}},"2076358":{"name":"purine-nucleoside phosphorylase (Inosine)","bigg_id":"PUNP5","reversibility":true,"label_x":12507.325805664062,"label_y":3975.163818359375,"gene_reaction_rule":"Mfl665","genes":[{"name":"deoD","notes":{"EC_number":"{&apos;PATRIC&apos;: &apos;2.4.2.1&apos;, &apos;COFACTOR&apos;: &apos;2.4.2.1&apos;}","Sequence":"MTPHISAKKEDIAKTVLMPGDPLRAKKIAETYLENVKLVNEVRNMFMYTGTYKGIQVTIAGSGMGCPSIGIYSYELFNFYNVENIIRIGSAGSYKEEIKVYDVYNVKEAYGDSNYAKLAANIDDKVIKAGDKLYSLIEKIAKDKKIKTLTGRAHSADVFYRHDDITEFVKENNLDVVEMESVALFANAIKAKKQAACLLTISDNLVTKEVTTAEERQNNFMQMVEIALDAAVESN"},"annotation":{"kegg.genes":"mfl:Mfl665","ncbigene":"2897770","ncbigi":"GI:50365480","ncbiprotein":"YP_053905.1","refseq":"YP_053905.1","sbo":"SBO:0000243","uniprot":"Q6F0F2"},"bigg_id":"Mfl665"}],"metabolites":[{"bigg_id":"pi_c","coefficient":-1},{"bigg_id":"hxan_c","coefficient":1},{"bigg_id":"r1p_c","coefficient":1},{"bigg_id":"ins_c","coefficient":-1}],"segments":{"3142":{"from_node_id":"2078703","to_node_id":"2078704","b1":null,"b2":null},"3143":{"from_node_id":"2078705","to_node_id":"2078704","b1":null,"b2":null},"3144":{"from_node_id":"2078703","to_node_id":"2078702","b1":{"x":12477.325805664062,"y":3913.163818359375},"b2":{"x":12477.325805664062,"y":3867.663818359375}},"3145":{"from_node_id":"2078705","to_node_id":"2078706","b1":{"x":12477.325805664062,"y":4017.163818359375},"b2":{"x":12477.325805664062,"y":4062.663818359375}},"3146":{"from_node_id":"2078705","to_node_id":"2078707","b1":{"x":12477.325805664062,"y":4021.163818359375},"b2":{"x":12498.325805664062,"y":4040.163818359375}},"3147":{"from_node_id":"2078703","to_node_id":"2078708","b1":{"x":12477.325805664062,"y":3909.163818359375},"b2":{"x":12498.325805664062,"y":3890.163818359375}}}},"2076410":{"name":"Alanyl-tRNA synthetase","bigg_id":"ALATRS","reversibility":false,"label_x":2081.9213799444615,"label_y":4939.312664963059,"gene_reaction_rule":"Mfl613","genes":[{"name":"alaS","notes":{"EC_number":"{&apos;PATRIC&apos;: &apos;6.1.1.7&apos;, &apos;DETECT&apos;: &apos;6.1.1.7&apos;}","Sequence":"MKKLTTNEIRKMWLDFFKEKNHHFLEPVSLIPVEDPSLLWINSGVATLKPYFDGRKTPPSPRLTNSQKAIRTNDIENVGVTARHHTMFEMLGNFSIGDYFKKEAISFAWELLTSDKWFAIPVEKLYITVFNEDIEAYEYWINDIGIKQDHIFRLTRDTNFWDVGQGPCGPNTEIFFDRGEKWDKENIGPRLLAEDIENDRYIEIWNIVFSQFNNDGFNNYSELPRKNIDTGAGLERIASIFQDTPTNFETDIFWPTIKQIENICDANFKYSIENYFDEKAEQTKINTAFKVIADHVRATSFAIADGVFPGNKDRGYIIRRLIRRALMKGMELGINGPFLSTLVINVIDVMKDFYPYLLEKQNLIETTILIEEEKFLKTLSKGYEALNKMIENDKKVTGKNALLLFESYGYPIEQTIEIAEDRKVKVEIEEFNSLLEQAKEQARNARKDLKAWDKQNEIFTKINVESEFTGWEETSHKNAKIVYIFTDDEILTEATDKEVYVILDKTPFYAEKGGQAADKGYLVNKEARCEVIDTQQGPNHQHIHKILLDGSIKIGDQIDAFVDETKRTLTMKNHSGTHLIHSALRVVLGETVMQSGSYNDEHGLRMDFTYNDSIKAEELIAAEKLVLDKINEKINREVYFCSMKDAVSKYGALAFFTEKYDDIVRVVKFGDFSSELCGGTHVDNTIDIEDFMITGLESKGSGVYRVKCLTSKKAINEYLNTEFNKLLKLIQEQNSKYENTKLIQADQNIENIVKESVTKTISKESIQELKLILEKLSAALKIYERKIEDLLTSKKLEQFKAFEPITNDKGVGTIEQQVNGLNIKDMKNLVDEYKNKFEKLIIILTSETEEGNFVVVGVSEKIQNEYSAIEIFKNLTISPKGGGNSSLAQGKF"},"annotation":{"kegg.genes":"mfl:Mfl613","ncbigene":"2897806","ncbigi":"GI:50365429","ncbiprotein":"YP_053854.1","refseq":"YP_053854.1","sbo":"SBO:0000243","uniprot":"Q6F0K3"},"bigg_id":"Mfl613"}],"metabolites":[{"bigg_id":"trnaala_c","coefficient":-1},{"bigg_id":"atp_c","coefficient":-1},{"bigg_id":"ppi_c","coefficient":1},{"bigg_id":"ala__L_c","coefficient":-1},{"bigg_id":"amp_c","coefficient":1},{"bigg_id":"alatrna_c","coefficient":1}],"segments":{"3546":{"from_node_id":"2079129","to_node_id":"2079130","b1":null,"b2":null},"3547":{"from_node_id":"2079131","to_node_id":"2079130","b1":null,"b2":null},"3548":{"from_node_id":"2079129","to_node_id":"2079128","b1":{"x":2108.5139754427673,"y":5006.421441275734},"b2":{"x":2089.6758936414894,"y":4985.276071237632}},"3549":{"from_node_id":"2079129","to_node_id":"2079132","b1":{"x":2108.5139754427673,"y":5006.421441275734},"b2":{"x":2089.3531790009974,"y":5027.274831401006}},"3550":{"from_node_id":"2079131","to_node_id":"2079133","b1":{"x":2220.5106692117733,"y":5007.282013650386},"b2":{"x":2239.3487510130526,"y":5028.427383688487}},"3551":{"from_node_id":"2079129","to_node_id":"2079361","b1":{"x":2112.51385736309,"y":5006.452176003399},"b2":{"x":2061.524989371638,"y":5007.286116480764}},"3552":{"from_node_id":"2079131","to_node_id":"2079135","b1":{"x":2220.5106692117733,"y":5007.282013650386},"b2":{"x":2239.671465653549,"y":4986.428623525111}},"3553":{"from_node_id":"2079131","to_node_id":"2079136","b1":{"x":2216.5107872914514,"y":5007.251278922721},"b2":{"x":2262.0094441351107,"y":5007.600886449923}}}},"2076412":{"name":"Aspartyl-tRNA synthetase","bigg_id":"ASPTRS","reversibility":false,"label_x":1922.2538302419625,"label_y":3991.241964712457,"gene_reaction_rule":"Mfl365","genes":[{"name":"aspS","notes":{"EC_number":"{&apos;PATRIC&apos;: &apos;6.1.1.12&apos;, &apos;RefSeq&apos;: &apos;6.1.1.12&apos;, &apos;DETECT&apos;: &apos;6.1.1.23&apos;, &apos;COFACTOR&apos;: &apos;6.1.1.12&apos;}","Sequence":"MKRTHNCNQLNISNVNQEVTLKGWIKKIRKMGQITFIDLRDFYGITQIVVGENKQELINNLKPEYVISITGKVIERKSKNADIPTGEIEIEVKNIELINKSELTPFVIENDVEVSEETRMSYRYLDLRRQKIQNNMLLRAKVNSIIRKEFEADNFVEVETPYFGKSTPEGARDFLVPSRLNKNTFYALPQSPQLYKQLLMVSGFDKYYQIVRCFRDEDLRNDRQPEFTQLDMEMSFASATEVQDQIEKVIKKIFLEVKGIDFKEKLIKMPFREAIDLYGSDKPDIRFDLKINTLNEIFDKTQIKLFESFKENKLSIRGICVEELLSKKQLEILTETAKQKSFNNLAFAKFENGTWSGSIASSLSDGEKQALIKQFNIKDKATILLNVGKYEKISDMLGAVRNKVAEILNLADPNDYKLLWIIDFPLYEWSDEESRYVAAHNPFTMPNIKSIDDFETNKEDAIADSYDLVLNGFELGSGGVRITDSGIQQRMFEAVGLDDETIEKNFGWFINAYKYGAPNHAGFAFGIDRVIMLLTHSESIRDVIAFPKNSKGIDMMNDAPSYVEDNQLSELSIKTIK"},"annotation":{"kegg.genes":"mfl:Mfl365","ncbigene":"2898275","ncbigi":"GI:50365182","ncbiprotein":"YP_053607.1","refseq":"YP_053607.1","sbo":"SBO:0000243","uniprot":"Q6F1A0"},"bigg_id":"Mfl365"}],"metabolites":[{"bigg_id":"asptrna_c","coefficient":1},{"bigg_id":"atp_c","coefficient":-1},{"bigg_id":"asp__L_c","coefficient":-1},{"bigg_id":"ppi_c","coefficient":1},{"bigg_id":"amp_c","coefficient":1},{"bigg_id":"trnaasp_c","coefficient":-1}],"segments":{"3562":{"from_node_id":"2079147","to_node_id":"2079148","b1":null,"b2":null},"3563":{"from_node_id":"2079149","to_node_id":"2079148","b1":null,"b2":null},"3564":{"from_node_id":"2079149","to_node_id":"2079150","b1":{"x":2040.0571537007067,"y":4059.660506405332},"b2":{"x":2085.543997273979,"y":4058.566403238163}},"3565":{"from_node_id":"2079147","to_node_id":"2079146","b1":{"x":1932.088382142164,"y":4062.2574985384026},"b2":{"x":1913.5988467271823,"y":4083.7083045870804}},"3566":{"from_node_id":"2079147","to_node_id":"2079151","b1":{"x":1936.0872255332204,"y":4062.161313644584},"b2":{"x":1890.600381959945,"y":4063.2554168117567}},"3567":{"from_node_id":"2079149","to_node_id":"2079152","b1":{"x":2044.0559970917625,"y":4059.564321511514},"b2":{"x":2062.5455325067423,"y":4038.1135154628337}},"3568":{"from_node_id":"2079149","to_node_id":"2079153","b1":{"x":2044.0559970917625,"y":4059.564321511514},"b2":{"x":2063.5554738918245,"y":4080.101371068935}},"3569":{"from_node_id":"2079147","to_node_id":"2079154","b1":{"x":1932.088382142164,"y":4062.2574985384026},"b2":{"x":1912.588905342102,"y":4041.7204489809837}}}},"2076414":{"name":"aminopeptidase","bigg_id":"AMPEP13","reversibility":true,"label_x":-71.06342150542878,"label_y":4416.839704304282,"gene_reaction_rule":"Mfl056 or (Mfl070 and Mfl071 and Mfl072) or Mfl145 or Mfl241 or Mfl379","genes":[{"name":"Mfl056","notes":{"EC_number":"{&apos;COFACTOR&apos;: &apos;1.5.3.10&apos;}","Sequence":"MKEFRLHIFHTCEVNFYLMPFCLLLNKFLTLIIIMIIIYLVKEKSTLKTIKTKMVYSETTEIKKSKFICTAFQVNSKEELEQFLKDFSLKDARHNCYAYKIGTKNVFGGYSDDGEPKGTAGKPIFNVIEKNNLTNICVLVTRYFGGIKLGAGPLTRAYTSSAANIIKIVELEEIKEINSLSITFKINNIKDIELFLSKNNIEIMNKTFNESLCIFELNTFEETLLEIKHLLN"},"annotation":{"kegg.genes":"mfl:Mfl056","ncbigene":"2897969","ncbigi":"GI:50364871","ncbiprotein":"YP_053296.1","refseq":"YP_053296.1","sbo":"SBO:0000243","uniprot":"Q6F261"},"bigg_id":"Mfl056"},{"name":"pepA","notes":{"EC_number":"{&apos;PATRIC&apos;: &apos;3.4.11.1&apos;, &apos;COFACTOR&apos;: &apos;3.4.11.1&apos;}","Sequence":"MIQINETKNTIKIVGVKDNSKNTFIKNKVGVPTLISEDKTIYIVFKKDEETFTEQIKKGIEATISNFDFDVDIDIDSFENVCDGISKEEIIKTVYETISFSTHKGLSIEKVEKETKYNLIFTGKHQELINQLTIVCEYINYARDLQDTPPNIGTSEYYADKLVSDAKDIKGLKVTILGRKEATKLNMGLFLGVNAGSAHEPRIVVMEYCGDSSKPKTGLVGKGICFDSGGYNLKPSNYMEGMKFDMSGAAVVLSATMALAKAKAKANIVAVGMFTDNKIGQNATLPDSVIESMSGKKVLIFDTDAEGRLVLADGISYVVKEKQVDQIIDASTLTGTVLFALGHNATGAFSHSDKMINELNEASQKSGERFWRLPIFKEHLKQVKKDAAPLADLTNACRVRYEDCSYAAAFLNEFAENKPFLHLDIAGTADKENKGQGVLVKTLFEMLK"},"annotation":{"kegg.genes":"mfl:Mfl070","ncbigene":"2897677","ncbigi":"GI:50364885","ncbiprotein":"YP_053310.1","refseq":"YP_053310.1","sbo":"SBO:0000243","uniprot":"Q6F247"},"bigg_id":"Mfl070"},{"name":"pepA","notes":{"EC_number":"{&apos;PATRIC&apos;: &apos;3.4.11.1&apos;, &apos;COFACTOR&apos;: &apos;3.4.11.1&apos;}","Sequence":"MITLNKKNHDIKLVAVADNKANEFIKDSAGAVTFISEDKTIYLVIKQKGCRVKQIKAGLKSALSTYTKNLNIDLDSIINQLGEENKDLVFNTVYETISFLSHDVVSFKKESKPSKIEFNIETKNDFSELEAAAAIKTEFINYARDLQDTPPNIGTSEYYAEKVSKDAANIEGLKVTVLGRKEAEKFGMGLFLGVNAGSAHEPRIVVMEYCGDSSKPKTGLVGKGICFDSGGYNLKPSASMLGMKFDMSGAAIMLSATMALAKAKAKANVVAVAMFTDNKIGQNATLPESVLTSMNGLTVEINNTDAEGRLVLADGMTYAIREKGVEQIIEASTLTGALVVALGSSAIGVFTHQDELWNTFEKASLKTRERMWRLPIFEEHLERVKSGAVLGDLSNAVKGYEGSSTAAAFLNEFAEEKPFIHFDIAGTADIDGRGQGVLVKTLFEVLK"},"annotation":{"kegg.genes":"mfl:Mfl071","ncbigene":"2898032","ncbigi":"GI:50364886","ncbiprotein":"YP_053311.1","refseq":"YP_053311.1","sbo":"SBO:0000243","uniprot":"Q6F246"},"bigg_id":"Mfl071"},{"name":"pepA","notes":{"EC_number":"{&apos;PATRIC&apos;: &apos;3.4.11.1&apos;, &apos;COFACTOR&apos;: &apos;3.4.11.1&apos;}","Sequence":"MITINTNKLEYKLIAVPNNETNINILDKPSCVTFISESKTFYLVIKKDSMSYLRQLKLGLASFIQMCKGDTNIDFNSFVKVIPNVNKEIIFNVICDVILFETHKFITYKKDVKTNDYLFNIDQSEDFSDLLDENILKNKYVNYARDLQDFPPNIGTSDFYGEKLLKDSSKIEGLKVSVLKNKELKELDMNLVLAVNQGSNHDANVVVMEFNNNPGGKKIALVGKGICFDTGGYDLKPSAFIEGMKFDMTGAAIVMSIAMALAEAKAKINLVAVGLFTDNKIGQKAVLPESIIKSKNGLTVEISNTDAEGRLVLADGITYAIREKNADVIYDIATLTGATAMALGESASGVFTEFDEMWKKLNEASNYTTERFWRLPIFAEHKEQVKNDSVLADLTNSCKKGPGGSTAAAFLTFFAEDKEFLHIDCSRVVRVGLKGQGYIVKTMFELLKK"},"annotation":{"kegg.genes":"mfl:Mfl072","ncbigene":"2897875","ncbigi":"GI:50364887","ncbiprotein":"YP_053312.1","refseq":"YP_053312.1","sbo":"SBO:0000243","uniprot":"Q6F245"},"bigg_id":"Mfl072"},{"name":"map","notes":{"EC_number":"{&apos;PATRIC&apos;: &apos;3.4.11.18&apos;, &apos;DETECT&apos;: &apos;3.4.11.18&apos;, &apos;COFACTOR&apos;: &apos;3.4.11.18&apos;}","Sequence":"MAVTIKSPQEIEKMRVAGQVLAEAIDMLKSMIKVGVNCLDLDKEFEKFITEKGCKSNFKNYHGYPKTICISINEQLVHGIPQDRILEEGDLVSVDTGCVFEGYHADSAFSMIVGIAKDTKHDILLKVTEECLDLAIEALAPGVRIGTIGSIIQNHAESFGFGVPRDYTGHGIGTEMHEDPFIPNYGKKDTGMRLQAGMVICIEPMIQMGTFKTKLAADNWTVLSADKSMTAHFEHTILITDSGYEVLTKSKR"},"annotation":{"kegg.genes":"mfl:Mfl145","ncbigene":"2897936","ncbigi":"GI:50364960","ncbiprotein":"YP_053385.1","refseq":"YP_053385.1","sbo":"SBO:0000243","uniprot":"Q6F1X2"},"bigg_id":"Mfl145"},{"name":"Mfl241","notes":{"EC_number":"{&apos;COFACTOR&apos;: &apos;3.4.24.71&apos;}","Sequence":"MTKIRPQDNFYDSVNKEWIDNNELPDGYASWGSFEMLQKKSTDDIKAIINELVNATKLDRDSKMIANLRSNYLNDKARNKQGIKPIQPILNKISALTDKKELTSLFVDLFQEWGISFFHSKGVDSDFKDSNLRALMIDSMGLGMSDRDFYEETHPRHEEIKNAYKNYIENLVKLSGVRLNTKDIFNLIYSFEEKISKSMFKQEELREPENIYNVVTIKELNDICPIVDWTEYLNKTGYDKASKIILTEPKYFEKLNQMIEEISLDDLKDIMSYKVTSSYSRMLTIDLYENSFKYGSVFSGVKKMKPIEDRVVEFVDGTLGELISKEYVKRHFSEDAKKDVLKMVNDLLKVYENRINTLDWMSDETKTKAIEKLNSFTIKIGYPDKWEDLSDVEILSYEEGGSLFDNMQSLAKHYIKKELKEINLPVDKTKWYMDAQTVNAYYNPTSNEICFPAGILQKPFYDVNQSHAANLGGIGAVIGHEVSHGFDDEGSKFDKDGNFENWWTETDNEQYKLRTQRVVDQYNEYQINGSNVNGKLTLGENIGDLSGVAAALDICKAQSPNDLKDFFTNYALVWRRKATDEQKNTRLLVDPHSPEEFRCNGVLVNINEFHEVYETKPGDGMYKPEEERTKVW"},"annotation":{"kegg.genes":"mfl:Mfl241","ncbigene":"2897776","ncbigi":"GI:50365057","ncbiprotein":"YP_053482.1","refseq":"YP_053482.1","sbo":"SBO:0000243","uniprot":"Q6F1M5"},"bigg_id":"Mfl241"},{"name":"pepX or pepP","notes":{"EC_number":"{&apos;COFACTOR&apos;: &apos;3.4.-.-&apos;}","Sequence":"MKKQEIVNKLLESNSAEAILFYSPENRYWFSRFKSSLGYLLITKTKSYLLVDGRYITAARNSNNIPKDIEIREFSNNLFVQMKEILKEHNVKKLGFESDWVHYAEFEKYASIFTEQTLVPINCSEIRIVKDEWEIEQLQKACDITNEVFEAILEYVKPGMTEKELQRFVDNEFLVKGAEKISFDTIIASGVNGSMPHAVPTDKKIEIGDLVTIDMGCYYNGYCSDQTRTIAIGEIDAKLEDIYNAVYEAQSLGISLVSEGVNAGEIHKQVYDFIEKRGYGGYFTHGLGHGYGVEIHEEPYASAAGNTILKENMTLTIEPGIYIPGLGGVRIEDDILVLKDGYRMLTSATRELVKLKF"},"annotation":{"kegg.genes":"mfl:Mfl379","ncbigene":"2898094","ncbigi":"GI:50365197","ncbiprotein":"YP_053622.1","refseq":"YP_053622.1","sbo":"SBO:0000243","uniprot":"Q6F185"},"bigg_id":"Mfl379"}],"metabolites":[{"bigg_id":"asp__L_c","coefficient":1},{"bigg_id":"gly_asp__L_c","coefficient":-1},{"bigg_id":"h2o_c","coefficient":-1},{"bigg_id":"gly_c","coefficient":1}],"segments":{"3579":{"from_node_id":"2079164","to_node_id":"2079165","b1":null,"b2":null},"3580":{"from_node_id":"2079166","to_node_id":"2079165","b1":null,"b2":null},"3581":{"from_node_id":"2079166","to_node_id":"2079151","b1":{"x":300.31028282009606,"y":4218.945906649645},"b2":{"x":1602.6067561282882,"y":4065.7797819932093}},"3582":{"from_node_id":"2079164","to_node_id":"2079167","b1":{"x":-62.05688710296886,"y":4371.05737349432},"b2":{"x":-300.5606310957644,"y":4459.694031711351}},"3583":{"from_node_id":"2079164","to_node_id":"2079168","b1":{"x":-65.55049611959453,"y":4373.005371450925},"b2":{"x":-98.92826924334713,"y":4419.166098418821}},"3584":{"from_node_id":"2079166","to_node_id":"2079265","b1":{"x":336.27919518102976,"y":4247.669265534727},"b2":{"x":1659.8711621647826,"y":4653.971367313528}}}},"2076415":{"name":"Glycyl-tRNA synthetase","bigg_id":"GLYTRS","reversibility":false,"label_x":1929.3952937413583,"label_y":4573.199207619438,"gene_reaction_rule":"Mfl268","genes":[{"name":"glyS or grs1","notes":{"EC_number":"{&apos;PATRIC&apos;: &apos;6.1.1.14&apos;, &apos;RefSeq&apos;: &apos;6.1.1.14&apos;, &apos;DETECT&apos;: &apos;6.1.1.14&apos;, &apos;COFACTOR&apos;: &apos;6.1.1.14&apos;}","Sequence":"MEKLIAHLKSQGFIFQGSEIYGGLANSWDYGPLGVEVKNKLKQAWWNHFVRKNPYNIGLDSSIILNSSVWKASGHIDGFNDPLIDCKKCNSRWRADKLIEEFNSEINAGVMTENQMEEFIREQNIKCPKCQACDFTQIRKFALMFKTNQGVLEDESSSVYLRPETAQGIFINFKNAQRSLRKKLPFGIGQIGKSFRNEITPGNFIFRTREFEQMELEFFFNPSDEKDWFSYWLNEVETFLQDKIQINKENYRVRSHEKDELAHYSTATSDIEFKFPFGWGELWGVAHRGNFDLNAHQEASKQDLTYLDPTTNQKVLPHVIEPSVGVERMMLAILWQAYHEEDLGEGNSRIVMKLPYNLAPYQIAVMPLQKQQNDQAQALYSNLLNNFDVTYDETGNVGKRYRRQDAIGTPFVITVDFDTPETNSVTVRERDSMEQVRINLDELEAYLKAKF"},"annotation":{"kegg.genes":"mfl:Mfl268","ncbigene":"2898161","ncbigi":"GI:50365084","ncbiprotein":"YP_053509.1","refseq":"YP_053509.1","sbo":"SBO:0000243","uniprot":"Q6F1J8"},"bigg_id":"Mfl268"}],"metabolites":[{"bigg_id":"glytrna_c","coefficient":1},{"bigg_id":"atp_c","coefficient":-1},{"bigg_id":"ppi_c","coefficient":1},{"bigg_id":"trnagly_c","coefficient":-1},{"bigg_id":"amp_c","coefficient":1},{"bigg_id":"gly_c","coefficient":-1}],"segments":{"3585":{"from_node_id":"2079170","to_node_id":"2079171","b1":null,"b2":null},"3586":{"from_node_id":"2079172","to_node_id":"2079171","b1":null,"b2":null},"3587":{"from_node_id":"2079172","to_node_id":"2079173","b1":{"x":2043.9688808719761,"y":4642.694897749813},"b2":{"x":2089.4557244452517,"y":4641.600794582644}},"3588":{"from_node_id":"2079170","to_node_id":"2079174","b1":{"x":1936.0001093134342,"y":4645.291889882884},"b2":{"x":1916.5006325133722,"y":4624.754840325464}},"3589":{"from_node_id":"2079172","to_node_id":"2079175","b1":{"x":2047.9677242630341,"y":4642.5987128559955},"b2":{"x":2066.4572596780135,"y":4621.147906807317}},"3590":{"from_node_id":"2079170","to_node_id":"2079176","b1":{"x":1936.0001093134342,"y":4645.291889882884},"b2":{"x":1917.5105738984544,"y":4666.742695931564}},"3591":{"from_node_id":"2079172","to_node_id":"2079177","b1":{"x":2047.9677242630341,"y":4642.5987128559955},"b2":{"x":2067.4672010630966,"y":4663.135762413414}},"3592":{"from_node_id":"2079170","to_node_id":"2079265","b1":{"x":1939.9989527044913,"y":4645.195704989066},"b2":{"x":1894.5121091312153,"y":4646.289808156236}}}},"2076416":{"name":"Dipeptide transport via ABC system (gly-asp)","bigg_id":"DIPEPabc13","reversibility":false,"label_x":-756.9706709493629,"label_y":4678.404437915532,"gene_reaction_rule":"Mfl094 and Mfl095 and Mfl096 and Mfl097 and Mfl098","genes":[{"name":"dppB or oppB","notes":{"EC_number":"{}","Sequence":"MIKSKNKSTLKNFNLDVLDLDLNEELIYAQPTFWRTVSYRFDELKEEASKYFRRHPLIGYSFKRIVYGLLTLIVSIAIVFFLVNFVTPDSSYLPDVSELGKMGIGTSGPKYDAFLQTRLELFGVSGNAIERLLRYFKNIIPFIPKHILVGQSVIFPNASELSNSQIIINTVLFTGGQVDGLLKSGSKELIDAITISASYKTVWIYLGVVKSSSMGMPGSTEVTSLFASAIPYSFGIGSVAVLFSYLIGIPLGIEAAKRKGKATDGAINGTATFLLAVPSLVIVIAIYLISILVFGHSSIFSSGSFWTRFWPVVALVILMAPTTIILTRRYVVDEMTADYTKFAYAKGLGESKVFYVHIFRNAGVRILRELPLDLAFTLFGASILTETQWNIPGMSQLIINGVNNRDSFVILGFITFASLVKIAATLVSDLFMVLMDPRVKLSGR"},"annotation":{"kegg.genes":"mfl:Mfl094","ncbigene":"2897787","ncbigi":"GI:50364909","ncbiprotein":"YP_053334.1","refseq":"YP_053334.1","sbo":"SBO:0000243","uniprot":"Q6F223"},"bigg_id":"Mfl094"},{"name":"amiD or oppC or dppC","notes":{"EC_number":"{}","Sequence":"MINIDKEKFERENKVNFEEIDEKMFEVVEEQTSESERLNSKPYSYWKSVGKLLVTSPTFMISILVLITVLLLAFIVPEVMNYKNTSSTIGDPALPSWDHIFGIGMNGEDLFARVWAGTRTTLLFAFLIAAIQVAVGVILGSIWGYFRKSDLIFIQVASIITIVPQFILLLLMVFLFNSKGYWVIVFAISLQAWVGIAQMVRVQIMLVKNTDYNTASISLGSSSYRIINKNIMPKILPVIVQTAAFAIPTAISIEASLAYLAFDFIPAGQTSLGQILNQVMNETKWQIYPNLLIAPMAVIMIVSVVFFLAARVFADSLDPKNHR"},"annotation":{"kegg.genes":"mfl:Mfl095","ncbigene":"2898231","ncbigi":"GI:50364910","ncbiprotein":"YP_053335.1","refseq":"YP_053335.1","sbo":"SBO:0000243","uniprot":"Q6F222"},"bigg_id":"Mfl095"},{"name":"dppD or oppD","notes":{"EC_number":"{}","Sequence":"MATNKDKIISLQDVVVKFNVRGRMLTAIRNVSFDIYDGETVAIVGESGSGKSVLTKTLTNMLESNGYISNGTIMYFPTEESKNNSETAVKEDVNLVNYHKGSLTSDTRRKIKKSNYKTINNAKIRLEALNARLGVKGVDTDDILAKIKQESEIIHDAYYELSTFSRLRKRTVLRLTPTMKEISSKKRNLSLIKGRQILAGLRILAEQEFLTEFELNLKHVLEKLKNGETVEEHEVNTLLAAWKFQTTPAWLNKREAIKKLKQVRGGTIATIFQDPMTSLNPLLSVGFQISEAIRLHNKVSRHAAKQQAIELMNKVGIPNAEKRYHDIPGKYSGGMRQRIVIAIALACKPKVLICDEPTTALDVTIQAQILELIKELKKEFNLTVIFITHDLGVVANVADRVAVLYAGQIIEYGTVKDIFFDARHPYTWALLSSLPQLGTKGEELFAITGTPPSLFNKIKGDAFAPRNKFALAIDFEYNPPMFEISKTHGARTWLLDPRAPKVEKPKMLENLKEAVSEAKVGE"},"annotation":{"kegg.genes":"mfl:Mfl096","ncbigene":"2898229","ncbigi":"GI:50364911","ncbiprotein":"YP_053336.1","refseq":"YP_053336.1","sbo":"SBO:0000243","uniprot":"Q6F221"},"bigg_id":"Mfl096"},{"name":"dppF","notes":{"EC_number":"{}","Sequence":"MAKESIIKVRDLLIEYGHGKNKVSAVKEVSFDIYKGETFGLVGESGSGKSTIGKALMGIEPINDGTIYYQDTLAFGKAPNLIKMNEKMEHHIKVMKLNQTAITKALEIYSEEYKRVYFKYIEGKYYDLKSKETVEYSDNKIRKIEEGLDLKDHKLVSKSKDPKLKLVEDAVREIIKRILKLYKLQDKSLAFLKMLKEDGIINPELLKKVNELHSKTNKLTVKIRKSESKMYLTIQEIEKVRNDVRKGKYKSVKRFFFDLGKLLEVLIAEHKLVSPMISDLKQAQKLSSAIVSTGSDKKQWLKWIDEKIATIDDKSKVAEFELIKDLMSIESIQKTLEKSPKYSLPTSSERHELKKQMQMIFQDPASSLNDRMPVEEIIAEGLDNFPELYKNEQAAQTYIDWFNSNNPDKVGKITLENIRYQKVKQFLILQLLTTVGMLPEHLSRYPHEFSGGQRQRIGIARALVMKPSFVVCDEPISALDVSIRAQVINLLAKFQLEFDLTYIFIAHDLSVVRFIANRIAVIYRGDIVELADADELFNNPLHPYTKSLLSAVPLPDPDLEKKKKSIKYKPEEQHFDYITDSPKWIEVQKGHFILANEREVSAIKSEKRKIKKIEKGA"},"annotation":{"kegg.genes":"mfl:Mfl097","ncbigene":"2897808","ncbigi":"GI:50364912","ncbiprotein":"YP_053337.1","refseq":"YP_053337.1","sbo":"SBO:0000243","uniprot":"Q6F220"},"bigg_id":"Mfl097"},{"name":"Mfl098","notes":{"EC_number":"{}","Sequence":"MKKLLSIIAAGTLVTTAGSTLVSCGMSTTKLMARKVNTKEYKGFMTAALNTWSPGSTMQNSDSIILENLYDGLLTPNAHGEIEGQMADWWGHNAKGTEYYFHLRDEEKTSEDGRKTGIPKWTAVRNGEIKSTQNVSTMDFYNAFRFTFNPNSSADGAAPTNGLFKNGTALEGILSTISEYDATVLGGANFSRTTAQGGEQNIGSEYISTRNFDIIVMLINLWTATPEGQTIINKLADAKLNPILDVNGNPTGKYDRTPEFDNLIAEMKKYQGETAFQKLISDSSQNGGMMAISLSSEGLGTAASSKGTYDTRTEQMYNIRYTLENASTSFFTSAAGYGSLKPLPDYAVSYSDNQNRSWYNFSKRYQPSLNEMWFSGAYYVQSYKASSNTILLKNPNYYQADRTYIEKLIFTLTRSQSVDSNRLWFEGGDASEVAISPNDASGWKKYVGDDYNSEEQKFAFEGTHATSTVPSQYTFTTFYNYGRLTNDGEDISKSSRALAQKSVRLYLNYFMQRTQYPAYVAGKLDNDKNTKESLAWDGGEGKNVKTRSSTLLRNTFTIPKLATNATESENGKVNGIPVEDYTIQNIGTDYNEMYGTKNTQLESSASSVEEETSTNASRLKTLEDNITVPYDKELLENFYNEQFGSLIDGNDAFYQNDLMALGMFLDSEGKVIDGLQTDLNNFANLAYTSIVDRSKNSKELDQNNEKAKAKILGDVVRKDLRSKQILTSDTDSISLEWLLNGALRLTLNPRVEYLVDQFNATVGGSSPITLKTKTSNDVSDYLNLSKIGDFDIYVSGWGPDYTDPYNFLHTLIWGGEYGVYTNIGNVLESDSSAKTESVKDENPNEPNLKIKDSFKQYEKDYAEINQSITKYTGVVETAKGQGDFTERLKTLSKAETYALYDVALTTPLYNRTPMKTIQLSYLDPFTRSSFIAGSSNLRLFGVKMIESLWDKDAFLAAQTQFEKGSSNEVEEYKKLYVYDRNSDGEVIATPRNK"},"annotation":{"kegg.genes":"mfl:Mfl098","ncbigene":"2897786","ncbigi":"GI:50364913","ncbiprotein":"YP_053338.1","refseq":"YP_053338.1","sbo":"SBO:0000243","uniprot":"Q6F219"},"bigg_id":"Mfl098"}],"metabolites":[{"bigg_id":"h2o_c","coefficient":-1},{"bigg_id":"atp_c","coefficient":-1},{"bigg_id":"h_c","coefficient":1},{"bigg_id":"adp_c","coefficient":1},{"bigg_id":"gly_asp__L_c","coefficient":1},{"bigg_id":"pi_c","coefficient":1},{"bigg_id":"gly_asp__L_e","coefficient":-1}],"segments":{"3593":{"from_node_id":"2079178","to_node_id":"2079179","b1":null,"b2":null},"3594":{"from_node_id":"2079180","to_node_id":"2079179","b1":null,"b2":null},"3595":{"from_node_id":"2079178","to_node_id":"2079181","b1":{"x":-793.8863171060735,"y":4651.591007583649},"b2":{"x":-802.3320929061905,"y":4678.62189493745}},"3596":{"from_node_id":"2079178","to_node_id":"2079182","b1":{"x":-793.8863171060735,"y":4651.591007583649},"b2":{"x":-859.0848622437634,"y":4640.768203156014}},"3597":{"from_node_id":"2079180","to_node_id":"2079183","b1":{"x":-692.2039505739064,"y":4604.636813559921},"b2":{"x":-666.1503520148901,"y":4615.736813655678}},"3598":{"from_node_id":"2079180","to_node_id":"2079184","b1":{"x":-692.2039505739064,"y":4604.636813559921},"b2":{"x":-645.3498885632703,"y":4557.744475938109}},"3599":{"from_node_id":"2079180","to_node_id":"2079167","b1":{"x":-695.8354636643425,"y":4606.313749060768},"b2":{"x":-678.636275985343,"y":4587.467649947277}},"3600":{"from_node_id":"2079180","to_node_id":"2079185","b1":{"x":-692.2039505739064,"y":4604.636813559921},"b2":{"x":-679.7965390728566,"y":4564.657788798303}},"3601":{"from_node_id":"2079178","to_node_id":"2079186","b1":{"x":-790.254804015639,"y":4649.9140720828},"b2":{"x":-1345.3558434755896,"y":4796.002862831855}}}},"2076418":{"name":"Asparaginyl-tRNA synthetase","bigg_id":"ASNTRS","reversibility":false,"label_x":1947.5711718980638,"label_y":4356.001761872937,"gene_reaction_rule":"Mfl480","genes":[{"name":"asnS_1 or asnC","notes":{"EC_number":"{&apos;PATRIC&apos;: &apos;6.1.1.22&apos;, &apos;RefSeq&apos;: &apos;6.1.1.22&apos;, &apos;DETECT&apos;: &apos;6.1.1.22&apos;, &apos;COFACTOR&apos;: &apos;6.1.1.12&apos;}","Sequence":"MDIKFLYDNHETLKEQKVTIIGRVRSNRQGKAVSFMVLNDGTVLNDLQVVYKPETFGFEQGSKARVSSIVEIEGILIPTPTRPQPFEINATSITLLDQAIEEYPLQKKEHSPEFLREISHLRARTKTFQAIFRIRSTAAFAIHKFFQENNYVYVTTPIITSNDAEGAGEQFVVTVNEDKDYANDFFGKKASLTVSGQLNGEAFAQAFKNIYTFGPTFRAENSHTTKHASEFWMIEPEVAFADINDNIQLMQDMLKSVVGYVLEKNMTELEFLQEQLEPGLIDKITGIVNVEFKVNTYEEVLKTLQDAIDKGHKFEENNIHFGLDLGTEHERFICEEVNKCPTFVINYPKDIKSFYMKQNDDGKTVAAVDLLVPGIGELCGGSEREANLDKILERCEFYGINPEELDWYIGLRKYGFYKSAGFGLGFERLIMYITGASNIRDVIPFPRTPKTLLY"},"annotation":{"kegg.genes":"mfl:Mfl480","ncbigene":"2897653","ncbigi":"GI:50365297","ncbiprotein":"YP_053722.1","refseq":"YP_053722.1","sbo":"SBO:0000243","uniprot":"Q6F0Y5"},"bigg_id":"Mfl480"}],"metabolites":[{"bigg_id":"trnaasn_c","coefficient":-1},{"bigg_id":"atp_c","coefficient":-1},{"bigg_id":"asn__L_c","coefficient":-1},{"bigg_id":"amp_c","coefficient":1},{"bigg_id":"asntrna_c","coefficient":1},{"bigg_id":"ppi_c","coefficient":1}],"segments":{"3605":{"from_node_id":"2079191","to_node_id":"2079192","b1":null,"b2":null},"3606":{"from_node_id":"2079193","to_node_id":"2079192","b1":null,"b2":null},"3607":{"from_node_id":"2079191","to_node_id":"2079190","b1":{"x":1971.4018175482647,"y":4424.864463667629},"b2":{"x":1951.9023407482002,"y":4404.327414110211}},"3608":{"from_node_id":"2079191","to_node_id":"2079194","b1":{"x":1971.4018175482647,"y":4424.864463667629},"b2":{"x":1952.9122821332817,"y":4446.315269716312}},"3609":{"from_node_id":"2079191","to_node_id":"2079195","b1":{"x":1975.4006609393196,"y":4424.768278773811},"b2":{"x":1929.9138173660458,"y":4425.862381940984}},"3610":{"from_node_id":"2079193","to_node_id":"2079196","b1":{"x":2083.369432497863,"y":4422.171286640747},"b2":{"x":2101.858967912842,"y":4400.7204805920655}},"3611":{"from_node_id":"2079193","to_node_id":"2079197","b1":{"x":2079.3705891068053,"y":4422.267471534563},"b2":{"x":2124.8574326800826,"y":4421.173368367393}},"3612":{"from_node_id":"2079193","to_node_id":"2079198","b1":{"x":2083.369432497863,"y":4422.171286640747},"b2":{"x":2102.8689092979266,"y":4442.708336198162}}}},"2076421":{"name":"L-asparagine transport in via proton symport","bigg_id":"ASNt2","reversibility":false,"label_x":322.98785441764903,"label_y":5384.547589485569,"gene_reaction_rule":"Mfl605 or (Mfl183 and Mfl184)","genes":[{"name":"Mfl605","notes":{"EC_number":"{}","Sequence":"MKLNKKYGFWTVLASTLAAIVGSSIIISFNMVFALSEANPLLMILAWVFGALIVLPDAFIVIEPSIGYGESGSGYSWIRKCNWRILAFWFGWVLILFVSATSLASCCSAMSSMITQILELNPEEIAVETLQKSLAIFILIFLAGIQIMIKNSSKYTQLFFLFVKTLPIILVFILAIMYGSKDGLLSNSEMNKNLGHAYISSAMLIPAITYTGFAYSGHEFPTYITEEIENPKKTIPWVIISAVLIVLVIYVCYGIALLSLATPDSNGNWINPGGTTSSIFAQHRWAVLTFNIFAIFLFIGSVNSLLFFQSRLIHKLSETGDVHSVFGKVHKKTNQPYMAIILLCCVAVFYILFSSISEIISSFALATSVLKILLNSSIIKLRLKDPEYKKIYGNKTFWTLMILSLVTCALTFIGSIYLMVIMPHQQTGASTFSILWKPILMVLIAFLVYLFGIFKFNNIKIK"},"annotation":{"kegg.genes":"mfl:Mfl605","ncbigene":"2897717","ncbigi":"GI:50365421","ncbiprotein":"YP_053846.1","refseq":"YP_053846.1","sbo":"SBO:0000243","uniprot":"Q6F0L1"},"bigg_id":"Mfl605"},{"name":"Mfl183","notes":{"EC_number":"{}","Sequence":"MKTNKNFKIFLRLMKAQTFNYITDPINIILGFVLTTVTMLCWLAFKPHDAESGLLADSFVLASAIGISAIRNSQYNLNLTLADWRETRFIRNLLTTPVSKKVLYASILCFNWIVNILVTIILISLAMLFSSQRKVISNVQWTPFLIGFILNIFLSNVIALFLSTTFKNKEYVFIISLLSYFGPMYLLGLGIPWNVVGQIPAINILTYIAPHRYTLHLMQAAWVGNASNMSFPGVESSSWLGVHGFGYGGNGWWLPALIACIFIFIFAFAFYYRLKSNYQFGTRKYSKFKGVKKHANNIELIKRTNSIEELKILVEIAGLDYKTKKVKKKKPSKKRGDK"},"annotation":{"kegg.genes":"mfl:Mfl183","ncbigene":"2898132","ncbigi":"GI:50364999","ncbiprotein":"YP_053424.1","refseq":"YP_053424.1","sbo":"SBO:0000243","uniprot":"Q6F1T3"},"bigg_id":"Mfl183"},{"name":"Mfl184","notes":{"EC_number":"{}","Sequence":"MNLEKLKKEYKVFSMLFIIQTKHWFKNPLNIFLGVFISLYTILCWLAFKHNDPFLLVSGICVAMVRNSMYIYLRTINDWRGKNFVDKMSMSNISNKTKHLSLLVFNFISTFVICLIIFLISIILFPSQLSYIEKLNPLMMIFGLLICWVTCYVIALFLYTFISNTKWTTMIGLLIYFSTMYFLGLGFPFQTIIQQDWLNYLLYLHPMRYSINIVQAGFVNAPNFHYINPDINIDVDFGYGENAWLAYFLALLTIGGYIICLVSKRLIDSNYKFRSRNKVKRLKAESKLYIKQINESNDIEFLKRLREDRRQRD"},"annotation":{"kegg.genes":"mfl:Mfl184","ncbigene":"2897621","ncbigi":"GI:50365000","ncbiprotein":"YP_053425.1","refseq":"YP_053425.1","sbo":"SBO:0000243","uniprot":"Q6F1T2"},"bigg_id":"Mfl184"}],"metabolites":[{"bigg_id":"asn__L_c","coefficient":1},{"bigg_id":"h_e","coefficient":-1},{"bigg_id":"asn__L_e","coefficient":-1},{"bigg_id":"h_c","coefficient":1}],"segments":{"3630":{"from_node_id":"2079216","to_node_id":"2079217","b1":null,"b2":null},"3631":{"from_node_id":"2079218","to_node_id":"2079217","b1":null,"b2":null},"3632":{"from_node_id":"2079218","to_node_id":"2079195","b1":{"x":832.0996656637476,"y":4902.840210430653},"b2":{"x":1677.1719513249914,"y":4429.970842454863}},"3633":{"from_node_id":"2079216","to_node_id":"2079219","b1":{"x":272.4866798570247,"y":5375.967958649451},"b2":{"x":272.1845168800546,"y":5404.285951119526}},"3634":{"from_node_id":"2079216","to_node_id":"2079220","b1":{"x":275.4812880287641,"y":5373.316106108727},"b2":{"x":-932.5409980888512,"y":6329.911592821959}},"3635":{"from_node_id":"2079218","to_node_id":"2079221","b1":{"x":357.80846693600506,"y":5289.666087925669},"b2":{"x":384.4823233203406,"y":5304.841480842392}}}},"2076423":{"name":"aminopeptidase","bigg_id":"AMPEP8","reversibility":true,"label_x":567.808737838701,"label_y":4943.70413147021,"gene_reaction_rule":"Mfl056 or (Mfl070 and Mfl071 and Mfl072) or Mfl145 or Mfl241 or Mfl379","genes":[{"name":"Mfl056","notes":{"EC_number":"{&apos;COFACTOR&apos;: &apos;1.5.3.10&apos;}","Sequence":"MKEFRLHIFHTCEVNFYLMPFCLLLNKFLTLIIIMIIIYLVKEKSTLKTIKTKMVYSETTEIKKSKFICTAFQVNSKEELEQFLKDFSLKDARHNCYAYKIGTKNVFGGYSDDGEPKGTAGKPIFNVIEKNNLTNICVLVTRYFGGIKLGAGPLTRAYTSSAANIIKIVELEEIKEINSLSITFKINNIKDIELFLSKNNIEIMNKTFNESLCIFELNTFEETLLEIKHLLN"},"annotation":{"kegg.genes":"mfl:Mfl056","ncbigene":"2897969","ncbigi":"GI:50364871","ncbiprotein":"YP_053296.1","refseq":"YP_053296.1","sbo":"SBO:0000243","uniprot":"Q6F261"},"bigg_id":"Mfl056"},{"name":"pepA","notes":{"EC_number":"{&apos;PATRIC&apos;: &apos;3.4.11.1&apos;, &apos;COFACTOR&apos;: &apos;3.4.11.1&apos;}","Sequence":"MIQINETKNTIKIVGVKDNSKNTFIKNKVGVPTLISEDKTIYIVFKKDEETFTEQIKKGIEATISNFDFDVDIDIDSFENVCDGISKEEIIKTVYETISFSTHKGLSIEKVEKETKYNLIFTGKHQELINQLTIVCEYINYARDLQDTPPNIGTSEYYADKLVSDAKDIKGLKVTILGRKEATKLNMGLFLGVNAGSAHEPRIVVMEYCGDSSKPKTGLVGKGICFDSGGYNLKPSNYMEGMKFDMSGAAVVLSATMALAKAKAKANIVAVGMFTDNKIGQNATLPDSVIESMSGKKVLIFDTDAEGRLVLADGISYVVKEKQVDQIIDASTLTGTVLFALGHNATGAFSHSDKMINELNEASQKSGERFWRLPIFKEHLKQVKKDAAPLADLTNACRVRYEDCSYAAAFLNEFAENKPFLHLDIAGTADKENKGQGVLVKTLFEMLK"},"annotation":{"kegg.genes":"mfl:Mfl070","ncbigene":"2897677","ncbigi":"GI:50364885","ncbiprotein":"YP_053310.1","refseq":"YP_053310.1","sbo":"SBO:0000243","uniprot":"Q6F247"},"bigg_id":"Mfl070"},{"name":"pepA","notes":{"EC_number":"{&apos;PATRIC&apos;: &apos;3.4.11.1&apos;, &apos;COFACTOR&apos;: &apos;3.4.11.1&apos;}","Sequence":"MITLNKKNHDIKLVAVADNKANEFIKDSAGAVTFISEDKTIYLVIKQKGCRVKQIKAGLKSALSTYTKNLNIDLDSIINQLGEENKDLVFNTVYETISFLSHDVVSFKKESKPSKIEFNIETKNDFSELEAAAAIKTEFINYARDLQDTPPNIGTSEYYAEKVSKDAANIEGLKVTVLGRKEAEKFGMGLFLGVNAGSAHEPRIVVMEYCGDSSKPKTGLVGKGICFDSGGYNLKPSASMLGMKFDMSGAAIMLSATMALAKAKAKANVVAVAMFTDNKIGQNATLPESVLTSMNGLTVEINNTDAEGRLVLADGMTYAIREKGVEQIIEASTLTGALVVALGSSAIGVFTHQDELWNTFEKASLKTRERMWRLPIFEEHLERVKSGAVLGDLSNAVKGYEGSSTAAAFLNEFAEEKPFIHFDIAGTADIDGRGQGVLVKTLFEVLK"},"annotation":{"kegg.genes":"mfl:Mfl071","ncbigene":"2898032","ncbigi":"GI:50364886","ncbiprotein":"YP_053311.1","refseq":"YP_053311.1","sbo":"SBO:0000243","uniprot":"Q6F246"},"bigg_id":"Mfl071"},{"name":"pepA","notes":{"EC_number":"{&apos;PATRIC&apos;: &apos;3.4.11.1&apos;, &apos;COFACTOR&apos;: &apos;3.4.11.1&apos;}","Sequence":"MITINTNKLEYKLIAVPNNETNINILDKPSCVTFISESKTFYLVIKKDSMSYLRQLKLGLASFIQMCKGDTNIDFNSFVKVIPNVNKEIIFNVICDVILFETHKFITYKKDVKTNDYLFNIDQSEDFSDLLDENILKNKYVNYARDLQDFPPNIGTSDFYGEKLLKDSSKIEGLKVSVLKNKELKELDMNLVLAVNQGSNHDANVVVMEFNNNPGGKKIALVGKGICFDTGGYDLKPSAFIEGMKFDMTGAAIVMSIAMALAEAKAKINLVAVGLFTDNKIGQKAVLPESIIKSKNGLTVEISNTDAEGRLVLADGITYAIREKNADVIYDIATLTGATAMALGESASGVFTEFDEMWKKLNEASNYTTERFWRLPIFAEHKEQVKNDSVLADLTNSCKKGPGGSTAAAFLTFFAEDKEFLHIDCSRVVRVGLKGQGYIVKTMFELLKK"},"annotation":{"kegg.genes":"mfl:Mfl072","ncbigene":"2897875","ncbigi":"GI:50364887","ncbiprotein":"YP_053312.1","refseq":"YP_053312.1","sbo":"SBO:0000243","uniprot":"Q6F245"},"bigg_id":"Mfl072"},{"name":"map","notes":{"EC_number":"{&apos;PATRIC&apos;: &apos;3.4.11.18&apos;, &apos;DETECT&apos;: &apos;3.4.11.18&apos;, &apos;COFACTOR&apos;: &apos;3.4.11.18&apos;}","Sequence":"MAVTIKSPQEIEKMRVAGQVLAEAIDMLKSMIKVGVNCLDLDKEFEKFITEKGCKSNFKNYHGYPKTICISINEQLVHGIPQDRILEEGDLVSVDTGCVFEGYHADSAFSMIVGIAKDTKHDILLKVTEECLDLAIEALAPGVRIGTIGSIIQNHAESFGFGVPRDYTGHGIGTEMHEDPFIPNYGKKDTGMRLQAGMVICIEPMIQMGTFKTKLAADNWTVLSADKSMTAHFEHTILITDSGYEVLTKSKR"},"annotation":{"kegg.genes":"mfl:Mfl145","ncbigene":"2897936","ncbigi":"GI:50364960","ncbiprotein":"YP_053385.1","refseq":"YP_053385.1","sbo":"SBO:0000243","uniprot":"Q6F1X2"},"bigg_id":"Mfl145"},{"name":"Mfl241","notes":{"EC_number":"{&apos;COFACTOR&apos;: &apos;3.4.24.71&apos;}","Sequence":"MTKIRPQDNFYDSVNKEWIDNNELPDGYASWGSFEMLQKKSTDDIKAIINELVNATKLDRDSKMIANLRSNYLNDKARNKQGIKPIQPILNKISALTDKKELTSLFVDLFQEWGISFFHSKGVDSDFKDSNLRALMIDSMGLGMSDRDFYEETHPRHEEIKNAYKNYIENLVKLSGVRLNTKDIFNLIYSFEEKISKSMFKQEELREPENIYNVVTIKELNDICPIVDWTEYLNKTGYDKASKIILTEPKYFEKLNQMIEEISLDDLKDIMSYKVTSSYSRMLTIDLYENSFKYGSVFSGVKKMKPIEDRVVEFVDGTLGELISKEYVKRHFSEDAKKDVLKMVNDLLKVYENRINTLDWMSDETKTKAIEKLNSFTIKIGYPDKWEDLSDVEILSYEEGGSLFDNMQSLAKHYIKKELKEINLPVDKTKWYMDAQTVNAYYNPTSNEICFPAGILQKPFYDVNQSHAANLGGIGAVIGHEVSHGFDDEGSKFDKDGNFENWWTETDNEQYKLRTQRVVDQYNEYQINGSNVNGKLTLGENIGDLSGVAAALDICKAQSPNDLKDFFTNYALVWRRKATDEQKNTRLLVDPHSPEEFRCNGVLVNINEFHEVYETKPGDGMYKPEEERTKVW"},"annotation":{"kegg.genes":"mfl:Mfl241","ncbigene":"2897776","ncbigi":"GI:50365057","ncbiprotein":"YP_053482.1","refseq":"YP_053482.1","sbo":"SBO:0000243","uniprot":"Q6F1M5"},"bigg_id":"Mfl241"},{"name":"pepX or pepP","notes":{"EC_number":"{&apos;COFACTOR&apos;: &apos;3.4.-.-&apos;}","Sequence":"MKKQEIVNKLLESNSAEAILFYSPENRYWFSRFKSSLGYLLITKTKSYLLVDGRYITAARNSNNIPKDIEIREFSNNLFVQMKEILKEHNVKKLGFESDWVHYAEFEKYASIFTEQTLVPINCSEIRIVKDEWEIEQLQKACDITNEVFEAILEYVKPGMTEKELQRFVDNEFLVKGAEKISFDTIIASGVNGSMPHAVPTDKKIEIGDLVTIDMGCYYNGYCSDQTRTIAIGEIDAKLEDIYNAVYEAQSLGISLVSEGVNAGEIHKQVYDFIEKRGYGGYFTHGLGHGYGVEIHEEPYASAAGNTILKENMTLTIEPGIYIPGLGGVRIEDDILVLKDGYRMLTSATRELVKLKF"},"annotation":{"kegg.genes":"mfl:Mfl379","ncbigene":"2898094","ncbigi":"GI:50365197","ncbiprotein":"YP_053622.1","refseq":"YP_053622.1","sbo":"SBO:0000243","uniprot":"Q6F185"},"bigg_id":"Mfl379"}],"metabolites":[{"bigg_id":"asn__L_c","coefficient":1},{"bigg_id":"gly_c","coefficient":1},{"bigg_id":"h2o_c","coefficient":-1},{"bigg_id":"gly_asn__L_c","coefficient":-1}],"segments":{"3639":{"from_node_id":"2079225","to_node_id":"2079226","b1":null,"b2":null},"3640":{"from_node_id":"2079227","to_node_id":"2079226","b1":null,"b2":null},"3641":{"from_node_id":"2079227","to_node_id":"2079195","b1":{"x":857.8595909973969,"y":4632.422132135024},"b2":{"x":1778.64986682736,"y":4529.58889555994}},"3642":{"from_node_id":"2079227","to_node_id":"2079265","b1":{"x":615.0505332776329,"y":4871.709334109242},"b2":{"x":1733.3144391603407,"y":4651.54154533772}},"3643":{"from_node_id":"2079225","to_node_id":"2079229","b1":{"x":494.3796865403979,"y":4969.058303831172},"b2":{"x":483.6809647977615,"y":4997.339363690513}},"3644":{"from_node_id":"2079225","to_node_id":"2079230","b1":{"x":497.4817616331313,"y":4966.53300580539},"b2":{"x":272.8111867324967,"y":5128.7951630680245}}}},"2076424":{"name":"Dipeptide transport via ABC system (gly-asn)","bigg_id":"DIPEPabc8","reversibility":false,"label_x":142.61797030433013,"label_y":5306.294760301792,"gene_reaction_rule":"Mfl094 and Mfl095 and Mfl096 and Mfl097 and Mfl098","genes":[{"name":"dppB or oppB","notes":{"EC_number":"{}","Sequence":"MIKSKNKSTLKNFNLDVLDLDLNEELIYAQPTFWRTVSYRFDELKEEASKYFRRHPLIGYSFKRIVYGLLTLIVSIAIVFFLVNFVTPDSSYLPDVSELGKMGIGTSGPKYDAFLQTRLELFGVSGNAIERLLRYFKNIIPFIPKHILVGQSVIFPNASELSNSQIIINTVLFTGGQVDGLLKSGSKELIDAITISASYKTVWIYLGVVKSSSMGMPGSTEVTSLFASAIPYSFGIGSVAVLFSYLIGIPLGIEAAKRKGKATDGAINGTATFLLAVPSLVIVIAIYLISILVFGHSSIFSSGSFWTRFWPVVALVILMAPTTIILTRRYVVDEMTADYTKFAYAKGLGESKVFYVHIFRNAGVRILRELPLDLAFTLFGASILTETQWNIPGMSQLIINGVNNRDSFVILGFITFASLVKIAATLVSDLFMVLMDPRVKLSGR"},"annotation":{"kegg.genes":"mfl:Mfl094","ncbigene":"2897787","ncbigi":"GI:50364909","ncbiprotein":"YP_053334.1","refseq":"YP_053334.1","sbo":"SBO:0000243","uniprot":"Q6F223"},"bigg_id":"Mfl094"},{"name":"amiD or oppC or dppC","notes":{"EC_number":"{}","Sequence":"MINIDKEKFERENKVNFEEIDEKMFEVVEEQTSESERLNSKPYSYWKSVGKLLVTSPTFMISILVLITVLLLAFIVPEVMNYKNTSSTIGDPALPSWDHIFGIGMNGEDLFARVWAGTRTTLLFAFLIAAIQVAVGVILGSIWGYFRKSDLIFIQVASIITIVPQFILLLLMVFLFNSKGYWVIVFAISLQAWVGIAQMVRVQIMLVKNTDYNTASISLGSSSYRIINKNIMPKILPVIVQTAAFAIPTAISIEASLAYLAFDFIPAGQTSLGQILNQVMNETKWQIYPNLLIAPMAVIMIVSVVFFLAARVFADSLDPKNHR"},"annotation":{"kegg.genes":"mfl:Mfl095","ncbigene":"2898231","ncbigi":"GI:50364910","ncbiprotein":"YP_053335.1","refseq":"YP_053335.1","sbo":"SBO:0000243","uniprot":"Q6F222"},"bigg_id":"Mfl095"},{"name":"dppD or oppD","notes":{"EC_number":"{}","Sequence":"MATNKDKIISLQDVVVKFNVRGRMLTAIRNVSFDIYDGETVAIVGESGSGKSVLTKTLTNMLESNGYISNGTIMYFPTEESKNNSETAVKEDVNLVNYHKGSLTSDTRRKIKKSNYKTINNAKIRLEALNARLGVKGVDTDDILAKIKQESEIIHDAYYELSTFSRLRKRTVLRLTPTMKEISSKKRNLSLIKGRQILAGLRILAEQEFLTEFELNLKHVLEKLKNGETVEEHEVNTLLAAWKFQTTPAWLNKREAIKKLKQVRGGTIATIFQDPMTSLNPLLSVGFQISEAIRLHNKVSRHAAKQQAIELMNKVGIPNAEKRYHDIPGKYSGGMRQRIVIAIALACKPKVLICDEPTTALDVTIQAQILELIKELKKEFNLTVIFITHDLGVVANVADRVAVLYAGQIIEYGTVKDIFFDARHPYTWALLSSLPQLGTKGEELFAITGTPPSLFNKIKGDAFAPRNKFALAIDFEYNPPMFEISKTHGARTWLLDPRAPKVEKPKMLENLKEAVSEAKVGE"},"annotation":{"kegg.genes":"mfl:Mfl096","ncbigene":"2898229","ncbigi":"GI:50364911","ncbiprotein":"YP_053336.1","refseq":"YP_053336.1","sbo":"SBO:0000243","uniprot":"Q6F221"},"bigg_id":"Mfl096"},{"name":"dppF","notes":{"EC_number":"{}","Sequence":"MAKESIIKVRDLLIEYGHGKNKVSAVKEVSFDIYKGETFGLVGESGSGKSTIGKALMGIEPINDGTIYYQDTLAFGKAPNLIKMNEKMEHHIKVMKLNQTAITKALEIYSEEYKRVYFKYIEGKYYDLKSKETVEYSDNKIRKIEEGLDLKDHKLVSKSKDPKLKLVEDAVREIIKRILKLYKLQDKSLAFLKMLKEDGIINPELLKKVNELHSKTNKLTVKIRKSESKMYLTIQEIEKVRNDVRKGKYKSVKRFFFDLGKLLEVLIAEHKLVSPMISDLKQAQKLSSAIVSTGSDKKQWLKWIDEKIATIDDKSKVAEFELIKDLMSIESIQKTLEKSPKYSLPTSSERHELKKQMQMIFQDPASSLNDRMPVEEIIAEGLDNFPELYKNEQAAQTYIDWFNSNNPDKVGKITLENIRYQKVKQFLILQLLTTVGMLPEHLSRYPHEFSGGQRQRIGIARALVMKPSFVVCDEPISALDVSIRAQVINLLAKFQLEFDLTYIFIAHDLSVVRFIANRIAVIYRGDIVELADADELFNNPLHPYTKSLLSAVPLPDPDLEKKKKSIKYKPEEQHFDYITDSPKWIEVQKGHFILANEREVSAIKSEKRKIKKIEKGA"},"annotation":{"kegg.genes":"mfl:Mfl097","ncbigene":"2897808","ncbigi":"GI:50364912","ncbiprotein":"YP_053337.1","refseq":"YP_053337.1","sbo":"SBO:0000243","uniprot":"Q6F220"},"bigg_id":"Mfl097"},{"name":"Mfl098","notes":{"EC_number":"{}","Sequence":"MKKLLSIIAAGTLVTTAGSTLVSCGMSTTKLMARKVNTKEYKGFMTAALNTWSPGSTMQNSDSIILENLYDGLLTPNAHGEIEGQMADWWGHNAKGTEYYFHLRDEEKTSEDGRKTGIPKWTAVRNGEIKSTQNVSTMDFYNAFRFTFNPNSSADGAAPTNGLFKNGTALEGILSTISEYDATVLGGANFSRTTAQGGEQNIGSEYISTRNFDIIVMLINLWTATPEGQTIINKLADAKLNPILDVNGNPTGKYDRTPEFDNLIAEMKKYQGETAFQKLISDSSQNGGMMAISLSSEGLGTAASSKGTYDTRTEQMYNIRYTLENASTSFFTSAAGYGSLKPLPDYAVSYSDNQNRSWYNFSKRYQPSLNEMWFSGAYYVQSYKASSNTILLKNPNYYQADRTYIEKLIFTLTRSQSVDSNRLWFEGGDASEVAISPNDASGWKKYVGDDYNSEEQKFAFEGTHATSTVPSQYTFTTFYNYGRLTNDGEDISKSSRALAQKSVRLYLNYFMQRTQYPAYVAGKLDNDKNTKESLAWDGGEGKNVKTRSSTLLRNTFTIPKLATNATESENGKVNGIPVEDYTIQNIGTDYNEMYGTKNTQLESSASSVEEETSTNASRLKTLEDNITVPYDKELLENFYNEQFGSLIDGNDAFYQNDLMALGMFLDSEGKVIDGLQTDLNNFANLAYTSIVDRSKNSKELDQNNEKAKAKILGDVVRKDLRSKQILTSDTDSISLEWLLNGALRLTLNPRVEYLVDQFNATVGGSSPITLKTKTSNDVSDYLNLSKIGDFDIYVSGWGPDYTDPYNFLHTLIWGGEYGVYTNIGNVLESDSSAKTESVKDENPNEPNLKIKDSFKQYEKDYAEINQSITKYTGVVETAKGQGDFTERLKTLSKAETYALYDVALTTPLYNRTPMKTIQLSYLDPFTRSSFIAGSSNLRLFGVKMIESLWDKDAFLAAQTQFEKGSSNEVEEYKKLYVYDRNSDGEVIATPRNK"},"annotation":{"kegg.genes":"mfl:Mfl098","ncbigene":"2897786","ncbigi":"GI:50364913","ncbiprotein":"YP_053338.1","refseq":"YP_053338.1","sbo":"SBO:0000243","uniprot":"Q6F219"},"bigg_id":"Mfl098"}],"metabolites":[{"bigg_id":"h2o_c","coefficient":-1},{"bigg_id":"atp_c","coefficient":-1},{"bigg_id":"h_c","coefficient":1},{"bigg_id":"adp_c","coefficient":1},{"bigg_id":"gly_asn__L_e","coefficient":-1},{"bigg_id":"pi_c","coefficient":1},{"bigg_id":"gly_asn__L_c","coefficient":1}],"segments":{"3645":{"from_node_id":"2079231","to_node_id":"2079232","b1":null,"b2":null},"3646":{"from_node_id":"2079233","to_node_id":"2079232","b1":null,"b2":null},"3647":{"from_node_id":"2079231","to_node_id":"2079234","b1":{"x":93.48408438560568,"y":5314.977977430328},"b2":{"x":95.42847184021707,"y":5343.2307535315595}},"3648":{"from_node_id":"2079231","to_node_id":"2079235","b1":{"x":93.48408438560568,"y":5314.977977430328},"b2":{"x":65.17826602506648,"y":5314.094435161855}},"3649":{"from_node_id":"2079233","to_node_id":"2079236","b1":{"x":171.1809333714914,"y":5234.310761923256},"b2":{"x":199.4867517320322,"y":5235.194304191731}},"3650":{"from_node_id":"2079233","to_node_id":"2079237","b1":{"x":171.1809333714914,"y":5234.310761923256},"b2":{"x":169.23654591687864,"y":5206.057985822023}},"3651":{"from_node_id":"2079231","to_node_id":"2079238","b1":{"x":96.25897184938617,"y":5312.097005447936},"b2":{"x":-1120.83952222105,"y":6144.79237815393}},"3652":{"from_node_id":"2079233","to_node_id":"2079239","b1":{"x":171.1809333714914,"y":5234.310761923256},"b2":{"x":138.9863401017244,"y":5176.9216674523195}},"3653":{"from_node_id":"2079233","to_node_id":"2079230","b1":{"x":168.40604590771136,"y":5237.191733905651},"b2":{"x":199.97039080822708,"y":5204.420677605903}}}},"2076426":{"name":"Cysteinyl-tRNA synthetase","bigg_id":"CYSTRS","reversibility":false,"label_x":1887.9662559633564,"label_y":3615.0341513623607,"gene_reaction_rule":"Mfl087","genes":[{"name":"cysS","notes":{"EC_number":"{&apos;PATRIC&apos;: &apos;6.1.1.16&apos;, &apos;DETECT&apos;: &apos;6.1.1.16&apos;, &apos;COFACTOR&apos;: &apos;6.1.1.16&apos;}","Sequence":"MKLFDTLTQEQKNINKEVINIYSCGPTIYDYIHIGNARPIILMDTLIRFLESEGIKVNFLQNITDIDDKIIEKAIQENKTEKEITDKYLSAFLQNLKDLKIRMPDKLIPISEKISEMNLFIDDLVKLEAAYNVDGDVYFDIQKFSDEYGKLSNKKINDLISGNRVEIEDKKNNPLDFSVWKKTEKGITFDSNFGKGRPGWHTECALLIDEYFKGETIDIHSGGIDLQFPHHENERIQFIAKHGKEISDIWVHNGHLTINGEKMSKSLGNTMTLTNFLANYNSDILRWIFLTTYYKQPLNINDDLIEQANKFIQKINNLSKKIKQLLIENKFVKTNQFDEEIIKQFKIHMKNDLNTSRVLTLLEDTLKDINKLSTLKEFDDLFLKINSLNYILKTLGLSININTFVSDEEQNLFLLWKKIVSEKDFEKADEIRKVLISKGIL"},"annotation":{"kegg.genes":"mfl:Mfl087","ncbigene":"2897700","ncbigi":"GI:50364902","ncbiprotein":"YP_053327.1","refseq":"YP_053327.1","sbo":"SBO:0000243","uniprot":"Q6F230"},"bigg_id":"Mfl087"}],"metabolites":[{"bigg_id":"cystrna_c","coefficient":1},{"bigg_id":"atp_c","coefficient":-1},{"bigg_id":"cys__L_c","coefficient":-1},{"bigg_id":"ppi_c","coefficient":1},{"bigg_id":"amp_c","coefficient":1},{"bigg_id":"trnacys_c","coefficient":-1}],"segments":{"3657":{"from_node_id":"2079244","to_node_id":"2079245","b1":null,"b2":null},"3658":{"from_node_id":"2079246","to_node_id":"2079245","b1":null,"b2":null},"3659":{"from_node_id":"2079246","to_node_id":"2079247","b1":{"x":2016.5358147736606,"y":3697.4490309458624},"b2":{"x":2062.022658346934,"y":3696.354927778688}},"3660":{"from_node_id":"2079244","to_node_id":"2079243","b1":{"x":1908.5670432151178,"y":3700.046023078928},"b2":{"x":1890.077507800137,"y":3721.49682912761}},"3661":{"from_node_id":"2079244","to_node_id":"2079248","b1":{"x":1912.5658866061756,"y":3699.9498381851104},"b2":{"x":1867.0790430329007,"y":3701.043941352279}},"3662":{"from_node_id":"2079246","to_node_id":"2079249","b1":{"x":2020.5346581647163,"y":3697.352846052042},"b2":{"x":2039.024193579698,"y":3675.902040003364}},"3663":{"from_node_id":"2079246","to_node_id":"2079250","b1":{"x":2020.5346581647163,"y":3697.352846052042},"b2":{"x":2040.034134964782,"y":3717.889895609462}},"3664":{"from_node_id":"2079244","to_node_id":"2079251","b1":{"x":1908.5670432151178,"y":3700.046023078928},"b2":{"x":1889.0675664150554,"y":3679.508973521509}}}},"2076427":{"name":"Glutamyl-tRNA synthetase","bigg_id":"GLUTRS","reversibility":false,"label_x":1928.6011668649921,"label_y":4164.16678827982,"gene_reaction_rule":"Mfl651","genes":[{"name":"gltX","notes":{"EC_number":"{&apos;PATRIC&apos;: &apos;6.1.1.24&apos;, &apos;DETECT&apos;: &apos;6.1.1.17&apos;, &apos;COFACTOR&apos;: &apos;6.1.1.17&apos;}","Sequence":"MTKFRLRYAPSPTGFLHIGNTRTALMNYLFAKHYNGDFIVRIEDTDLERNVEGAIESQFENLNWLGINADESFLKPGEEKYGKYMQSQKFGRYQELAEKLISIKKAYRCFCTTEELEKDYEDQVAKGIVATKYSGKCSRLSESEIESNLKSNKDFSIRFLVPETTLNIKDFIKGEITFDSKELGDFVILKTNKIATYNFAVVVDDFDMEISHVLRGEEHISNTPRQILIYQAFGWETPQFGHMSLIVDSTGKKLSKRSGNALFFIEQYKNQGYLPEAMFNYISLLGWSPIGEKELLTKQELISMFDDKRFSKSPSTFDMTKMKWINSQYMKALSEEEYLEFTKKYINTEMFNTKEKSEDWLNQVLLLFKKELEFADQINNHLNIFFNEVDVTSETIEILKTIEEHESVIKEFETQISTLNEWEIENIKSLIKLVSENTGKKGKDLFMPIRIASSSSEHGPSLADVIYLLGKDKVLANIAKVK"},"annotation":{"kegg.genes":"mfl:Mfl651","ncbigene":"2898181","ncbigi":"GI:50365466","ncbiprotein":"YP_053891.1","refseq":"YP_053891.1","sbo":"SBO:0000243","uniprot":"Q6F0G6"},"bigg_id":"Mfl651"}],"metabolites":[{"bigg_id":"atp_c","coefficient":-1},{"bigg_id":"glu__L_c","coefficient":-1},{"bigg_id":"trnaglu_c","coefficient":-1},{"bigg_id":"amp_c","coefficient":1},{"bigg_id":"glutrna_c","coefficient":1},{"bigg_id":"ppi_c","coefficient":1}],"segments":{"3665":{"from_node_id":"2079253","to_node_id":"2079254","b1":null,"b2":null},"3666":{"from_node_id":"2079255","to_node_id":"2079254","b1":null,"b2":null},"3667":{"from_node_id":"2079253","to_node_id":"2079252","b1":{"x":1938.4358408355065,"y":4233.029490074514},"b2":{"x":1918.8697062994304,"y":4257.710276591945}},"3668":{"from_node_id":"2079253","to_node_id":"2079256","b1":{"x":1942.4346842265609,"y":4232.933305180701},"b2":{"x":1896.9478406532867,"y":4234.027408347869}},"3669":{"from_node_id":"2079253","to_node_id":"2079257","b1":{"x":1938.4358408355065,"y":4233.029490074514},"b2":{"x":1918.9363640354413,"y":4212.492440517098}},"3670":{"from_node_id":"2079255","to_node_id":"2079258","b1":{"x":2050.4034557851064,"y":4230.336313047629},"b2":{"x":2069.902932585168,"y":4250.873362605045}},"3671":{"from_node_id":"2079255","to_node_id":"2079259","b1":{"x":2046.404612394048,"y":4230.432497941449},"b2":{"x":2091.891455967322,"y":4229.338394774275}},"3672":{"from_node_id":"2079255","to_node_id":"2079260","b1":{"x":2050.4034557851064,"y":4230.336313047629},"b2":{"x":2068.8929912000867,"y":4208.885506998946}}}},"2076428":{"name":"aminopeptidase","bigg_id":"AMPEP10","reversibility":true,"label_x":198.23869698861344,"label_y":4687.630192457614,"gene_reaction_rule":"Mfl056 or (Mfl070 and Mfl071 and Mfl072) or Mfl145 or Mfl241 or Mfl379","genes":[{"name":"Mfl056","notes":{"EC_number":"{&apos;COFACTOR&apos;: &apos;1.5.3.10&apos;}","Sequence":"MKEFRLHIFHTCEVNFYLMPFCLLLNKFLTLIIIMIIIYLVKEKSTLKTIKTKMVYSETTEIKKSKFICTAFQVNSKEELEQFLKDFSLKDARHNCYAYKIGTKNVFGGYSDDGEPKGTAGKPIFNVIEKNNLTNICVLVTRYFGGIKLGAGPLTRAYTSSAANIIKIVELEEIKEINSLSITFKINNIKDIELFLSKNNIEIMNKTFNESLCIFELNTFEETLLEIKHLLN"},"annotation":{"kegg.genes":"mfl:Mfl056","ncbigene":"2897969","ncbigi":"GI:50364871","ncbiprotein":"YP_053296.1","refseq":"YP_053296.1","sbo":"SBO:0000243","uniprot":"Q6F261"},"bigg_id":"Mfl056"},{"name":"pepA","notes":{"EC_number":"{&apos;PATRIC&apos;: &apos;3.4.11.1&apos;, &apos;COFACTOR&apos;: &apos;3.4.11.1&apos;}","Sequence":"MIQINETKNTIKIVGVKDNSKNTFIKNKVGVPTLISEDKTIYIVFKKDEETFTEQIKKGIEATISNFDFDVDIDIDSFENVCDGISKEEIIKTVYETISFSTHKGLSIEKVEKETKYNLIFTGKHQELINQLTIVCEYINYARDLQDTPPNIGTSEYYADKLVSDAKDIKGLKVTILGRKEATKLNMGLFLGVNAGSAHEPRIVVMEYCGDSSKPKTGLVGKGICFDSGGYNLKPSNYMEGMKFDMSGAAVVLSATMALAKAKAKANIVAVGMFTDNKIGQNATLPDSVIESMSGKKVLIFDTDAEGRLVLADGISYVVKEKQVDQIIDASTLTGTVLFALGHNATGAFSHSDKMINELNEASQKSGERFWRLPIFKEHLKQVKKDAAPLADLTNACRVRYEDCSYAAAFLNEFAENKPFLHLDIAGTADKENKGQGVLVKTLFEMLK"},"annotation":{"kegg.genes":"mfl:Mfl070","ncbigene":"2897677","ncbigi":"GI:50364885","ncbiprotein":"YP_053310.1","refseq":"YP_053310.1","sbo":"SBO:0000243","uniprot":"Q6F247"},"bigg_id":"Mfl070"},{"name":"pepA","notes":{"EC_number":"{&apos;PATRIC&apos;: &apos;3.4.11.1&apos;, &apos;COFACTOR&apos;: &apos;3.4.11.1&apos;}","Sequence":"MITLNKKNHDIKLVAVADNKANEFIKDSAGAVTFISEDKTIYLVIKQKGCRVKQIKAGLKSALSTYTKNLNIDLDSIINQLGEENKDLVFNTVYETISFLSHDVVSFKKESKPSKIEFNIETKNDFSELEAAAAIKTEFINYARDLQDTPPNIGTSEYYAEKVSKDAANIEGLKVTVLGRKEAEKFGMGLFLGVNAGSAHEPRIVVMEYCGDSSKPKTGLVGKGICFDSGGYNLKPSASMLGMKFDMSGAAIMLSATMALAKAKAKANVVAVAMFTDNKIGQNATLPESVLTSMNGLTVEINNTDAEGRLVLADGMTYAIREKGVEQIIEASTLTGALVVALGSSAIGVFTHQDELWNTFEKASLKTRERMWRLPIFEEHLERVKSGAVLGDLSNAVKGYEGSSTAAAFLNEFAEEKPFIHFDIAGTADIDGRGQGVLVKTLFEVLK"},"annotation":{"kegg.genes":"mfl:Mfl071","ncbigene":"2898032","ncbigi":"GI:50364886","ncbiprotein":"YP_053311.1","refseq":"YP_053311.1","sbo":"SBO:0000243","uniprot":"Q6F246"},"bigg_id":"Mfl071"},{"name":"pepA","notes":{"EC_number":"{&apos;PATRIC&apos;: &apos;3.4.11.1&apos;, &apos;COFACTOR&apos;: &apos;3.4.11.1&apos;}","Sequence":"MITINTNKLEYKLIAVPNNETNINILDKPSCVTFISESKTFYLVIKKDSMSYLRQLKLGLASFIQMCKGDTNIDFNSFVKVIPNVNKEIIFNVICDVILFETHKFITYKKDVKTNDYLFNIDQSEDFSDLLDENILKNKYVNYARDLQDFPPNIGTSDFYGEKLLKDSSKIEGLKVSVLKNKELKELDMNLVLAVNQGSNHDANVVVMEFNNNPGGKKIALVGKGICFDTGGYDLKPSAFIEGMKFDMTGAAIVMSIAMALAEAKAKINLVAVGLFTDNKIGQKAVLPESIIKSKNGLTVEISNTDAEGRLVLADGITYAIREKNADVIYDIATLTGATAMALGESASGVFTEFDEMWKKLNEASNYTTERFWRLPIFAEHKEQVKNDSVLADLTNSCKKGPGGSTAAAFLTFFAEDKEFLHIDCSRVVRVGLKGQGYIVKTMFELLKK"},"annotation":{"kegg.genes":"mfl:Mfl072","ncbigene":"2897875","ncbigi":"GI:50364887","ncbiprotein":"YP_053312.1","refseq":"YP_053312.1","sbo":"SBO:0000243","uniprot":"Q6F245"},"bigg_id":"Mfl072"},{"name":"map","notes":{"EC_number":"{&apos;PATRIC&apos;: &apos;3.4.11.18&apos;, &apos;DETECT&apos;: &apos;3.4.11.18&apos;, &apos;COFACTOR&apos;: &apos;3.4.11.18&apos;}","Sequence":"MAVTIKSPQEIEKMRVAGQVLAEAIDMLKSMIKVGVNCLDLDKEFEKFITEKGCKSNFKNYHGYPKTICISINEQLVHGIPQDRILEEGDLVSVDTGCVFEGYHADSAFSMIVGIAKDTKHDILLKVTEECLDLAIEALAPGVRIGTIGSIIQNHAESFGFGVPRDYTGHGIGTEMHEDPFIPNYGKKDTGMRLQAGMVICIEPMIQMGTFKTKLAADNWTVLSADKSMTAHFEHTILITDSGYEVLTKSKR"},"annotation":{"kegg.genes":"mfl:Mfl145","ncbigene":"2897936","ncbigi":"GI:50364960","ncbiprotein":"YP_053385.1","refseq":"YP_053385.1","sbo":"SBO:0000243","uniprot":"Q6F1X2"},"bigg_id":"Mfl145"},{"name":"Mfl241","notes":{"EC_number":"{&apos;COFACTOR&apos;: &apos;3.4.24.71&apos;}","Sequence":"MTKIRPQDNFYDSVNKEWIDNNELPDGYASWGSFEMLQKKSTDDIKAIINELVNATKLDRDSKMIANLRSNYLNDKARNKQGIKPIQPILNKISALTDKKELTSLFVDLFQEWGISFFHSKGVDSDFKDSNLRALMIDSMGLGMSDRDFYEETHPRHEEIKNAYKNYIENLVKLSGVRLNTKDIFNLIYSFEEKISKSMFKQEELREPENIYNVVTIKELNDICPIVDWTEYLNKTGYDKASKIILTEPKYFEKLNQMIEEISLDDLKDIMSYKVTSSYSRMLTIDLYENSFKYGSVFSGVKKMKPIEDRVVEFVDGTLGELISKEYVKRHFSEDAKKDVLKMVNDLLKVYENRINTLDWMSDETKTKAIEKLNSFTIKIGYPDKWEDLSDVEILSYEEGGSLFDNMQSLAKHYIKKELKEINLPVDKTKWYMDAQTVNAYYNPTSNEICFPAGILQKPFYDVNQSHAANLGGIGAVIGHEVSHGFDDEGSKFDKDGNFENWWTETDNEQYKLRTQRVVDQYNEYQINGSNVNGKLTLGENIGDLSGVAAALDICKAQSPNDLKDFFTNYALVWRRKATDEQKNTRLLVDPHSPEEFRCNGVLVNINEFHEVYETKPGDGMYKPEEERTKVW"},"annotation":{"kegg.genes":"mfl:Mfl241","ncbigene":"2897776","ncbigi":"GI:50365057","ncbiprotein":"YP_053482.1","refseq":"YP_053482.1","sbo":"SBO:0000243","uniprot":"Q6F1M5"},"bigg_id":"Mfl241"},{"name":"pepX or pepP","notes":{"EC_number":"{&apos;COFACTOR&apos;: &apos;3.4.-.-&apos;}","Sequence":"MKKQEIVNKLLESNSAEAILFYSPENRYWFSRFKSSLGYLLITKTKSYLLVDGRYITAARNSNNIPKDIEIREFSNNLFVQMKEILKEHNVKKLGFESDWVHYAEFEKYASIFTEQTLVPINCSEIRIVKDEWEIEQLQKACDITNEVFEAILEYVKPGMTEKELQRFVDNEFLVKGAEKISFDTIIASGVNGSMPHAVPTDKKIEIGDLVTIDMGCYYNGYCSDQTRTIAIGEIDAKLEDIYNAVYEAQSLGISLVSEGVNAGEIHKQVYDFIEKRGYGGYFTHGLGHGYGVEIHEEPYASAAGNTILKENMTLTIEPGIYIPGLGGVRIEDDILVLKDGYRMLTSATRELVKLKF"},"annotation":{"kegg.genes":"mfl:Mfl379","ncbigene":"2898094","ncbigi":"GI:50365197","ncbiprotein":"YP_053622.1","refseq":"YP_053622.1","sbo":"SBO:0000243","uniprot":"Q6F185"},"bigg_id":"Mfl379"}],"metabolites":[{"bigg_id":"glu__L_c","coefficient":1},{"bigg_id":"gly_glu__L_c","coefficient":-1},{"bigg_id":"gly_c","coefficient":1},{"bigg_id":"h2o_c","coefficient":-1}],"segments":{"3673":{"from_node_id":"2079261","to_node_id":"2079262","b1":null,"b2":null},"3674":{"from_node_id":"2079263","to_node_id":"2079262","b1":null,"b2":null},"3675":{"from_node_id":"2079263","to_node_id":"2079256","b1":{"x":474.079258868897,"y":4479.684815569663},"b2":{"x":1793.953216330447,"y":4236.5047564296665}},"3676":{"from_node_id":"2079261","to_node_id":"2079264","b1":{"x":162.07757809032816,"y":4685.353743511622},"b2":{"x":-151.99131398799733,"y":4865.626484442802}},"3677":{"from_node_id":"2079263","to_node_id":"2079265","b1":{"x":240.6236209381124,"y":4628.975638441262},"b2":{"x":1701.7986521434038,"y":4650.532976083365}},"3678":{"from_node_id":"2079261","to_node_id":"2079266","b1":{"x":158.8437323785345,"y":4687.7079401712745},"b2":{"x":135.2232012743885,"y":4726.323106307461}}}},"2076429":{"name":"Dipeptide transport via ABC system (gly-glu)","bigg_id":"DIPEPabc10","reversibility":false,"label_x":-309.6297964366279,"label_y":5022.198303435352,"gene_reaction_rule":"Mfl094 and Mfl095 and Mfl096 and Mfl097 and Mfl098","genes":[{"name":"dppB or oppB","notes":{"EC_number":"{}","Sequence":"MIKSKNKSTLKNFNLDVLDLDLNEELIYAQPTFWRTVSYRFDELKEEASKYFRRHPLIGYSFKRIVYGLLTLIVSIAIVFFLVNFVTPDSSYLPDVSELGKMGIGTSGPKYDAFLQTRLELFGVSGNAIERLLRYFKNIIPFIPKHILVGQSVIFPNASELSNSQIIINTVLFTGGQVDGLLKSGSKELIDAITISASYKTVWIYLGVVKSSSMGMPGSTEVTSLFASAIPYSFGIGSVAVLFSYLIGIPLGIEAAKRKGKATDGAINGTATFLLAVPSLVIVIAIYLISILVFGHSSIFSSGSFWTRFWPVVALVILMAPTTIILTRRYVVDEMTADYTKFAYAKGLGESKVFYVHIFRNAGVRILRELPLDLAFTLFGASILTETQWNIPGMSQLIINGVNNRDSFVILGFITFASLVKIAATLVSDLFMVLMDPRVKLSGR"},"annotation":{"kegg.genes":"mfl:Mfl094","ncbigene":"2897787","ncbigi":"GI:50364909","ncbiprotein":"YP_053334.1","refseq":"YP_053334.1","sbo":"SBO:0000243","uniprot":"Q6F223"},"bigg_id":"Mfl094"},{"name":"amiD or oppC or dppC","notes":{"EC_number":"{}","Sequence":"MINIDKEKFERENKVNFEEIDEKMFEVVEEQTSESERLNSKPYSYWKSVGKLLVTSPTFMISILVLITVLLLAFIVPEVMNYKNTSSTIGDPALPSWDHIFGIGMNGEDLFARVWAGTRTTLLFAFLIAAIQVAVGVILGSIWGYFRKSDLIFIQVASIITIVPQFILLLLMVFLFNSKGYWVIVFAISLQAWVGIAQMVRVQIMLVKNTDYNTASISLGSSSYRIINKNIMPKILPVIVQTAAFAIPTAISIEASLAYLAFDFIPAGQTSLGQILNQVMNETKWQIYPNLLIAPMAVIMIVSVVFFLAARVFADSLDPKNHR"},"annotation":{"kegg.genes":"mfl:Mfl095","ncbigene":"2898231","ncbigi":"GI:50364910","ncbiprotein":"YP_053335.1","refseq":"YP_053335.1","sbo":"SBO:0000243","uniprot":"Q6F222"},"bigg_id":"Mfl095"},{"name":"dppD or oppD","notes":{"EC_number":"{}","Sequence":"MATNKDKIISLQDVVVKFNVRGRMLTAIRNVSFDIYDGETVAIVGESGSGKSVLTKTLTNMLESNGYISNGTIMYFPTEESKNNSETAVKEDVNLVNYHKGSLTSDTRRKIKKSNYKTINNAKIRLEALNARLGVKGVDTDDILAKIKQESEIIHDAYYELSTFSRLRKRTVLRLTPTMKEISSKKRNLSLIKGRQILAGLRILAEQEFLTEFELNLKHVLEKLKNGETVEEHEVNTLLAAWKFQTTPAWLNKREAIKKLKQVRGGTIATIFQDPMTSLNPLLSVGFQISEAIRLHNKVSRHAAKQQAIELMNKVGIPNAEKRYHDIPGKYSGGMRQRIVIAIALACKPKVLICDEPTTALDVTIQAQILELIKELKKEFNLTVIFITHDLGVVANVADRVAVLYAGQIIEYGTVKDIFFDARHPYTWALLSSLPQLGTKGEELFAITGTPPSLFNKIKGDAFAPRNKFALAIDFEYNPPMFEISKTHGARTWLLDPRAPKVEKPKMLENLKEAVSEAKVGE"},"annotation":{"kegg.genes":"mfl:Mfl096","ncbigene":"2898229","ncbigi":"GI:50364911","ncbiprotein":"YP_053336.1","refseq":"YP_053336.1","sbo":"SBO:0000243","uniprot":"Q6F221"},"bigg_id":"Mfl096"},{"name":"dppF","notes":{"EC_number":"{}","Sequence":"MAKESIIKVRDLLIEYGHGKNKVSAVKEVSFDIYKGETFGLVGESGSGKSTIGKALMGIEPINDGTIYYQDTLAFGKAPNLIKMNEKMEHHIKVMKLNQTAITKALEIYSEEYKRVYFKYIEGKYYDLKSKETVEYSDNKIRKIEEGLDLKDHKLVSKSKDPKLKLVEDAVREIIKRILKLYKLQDKSLAFLKMLKEDGIINPELLKKVNELHSKTNKLTVKIRKSESKMYLTIQEIEKVRNDVRKGKYKSVKRFFFDLGKLLEVLIAEHKLVSPMISDLKQAQKLSSAIVSTGSDKKQWLKWIDEKIATIDDKSKVAEFELIKDLMSIESIQKTLEKSPKYSLPTSSERHELKKQMQMIFQDPASSLNDRMPVEEIIAEGLDNFPELYKNEQAAQTYIDWFNSNNPDKVGKITLENIRYQKVKQFLILQLLTTVGMLPEHLSRYPHEFSGGQRQRIGIARALVMKPSFVVCDEPISALDVSIRAQVINLLAKFQLEFDLTYIFIAHDLSVVRFIANRIAVIYRGDIVELADADELFNNPLHPYTKSLLSAVPLPDPDLEKKKKSIKYKPEEQHFDYITDSPKWIEVQKGHFILANEREVSAIKSEKRKIKKIEKGA"},"annotation":{"kegg.genes":"mfl:Mfl097","ncbigene":"2897808","ncbigi":"GI:50364912","ncbiprotein":"YP_053337.1","refseq":"YP_053337.1","sbo":"SBO:0000243","uniprot":"Q6F220"},"bigg_id":"Mfl097"},{"name":"Mfl098","notes":{"EC_number":"{}","Sequence":"MKKLLSIIAAGTLVTTAGSTLVSCGMSTTKLMARKVNTKEYKGFMTAALNTWSPGSTMQNSDSIILENLYDGLLTPNAHGEIEGQMADWWGHNAKGTEYYFHLRDEEKTSEDGRKTGIPKWTAVRNGEIKSTQNVSTMDFYNAFRFTFNPNSSADGAAPTNGLFKNGTALEGILSTISEYDATVLGGANFSRTTAQGGEQNIGSEYISTRNFDIIVMLINLWTATPEGQTIINKLADAKLNPILDVNGNPTGKYDRTPEFDNLIAEMKKYQGETAFQKLISDSSQNGGMMAISLSSEGLGTAASSKGTYDTRTEQMYNIRYTLENASTSFFTSAAGYGSLKPLPDYAVSYSDNQNRSWYNFSKRYQPSLNEMWFSGAYYVQSYKASSNTILLKNPNYYQADRTYIEKLIFTLTRSQSVDSNRLWFEGGDASEVAISPNDASGWKKYVGDDYNSEEQKFAFEGTHATSTVPSQYTFTTFYNYGRLTNDGEDISKSSRALAQKSVRLYLNYFMQRTQYPAYVAGKLDNDKNTKESLAWDGGEGKNVKTRSSTLLRNTFTIPKLATNATESENGKVNGIPVEDYTIQNIGTDYNEMYGTKNTQLESSASSVEEETSTNASRLKTLEDNITVPYDKELLENFYNEQFGSLIDGNDAFYQNDLMALGMFLDSEGKVIDGLQTDLNNFANLAYTSIVDRSKNSKELDQNNEKAKAKILGDVVRKDLRSKQILTSDTDSISLEWLLNGALRLTLNPRVEYLVDQFNATVGGSSPITLKTKTSNDVSDYLNLSKIGDFDIYVSGWGPDYTDPYNFLHTLIWGGEYGVYTNIGNVLESDSSAKTESVKDENPNEPNLKIKDSFKQYEKDYAEINQSITKYTGVVETAKGQGDFTERLKTLSKAETYALYDVALTTPLYNRTPMKTIQLSYLDPFTRSSFIAGSSNLRLFGVKMIESLWDKDAFLAAQTQFEKGSSNEVEEYKKLYVYDRNSDGEVIATPRNK"},"annotation":{"kegg.genes":"mfl:Mfl098","ncbigene":"2897786","ncbigi":"GI:50364913","ncbiprotein":"YP_053338.1","refseq":"YP_053338.1","sbo":"SBO:0000243","uniprot":"Q6F219"},"bigg_id":"Mfl098"}],"metabolites":[{"bigg_id":"h2o_c","coefficient":-1},{"bigg_id":"atp_c","coefficient":-1},{"bigg_id":"gly_glu__L_c","coefficient":1},{"bigg_id":"gly_glu__L_e","coefficient":-1},{"bigg_id":"adp_c","coefficient":1},{"bigg_id":"pi_c","coefficient":1},{"bigg_id":"h_c","coefficient":1}],"segments":{"3679":{"from_node_id":"2079267","to_node_id":"2079268","b1":null,"b2":null},"3680":{"from_node_id":"2079269","to_node_id":"2079268","b1":null,"b2":null},"3681":{"from_node_id":"2079267","to_node_id":"2079270","b1":{"x":-362.1233766535637,"y":5016.181345672565},"b2":{"x":-365.337524060996,"y":5044.3179633876225}},"3682":{"from_node_id":"2079267","to_node_id":"2079271","b1":{"x":-362.1233766535637,"y":5016.181345672565},"b2":{"x":-402.97935899959674,"y":4999.038717069553}},"3683":{"from_node_id":"2079269","to_node_id":"2079264","b1":{"x":-274.33125762887994,"y":4953.280281793204},"b2":{"x":-237.34476303977442,"y":4926.780296547733}},"3684":{"from_node_id":"2079267","to_node_id":"2079272","b1":{"x":-389.3283745638341,"y":5045.232166345417},"b2":{"x":-1339.6573687870928,"y":5419.807317267546}},"3685":{"from_node_id":"2079269","to_node_id":"2079273","b1":{"x":-271.07969766500213,"y":4950.9506127606355},"b2":{"x":-243.40402541559797,"y":4956.955374666289}},"3686":{"from_node_id":"2079269","to_node_id":"2079274","b1":{"x":-271.07969766500213,"y":4950.9506127606355},"b2":{"x":-297.249999626234,"y":4885.470464191248}},"3687":{"from_node_id":"2079269","to_node_id":"2079275","b1":{"x":-271.07969766500213,"y":4950.9506127606355},"b2":{"x":-259.5639535210406,"y":4927.364948794558}}}},"2076432":{"name":"tyrosyl-tRNA synthetase","bigg_id":"TYRTRS","reversibility":false,"label_x":2541.549435567007,"label_y":6393.9118920520095,"gene_reaction_rule":"Mfl587","genes":[{"name":"tyrS","notes":{"EC_number":"{&apos;PATRIC&apos;: &apos;6.1.1.1&apos;, &apos;DETECT&apos;: &apos;6.1.1.1&apos;, &apos;COFACTOR&apos;: &apos;6.1.1.1&apos;}","Sequence":"MNIIKELEWRGLVKQITNEERLLKAQNDGAAVYCGFDPTADSLHVGHLMMIVTLKRFDKAGFQAIGLIGGGTGMIGDPSFKADERKLQTDEQVKFHATAIQNQLLRIIPDVTFANNVDWLGNMSLIDFLRDVGKDFNISYLLNKDSIATRISTGLSVTEFSYTMLQAYDFYNLYINHNCKVQIGGSDQWGNITSGTDYISTRVGSANTEAAGFTIPLLTKSDGQKFGKTESGAVWLDSNKTSVYDFYQFWINQDDNDCVKMLKYLTFLTKEEIDELEAKHKEAPHLRTMQKTLASEITKFVHGDKELNKAIKLTDAFFTGNILNLDDDLLELAIKSIPTIQLEKTTSAIDAIVNVNAASSKREAREFINAKAISFNDVAVQDENMLLSEIKTIKNNKIIVKKGKKKYYLLEIK"},"annotation":{"kegg.genes":"mfl:Mfl587","ncbigene":"2898112","ncbigi":"GI:50365404","ncbiprotein":"YP_053829.1","refseq":"YP_053829.1","sbo":"SBO:0000243","uniprot":"Q6F0M8"},"bigg_id":"Mfl587"}],"metabolites":[{"bigg_id":"atp_c","coefficient":-1},{"bigg_id":"ppi_c","coefficient":1},{"bigg_id":"tyrtrna_c","coefficient":1},{"bigg_id":"trnatyr_c","coefficient":-1},{"bigg_id":"amp_c","coefficient":1},{"bigg_id":"tyr__L_c","coefficient":-1}],"segments":{"3699":{"from_node_id":"2079289","to_node_id":"2079290","b1":null,"b2":null},"3700":{"from_node_id":"2079291","to_node_id":"2079290","b1":null,"b2":null},"3701":{"from_node_id":"2079289","to_node_id":"2079288","b1":{"x":2600.560115630981,"y":6453.120658120123},"b2":{"x":2580.859379473684,"y":6432.776592772691}},"3702":{"from_node_id":"2079291","to_node_id":"2079292","b1":{"x":2712.4957867530316,"y":6449.325196296392},"b2":{"x":2732.1965229103353,"y":6469.669261643821}},"3703":{"from_node_id":"2079291","to_node_id":"2079293","b1":{"x":2708.49808421296,"y":6449.460748504384},"b2":{"x":2753.971950606297,"y":6447.918842138494}},"3704":{"from_node_id":"2079289","to_node_id":"2079294","b1":{"x":2600.560115630981,"y":6453.120658120123},"b2":{"x":2582.2826776575816,"y":6474.752469443462}},"3705":{"from_node_id":"2079291","to_node_id":"2079295","b1":{"x":2712.4957867530316,"y":6449.325196296392},"b2":{"x":2730.7732247264375,"y":6427.693384973052}},"3706":{"from_node_id":"2079289","to_node_id":"2079296","b1":{"x":2252.069292780431,"y":6425.278562943384},"b2":{"x":2373.012300799926,"y":6934.611093522426}}}},"2076433":{"name":"tyrosine peroxisomal transport via proton symport","bigg_id":"TYRt2","reversibility":true,"label_x":2290.6880299938757,"label_y":7112.514718674254,"gene_reaction_rule":"Mfl605 or (Mfl183 and Mfl184)","genes":[{"name":"Mfl605","notes":{"EC_number":"{}","Sequence":"MKLNKKYGFWTVLASTLAAIVGSSIIISFNMVFALSEANPLLMILAWVFGALIVLPDAFIVIEPSIGYGESGSGYSWIRKCNWRILAFWFGWVLILFVSATSLASCCSAMSSMITQILELNPEEIAVETLQKSLAIFILIFLAGIQIMIKNSSKYTQLFFLFVKTLPIILVFILAIMYGSKDGLLSNSEMNKNLGHAYISSAMLIPAITYTGFAYSGHEFPTYITEEIENPKKTIPWVIISAVLIVLVIYVCYGIALLSLATPDSNGNWINPGGTTSSIFAQHRWAVLTFNIFAIFLFIGSVNSLLFFQSRLIHKLSETGDVHSVFGKVHKKTNQPYMAIILLCCVAVFYILFSSISEIISSFALATSVLKILLNSSIIKLRLKDPEYKKIYGNKTFWTLMILSLVTCALTFIGSIYLMVIMPHQQTGASTFSILWKPILMVLIAFLVYLFGIFKFNNIKIK"},"annotation":{"kegg.genes":"mfl:Mfl605","ncbigene":"2897717","ncbigi":"GI:50365421","ncbiprotein":"YP_053846.1","refseq":"YP_053846.1","sbo":"SBO:0000243","uniprot":"Q6F0L1"},"bigg_id":"Mfl605"},{"name":"Mfl183","notes":{"EC_number":"{}","Sequence":"MKTNKNFKIFLRLMKAQTFNYITDPINIILGFVLTTVTMLCWLAFKPHDAESGLLADSFVLASAIGISAIRNSQYNLNLTLADWRETRFIRNLLTTPVSKKVLYASILCFNWIVNILVTIILISLAMLFSSQRKVISNVQWTPFLIGFILNIFLSNVIALFLSTTFKNKEYVFIISLLSYFGPMYLLGLGIPWNVVGQIPAINILTYIAPHRYTLHLMQAAWVGNASNMSFPGVESSSWLGVHGFGYGGNGWWLPALIACIFIFIFAFAFYYRLKSNYQFGTRKYSKFKGVKKHANNIELIKRTNSIEELKILVEIAGLDYKTKKVKKKKPSKKRGDK"},"annotation":{"kegg.genes":"mfl:Mfl183","ncbigene":"2898132","ncbigi":"GI:50364999","ncbiprotein":"YP_053424.1","refseq":"YP_053424.1","sbo":"SBO:0000243","uniprot":"Q6F1T3"},"bigg_id":"Mfl183"},{"name":"Mfl184","notes":{"EC_number":"{}","Sequence":"MNLEKLKKEYKVFSMLFIIQTKHWFKNPLNIFLGVFISLYTILCWLAFKHNDPFLLVSGICVAMVRNSMYIYLRTINDWRGKNFVDKMSMSNISNKTKHLSLLVFNFISTFVICLIIFLISIILFPSQLSYIEKLNPLMMIFGLLICWVTCYVIALFLYTFISNTKWTTMIGLLIYFSTMYFLGLGFPFQTIIQQDWLNYLLYLHPMRYSINIVQAGFVNAPNFHYINPDINIDVDFGYGENAWLAYFLALLTIGGYIICLVSKRLIDSNYKFRSRNKVKRLKAESKLYIKQINESNDIEFLKRLREDRRQRD"},"annotation":{"kegg.genes":"mfl:Mfl184","ncbigene":"2897621","ncbigi":"GI:50365000","ncbiprotein":"YP_053425.1","refseq":"YP_053425.1","sbo":"SBO:0000243","uniprot":"Q6F1T2"},"bigg_id":"Mfl184"}],"metabolites":[{"bigg_id":"tyr__L_e","coefficient":1},{"bigg_id":"h_e","coefficient":1},{"bigg_id":"h_c","coefficient":-1},{"bigg_id":"tyr__L_c","coefficient":-1}],"segments":{"3707":{"from_node_id":"2079297","to_node_id":"2079298","b1":null,"b2":null},"3708":{"from_node_id":"2079299","to_node_id":"2079298","b1":null,"b2":null},"3709":{"from_node_id":"2079299","to_node_id":"2079300","b1":{"x":2234.013272823346,"y":7147.800024336308},"b2":{"x":1596.0834132776436,"y":8096.432906536706}},"3710":{"from_node_id":"2079299","to_node_id":"2079301","b1":{"x":2231.8286122657546,"y":7151.150734447332},"b2":{"x":2239.042702700084,"y":7178.536075402035}},"3711":{"from_node_id":"2079297","to_node_id":"2079302","b1":{"x":2292.9991078782405,"y":7057.330851338662},"b2":{"x":2320.967473609661,"y":7052.884446238653}},"3712":{"from_node_id":"2079297","to_node_id":"2079296","b1":{"x":2290.8144473206557,"y":7060.681561449692},"b2":{"x":2315.664961163222,"y":7022.567233936801}}}},"2076436":{"name":"Isoleucyl-tRNA synthetase","bigg_id":"ILETRS","reversibility":false,"label_x":2439.8908446174405,"label_y":6249.4479004797195,"gene_reaction_rule":"Mfl389","genes":[{"name":"ileS","notes":{"EC_number":"{&apos;PATRIC&apos;: &apos;6.1.1.5&apos;, &apos;RefSeq&apos;: &apos;6.1.1.5&apos;, &apos;DETECT&apos;: &apos;6.1.1.5&apos;, &apos;COFACTOR&apos;: &apos;6.1.1.5&apos;}","Sequence":"MKNIYKDTLLIGQTDFDMRAGLKDKEPVIQEMWDAKKIYDQKQKLNEGKPLFMLHDGPPYANGDLHIGHALNKTLKDMIIRWKNANGYLAPFIMGWDTHGLPIETAVTKMGIDRKQTPAVEFRDMCKDYALKQVANQANQFKRLGIFSNSDVKYVTLTHDFEVSELRLFQKMYEKEMVYKALKPIYWSPSSESALAESEIEYKDVKSPTIFVAMKVVEGNAKIDTDTEIVIWTTTPWTIPSNQMAAVGENIEYNIVKANDRKFILASSLVNKVAEQIGWETFEILDTLKGPEIVGVKYAHPLYEQKINPVVIGHHVTDEAGTGIVHTAGGFGEDDYIIVKQHGIEPFAPIDDQGKFTNEIAEFDEKLVGVFYEDANKIVGMDLEAKQRLLKLKFVSHSYPHDWRTKKPVIYRCTSQWFIGLDKAKNQILANVDQITTKPEWAKKRLYQVLEDRTDWTISRQRLWGVPIVAFYDQNDKLVLNNEILAFAIDKIAELGTNAWFDKPADTFLPEAYRNKNLKKEKDILDVWFDSGSSAIALSERFKNLPLPYDLYLEGNDQYRGWFNASMINSTIYSGKSPYKKLISHGMTVDEKGNKMSKSLGNGIDPIEFANTQGADILRLWVASTDYTDDQKIGPEIIKQIGESYRKIRNTMRFILANLFDFDPSKDYQTNLTEVDRYALNNLSVVKNKASEAYDNLSYNQVYNLVVNYVTKDLSSFYLDFIKDILYIEKNDSIRRRQVQTVLYEQLWMLIDLLRPILIHTIEEVYQAMVNLNKTDSVHLLDNKKQDFIESNEFVTKWNNIMVLRDDVNKALEIAREQKIINKGFEATVKVCLKDEFKNIESTTELEKIFIVNSLSFTNDCSGLSEQKIAFVGVELKNGTKCERCWGIFDTLINNEICERCNSVVESL"},"annotation":{"kegg.genes":"mfl:Mfl389","ncbigene":"2898000","ncbigi":"GI:50365207","ncbiprotein":"YP_053632.1","refseq":"YP_053632.1","sbo":"SBO:0000243","uniprot":"Q6F175"},"bigg_id":"Mfl389"}],"metabolites":[{"bigg_id":"iletrna_c","coefficient":1},{"bigg_id":"trnaile_c","coefficient":-1},{"bigg_id":"atp_c","coefficient":-1},{"bigg_id":"ile__L_c","coefficient":-1},{"bigg_id":"ppi_c","coefficient":1},{"bigg_id":"amp_c","coefficient":1}],"segments":{"3724":{"from_node_id":"2079316","to_node_id":"2079317","b1":null,"b2":null},"3725":{"from_node_id":"2079318","to_node_id":"2079317","b1":null,"b2":null},"3726":{"from_node_id":"2079318","to_node_id":"2079319","b1":{"x":2613.7667371892903,"y":6305.957262856268},"b2":{"x":2659.2613231212977,"y":6305.255371927934}},"3727":{"from_node_id":"2079316","to_node_id":"2079315","b1":{"x":2505.7795881638663,"y":6307.623289675164},"b2":{"x":2485.492985326484,"y":6285.487706836985}},"3728":{"from_node_id":"2079316","to_node_id":"2079320","b1":{"x":2505.7795881638663,"y":6307.623289675164},"b2":{"x":2487.1057986427045,"y":6328.913888185282}},"3729":{"from_node_id":"2079316","to_node_id":"2079321","b1":{"x":2186.536436420601,"y":6302.943909196916},"b2":{"x":2224.8572954931687,"y":6850.722567914223}},"3730":{"from_node_id":"2079318","to_node_id":"2079322","b1":{"x":2617.76626122727,"y":6305.8955581592745},"b2":{"x":2636.4400507484393,"y":6284.60495964915}},"3731":{"from_node_id":"2079318","to_node_id":"2079323","b1":{"x":2617.76626122727,"y":6305.8955581592745},"b2":{"x":2637.0879500669,"y":6326.59996204793}}}},"2076437":{"name":"L-isoleucine transport in via proton symport","bigg_id":"ILEt2","reversibility":false,"label_x":2144.2588547652404,"label_y":7030.352267284799,"gene_reaction_rule":"Mfl605 or (Mfl183 and Mfl184)","genes":[{"name":"Mfl605","notes":{"EC_number":"{}","Sequence":"MKLNKKYGFWTVLASTLAAIVGSSIIISFNMVFALSEANPLLMILAWVFGALIVLPDAFIVIEPSIGYGESGSGYSWIRKCNWRILAFWFGWVLILFVSATSLASCCSAMSSMITQILELNPEEIAVETLQKSLAIFILIFLAGIQIMIKNSSKYTQLFFLFVKTLPIILVFILAIMYGSKDGLLSNSEMNKNLGHAYISSAMLIPAITYTGFAYSGHEFPTYITEEIENPKKTIPWVIISAVLIVLVIYVCYGIALLSLATPDSNGNWINPGGTTSSIFAQHRWAVLTFNIFAIFLFIGSVNSLLFFQSRLIHKLSETGDVHSVFGKVHKKTNQPYMAIILLCCVAVFYILFSSISEIISSFALATSVLKILLNSSIIKLRLKDPEYKKIYGNKTFWTLMILSLVTCALTFIGSIYLMVIMPHQQTGASTFSILWKPILMVLIAFLVYLFGIFKFNNIKIK"},"annotation":{"kegg.genes":"mfl:Mfl605","ncbigene":"2897717","ncbigi":"GI:50365421","ncbiprotein":"YP_053846.1","refseq":"YP_053846.1","sbo":"SBO:0000243","uniprot":"Q6F0L1"},"bigg_id":"Mfl605"},{"name":"Mfl183","notes":{"EC_number":"{}","Sequence":"MKTNKNFKIFLRLMKAQTFNYITDPINIILGFVLTTVTMLCWLAFKPHDAESGLLADSFVLASAIGISAIRNSQYNLNLTLADWRETRFIRNLLTTPVSKKVLYASILCFNWIVNILVTIILISLAMLFSSQRKVISNVQWTPFLIGFILNIFLSNVIALFLSTTFKNKEYVFIISLLSYFGPMYLLGLGIPWNVVGQIPAINILTYIAPHRYTLHLMQAAWVGNASNMSFPGVESSSWLGVHGFGYGGNGWWLPALIACIFIFIFAFAFYYRLKSNYQFGTRKYSKFKGVKKHANNIELIKRTNSIEELKILVEIAGLDYKTKKVKKKKPSKKRGDK"},"annotation":{"kegg.genes":"mfl:Mfl183","ncbigene":"2898132","ncbigi":"GI:50364999","ncbiprotein":"YP_053424.1","refseq":"YP_053424.1","sbo":"SBO:0000243","uniprot":"Q6F1T3"},"bigg_id":"Mfl183"},{"name":"Mfl184","notes":{"EC_number":"{}","Sequence":"MNLEKLKKEYKVFSMLFIIQTKHWFKNPLNIFLGVFISLYTILCWLAFKHNDPFLLVSGICVAMVRNSMYIYLRTINDWRGKNFVDKMSMSNISNKTKHLSLLVFNFISTFVICLIIFLISIILFPSQLSYIEKLNPLMMIFGLLICWVTCYVIALFLYTFISNTKWTTMIGLLIYFSTMYFLGLGFPFQTIIQQDWLNYLLYLHPMRYSINIVQAGFVNAPNFHYINPDINIDVDFGYGENAWLAYFLALLTIGGYIICLVSKRLIDSNYKFRSRNKVKRLKAESKLYIKQINESNDIEFLKRLREDRRQRD"},"annotation":{"kegg.genes":"mfl:Mfl184","ncbigene":"2897621","ncbigi":"GI:50365000","ncbiprotein":"YP_053425.1","refseq":"YP_053425.1","sbo":"SBO:0000243","uniprot":"Q6F1T2"},"bigg_id":"Mfl184"}],"metabolites":[{"bigg_id":"ile__L_c","coefficient":1},{"bigg_id":"h_e","coefficient":-1},{"bigg_id":"h_c","coefficient":1},{"bigg_id":"ile__L_e","coefficient":-1}],"segments":{"3732":{"from_node_id":"2079324","to_node_id":"2079325","b1":null,"b2":null},"3733":{"from_node_id":"2079326","to_node_id":"2079325","b1":null,"b2":null},"3734":{"from_node_id":"2079326","to_node_id":"2079321","b1":{"x":2142.659442013898,"y":6976.7930358415},"b2":{"x":2167.5099558564616,"y":6938.678708328602}},"3735":{"from_node_id":"2079324","to_node_id":"2079327","b1":{"x":2083.673606958998,"y":7067.26220883914},"b2":{"x":2090.8876973933247,"y":7094.647549793839}},"3736":{"from_node_id":"2079326","to_node_id":"2079328","b1":{"x":2144.844102571482,"y":6973.442325730473},"b2":{"x":2172.812468302899,"y":6968.995920630454}},"3737":{"from_node_id":"2079324","to_node_id":"2079329","b1":{"x":2085.85826751659,"y":7063.911498728112},"b2":{"x":1226.8057273068289,"y":8079.91156842851}}}},"2076439":{"name":"Histidyl-tRNA synthetase","bigg_id":"HISTRS","reversibility":false,"label_x":2306.689025810894,"label_y":5458.963066610619,"gene_reaction_rule":"Mfl366","genes":[{"name":"hisS","notes":{"EC_number":"{&apos;PATRIC&apos;: &apos;6.1.1.21&apos;, &apos;RefSeq&apos;: &apos;6.1.1.21&apos;, &apos;DETECT&apos;: &apos;6.1.1.21&apos;, &apos;COFACTOR&apos;: &apos;6.1.1.21&apos;}","Sequence":"MKTNKNKTNIKMIGFYHFFYFVKPYYLLINENVIIFKAKGDFMIQKPRGTQDLFLNNSKEWNAVEEKFRKVLNLFNYGEIITPMFESKELFVRGVGDSSDIVSKEMYEFTDRKGREYVLRPEGTAPTVRALIENKLYIQENLPYKTFYIGPIFRYERPQAGRYRQFNQLGVETFGIDSISHDVELISLGQSFLKELKINKDVIVEMNYLISGNERKEYELELKKYLNLFDDLCSDCEIRINKNVLRVLDCKIDGNKFAEAPKMTLFASQENKERLNKTFDQLKQLGIEAKINFNLVRGLDYYTGLVFEFKNIKTDQAIIAGGSYNNLVEELGGPNLPASGFAIGIERIMMILSDQEIKVADEDELDLFIIPLSDDAQFLTNKLLLEARTANLKVDTNWNIKNLKAGFKSAERLKSKNIVIIGENSINSDIYAIKDQKSGETKELKFKDIVKYLKGEK"},"annotation":{"kegg.genes":"mfl:Mfl366","ncbigene":"2897585","ncbigi":"GI:50365183","ncbiprotein":"YP_053608.1","refseq":"YP_053608.1","sbo":"SBO:0000243","uniprot":"Q6F199"},"bigg_id":"Mfl366"}],"metabolites":[{"bigg_id":"histrna_c","coefficient":1},{"bigg_id":"atp_c","coefficient":-1},{"bigg_id":"his__L_c","coefficient":-1},{"bigg_id":"ppi_c","coefficient":1},{"bigg_id":"trnahis_c","coefficient":-1},{"bigg_id":"amp_c","coefficient":1}],"segments":{"3741":{"from_node_id":"2079334","to_node_id":"2079335","b1":null,"b2":null},"3742":{"from_node_id":"2079336","to_node_id":"2079335","b1":null,"b2":null},"3743":{"from_node_id":"2079336","to_node_id":"2079337","b1":{"x":2445.6049712438253,"y":5527.6975790077795},"b2":{"x":2491.103628087484,"y":5528.047186534982}},"3744":{"from_node_id":"2079334","to_node_id":"2079333","b1":{"x":2337.608159395143,"y":5526.867741360792},"b2":{"x":2318.4473629533654,"y":5547.721131486064}},"3745":{"from_node_id":"2079334","to_node_id":"2079338","b1":{"x":2341.608041315465,"y":5526.898476088458},"b2":{"x":2292.1648529785866,"y":5527.83012129593}},"3746":{"from_node_id":"2079336","to_node_id":"2079339","b1":{"x":2449.6048531641477,"y":5527.728313735447},"b2":{"x":2468.76564960592,"y":5506.874923610173}},"3747":{"from_node_id":"2079334","to_node_id":"2079340","b1":{"x":2337.608159395143,"y":5526.867741360792},"b2":{"x":2318.770077593864,"y":5505.7223713226895}},"3748":{"from_node_id":"2079336","to_node_id":"2079341","b1":{"x":2449.6048531641477,"y":5527.728313735447},"b2":{"x":2468.4429349654242,"y":5548.873683773548}}}},"2076441":{"name":"L-histidine transport in via proton symport","bigg_id":"HISt2","reversibility":false,"label_x":1457.9557472507176,"label_y":6627.834974605976,"gene_reaction_rule":"Mfl605 or (Mfl183 and Mfl184)","genes":[{"name":"Mfl605","notes":{"EC_number":"{}","Sequence":"MKLNKKYGFWTVLASTLAAIVGSSIIISFNMVFALSEANPLLMILAWVFGALIVLPDAFIVIEPSIGYGESGSGYSWIRKCNWRILAFWFGWVLILFVSATSLASCCSAMSSMITQILELNPEEIAVETLQKSLAIFILIFLAGIQIMIKNSSKYTQLFFLFVKTLPIILVFILAIMYGSKDGLLSNSEMNKNLGHAYISSAMLIPAITYTGFAYSGHEFPTYITEEIENPKKTIPWVIISAVLIVLVIYVCYGIALLSLATPDSNGNWINPGGTTSSIFAQHRWAVLTFNIFAIFLFIGSVNSLLFFQSRLIHKLSETGDVHSVFGKVHKKTNQPYMAIILLCCVAVFYILFSSISEIISSFALATSVLKILLNSSIIKLRLKDPEYKKIYGNKTFWTLMILSLVTCALTFIGSIYLMVIMPHQQTGASTFSILWKPILMVLIAFLVYLFGIFKFNNIKIK"},"annotation":{"kegg.genes":"mfl:Mfl605","ncbigene":"2897717","ncbigi":"GI:50365421","ncbiprotein":"YP_053846.1","refseq":"YP_053846.1","sbo":"SBO:0000243","uniprot":"Q6F0L1"},"bigg_id":"Mfl605"},{"name":"Mfl183","notes":{"EC_number":"{}","Sequence":"MKTNKNFKIFLRLMKAQTFNYITDPINIILGFVLTTVTMLCWLAFKPHDAESGLLADSFVLASAIGISAIRNSQYNLNLTLADWRETRFIRNLLTTPVSKKVLYASILCFNWIVNILVTIILISLAMLFSSQRKVISNVQWTPFLIGFILNIFLSNVIALFLSTTFKNKEYVFIISLLSYFGPMYLLGLGIPWNVVGQIPAINILTYIAPHRYTLHLMQAAWVGNASNMSFPGVESSSWLGVHGFGYGGNGWWLPALIACIFIFIFAFAFYYRLKSNYQFGTRKYSKFKGVKKHANNIELIKRTNSIEELKILVEIAGLDYKTKKVKKKKPSKKRGDK"},"annotation":{"kegg.genes":"mfl:Mfl183","ncbigene":"2898132","ncbigi":"GI:50364999","ncbiprotein":"YP_053424.1","refseq":"YP_053424.1","sbo":"SBO:0000243","uniprot":"Q6F1T3"},"bigg_id":"Mfl183"},{"name":"Mfl184","notes":{"EC_number":"{}","Sequence":"MNLEKLKKEYKVFSMLFIIQTKHWFKNPLNIFLGVFISLYTILCWLAFKHNDPFLLVSGICVAMVRNSMYIYLRTINDWRGKNFVDKMSMSNISNKTKHLSLLVFNFISTFVICLIIFLISIILFPSQLSYIEKLNPLMMIFGLLICWVTCYVIALFLYTFISNTKWTTMIGLLIYFSTMYFLGLGFPFQTIIQQDWLNYLLYLHPMRYSINIVQAGFVNAPNFHYINPDINIDVDFGYGENAWLAYFLALLTIGGYIICLVSKRLIDSNYKFRSRNKVKRLKAESKLYIKQINESNDIEFLKRLREDRRQRD"},"annotation":{"kegg.genes":"mfl:Mfl184","ncbigene":"2897621","ncbigi":"GI:50365000","ncbiprotein":"YP_053425.1","refseq":"YP_053425.1","sbo":"SBO:0000243","uniprot":"Q6F1T2"},"bigg_id":"Mfl184"}],"metabolites":[{"bigg_id":"his__L_c","coefficient":1},{"bigg_id":"h_e","coefficient":-1},{"bigg_id":"h_c","coefficient":1},{"bigg_id":"his__L_e","coefficient":-1}],"segments":{"3755":{"from_node_id":"2079348","to_node_id":"2079349","b1":null,"b2":null},"3756":{"from_node_id":"2079350","to_node_id":"2079349","b1":null,"b2":null},"3757":{"from_node_id":"2079350","to_node_id":"2079338","b1":{"x":1733.4014094995732,"y":6306.949912892758},"b2":{"x":2007.97775362673,"y":5524.3348914033195}},"3758":{"from_node_id":"2079348","to_node_id":"2079351","b1":{"x":1417.3317699557238,"y":6594.098605488603},"b2":{"x":1410.0739185021898,"y":6625.89462530243}},"3759":{"from_node_id":"2079350","to_node_id":"2079352","b1":{"x":1520.102589409178,"y":6506.5943791752325},"b2":{"x":1555.0418909581017,"y":6494.545369869049}},"3760":{"from_node_id":"2079348","to_node_id":"2079353","b1":{"x":1420.3263781274627,"y":6591.446752947884},"b2":{"x":371.90626486141105,"y":7544.902591223614}}}},"2076443":{"name":"aminopeptidase","bigg_id":"AMPEP5","reversibility":true,"label_x":1660.2651960081412,"label_y":5556.506603972888,"gene_reaction_rule":"Mfl056 or (Mfl070 and Mfl071 and Mfl072) or Mfl145 or Mfl241 or Mfl379","genes":[{"name":"Mfl056","notes":{"EC_number":"{&apos;COFACTOR&apos;: &apos;1.5.3.10&apos;}","Sequence":"MKEFRLHIFHTCEVNFYLMPFCLLLNKFLTLIIIMIIIYLVKEKSTLKTIKTKMVYSETTEIKKSKFICTAFQVNSKEELEQFLKDFSLKDARHNCYAYKIGTKNVFGGYSDDGEPKGTAGKPIFNVIEKNNLTNICVLVTRYFGGIKLGAGPLTRAYTSSAANIIKIVELEEIKEINSLSITFKINNIKDIELFLSKNNIEIMNKTFNESLCIFELNTFEETLLEIKHLLN"},"annotation":{"kegg.genes":"mfl:Mfl056","ncbigene":"2897969","ncbigi":"GI:50364871","ncbiprotein":"YP_053296.1","refseq":"YP_053296.1","sbo":"SBO:0000243","uniprot":"Q6F261"},"bigg_id":"Mfl056"},{"name":"pepA","notes":{"EC_number":"{&apos;PATRIC&apos;: &apos;3.4.11.1&apos;, &apos;COFACTOR&apos;: &apos;3.4.11.1&apos;}","Sequence":"MIQINETKNTIKIVGVKDNSKNTFIKNKVGVPTLISEDKTIYIVFKKDEETFTEQIKKGIEATISNFDFDVDIDIDSFENVCDGISKEEIIKTVYETISFSTHKGLSIEKVEKETKYNLIFTGKHQELINQLTIVCEYINYARDLQDTPPNIGTSEYYADKLVSDAKDIKGLKVTILGRKEATKLNMGLFLGVNAGSAHEPRIVVMEYCGDSSKPKTGLVGKGICFDSGGYNLKPSNYMEGMKFDMSGAAVVLSATMALAKAKAKANIVAVGMFTDNKIGQNATLPDSVIESMSGKKVLIFDTDAEGRLVLADGISYVVKEKQVDQIIDASTLTGTVLFALGHNATGAFSHSDKMINELNEASQKSGERFWRLPIFKEHLKQVKKDAAPLADLTNACRVRYEDCSYAAAFLNEFAENKPFLHLDIAGTADKENKGQGVLVKTLFEMLK"},"annotation":{"kegg.genes":"mfl:Mfl070","ncbigene":"2897677","ncbigi":"GI:50364885","ncbiprotein":"YP_053310.1","refseq":"YP_053310.1","sbo":"SBO:0000243","uniprot":"Q6F247"},"bigg_id":"Mfl070"},{"name":"pepA","notes":{"EC_number":"{&apos;PATRIC&apos;: &apos;3.4.11.1&apos;, &apos;COFACTOR&apos;: &apos;3.4.11.1&apos;}","Sequence":"MITLNKKNHDIKLVAVADNKANEFIKDSAGAVTFISEDKTIYLVIKQKGCRVKQIKAGLKSALSTYTKNLNIDLDSIINQLGEENKDLVFNTVYETISFLSHDVVSFKKESKPSKIEFNIETKNDFSELEAAAAIKTEFINYARDLQDTPPNIGTSEYYAEKVSKDAANIEGLKVTVLGRKEAEKFGMGLFLGVNAGSAHEPRIVVMEYCGDSSKPKTGLVGKGICFDSGGYNLKPSASMLGMKFDMSGAAIMLSATMALAKAKAKANVVAVAMFTDNKIGQNATLPESVLTSMNGLTVEINNTDAEGRLVLADGMTYAIREKGVEQIIEASTLTGALVVALGSSAIGVFTHQDELWNTFEKASLKTRERMWRLPIFEEHLERVKSGAVLGDLSNAVKGYEGSSTAAAFLNEFAEEKPFIHFDIAGTADIDGRGQGVLVKTLFEVLK"},"annotation":{"kegg.genes":"mfl:Mfl071","ncbigene":"2898032","ncbigi":"GI:50364886","ncbiprotein":"YP_053311.1","refseq":"YP_053311.1","sbo":"SBO:0000243","uniprot":"Q6F246"},"bigg_id":"Mfl071"},{"name":"pepA","notes":{"EC_number":"{&apos;PATRIC&apos;: &apos;3.4.11.1&apos;, &apos;COFACTOR&apos;: &apos;3.4.11.1&apos;}","Sequence":"MITINTNKLEYKLIAVPNNETNINILDKPSCVTFISESKTFYLVIKKDSMSYLRQLKLGLASFIQMCKGDTNIDFNSFVKVIPNVNKEIIFNVICDVILFETHKFITYKKDVKTNDYLFNIDQSEDFSDLLDENILKNKYVNYARDLQDFPPNIGTSDFYGEKLLKDSSKIEGLKVSVLKNKELKELDMNLVLAVNQGSNHDANVVVMEFNNNPGGKKIALVGKGICFDTGGYDLKPSAFIEGMKFDMTGAAIVMSIAMALAEAKAKINLVAVGLFTDNKIGQKAVLPESIIKSKNGLTVEISNTDAEGRLVLADGITYAIREKNADVIYDIATLTGATAMALGESASGVFTEFDEMWKKLNEASNYTTERFWRLPIFAEHKEQVKNDSVLADLTNSCKKGPGGSTAAAFLTFFAEDKEFLHIDCSRVVRVGLKGQGYIVKTMFELLKK"},"annotation":{"kegg.genes":"mfl:Mfl072","ncbigene":"2897875","ncbigi":"GI:50364887","ncbiprotein":"YP_053312.1","refseq":"YP_053312.1","sbo":"SBO:0000243","uniprot":"Q6F245"},"bigg_id":"Mfl072"},{"name":"map","notes":{"EC_number":"{&apos;PATRIC&apos;: &apos;3.4.11.18&apos;, &apos;DETECT&apos;: &apos;3.4.11.18&apos;, &apos;COFACTOR&apos;: &apos;3.4.11.18&apos;}","Sequence":"MAVTIKSPQEIEKMRVAGQVLAEAIDMLKSMIKVGVNCLDLDKEFEKFITEKGCKSNFKNYHGYPKTICISINEQLVHGIPQDRILEEGDLVSVDTGCVFEGYHADSAFSMIVGIAKDTKHDILLKVTEECLDLAIEALAPGVRIGTIGSIIQNHAESFGFGVPRDYTGHGIGTEMHEDPFIPNYGKKDTGMRLQAGMVICIEPMIQMGTFKTKLAADNWTVLSADKSMTAHFEHTILITDSGYEVLTKSKR"},"annotation":{"kegg.genes":"mfl:Mfl145","ncbigene":"2897936","ncbigi":"GI:50364960","ncbiprotein":"YP_053385.1","refseq":"YP_053385.1","sbo":"SBO:0000243","uniprot":"Q6F1X2"},"bigg_id":"Mfl145"},{"name":"Mfl241","notes":{"EC_number":"{&apos;COFACTOR&apos;: &apos;3.4.24.71&apos;}","Sequence":"MTKIRPQDNFYDSVNKEWIDNNELPDGYASWGSFEMLQKKSTDDIKAIINELVNATKLDRDSKMIANLRSNYLNDKARNKQGIKPIQPILNKISALTDKKELTSLFVDLFQEWGISFFHSKGVDSDFKDSNLRALMIDSMGLGMSDRDFYEETHPRHEEIKNAYKNYIENLVKLSGVRLNTKDIFNLIYSFEEKISKSMFKQEELREPENIYNVVTIKELNDICPIVDWTEYLNKTGYDKASKIILTEPKYFEKLNQMIEEISLDDLKDIMSYKVTSSYSRMLTIDLYENSFKYGSVFSGVKKMKPIEDRVVEFVDGTLGELISKEYVKRHFSEDAKKDVLKMVNDLLKVYENRINTLDWMSDETKTKAIEKLNSFTIKIGYPDKWEDLSDVEILSYEEGGSLFDNMQSLAKHYIKKELKEINLPVDKTKWYMDAQTVNAYYNPTSNEICFPAGILQKPFYDVNQSHAANLGGIGAVIGHEVSHGFDDEGSKFDKDGNFENWWTETDNEQYKLRTQRVVDQYNEYQINGSNVNGKLTLGENIGDLSGVAAALDICKAQSPNDLKDFFTNYALVWRRKATDEQKNTRLLVDPHSPEEFRCNGVLVNINEFHEVYETKPGDGMYKPEEERTKVW"},"annotation":{"kegg.genes":"mfl:Mfl241","ncbigene":"2897776","ncbigi":"GI:50365057","ncbiprotein":"YP_053482.1","refseq":"YP_053482.1","sbo":"SBO:0000243","uniprot":"Q6F1M5"},"bigg_id":"Mfl241"},{"name":"pepX or pepP","notes":{"EC_number":"{&apos;COFACTOR&apos;: &apos;3.4.-.-&apos;}","Sequence":"MKKQEIVNKLLESNSAEAILFYSPENRYWFSRFKSSLGYLLITKTKSYLLVDGRYITAARNSNNIPKDIEIREFSNNLFVQMKEILKEHNVKKLGFESDWVHYAEFEKYASIFTEQTLVPINCSEIRIVKDEWEIEQLQKACDITNEVFEAILEYVKPGMTEKELQRFVDNEFLVKGAEKISFDTIIASGVNGSMPHAVPTDKKIEIGDLVTIDMGCYYNGYCSDQTRTIAIGEIDAKLEDIYNAVYEAQSLGISLVSEGVNAGEIHKQVYDFIEKRGYGGYFTHGLGHGYGVEIHEEPYASAAGNTILKENMTLTIEPGIYIPGLGGVRIEDDILVLKDGYRMLTSATRELVKLKF"},"annotation":{"kegg.genes":"mfl:Mfl379","ncbigene":"2898094","ncbigi":"GI:50365197","ncbiprotein":"YP_053622.1","refseq":"YP_053622.1","sbo":"SBO:0000243","uniprot":"Q6F185"},"bigg_id":"Mfl379"}],"metabolites":[{"bigg_id":"his__L_c","coefficient":1},{"bigg_id":"h2o_c","coefficient":-1},{"bigg_id":"ala__L_c","coefficient":1},{"bigg_id":"ala_L_his__L_c","coefficient":-1}],"segments":{"3764":{"from_node_id":"2079357","to_node_id":"2079358","b1":null,"b2":null},"3765":{"from_node_id":"2079359","to_node_id":"2079358","b1":null,"b2":null},"3766":{"from_node_id":"2079359","to_node_id":"2079338","b1":{"x":1859.8984018715505,"y":5421.64556101143},"b2":{"x":2001.480680919818,"y":5527.372182800589}},"3767":{"from_node_id":"2079357","to_node_id":"2079360","b1":{"x":1791.686286357361,"y":5631.488187591252},"b2":{"x":1795.4955836869033,"y":5680.919800303906}},"3768":{"from_node_id":"2079359","to_node_id":"2079361","b1":{"x":1849.4917331156669,"y":5430.407837363466},"b2":{"x":1815.6212847838178,"y":5008.742660895314}},"3769":{"from_node_id":"2079357","to_node_id":"2079362","b1":{"x":1792.8255025600972,"y":5627.653844564945},"b2":{"x":1647.676859953246,"y":6060.51587560601}}}},"2076444":{"name":"Dipeptide transport via ABC system (ala-his)","bigg_id":"DIPEPabc5","reversibility":false,"label_x":1051.0915448916699,"label_y":6468.468058917646,"gene_reaction_rule":"Mfl094 and Mfl095 and Mfl096 and Mfl097 and Mfl098","genes":[{"name":"dppB or oppB","notes":{"EC_number":"{}","Sequence":"MIKSKNKSTLKNFNLDVLDLDLNEELIYAQPTFWRTVSYRFDELKEEASKYFRRHPLIGYSFKRIVYGLLTLIVSIAIVFFLVNFVTPDSSYLPDVSELGKMGIGTSGPKYDAFLQTRLELFGVSGNAIERLLRYFKNIIPFIPKHILVGQSVIFPNASELSNSQIIINTVLFTGGQVDGLLKSGSKELIDAITISASYKTVWIYLGVVKSSSMGMPGSTEVTSLFASAIPYSFGIGSVAVLFSYLIGIPLGIEAAKRKGKATDGAINGTATFLLAVPSLVIVIAIYLISILVFGHSSIFSSGSFWTRFWPVVALVILMAPTTIILTRRYVVDEMTADYTKFAYAKGLGESKVFYVHIFRNAGVRILRELPLDLAFTLFGASILTETQWNIPGMSQLIINGVNNRDSFVILGFITFASLVKIAATLVSDLFMVLMDPRVKLSGR"},"annotation":{"kegg.genes":"mfl:Mfl094","ncbigene":"2897787","ncbigi":"GI:50364909","ncbiprotein":"YP_053334.1","refseq":"YP_053334.1","sbo":"SBO:0000243","uniprot":"Q6F223"},"bigg_id":"Mfl094"},{"name":"amiD or oppC or dppC","notes":{"EC_number":"{}","Sequence":"MINIDKEKFERENKVNFEEIDEKMFEVVEEQTSESERLNSKPYSYWKSVGKLLVTSPTFMISILVLITVLLLAFIVPEVMNYKNTSSTIGDPALPSWDHIFGIGMNGEDLFARVWAGTRTTLLFAFLIAAIQVAVGVILGSIWGYFRKSDLIFIQVASIITIVPQFILLLLMVFLFNSKGYWVIVFAISLQAWVGIAQMVRVQIMLVKNTDYNTASISLGSSSYRIINKNIMPKILPVIVQTAAFAIPTAISIEASLAYLAFDFIPAGQTSLGQILNQVMNETKWQIYPNLLIAPMAVIMIVSVVFFLAARVFADSLDPKNHR"},"annotation":{"kegg.genes":"mfl:Mfl095","ncbigene":"2898231","ncbigi":"GI:50364910","ncbiprotein":"YP_053335.1","refseq":"YP_053335.1","sbo":"SBO:0000243","uniprot":"Q6F222"},"bigg_id":"Mfl095"},{"name":"dppD or oppD","notes":{"EC_number":"{}","Sequence":"MATNKDKIISLQDVVVKFNVRGRMLTAIRNVSFDIYDGETVAIVGESGSGKSVLTKTLTNMLESNGYISNGTIMYFPTEESKNNSETAVKEDVNLVNYHKGSLTSDTRRKIKKSNYKTINNAKIRLEALNARLGVKGVDTDDILAKIKQESEIIHDAYYELSTFSRLRKRTVLRLTPTMKEISSKKRNLSLIKGRQILAGLRILAEQEFLTEFELNLKHVLEKLKNGETVEEHEVNTLLAAWKFQTTPAWLNKREAIKKLKQVRGGTIATIFQDPMTSLNPLLSVGFQISEAIRLHNKVSRHAAKQQAIELMNKVGIPNAEKRYHDIPGKYSGGMRQRIVIAIALACKPKVLICDEPTTALDVTIQAQILELIKELKKEFNLTVIFITHDLGVVANVADRVAVLYAGQIIEYGTVKDIFFDARHPYTWALLSSLPQLGTKGEELFAITGTPPSLFNKIKGDAFAPRNKFALAIDFEYNPPMFEISKTHGARTWLLDPRAPKVEKPKMLENLKEAVSEAKVGE"},"annotation":{"kegg.genes":"mfl:Mfl096","ncbigene":"2898229","ncbigi":"GI:50364911","ncbiprotein":"YP_053336.1","refseq":"YP_053336.1","sbo":"SBO:0000243","uniprot":"Q6F221"},"bigg_id":"Mfl096"},{"name":"dppF","notes":{"EC_number":"{}","Sequence":"MAKESIIKVRDLLIEYGHGKNKVSAVKEVSFDIYKGETFGLVGESGSGKSTIGKALMGIEPINDGTIYYQDTLAFGKAPNLIKMNEKMEHHIKVMKLNQTAITKALEIYSEEYKRVYFKYIEGKYYDLKSKETVEYSDNKIRKIEEGLDLKDHKLVSKSKDPKLKLVEDAVREIIKRILKLYKLQDKSLAFLKMLKEDGIINPELLKKVNELHSKTNKLTVKIRKSESKMYLTIQEIEKVRNDVRKGKYKSVKRFFFDLGKLLEVLIAEHKLVSPMISDLKQAQKLSSAIVSTGSDKKQWLKWIDEKIATIDDKSKVAEFELIKDLMSIESIQKTLEKSPKYSLPTSSERHELKKQMQMIFQDPASSLNDRMPVEEIIAEGLDNFPELYKNEQAAQTYIDWFNSNNPDKVGKITLENIRYQKVKQFLILQLLTTVGMLPEHLSRYPHEFSGGQRQRIGIARALVMKPSFVVCDEPISALDVSIRAQVINLLAKFQLEFDLTYIFIAHDLSVVRFIANRIAVIYRGDIVELADADELFNNPLHPYTKSLLSAVPLPDPDLEKKKKSIKYKPEEQHFDYITDSPKWIEVQKGHFILANEREVSAIKSEKRKIKKIEKGA"},"annotation":{"kegg.genes":"mfl:Mfl097","ncbigene":"2897808","ncbigi":"GI:50364912","ncbiprotein":"YP_053337.1","refseq":"YP_053337.1","sbo":"SBO:0000243","uniprot":"Q6F220"},"bigg_id":"Mfl097"},{"name":"Mfl098","notes":{"EC_number":"{}","Sequence":"MKKLLSIIAAGTLVTTAGSTLVSCGMSTTKLMARKVNTKEYKGFMTAALNTWSPGSTMQNSDSIILENLYDGLLTPNAHGEIEGQMADWWGHNAKGTEYYFHLRDEEKTSEDGRKTGIPKWTAVRNGEIKSTQNVSTMDFYNAFRFTFNPNSSADGAAPTNGLFKNGTALEGILSTISEYDATVLGGANFSRTTAQGGEQNIGSEYISTRNFDIIVMLINLWTATPEGQTIINKLADAKLNPILDVNGNPTGKYDRTPEFDNLIAEMKKYQGETAFQKLISDSSQNGGMMAISLSSEGLGTAASSKGTYDTRTEQMYNIRYTLENASTSFFTSAAGYGSLKPLPDYAVSYSDNQNRSWYNFSKRYQPSLNEMWFSGAYYVQSYKASSNTILLKNPNYYQADRTYIEKLIFTLTRSQSVDSNRLWFEGGDASEVAISPNDASGWKKYVGDDYNSEEQKFAFEGTHATSTVPSQYTFTTFYNYGRLTNDGEDISKSSRALAQKSVRLYLNYFMQRTQYPAYVAGKLDNDKNTKESLAWDGGEGKNVKTRSSTLLRNTFTIPKLATNATESENGKVNGIPVEDYTIQNIGTDYNEMYGTKNTQLESSASSVEEETSTNASRLKTLEDNITVPYDKELLENFYNEQFGSLIDGNDAFYQNDLMALGMFLDSEGKVIDGLQTDLNNFANLAYTSIVDRSKNSKELDQNNEKAKAKILGDVVRKDLRSKQILTSDTDSISLEWLLNGALRLTLNPRVEYLVDQFNATVGGSSPITLKTKTSNDVSDYLNLSKIGDFDIYVSGWGPDYTDPYNFLHTLIWGGEYGVYTNIGNVLESDSSAKTESVKDENPNEPNLKIKDSFKQYEKDYAEINQSITKYTGVVETAKGQGDFTERLKTLSKAETYALYDVALTTPLYNRTPMKTIQLSYLDPFTRSSFIAGSSNLRLFGVKMIESLWDKDAFLAAQTQFEKGSSNEVEEYKKLYVYDRNSDGEVIATPRNK"},"annotation":{"kegg.genes":"mfl:Mfl098","ncbigene":"2897786","ncbigi":"GI:50364913","ncbiprotein":"YP_053338.1","refseq":"YP_053338.1","sbo":"SBO:0000243","uniprot":"Q6F219"},"bigg_id":"Mfl098"}],"metabolites":[{"bigg_id":"ala_L_his__L_e","coefficient":-1},{"bigg_id":"h2o_c","coefficient":-1},{"bigg_id":"ala_L_his__L_c","coefficient":1},{"bigg_id":"atp_c","coefficient":-1},{"bigg_id":"h_c","coefficient":1},{"bigg_id":"adp_c","coefficient":1},{"bigg_id":"pi_c","coefficient":1}],"segments":{"3770":{"from_node_id":"2079363","to_node_id":"2079364","b1":null,"b2":null},"3771":{"from_node_id":"2079365","to_node_id":"2079364","b1":null,"b2":null},"3772":{"from_node_id":"2079363","to_node_id":"2079366","b1":{"x":1214.3076347527895,"y":6500.767337259547},"b2":{"x":166.16938183829643,"y":7387.331573972777}},"3773":{"from_node_id":"2079363","to_node_id":"2079367","b1":{"x":1211.313026581046,"y":6503.419189800272},"b2":{"x":1211.0108636040777,"y":6531.73718227035}},"3774":{"from_node_id":"2079365","to_node_id":"2079362","b1":{"x":1292.1674472180528,"y":6431.819171200736},"b2":{"x":1392.8320673200415,"y":6349.398000893749}},"3775":{"from_node_id":"2079363","to_node_id":"2079368","b1":{"x":1211.313026581046,"y":6503.419189800272},"b2":{"x":1183.1664119264797,"y":6500.293796467071}},"3776":{"from_node_id":"2079365","to_node_id":"2079369","b1":{"x":1295.1620553897899,"y":6429.167318660009},"b2":{"x":1323.3086700443641,"y":6432.292711993212}},"3777":{"from_node_id":"2079365","to_node_id":"2079370","b1":{"x":1295.1620553897899,"y":6429.167318660009},"b2":{"x":1295.464218366763,"y":6400.849326189931}},"3778":{"from_node_id":"2079365","to_node_id":"2079371","b1":{"x":1295.1620553897899,"y":6429.167318660009},"b2":{"x":1267.6197666891662,"y":6369.405940386656}}}},"2076446":{"name":"Tryptophanyl-tRNA synthetase","bigg_id":"TRPTRS","reversibility":false,"label_x":2372.9188815455104,"label_y":6099.412920440415,"gene_reaction_rule":"Mfl192","genes":[{"name":"trpS","notes":{"EC_number":"{&apos;PATRIC&apos;: &apos;6.1.1.2&apos;, &apos;DETECT&apos;: &apos;6.1.1.2&apos;, &apos;COFACTOR&apos;: &apos;6.1.1.2&apos;}","Sequence":"MFDIILYVKVRKIRMQKERMITGITPSDSMSLGNYLGVVKNLIEYQNEYDLFVFVANLHAITIPKDPNQLKIKTKEMTALYIACGLDPEKMTLFLQSDVVEHSQLGWILTTQSTMGELSRMTQFKDKSAKESNGDNVSIPAGLFTYPCLMAADILLYDPKFVPVGVDQKQHLELARDIATRMNNKYGEMHVVPEPILTKGNIKIMDLQDPTKKMSKSSENPKAVIKMLDSPAEIANKIKSAVTDSENLIKYDPINKPGVSNLMNIYSIIKNVSIEECQKKWDGKNYKDLKDDVTEALLEVITPIQEKYNEIIKGDYIKEVLELGSLKAKKVAIKKVNKVQNKLGINWYRK"},"annotation":{"kegg.genes":"mfl:Mfl192","ncbigene":"2897859","ncbigi":"GI:50365008","ncbiprotein":"YP_053433.1","refseq":"YP_053433.1","sbo":"SBO:0000243","uniprot":"Q6F1S4"},"bigg_id":"Mfl192"}],"metabolites":[{"bigg_id":"atp_c","coefficient":-1},{"bigg_id":"ppi_c","coefficient":1},{"bigg_id":"trnatrp_c","coefficient":-1},{"bigg_id":"amp_c","coefficient":1},{"bigg_id":"trptrna_c","coefficient":1},{"bigg_id":"trp__L_c","coefficient":-1}],"segments":{"3782":{"from_node_id":"2079376","to_node_id":"2079377","b1":null,"b2":null},"3783":{"from_node_id":"2079378","to_node_id":"2079377","b1":null,"b2":null},"3784":{"from_node_id":"2079376","to_node_id":"2079375","b1":{"x":2414.657856881973,"y":6167.309672811623},"b2":{"x":2396.225570873948,"y":6145.809653450731}},"3785":{"from_node_id":"2079378","to_node_id":"2079379","b1":{"x":2526.617894490293,"y":6170.301324319219},"b2":{"x":2546.172049813662,"y":6149.816329576985}},"3786":{"from_node_id":"2079376","to_node_id":"2079380","b1":{"x":2414.657856881973,"y":6167.309672811623},"b2":{"x":2395.1037015586,"y":6187.794667553854}},"3787":{"from_node_id":"2079378","to_node_id":"2079381","b1":{"x":2526.617894490293,"y":6170.301324319219},"b2":{"x":2545.050180498317,"y":6191.801343680098}},"3788":{"from_node_id":"2079378","to_node_id":"2079382","b1":{"x":2522.6193217185732,"y":6170.194479622518},"b2":{"x":2568.1030869969522,"y":6171.409838047486}},"3789":{"from_node_id":"2079376","to_node_id":"2079383","b1":{"x":2092.3351405912053,"y":6113.542982352066},"b2":{"x":2102.5558699346147,"y":6774.145330057823}}}},"2076447":{"name":"L-tryptophan transport in via proton symport","bigg_id":"TRPt2","reversibility":false,"label_x":2021.9574292066845,"label_y":6953.7750294284015,"gene_reaction_rule":"Mfl605 or (Mfl183 and Mfl184)","genes":[{"name":"Mfl605","notes":{"EC_number":"{}","Sequence":"MKLNKKYGFWTVLASTLAAIVGSSIIISFNMVFALSEANPLLMILAWVFGALIVLPDAFIVIEPSIGYGESGSGYSWIRKCNWRILAFWFGWVLILFVSATSLASCCSAMSSMITQILELNPEEIAVETLQKSLAIFILIFLAGIQIMIKNSSKYTQLFFLFVKTLPIILVFILAIMYGSKDGLLSNSEMNKNLGHAYISSAMLIPAITYTGFAYSGHEFPTYITEEIENPKKTIPWVIISAVLIVLVIYVCYGIALLSLATPDSNGNWINPGGTTSSIFAQHRWAVLTFNIFAIFLFIGSVNSLLFFQSRLIHKLSETGDVHSVFGKVHKKTNQPYMAIILLCCVAVFYILFSSISEIISSFALATSVLKILLNSSIIKLRLKDPEYKKIYGNKTFWTLMILSLVTCALTFIGSIYLMVIMPHQQTGASTFSILWKPILMVLIAFLVYLFGIFKFNNIKIK"},"annotation":{"kegg.genes":"mfl:Mfl605","ncbigene":"2897717","ncbigi":"GI:50365421","ncbiprotein":"YP_053846.1","refseq":"YP_053846.1","sbo":"SBO:0000243","uniprot":"Q6F0L1"},"bigg_id":"Mfl605"},{"name":"Mfl183","notes":{"EC_number":"{}","Sequence":"MKTNKNFKIFLRLMKAQTFNYITDPINIILGFVLTTVTMLCWLAFKPHDAESGLLADSFVLASAIGISAIRNSQYNLNLTLADWRETRFIRNLLTTPVSKKVLYASILCFNWIVNILVTIILISLAMLFSSQRKVISNVQWTPFLIGFILNIFLSNVIALFLSTTFKNKEYVFIISLLSYFGPMYLLGLGIPWNVVGQIPAINILTYIAPHRYTLHLMQAAWVGNASNMSFPGVESSSWLGVHGFGYGGNGWWLPALIACIFIFIFAFAFYYRLKSNYQFGTRKYSKFKGVKKHANNIELIKRTNSIEELKILVEIAGLDYKTKKVKKKKPSKKRGDK"},"annotation":{"kegg.genes":"mfl:Mfl183","ncbigene":"2898132","ncbigi":"GI:50364999","ncbiprotein":"YP_053424.1","refseq":"YP_053424.1","sbo":"SBO:0000243","uniprot":"Q6F1T3"},"bigg_id":"Mfl183"},{"name":"Mfl184","notes":{"EC_number":"{}","Sequence":"MNLEKLKKEYKVFSMLFIIQTKHWFKNPLNIFLGVFISLYTILCWLAFKHNDPFLLVSGICVAMVRNSMYIYLRTINDWRGKNFVDKMSMSNISNKTKHLSLLVFNFISTFVICLIIFLISIILFPSQLSYIEKLNPLMMIFGLLICWVTCYVIALFLYTFISNTKWTTMIGLLIYFSTMYFLGLGFPFQTIIQQDWLNYLLYLHPMRYSINIVQAGFVNAPNFHYINPDINIDVDFGYGENAWLAYFLALLTIGGYIICLVSKRLIDSNYKFRSRNKVKRLKAESKLYIKQINESNDIEFLKRLREDRRQRD"},"annotation":{"kegg.genes":"mfl:Mfl184","ncbigene":"2897621","ncbigi":"GI:50365000","ncbiprotein":"YP_053425.1","refseq":"YP_053425.1","sbo":"SBO:0000243","uniprot":"Q6F1T2"},"bigg_id":"Mfl184"}],"metabolites":[{"bigg_id":"trp__L_e","coefficient":-1},{"bigg_id":"h_e","coefficient":-1},{"bigg_id":"h_c","coefficient":1},{"bigg_id":"trp__L_c","coefficient":1}],"segments":{"3790":{"from_node_id":"2079384","to_node_id":"2079385","b1":null,"b2":null},"3791":{"from_node_id":"2079386","to_node_id":"2079385","b1":null,"b2":null},"3792":{"from_node_id":"2079384","to_node_id":"2079387","b1":{"x":1963.5568419580313,"y":6987.334260871705},"b2":{"x":1061.5560595607676,"y":7964.452006353358}},"3793":{"from_node_id":"2079384","to_node_id":"2079388","b1":{"x":1961.372181400443,"y":6990.684970982726},"b2":{"x":1968.586271834769,"y":7018.070311937436}},"3794":{"from_node_id":"2079386","to_node_id":"2079389","b1":{"x":2022.5426770129234,"y":6896.865087874074},"b2":{"x":2050.511042744348,"y":6892.418682774049}},"3795":{"from_node_id":"2079386","to_node_id":"2079383","b1":{"x":2020.3580164553405,"y":6900.215797985089},"b2":{"x":2045.2085302979103,"y":6862.101470472193}}}},"2076449":{"name":"Threonyl-tRNA synthetase","bigg_id":"THRTRS","reversibility":false,"label_x":2156.4716054926103,"label_y":5125.259790857923,"gene_reaction_rule":"Mfl177","genes":[{"name":"thrSv or thrS","notes":{"EC_number":"{&apos;PATRIC&apos;: &apos;6.1.1.3&apos;, &apos;DETECT&apos;: &apos;6.1.1.3&apos;, &apos;COFACTOR&apos;: &apos;6.1.1.15&apos;}","Sequence":"MKIKLLDGSIKEFDQATNVRTIAETIAISLKKATAAAKVNGRYVSVDYVIEKDSNLELITNRHEDFYKTLNYTAAFVTGVAISELYKDVKLAKVLYKEDELEYGITFEVEPRIGLEELQNIQNKVNQIIKNESILSKEMDLKEAEEIFKGNQYQLHLAKEMFETYGEITVYTLNGVSIVSKHPITLNLKNIKVVEVQQLTGEYWLNDSKNIMLQKVHGMAAESIETLSSKKEILEDRRSRDHRIINKTLKIFGFDHLVGPGLPLWMPNGTIVKEEIKKYLKEKEWEYDYINVTTPVIGTVELYKKSGHWDHYGEDMFQPFNGGSGSDEQFILRPMNCPHHVAVYKQEQRSYRDLPLRIAEHALQHRYESSGSLTGLERVRAMELTDSHIFVRPDQVEAEFKSIYKLITEVLETFNIQIDYLSLSLRDPEDKVKYYQDDKMWDEAEAALEKVLQDLNIDYKKCIGEAAFYGPKLDIQIKTAQNHEITVSTIQLDFLLPKKFDVTYIDQNQEFKAPIMIHRGLIGTYERFIATLLEQTKGVLPLWLAPNQIEIIPVGSEENIEYANEVKKQLKKDFIRTHVDLRDERLSYKIRDAQTSKIPYQLVLGDQERKDNSVTYRQYGSEQQTTIKLNEFKNMITDLICNKK"},"annotation":{"kegg.genes":"mfl:Mfl177","ncbigene":"2898254","ncbigi":"GI:50364993","ncbiprotein":"YP_053418.1","refseq":"YP_053418.1","sbo":"SBO:0000243","uniprot":"Q6F1T9"},"bigg_id":"Mfl177"}],"metabolites":[{"bigg_id":"atp_c","coefficient":-1},{"bigg_id":"thrtrna_c","coefficient":1},{"bigg_id":"ppi_c","coefficient":1},{"bigg_id":"amp_c","coefficient":1},{"bigg_id":"thr__L_c","coefficient":-1},{"bigg_id":"trnathr_c","coefficient":-1}],"segments":{"3799":{"from_node_id":"2079394","to_node_id":"2079395","b1":null,"b2":null},"3800":{"from_node_id":"2079396","to_node_id":"2079395","b1":null,"b2":null},"3801":{"from_node_id":"2079394","to_node_id":"2079393","b1":{"x":2179.768424623731,"y":5200.780676545592},"b2":{"x":2160.607628181958,"y":5221.6340666708675}},"3802":{"from_node_id":"2079396","to_node_id":"2079397","b1":{"x":2287.7652364724145,"y":5201.610514192579},"b2":{"x":2333.2638933160742,"y":5201.960121719784}},"3803":{"from_node_id":"2079396","to_node_id":"2079398","b1":{"x":2291.7651183927364,"y":5201.641248920248},"b2":{"x":2310.925914834509,"y":5180.787858794974}},"3804":{"from_node_id":"2079396","to_node_id":"2079399","b1":{"x":2291.7651183927364,"y":5201.641248920248},"b2":{"x":2310.6032001940184,"y":5222.786618958351}},"3805":{"from_node_id":"2079394","to_node_id":"2079400","b1":{"x":2183.768306544057,"y":5200.811411273264},"b2":{"x":2138.2696497003963,"y":5200.461803746059}},"3806":{"from_node_id":"2079394","to_node_id":"2079401","b1":{"x":2179.768424623731,"y":5200.780676545592},"b2":{"x":2160.930342822452,"y":5179.635306507492}}}},"2076450":{"name":"aminopeptidase","bigg_id":"AMPEP7","reversibility":true,"label_x":1259.892505671215,"label_y":5384.42758339516,"gene_reaction_rule":"Mfl056 or (Mfl070 and Mfl071 and Mfl072) or Mfl145 or Mfl241 or Mfl379","genes":[{"name":"Mfl056","notes":{"EC_number":"{&apos;COFACTOR&apos;: &apos;1.5.3.10&apos;}","Sequence":"MKEFRLHIFHTCEVNFYLMPFCLLLNKFLTLIIIMIIIYLVKEKSTLKTIKTKMVYSETTEIKKSKFICTAFQVNSKEELEQFLKDFSLKDARHNCYAYKIGTKNVFGGYSDDGEPKGTAGKPIFNVIEKNNLTNICVLVTRYFGGIKLGAGPLTRAYTSSAANIIKIVELEEIKEINSLSITFKINNIKDIELFLSKNNIEIMNKTFNESLCIFELNTFEETLLEIKHLLN"},"annotation":{"kegg.genes":"mfl:Mfl056","ncbigene":"2897969","ncbigi":"GI:50364871","ncbiprotein":"YP_053296.1","refseq":"YP_053296.1","sbo":"SBO:0000243","uniprot":"Q6F261"},"bigg_id":"Mfl056"},{"name":"pepA","notes":{"EC_number":"{&apos;PATRIC&apos;: &apos;3.4.11.1&apos;, &apos;COFACTOR&apos;: &apos;3.4.11.1&apos;}","Sequence":"MIQINETKNTIKIVGVKDNSKNTFIKNKVGVPTLISEDKTIYIVFKKDEETFTEQIKKGIEATISNFDFDVDIDIDSFENVCDGISKEEIIKTVYETISFSTHKGLSIEKVEKETKYNLIFTGKHQELINQLTIVCEYINYARDLQDTPPNIGTSEYYADKLVSDAKDIKGLKVTILGRKEATKLNMGLFLGVNAGSAHEPRIVVMEYCGDSSKPKTGLVGKGICFDSGGYNLKPSNYMEGMKFDMSGAAVVLSATMALAKAKAKANIVAVGMFTDNKIGQNATLPDSVIESMSGKKVLIFDTDAEGRLVLADGISYVVKEKQVDQIIDASTLTGTVLFALGHNATGAFSHSDKMINELNEASQKSGERFWRLPIFKEHLKQVKKDAAPLADLTNACRVRYEDCSYAAAFLNEFAENKPFLHLDIAGTADKENKGQGVLVKTLFEMLK"},"annotation":{"kegg.genes":"mfl:Mfl070","ncbigene":"2897677","ncbigi":"GI:50364885","ncbiprotein":"YP_053310.1","refseq":"YP_053310.1","sbo":"SBO:0000243","uniprot":"Q6F247"},"bigg_id":"Mfl070"},{"name":"pepA","notes":{"EC_number":"{&apos;PATRIC&apos;: &apos;3.4.11.1&apos;, &apos;COFACTOR&apos;: &apos;3.4.11.1&apos;}","Sequence":"MITLNKKNHDIKLVAVADNKANEFIKDSAGAVTFISEDKTIYLVIKQKGCRVKQIKAGLKSALSTYTKNLNIDLDSIINQLGEENKDLVFNTVYETISFLSHDVVSFKKESKPSKIEFNIETKNDFSELEAAAAIKTEFINYARDLQDTPPNIGTSEYYAEKVSKDAANIEGLKVTVLGRKEAEKFGMGLFLGVNAGSAHEPRIVVMEYCGDSSKPKTGLVGKGICFDSGGYNLKPSASMLGMKFDMSGAAIMLSATMALAKAKAKANVVAVAMFTDNKIGQNATLPESVLTSMNGLTVEINNTDAEGRLVLADGMTYAIREKGVEQIIEASTLTGALVVALGSSAIGVFTHQDELWNTFEKASLKTRERMWRLPIFEEHLERVKSGAVLGDLSNAVKGYEGSSTAAAFLNEFAEEKPFIHFDIAGTADIDGRGQGVLVKTLFEVLK"},"annotation":{"kegg.genes":"mfl:Mfl071","ncbigene":"2898032","ncbigi":"GI:50364886","ncbiprotein":"YP_053311.1","refseq":"YP_053311.1","sbo":"SBO:0000243","uniprot":"Q6F246"},"bigg_id":"Mfl071"},{"name":"pepA","notes":{"EC_number":"{&apos;PATRIC&apos;: &apos;3.4.11.1&apos;, &apos;COFACTOR&apos;: &apos;3.4.11.1&apos;}","Sequence":"MITINTNKLEYKLIAVPNNETNINILDKPSCVTFISESKTFYLVIKKDSMSYLRQLKLGLASFIQMCKGDTNIDFNSFVKVIPNVNKEIIFNVICDVILFETHKFITYKKDVKTNDYLFNIDQSEDFSDLLDENILKNKYVNYARDLQDFPPNIGTSDFYGEKLLKDSSKIEGLKVSVLKNKELKELDMNLVLAVNQGSNHDANVVVMEFNNNPGGKKIALVGKGICFDTGGYDLKPSAFIEGMKFDMTGAAIVMSIAMALAEAKAKINLVAVGLFTDNKIGQKAVLPESIIKSKNGLTVEISNTDAEGRLVLADGITYAIREKNADVIYDIATLTGATAMALGESASGVFTEFDEMWKKLNEASNYTTERFWRLPIFAEHKEQVKNDSVLADLTNSCKKGPGGSTAAAFLTFFAEDKEFLHIDCSRVVRVGLKGQGYIVKTMFELLKK"},"annotation":{"kegg.genes":"mfl:Mfl072","ncbigene":"2897875","ncbigi":"GI:50364887","ncbiprotein":"YP_053312.1","refseq":"YP_053312.1","sbo":"SBO:0000243","uniprot":"Q6F245"},"bigg_id":"Mfl072"},{"name":"map","notes":{"EC_number":"{&apos;PATRIC&apos;: &apos;3.4.11.18&apos;, &apos;DETECT&apos;: &apos;3.4.11.18&apos;, &apos;COFACTOR&apos;: &apos;3.4.11.18&apos;}","Sequence":"MAVTIKSPQEIEKMRVAGQVLAEAIDMLKSMIKVGVNCLDLDKEFEKFITEKGCKSNFKNYHGYPKTICISINEQLVHGIPQDRILEEGDLVSVDTGCVFEGYHADSAFSMIVGIAKDTKHDILLKVTEECLDLAIEALAPGVRIGTIGSIIQNHAESFGFGVPRDYTGHGIGTEMHEDPFIPNYGKKDTGMRLQAGMVICIEPMIQMGTFKTKLAADNWTVLSADKSMTAHFEHTILITDSGYEVLTKSKR"},"annotation":{"kegg.genes":"mfl:Mfl145","ncbigene":"2897936","ncbigi":"GI:50364960","ncbiprotein":"YP_053385.1","refseq":"YP_053385.1","sbo":"SBO:0000243","uniprot":"Q6F1X2"},"bigg_id":"Mfl145"},{"name":"Mfl241","notes":{"EC_number":"{&apos;COFACTOR&apos;: &apos;3.4.24.71&apos;}","Sequence":"MTKIRPQDNFYDSVNKEWIDNNELPDGYASWGSFEMLQKKSTDDIKAIINELVNATKLDRDSKMIANLRSNYLNDKARNKQGIKPIQPILNKISALTDKKELTSLFVDLFQEWGISFFHSKGVDSDFKDSNLRALMIDSMGLGMSDRDFYEETHPRHEEIKNAYKNYIENLVKLSGVRLNTKDIFNLIYSFEEKISKSMFKQEELREPENIYNVVTIKELNDICPIVDWTEYLNKTGYDKASKIILTEPKYFEKLNQMIEEISLDDLKDIMSYKVTSSYSRMLTIDLYENSFKYGSVFSGVKKMKPIEDRVVEFVDGTLGELISKEYVKRHFSEDAKKDVLKMVNDLLKVYENRINTLDWMSDETKTKAIEKLNSFTIKIGYPDKWEDLSDVEILSYEEGGSLFDNMQSLAKHYIKKELKEINLPVDKTKWYMDAQTVNAYYNPTSNEICFPAGILQKPFYDVNQSHAANLGGIGAVIGHEVSHGFDDEGSKFDKDGNFENWWTETDNEQYKLRTQRVVDQYNEYQINGSNVNGKLTLGENIGDLSGVAAALDICKAQSPNDLKDFFTNYALVWRRKATDEQKNTRLLVDPHSPEEFRCNGVLVNINEFHEVYETKPGDGMYKPEEERTKVW"},"annotation":{"kegg.genes":"mfl:Mfl241","ncbigene":"2897776","ncbigi":"GI:50365057","ncbiprotein":"YP_053482.1","refseq":"YP_053482.1","sbo":"SBO:0000243","uniprot":"Q6F1M5"},"bigg_id":"Mfl241"},{"name":"pepX or pepP","notes":{"EC_number":"{&apos;COFACTOR&apos;: &apos;3.4.-.-&apos;}","Sequence":"MKKQEIVNKLLESNSAEAILFYSPENRYWFSRFKSSLGYLLITKTKSYLLVDGRYITAARNSNNIPKDIEIREFSNNLFVQMKEILKEHNVKKLGFESDWVHYAEFEKYASIFTEQTLVPINCSEIRIVKDEWEIEQLQKACDITNEVFEAILEYVKPGMTEKELQRFVDNEFLVKGAEKISFDTIIASGVNGSMPHAVPTDKKIEIGDLVTIDMGCYYNGYCSDQTRTIAIGEIDAKLEDIYNAVYEAQSLGISLVSEGVNAGEIHKQVYDFIEKRGYGGYFTHGLGHGYGVEIHEEPYASAAGNTILKENMTLTIEPGIYIPGLGGVRIEDDILVLKDGYRMLTSATRELVKLKF"},"annotation":{"kegg.genes":"mfl:Mfl379","ncbigene":"2898094","ncbigi":"GI:50365197","ncbiprotein":"YP_053622.1","refseq":"YP_053622.1","sbo":"SBO:0000243","uniprot":"Q6F185"},"bigg_id":"Mfl379"}],"metabolites":[{"bigg_id":"ala__L_c","coefficient":1},{"bigg_id":"h2o_c","coefficient":-1},{"bigg_id":"ala_L_thr__L_c","coefficient":-1},{"bigg_id":"thr__L_c","coefficient":1}],"segments":{"3807":{"from_node_id":"2079402","to_node_id":"2079403","b1":null,"b2":null},"3808":{"from_node_id":"2079404","to_node_id":"2079403","b1":null,"b2":null},"3809":{"from_node_id":"2079404","to_node_id":"2079361","b1":{"x":1486.1874738079587,"y":5214.648028942627},"b2":{"x":1848.6082902454086,"y":5002.108719687996}},"3810":{"from_node_id":"2079402","to_node_id":"2079406","b1":{"x":1377.5619545306483,"y":5433.941150793452},"b2":{"x":1360.9008872582751,"y":5501.03454663077}},"3811":{"from_node_id":"2079402","to_node_id":"2079407","b1":{"x":1379.4262461299722,"y":5430.402165510538},"b2":{"x":1168.6483818799097,"y":5879.46135894629}},"3812":{"from_node_id":"2079404","to_node_id":"2079400","b1":{"x":1437.4725763035747,"y":5320.212800131336},"b2":{"x":1875.1663039794564,"y":5232.549548394821}}}},"2076451":{"name":"Dipeptide transport via ABC system (ala-thr)","bigg_id":"DIPEPabc7","reversibility":false,"label_x":765.2848685761487,"label_y":6079.271940695424,"gene_reaction_rule":"Mfl094 and Mfl095 and Mfl096 and Mfl097 and Mfl098","genes":[{"name":"dppB or oppB","notes":{"EC_number":"{}","Sequence":"MIKSKNKSTLKNFNLDVLDLDLNEELIYAQPTFWRTVSYRFDELKEEASKYFRRHPLIGYSFKRIVYGLLTLIVSIAIVFFLVNFVTPDSSYLPDVSELGKMGIGTSGPKYDAFLQTRLELFGVSGNAIERLLRYFKNIIPFIPKHILVGQSVIFPNASELSNSQIIINTVLFTGGQVDGLLKSGSKELIDAITISASYKTVWIYLGVVKSSSMGMPGSTEVTSLFASAIPYSFGIGSVAVLFSYLIGIPLGIEAAKRKGKATDGAINGTATFLLAVPSLVIVIAIYLISILVFGHSSIFSSGSFWTRFWPVVALVILMAPTTIILTRRYVVDEMTADYTKFAYAKGLGESKVFYVHIFRNAGVRILRELPLDLAFTLFGASILTETQWNIPGMSQLIINGVNNRDSFVILGFITFASLVKIAATLVSDLFMVLMDPRVKLSGR"},"annotation":{"kegg.genes":"mfl:Mfl094","ncbigene":"2897787","ncbigi":"GI:50364909","ncbiprotein":"YP_053334.1","refseq":"YP_053334.1","sbo":"SBO:0000243","uniprot":"Q6F223"},"bigg_id":"Mfl094"},{"name":"amiD or oppC or dppC","notes":{"EC_number":"{}","Sequence":"MINIDKEKFERENKVNFEEIDEKMFEVVEEQTSESERLNSKPYSYWKSVGKLLVTSPTFMISILVLITVLLLAFIVPEVMNYKNTSSTIGDPALPSWDHIFGIGMNGEDLFARVWAGTRTTLLFAFLIAAIQVAVGVILGSIWGYFRKSDLIFIQVASIITIVPQFILLLLMVFLFNSKGYWVIVFAISLQAWVGIAQMVRVQIMLVKNTDYNTASISLGSSSYRIINKNIMPKILPVIVQTAAFAIPTAISIEASLAYLAFDFIPAGQTSLGQILNQVMNETKWQIYPNLLIAPMAVIMIVSVVFFLAARVFADSLDPKNHR"},"annotation":{"kegg.genes":"mfl:Mfl095","ncbigene":"2898231","ncbigi":"GI:50364910","ncbiprotein":"YP_053335.1","refseq":"YP_053335.1","sbo":"SBO:0000243","uniprot":"Q6F222"},"bigg_id":"Mfl095"},{"name":"dppD or oppD","notes":{"EC_number":"{}","Sequence":"MATNKDKIISLQDVVVKFNVRGRMLTAIRNVSFDIYDGETVAIVGESGSGKSVLTKTLTNMLESNGYISNGTIMYFPTEESKNNSETAVKEDVNLVNYHKGSLTSDTRRKIKKSNYKTINNAKIRLEALNARLGVKGVDTDDILAKIKQESEIIHDAYYELSTFSRLRKRTVLRLTPTMKEISSKKRNLSLIKGRQILAGLRILAEQEFLTEFELNLKHVLEKLKNGETVEEHEVNTLLAAWKFQTTPAWLNKREAIKKLKQVRGGTIATIFQDPMTSLNPLLSVGFQISEAIRLHNKVSRHAAKQQAIELMNKVGIPNAEKRYHDIPGKYSGGMRQRIVIAIALACKPKVLICDEPTTALDVTIQAQILELIKELKKEFNLTVIFITHDLGVVANVADRVAVLYAGQIIEYGTVKDIFFDARHPYTWALLSSLPQLGTKGEELFAITGTPPSLFNKIKGDAFAPRNKFALAIDFEYNPPMFEISKTHGARTWLLDPRAPKVEKPKMLENLKEAVSEAKVGE"},"annotation":{"kegg.genes":"mfl:Mfl096","ncbigene":"2898229","ncbigi":"GI:50364911","ncbiprotein":"YP_053336.1","refseq":"YP_053336.1","sbo":"SBO:0000243","uniprot":"Q6F221"},"bigg_id":"Mfl096"},{"name":"dppF","notes":{"EC_number":"{}","Sequence":"MAKESIIKVRDLLIEYGHGKNKVSAVKEVSFDIYKGETFGLVGESGSGKSTIGKALMGIEPINDGTIYYQDTLAFGKAPNLIKMNEKMEHHIKVMKLNQTAITKALEIYSEEYKRVYFKYIEGKYYDLKSKETVEYSDNKIRKIEEGLDLKDHKLVSKSKDPKLKLVEDAVREIIKRILKLYKLQDKSLAFLKMLKEDGIINPELLKKVNELHSKTNKLTVKIRKSESKMYLTIQEIEKVRNDVRKGKYKSVKRFFFDLGKLLEVLIAEHKLVSPMISDLKQAQKLSSAIVSTGSDKKQWLKWIDEKIATIDDKSKVAEFELIKDLMSIESIQKTLEKSPKYSLPTSSERHELKKQMQMIFQDPASSLNDRMPVEEIIAEGLDNFPELYKNEQAAQTYIDWFNSNNPDKVGKITLENIRYQKVKQFLILQLLTTVGMLPEHLSRYPHEFSGGQRQRIGIARALVMKPSFVVCDEPISALDVSIRAQVINLLAKFQLEFDLTYIFIAHDLSVVRFIANRIAVIYRGDIVELADADELFNNPLHPYTKSLLSAVPLPDPDLEKKKKSIKYKPEEQHFDYITDSPKWIEVQKGHFILANEREVSAIKSEKRKIKKIEKGA"},"annotation":{"kegg.genes":"mfl:Mfl097","ncbigene":"2897808","ncbigi":"GI:50364912","ncbiprotein":"YP_053337.1","refseq":"YP_053337.1","sbo":"SBO:0000243","uniprot":"Q6F220"},"bigg_id":"Mfl097"},{"name":"Mfl098","notes":{"EC_number":"{}","Sequence":"MKKLLSIIAAGTLVTTAGSTLVSCGMSTTKLMARKVNTKEYKGFMTAALNTWSPGSTMQNSDSIILENLYDGLLTPNAHGEIEGQMADWWGHNAKGTEYYFHLRDEEKTSEDGRKTGIPKWTAVRNGEIKSTQNVSTMDFYNAFRFTFNPNSSADGAAPTNGLFKNGTALEGILSTISEYDATVLGGANFSRTTAQGGEQNIGSEYISTRNFDIIVMLINLWTATPEGQTIINKLADAKLNPILDVNGNPTGKYDRTPEFDNLIAEMKKYQGETAFQKLISDSSQNGGMMAISLSSEGLGTAASSKGTYDTRTEQMYNIRYTLENASTSFFTSAAGYGSLKPLPDYAVSYSDNQNRSWYNFSKRYQPSLNEMWFSGAYYVQSYKASSNTILLKNPNYYQADRTYIEKLIFTLTRSQSVDSNRLWFEGGDASEVAISPNDASGWKKYVGDDYNSEEQKFAFEGTHATSTVPSQYTFTTFYNYGRLTNDGEDISKSSRALAQKSVRLYLNYFMQRTQYPAYVAGKLDNDKNTKESLAWDGGEGKNVKTRSSTLLRNTFTIPKLATNATESENGKVNGIPVEDYTIQNIGTDYNEMYGTKNTQLESSASSVEEETSTNASRLKTLEDNITVPYDKELLENFYNEQFGSLIDGNDAFYQNDLMALGMFLDSEGKVIDGLQTDLNNFANLAYTSIVDRSKNSKELDQNNEKAKAKILGDVVRKDLRSKQILTSDTDSISLEWLLNGALRLTLNPRVEYLVDQFNATVGGSSPITLKTKTSNDVSDYLNLSKIGDFDIYVSGWGPDYTDPYNFLHTLIWGGEYGVYTNIGNVLESDSSAKTESVKDENPNEPNLKIKDSFKQYEKDYAEINQSITKYTGVVETAKGQGDFTERLKTLSKAETYALYDVALTTPLYNRTPMKTIQLSYLDPFTRSSFIAGSSNLRLFGVKMIESLWDKDAFLAAQTQFEKGSSNEVEEYKKLYVYDRNSDGEVIATPRNK"},"annotation":{"kegg.genes":"mfl:Mfl098","ncbigene":"2897786","ncbigi":"GI:50364913","ncbiprotein":"YP_053338.1","refseq":"YP_053338.1","sbo":"SBO:0000243","uniprot":"Q6F219"},"bigg_id":"Mfl098"}],"metabolites":[{"bigg_id":"ala_L_thr__L_e","coefficient":-1},{"bigg_id":"ala_L_thr__L_c","coefficient":1},{"bigg_id":"atp_c","coefficient":-1},{"bigg_id":"h2o_c","coefficient":-1},{"bigg_id":"h_c","coefficient":1},{"bigg_id":"adp_c","coefficient":1},{"bigg_id":"pi_c","coefficient":1}],"segments":{"3813":{"from_node_id":"2079408","to_node_id":"2079409","b1":null,"b2":null},"3814":{"from_node_id":"2079410","to_node_id":"2079409","b1":null,"b2":null},"3815":{"from_node_id":"2079408","to_node_id":"2079411","b1":{"x":888.4632387107085,"y":6127.075613568577},"b2":{"x":-234.95363969206755,"y":7031.237018250562}},"3816":{"from_node_id":"2079410","to_node_id":"2079407","b1":{"x":966.3230511759689,"y":6058.127447509765},"b2":{"x":1000.3867191295244,"y":6027.962624859034}},"3817":{"from_node_id":"2079408","to_node_id":"2079412","b1":{"x":885.4686305389614,"y":6129.7274661093015},"b2":{"x":897.3571413901168,"y":6158.045458579381}},"3818":{"from_node_id":"2079408","to_node_id":"2079413","b1":{"x":885.4686305389614,"y":6129.7274661093015},"b2":{"x":857.3220158843956,"y":6126.602072776099}},"3819":{"from_node_id":"2079410","to_node_id":"2079414","b1":{"x":969.3176593477137,"y":6055.475594969044},"b2":{"x":993.9620767366523,"y":6059.768468770997}},"3820":{"from_node_id":"2079410","to_node_id":"2079415","b1":{"x":969.3176593477137,"y":6055.475594969044},"b2":{"x":969.6198223246824,"y":6027.157602498963}},"3821":{"from_node_id":"2079410","to_node_id":"2079416","b1":{"x":969.3176593477137,"y":6055.475594969044},"b2":{"x":941.7753706470867,"y":5995.7142166956855}}}},"2076453":{"name":"Arginyl-tRNA synthetase","bigg_id":"ARGTRS","reversibility":false,"label_x":2580.2146698344786,"label_y":6586.477374780096,"gene_reaction_rule":"Mfl554","genes":[{"name":"argS","notes":{"EC_number":"{&apos;PATRIC&apos;: &apos;6.1.1.19&apos;, &apos;DETECT&apos;: &apos;6.1.1.19&apos;, &apos;COFACTOR&apos;: &apos;6.1.1.19&apos;}","Sequence":"MENIISIVKKDLKEIAQKFNISKDPIVEINKNNIDSHFSTTLALMSAKELKQNPIQLAENIKNELLQKDYYDQIEIAGPGFINIKLKTELLSTTIKNITTLKEAYGKNKIKNKIINIEYVSANPTGFLHVGHARNAVTGSVLEEVLKFDGYEVQTEFYTNDAGNQINILAVTVFVHYLWALGIETEKPANTYGGTFYDDLANIMIQKYGDKFKNLTFTETAISDEETHQIFRKEAVQHFLTEIKQQLKDFGVVIDHYSSEQEMYDTNQIEKLLKEYKEKNATYEADGALWLKTTEFGDDKDRVLVKKDGSLTYIVPDLATHNIRIQRTHADVLINIWGGDHHGYIPRMRAGLQLLGHNPDILEIEMVQMVRLIKDGKEYKMSKRKGTAVWLVDIMEMVGKDALRYMLASKSSSSHMDLDLDLVQQKNATNPVYYAQYATARCHSILNQADQKNIKANLNVSNLLSNKKEVELLLTLDNFNQVIQMSAKNRAPQLICEYIQTVCKQFHSYYADTKILDENDVPTSEARLGLVLSVLQVLTNAFNIIGVSALETM"},"annotation":{"kegg.genes":"mfl:Mfl554","ncbigene":"2897600","ncbigi":"GI:50365371","ncbiprotein":"YP_053796.1","refseq":"YP_053796.1","sbo":"SBO:0000243","uniprot":"Q6F0R1"},"bigg_id":"Mfl554"}],"metabolites":[{"bigg_id":"atp_c","coefficient":-1},{"bigg_id":"ppi_c","coefficient":1},{"bigg_id":"argtrna_c","coefficient":1},{"bigg_id":"arg__L_c","coefficient":-1},{"bigg_id":"amp_c","coefficient":1},{"bigg_id":"trnaarg_c","coefficient":-1}],"segments":{"3825":{"from_node_id":"2079421","to_node_id":"2079422","b1":null,"b2":null},"3826":{"from_node_id":"2079423","to_node_id":"2079422","b1":null,"b2":null},"3827":{"from_node_id":"2079421","to_node_id":"2079420","b1":{"x":2634.018196269184,"y":6644.935868996962},"b2":{"x":2614.802229820262,"y":6665.738432142743}},"3828":{"from_node_id":"2079423","to_node_id":"2079424","b1":{"x":2746.0122176185214,"y":6646.093099313229},"b2":{"x":2764.794222698844,"y":6667.288294173447}},"3829":{"from_node_id":"2079423","to_node_id":"2079425","b1":{"x":2742.0124311417553,"y":6646.051769659075},"b2":{"x":2787.5100023149266,"y":6646.521894475053}},"3830":{"from_node_id":"2079421","to_node_id":"2079426","b1":{"x":2371.727455402202,"y":6626.506007244864},"b2":{"x":2505.4785632862527,"y":7007.624362323057}},"3831":{"from_node_id":"2079423","to_node_id":"2079427","b1":{"x":2746.0122176185214,"y":6646.093099313229},"b2":{"x":2765.2281840674427,"y":6625.290536167447}},"3832":{"from_node_id":"2079421","to_node_id":"2079428","b1":{"x":2634.018196269184,"y":6644.935868996962},"b2":{"x":2615.2361911888697,"y":6623.74067413674}}}},"2076454":{"name":"L-arginine transport in via proton symport","bigg_id":"ARGt2","reversibility":false,"label_x":2424.880122558323,"label_y":7187.254061693628,"gene_reaction_rule":"Mfl605 or (Mfl183 and Mfl184)","genes":[{"name":"Mfl605","notes":{"EC_number":"{}","Sequence":"MKLNKKYGFWTVLASTLAAIVGSSIIISFNMVFALSEANPLLMILAWVFGALIVLPDAFIVIEPSIGYGESGSGYSWIRKCNWRILAFWFGWVLILFVSATSLASCCSAMSSMITQILELNPEEIAVETLQKSLAIFILIFLAGIQIMIKNSSKYTQLFFLFVKTLPIILVFILAIMYGSKDGLLSNSEMNKNLGHAYISSAMLIPAITYTGFAYSGHEFPTYITEEIENPKKTIPWVIISAVLIVLVIYVCYGIALLSLATPDSNGNWINPGGTTSSIFAQHRWAVLTFNIFAIFLFIGSVNSLLFFQSRLIHKLSETGDVHSVFGKVHKKTNQPYMAIILLCCVAVFYILFSSISEIISSFALATSVLKILLNSSIIKLRLKDPEYKKIYGNKTFWTLMILSLVTCALTFIGSIYLMVIMPHQQTGASTFSILWKPILMVLIAFLVYLFGIFKFNNIKIK"},"annotation":{"kegg.genes":"mfl:Mfl605","ncbigene":"2897717","ncbigi":"GI:50365421","ncbiprotein":"YP_053846.1","refseq":"YP_053846.1","sbo":"SBO:0000243","uniprot":"Q6F0L1"},"bigg_id":"Mfl605"},{"name":"Mfl183","notes":{"EC_number":"{}","Sequence":"MKTNKNFKIFLRLMKAQTFNYITDPINIILGFVLTTVTMLCWLAFKPHDAESGLLADSFVLASAIGISAIRNSQYNLNLTLADWRETRFIRNLLTTPVSKKVLYASILCFNWIVNILVTIILISLAMLFSSQRKVISNVQWTPFLIGFILNIFLSNVIALFLSTTFKNKEYVFIISLLSYFGPMYLLGLGIPWNVVGQIPAINILTYIAPHRYTLHLMQAAWVGNASNMSFPGVESSSWLGVHGFGYGGNGWWLPALIACIFIFIFAFAFYYRLKSNYQFGTRKYSKFKGVKKHANNIELIKRTNSIEELKILVEIAGLDYKTKKVKKKKPSKKRGDK"},"annotation":{"kegg.genes":"mfl:Mfl183","ncbigene":"2898132","ncbigi":"GI:50364999","ncbiprotein":"YP_053424.1","refseq":"YP_053424.1","sbo":"SBO:0000243","uniprot":"Q6F1T3"},"bigg_id":"Mfl183"},{"name":"Mfl184","notes":{"EC_number":"{}","Sequence":"MNLEKLKKEYKVFSMLFIIQTKHWFKNPLNIFLGVFISLYTILCWLAFKHNDPFLLVSGICVAMVRNSMYIYLRTINDWRGKNFVDKMSMSNISNKTKHLSLLVFNFISTFVICLIIFLISIILFPSQLSYIEKLNPLMMIFGLLICWVTCYVIALFLYTFISNTKWTTMIGLLIYFSTMYFLGLGFPFQTIIQQDWLNYLLYLHPMRYSINIVQAGFVNAPNFHYINPDINIDVDFGYGENAWLAYFLALLTIGGYIICLVSKRLIDSNYKFRSRNKVKRLKAESKLYIKQINESNDIEFLKRLREDRRQRD"},"annotation":{"kegg.genes":"mfl:Mfl184","ncbigene":"2897621","ncbigi":"GI:50365000","ncbiprotein":"YP_053425.1","refseq":"YP_053425.1","sbo":"SBO:0000243","uniprot":"Q6F1T2"},"bigg_id":"Mfl184"}],"metabolites":[{"bigg_id":"arg__L_e","coefficient":-1},{"bigg_id":"h_e","coefficient":-1},{"bigg_id":"arg__L_c","coefficient":1},{"bigg_id":"h_c","coefficient":1}],"segments":{"3833":{"from_node_id":"2079429","to_node_id":"2079430","b1":null,"b2":null},"3834":{"from_node_id":"2079431","to_node_id":"2079430","b1":null,"b2":null},"3835":{"from_node_id":"2079429","to_node_id":"2079432","b1":{"x":2366.479535309668,"y":7220.813293136936},"b2":{"x":1853.5031669749105,"y":8200.985237837322}},"3836":{"from_node_id":"2079429","to_node_id":"2079433","b1":{"x":2364.294874752082,"y":7224.1640032479645},"b2":{"x":2371.5089651864073,"y":7251.5493442026545}},"3837":{"from_node_id":"2079431","to_node_id":"2079426","b1":{"x":2423.280709806976,"y":7133.694830250322},"b2":{"x":2448.131223649544,"y":7095.580502737426}},"3838":{"from_node_id":"2079431","to_node_id":"2079434","b1":{"x":2425.46537036457,"y":7130.344120139296},"b2":{"x":2453.4337360959844,"y":7125.897715039269}}}},"2076456":{"name":"Leucyl-tRNA synthetase","bigg_id":"LEUTRS","reversibility":false,"label_x":2226.5540124157906,"label_y":5295.985437343879,"gene_reaction_rule":"Mfl490","genes":[{"name":"leuS","notes":{"EC_number":"{&apos;PATRIC&apos;: &apos;6.1.1.4&apos;, &apos;RefSeq&apos;: &apos;6.1.1.4&apos;, &apos;DETECT&apos;: &apos;6.1.1.4&apos;, &apos;COFACTOR&apos;: &apos;6.1.1.10&apos;}","Sequence":"MEFSHKAIEKKWKKYWEENNTNKTTNTSDKKSYVLDMFPYPSGAGIHVGHVKGYTATDVFSRYKRMNGYDVLHPMGWDAFGLPAEQYALKTGNDPIDFTLENIKTFKRQLKMMGFSYDFDKEISTANPNYYKITQWIFNQLYKKGLAENRDVEVNWCQELGTVLANDEIIEKDGLMVSERGEHPVTKRKMRQWVLKITEYADRLLEGLDELEWNSSIKDLQRNWIGKSTGVELDFLVNNIKVPVFTTRIDTIYGVSYIVLAPEHEQVLNITTPEQLKEVQTYIELAKNKSEIDRKDESKPKTGVFTGSYATNPHTNELVQVWVSDYVLANYGTGAVMAVPAHDKRDWEFATKFNLEKKFVIENKTDEKAFVGEGKIINSDILNGMDKKQAIQTMTKIAIEQGWGREQTNYKLRDWLFSRQRFYGEPFPVLYGPNQEITLIEDLPVELPRIKNIKPSGTGESPLANVEEWVNVEIDGVKYRRETNTMPQSAGSSWYYLAYILADGENEFIDIDSAEAKKRFEKWMPVDLYVGGQEHAVGHLLYARFWNYVLYDLGITSVKEPFKQLFNQGMILGPDGRKMSKSWGNVINPDDIVSTHGADSLRLYEMFMGPLDASLPWSEDGLDSALKWIHRAYRMVMTTELTDVNDTKLDFVYNDVVKNVSEMIESLKFNTAISQLMIFVNAVYKHEGPVYRPYIEGFVKMLSIYAPFIGEELWEKLGHAPSITKQAWPVFDPSKLVSNTVVIALQINGKLRATIEVEKGTIKDKLLELAKKQESIISYIKDKEIIKEIAVVDRIVNIVIK"},"annotation":{"kegg.genes":"mfl:Mfl490","ncbigene":"2898120","ncbigi":"GI:50365307","ncbiprotein":"YP_053732.1","refseq":"YP_053732.1","sbo":"SBO:0000243","uniprot":"Q6F0X5"},"bigg_id":"Mfl490"}],"metabolites":[{"bigg_id":"leutrna_c","coefficient":1},{"bigg_id":"leu__L_c","coefficient":-1},{"bigg_id":"atp_c","coefficient":-1},{"bigg_id":"ppi_c","coefficient":1},{"bigg_id":"amp_c","coefficient":1},{"bigg_id":"trnaleu_c","coefficient":-1}],"segments":{"3842":{"from_node_id":"2079439","to_node_id":"2079440","b1":null,"b2":null},"3843":{"from_node_id":"2079441","to_node_id":"2079440","b1":null,"b2":null},"3844":{"from_node_id":"2079441","to_node_id":"2079442","b1":{"x":2357.8703484737216,"y":5358.28928567854},"b2":{"x":2403.3690053173736,"y":5358.638893205742}},"3845":{"from_node_id":"2079439","to_node_id":"2079438","b1":{"x":2253.8734185453595,"y":5357.490182759218},"b2":{"x":2208.3747617017034,"y":5357.140575232016}},"3846":{"from_node_id":"2079439","to_node_id":"2079443","b1":{"x":2249.8735366250385,"y":5357.4594480315545},"b2":{"x":2231.0354548237565,"y":5336.314077993453}},"3847":{"from_node_id":"2079441","to_node_id":"2079444","b1":{"x":2361.87023039404,"y":5358.320020406208},"b2":{"x":2381.031026835817,"y":5337.466630280932}},"3848":{"from_node_id":"2079441","to_node_id":"2079445","b1":{"x":2361.87023039404,"y":5358.320020406208},"b2":{"x":2380.708312195321,"y":5379.465390444307}},"3849":{"from_node_id":"2079439","to_node_id":"2079446","b1":{"x":2249.8735366250385,"y":5357.4594480315545},"b2":{"x":2230.712740183264,"y":5378.312838156825}}}},"2076457":{"name":"aminopeptidase","bigg_id":"AMPEP6","reversibility":true,"label_x":1431.41665636288,"label_y":5477.140728129717,"gene_reaction_rule":"Mfl056 or (Mfl070 and Mfl071 and Mfl072) or Mfl145 or Mfl241 or Mfl379","genes":[{"name":"Mfl056","notes":{"EC_number":"{&apos;COFACTOR&apos;: &apos;1.5.3.10&apos;}","Sequence":"MKEFRLHIFHTCEVNFYLMPFCLLLNKFLTLIIIMIIIYLVKEKSTLKTIKTKMVYSETTEIKKSKFICTAFQVNSKEELEQFLKDFSLKDARHNCYAYKIGTKNVFGGYSDDGEPKGTAGKPIFNVIEKNNLTNICVLVTRYFGGIKLGAGPLTRAYTSSAANIIKIVELEEIKEINSLSITFKINNIKDIELFLSKNNIEIMNKTFNESLCIFELNTFEETLLEIKHLLN"},"annotation":{"kegg.genes":"mfl:Mfl056","ncbigene":"2897969","ncbigi":"GI:50364871","ncbiprotein":"YP_053296.1","refseq":"YP_053296.1","sbo":"SBO:0000243","uniprot":"Q6F261"},"bigg_id":"Mfl056"},{"name":"pepA","notes":{"EC_number":"{&apos;PATRIC&apos;: &apos;3.4.11.1&apos;, &apos;COFACTOR&apos;: &apos;3.4.11.1&apos;}","Sequence":"MIQINETKNTIKIVGVKDNSKNTFIKNKVGVPTLISEDKTIYIVFKKDEETFTEQIKKGIEATISNFDFDVDIDIDSFENVCDGISKEEIIKTVYETISFSTHKGLSIEKVEKETKYNLIFTGKHQELINQLTIVCEYINYARDLQDTPPNIGTSEYYADKLVSDAKDIKGLKVTILGRKEATKLNMGLFLGVNAGSAHEPRIVVMEYCGDSSKPKTGLVGKGICFDSGGYNLKPSNYMEGMKFDMSGAAVVLSATMALAKAKAKANIVAVGMFTDNKIGQNATLPDSVIESMSGKKVLIFDTDAEGRLVLADGISYVVKEKQVDQIIDASTLTGTVLFALGHNATGAFSHSDKMINELNEASQKSGERFWRLPIFKEHLKQVKKDAAPLADLTNACRVRYEDCSYAAAFLNEFAENKPFLHLDIAGTADKENKGQGVLVKTLFEMLK"},"annotation":{"kegg.genes":"mfl:Mfl070","ncbigene":"2897677","ncbigi":"GI:50364885","ncbiprotein":"YP_053310.1","refseq":"YP_053310.1","sbo":"SBO:0000243","uniprot":"Q6F247"},"bigg_id":"Mfl070"},{"name":"pepA","notes":{"EC_number":"{&apos;PATRIC&apos;: &apos;3.4.11.1&apos;, &apos;COFACTOR&apos;: &apos;3.4.11.1&apos;}","Sequence":"MITLNKKNHDIKLVAVADNKANEFIKDSAGAVTFISEDKTIYLVIKQKGCRVKQIKAGLKSALSTYTKNLNIDLDSIINQLGEENKDLVFNTVYETISFLSHDVVSFKKESKPSKIEFNIETKNDFSELEAAAAIKTEFINYARDLQDTPPNIGTSEYYAEKVSKDAANIEGLKVTVLGRKEAEKFGMGLFLGVNAGSAHEPRIVVMEYCGDSSKPKTGLVGKGICFDSGGYNLKPSASMLGMKFDMSGAAIMLSATMALAKAKAKANVVAVAMFTDNKIGQNATLPESVLTSMNGLTVEINNTDAEGRLVLADGMTYAIREKGVEQIIEASTLTGALVVALGSSAIGVFTHQDELWNTFEKASLKTRERMWRLPIFEEHLERVKSGAVLGDLSNAVKGYEGSSTAAAFLNEFAEEKPFIHFDIAGTADIDGRGQGVLVKTLFEVLK"},"annotation":{"kegg.genes":"mfl:Mfl071","ncbigene":"2898032","ncbigi":"GI:50364886","ncbiprotein":"YP_053311.1","refseq":"YP_053311.1","sbo":"SBO:0000243","uniprot":"Q6F246"},"bigg_id":"Mfl071"},{"name":"pepA","notes":{"EC_number":"{&apos;PATRIC&apos;: &apos;3.4.11.1&apos;, &apos;COFACTOR&apos;: &apos;3.4.11.1&apos;}","Sequence":"MITINTNKLEYKLIAVPNNETNINILDKPSCVTFISESKTFYLVIKKDSMSYLRQLKLGLASFIQMCKGDTNIDFNSFVKVIPNVNKEIIFNVICDVILFETHKFITYKKDVKTNDYLFNIDQSEDFSDLLDENILKNKYVNYARDLQDFPPNIGTSDFYGEKLLKDSSKIEGLKVSVLKNKELKELDMNLVLAVNQGSNHDANVVVMEFNNNPGGKKIALVGKGICFDTGGYDLKPSAFIEGMKFDMTGAAIVMSIAMALAEAKAKINLVAVGLFTDNKIGQKAVLPESIIKSKNGLTVEISNTDAEGRLVLADGITYAIREKNADVIYDIATLTGATAMALGESASGVFTEFDEMWKKLNEASNYTTERFWRLPIFAEHKEQVKNDSVLADLTNSCKKGPGGSTAAAFLTFFAEDKEFLHIDCSRVVRVGLKGQGYIVKTMFELLKK"},"annotation":{"kegg.genes":"mfl:Mfl072","ncbigene":"2897875","ncbigi":"GI:50364887","ncbiprotein":"YP_053312.1","refseq":"YP_053312.1","sbo":"SBO:0000243","uniprot":"Q6F245"},"bigg_id":"Mfl072"},{"name":"map","notes":{"EC_number":"{&apos;PATRIC&apos;: &apos;3.4.11.18&apos;, &apos;DETECT&apos;: &apos;3.4.11.18&apos;, &apos;COFACTOR&apos;: &apos;3.4.11.18&apos;}","Sequence":"MAVTIKSPQEIEKMRVAGQVLAEAIDMLKSMIKVGVNCLDLDKEFEKFITEKGCKSNFKNYHGYPKTICISINEQLVHGIPQDRILEEGDLVSVDTGCVFEGYHADSAFSMIVGIAKDTKHDILLKVTEECLDLAIEALAPGVRIGTIGSIIQNHAESFGFGVPRDYTGHGIGTEMHEDPFIPNYGKKDTGMRLQAGMVICIEPMIQMGTFKTKLAADNWTVLSADKSMTAHFEHTILITDSGYEVLTKSKR"},"annotation":{"kegg.genes":"mfl:Mfl145","ncbigene":"2897936","ncbigi":"GI:50364960","ncbiprotein":"YP_053385.1","refseq":"YP_053385.1","sbo":"SBO:0000243","uniprot":"Q6F1X2"},"bigg_id":"Mfl145"},{"name":"Mfl241","notes":{"EC_number":"{&apos;COFACTOR&apos;: &apos;3.4.24.71&apos;}","Sequence":"MTKIRPQDNFYDSVNKEWIDNNELPDGYASWGSFEMLQKKSTDDIKAIINELVNATKLDRDSKMIANLRSNYLNDKARNKQGIKPIQPILNKISALTDKKELTSLFVDLFQEWGISFFHSKGVDSDFKDSNLRALMIDSMGLGMSDRDFYEETHPRHEEIKNAYKNYIENLVKLSGVRLNTKDIFNLIYSFEEKISKSMFKQEELREPENIYNVVTIKELNDICPIVDWTEYLNKTGYDKASKIILTEPKYFEKLNQMIEEISLDDLKDIMSYKVTSSYSRMLTIDLYENSFKYGSVFSGVKKMKPIEDRVVEFVDGTLGELISKEYVKRHFSEDAKKDVLKMVNDLLKVYENRINTLDWMSDETKTKAIEKLNSFTIKIGYPDKWEDLSDVEILSYEEGGSLFDNMQSLAKHYIKKELKEINLPVDKTKWYMDAQTVNAYYNPTSNEICFPAGILQKPFYDVNQSHAANLGGIGAVIGHEVSHGFDDEGSKFDKDGNFENWWTETDNEQYKLRTQRVVDQYNEYQINGSNVNGKLTLGENIGDLSGVAAALDICKAQSPNDLKDFFTNYALVWRRKATDEQKNTRLLVDPHSPEEFRCNGVLVNINEFHEVYETKPGDGMYKPEEERTKVW"},"annotation":{"kegg.genes":"mfl:Mfl241","ncbigene":"2897776","ncbigi":"GI:50365057","ncbiprotein":"YP_053482.1","refseq":"YP_053482.1","sbo":"SBO:0000243","uniprot":"Q6F1M5"},"bigg_id":"Mfl241"},{"name":"pepX or pepP","notes":{"EC_number":"{&apos;COFACTOR&apos;: &apos;3.4.-.-&apos;}","Sequence":"MKKQEIVNKLLESNSAEAILFYSPENRYWFSRFKSSLGYLLITKTKSYLLVDGRYITAARNSNNIPKDIEIREFSNNLFVQMKEILKEHNVKKLGFESDWVHYAEFEKYASIFTEQTLVPINCSEIRIVKDEWEIEQLQKACDITNEVFEAILEYVKPGMTEKELQRFVDNEFLVKGAEKISFDTIIASGVNGSMPHAVPTDKKIEIGDLVTIDMGCYYNGYCSDQTRTIAIGEIDAKLEDIYNAVYEAQSLGISLVSEGVNAGEIHKQVYDFIEKRGYGGYFTHGLGHGYGVEIHEEPYASAAGNTILKENMTLTIEPGIYIPGLGGVRIEDDILVLKDGYRMLTSATRELVKLKF"},"annotation":{"kegg.genes":"mfl:Mfl379","ncbigene":"2898094","ncbigi":"GI:50365197","ncbiprotein":"YP_053622.1","refseq":"YP_053622.1","sbo":"SBO:0000243","uniprot":"Q6F185"},"bigg_id":"Mfl379"}],"metabolites":[{"bigg_id":"ala_L_leu__L_c","coefficient":-1},{"bigg_id":"leu__L_c","coefficient":1},{"bigg_id":"ala__L_c","coefficient":1},{"bigg_id":"h2o_c","coefficient":-1}],"segments":{"3850":{"from_node_id":"2079447","to_node_id":"2079448","b1":null,"b2":null},"3851":{"from_node_id":"2079449","to_node_id":"2079448","b1":null,"b2":null},"3852":{"from_node_id":"2079447","to_node_id":"2079450","b1":{"x":1564.2000945026634,"y":5542.931595186518},"b2":{"x":1454.1537273834174,"y":5965.647901009335}},"3853":{"from_node_id":"2079449","to_node_id":"2079438","b1":{"x":1642.9009371296083,"y":5370.461639126683},"b2":{"x":1920.9865038713865,"y":5384.39384722453}},"3854":{"from_node_id":"2079449","to_node_id":"2079361","b1":{"x":1631.7461898046522,"y":5401.320776797012},"b2":{"x":1837.551673652614,"y":5009.625304411375}},"3855":{"from_node_id":"2079447","to_node_id":"2079452","b1":{"x":1562.653876102353,"y":5546.620661282234},"b2":{"x":1574.6769357034111,"y":5561.827778088488}}}},"2076458":{"name":"Dipeptide transport via ABC system (ala-leu)","bigg_id":"DIPEPabc6","reversibility":false,"label_x":889.2592082202805,"label_y":6267.7827015084695,"gene_reaction_rule":"Mfl094 and Mfl095 and Mfl096 and Mfl097 and Mfl098","genes":[{"name":"dppB or oppB","notes":{"EC_number":"{}","Sequence":"MIKSKNKSTLKNFNLDVLDLDLNEELIYAQPTFWRTVSYRFDELKEEASKYFRRHPLIGYSFKRIVYGLLTLIVSIAIVFFLVNFVTPDSSYLPDVSELGKMGIGTSGPKYDAFLQTRLELFGVSGNAIERLLRYFKNIIPFIPKHILVGQSVIFPNASELSNSQIIINTVLFTGGQVDGLLKSGSKELIDAITISASYKTVWIYLGVVKSSSMGMPGSTEVTSLFASAIPYSFGIGSVAVLFSYLIGIPLGIEAAKRKGKATDGAINGTATFLLAVPSLVIVIAIYLISILVFGHSSIFSSGSFWTRFWPVVALVILMAPTTIILTRRYVVDEMTADYTKFAYAKGLGESKVFYVHIFRNAGVRILRELPLDLAFTLFGASILTETQWNIPGMSQLIINGVNNRDSFVILGFITFASLVKIAATLVSDLFMVLMDPRVKLSGR"},"annotation":{"kegg.genes":"mfl:Mfl094","ncbigene":"2897787","ncbigi":"GI:50364909","ncbiprotein":"YP_053334.1","refseq":"YP_053334.1","sbo":"SBO:0000243","uniprot":"Q6F223"},"bigg_id":"Mfl094"},{"name":"amiD or oppC or dppC","notes":{"EC_number":"{}","Sequence":"MINIDKEKFERENKVNFEEIDEKMFEVVEEQTSESERLNSKPYSYWKSVGKLLVTSPTFMISILVLITVLLLAFIVPEVMNYKNTSSTIGDPALPSWDHIFGIGMNGEDLFARVWAGTRTTLLFAFLIAAIQVAVGVILGSIWGYFRKSDLIFIQVASIITIVPQFILLLLMVFLFNSKGYWVIVFAISLQAWVGIAQMVRVQIMLVKNTDYNTASISLGSSSYRIINKNIMPKILPVIVQTAAFAIPTAISIEASLAYLAFDFIPAGQTSLGQILNQVMNETKWQIYPNLLIAPMAVIMIVSVVFFLAARVFADSLDPKNHR"},"annotation":{"kegg.genes":"mfl:Mfl095","ncbigene":"2898231","ncbigi":"GI:50364910","ncbiprotein":"YP_053335.1","refseq":"YP_053335.1","sbo":"SBO:0000243","uniprot":"Q6F222"},"bigg_id":"Mfl095"},{"name":"dppD or oppD","notes":{"EC_number":"{}","Sequence":"MATNKDKIISLQDVVVKFNVRGRMLTAIRNVSFDIYDGETVAIVGESGSGKSVLTKTLTNMLESNGYISNGTIMYFPTEESKNNSETAVKEDVNLVNYHKGSLTSDTRRKIKKSNYKTINNAKIRLEALNARLGVKGVDTDDILAKIKQESEIIHDAYYELSTFSRLRKRTVLRLTPTMKEISSKKRNLSLIKGRQILAGLRILAEQEFLTEFELNLKHVLEKLKNGETVEEHEVNTLLAAWKFQTTPAWLNKREAIKKLKQVRGGTIATIFQDPMTSLNPLLSVGFQISEAIRLHNKVSRHAAKQQAIELMNKVGIPNAEKRYHDIPGKYSGGMRQRIVIAIALACKPKVLICDEPTTALDVTIQAQILELIKELKKEFNLTVIFITHDLGVVANVADRVAVLYAGQIIEYGTVKDIFFDARHPYTWALLSSLPQLGTKGEELFAITGTPPSLFNKIKGDAFAPRNKFALAIDFEYNPPMFEISKTHGARTWLLDPRAPKVEKPKMLENLKEAVSEAKVGE"},"annotation":{"kegg.genes":"mfl:Mfl096","ncbigene":"2898229","ncbigi":"GI:50364911","ncbiprotein":"YP_053336.1","refseq":"YP_053336.1","sbo":"SBO:0000243","uniprot":"Q6F221"},"bigg_id":"Mfl096"},{"name":"dppF","notes":{"EC_number":"{}","Sequence":"MAKESIIKVRDLLIEYGHGKNKVSAVKEVSFDIYKGETFGLVGESGSGKSTIGKALMGIEPINDGTIYYQDTLAFGKAPNLIKMNEKMEHHIKVMKLNQTAITKALEIYSEEYKRVYFKYIEGKYYDLKSKETVEYSDNKIRKIEEGLDLKDHKLVSKSKDPKLKLVEDAVREIIKRILKLYKLQDKSLAFLKMLKEDGIINPELLKKVNELHSKTNKLTVKIRKSESKMYLTIQEIEKVRNDVRKGKYKSVKRFFFDLGKLLEVLIAEHKLVSPMISDLKQAQKLSSAIVSTGSDKKQWLKWIDEKIATIDDKSKVAEFELIKDLMSIESIQKTLEKSPKYSLPTSSERHELKKQMQMIFQDPASSLNDRMPVEEIIAEGLDNFPELYKNEQAAQTYIDWFNSNNPDKVGKITLENIRYQKVKQFLILQLLTTVGMLPEHLSRYPHEFSGGQRQRIGIARALVMKPSFVVCDEPISALDVSIRAQVINLLAKFQLEFDLTYIFIAHDLSVVRFIANRIAVIYRGDIVELADADELFNNPLHPYTKSLLSAVPLPDPDLEKKKKSIKYKPEEQHFDYITDSPKWIEVQKGHFILANEREVSAIKSEKRKIKKIEKGA"},"annotation":{"kegg.genes":"mfl:Mfl097","ncbigene":"2897808","ncbigi":"GI:50364912","ncbiprotein":"YP_053337.1","refseq":"YP_053337.1","sbo":"SBO:0000243","uniprot":"Q6F220"},"bigg_id":"Mfl097"},{"name":"Mfl098","notes":{"EC_number":"{}","Sequence":"MKKLLSIIAAGTLVTTAGSTLVSCGMSTTKLMARKVNTKEYKGFMTAALNTWSPGSTMQNSDSIILENLYDGLLTPNAHGEIEGQMADWWGHNAKGTEYYFHLRDEEKTSEDGRKTGIPKWTAVRNGEIKSTQNVSTMDFYNAFRFTFNPNSSADGAAPTNGLFKNGTALEGILSTISEYDATVLGGANFSRTTAQGGEQNIGSEYISTRNFDIIVMLINLWTATPEGQTIINKLADAKLNPILDVNGNPTGKYDRTPEFDNLIAEMKKYQGETAFQKLISDSSQNGGMMAISLSSEGLGTAASSKGTYDTRTEQMYNIRYTLENASTSFFTSAAGYGSLKPLPDYAVSYSDNQNRSWYNFSKRYQPSLNEMWFSGAYYVQSYKASSNTILLKNPNYYQADRTYIEKLIFTLTRSQSVDSNRLWFEGGDASEVAISPNDASGWKKYVGDDYNSEEQKFAFEGTHATSTVPSQYTFTTFYNYGRLTNDGEDISKSSRALAQKSVRLYLNYFMQRTQYPAYVAGKLDNDKNTKESLAWDGGEGKNVKTRSSTLLRNTFTIPKLATNATESENGKVNGIPVEDYTIQNIGTDYNEMYGTKNTQLESSASSVEEETSTNASRLKTLEDNITVPYDKELLENFYNEQFGSLIDGNDAFYQNDLMALGMFLDSEGKVIDGLQTDLNNFANLAYTSIVDRSKNSKELDQNNEKAKAKILGDVVRKDLRSKQILTSDTDSISLEWLLNGALRLTLNPRVEYLVDQFNATVGGSSPITLKTKTSNDVSDYLNLSKIGDFDIYVSGWGPDYTDPYNFLHTLIWGGEYGVYTNIGNVLESDSSAKTESVKDENPNEPNLKIKDSFKQYEKDYAEINQSITKYTGVVETAKGQGDFTERLKTLSKAETYALYDVALTTPLYNRTPMKTIQLSYLDPFTRSSFIAGSSNLRLFGVKMIESLWDKDAFLAAQTQFEKGSSNEVEEYKKLYVYDRNSDGEVIATPRNK"},"annotation":{"kegg.genes":"mfl:Mfl098","ncbigene":"2897786","ncbigi":"GI:50364913","ncbiprotein":"YP_053338.1","refseq":"YP_053338.1","sbo":"SBO:0000243","uniprot":"Q6F219"},"bigg_id":"Mfl098"}],"metabolites":[{"bigg_id":"h2o_c","coefficient":-1},{"bigg_id":"atp_c","coefficient":-1},{"bigg_id":"ala_L_leu__L_e","coefficient":-1},{"bigg_id":"ala_L_leu__L_c","coefficient":1},{"bigg_id":"h_c","coefficient":1},{"bigg_id":"adp_c","coefficient":1},{"bigg_id":"pi_c","coefficient":1}],"segments":{"3856":{"from_node_id":"2079453","to_node_id":"2079454","b1":null,"b2":null},"3857":{"from_node_id":"2079455","to_node_id":"2079454","b1":null,"b2":null},"3858":{"from_node_id":"2079453","to_node_id":"2079456","b1":{"x":1050.6999281909043,"y":6294.908637078599},"b2":{"x":1050.3977652139383,"y":6323.226629548679}},"3859":{"from_node_id":"2079453","to_node_id":"2079457","b1":{"x":1050.6999281909043,"y":6294.908637078599},"b2":{"x":1022.5533135363403,"y":6291.783243745396}},"3860":{"from_node_id":"2079453","to_node_id":"2079458","b1":{"x":1053.69453636265,"y":6292.256784537873},"b2":{"x":-80.03307202059023,"y":7207.814185313608}},"3861":{"from_node_id":"2079455","to_node_id":"2079450","b1":{"x":1131.5543488279154,"y":6223.3086184790645},"b2":{"x":1242.245458187721,"y":6163.537350515828}},"3862":{"from_node_id":"2079455","to_node_id":"2079459","b1":{"x":1134.548956999653,"y":6220.656765938342},"b2":{"x":1160.9538724354725,"y":6230.748467865293}},"3863":{"from_node_id":"2079455","to_node_id":"2079460","b1":{"x":1134.548956999653,"y":6220.656765938342},"b2":{"x":1134.8511199766258,"y":6192.33877346826}},"3864":{"from_node_id":"2079455","to_node_id":"2079461","b1":{"x":1134.548956999653,"y":6220.656765938342},"b2":{"x":1107.0066682990278,"y":6160.8953876649775}}}},"2076460":{"name":"Lysyl-tRNA synthetase","bigg_id":"LYSTRS","reversibility":false,"label_x":2224.0990164655746,"label_y":5776.487387595917,"gene_reaction_rule":"Mfl673 or Mfl030","genes":[{"name":"yacA or tilS","notes":{"EC_number":"{&apos;PATRIC&apos;: &apos;6.3.4.19&apos;, &apos;DETECT&apos;: &apos;6.3.4.19&apos;, &apos;COFACTOR&apos;: &apos;6.3.4.-&apos;}","Sequence":"MERFKLNTTLSYLVAVSGGPDSMFMLNELIKMNIKEIVVCHVNYNFREDSWKDQKLVEDFCLKNNLKLEKLIINQDYSKLKENFESWARNIRYDFFVEISKKYNIQNVLIAHNRNDLVETFLLQQDRKGYVKHYGLNKTSTYKEITIVRPMLNILKSEILKSLKEENIAFVIDSTNEDKKYKRNKIRANLSESTFNDFEETIKKLNKKLEIINLEVNWYVNNNMSADELKINKNLQDQDLEFIQRTIYKWLEVIKKDFVIQNRRNKTIFEIAKNIKVSEKVFWEINIGEYSIIKDYENLFIIETKAIQPKTILIKSKEDLYLSEEFINWLDLLNAIKRNKENYPYVITNDFLTYKLNTYTFGKKTNRYLIDKKIRYKNRMLKAVVYSTKTKKILNTIK"},"annotation":{"kegg.genes":"mfl:Mfl673","ncbigene":"2898039","ncbigi":"GI:50365488","ncbiprotein":"YP_053913.1","refseq":"YP_053913.1","sbo":"SBO:0000243","uniprot":"Q6F0E4"},"bigg_id":"Mfl673"},{"name":"lysS","notes":{"EC_number":"{&apos;PATRIC&apos;: &apos;6.1.1.6&apos;, &apos;DETECT&apos;: &apos;6.1.1.6&apos;, &apos;COFACTOR&apos;: &apos;6.1.1.6&apos;}","Sequence":"MSERKFTEQELVRRAKLEKLIENKSNPYEVSKYVRTHSLKELIELFGGYEKDELATLQQTEISIAGRIKLYREAGNKAAFLNIEDQDSDIQVYVRQDEIGDAAFANFRELDLGDIVGFKGIMMKTNHGELSLRAKEYTLLSKALRPLPDKHAGIQDIEEKYRRRYVDLITNPESKRVFQARTKIIRTMQQILDERGYMEVETPILHSVKGGAAAKPFITHYNALDVDVYLRIATELHLKRLIVGGFDGVYEIGRIFRNEGMSTRHNPEFTSLELYVAYEDMFFLMDLTEEIFRKCNAAVNESSVIEYGGHKLDLSKPFKRLHMVDGIKQVTGVDFWKEMTVEEALELAKKHNVHVEKHNYTVGHIINLFYEEFVESTIIEPTFVYGHPKEISPLSKSNAEDSRFTDRFELFIVGREYANAFSELNDPIDQYDRFNEQIKEAAAGNDEATEMDIDFIEALEHAMPPTAGIGFGIDRLVMLLTNSESIKDVLLFPQLKPRD"},"annotation":{"kegg.genes":"mfl:Mfl030","ncbigene":"2897699","ncbigi":"GI:50364845","ncbiprotein":"YP_053270.1","refseq":"YP_053270.1","sbo":"SBO:0000243","uniprot":"Q6F287"},"bigg_id":"Mfl030"}],"metabolites":[{"bigg_id":"trnalys_c","coefficient":-1},{"bigg_id":"lys__L_c","coefficient":-1},{"bigg_id":"atp_c","coefficient":-1},{"bigg_id":"ppi_c","coefficient":1},{"bigg_id":"amp_c","coefficient":1},{"bigg_id":"lystrna_c","coefficient":1}],"segments":{"3868":{"from_node_id":"2079466","to_node_id":"2079467","b1":null,"b2":null},"3869":{"from_node_id":"2079468","to_node_id":"2079467","b1":null,"b2":null},"3870":{"from_node_id":"2079466","to_node_id":"2079465","b1":{"x":2234.993954883752,"y":5836.014522043565},"b2":{"x":2216.1130156577847,"y":5857.121633024117}},"3871":{"from_node_id":"2079466","to_node_id":"2079469","b1":{"x":1968.0858098683866,"y":5808.284870420076},"b2":{"x":1848.0824830621796,"y":6609.531875009301}},"3872":{"from_node_id":"2079466","to_node_id":"2079470","b1":{"x":2234.993954883752,"y":5836.014522043565},"b2":{"x":2215.875501736118,"y":5815.122304611189}},"3873":{"from_node_id":"2079468","to_node_id":"2079471","b1":{"x":2346.9921639848935,"y":5835.381151585776},"b2":{"x":2366.110617132533,"y":5856.273369018153}},"3874":{"from_node_id":"2079468","to_node_id":"2079472","b1":{"x":2346.9921639848935,"y":5835.381151585776},"b2":{"x":2365.873103210856,"y":5814.274040605225}},"3875":{"from_node_id":"2079468","to_node_id":"2079473","b1":{"x":2342.9922279455677,"y":5835.403771959269},"b2":{"x":2388.491500392909,"y":5835.146465210794}}}},"2076461":{"name":"Valyl-tRNA synthetase","bigg_id":"VALTRS","reversibility":false,"label_x":2629.6648046146383,"label_y":6772.752802916299,"gene_reaction_rule":"Mfl355","genes":[{"name":"valS","notes":{"EC_number":"{&apos;PATRIC&apos;: &apos;6.1.1.9&apos;, &apos;RefSeq&apos;: &apos;6.1.1.9&apos;, &apos;DETECT&apos;: &apos;6.1.1.5&apos;, &apos;COFACTOR&apos;: &apos;6.1.1.9&apos;}","Sequence":"MKKELEAKYSYEIVEENRYEWWIQNEYFKANPDSKKPKFSIVLPPPNVTGKLHIGHAWDGSLQDAIIRFKKLNGFDVLYLPGMDHAGISTQVKVEAKLREQGISRFELGREKFLEQAWKWKHEYAAIIRQQWSKLGLAFDYSMEKFTLDDDINKIVTEIFVDFYNKGLIYKGKRIVNWDPMQKTAISNVEVIYKEVEGFMYHFKYMIQGTNEFLNVATTRPETMFADQCLVVNPKDERYTSFIGKKAINPVNNQAIPIIADDYVELDFGTGVMKCTPAHDLNDFEIAVRHNLEKPICMNEDGTINEMGGEEYQGLDRFEARNKIIENLTKEKTFIKAEPMIHQVGFSERSNAIVEPYLSDQWFVKMDSFADMILKLQESNDKIKFFPERFDQVLKKWMENIHDWTISRQLWWGHRIPAWYNKEDKTKIYVGMEAPKDAENWIQDEDVLDTWFSSGLWPFATLMRGEGFESKYFKEYLPNGVLVTGHDIIFSWVSRMIFQTIEYTGQIPFKDVLIHGLVRDEHGAKMSKSLGNGIDPMDVIVNNGSDSLRFSLLTNSTPGQDIRYSDSKVKAAWNFINKLWNASRYVLMNLEEDFKPWEEQAILNSNSLNETDKWVLTEFSKVSKQVNYLIDKYEFAIAGKMLYDFVWNTYCSWYIEFAKVNLNNPKTKEATQQTIVYLLKNILIMLHPYLPFVTEHIYKTLDMKNSILEESWFDKEFVFETDYINVVIELINSIREFRATNNIKNNVLLNWNATNGNLEIITKYNLEINNFLNEFVNANLSINESLVSETTSLSVLDFFIEIPNDDFIDKEKMLEELATKKKELENEISRSERMLSNENFISKAAPSKIEEEKEKYELYKQQLELIQDKLNKM"},"annotation":{"kegg.genes":"mfl:Mfl355","ncbigene":"2898008","ncbigi":"GI:50365171","ncbiprotein":"YP_053596.1","refseq":"YP_053596.1","sbo":"SBO:0000243","uniprot":"Q6F1B1"},"bigg_id":"Mfl355"}],"metabolites":[{"bigg_id":"valtrna_c","coefficient":1},{"bigg_id":"atp_c","coefficient":-1},{"bigg_id":"ppi_c","coefficient":1},{"bigg_id":"amp_c","coefficient":1},{"bigg_id":"trnaval_c","coefficient":-1},{"bigg_id":"val__L_c","coefficient":-1}],"segments":{"3876":{"from_node_id":"2079475","to_node_id":"2079476","b1":null,"b2":null},"3877":{"from_node_id":"2079477","to_node_id":"2079476","b1":null,"b2":null},"3878":{"from_node_id":"2079477","to_node_id":"2079478","b1":{"x":2798.335410652828,"y":6829.92476651642},"b2":{"x":2843.8061020690525,"y":6828.291909471228}},"3879":{"from_node_id":"2079475","to_node_id":"2079474","b1":{"x":2690.404978280242,"y":6833.800559063285},"b2":{"x":2670.6635907009486,"y":6813.495938494456}},"3880":{"from_node_id":"2079477","to_node_id":"2079479","b1":{"x":2802.3328340740377,"y":6829.78121864432},"b2":{"x":2820.5669689962083,"y":6808.112893290481}},"3881":{"from_node_id":"2079477","to_node_id":"2079480","b1":{"x":2802.3328340740377,"y":6829.78121864432},"b2":{"x":2822.074221653327,"y":6850.085839213148}},"3882":{"from_node_id":"2079475","to_node_id":"2079481","b1":{"x":2690.404978280242,"y":6833.800559063285},"b2":{"x":2672.170843358061,"y":6855.468884417128}},"3883":{"from_node_id":"2079475","to_node_id":"2079482","b1":{"x":2455.818417326448,"y":6819.803983847436},"b2":{"x":2682.8656192903736,"y":7088.827610648685}}}},"2076462":{"name":"L-valine transport in via proton symport","bigg_id":"VALt2","reversibility":false,"label_x":2602.267178562439,"label_y":7268.457310019252,"gene_reaction_rule":"Mfl605 or (Mfl183 and Mfl184)","genes":[{"name":"Mfl605","notes":{"EC_number":"{}","Sequence":"MKLNKKYGFWTVLASTLAAIVGSSIIISFNMVFALSEANPLLMILAWVFGALIVLPDAFIVIEPSIGYGESGSGYSWIRKCNWRILAFWFGWVLILFVSATSLASCCSAMSSMITQILELNPEEIAVETLQKSLAIFILIFLAGIQIMIKNSSKYTQLFFLFVKTLPIILVFILAIMYGSKDGLLSNSEMNKNLGHAYISSAMLIPAITYTGFAYSGHEFPTYITEEIENPKKTIPWVIISAVLIVLVIYVCYGIALLSLATPDSNGNWINPGGTTSSIFAQHRWAVLTFNIFAIFLFIGSVNSLLFFQSRLIHKLSETGDVHSVFGKVHKKTNQPYMAIILLCCVAVFYILFSSISEIISSFALATSVLKILLNSSIIKLRLKDPEYKKIYGNKTFWTLMILSLVTCALTFIGSIYLMVIMPHQQTGASTFSILWKPILMVLIAFLVYLFGIFKFNNIKIK"},"annotation":{"kegg.genes":"mfl:Mfl605","ncbigene":"2897717","ncbigi":"GI:50365421","ncbiprotein":"YP_053846.1","refseq":"YP_053846.1","sbo":"SBO:0000243","uniprot":"Q6F0L1"},"bigg_id":"Mfl605"},{"name":"Mfl183","notes":{"EC_number":"{}","Sequence":"MKTNKNFKIFLRLMKAQTFNYITDPINIILGFVLTTVTMLCWLAFKPHDAESGLLADSFVLASAIGISAIRNSQYNLNLTLADWRETRFIRNLLTTPVSKKVLYASILCFNWIVNILVTIILISLAMLFSSQRKVISNVQWTPFLIGFILNIFLSNVIALFLSTTFKNKEYVFIISLLSYFGPMYLLGLGIPWNVVGQIPAINILTYIAPHRYTLHLMQAAWVGNASNMSFPGVESSSWLGVHGFGYGGNGWWLPALIACIFIFIFAFAFYYRLKSNYQFGTRKYSKFKGVKKHANNIELIKRTNSIEELKILVEIAGLDYKTKKVKKKKPSKKRGDK"},"annotation":{"kegg.genes":"mfl:Mfl183","ncbigene":"2898132","ncbigi":"GI:50364999","ncbiprotein":"YP_053424.1","refseq":"YP_053424.1","sbo":"SBO:0000243","uniprot":"Q6F1T3"},"bigg_id":"Mfl183"},{"name":"Mfl184","notes":{"EC_number":"{}","Sequence":"MNLEKLKKEYKVFSMLFIIQTKHWFKNPLNIFLGVFISLYTILCWLAFKHNDPFLLVSGICVAMVRNSMYIYLRTINDWRGKNFVDKMSMSNISNKTKHLSLLVFNFISTFVICLIIFLISIILFPSQLSYIEKLNPLMMIFGLLICWVTCYVIALFLYTFISNTKWTTMIGLLIYFSTMYFLGLGFPFQTIIQQDWLNYLLYLHPMRYSINIVQAGFVNAPNFHYINPDINIDVDFGYGENAWLAYFLALLTIGGYIICLVSKRLIDSNYKFRSRNKVKRLKAESKLYIKQINESNDIEFLKRLREDRRQRD"},"annotation":{"kegg.genes":"mfl:Mfl184","ncbigene":"2897621","ncbigi":"GI:50365000","ncbiprotein":"YP_053425.1","refseq":"YP_053425.1","sbo":"SBO:0000243","uniprot":"Q6F1T2"},"bigg_id":"Mfl184"}],"metabolites":[{"bigg_id":"val__L_e","coefficient":-1},{"bigg_id":"h_e","coefficient":-1},{"bigg_id":"h_c","coefficient":1},{"bigg_id":"val__L_c","coefficient":1}],"segments":{"3884":{"from_node_id":"2079483","to_node_id":"2079484","b1":null,"b2":null},"3885":{"from_node_id":"2079485","to_node_id":"2079484","b1":null,"b2":null},"3886":{"from_node_id":"2079483","to_node_id":"2079486","b1":{"x":2543.8665913137893,"y":7302.016541462555},"b2":{"x":2193.5657600884033,"y":8249.985849444196}},"3887":{"from_node_id":"2079483","to_node_id":"2079487","b1":{"x":2541.681930756201,"y":7305.367251573582},"b2":{"x":2548.896021190526,"y":7332.752592528286}},"3888":{"from_node_id":"2079485","to_node_id":"2079488","b1":{"x":2602.852426368684,"y":7211.5473684649205},"b2":{"x":2630.820792100103,"y":7207.100963364897}},"3889":{"from_node_id":"2079485","to_node_id":"2079482","b1":{"x":2600.6677658110943,"y":7214.898078575941},"b2":{"x":2625.5182796536683,"y":7176.783751063049}}}},"2076464":{"name":"Prolyl-tRNA synthetase","bigg_id":"PROTRS","reversibility":false,"label_x":1911.924496084355,"label_y":3812.734946579054,"gene_reaction_rule":"Mfl476","genes":[{"name":"proS","notes":{"EC_number":"{&apos;PATRIC&apos;: &apos;6.1.1.15,&apos;, &apos;RefSeq&apos;: &apos;6.1.1.15&apos;, &apos;DETECT&apos;: &apos;6.1.1.15&apos;, &apos;COFACTOR&apos;: &apos;6.1.1.15&apos;}","Sequence":"MKQLEKITPRDVDFSQWYTDTVINAKLASYGPVKGTIIFRPYGYAIWELIQKYLDAKFKELEVQNVYFPLLIPQSLFQKEKDHIEGFSPEIATVTRVGDTPLPEPLFIRPTSEVLMANFFKNEVKSYRDLPLIFNQWTNVMRWEKTTRPFLRTSEFLWQEGHTVHSERKEASDLTLKILDTYTEFAQNALLLPVIPGKKTEKEKFAGADSTYTIESLMHDGQALQCGTSHYFADNFSKPYEIKFQNKEGKLEHAYSTSWGVSTRLIGAIIMTHSDDNGLVLPSMVSPVQVRLIQIKETDEVIKVTEDIKEALKNKYRVDIDKTDKSFGFKISEAEIKGIPLRIEIGPRDLENNQVTISRRDTREKIQVNVNEVTNIVDQMIKEYDANLYAKALKNREERTSRANSIEEYKNILAQNQGFVLVPFCGEIECEDDVKKQTSTNSRCIPFDQDNKTEKCFNCNKDTTLKVYFARAY"},"annotation":{"kegg.genes":"mfl:Mfl476","ncbigene":"2898293","ncbigi":"GI:50365293","ncbiprotein":"YP_053718.1","refseq":"YP_053718.1","sbo":"SBO:0000243","uniprot":"Q6F0Y9"},"bigg_id":"Mfl476"}],"metabolites":[{"bigg_id":"atp_c","coefficient":-1},{"bigg_id":"trnapro_c","coefficient":-1},{"bigg_id":"ppi_c","coefficient":1},{"bigg_id":"pro__L_c","coefficient":-1},{"bigg_id":"protrna_c","coefficient":1},{"bigg_id":"amp_c","coefficient":1}],"segments":{"3893":{"from_node_id":"2079493","to_node_id":"2079494","b1":null,"b2":null},"3894":{"from_node_id":"2079495","to_node_id":"2079494","b1":null,"b2":null},"3895":{"from_node_id":"2079493","to_node_id":"2079492","b1":{"x":1920.682509898615,"y":3874.0612714206227},"b2":{"x":1901.1830330985526,"y":3853.5242218632056}},"3896":{"from_node_id":"2079493","to_node_id":"2079496","b1":{"x":1920.682509898615,"y":3874.0612714206227},"b2":{"x":1902.192974483634,"y":3895.512077469304}},"3897":{"from_node_id":"2079495","to_node_id":"2079497","b1":{"x":2032.6501248482145,"y":3871.368094393738},"b2":{"x":2052.1496016482756,"y":3891.905143951157}},"3898":{"from_node_id":"2079493","to_node_id":"2079498","b1":{"x":1924.681353289672,"y":3873.965086526804},"b2":{"x":1879.194509716398,"y":3875.059189693977}},"3899":{"from_node_id":"2079495","to_node_id":"2079499","b1":{"x":2028.6512814571574,"y":3871.4642792875547},"b2":{"x":2074.138125030433,"y":3870.3701761203847}},"3900":{"from_node_id":"2079495","to_node_id":"2079500","b1":{"x":2032.6501248482145,"y":3871.368094393738},"b2":{"x":2051.139660263195,"y":3849.9172883450565}}}},"2076465":{"name":"aminopeptidase","bigg_id":"AMPEP14","reversibility":true,"label_x":-110.52113401234845,"label_y":4272.641985519815,"gene_reaction_rule":"Mfl056 or (Mfl070 and Mfl071 and Mfl072) or Mfl145 or Mfl241 or Mfl379","genes":[{"name":"Mfl056","notes":{"EC_number":"{&apos;COFACTOR&apos;: &apos;1.5.3.10&apos;}","Sequence":"MKEFRLHIFHTCEVNFYLMPFCLLLNKFLTLIIIMIIIYLVKEKSTLKTIKTKMVYSETTEIKKSKFICTAFQVNSKEELEQFLKDFSLKDARHNCYAYKIGTKNVFGGYSDDGEPKGTAGKPIFNVIEKNNLTNICVLVTRYFGGIKLGAGPLTRAYTSSAANIIKIVELEEIKEINSLSITFKINNIKDIELFLSKNNIEIMNKTFNESLCIFELNTFEETLLEIKHLLN"},"annotation":{"kegg.genes":"mfl:Mfl056","ncbigene":"2897969","ncbigi":"GI:50364871","ncbiprotein":"YP_053296.1","refseq":"YP_053296.1","sbo":"SBO:0000243","uniprot":"Q6F261"},"bigg_id":"Mfl056"},{"name":"pepA","notes":{"EC_number":"{&apos;PATRIC&apos;: &apos;3.4.11.1&apos;, &apos;COFACTOR&apos;: &apos;3.4.11.1&apos;}","Sequence":"MIQINETKNTIKIVGVKDNSKNTFIKNKVGVPTLISEDKTIYIVFKKDEETFTEQIKKGIEATISNFDFDVDIDIDSFENVCDGISKEEIIKTVYETISFSTHKGLSIEKVEKETKYNLIFTGKHQELINQLTIVCEYINYARDLQDTPPNIGTSEYYADKLVSDAKDIKGLKVTILGRKEATKLNMGLFLGVNAGSAHEPRIVVMEYCGDSSKPKTGLVGKGICFDSGGYNLKPSNYMEGMKFDMSGAAVVLSATMALAKAKAKANIVAVGMFTDNKIGQNATLPDSVIESMSGKKVLIFDTDAEGRLVLADGISYVVKEKQVDQIIDASTLTGTVLFALGHNATGAFSHSDKMINELNEASQKSGERFWRLPIFKEHLKQVKKDAAPLADLTNACRVRYEDCSYAAAFLNEFAENKPFLHLDIAGTADKENKGQGVLVKTLFEMLK"},"annotation":{"kegg.genes":"mfl:Mfl070","ncbigene":"2897677","ncbigi":"GI:50364885","ncbiprotein":"YP_053310.1","refseq":"YP_053310.1","sbo":"SBO:0000243","uniprot":"Q6F247"},"bigg_id":"Mfl070"},{"name":"pepA","notes":{"EC_number":"{&apos;PATRIC&apos;: &apos;3.4.11.1&apos;, &apos;COFACTOR&apos;: &apos;3.4.11.1&apos;}","Sequence":"MITLNKKNHDIKLVAVADNKANEFIKDSAGAVTFISEDKTIYLVIKQKGCRVKQIKAGLKSALSTYTKNLNIDLDSIINQLGEENKDLVFNTVYETISFLSHDVVSFKKESKPSKIEFNIETKNDFSELEAAAAIKTEFINYARDLQDTPPNIGTSEYYAEKVSKDAANIEGLKVTVLGRKEAEKFGMGLFLGVNAGSAHEPRIVVMEYCGDSSKPKTGLVGKGICFDSGGYNLKPSASMLGMKFDMSGAAIMLSATMALAKAKAKANVVAVAMFTDNKIGQNATLPESVLTSMNGLTVEINNTDAEGRLVLADGMTYAIREKGVEQIIEASTLTGALVVALGSSAIGVFTHQDELWNTFEKASLKTRERMWRLPIFEEHLERVKSGAVLGDLSNAVKGYEGSSTAAAFLNEFAEEKPFIHFDIAGTADIDGRGQGVLVKTLFEVLK"},"annotation":{"kegg.genes":"mfl:Mfl071","ncbigene":"2898032","ncbigi":"GI:50364886","ncbiprotein":"YP_053311.1","refseq":"YP_053311.1","sbo":"SBO:0000243","uniprot":"Q6F246"},"bigg_id":"Mfl071"},{"name":"pepA","notes":{"EC_number":"{&apos;PATRIC&apos;: &apos;3.4.11.1&apos;, &apos;COFACTOR&apos;: &apos;3.4.11.1&apos;}","Sequence":"MITINTNKLEYKLIAVPNNETNINILDKPSCVTFISESKTFYLVIKKDSMSYLRQLKLGLASFIQMCKGDTNIDFNSFVKVIPNVNKEIIFNVICDVILFETHKFITYKKDVKTNDYLFNIDQSEDFSDLLDENILKNKYVNYARDLQDFPPNIGTSDFYGEKLLKDSSKIEGLKVSVLKNKELKELDMNLVLAVNQGSNHDANVVVMEFNNNPGGKKIALVGKGICFDTGGYDLKPSAFIEGMKFDMTGAAIVMSIAMALAEAKAKINLVAVGLFTDNKIGQKAVLPESIIKSKNGLTVEISNTDAEGRLVLADGITYAIREKNADVIYDIATLTGATAMALGESASGVFTEFDEMWKKLNEASNYTTERFWRLPIFAEHKEQVKNDSVLADLTNSCKKGPGGSTAAAFLTFFAEDKEFLHIDCSRVVRVGLKGQGYIVKTMFELLKK"},"annotation":{"kegg.genes":"mfl:Mfl072","ncbigene":"2897875","ncbigi":"GI:50364887","ncbiprotein":"YP_053312.1","refseq":"YP_053312.1","sbo":"SBO:0000243","uniprot":"Q6F245"},"bigg_id":"Mfl072"},{"name":"map","notes":{"EC_number":"{&apos;PATRIC&apos;: &apos;3.4.11.18&apos;, &apos;DETECT&apos;: &apos;3.4.11.18&apos;, &apos;COFACTOR&apos;: &apos;3.4.11.18&apos;}","Sequence":"MAVTIKSPQEIEKMRVAGQVLAEAIDMLKSMIKVGVNCLDLDKEFEKFITEKGCKSNFKNYHGYPKTICISINEQLVHGIPQDRILEEGDLVSVDTGCVFEGYHADSAFSMIVGIAKDTKHDILLKVTEECLDLAIEALAPGVRIGTIGSIIQNHAESFGFGVPRDYTGHGIGTEMHEDPFIPNYGKKDTGMRLQAGMVICIEPMIQMGTFKTKLAADNWTVLSADKSMTAHFEHTILITDSGYEVLTKSKR"},"annotation":{"kegg.genes":"mfl:Mfl145","ncbigene":"2897936","ncbigi":"GI:50364960","ncbiprotein":"YP_053385.1","refseq":"YP_053385.1","sbo":"SBO:0000243","uniprot":"Q6F1X2"},"bigg_id":"Mfl145"},{"name":"Mfl241","notes":{"EC_number":"{&apos;COFACTOR&apos;: &apos;3.4.24.71&apos;}","Sequence":"MTKIRPQDNFYDSVNKEWIDNNELPDGYASWGSFEMLQKKSTDDIKAIINELVNATKLDRDSKMIANLRSNYLNDKARNKQGIKPIQPILNKISALTDKKELTSLFVDLFQEWGISFFHSKGVDSDFKDSNLRALMIDSMGLGMSDRDFYEETHPRHEEIKNAYKNYIENLVKLSGVRLNTKDIFNLIYSFEEKISKSMFKQEELREPENIYNVVTIKELNDICPIVDWTEYLNKTGYDKASKIILTEPKYFEKLNQMIEEISLDDLKDIMSYKVTSSYSRMLTIDLYENSFKYGSVFSGVKKMKPIEDRVVEFVDGTLGELISKEYVKRHFSEDAKKDVLKMVNDLLKVYENRINTLDWMSDETKTKAIEKLNSFTIKIGYPDKWEDLSDVEILSYEEGGSLFDNMQSLAKHYIKKELKEINLPVDKTKWYMDAQTVNAYYNPTSNEICFPAGILQKPFYDVNQSHAANLGGIGAVIGHEVSHGFDDEGSKFDKDGNFENWWTETDNEQYKLRTQRVVDQYNEYQINGSNVNGKLTLGENIGDLSGVAAALDICKAQSPNDLKDFFTNYALVWRRKATDEQKNTRLLVDPHSPEEFRCNGVLVNINEFHEVYETKPGDGMYKPEEERTKVW"},"annotation":{"kegg.genes":"mfl:Mfl241","ncbigene":"2897776","ncbigi":"GI:50365057","ncbiprotein":"YP_053482.1","refseq":"YP_053482.1","sbo":"SBO:0000243","uniprot":"Q6F1M5"},"bigg_id":"Mfl241"},{"name":"pepX or pepP","notes":{"EC_number":"{&apos;COFACTOR&apos;: &apos;3.4.-.-&apos;}","Sequence":"MKKQEIVNKLLESNSAEAILFYSPENRYWFSRFKSSLGYLLITKTKSYLLVDGRYITAARNSNNIPKDIEIREFSNNLFVQMKEILKEHNVKKLGFESDWVHYAEFEKYASIFTEQTLVPINCSEIRIVKDEWEIEQLQKACDITNEVFEAILEYVKPGMTEKELQRFVDNEFLVKGAEKISFDTIIASGVNGSMPHAVPTDKKIEIGDLVTIDMGCYYNGYCSDQTRTIAIGEIDAKLEDIYNAVYEAQSLGISLVSEGVNAGEIHKQVYDFIEKRGYGGYFTHGLGHGYGVEIHEEPYASAAGNTILKENMTLTIEPGIYIPGLGGVRIEDDILVLKDGYRMLTSATRELVKLKF"},"annotation":{"kegg.genes":"mfl:Mfl379","ncbigene":"2898094","ncbigi":"GI:50365197","ncbiprotein":"YP_053622.1","refseq":"YP_053622.1","sbo":"SBO:0000243","uniprot":"Q6F185"},"bigg_id":"Mfl379"}],"metabolites":[{"bigg_id":"h2o_c","coefficient":-1},{"bigg_id":"pro__L_c","coefficient":1},{"bigg_id":"gly_c","coefficient":1},{"bigg_id":"gly_pro__L_c","coefficient":-1}],"segments":{"3901":{"from_node_id":"2079501","to_node_id":"2079502","b1":null,"b2":null},"3902":{"from_node_id":"2079503","to_node_id":"2079502","b1":null,"b2":null},"3903":{"from_node_id":"2079501","to_node_id":"2079504","b1":{"x":-147.63919076810583,"y":4226.5897478625075},"b2":{"x":-189.71276595035488,"y":4251.441011730983}},"3904":{"from_node_id":"2079503","to_node_id":"2079498","b1":{"x":189.6477505369819,"y":4101.361558944298},"b2":{"x":1580.407947754074,"y":4010.11161069848}},"3905":{"from_node_id":"2079503","to_node_id":"2079265","b1":{"x":308.81438122947816,"y":4126.3261655538745},"b2":{"x":1660.6274624150194,"y":4655.706612586265}},"3906":{"from_node_id":"2079501","to_node_id":"2079506","b1":{"x":-111.8546718286492,"y":4217.368467021863},"b2":{"x":-566.9160421663514,"y":4331.8899669335215}}}},"2076466":{"name":"Dipeptide transport via ABC system (gly-pro-L)","bigg_id":"DIPEPabc14","reversibility":false,"label_x":-791.6537129913214,"label_y":4464.246451841624,"gene_reaction_rule":"Mfl094 and Mfl095 and Mfl096 and Mfl097 and Mfl098","genes":[{"name":"dppB or oppB","notes":{"EC_number":"{}","Sequence":"MIKSKNKSTLKNFNLDVLDLDLNEELIYAQPTFWRTVSYRFDELKEEASKYFRRHPLIGYSFKRIVYGLLTLIVSIAIVFFLVNFVTPDSSYLPDVSELGKMGIGTSGPKYDAFLQTRLELFGVSGNAIERLLRYFKNIIPFIPKHILVGQSVIFPNASELSNSQIIINTVLFTGGQVDGLLKSGSKELIDAITISASYKTVWIYLGVVKSSSMGMPGSTEVTSLFASAIPYSFGIGSVAVLFSYLIGIPLGIEAAKRKGKATDGAINGTATFLLAVPSLVIVIAIYLISILVFGHSSIFSSGSFWTRFWPVVALVILMAPTTIILTRRYVVDEMTADYTKFAYAKGLGESKVFYVHIFRNAGVRILRELPLDLAFTLFGASILTETQWNIPGMSQLIINGVNNRDSFVILGFITFASLVKIAATLVSDLFMVLMDPRVKLSGR"},"annotation":{"kegg.genes":"mfl:Mfl094","ncbigene":"2897787","ncbigi":"GI:50364909","ncbiprotein":"YP_053334.1","refseq":"YP_053334.1","sbo":"SBO:0000243","uniprot":"Q6F223"},"bigg_id":"Mfl094"},{"name":"amiD or oppC or dppC","notes":{"EC_number":"{}","Sequence":"MINIDKEKFERENKVNFEEIDEKMFEVVEEQTSESERLNSKPYSYWKSVGKLLVTSPTFMISILVLITVLLLAFIVPEVMNYKNTSSTIGDPALPSWDHIFGIGMNGEDLFARVWAGTRTTLLFAFLIAAIQVAVGVILGSIWGYFRKSDLIFIQVASIITIVPQFILLLLMVFLFNSKGYWVIVFAISLQAWVGIAQMVRVQIMLVKNTDYNTASISLGSSSYRIINKNIMPKILPVIVQTAAFAIPTAISIEASLAYLAFDFIPAGQTSLGQILNQVMNETKWQIYPNLLIAPMAVIMIVSVVFFLAARVFADSLDPKNHR"},"annotation":{"kegg.genes":"mfl:Mfl095","ncbigene":"2898231","ncbigi":"GI:50364910","ncbiprotein":"YP_053335.1","refseq":"YP_053335.1","sbo":"SBO:0000243","uniprot":"Q6F222"},"bigg_id":"Mfl095"},{"name":"dppD or oppD","notes":{"EC_number":"{}","Sequence":"MATNKDKIISLQDVVVKFNVRGRMLTAIRNVSFDIYDGETVAIVGESGSGKSVLTKTLTNMLESNGYISNGTIMYFPTEESKNNSETAVKEDVNLVNYHKGSLTSDTRRKIKKSNYKTINNAKIRLEALNARLGVKGVDTDDILAKIKQESEIIHDAYYELSTFSRLRKRTVLRLTPTMKEISSKKRNLSLIKGRQILAGLRILAEQEFLTEFELNLKHVLEKLKNGETVEEHEVNTLLAAWKFQTTPAWLNKREAIKKLKQVRGGTIATIFQDPMTSLNPLLSVGFQISEAIRLHNKVSRHAAKQQAIELMNKVGIPNAEKRYHDIPGKYSGGMRQRIVIAIALACKPKVLICDEPTTALDVTIQAQILELIKELKKEFNLTVIFITHDLGVVANVADRVAVLYAGQIIEYGTVKDIFFDARHPYTWALLSSLPQLGTKGEELFAITGTPPSLFNKIKGDAFAPRNKFALAIDFEYNPPMFEISKTHGARTWLLDPRAPKVEKPKMLENLKEAVSEAKVGE"},"annotation":{"kegg.genes":"mfl:Mfl096","ncbigene":"2898229","ncbigi":"GI:50364911","ncbiprotein":"YP_053336.1","refseq":"YP_053336.1","sbo":"SBO:0000243","uniprot":"Q6F221"},"bigg_id":"Mfl096"},{"name":"dppF","notes":{"EC_number":"{}","Sequence":"MAKESIIKVRDLLIEYGHGKNKVSAVKEVSFDIYKGETFGLVGESGSGKSTIGKALMGIEPINDGTIYYQDTLAFGKAPNLIKMNEKMEHHIKVMKLNQTAITKALEIYSEEYKRVYFKYIEGKYYDLKSKETVEYSDNKIRKIEEGLDLKDHKLVSKSKDPKLKLVEDAVREIIKRILKLYKLQDKSLAFLKMLKEDGIINPELLKKVNELHSKTNKLTVKIRKSESKMYLTIQEIEKVRNDVRKGKYKSVKRFFFDLGKLLEVLIAEHKLVSPMISDLKQAQKLSSAIVSTGSDKKQWLKWIDEKIATIDDKSKVAEFELIKDLMSIESIQKTLEKSPKYSLPTSSERHELKKQMQMIFQDPASSLNDRMPVEEIIAEGLDNFPELYKNEQAAQTYIDWFNSNNPDKVGKITLENIRYQKVKQFLILQLLTTVGMLPEHLSRYPHEFSGGQRQRIGIARALVMKPSFVVCDEPISALDVSIRAQVINLLAKFQLEFDLTYIFIAHDLSVVRFIANRIAVIYRGDIVELADADELFNNPLHPYTKSLLSAVPLPDPDLEKKKKSIKYKPEEQHFDYITDSPKWIEVQKGHFILANEREVSAIKSEKRKIKKIEKGA"},"annotation":{"kegg.genes":"mfl:Mfl097","ncbigene":"2897808","ncbigi":"GI:50364912","ncbiprotein":"YP_053337.1","refseq":"YP_053337.1","sbo":"SBO:0000243","uniprot":"Q6F220"},"bigg_id":"Mfl097"},{"name":"Mfl098","notes":{"EC_number":"{}","Sequence":"MKKLLSIIAAGTLVTTAGSTLVSCGMSTTKLMARKVNTKEYKGFMTAALNTWSPGSTMQNSDSIILENLYDGLLTPNAHGEIEGQMADWWGHNAKGTEYYFHLRDEEKTSEDGRKTGIPKWTAVRNGEIKSTQNVSTMDFYNAFRFTFNPNSSADGAAPTNGLFKNGTALEGILSTISEYDATVLGGANFSRTTAQGGEQNIGSEYISTRNFDIIVMLINLWTATPEGQTIINKLADAKLNPILDVNGNPTGKYDRTPEFDNLIAEMKKYQGETAFQKLISDSSQNGGMMAISLSSEGLGTAASSKGTYDTRTEQMYNIRYTLENASTSFFTSAAGYGSLKPLPDYAVSYSDNQNRSWYNFSKRYQPSLNEMWFSGAYYVQSYKASSNTILLKNPNYYQADRTYIEKLIFTLTRSQSVDSNRLWFEGGDASEVAISPNDASGWKKYVGDDYNSEEQKFAFEGTHATSTVPSQYTFTTFYNYGRLTNDGEDISKSSRALAQKSVRLYLNYFMQRTQYPAYVAGKLDNDKNTKESLAWDGGEGKNVKTRSSTLLRNTFTIPKLATNATESENGKVNGIPVEDYTIQNIGTDYNEMYGTKNTQLESSASSVEEETSTNASRLKTLEDNITVPYDKELLENFYNEQFGSLIDGNDAFYQNDLMALGMFLDSEGKVIDGLQTDLNNFANLAYTSIVDRSKNSKELDQNNEKAKAKILGDVVRKDLRSKQILTSDTDSISLEWLLNGALRLTLNPRVEYLVDQFNATVGGSSPITLKTKTSNDVSDYLNLSKIGDFDIYVSGWGPDYTDPYNFLHTLIWGGEYGVYTNIGNVLESDSSAKTESVKDENPNEPNLKIKDSFKQYEKDYAEINQSITKYTGVVETAKGQGDFTERLKTLSKAETYALYDVALTTPLYNRTPMKTIQLSYLDPFTRSSFIAGSSNLRLFGVKMIESLWDKDAFLAAQTQFEKGSSNEVEEYKKLYVYDRNSDGEVIATPRNK"},"annotation":{"kegg.genes":"mfl:Mfl098","ncbigene":"2897786","ncbigi":"GI:50364913","ncbiprotein":"YP_053338.1","refseq":"YP_053338.1","sbo":"SBO:0000243","uniprot":"Q6F219"},"bigg_id":"Mfl098"}],"metabolites":[{"bigg_id":"gly_pro__L_e","coefficient":-1},{"bigg_id":"h2o_c","coefficient":-1},{"bigg_id":"atp_c","coefficient":-1},{"bigg_id":"gly_pro__L_c","coefficient":1},{"bigg_id":"h_c","coefficient":1},{"bigg_id":"adp_c","coefficient":1},{"bigg_id":"pi_c","coefficient":1}],"segments":{"3907":{"from_node_id":"2079507","to_node_id":"2079508","b1":null,"b2":null},"3908":{"from_node_id":"2079509","to_node_id":"2079508","b1":null,"b2":null},"3909":{"from_node_id":"2079507","to_node_id":"2079510","b1":{"x":-808.5620308570454,"y":4403.0309264925645},"b2":{"x":-1583.702131113855,"y":4682.527993395105}},"3910":{"from_node_id":"2079507","to_node_id":"2079511","b1":{"x":-812.4030618812683,"y":4404.147385480137},"b2":{"x":-824.7865495615898,"y":4429.615978548294}},"3911":{"from_node_id":"2079507","to_node_id":"2079512","b1":{"x":-812.4030618812683,"y":4404.147385480137},"b2":{"x":-859.5727140256462,"y":4392.8828054104015}},"3912":{"from_node_id":"2079509","to_node_id":"2079506","b1":{"x":-708.6952242271591,"y":4374.002992815686},"b2":{"x":-642.7681014158853,"y":4353.9371099052605}},"3913":{"from_node_id":"2079509","to_node_id":"2079513","b1":{"x":-704.8541932029365,"y":4372.886533828114},"b2":{"x":-680.7478861531049,"y":4387.748766514333}},"3914":{"from_node_id":"2079509","to_node_id":"2079514","b1":{"x":-704.8541932029365,"y":4372.886533828114},"b2":{"x":-692.4707055226129,"y":4347.417940759955}},"3915":{"from_node_id":"2079509","to_node_id":"2079515","b1":{"x":-704.8541932029365,"y":4372.886533828114},"b2":{"x":-704.1935248921228,"y":4307.087115005579}}}},"2076468":{"name":"pyrroline-5-carboxylate reductase","bigg_id":"P5CR","reversibility":false,"label_x":-620.4808633713574,"label_y":3826.726693887783,"gene_reaction_rule":"Mfl045","genes":[{"name":"Mfl045","notes":{"EC_number":"{&apos;PATRIC&apos;: &apos;1.5.1.2&apos;, &apos;COFACTOR&apos;: &apos;1.5.1.2&apos;}","Sequence":"MKRVLFIGLGHMGSSLVKGVLKNSNNKIEVFGYDVIKEVQDKAIKNIQGLRPLKDISEIELKKIDYIVIGTRPIDVEPLCKNMDQLNIDGKTIICMANAVTIEDVQNNFVKNKKVSVIRMMPNMNASIQKSVTALATKNASNETMKFVSEMFELCGIVENIDEDKFGTLTAISGCSPSYIISFFKAMTDYAIDKGFEKEQAFRIIEEAIIGSVMNASKSEVELRTMVDQICVPNGSTIEGQKILDNKNFEKIIQEALTAATKKATK"},"annotation":{"kegg.genes":"mfl:Mfl045","ncbigene":"2898034","ncbigi":"GI:50364860","ncbiprotein":"YP_053285.1","refseq":"YP_053285.1","sbo":"SBO:0000243","uniprot":"Q6F272"},"bigg_id":"Mfl045"}],"metabolites":[{"bigg_id":"1pyr5c_c","coefficient":-1},{"bigg_id":"pro__L_c","coefficient":1},{"bigg_id":"nadp_c","coefficient":1},{"bigg_id":"nadph_c","coefficient":-1},{"bigg_id":"h_c","coefficient":-2}],"segments":{"3919":{"from_node_id":"2079519","to_node_id":"2079520","b1":null,"b2":null},"3920":{"from_node_id":"2079521","to_node_id":"2079520","b1":null,"b2":null},"3921":{"from_node_id":"2079519","to_node_id":"2079522","b1":{"x":-648.6399758734178,"y":3859.4952488042463},"b2":{"x":-694.1359650597888,"y":3858.891123028031}},"3922":{"from_node_id":"2079521","to_node_id":"2079498","b1":{"x":-402.80324979229067,"y":3862.759631129429},"b2":{"x":1816.6000984032041,"y":3575.9671235682995}},"3923":{"from_node_id":"2079521","to_node_id":"2079523","b1":{"x":-518.6999351068694,"y":3863.2189014565356},"b2":{"x":-495.50766762107946,"y":3848.561189004142}},"3924":{"from_node_id":"2079519","to_node_id":"2079524","b1":{"x":-652.6396232744164,"y":3859.4421388458986},"b2":{"x":-671.9167757104979,"y":3880.1880153989896}},"3925":{"from_node_id":"2079519","to_node_id":"2079525","b1":{"x":-652.6396232744164,"y":3859.4421388458986},"b2":{"x":-675.2919423692902,"y":3840.0932805992243}}}},"2076469":{"name":"Phenylalanyl-tRNA synthetase","bigg_id":"PHETRS","reversibility":false,"label_x":2214.5307305177153,"label_y":5633.763813224111,"gene_reaction_rule":"(Mfl398 and Mfl589) and Mfl399","genes":[{"name":"pheT","notes":{"EC_number":"{&apos;PATRIC&apos;: &apos;6.1.1.20&apos;, &apos;DETECT&apos;: &apos;6.1.1.20&apos;, &apos;COFACTOR&apos;: &apos;6.1.1.20&apos;}","Sequence":"MIITRKWLEKYLDLSNITNEQISVCLNSLGFEVEQEIDYSKLNTKLVIGHIEESDPIEGTKLKKTKTRIGENKYATILSTSRNIEEDKFAIVALPGAKLANGLELENREILGILSEGMFCGFNEIGLPNSVLTEDEQQDVYYIDSIYKNMDEMVGREISEVLNFDDYTFEVDLTLNRSDALAAKQLVKEIANYFDLKINNNEHKVKFEKPTESITIDLNKKVEDEVNTVSHTFIGLKNTNTPFDSSHDVWLKHSNVKSAQNKFENIANMATLISGQPFILIDADKVNGELTLTKQTIDEKELIVLKSGNSIVNILGLKTEDKFKVTEETVTMLVVMLNLDQISMRKQQRNLNVSTVDTQRYAKPLNPNLYDQGIDELVSILDEYKMLEDVQKVVTTVQKQNYDNVYSITLEKVQDILGIEITVEEIISLFRTLDIEISVKKSELTFTVDKNRTDLYGKNDLCEEIARLYGYDNIIEQPLEYVSFKKTKNLDKKLKDKLSDYLVGAGFNNIKTYSLTDIESNKTWNLFKVKDPVVLMSPLSIQRETFRNNLSKSMIDTIIFNANNGNKSVKFFEMADIFALNGFRQSNLCFGVSGEAITDSLSQVHIKSNYAYISSILMSVLDLYKVDVTNVTFEVNDKAIDEIHPYINATVKYKNKKIGFIYKLNPAFEQANKIYPTFICEVNLNLLLEIADKVHVTSEISKFQKSTRDISFELSNDVNFDTIVKAMLKDLNYLTNYKVIDKYSDEQMDKENISSLTVKLSFNSLDHQLTEKEINDDFEKILNNLKELKVKVR"},"annotation":{"kegg.genes":"mfl:Mfl398","ncbigene":"2898102","ncbigi":"GI:50365216","ncbiprotein":"YP_053641.1","refseq":"YP_053641.1","sbo":"SBO:0000243","uniprot":"Q6F166"},"bigg_id":"Mfl398"},{"name":"Mfl589","notes":{"EC_number":"{&apos;COFACTOR&apos;: &apos;3.4.24.69&apos;}","Sequence":"MSTKFGVFYNKQFNCLMLTFKNKPITSSEKKGNIVILKNEEELVGINIFEVKLEINKNFIYNDSDILTYINSELKDVIKLEPLEQFVIGKIIKCDAIPDTHLSACEVDIKTKILKIVCGAKNAREGIFVVVATDGSWMPNGMQIQKGKLRGYDSEGMLCSAKELNIEEGKFNSEGIIELDEKYRNNLGSEFKG"},"annotation":{"kegg.genes":"mfl:Mfl589","ncbigene":"2898213","ncbigi":"GI:50365406","ncbiprotein":"YP_053831.1","refseq":"YP_053831.1","sbo":"SBO:0000243","uniprot":"Q6F0M6"},"bigg_id":"Mfl589"},{"name":"pheS","notes":{"EC_number":"{&apos;PATRIC&apos;: &apos;6.1.1.20&apos;, &apos;DETECT&apos;: &apos;6.1.1.20&apos;, &apos;COFACTOR&apos;: &apos;6.1.1.20&apos;}","Sequence":"MLKKINKIKDQFISDLNKVKTIEEAEKLKKSLLGKESELSEILKSLKDSDTNDKQAIGIASHELRTFIASTIDEFVARIKKEALDAKLASEKIDVSLTGTLARFGTKHPLNIVVEEITQIFTEIGFDVLNGNDVESDEYCFQKLNLPVGHPARDMQDTFYIDEETVLSTHCTHMTARVLTQMAKDENFEGNYACVAIGNVYRRDDDDATHSHQFMQLDLLCIGKKITFANLKWVLKYMCKRLFGEEVNIRLRPSLFPFTEPSVEVDVSCFKCSGKGCSICKYSGWIEILGSGIINEQVMLLNGMDPEKNTALAFGAGIERIAMLKFGISNIRNLYENNVQFLEQFKFYGE"},"annotation":{"kegg.genes":"mfl:Mfl399","ncbigene":"2897661","ncbigi":"GI:50365217","ncbiprotein":"YP_053642.1","refseq":"YP_053642.1","sbo":"SBO:0000243","uniprot":"Q6F165"},"bigg_id":"Mfl399"}],"metabolites":[{"bigg_id":"trnaphe_c","coefficient":-1},{"bigg_id":"atp_c","coefficient":-1},{"bigg_id":"phe__L_c","coefficient":-1},{"bigg_id":"ppi_c","coefficient":1},{"bigg_id":"amp_c","coefficient":1},{"bigg_id":"phetrna_c","coefficient":1}],"segments":{"3926":{"from_node_id":"2079527","to_node_id":"2079528","b1":null,"b2":null},"3927":{"from_node_id":"2079529","to_node_id":"2079528","b1":null,"b2":null},"3928":{"from_node_id":"2079527","to_node_id":"2079526","b1":{"x":2194.35075793406,"y":5694.644687668898},"b2":{"x":2175.617773739578,"y":5673.406154217426}},"3929":{"from_node_id":"2079527","to_node_id":"2079530","b1":{"x":2194.35075793406,"y":5694.644687668898},"b2":{"x":2175.086779182544,"y":5715.40279747353}},"3930":{"from_node_id":"2079527","to_node_id":"2079531","b1":{"x":2071.3383532832213,"y":5698.159125766595},"b2":{"x":1727.6246927195361,"y":6501.921404311022}},"3931":{"from_node_id":"2079529","to_node_id":"2079532","b1":{"x":2306.3418066169997,"y":5696.0606731543285},"b2":{"x":2325.0747908114804,"y":5717.2992066058005}},"3932":{"from_node_id":"2079529","to_node_id":"2079533","b1":{"x":2306.3418066169997,"y":5696.0606731543285},"b2":{"x":2325.605785368515,"y":5675.302563349699}},"3933":{"from_node_id":"2079529","to_node_id":"2079534","b1":{"x":2302.342126306893,"y":5696.010102244136},"b2":{"x":2347.8384898343393,"y":5696.585346347593}}}},"2076471":{"name":"L-proline transport in via proton symport","bigg_id":"PROt2","reversibility":false,"label_x":-527.5720592734951,"label_y":4249.233207901545,"gene_reaction_rule":"Mfl605 or (Mfl183 and Mfl184)","genes":[{"name":"Mfl605","notes":{"EC_number":"{}","Sequence":"MKLNKKYGFWTVLASTLAAIVGSSIIISFNMVFALSEANPLLMILAWVFGALIVLPDAFIVIEPSIGYGESGSGYSWIRKCNWRILAFWFGWVLILFVSATSLASCCSAMSSMITQILELNPEEIAVETLQKSLAIFILIFLAGIQIMIKNSSKYTQLFFLFVKTLPIILVFILAIMYGSKDGLLSNSEMNKNLGHAYISSAMLIPAITYTGFAYSGHEFPTYITEEIENPKKTIPWVIISAVLIVLVIYVCYGIALLSLATPDSNGNWINPGGTTSSIFAQHRWAVLTFNIFAIFLFIGSVNSLLFFQSRLIHKLSETGDVHSVFGKVHKKTNQPYMAIILLCCVAVFYILFSSISEIISSFALATSVLKILLNSSIIKLRLKDPEYKKIYGNKTFWTLMILSLVTCALTFIGSIYLMVIMPHQQTGASTFSILWKPILMVLIAFLVYLFGIFKFNNIKIK"},"annotation":{"kegg.genes":"mfl:Mfl605","ncbigene":"2897717","ncbigi":"GI:50365421","ncbiprotein":"YP_053846.1","refseq":"YP_053846.1","sbo":"SBO:0000243","uniprot":"Q6F0L1"},"bigg_id":"Mfl605"},{"name":"Mfl183","notes":{"EC_number":"{}","Sequence":"MKTNKNFKIFLRLMKAQTFNYITDPINIILGFVLTTVTMLCWLAFKPHDAESGLLADSFVLASAIGISAIRNSQYNLNLTLADWRETRFIRNLLTTPVSKKVLYASILCFNWIVNILVTIILISLAMLFSSQRKVISNVQWTPFLIGFILNIFLSNVIALFLSTTFKNKEYVFIISLLSYFGPMYLLGLGIPWNVVGQIPAINILTYIAPHRYTLHLMQAAWVGNASNMSFPGVESSSWLGVHGFGYGGNGWWLPALIACIFIFIFAFAFYYRLKSNYQFGTRKYSKFKGVKKHANNIELIKRTNSIEELKILVEIAGLDYKTKKVKKKKPSKKRGDK"},"annotation":{"kegg.genes":"mfl:Mfl183","ncbigene":"2898132","ncbigi":"GI:50364999","ncbiprotein":"YP_053424.1","refseq":"YP_053424.1","sbo":"SBO:0000243","uniprot":"Q6F1T3"},"bigg_id":"Mfl183"},{"name":"Mfl184","notes":{"EC_number":"{}","Sequence":"MNLEKLKKEYKVFSMLFIIQTKHWFKNPLNIFLGVFISLYTILCWLAFKHNDPFLLVSGICVAMVRNSMYIYLRTINDWRGKNFVDKMSMSNISNKTKHLSLLVFNFISTFVICLIIFLISIILFPSQLSYIEKLNPLMMIFGLLICWVTCYVIALFLYTFISNTKWTTMIGLLIYFSTMYFLGLGFPFQTIIQQDWLNYLLYLHPMRYSINIVQAGFVNAPNFHYINPDINIDVDFGYGENAWLAYFLALLTIGGYIICLVSKRLIDSNYKFRSRNKVKRLKAESKLYIKQINESNDIEFLKRLREDRRQRD"},"annotation":{"kegg.genes":"mfl:Mfl184","ncbigene":"2897621","ncbigi":"GI:50365000","ncbiprotein":"YP_053425.1","refseq":"YP_053425.1","sbo":"SBO:0000243","uniprot":"Q6F1T2"},"bigg_id":"Mfl184"}],"metabolites":[{"bigg_id":"pro__L_c","coefficient":1},{"bigg_id":"h_e","coefficient":-1},{"bigg_id":"pro__L_e","coefficient":-1},{"bigg_id":"h_c","coefficient":1}],"segments":{"3937":{"from_node_id":"2079539","to_node_id":"2079540","b1":null,"b2":null},"3938":{"from_node_id":"2079541","to_node_id":"2079540","b1":null,"b2":null},"3939":{"from_node_id":"2079541","to_node_id":"2079498","b1":{"x":-202.40733405321453,"y":4104.386898172554},"b2":{"x":1380.2801937032405,"y":3885.758995725475}},"3940":{"from_node_id":"2079539","to_node_id":"2079542","b1":{"x":-556.0352894329599,"y":4168.904821900738},"b2":{"x":-575.9207804319135,"y":4191.713767138122}},"3941":{"from_node_id":"2079539","to_node_id":"2079543","b1":{"x":-817.2116108677274,"y":4200.529300898694},"b2":{"x":-1583.968070753634,"y":4427.913540510859}},"3942":{"from_node_id":"2079541","to_node_id":"2079544","b1":{"x":-451.0861228109443,"y":4148.946844399412},"b2":{"x":-432.47457105622743,"y":4161.008113751054}}}},"2076473":{"name":"Seryl-tRNA synthetase","bigg_id":"SERTRS","reversibility":false,"label_x":2216.8614688202324,"label_y":5935.370059212871,"gene_reaction_rule":"Mfl017","genes":[{"name":"serS","notes":{"EC_number":"{&apos;PATRIC&apos;: &apos;6.1.1.11&apos;, &apos;RefSeq&apos;: &apos;6.1.1.11&apos;, &apos;DETECT&apos;: &apos;6.1.1.11&apos;, &apos;COFACTOR&apos;: &apos;6.1.1.11&apos;}","Sequence":"MLDINFIESNLVKVKEQLNKRSGDYSLIIDEAVELNVQRKSILKEVENLKANKNNLSKQVGELMRNKQSDEANKIKEEVTLINSKIEKLDDSLKLVQEQLTSKLQNIPNIPNDNMPIGNDDNDNVEVRQWGNELIKKHNTPHWDIADKLKLVDFEAGPKLSGSRFVVYTGLGAKLVRSLSNILLNLHTSKGYTEITVPLLVNPQAMYGTGQLPKFKEDAYITTNDQYLIPTGEVPLTNLHAGEILDLNQLPIHYTTYSQCFRQEAGSAGRDTKGLIRLHQFNKVELVKITNQESSEAELQAMVNDAEAVLQLFNLPYRVVELCTGDVGFSSSKTYDLEVWFPEQNKYREISSCSNCTDFQARNMQTRYRDANGEVKLAHTLNGSGVAIDRLIAAILENYWDGEKLILPTALKPYFDNKEYID"},"annotation":{"kegg.genes":"mfl:Mfl017","ncbigene":"2898085","ncbigi":"GI:50364832","ncbiprotein":"YP_053257.1","refseq":"YP_053257.1","sbo":"SBO:0000243","uniprot":"Q6F2A0"},"bigg_id":"Mfl017"}],"metabolites":[{"bigg_id":"atp_c","coefficient":-1},{"bigg_id":"ppi_c","coefficient":1},{"bigg_id":"sertrna_c","coefficient":1},{"bigg_id":"ser__L_c","coefficient":-1},{"bigg_id":"amp_c","coefficient":1},{"bigg_id":"trnaser_c","coefficient":-1}],"segments":{"3946":{"from_node_id":"2079549","to_node_id":"2079550","b1":null,"b2":null},"3947":{"from_node_id":"2079551","to_node_id":"2079550","b1":null,"b2":null},"3948":{"from_node_id":"2079549","to_node_id":"2079548","b1":{"x":2279.4941724304554,"y":6002.114294554565},"b2":{"x":2247.579860004189,"y":6030.084822148981}},"3949":{"from_node_id":"2079551","to_node_id":"2079552","b1":{"x":2391.3864800537644,"y":5997.20394887117},"b2":{"x":2411.2889006269247,"y":6017.3507514792445}},"3950":{"from_node_id":"2079551","to_node_id":"2079553","b1":{"x":2387.3903262100735,"y":5997.379318359859},"b2":{"x":2432.846576182049,"y":5995.384490425977}},"3951":{"from_node_id":"2079549","to_node_id":"2079554","b1":{"x":1947.9335635788348,"y":5971.153768815874},"b2":{"x":1989.6437346951025,"y":6692.315234367492}},"3952":{"from_node_id":"2079551","to_node_id":"2079555","b1":{"x":2391.3864800537644,"y":5997.20394887117},"b2":{"x":2409.44752099565,"y":5975.391136120503}},"3953":{"from_node_id":"2079549","to_node_id":"2079556","b1":{"x":2279.4941724304554,"y":6002.114294554565},"b2":{"x":2259.591751857288,"y":5981.967491946491}}}},"2076474":{"name":"L-serine transport in via proton symport","bigg_id":"SERt2","reversibility":false,"label_x":1886.5856992406098,"label_y":6890.949328269313,"gene_reaction_rule":"Mfl605 or (Mfl183 and Mfl184)","genes":[{"name":"Mfl605","notes":{"EC_number":"{}","Sequence":"MKLNKKYGFWTVLASTLAAIVGSSIIISFNMVFALSEANPLLMILAWVFGALIVLPDAFIVIEPSIGYGESGSGYSWIRKCNWRILAFWFGWVLILFVSATSLASCCSAMSSMITQILELNPEEIAVETLQKSLAIFILIFLAGIQIMIKNSSKYTQLFFLFVKTLPIILVFILAIMYGSKDGLLSNSEMNKNLGHAYISSAMLIPAITYTGFAYSGHEFPTYITEEIENPKKTIPWVIISAVLIVLVIYVCYGIALLSLATPDSNGNWINPGGTTSSIFAQHRWAVLTFNIFAIFLFIGSVNSLLFFQSRLIHKLSETGDVHSVFGKVHKKTNQPYMAIILLCCVAVFYILFSSISEIISSFALATSVLKILLNSSIIKLRLKDPEYKKIYGNKTFWTLMILSLVTCALTFIGSIYLMVIMPHQQTGASTFSILWKPILMVLIAFLVYLFGIFKFNNIKIK"},"annotation":{"kegg.genes":"mfl:Mfl605","ncbigene":"2897717","ncbigi":"GI:50365421","ncbiprotein":"YP_053846.1","refseq":"YP_053846.1","sbo":"SBO:0000243","uniprot":"Q6F0L1"},"bigg_id":"Mfl605"},{"name":"Mfl183","notes":{"EC_number":"{}","Sequence":"MKTNKNFKIFLRLMKAQTFNYITDPINIILGFVLTTVTMLCWLAFKPHDAESGLLADSFVLASAIGISAIRNSQYNLNLTLADWRETRFIRNLLTTPVSKKVLYASILCFNWIVNILVTIILISLAMLFSSQRKVISNVQWTPFLIGFILNIFLSNVIALFLSTTFKNKEYVFIISLLSYFGPMYLLGLGIPWNVVGQIPAINILTYIAPHRYTLHLMQAAWVGNASNMSFPGVESSSWLGVHGFGYGGNGWWLPALIACIFIFIFAFAFYYRLKSNYQFGTRKYSKFKGVKKHANNIELIKRTNSIEELKILVEIAGLDYKTKKVKKKKPSKKRGDK"},"annotation":{"kegg.genes":"mfl:Mfl183","ncbigene":"2898132","ncbigi":"GI:50364999","ncbiprotein":"YP_053424.1","refseq":"YP_053424.1","sbo":"SBO:0000243","uniprot":"Q6F1T3"},"bigg_id":"Mfl183"},{"name":"Mfl184","notes":{"EC_number":"{}","Sequence":"MNLEKLKKEYKVFSMLFIIQTKHWFKNPLNIFLGVFISLYTILCWLAFKHNDPFLLVSGICVAMVRNSMYIYLRTINDWRGKNFVDKMSMSNISNKTKHLSLLVFNFISTFVICLIIFLISIILFPSQLSYIEKLNPLMMIFGLLICWVTCYVIALFLYTFISNTKWTTMIGLLIYFSTMYFLGLGFPFQTIIQQDWLNYLLYLHPMRYSINIVQAGFVNAPNFHYINPDINIDVDFGYGENAWLAYFLALLTIGGYIICLVSKRLIDSNYKFRSRNKVKRLKAESKLYIKQINESNDIEFLKRLREDRRQRD"},"annotation":{"kegg.genes":"mfl:Mfl184","ncbigene":"2897621","ncbigi":"GI:50365000","ncbiprotein":"YP_053425.1","refseq":"YP_053425.1","sbo":"SBO:0000243","uniprot":"Q6F1T2"},"bigg_id":"Mfl184"}],"metabolites":[{"bigg_id":"ser__L_c","coefficient":1},{"bigg_id":"h_e","coefficient":-1},{"bigg_id":"ser__L_e","coefficient":-1},{"bigg_id":"h_c","coefficient":1}],"segments":{"3954":{"from_node_id":"2079557","to_node_id":"2079558","b1":null,"b2":null},"3955":{"from_node_id":"2079559","to_node_id":"2079558","b1":null,"b2":null},"3956":{"from_node_id":"2079559","to_node_id":"2079554","b1":{"x":1907.4458812158282,"y":6818.3857022947595},"b2":{"x":1932.2963950584026,"y":6780.271374781858}},"3957":{"from_node_id":"2079557","to_node_id":"2079560","b1":{"x":1848.4600461609307,"y":6908.854875292394},"b2":{"x":1855.674136595264,"y":6936.2402162470935}},"3958":{"from_node_id":"2079557","to_node_id":"2079561","b1":{"x":1850.6447067185209,"y":6905.5041651813735},"b2":{"x":877.3505893603242,"y":7869.062340350514}},"3959":{"from_node_id":"2079559","to_node_id":"2079562","b1":{"x":1909.6305417734138,"y":6815.034992183731},"b2":{"x":1937.59890750484,"y":6810.58858708371}}}},"2076476":{"name":"Methionyl-tRNA synthetase","bigg_id":"METTRS","reversibility":false,"label_x":1993.604130075179,"label_y":4755.886254500333,"gene_reaction_rule":"Mfl036","genes":[{"name":"metG_2 or metS","notes":{"EC_number":"{&apos;PATRIC&apos;: &apos;6.1.1.10&apos;, &apos;RefSeq&apos;: &apos;6.1.1.10&apos;, &apos;DETECT&apos;: &apos;6.1.1.10&apos;, &apos;COFACTOR&apos;: &apos;6.1.1.10&apos;}","Sequence":"MPKKFYVTTPIYYPSGNLHIGHAYTTTLADILKRYKDMQGYETFFLTGSDEHGQKIEEKATEAGLTPIDYLEDKVESFKTLWKALKIDYTKFIRTTDSYHEETVKKIFTLLLDKGFIYKGNYEGLYCISCEEFLNADQIDENNMCKISNTKLELVKEETYFLKTSLFQEFMENEVLASEFLIPAYRRNEMLNSFVKPELKDLSVTRTSFSWGIPINEDPKHVVYVWLDALTNYITALGYLQNDDSNFQKFWADENTEILQLAGKEIIRFHSIYWPIILKSLGLRQPTHLLGHGWILSKDTKMSKSLGNVIDPIEMINKYGADALRFYIGYELPTEKDGNFTDDLFIESFNAHLANNVGNLISRINQMITKYFDGFIENDNIVYDDNLTAKGIETINLYIQNMDQYKISDAIRNILDLGNACNKYIEETMPWNLAKEEKIDELKNVMATLQRNISIMVFLLKPILVENYEDMIEQIGLSGVELTFDKINNWDKIIFKKLGDKKIIFKRVN"},"annotation":{"kegg.genes":"mfl:Mfl036","ncbigene":"2898097","ncbigi":"GI:50364851","ncbiprotein":"YP_053276.1","refseq":"YP_053276.1","sbo":"SBO:0000243","uniprot":"Q6F281"},"bigg_id":"Mfl036"}],"metabolites":[{"bigg_id":"mettrna_c","coefficient":1},{"bigg_id":"atp_c","coefficient":-1},{"bigg_id":"ppi_c","coefficient":1},{"bigg_id":"amp_c","coefficient":1},{"bigg_id":"met__L_c","coefficient":-1},{"bigg_id":"trnamet_c","coefficient":-1}],"segments":{"3963":{"from_node_id":"2079567","to_node_id":"2079568","b1":null,"b2":null},"3964":{"from_node_id":"2079569","to_node_id":"2079568","b1":null,"b2":null},"3965":{"from_node_id":"2079569","to_node_id":"2079570","b1":{"x":2118.788508125297,"y":4830.323891897495},"b2":{"x":2164.287164968953,"y":4830.673499424696}},"3966":{"from_node_id":"2079567","to_node_id":"2079566","b1":{"x":2010.791696276614,"y":4829.494054250505},"b2":{"x":1991.6308998348395,"y":4850.347444375781}},"3967":{"from_node_id":"2079569","to_node_id":"2079571","b1":{"x":2122.7883900456154,"y":4830.354626625159},"b2":{"x":2141.9491864873926,"y":4809.501236499887}},"3968":{"from_node_id":"2079569","to_node_id":"2079572","b1":{"x":2122.7883900456154,"y":4830.354626625159},"b2":{"x":2141.626471846897,"y":4851.499996663262}},"3969":{"from_node_id":"2079567","to_node_id":"2079573","b1":{"x":2014.7915781969373,"y":4829.524788978169},"b2":{"x":1969.2929213532784,"y":4829.175181450969}},"3970":{"from_node_id":"2079567","to_node_id":"2079574","b1":{"x":2010.791696276614,"y":4829.494054250505},"b2":{"x":1991.9536144753365,"y":4808.348684212405}}}},"2076477":{"name":"aminopeptidase","bigg_id":"AMPEP12","reversibility":true,"label_x":893.442218685228,"label_y":5212.938757725973,"gene_reaction_rule":"Mfl056 or (Mfl070 and Mfl071 and Mfl072) or Mfl145 or Mfl241 or Mfl379","genes":[{"name":"Mfl056","notes":{"EC_number":"{&apos;COFACTOR&apos;: &apos;1.5.3.10&apos;}","Sequence":"MKEFRLHIFHTCEVNFYLMPFCLLLNKFLTLIIIMIIIYLVKEKSTLKTIKTKMVYSETTEIKKSKFICTAFQVNSKEELEQFLKDFSLKDARHNCYAYKIGTKNVFGGYSDDGEPKGTAGKPIFNVIEKNNLTNICVLVTRYFGGIKLGAGPLTRAYTSSAANIIKIVELEEIKEINSLSITFKINNIKDIELFLSKNNIEIMNKTFNESLCIFELNTFEETLLEIKHLLN"},"annotation":{"kegg.genes":"mfl:Mfl056","ncbigene":"2897969","ncbigi":"GI:50364871","ncbiprotein":"YP_053296.1","refseq":"YP_053296.1","sbo":"SBO:0000243","uniprot":"Q6F261"},"bigg_id":"Mfl056"},{"name":"pepA","notes":{"EC_number":"{&apos;PATRIC&apos;: &apos;3.4.11.1&apos;, &apos;COFACTOR&apos;: &apos;3.4.11.1&apos;}","Sequence":"MIQINETKNTIKIVGVKDNSKNTFIKNKVGVPTLISEDKTIYIVFKKDEETFTEQIKKGIEATISNFDFDVDIDIDSFENVCDGISKEEIIKTVYETISFSTHKGLSIEKVEKETKYNLIFTGKHQELINQLTIVCEYINYARDLQDTPPNIGTSEYYADKLVSDAKDIKGLKVTILGRKEATKLNMGLFLGVNAGSAHEPRIVVMEYCGDSSKPKTGLVGKGICFDSGGYNLKPSNYMEGMKFDMSGAAVVLSATMALAKAKAKANIVAVGMFTDNKIGQNATLPDSVIESMSGKKVLIFDTDAEGRLVLADGISYVVKEKQVDQIIDASTLTGTVLFALGHNATGAFSHSDKMINELNEASQKSGERFWRLPIFKEHLKQVKKDAAPLADLTNACRVRYEDCSYAAAFLNEFAENKPFLHLDIAGTADKENKGQGVLVKTLFEMLK"},"annotation":{"kegg.genes":"mfl:Mfl070","ncbigene":"2897677","ncbigi":"GI:50364885","ncbiprotein":"YP_053310.1","refseq":"YP_053310.1","sbo":"SBO:0000243","uniprot":"Q6F247"},"bigg_id":"Mfl070"},{"name":"pepA","notes":{"EC_number":"{&apos;PATRIC&apos;: &apos;3.4.11.1&apos;, &apos;COFACTOR&apos;: &apos;3.4.11.1&apos;}","Sequence":"MITLNKKNHDIKLVAVADNKANEFIKDSAGAVTFISEDKTIYLVIKQKGCRVKQIKAGLKSALSTYTKNLNIDLDSIINQLGEENKDLVFNTVYETISFLSHDVVSFKKESKPSKIEFNIETKNDFSELEAAAAIKTEFINYARDLQDTPPNIGTSEYYAEKVSKDAANIEGLKVTVLGRKEAEKFGMGLFLGVNAGSAHEPRIVVMEYCGDSSKPKTGLVGKGICFDSGGYNLKPSASMLGMKFDMSGAAIMLSATMALAKAKAKANVVAVAMFTDNKIGQNATLPESVLTSMNGLTVEINNTDAEGRLVLADGMTYAIREKGVEQIIEASTLTGALVVALGSSAIGVFTHQDELWNTFEKASLKTRERMWRLPIFEEHLERVKSGAVLGDLSNAVKGYEGSSTAAAFLNEFAEEKPFIHFDIAGTADIDGRGQGVLVKTLFEVLK"},"annotation":{"kegg.genes":"mfl:Mfl071","ncbigene":"2898032","ncbigi":"GI:50364886","ncbiprotein":"YP_053311.1","refseq":"YP_053311.1","sbo":"SBO:0000243","uniprot":"Q6F246"},"bigg_id":"Mfl071"},{"name":"pepA","notes":{"EC_number":"{&apos;PATRIC&apos;: &apos;3.4.11.1&apos;, &apos;COFACTOR&apos;: &apos;3.4.11.1&apos;}","Sequence":"MITINTNKLEYKLIAVPNNETNINILDKPSCVTFISESKTFYLVIKKDSMSYLRQLKLGLASFIQMCKGDTNIDFNSFVKVIPNVNKEIIFNVICDVILFETHKFITYKKDVKTNDYLFNIDQSEDFSDLLDENILKNKYVNYARDLQDFPPNIGTSDFYGEKLLKDSSKIEGLKVSVLKNKELKELDMNLVLAVNQGSNHDANVVVMEFNNNPGGKKIALVGKGICFDTGGYDLKPSAFIEGMKFDMTGAAIVMSIAMALAEAKAKINLVAVGLFTDNKIGQKAVLPESIIKSKNGLTVEISNTDAEGRLVLADGITYAIREKNADVIYDIATLTGATAMALGESASGVFTEFDEMWKKLNEASNYTTERFWRLPIFAEHKEQVKNDSVLADLTNSCKKGPGGSTAAAFLTFFAEDKEFLHIDCSRVVRVGLKGQGYIVKTMFELLKK"},"annotation":{"kegg.genes":"mfl:Mfl072","ncbigene":"2897875","ncbigi":"GI:50364887","ncbiprotein":"YP_053312.1","refseq":"YP_053312.1","sbo":"SBO:0000243","uniprot":"Q6F245"},"bigg_id":"Mfl072"},{"name":"map","notes":{"EC_number":"{&apos;PATRIC&apos;: &apos;3.4.11.18&apos;, &apos;DETECT&apos;: &apos;3.4.11.18&apos;, &apos;COFACTOR&apos;: &apos;3.4.11.18&apos;}","Sequence":"MAVTIKSPQEIEKMRVAGQVLAEAIDMLKSMIKVGVNCLDLDKEFEKFITEKGCKSNFKNYHGYPKTICISINEQLVHGIPQDRILEEGDLVSVDTGCVFEGYHADSAFSMIVGIAKDTKHDILLKVTEECLDLAIEALAPGVRIGTIGSIIQNHAESFGFGVPRDYTGHGIGTEMHEDPFIPNYGKKDTGMRLQAGMVICIEPMIQMGTFKTKLAADNWTVLSADKSMTAHFEHTILITDSGYEVLTKSKR"},"annotation":{"kegg.genes":"mfl:Mfl145","ncbigene":"2897936","ncbigi":"GI:50364960","ncbiprotein":"YP_053385.1","refseq":"YP_053385.1","sbo":"SBO:0000243","uniprot":"Q6F1X2"},"bigg_id":"Mfl145"},{"name":"Mfl241","notes":{"EC_number":"{&apos;COFACTOR&apos;: &apos;3.4.24.71&apos;}","Sequence":"MTKIRPQDNFYDSVNKEWIDNNELPDGYASWGSFEMLQKKSTDDIKAIINELVNATKLDRDSKMIANLRSNYLNDKARNKQGIKPIQPILNKISALTDKKELTSLFVDLFQEWGISFFHSKGVDSDFKDSNLRALMIDSMGLGMSDRDFYEETHPRHEEIKNAYKNYIENLVKLSGVRLNTKDIFNLIYSFEEKISKSMFKQEELREPENIYNVVTIKELNDICPIVDWTEYLNKTGYDKASKIILTEPKYFEKLNQMIEEISLDDLKDIMSYKVTSSYSRMLTIDLYENSFKYGSVFSGVKKMKPIEDRVVEFVDGTLGELISKEYVKRHFSEDAKKDVLKMVNDLLKVYENRINTLDWMSDETKTKAIEKLNSFTIKIGYPDKWEDLSDVEILSYEEGGSLFDNMQSLAKHYIKKELKEINLPVDKTKWYMDAQTVNAYYNPTSNEICFPAGILQKPFYDVNQSHAANLGGIGAVIGHEVSHGFDDEGSKFDKDGNFENWWTETDNEQYKLRTQRVVDQYNEYQINGSNVNGKLTLGENIGDLSGVAAALDICKAQSPNDLKDFFTNYALVWRRKATDEQKNTRLLVDPHSPEEFRCNGVLVNINEFHEVYETKPGDGMYKPEEERTKVW"},"annotation":{"kegg.genes":"mfl:Mfl241","ncbigene":"2897776","ncbigi":"GI:50365057","ncbiprotein":"YP_053482.1","refseq":"YP_053482.1","sbo":"SBO:0000243","uniprot":"Q6F1M5"},"bigg_id":"Mfl241"},{"name":"pepX or pepP","notes":{"EC_number":"{&apos;COFACTOR&apos;: &apos;3.4.-.-&apos;}","Sequence":"MKKQEIVNKLLESNSAEAILFYSPENRYWFSRFKSSLGYLLITKTKSYLLVDGRYITAARNSNNIPKDIEIREFSNNLFVQMKEILKEHNVKKLGFESDWVHYAEFEKYASIFTEQTLVPINCSEIRIVKDEWEIEQLQKACDITNEVFEAILEYVKPGMTEKELQRFVDNEFLVKGAEKISFDTIIASGVNGSMPHAVPTDKKIEIGDLVTIDMGCYYNGYCSDQTRTIAIGEIDAKLEDIYNAVYEAQSLGISLVSEGVNAGEIHKQVYDFIEKRGYGGYFTHGLGHGYGVEIHEEPYASAAGNTILKENMTLTIEPGIYIPGLGGVRIEDDILVLKDGYRMLTSATRELVKLKF"},"annotation":{"kegg.genes":"mfl:Mfl379","ncbigene":"2898094","ncbigi":"GI:50365197","ncbiprotein":"YP_053622.1","refseq":"YP_053622.1","sbo":"SBO:0000243","uniprot":"Q6F185"},"bigg_id":"Mfl379"}],"metabolites":[{"bigg_id":"met_L_ala__L_c","coefficient":-1},{"bigg_id":"h2o_c","coefficient":-1},{"bigg_id":"ala__L_c","coefficient":1},{"bigg_id":"met__L_c","coefficient":1}],"segments":{"3971":{"from_node_id":"2079575","to_node_id":"2079576","b1":null,"b2":null},"3972":{"from_node_id":"2079577","to_node_id":"2079576","b1":null,"b2":null},"3973":{"from_node_id":"2079575","to_node_id":"2079578","b1":{"x":1032.33405607185,"y":5263.480960056785},"b2":{"x":892.6537226240416,"y":5532.866725906113}},"3974":{"from_node_id":"2079575","to_node_id":"2079579","b1":{"x":1029.8667749708823,"y":5266.629376161558},"b2":{"x":1029.2215837843537,"y":5298.5550490474325}},"3975":{"from_node_id":"2079577","to_node_id":"2079361","b1":{"x":1098.9506457980158,"y":5178.473725227888},"b2":{"x":1814.8189795761728,"y":5008.493080666584}},"3976":{"from_node_id":"2079577","to_node_id":"2079573","b1":{"x":1170.2566801267333,"y":5054.567942113911},"b2":{"x":1765.1985683170933,"y":4829.549867515728}}}},"2076478":{"name":"Dipeptide transport via ABC system (met-ala)","bigg_id":"DIPEPabc12","reversibility":false,"label_x":456.646349457003,"label_y":5708.476624061495,"gene_reaction_rule":"Mfl094 and Mfl095 and Mfl096 and Mfl097 and Mfl098","genes":[{"name":"dppB or oppB","notes":{"EC_number":"{}","Sequence":"MIKSKNKSTLKNFNLDVLDLDLNEELIYAQPTFWRTVSYRFDELKEEASKYFRRHPLIGYSFKRIVYGLLTLIVSIAIVFFLVNFVTPDSSYLPDVSELGKMGIGTSGPKYDAFLQTRLELFGVSGNAIERLLRYFKNIIPFIPKHILVGQSVIFPNASELSNSQIIINTVLFTGGQVDGLLKSGSKELIDAITISASYKTVWIYLGVVKSSSMGMPGSTEVTSLFASAIPYSFGIGSVAVLFSYLIGIPLGIEAAKRKGKATDGAINGTATFLLAVPSLVIVIAIYLISILVFGHSSIFSSGSFWTRFWPVVALVILMAPTTIILTRRYVVDEMTADYTKFAYAKGLGESKVFYVHIFRNAGVRILRELPLDLAFTLFGASILTETQWNIPGMSQLIINGVNNRDSFVILGFITFASLVKIAATLVSDLFMVLMDPRVKLSGR"},"annotation":{"kegg.genes":"mfl:Mfl094","ncbigene":"2897787","ncbigi":"GI:50364909","ncbiprotein":"YP_053334.1","refseq":"YP_053334.1","sbo":"SBO:0000243","uniprot":"Q6F223"},"bigg_id":"Mfl094"},{"name":"amiD or oppC or dppC","notes":{"EC_number":"{}","Sequence":"MINIDKEKFERENKVNFEEIDEKMFEVVEEQTSESERLNSKPYSYWKSVGKLLVTSPTFMISILVLITVLLLAFIVPEVMNYKNTSSTIGDPALPSWDHIFGIGMNGEDLFARVWAGTRTTLLFAFLIAAIQVAVGVILGSIWGYFRKSDLIFIQVASIITIVPQFILLLLMVFLFNSKGYWVIVFAISLQAWVGIAQMVRVQIMLVKNTDYNTASISLGSSSYRIINKNIMPKILPVIVQTAAFAIPTAISIEASLAYLAFDFIPAGQTSLGQILNQVMNETKWQIYPNLLIAPMAVIMIVSVVFFLAARVFADSLDPKNHR"},"annotation":{"kegg.genes":"mfl:Mfl095","ncbigene":"2898231","ncbigi":"GI:50364910","ncbiprotein":"YP_053335.1","refseq":"YP_053335.1","sbo":"SBO:0000243","uniprot":"Q6F222"},"bigg_id":"Mfl095"},{"name":"dppD or oppD","notes":{"EC_number":"{}","Sequence":"MATNKDKIISLQDVVVKFNVRGRMLTAIRNVSFDIYDGETVAIVGESGSGKSVLTKTLTNMLESNGYISNGTIMYFPTEESKNNSETAVKEDVNLVNYHKGSLTSDTRRKIKKSNYKTINNAKIRLEALNARLGVKGVDTDDILAKIKQESEIIHDAYYELSTFSRLRKRTVLRLTPTMKEISSKKRNLSLIKGRQILAGLRILAEQEFLTEFELNLKHVLEKLKNGETVEEHEVNTLLAAWKFQTTPAWLNKREAIKKLKQVRGGTIATIFQDPMTSLNPLLSVGFQISEAIRLHNKVSRHAAKQQAIELMNKVGIPNAEKRYHDIPGKYSGGMRQRIVIAIALACKPKVLICDEPTTALDVTIQAQILELIKELKKEFNLTVIFITHDLGVVANVADRVAVLYAGQIIEYGTVKDIFFDARHPYTWALLSSLPQLGTKGEELFAITGTPPSLFNKIKGDAFAPRNKFALAIDFEYNPPMFEISKTHGARTWLLDPRAPKVEKPKMLENLKEAVSEAKVGE"},"annotation":{"kegg.genes":"mfl:Mfl096","ncbigene":"2898229","ncbigi":"GI:50364911","ncbiprotein":"YP_053336.1","refseq":"YP_053336.1","sbo":"SBO:0000243","uniprot":"Q6F221"},"bigg_id":"Mfl096"},{"name":"dppF","notes":{"EC_number":"{}","Sequence":"MAKESIIKVRDLLIEYGHGKNKVSAVKEVSFDIYKGETFGLVGESGSGKSTIGKALMGIEPINDGTIYYQDTLAFGKAPNLIKMNEKMEHHIKVMKLNQTAITKALEIYSEEYKRVYFKYIEGKYYDLKSKETVEYSDNKIRKIEEGLDLKDHKLVSKSKDPKLKLVEDAVREIIKRILKLYKLQDKSLAFLKMLKEDGIINPELLKKVNELHSKTNKLTVKIRKSESKMYLTIQEIEKVRNDVRKGKYKSVKRFFFDLGKLLEVLIAEHKLVSPMISDLKQAQKLSSAIVSTGSDKKQWLKWIDEKIATIDDKSKVAEFELIKDLMSIESIQKTLEKSPKYSLPTSSERHELKKQMQMIFQDPASSLNDRMPVEEIIAEGLDNFPELYKNEQAAQTYIDWFNSNNPDKVGKITLENIRYQKVKQFLILQLLTTVGMLPEHLSRYPHEFSGGQRQRIGIARALVMKPSFVVCDEPISALDVSIRAQVINLLAKFQLEFDLTYIFIAHDLSVVRFIANRIAVIYRGDIVELADADELFNNPLHPYTKSLLSAVPLPDPDLEKKKKSIKYKPEEQHFDYITDSPKWIEVQKGHFILANEREVSAIKSEKRKIKKIEKGA"},"annotation":{"kegg.genes":"mfl:Mfl097","ncbigene":"2897808","ncbigi":"GI:50364912","ncbiprotein":"YP_053337.1","refseq":"YP_053337.1","sbo":"SBO:0000243","uniprot":"Q6F220"},"bigg_id":"Mfl097"},{"name":"Mfl098","notes":{"EC_number":"{}","Sequence":"MKKLLSIIAAGTLVTTAGSTLVSCGMSTTKLMARKVNTKEYKGFMTAALNTWSPGSTMQNSDSIILENLYDGLLTPNAHGEIEGQMADWWGHNAKGTEYYFHLRDEEKTSEDGRKTGIPKWTAVRNGEIKSTQNVSTMDFYNAFRFTFNPNSSADGAAPTNGLFKNGTALEGILSTISEYDATVLGGANFSRTTAQGGEQNIGSEYISTRNFDIIVMLINLWTATPEGQTIINKLADAKLNPILDVNGNPTGKYDRTPEFDNLIAEMKKYQGETAFQKLISDSSQNGGMMAISLSSEGLGTAASSKGTYDTRTEQMYNIRYTLENASTSFFTSAAGYGSLKPLPDYAVSYSDNQNRSWYNFSKRYQPSLNEMWFSGAYYVQSYKASSNTILLKNPNYYQADRTYIEKLIFTLTRSQSVDSNRLWFEGGDASEVAISPNDASGWKKYVGDDYNSEEQKFAFEGTHATSTVPSQYTFTTFYNYGRLTNDGEDISKSSRALAQKSVRLYLNYFMQRTQYPAYVAGKLDNDKNTKESLAWDGGEGKNVKTRSSTLLRNTFTIPKLATNATESENGKVNGIPVEDYTIQNIGTDYNEMYGTKNTQLESSASSVEEETSTNASRLKTLEDNITVPYDKELLENFYNEQFGSLIDGNDAFYQNDLMALGMFLDSEGKVIDGLQTDLNNFANLAYTSIVDRSKNSKELDQNNEKAKAKILGDVVRKDLRSKQILTSDTDSISLEWLLNGALRLTLNPRVEYLVDQFNATVGGSSPITLKTKTSNDVSDYLNLSKIGDFDIYVSGWGPDYTDPYNFLHTLIWGGEYGVYTNIGNVLESDSSAKTESVKDENPNEPNLKIKDSFKQYEKDYAEINQSITKYTGVVETAKGQGDFTERLKTLSKAETYALYDVALTTPLYNRTPMKTIQLSYLDPFTRSSFIAGSSNLRLFGVKMIESLWDKDAFLAAQTQFEKGSSNEVEEYKKLYVYDRNSDGEVIATPRNK"},"annotation":{"kegg.genes":"mfl:Mfl098","ncbigene":"2897786","ncbigi":"GI:50364913","ncbiprotein":"YP_053338.1","refseq":"YP_053338.1","sbo":"SBO:0000243","uniprot":"Q6F219"},"bigg_id":"Mfl098"}],"metabolites":[{"bigg_id":"met_L_ala__L_c","coefficient":1},{"bigg_id":"h2o_c","coefficient":-1},{"bigg_id":"atp_c","coefficient":-1},{"bigg_id":"met_L_ala__L_e","coefficient":-1},{"bigg_id":"h_c","coefficient":1},{"bigg_id":"adp_c","coefficient":1},{"bigg_id":"pi_c","coefficient":1}],"segments":{"3977":{"from_node_id":"2079581","to_node_id":"2079582","b1":null,"b2":null},"3978":{"from_node_id":"2079583","to_node_id":"2079582","b1":null,"b2":null},"3979":{"from_node_id":"2079583","to_node_id":"2079578","b1":{"x":707.2328719005691,"y":5675.676857438335},"b2":{"x":741.2965398541241,"y":5645.512034787604}},"3980":{"from_node_id":"2079581","to_node_id":"2079584","b1":{"x":626.3784512635648,"y":5747.276876037875},"b2":{"x":626.0762882865929,"y":5775.594868507953}},"3981":{"from_node_id":"2079581","to_node_id":"2079585","b1":{"x":626.3784512635648,"y":5747.276876037875},"b2":{"x":598.2318366089967,"y":5744.151482704674}},"3982":{"from_node_id":"2079581","to_node_id":"2079586","b1":{"x":629.3730594353037,"y":5744.625023497152},"b2":{"x":-601.8268580604827,"y":6704.293264116632}},"3983":{"from_node_id":"2079583","to_node_id":"2079587","b1":{"x":710.2274800723108,"y":5673.025004897612},"b2":{"x":738.3740947268807,"y":5676.150398230817}},"3984":{"from_node_id":"2079583","to_node_id":"2079588","b1":{"x":710.2274800723108,"y":5673.025004897612},"b2":{"x":724.6089277172509,"y":5635.320781958788}},"3985":{"from_node_id":"2079583","to_node_id":"2079589","b1":{"x":710.2274800723108,"y":5673.025004897612},"b2":{"x":682.6851913716846,"y":5613.263626624255}}}},"2076480":{"name":"aminopeptidase","bigg_id":"AMPEP11","reversibility":true,"label_x":707.0989074211071,"label_y":5134.212514895153,"gene_reaction_rule":"Mfl056 or (Mfl070 and Mfl071 and Mfl072) or Mfl145 or Mfl241 or Mfl379","genes":[{"name":"Mfl056","notes":{"EC_number":"{&apos;COFACTOR&apos;: &apos;1.5.3.10&apos;}","Sequence":"MKEFRLHIFHTCEVNFYLMPFCLLLNKFLTLIIIMIIIYLVKEKSTLKTIKTKMVYSETTEIKKSKFICTAFQVNSKEELEQFLKDFSLKDARHNCYAYKIGTKNVFGGYSDDGEPKGTAGKPIFNVIEKNNLTNICVLVTRYFGGIKLGAGPLTRAYTSSAANIIKIVELEEIKEINSLSITFKINNIKDIELFLSKNNIEIMNKTFNESLCIFELNTFEETLLEIKHLLN"},"annotation":{"kegg.genes":"mfl:Mfl056","ncbigene":"2897969","ncbigi":"GI:50364871","ncbiprotein":"YP_053296.1","refseq":"YP_053296.1","sbo":"SBO:0000243","uniprot":"Q6F261"},"bigg_id":"Mfl056"},{"name":"pepA","notes":{"EC_number":"{&apos;PATRIC&apos;: &apos;3.4.11.1&apos;, &apos;COFACTOR&apos;: &apos;3.4.11.1&apos;}","Sequence":"MIQINETKNTIKIVGVKDNSKNTFIKNKVGVPTLISEDKTIYIVFKKDEETFTEQIKKGIEATISNFDFDVDIDIDSFENVCDGISKEEIIKTVYETISFSTHKGLSIEKVEKETKYNLIFTGKHQELINQLTIVCEYINYARDLQDTPPNIGTSEYYADKLVSDAKDIKGLKVTILGRKEATKLNMGLFLGVNAGSAHEPRIVVMEYCGDSSKPKTGLVGKGICFDSGGYNLKPSNYMEGMKFDMSGAAVVLSATMALAKAKAKANIVAVGMFTDNKIGQNATLPDSVIESMSGKKVLIFDTDAEGRLVLADGISYVVKEKQVDQIIDASTLTGTVLFALGHNATGAFSHSDKMINELNEASQKSGERFWRLPIFKEHLKQVKKDAAPLADLTNACRVRYEDCSYAAAFLNEFAENKPFLHLDIAGTADKENKGQGVLVKTLFEMLK"},"annotation":{"kegg.genes":"mfl:Mfl070","ncbigene":"2897677","ncbigi":"GI:50364885","ncbiprotein":"YP_053310.1","refseq":"YP_053310.1","sbo":"SBO:0000243","uniprot":"Q6F247"},"bigg_id":"Mfl070"},{"name":"pepA","notes":{"EC_number":"{&apos;PATRIC&apos;: &apos;3.4.11.1&apos;, &apos;COFACTOR&apos;: &apos;3.4.11.1&apos;}","Sequence":"MITLNKKNHDIKLVAVADNKANEFIKDSAGAVTFISEDKTIYLVIKQKGCRVKQIKAGLKSALSTYTKNLNIDLDSIINQLGEENKDLVFNTVYETISFLSHDVVSFKKESKPSKIEFNIETKNDFSELEAAAAIKTEFINYARDLQDTPPNIGTSEYYAEKVSKDAANIEGLKVTVLGRKEAEKFGMGLFLGVNAGSAHEPRIVVMEYCGDSSKPKTGLVGKGICFDSGGYNLKPSASMLGMKFDMSGAAIMLSATMALAKAKAKANVVAVAMFTDNKIGQNATLPESVLTSMNGLTVEINNTDAEGRLVLADGMTYAIREKGVEQIIEASTLTGALVVALGSSAIGVFTHQDELWNTFEKASLKTRERMWRLPIFEEHLERVKSGAVLGDLSNAVKGYEGSSTAAAFLNEFAEEKPFIHFDIAGTADIDGRGQGVLVKTLFEVLK"},"annotation":{"kegg.genes":"mfl:Mfl071","ncbigene":"2898032","ncbigi":"GI:50364886","ncbiprotein":"YP_053311.1","refseq":"YP_053311.1","sbo":"SBO:0000243","uniprot":"Q6F246"},"bigg_id":"Mfl071"},{"name":"pepA","notes":{"EC_number":"{&apos;PATRIC&apos;: &apos;3.4.11.1&apos;, &apos;COFACTOR&apos;: &apos;3.4.11.1&apos;}","Sequence":"MITINTNKLEYKLIAVPNNETNINILDKPSCVTFISESKTFYLVIKKDSMSYLRQLKLGLASFIQMCKGDTNIDFNSFVKVIPNVNKEIIFNVICDVILFETHKFITYKKDVKTNDYLFNIDQSEDFSDLLDENILKNKYVNYARDLQDFPPNIGTSDFYGEKLLKDSSKIEGLKVSVLKNKELKELDMNLVLAVNQGSNHDANVVVMEFNNNPGGKKIALVGKGICFDTGGYDLKPSAFIEGMKFDMTGAAIVMSIAMALAEAKAKINLVAVGLFTDNKIGQKAVLPESIIKSKNGLTVEISNTDAEGRLVLADGITYAIREKNADVIYDIATLTGATAMALGESASGVFTEFDEMWKKLNEASNYTTERFWRLPIFAEHKEQVKNDSVLADLTNSCKKGPGGSTAAAFLTFFAEDKEFLHIDCSRVVRVGLKGQGYIVKTMFELLKK"},"annotation":{"kegg.genes":"mfl:Mfl072","ncbigene":"2897875","ncbigi":"GI:50364887","ncbiprotein":"YP_053312.1","refseq":"YP_053312.1","sbo":"SBO:0000243","uniprot":"Q6F245"},"bigg_id":"Mfl072"},{"name":"map","notes":{"EC_number":"{&apos;PATRIC&apos;: &apos;3.4.11.18&apos;, &apos;DETECT&apos;: &apos;3.4.11.18&apos;, &apos;COFACTOR&apos;: &apos;3.4.11.18&apos;}","Sequence":"MAVTIKSPQEIEKMRVAGQVLAEAIDMLKSMIKVGVNCLDLDKEFEKFITEKGCKSNFKNYHGYPKTICISINEQLVHGIPQDRILEEGDLVSVDTGCVFEGYHADSAFSMIVGIAKDTKHDILLKVTEECLDLAIEALAPGVRIGTIGSIIQNHAESFGFGVPRDYTGHGIGTEMHEDPFIPNYGKKDTGMRLQAGMVICIEPMIQMGTFKTKLAADNWTVLSADKSMTAHFEHTILITDSGYEVLTKSKR"},"annotation":{"kegg.genes":"mfl:Mfl145","ncbigene":"2897936","ncbigi":"GI:50364960","ncbiprotein":"YP_053385.1","refseq":"YP_053385.1","sbo":"SBO:0000243","uniprot":"Q6F1X2"},"bigg_id":"Mfl145"},{"name":"Mfl241","notes":{"EC_number":"{&apos;COFACTOR&apos;: &apos;3.4.24.71&apos;}","Sequence":"MTKIRPQDNFYDSVNKEWIDNNELPDGYASWGSFEMLQKKSTDDIKAIINELVNATKLDRDSKMIANLRSNYLNDKARNKQGIKPIQPILNKISALTDKKELTSLFVDLFQEWGISFFHSKGVDSDFKDSNLRALMIDSMGLGMSDRDFYEETHPRHEEIKNAYKNYIENLVKLSGVRLNTKDIFNLIYSFEEKISKSMFKQEELREPENIYNVVTIKELNDICPIVDWTEYLNKTGYDKASKIILTEPKYFEKLNQMIEEISLDDLKDIMSYKVTSSYSRMLTIDLYENSFKYGSVFSGVKKMKPIEDRVVEFVDGTLGELISKEYVKRHFSEDAKKDVLKMVNDLLKVYENRINTLDWMSDETKTKAIEKLNSFTIKIGYPDKWEDLSDVEILSYEEGGSLFDNMQSLAKHYIKKELKEINLPVDKTKWYMDAQTVNAYYNPTSNEICFPAGILQKPFYDVNQSHAANLGGIGAVIGHEVSHGFDDEGSKFDKDGNFENWWTETDNEQYKLRTQRVVDQYNEYQINGSNVNGKLTLGENIGDLSGVAAALDICKAQSPNDLKDFFTNYALVWRRKATDEQKNTRLLVDPHSPEEFRCNGVLVNINEFHEVYETKPGDGMYKPEEERTKVW"},"annotation":{"kegg.genes":"mfl:Mfl241","ncbigene":"2897776","ncbigi":"GI:50365057","ncbiprotein":"YP_053482.1","refseq":"YP_053482.1","sbo":"SBO:0000243","uniprot":"Q6F1M5"},"bigg_id":"Mfl241"},{"name":"pepX or pepP","notes":{"EC_number":"{&apos;COFACTOR&apos;: &apos;3.4.-.-&apos;}","Sequence":"MKKQEIVNKLLESNSAEAILFYSPENRYWFSRFKSSLGYLLITKTKSYLLVDGRYITAARNSNNIPKDIEIREFSNNLFVQMKEILKEHNVKKLGFESDWVHYAEFEKYASIFTEQTLVPINCSEIRIVKDEWEIEQLQKACDITNEVFEAILEYVKPGMTEKELQRFVDNEFLVKGAEKISFDTIIASGVNGSMPHAVPTDKKIEIGDLVTIDMGCYYNGYCSDQTRTIAIGEIDAKLEDIYNAVYEAQSLGISLVSEGVNAGEIHKQVYDFIEKRGYGGYFTHGLGHGYGVEIHEEPYASAAGNTILKENMTLTIEPGIYIPGLGGVRIEDDILVLKDGYRMLTSATRELVKLKF"},"annotation":{"kegg.genes":"mfl:Mfl379","ncbigene":"2898094","ncbigi":"GI:50365197","ncbiprotein":"YP_053622.1","refseq":"YP_053622.1","sbo":"SBO:0000243","uniprot":"Q6F185"},"bigg_id":"Mfl379"}],"metabolites":[{"bigg_id":"h2o_c","coefficient":-1},{"bigg_id":"gly_c","coefficient":1},{"bigg_id":"met__L_c","coefficient":1},{"bigg_id":"gly_met__L_c","coefficient":-1}],"segments":{"3989":{"from_node_id":"2079593","to_node_id":"2079594","b1":null,"b2":null},"3990":{"from_node_id":"2079595","to_node_id":"2079594","b1":null,"b2":null},"3991":{"from_node_id":"2079593","to_node_id":"2079596","b1":{"x":852.4416309588278,"y":5174.679527374027},"b2":{"x":868.0996470319492,"y":5202.40156012286}},"3992":{"from_node_id":"2079595","to_node_id":"2079265","b1":{"x":1042.4875249213728,"y":4990.877713481183},"b2":{"x":1660.4526020497055,"y":4651.360927940749}},"3993":{"from_node_id":"2079595","to_node_id":"2079573","b1":{"x":1029.2151114643257,"y":5077.513479151375},"b2":{"x":1765.183643665402,"y":4831.492192989245}},"3994":{"from_node_id":"2079593","to_node_id":"2079598","b1":{"x":797.4644061534394,"y":5197.2178985191285},"b2":{"x":678.9058703442952,"y":5331.0491744815445}}}},"2076481":{"name":"Dipeptide transport via ABC system (gly-met)","bigg_id":"DIPEPabc11","reversibility":false,"label_x":439.4952378999096,"label_y":5579.979385136925,"gene_reaction_rule":"Mfl094 and Mfl095 and Mfl096 and Mfl097 and Mfl098","genes":[{"name":"dppB or oppB","notes":{"EC_number":"{}","Sequence":"MIKSKNKSTLKNFNLDVLDLDLNEELIYAQPTFWRTVSYRFDELKEEASKYFRRHPLIGYSFKRIVYGLLTLIVSIAIVFFLVNFVTPDSSYLPDVSELGKMGIGTSGPKYDAFLQTRLELFGVSGNAIERLLRYFKNIIPFIPKHILVGQSVIFPNASELSNSQIIINTVLFTGGQVDGLLKSGSKELIDAITISASYKTVWIYLGVVKSSSMGMPGSTEVTSLFASAIPYSFGIGSVAVLFSYLIGIPLGIEAAKRKGKATDGAINGTATFLLAVPSLVIVIAIYLISILVFGHSSIFSSGSFWTRFWPVVALVILMAPTTIILTRRYVVDEMTADYTKFAYAKGLGESKVFYVHIFRNAGVRILRELPLDLAFTLFGASILTETQWNIPGMSQLIINGVNNRDSFVILGFITFASLVKIAATLVSDLFMVLMDPRVKLSGR"},"annotation":{"kegg.genes":"mfl:Mfl094","ncbigene":"2897787","ncbigi":"GI:50364909","ncbiprotein":"YP_053334.1","refseq":"YP_053334.1","sbo":"SBO:0000243","uniprot":"Q6F223"},"bigg_id":"Mfl094"},{"name":"amiD or oppC or dppC","notes":{"EC_number":"{}","Sequence":"MINIDKEKFERENKVNFEEIDEKMFEVVEEQTSESERLNSKPYSYWKSVGKLLVTSPTFMISILVLITVLLLAFIVPEVMNYKNTSSTIGDPALPSWDHIFGIGMNGEDLFARVWAGTRTTLLFAFLIAAIQVAVGVILGSIWGYFRKSDLIFIQVASIITIVPQFILLLLMVFLFNSKGYWVIVFAISLQAWVGIAQMVRVQIMLVKNTDYNTASISLGSSSYRIINKNIMPKILPVIVQTAAFAIPTAISIEASLAYLAFDFIPAGQTSLGQILNQVMNETKWQIYPNLLIAPMAVIMIVSVVFFLAARVFADSLDPKNHR"},"annotation":{"kegg.genes":"mfl:Mfl095","ncbigene":"2898231","ncbigi":"GI:50364910","ncbiprotein":"YP_053335.1","refseq":"YP_053335.1","sbo":"SBO:0000243","uniprot":"Q6F222"},"bigg_id":"Mfl095"},{"name":"dppD or oppD","notes":{"EC_number":"{}","Sequence":"MATNKDKIISLQDVVVKFNVRGRMLTAIRNVSFDIYDGETVAIVGESGSGKSVLTKTLTNMLESNGYISNGTIMYFPTEESKNNSETAVKEDVNLVNYHKGSLTSDTRRKIKKSNYKTINNAKIRLEALNARLGVKGVDTDDILAKIKQESEIIHDAYYELSTFSRLRKRTVLRLTPTMKEISSKKRNLSLIKGRQILAGLRILAEQEFLTEFELNLKHVLEKLKNGETVEEHEVNTLLAAWKFQTTPAWLNKREAIKKLKQVRGGTIATIFQDPMTSLNPLLSVGFQISEAIRLHNKVSRHAAKQQAIELMNKVGIPNAEKRYHDIPGKYSGGMRQRIVIAIALACKPKVLICDEPTTALDVTIQAQILELIKELKKEFNLTVIFITHDLGVVANVADRVAVLYAGQIIEYGTVKDIFFDARHPYTWALLSSLPQLGTKGEELFAITGTPPSLFNKIKGDAFAPRNKFALAIDFEYNPPMFEISKTHGARTWLLDPRAPKVEKPKMLENLKEAVSEAKVGE"},"annotation":{"kegg.genes":"mfl:Mfl096","ncbigene":"2898229","ncbigi":"GI:50364911","ncbiprotein":"YP_053336.1","refseq":"YP_053336.1","sbo":"SBO:0000243","uniprot":"Q6F221"},"bigg_id":"Mfl096"},{"name":"dppF","notes":{"EC_number":"{}","Sequence":"MAKESIIKVRDLLIEYGHGKNKVSAVKEVSFDIYKGETFGLVGESGSGKSTIGKALMGIEPINDGTIYYQDTLAFGKAPNLIKMNEKMEHHIKVMKLNQTAITKALEIYSEEYKRVYFKYIEGKYYDLKSKETVEYSDNKIRKIEEGLDLKDHKLVSKSKDPKLKLVEDAVREIIKRILKLYKLQDKSLAFLKMLKEDGIINPELLKKVNELHSKTNKLTVKIRKSESKMYLTIQEIEKVRNDVRKGKYKSVKRFFFDLGKLLEVLIAEHKLVSPMISDLKQAQKLSSAIVSTGSDKKQWLKWIDEKIATIDDKSKVAEFELIKDLMSIESIQKTLEKSPKYSLPTSSERHELKKQMQMIFQDPASSLNDRMPVEEIIAEGLDNFPELYKNEQAAQTYIDWFNSNNPDKVGKITLENIRYQKVKQFLILQLLTTVGMLPEHLSRYPHEFSGGQRQRIGIARALVMKPSFVVCDEPISALDVSIRAQVINLLAKFQLEFDLTYIFIAHDLSVVRFIANRIAVIYRGDIVELADADELFNNPLHPYTKSLLSAVPLPDPDLEKKKKSIKYKPEEQHFDYITDSPKWIEVQKGHFILANEREVSAIKSEKRKIKKIEKGA"},"annotation":{"kegg.genes":"mfl:Mfl097","ncbigene":"2897808","ncbigi":"GI:50364912","ncbiprotein":"YP_053337.1","refseq":"YP_053337.1","sbo":"SBO:0000243","uniprot":"Q6F220"},"bigg_id":"Mfl097"},{"name":"Mfl098","notes":{"EC_number":"{}","Sequence":"MKKLLSIIAAGTLVTTAGSTLVSCGMSTTKLMARKVNTKEYKGFMTAALNTWSPGSTMQNSDSIILENLYDGLLTPNAHGEIEGQMADWWGHNAKGTEYYFHLRDEEKTSEDGRKTGIPKWTAVRNGEIKSTQNVSTMDFYNAFRFTFNPNSSADGAAPTNGLFKNGTALEGILSTISEYDATVLGGANFSRTTAQGGEQNIGSEYISTRNFDIIVMLINLWTATPEGQTIINKLADAKLNPILDVNGNPTGKYDRTPEFDNLIAEMKKYQGETAFQKLISDSSQNGGMMAISLSSEGLGTAASSKGTYDTRTEQMYNIRYTLENASTSFFTSAAGYGSLKPLPDYAVSYSDNQNRSWYNFSKRYQPSLNEMWFSGAYYVQSYKASSNTILLKNPNYYQADRTYIEKLIFTLTRSQSVDSNRLWFEGGDASEVAISPNDASGWKKYVGDDYNSEEQKFAFEGTHATSTVPSQYTFTTFYNYGRLTNDGEDISKSSRALAQKSVRLYLNYFMQRTQYPAYVAGKLDNDKNTKESLAWDGGEGKNVKTRSSTLLRNTFTIPKLATNATESENGKVNGIPVEDYTIQNIGTDYNEMYGTKNTQLESSASSVEEETSTNASRLKTLEDNITVPYDKELLENFYNEQFGSLIDGNDAFYQNDLMALGMFLDSEGKVIDGLQTDLNNFANLAYTSIVDRSKNSKELDQNNEKAKAKILGDVVRKDLRSKQILTSDTDSISLEWLLNGALRLTLNPRVEYLVDQFNATVGGSSPITLKTKTSNDVSDYLNLSKIGDFDIYVSGWGPDYTDPYNFLHTLIWGGEYGVYTNIGNVLESDSSAKTESVKDENPNEPNLKIKDSFKQYEKDYAEINQSITKYTGVVETAKGQGDFTERLKTLSKAETYALYDVALTTPLYNRTPMKTIQLSYLDPFTRSSFIAGSSNLRLFGVKMIESLWDKDAFLAAQTQFEKGSSNEVEEYKKLYVYDRNSDGEVIATPRNK"},"annotation":{"kegg.genes":"mfl:Mfl098","ncbigene":"2897786","ncbigi":"GI:50364913","ncbiprotein":"YP_053338.1","refseq":"YP_053338.1","sbo":"SBO:0000243","uniprot":"Q6F219"},"bigg_id":"Mfl098"}],"metabolites":[{"bigg_id":"gly_met__L_e","coefficient":-1},{"bigg_id":"h2o_c","coefficient":-1},{"bigg_id":"atp_c","coefficient":-1},{"bigg_id":"gly_met__L_c","coefficient":1},{"bigg_id":"h_c","coefficient":1},{"bigg_id":"adp_c","coefficient":1},{"bigg_id":"pi_c","coefficient":1}],"segments":{"3995":{"from_node_id":"2079599","to_node_id":"2079600","b1":null,"b2":null},"3996":{"from_node_id":"2079601","to_node_id":"2079600","b1":null,"b2":null},"3997":{"from_node_id":"2079599","to_node_id":"2079602","b1":{"x":419.7237178977466,"y":5564.325050197584},"b2":{"x":-759.2676233956545,"y":6514.017704879565}},"3998":{"from_node_id":"2079599","to_node_id":"2079603","b1":{"x":416.7291097260022,"y":5566.9769027383045},"b2":{"x":416.42694674903214,"y":5595.294895208386}},"3999":{"from_node_id":"2079599","to_node_id":"2079604","b1":{"x":416.7291097260022,"y":5566.9769027383045},"b2":{"x":388.58249507143773,"y":5563.851509405104}},"4000":{"from_node_id":"2079601","to_node_id":"2079598","b1":{"x":497.58353036301014,"y":5495.376884138772},"b2":{"x":531.6471983165634,"y":5465.212061488039}},"4001":{"from_node_id":"2079601","to_node_id":"2079605","b1":{"x":500.5781385347509,"y":5492.725031598044},"b2":{"x":528.724753189319,"y":5495.850424931246}},"4002":{"from_node_id":"2079601","to_node_id":"2079606","b1":{"x":500.5781385347509,"y":5492.725031598044},"b2":{"x":500.88030151172234,"y":5464.407039127969}},"4003":{"from_node_id":"2079601","to_node_id":"2079607","b1":{"x":500.5781385347509,"y":5492.725031598044},"b2":{"x":473.03584983412384,"y":5432.9636533246885}}}},"2076483":{"name":"aminopeptidase","bigg_id":"AMPEP1","reversibility":true,"label_x":82.62307131119246,"label_y":4556.30143185982,"gene_reaction_rule":"Mfl056 or (Mfl070 and Mfl071 and Mfl072) or Mfl145 or Mfl241 or Mfl379","genes":[{"name":"Mfl056","notes":{"EC_number":"{&apos;COFACTOR&apos;: &apos;1.5.3.10&apos;}","Sequence":"MKEFRLHIFHTCEVNFYLMPFCLLLNKFLTLIIIMIIIYLVKEKSTLKTIKTKMVYSETTEIKKSKFICTAFQVNSKEELEQFLKDFSLKDARHNCYAYKIGTKNVFGGYSDDGEPKGTAGKPIFNVIEKNNLTNICVLVTRYFGGIKLGAGPLTRAYTSSAANIIKIVELEEIKEINSLSITFKINNIKDIELFLSKNNIEIMNKTFNESLCIFELNTFEETLLEIKHLLN"},"annotation":{"kegg.genes":"mfl:Mfl056","ncbigene":"2897969","ncbigi":"GI:50364871","ncbiprotein":"YP_053296.1","refseq":"YP_053296.1","sbo":"SBO:0000243","uniprot":"Q6F261"},"bigg_id":"Mfl056"},{"name":"pepA","notes":{"EC_number":"{&apos;PATRIC&apos;: &apos;3.4.11.1&apos;, &apos;COFACTOR&apos;: &apos;3.4.11.1&apos;}","Sequence":"MIQINETKNTIKIVGVKDNSKNTFIKNKVGVPTLISEDKTIYIVFKKDEETFTEQIKKGIEATISNFDFDVDIDIDSFENVCDGISKEEIIKTVYETISFSTHKGLSIEKVEKETKYNLIFTGKHQELINQLTIVCEYINYARDLQDTPPNIGTSEYYADKLVSDAKDIKGLKVTILGRKEATKLNMGLFLGVNAGSAHEPRIVVMEYCGDSSKPKTGLVGKGICFDSGGYNLKPSNYMEGMKFDMSGAAVVLSATMALAKAKAKANIVAVGMFTDNKIGQNATLPDSVIESMSGKKVLIFDTDAEGRLVLADGISYVVKEKQVDQIIDASTLTGTVLFALGHNATGAFSHSDKMINELNEASQKSGERFWRLPIFKEHLKQVKKDAAPLADLTNACRVRYEDCSYAAAFLNEFAENKPFLHLDIAGTADKENKGQGVLVKTLFEMLK"},"annotation":{"kegg.genes":"mfl:Mfl070","ncbigene":"2897677","ncbigi":"GI:50364885","ncbiprotein":"YP_053310.1","refseq":"YP_053310.1","sbo":"SBO:0000243","uniprot":"Q6F247"},"bigg_id":"Mfl070"},{"name":"pepA","notes":{"EC_number":"{&apos;PATRIC&apos;: &apos;3.4.11.1&apos;, &apos;COFACTOR&apos;: &apos;3.4.11.1&apos;}","Sequence":"MITLNKKNHDIKLVAVADNKANEFIKDSAGAVTFISEDKTIYLVIKQKGCRVKQIKAGLKSALSTYTKNLNIDLDSIINQLGEENKDLVFNTVYETISFLSHDVVSFKKESKPSKIEFNIETKNDFSELEAAAAIKTEFINYARDLQDTPPNIGTSEYYAEKVSKDAANIEGLKVTVLGRKEAEKFGMGLFLGVNAGSAHEPRIVVMEYCGDSSKPKTGLVGKGICFDSGGYNLKPSASMLGMKFDMSGAAIMLSATMALAKAKAKANVVAVAMFTDNKIGQNATLPESVLTSMNGLTVEINNTDAEGRLVLADGMTYAIREKGVEQIIEASTLTGALVVALGSSAIGVFTHQDELWNTFEKASLKTRERMWRLPIFEEHLERVKSGAVLGDLSNAVKGYEGSSTAAAFLNEFAEEKPFIHFDIAGTADIDGRGQGVLVKTLFEVLK"},"annotation":{"kegg.genes":"mfl:Mfl071","ncbigene":"2898032","ncbigi":"GI:50364886","ncbiprotein":"YP_053311.1","refseq":"YP_053311.1","sbo":"SBO:0000243","uniprot":"Q6F246"},"bigg_id":"Mfl071"},{"name":"pepA","notes":{"EC_number":"{&apos;PATRIC&apos;: &apos;3.4.11.1&apos;, &apos;COFACTOR&apos;: &apos;3.4.11.1&apos;}","Sequence":"MITINTNKLEYKLIAVPNNETNINILDKPSCVTFISESKTFYLVIKKDSMSYLRQLKLGLASFIQMCKGDTNIDFNSFVKVIPNVNKEIIFNVICDVILFETHKFITYKKDVKTNDYLFNIDQSEDFSDLLDENILKNKYVNYARDLQDFPPNIGTSDFYGEKLLKDSSKIEGLKVSVLKNKELKELDMNLVLAVNQGSNHDANVVVMEFNNNPGGKKIALVGKGICFDTGGYDLKPSAFIEGMKFDMTGAAIVMSIAMALAEAKAKINLVAVGLFTDNKIGQKAVLPESIIKSKNGLTVEISNTDAEGRLVLADGITYAIREKNADVIYDIATLTGATAMALGESASGVFTEFDEMWKKLNEASNYTTERFWRLPIFAEHKEQVKNDSVLADLTNSCKKGPGGSTAAAFLTFFAEDKEFLHIDCSRVVRVGLKGQGYIVKTMFELLKK"},"annotation":{"kegg.genes":"mfl:Mfl072","ncbigene":"2897875","ncbigi":"GI:50364887","ncbiprotein":"YP_053312.1","refseq":"YP_053312.1","sbo":"SBO:0000243","uniprot":"Q6F245"},"bigg_id":"Mfl072"},{"name":"map","notes":{"EC_number":"{&apos;PATRIC&apos;: &apos;3.4.11.18&apos;, &apos;DETECT&apos;: &apos;3.4.11.18&apos;, &apos;COFACTOR&apos;: &apos;3.4.11.18&apos;}","Sequence":"MAVTIKSPQEIEKMRVAGQVLAEAIDMLKSMIKVGVNCLDLDKEFEKFITEKGCKSNFKNYHGYPKTICISINEQLVHGIPQDRILEEGDLVSVDTGCVFEGYHADSAFSMIVGIAKDTKHDILLKVTEECLDLAIEALAPGVRIGTIGSIIQNHAESFGFGVPRDYTGHGIGTEMHEDPFIPNYGKKDTGMRLQAGMVICIEPMIQMGTFKTKLAADNWTVLSADKSMTAHFEHTILITDSGYEVLTKSKR"},"annotation":{"kegg.genes":"mfl:Mfl145","ncbigene":"2897936","ncbigi":"GI:50364960","ncbiprotein":"YP_053385.1","refseq":"YP_053385.1","sbo":"SBO:0000243","uniprot":"Q6F1X2"},"bigg_id":"Mfl145"},{"name":"Mfl241","notes":{"EC_number":"{&apos;COFACTOR&apos;: &apos;3.4.24.71&apos;}","Sequence":"MTKIRPQDNFYDSVNKEWIDNNELPDGYASWGSFEMLQKKSTDDIKAIINELVNATKLDRDSKMIANLRSNYLNDKARNKQGIKPIQPILNKISALTDKKELTSLFVDLFQEWGISFFHSKGVDSDFKDSNLRALMIDSMGLGMSDRDFYEETHPRHEEIKNAYKNYIENLVKLSGVRLNTKDIFNLIYSFEEKISKSMFKQEELREPENIYNVVTIKELNDICPIVDWTEYLNKTGYDKASKIILTEPKYFEKLNQMIEEISLDDLKDIMSYKVTSSYSRMLTIDLYENSFKYGSVFSGVKKMKPIEDRVVEFVDGTLGELISKEYVKRHFSEDAKKDVLKMVNDLLKVYENRINTLDWMSDETKTKAIEKLNSFTIKIGYPDKWEDLSDVEILSYEEGGSLFDNMQSLAKHYIKKELKEINLPVDKTKWYMDAQTVNAYYNPTSNEICFPAGILQKPFYDVNQSHAANLGGIGAVIGHEVSHGFDDEGSKFDKDGNFENWWTETDNEQYKLRTQRVVDQYNEYQINGSNVNGKLTLGENIGDLSGVAAALDICKAQSPNDLKDFFTNYALVWRRKATDEQKNTRLLVDPHSPEEFRCNGVLVNINEFHEVYETKPGDGMYKPEEERTKVW"},"annotation":{"kegg.genes":"mfl:Mfl241","ncbigene":"2897776","ncbigi":"GI:50365057","ncbiprotein":"YP_053482.1","refseq":"YP_053482.1","sbo":"SBO:0000243","uniprot":"Q6F1M5"},"bigg_id":"Mfl241"},{"name":"pepX or pepP","notes":{"EC_number":"{&apos;COFACTOR&apos;: &apos;3.4.-.-&apos;}","Sequence":"MKKQEIVNKLLESNSAEAILFYSPENRYWFSRFKSSLGYLLITKTKSYLLVDGRYITAARNSNNIPKDIEIREFSNNLFVQMKEILKEHNVKKLGFESDWVHYAEFEKYASIFTEQTLVPINCSEIRIVKDEWEIEQLQKACDITNEVFEAILEYVKPGMTEKELQRFVDNEFLVKGAEKISFDTIIASGVNGSMPHAVPTDKKIEIGDLVTIDMGCYYNGYCSDQTRTIAIGEIDAKLEDIYNAVYEAQSLGISLVSEGVNAGEIHKQVYDFIEKRGYGGYFTHGLGHGYGVEIHEEPYASAAGNTILKENMTLTIEPGIYIPGLGGVRIEDDILVLKDGYRMLTSATRELVKLKF"},"annotation":{"kegg.genes":"mfl:Mfl379","ncbigene":"2898094","ncbigi":"GI:50365197","ncbiprotein":"YP_053622.1","refseq":"YP_053622.1","sbo":"SBO:0000243","uniprot":"Q6F185"},"bigg_id":"Mfl379"}],"metabolites":[{"bigg_id":"asp__L_c","coefficient":1},{"bigg_id":"h2o_c","coefficient":-1},{"bigg_id":"ala__L_c","coefficient":1},{"bigg_id":"ala_L_asp__L_c","coefficient":-1}],"segments":{"4007":{"from_node_id":"2079611","to_node_id":"2079612","b1":null,"b2":null},"4008":{"from_node_id":"2079613","to_node_id":"2079612","b1":null,"b2":null},"4009":{"from_node_id":"2079613","to_node_id":"2079151","b1":{"x":199.4664082790432,"y":4449.798754523554},"b2":{"x":1717.214799336221,"y":4162.372961406996}},"4010":{"from_node_id":"2079611","to_node_id":"2079614","b1":{"x":30.993831353480118,"y":4547.787287582771},"b2":{"x":27.81698582748527,"y":4551.431337261845}},"4011":{"from_node_id":"2079613","to_node_id":"2079361","b1":{"x":323.6715968581252,"y":4371.041483877878},"b2":{"x":1780.551791249587,"y":5021.401550267041}},"4012":{"from_node_id":"2079611","to_node_id":"2079616","b1":{"x":34.487440370106015,"y":4545.839289626163},"b2":{"x":-372.0106225600405,"y":4718.463540024078}}}},"2076484":{"name":"Dipeptide transport via ABC system (ala-asp)","bigg_id":"DIPEPabc1","reversibility":false,"label_x":-564.2280946517708,"label_y":4868.115116264792,"gene_reaction_rule":"Mfl094 and Mfl095 and Mfl096 and Mfl097 and Mfl098","genes":[{"name":"dppB or oppB","notes":{"EC_number":"{}","Sequence":"MIKSKNKSTLKNFNLDVLDLDLNEELIYAQPTFWRTVSYRFDELKEEASKYFRRHPLIGYSFKRIVYGLLTLIVSIAIVFFLVNFVTPDSSYLPDVSELGKMGIGTSGPKYDAFLQTRLELFGVSGNAIERLLRYFKNIIPFIPKHILVGQSVIFPNASELSNSQIIINTVLFTGGQVDGLLKSGSKELIDAITISASYKTVWIYLGVVKSSSMGMPGSTEVTSLFASAIPYSFGIGSVAVLFSYLIGIPLGIEAAKRKGKATDGAINGTATFLLAVPSLVIVIAIYLISILVFGHSSIFSSGSFWTRFWPVVALVILMAPTTIILTRRYVVDEMTADYTKFAYAKGLGESKVFYVHIFRNAGVRILRELPLDLAFTLFGASILTETQWNIPGMSQLIINGVNNRDSFVILGFITFASLVKIAATLVSDLFMVLMDPRVKLSGR"},"annotation":{"kegg.genes":"mfl:Mfl094","ncbigene":"2897787","ncbigi":"GI:50364909","ncbiprotein":"YP_053334.1","refseq":"YP_053334.1","sbo":"SBO:0000243","uniprot":"Q6F223"},"bigg_id":"Mfl094"},{"name":"amiD or oppC or dppC","notes":{"EC_number":"{}","Sequence":"MINIDKEKFERENKVNFEEIDEKMFEVVEEQTSESERLNSKPYSYWKSVGKLLVTSPTFMISILVLITVLLLAFIVPEVMNYKNTSSTIGDPALPSWDHIFGIGMNGEDLFARVWAGTRTTLLFAFLIAAIQVAVGVILGSIWGYFRKSDLIFIQVASIITIVPQFILLLLMVFLFNSKGYWVIVFAISLQAWVGIAQMVRVQIMLVKNTDYNTASISLGSSSYRIINKNIMPKILPVIVQTAAFAIPTAISIEASLAYLAFDFIPAGQTSLGQILNQVMNETKWQIYPNLLIAPMAVIMIVSVVFFLAARVFADSLDPKNHR"},"annotation":{"kegg.genes":"mfl:Mfl095","ncbigene":"2898231","ncbigi":"GI:50364910","ncbiprotein":"YP_053335.1","refseq":"YP_053335.1","sbo":"SBO:0000243","uniprot":"Q6F222"},"bigg_id":"Mfl095"},{"name":"dppD or oppD","notes":{"EC_number":"{}","Sequence":"MATNKDKIISLQDVVVKFNVRGRMLTAIRNVSFDIYDGETVAIVGESGSGKSVLTKTLTNMLESNGYISNGTIMYFPTEESKNNSETAVKEDVNLVNYHKGSLTSDTRRKIKKSNYKTINNAKIRLEALNARLGVKGVDTDDILAKIKQESEIIHDAYYELSTFSRLRKRTVLRLTPTMKEISSKKRNLSLIKGRQILAGLRILAEQEFLTEFELNLKHVLEKLKNGETVEEHEVNTLLAAWKFQTTPAWLNKREAIKKLKQVRGGTIATIFQDPMTSLNPLLSVGFQISEAIRLHNKVSRHAAKQQAIELMNKVGIPNAEKRYHDIPGKYSGGMRQRIVIAIALACKPKVLICDEPTTALDVTIQAQILELIKELKKEFNLTVIFITHDLGVVANVADRVAVLYAGQIIEYGTVKDIFFDARHPYTWALLSSLPQLGTKGEELFAITGTPPSLFNKIKGDAFAPRNKFALAIDFEYNPPMFEISKTHGARTWLLDPRAPKVEKPKMLENLKEAVSEAKVGE"},"annotation":{"kegg.genes":"mfl:Mfl096","ncbigene":"2898229","ncbigi":"GI:50364911","ncbiprotein":"YP_053336.1","refseq":"YP_053336.1","sbo":"SBO:0000243","uniprot":"Q6F221"},"bigg_id":"Mfl096"},{"name":"dppF","notes":{"EC_number":"{}","Sequence":"MAKESIIKVRDLLIEYGHGKNKVSAVKEVSFDIYKGETFGLVGESGSGKSTIGKALMGIEPINDGTIYYQDTLAFGKAPNLIKMNEKMEHHIKVMKLNQTAITKALEIYSEEYKRVYFKYIEGKYYDLKSKETVEYSDNKIRKIEEGLDLKDHKLVSKSKDPKLKLVEDAVREIIKRILKLYKLQDKSLAFLKMLKEDGIINPELLKKVNELHSKTNKLTVKIRKSESKMYLTIQEIEKVRNDVRKGKYKSVKRFFFDLGKLLEVLIAEHKLVSPMISDLKQAQKLSSAIVSTGSDKKQWLKWIDEKIATIDDKSKVAEFELIKDLMSIESIQKTLEKSPKYSLPTSSERHELKKQMQMIFQDPASSLNDRMPVEEIIAEGLDNFPELYKNEQAAQTYIDWFNSNNPDKVGKITLENIRYQKVKQFLILQLLTTVGMLPEHLSRYPHEFSGGQRQRIGIARALVMKPSFVVCDEPISALDVSIRAQVINLLAKFQLEFDLTYIFIAHDLSVVRFIANRIAVIYRGDIVELADADELFNNPLHPYTKSLLSAVPLPDPDLEKKKKSIKYKPEEQHFDYITDSPKWIEVQKGHFILANEREVSAIKSEKRKIKKIEKGA"},"annotation":{"kegg.genes":"mfl:Mfl097","ncbigene":"2897808","ncbigi":"GI:50364912","ncbiprotein":"YP_053337.1","refseq":"YP_053337.1","sbo":"SBO:0000243","uniprot":"Q6F220"},"bigg_id":"Mfl097"},{"name":"Mfl098","notes":{"EC_number":"{}","Sequence":"MKKLLSIIAAGTLVTTAGSTLVSCGMSTTKLMARKVNTKEYKGFMTAALNTWSPGSTMQNSDSIILENLYDGLLTPNAHGEIEGQMADWWGHNAKGTEYYFHLRDEEKTSEDGRKTGIPKWTAVRNGEIKSTQNVSTMDFYNAFRFTFNPNSSADGAAPTNGLFKNGTALEGILSTISEYDATVLGGANFSRTTAQGGEQNIGSEYISTRNFDIIVMLINLWTATPEGQTIINKLADAKLNPILDVNGNPTGKYDRTPEFDNLIAEMKKYQGETAFQKLISDSSQNGGMMAISLSSEGLGTAASSKGTYDTRTEQMYNIRYTLENASTSFFTSAAGYGSLKPLPDYAVSYSDNQNRSWYNFSKRYQPSLNEMWFSGAYYVQSYKASSNTILLKNPNYYQADRTYIEKLIFTLTRSQSVDSNRLWFEGGDASEVAISPNDASGWKKYVGDDYNSEEQKFAFEGTHATSTVPSQYTFTTFYNYGRLTNDGEDISKSSRALAQKSVRLYLNYFMQRTQYPAYVAGKLDNDKNTKESLAWDGGEGKNVKTRSSTLLRNTFTIPKLATNATESENGKVNGIPVEDYTIQNIGTDYNEMYGTKNTQLESSASSVEEETSTNASRLKTLEDNITVPYDKELLENFYNEQFGSLIDGNDAFYQNDLMALGMFLDSEGKVIDGLQTDLNNFANLAYTSIVDRSKNSKELDQNNEKAKAKILGDVVRKDLRSKQILTSDTDSISLEWLLNGALRLTLNPRVEYLVDQFNATVGGSSPITLKTKTSNDVSDYLNLSKIGDFDIYVSGWGPDYTDPYNFLHTLIWGGEYGVYTNIGNVLESDSSAKTESVKDENPNEPNLKIKDSFKQYEKDYAEINQSITKYTGVVETAKGQGDFTERLKTLSKAETYALYDVALTTPLYNRTPMKTIQLSYLDPFTRSSFIAGSSNLRLFGVKMIESLWDKDAFLAAQTQFEKGSSNEVEEYKKLYVYDRNSDGEVIATPRNK"},"annotation":{"kegg.genes":"mfl:Mfl098","ncbigene":"2897786","ncbigi":"GI:50364913","ncbiprotein":"YP_053338.1","refseq":"YP_053338.1","sbo":"SBO:0000243","uniprot":"Q6F219"},"bigg_id":"Mfl098"}],"metabolites":[{"bigg_id":"ala_L_asp__L_e","coefficient":-1},{"bigg_id":"h2o_c","coefficient":-1},{"bigg_id":"atp_c","coefficient":-1},{"bigg_id":"ala_L_asp__L_c","coefficient":1},{"bigg_id":"h_c","coefficient":1},{"bigg_id":"adp_c","coefficient":1},{"bigg_id":"pi_c","coefficient":1}],"segments":{"4013":{"from_node_id":"2079617","to_node_id":"2079618","b1":null,"b2":null},"4014":{"from_node_id":"2079619","to_node_id":"2079618","b1":null,"b2":null},"4015":{"from_node_id":"2079617","to_node_id":"2079620","b1":{"x":-594.2914962429206,"y":4842.40491001318},"b2":{"x":-1404.9854003695516,"y":5147.778230519579}},"4016":{"from_node_id":"2079617","to_node_id":"2079621","b1":{"x":-597.7851052595493,"y":4844.352907969786},"b2":{"x":-604.1527588163385,"y":4871.947345600956}},"4017":{"from_node_id":"2079617","to_node_id":"2079622","b1":{"x":-597.7851052595493,"y":4844.352907969786},"b2":{"x":-624.6067373607093,"y":4835.264450926378}},"4018":{"from_node_id":"2079619","to_node_id":"2079616","b1":{"x":-503.4576618106239,"y":4791.756963141404},"b2":{"x":-463.71785924649316,"y":4769.598486385003}},"4019":{"from_node_id":"2079619","to_node_id":"2079623","b1":{"x":-499.9640527939962,"y":4789.808965184799},"b2":{"x":-473.1424206928325,"y":4798.897422228209}},"4020":{"from_node_id":"2079619","to_node_id":"2079624","b1":{"x":-499.9640527939962,"y":4789.808965184799},"b2":{"x":-486.39742462782647,"y":4749.256519741125}},"4021":{"from_node_id":"2079619","to_node_id":"2079625","b1":{"x":-499.9640527939962,"y":4789.808965184799},"b2":{"x":-514.050377781575,"y":4725.531632879044}}}},"2076486":{"name":"aminopeptidase","bigg_id":"AMPEP4","reversibility":true,"label_x":1073.3315914385387,"label_y":5300.998341824152,"gene_reaction_rule":"Mfl056 or (Mfl070 and Mfl071 and Mfl072) or Mfl145 or Mfl241 or Mfl379","genes":[{"name":"Mfl056","notes":{"EC_number":"{&apos;COFACTOR&apos;: &apos;1.5.3.10&apos;}","Sequence":"MKEFRLHIFHTCEVNFYLMPFCLLLNKFLTLIIIMIIIYLVKEKSTLKTIKTKMVYSETTEIKKSKFICTAFQVNSKEELEQFLKDFSLKDARHNCYAYKIGTKNVFGGYSDDGEPKGTAGKPIFNVIEKNNLTNICVLVTRYFGGIKLGAGPLTRAYTSSAANIIKIVELEEIKEINSLSITFKINNIKDIELFLSKNNIEIMNKTFNESLCIFELNTFEETLLEIKHLLN"},"annotation":{"kegg.genes":"mfl:Mfl056","ncbigene":"2897969","ncbigi":"GI:50364871","ncbiprotein":"YP_053296.1","refseq":"YP_053296.1","sbo":"SBO:0000243","uniprot":"Q6F261"},"bigg_id":"Mfl056"},{"name":"pepA","notes":{"EC_number":"{&apos;PATRIC&apos;: &apos;3.4.11.1&apos;, &apos;COFACTOR&apos;: &apos;3.4.11.1&apos;}","Sequence":"MIQINETKNTIKIVGVKDNSKNTFIKNKVGVPTLISEDKTIYIVFKKDEETFTEQIKKGIEATISNFDFDVDIDIDSFENVCDGISKEEIIKTVYETISFSTHKGLSIEKVEKETKYNLIFTGKHQELINQLTIVCEYINYARDLQDTPPNIGTSEYYADKLVSDAKDIKGLKVTILGRKEATKLNMGLFLGVNAGSAHEPRIVVMEYCGDSSKPKTGLVGKGICFDSGGYNLKPSNYMEGMKFDMSGAAVVLSATMALAKAKAKANIVAVGMFTDNKIGQNATLPDSVIESMSGKKVLIFDTDAEGRLVLADGISYVVKEKQVDQIIDASTLTGTVLFALGHNATGAFSHSDKMINELNEASQKSGERFWRLPIFKEHLKQVKKDAAPLADLTNACRVRYEDCSYAAAFLNEFAENKPFLHLDIAGTADKENKGQGVLVKTLFEMLK"},"annotation":{"kegg.genes":"mfl:Mfl070","ncbigene":"2897677","ncbigi":"GI:50364885","ncbiprotein":"YP_053310.1","refseq":"YP_053310.1","sbo":"SBO:0000243","uniprot":"Q6F247"},"bigg_id":"Mfl070"},{"name":"pepA","notes":{"EC_number":"{&apos;PATRIC&apos;: &apos;3.4.11.1&apos;, &apos;COFACTOR&apos;: &apos;3.4.11.1&apos;}","Sequence":"MITLNKKNHDIKLVAVADNKANEFIKDSAGAVTFISEDKTIYLVIKQKGCRVKQIKAGLKSALSTYTKNLNIDLDSIINQLGEENKDLVFNTVYETISFLSHDVVSFKKESKPSKIEFNIETKNDFSELEAAAAIKTEFINYARDLQDTPPNIGTSEYYAEKVSKDAANIEGLKVTVLGRKEAEKFGMGLFLGVNAGSAHEPRIVVMEYCGDSSKPKTGLVGKGICFDSGGYNLKPSASMLGMKFDMSGAAIMLSATMALAKAKAKANVVAVAMFTDNKIGQNATLPESVLTSMNGLTVEINNTDAEGRLVLADGMTYAIREKGVEQIIEASTLTGALVVALGSSAIGVFTHQDELWNTFEKASLKTRERMWRLPIFEEHLERVKSGAVLGDLSNAVKGYEGSSTAAAFLNEFAEEKPFIHFDIAGTADIDGRGQGVLVKTLFEVLK"},"annotation":{"kegg.genes":"mfl:Mfl071","ncbigene":"2898032","ncbigi":"GI:50364886","ncbiprotein":"YP_053311.1","refseq":"YP_053311.1","sbo":"SBO:0000243","uniprot":"Q6F246"},"bigg_id":"Mfl071"},{"name":"pepA","notes":{"EC_number":"{&apos;PATRIC&apos;: &apos;3.4.11.1&apos;, &apos;COFACTOR&apos;: &apos;3.4.11.1&apos;}","Sequence":"MITINTNKLEYKLIAVPNNETNINILDKPSCVTFISESKTFYLVIKKDSMSYLRQLKLGLASFIQMCKGDTNIDFNSFVKVIPNVNKEIIFNVICDVILFETHKFITYKKDVKTNDYLFNIDQSEDFSDLLDENILKNKYVNYARDLQDFPPNIGTSDFYGEKLLKDSSKIEGLKVSVLKNKELKELDMNLVLAVNQGSNHDANVVVMEFNNNPGGKKIALVGKGICFDTGGYDLKPSAFIEGMKFDMTGAAIVMSIAMALAEAKAKINLVAVGLFTDNKIGQKAVLPESIIKSKNGLTVEISNTDAEGRLVLADGITYAIREKNADVIYDIATLTGATAMALGESASGVFTEFDEMWKKLNEASNYTTERFWRLPIFAEHKEQVKNDSVLADLTNSCKKGPGGSTAAAFLTFFAEDKEFLHIDCSRVVRVGLKGQGYIVKTMFELLKK"},"annotation":{"kegg.genes":"mfl:Mfl072","ncbigene":"2897875","ncbigi":"GI:50364887","ncbiprotein":"YP_053312.1","refseq":"YP_053312.1","sbo":"SBO:0000243","uniprot":"Q6F245"},"bigg_id":"Mfl072"},{"name":"map","notes":{"EC_number":"{&apos;PATRIC&apos;: &apos;3.4.11.18&apos;, &apos;DETECT&apos;: &apos;3.4.11.18&apos;, &apos;COFACTOR&apos;: &apos;3.4.11.18&apos;}","Sequence":"MAVTIKSPQEIEKMRVAGQVLAEAIDMLKSMIKVGVNCLDLDKEFEKFITEKGCKSNFKNYHGYPKTICISINEQLVHGIPQDRILEEGDLVSVDTGCVFEGYHADSAFSMIVGIAKDTKHDILLKVTEECLDLAIEALAPGVRIGTIGSIIQNHAESFGFGVPRDYTGHGIGTEMHEDPFIPNYGKKDTGMRLQAGMVICIEPMIQMGTFKTKLAADNWTVLSADKSMTAHFEHTILITDSGYEVLTKSKR"},"annotation":{"kegg.genes":"mfl:Mfl145","ncbigene":"2897936","ncbigi":"GI:50364960","ncbiprotein":"YP_053385.1","refseq":"YP_053385.1","sbo":"SBO:0000243","uniprot":"Q6F1X2"},"bigg_id":"Mfl145"},{"name":"Mfl241","notes":{"EC_number":"{&apos;COFACTOR&apos;: &apos;3.4.24.71&apos;}","Sequence":"MTKIRPQDNFYDSVNKEWIDNNELPDGYASWGSFEMLQKKSTDDIKAIINELVNATKLDRDSKMIANLRSNYLNDKARNKQGIKPIQPILNKISALTDKKELTSLFVDLFQEWGISFFHSKGVDSDFKDSNLRALMIDSMGLGMSDRDFYEETHPRHEEIKNAYKNYIENLVKLSGVRLNTKDIFNLIYSFEEKISKSMFKQEELREPENIYNVVTIKELNDICPIVDWTEYLNKTGYDKASKIILTEPKYFEKLNQMIEEISLDDLKDIMSYKVTSSYSRMLTIDLYENSFKYGSVFSGVKKMKPIEDRVVEFVDGTLGELISKEYVKRHFSEDAKKDVLKMVNDLLKVYENRINTLDWMSDETKTKAIEKLNSFTIKIGYPDKWEDLSDVEILSYEEGGSLFDNMQSLAKHYIKKELKEINLPVDKTKWYMDAQTVNAYYNPTSNEICFPAGILQKPFYDVNQSHAANLGGIGAVIGHEVSHGFDDEGSKFDKDGNFENWWTETDNEQYKLRTQRVVDQYNEYQINGSNVNGKLTLGENIGDLSGVAAALDICKAQSPNDLKDFFTNYALVWRRKATDEQKNTRLLVDPHSPEEFRCNGVLVNINEFHEVYETKPGDGMYKPEEERTKVW"},"annotation":{"kegg.genes":"mfl:Mfl241","ncbigene":"2897776","ncbigi":"GI:50365057","ncbiprotein":"YP_053482.1","refseq":"YP_053482.1","sbo":"SBO:0000243","uniprot":"Q6F1M5"},"bigg_id":"Mfl241"},{"name":"pepX or pepP","notes":{"EC_number":"{&apos;COFACTOR&apos;: &apos;3.4.-.-&apos;}","Sequence":"MKKQEIVNKLLESNSAEAILFYSPENRYWFSRFKSSLGYLLITKTKSYLLVDGRYITAARNSNNIPKDIEIREFSNNLFVQMKEILKEHNVKKLGFESDWVHYAEFEKYASIFTEQTLVPINCSEIRIVKDEWEIEQLQKACDITNEVFEAILEYVKPGMTEKELQRFVDNEFLVKGAEKISFDTIIASGVNGSMPHAVPTDKKIEIGDLVTIDMGCYYNGYCSDQTRTIAIGEIDAKLEDIYNAVYEAQSLGISLVSEGVNAGEIHKQVYDFIEKRGYGGYFTHGLGHGYGVEIHEEPYASAAGNTILKENMTLTIEPGIYIPGLGGVRIEDDILVLKDGYRMLTSATRELVKLKF"},"annotation":{"kegg.genes":"mfl:Mfl379","ncbigene":"2898094","ncbigi":"GI:50365197","ncbiprotein":"YP_053622.1","refseq":"YP_053622.1","sbo":"SBO:0000243","uniprot":"Q6F185"},"bigg_id":"Mfl379"}],"metabolites":[{"bigg_id":"L_alagly_c","coefficient":-1},{"bigg_id":"h2o_c","coefficient":-1},{"bigg_id":"ala__L_c","coefficient":1},{"bigg_id":"gly_c","coefficient":1}],"segments":{"4025":{"from_node_id":"2079629","to_node_id":"2079630","b1":null,"b2":null},"4026":{"from_node_id":"2079631","to_node_id":"2079630","b1":null,"b2":null},"4027":{"from_node_id":"2079629","to_node_id":"2079632","b1":{"x":1210.7215879558785,"y":5359.441474321661},"b2":{"x":1151.990788248443,"y":5617.30131000429}},"4028":{"from_node_id":"2079629","to_node_id":"2079633","b1":{"x":1209.1741012096206,"y":5363.130008552242},"b2":{"x":1210.7931464790672,"y":5364.092660489361}},"4029":{"from_node_id":"2079631","to_node_id":"2079361","b1":{"x":1250.9562433586925,"y":5263.539584326646},"b2":{"x":1948.8472761570122,"y":5007.10465758856}},"4030":{"from_node_id":"2079631","to_node_id":"2079265","b1":{"x":1252.5037301049572,"y":5259.851050096068},"b2":{"x":1657.5899544359277,"y":4652.6603641492065}}}},"2076487":{"name":"Dipeptide transport via ABC system (ala-gly)","bigg_id":"DIPEPabc4","reversibility":false,"label_x":601.6030439876508,"label_y":5892.611403472174,"gene_reaction_rule":"Mfl094 and Mfl095 and Mfl096 and Mfl097 and Mfl098","genes":[{"name":"dppB or oppB","notes":{"EC_number":"{}","Sequence":"MIKSKNKSTLKNFNLDVLDLDLNEELIYAQPTFWRTVSYRFDELKEEASKYFRRHPLIGYSFKRIVYGLLTLIVSIAIVFFLVNFVTPDSSYLPDVSELGKMGIGTSGPKYDAFLQTRLELFGVSGNAIERLLRYFKNIIPFIPKHILVGQSVIFPNASELSNSQIIINTVLFTGGQVDGLLKSGSKELIDAITISASYKTVWIYLGVVKSSSMGMPGSTEVTSLFASAIPYSFGIGSVAVLFSYLIGIPLGIEAAKRKGKATDGAINGTATFLLAVPSLVIVIAIYLISILVFGHSSIFSSGSFWTRFWPVVALVILMAPTTIILTRRYVVDEMTADYTKFAYAKGLGESKVFYVHIFRNAGVRILRELPLDLAFTLFGASILTETQWNIPGMSQLIINGVNNRDSFVILGFITFASLVKIAATLVSDLFMVLMDPRVKLSGR"},"annotation":{"kegg.genes":"mfl:Mfl094","ncbigene":"2897787","ncbigi":"GI:50364909","ncbiprotein":"YP_053334.1","refseq":"YP_053334.1","sbo":"SBO:0000243","uniprot":"Q6F223"},"bigg_id":"Mfl094"},{"name":"amiD or oppC or dppC","notes":{"EC_number":"{}","Sequence":"MINIDKEKFERENKVNFEEIDEKMFEVVEEQTSESERLNSKPYSYWKSVGKLLVTSPTFMISILVLITVLLLAFIVPEVMNYKNTSSTIGDPALPSWDHIFGIGMNGEDLFARVWAGTRTTLLFAFLIAAIQVAVGVILGSIWGYFRKSDLIFIQVASIITIVPQFILLLLMVFLFNSKGYWVIVFAISLQAWVGIAQMVRVQIMLVKNTDYNTASISLGSSSYRIINKNIMPKILPVIVQTAAFAIPTAISIEASLAYLAFDFIPAGQTSLGQILNQVMNETKWQIYPNLLIAPMAVIMIVSVVFFLAARVFADSLDPKNHR"},"annotation":{"kegg.genes":"mfl:Mfl095","ncbigene":"2898231","ncbigi":"GI:50364910","ncbiprotein":"YP_053335.1","refseq":"YP_053335.1","sbo":"SBO:0000243","uniprot":"Q6F222"},"bigg_id":"Mfl095"},{"name":"dppD or oppD","notes":{"EC_number":"{}","Sequence":"MATNKDKIISLQDVVVKFNVRGRMLTAIRNVSFDIYDGETVAIVGESGSGKSVLTKTLTNMLESNGYISNGTIMYFPTEESKNNSETAVKEDVNLVNYHKGSLTSDTRRKIKKSNYKTINNAKIRLEALNARLGVKGVDTDDILAKIKQESEIIHDAYYELSTFSRLRKRTVLRLTPTMKEISSKKRNLSLIKGRQILAGLRILAEQEFLTEFELNLKHVLEKLKNGETVEEHEVNTLLAAWKFQTTPAWLNKREAIKKLKQVRGGTIATIFQDPMTSLNPLLSVGFQISEAIRLHNKVSRHAAKQQAIELMNKVGIPNAEKRYHDIPGKYSGGMRQRIVIAIALACKPKVLICDEPTTALDVTIQAQILELIKELKKEFNLTVIFITHDLGVVANVADRVAVLYAGQIIEYGTVKDIFFDARHPYTWALLSSLPQLGTKGEELFAITGTPPSLFNKIKGDAFAPRNKFALAIDFEYNPPMFEISKTHGARTWLLDPRAPKVEKPKMLENLKEAVSEAKVGE"},"annotation":{"kegg.genes":"mfl:Mfl096","ncbigene":"2898229","ncbigi":"GI:50364911","ncbiprotein":"YP_053336.1","refseq":"YP_053336.1","sbo":"SBO:0000243","uniprot":"Q6F221"},"bigg_id":"Mfl096"},{"name":"dppF","notes":{"EC_number":"{}","Sequence":"MAKESIIKVRDLLIEYGHGKNKVSAVKEVSFDIYKGETFGLVGESGSGKSTIGKALMGIEPINDGTIYYQDTLAFGKAPNLIKMNEKMEHHIKVMKLNQTAITKALEIYSEEYKRVYFKYIEGKYYDLKSKETVEYSDNKIRKIEEGLDLKDHKLVSKSKDPKLKLVEDAVREIIKRILKLYKLQDKSLAFLKMLKEDGIINPELLKKVNELHSKTNKLTVKIRKSESKMYLTIQEIEKVRNDVRKGKYKSVKRFFFDLGKLLEVLIAEHKLVSPMISDLKQAQKLSSAIVSTGSDKKQWLKWIDEKIATIDDKSKVAEFELIKDLMSIESIQKTLEKSPKYSLPTSSERHELKKQMQMIFQDPASSLNDRMPVEEIIAEGLDNFPELYKNEQAAQTYIDWFNSNNPDKVGKITLENIRYQKVKQFLILQLLTTVGMLPEHLSRYPHEFSGGQRQRIGIARALVMKPSFVVCDEPISALDVSIRAQVINLLAKFQLEFDLTYIFIAHDLSVVRFIANRIAVIYRGDIVELADADELFNNPLHPYTKSLLSAVPLPDPDLEKKKKSIKYKPEEQHFDYITDSPKWIEVQKGHFILANEREVSAIKSEKRKIKKIEKGA"},"annotation":{"kegg.genes":"mfl:Mfl097","ncbigene":"2897808","ncbigi":"GI:50364912","ncbiprotein":"YP_053337.1","refseq":"YP_053337.1","sbo":"SBO:0000243","uniprot":"Q6F220"},"bigg_id":"Mfl097"},{"name":"Mfl098","notes":{"EC_number":"{}","Sequence":"MKKLLSIIAAGTLVTTAGSTLVSCGMSTTKLMARKVNTKEYKGFMTAALNTWSPGSTMQNSDSIILENLYDGLLTPNAHGEIEGQMADWWGHNAKGTEYYFHLRDEEKTSEDGRKTGIPKWTAVRNGEIKSTQNVSTMDFYNAFRFTFNPNSSADGAAPTNGLFKNGTALEGILSTISEYDATVLGGANFSRTTAQGGEQNIGSEYISTRNFDIIVMLINLWTATPEGQTIINKLADAKLNPILDVNGNPTGKYDRTPEFDNLIAEMKKYQGETAFQKLISDSSQNGGMMAISLSSEGLGTAASSKGTYDTRTEQMYNIRYTLENASTSFFTSAAGYGSLKPLPDYAVSYSDNQNRSWYNFSKRYQPSLNEMWFSGAYYVQSYKASSNTILLKNPNYYQADRTYIEKLIFTLTRSQSVDSNRLWFEGGDASEVAISPNDASGWKKYVGDDYNSEEQKFAFEGTHATSTVPSQYTFTTFYNYGRLTNDGEDISKSSRALAQKSVRLYLNYFMQRTQYPAYVAGKLDNDKNTKESLAWDGGEGKNVKTRSSTLLRNTFTIPKLATNATESENGKVNGIPVEDYTIQNIGTDYNEMYGTKNTQLESSASSVEEETSTNASRLKTLEDNITVPYDKELLENFYNEQFGSLIDGNDAFYQNDLMALGMFLDSEGKVIDGLQTDLNNFANLAYTSIVDRSKNSKELDQNNEKAKAKILGDVVRKDLRSKQILTSDTDSISLEWLLNGALRLTLNPRVEYLVDQFNATVGGSSPITLKTKTSNDVSDYLNLSKIGDFDIYVSGWGPDYTDPYNFLHTLIWGGEYGVYTNIGNVLESDSSAKTESVKDENPNEPNLKIKDSFKQYEKDYAEINQSITKYTGVVETAKGQGDFTERLKTLSKAETYALYDVALTTPLYNRTPMKTIQLSYLDPFTRSSFIAGSSNLRLFGVKMIESLWDKDAFLAAQTQFEKGSSNEVEEYKKLYVYDRNSDGEVIATPRNK"},"annotation":{"kegg.genes":"mfl:Mfl098","ncbigene":"2897786","ncbigi":"GI:50364913","ncbiprotein":"YP_053338.1","refseq":"YP_053338.1","sbo":"SBO:0000243","uniprot":"Q6F219"},"bigg_id":"Mfl098"}],"metabolites":[{"bigg_id":"h2o_c","coefficient":-1},{"bigg_id":"atp_c","coefficient":-1},{"bigg_id":"L_alagly_c","coefficient":1},{"bigg_id":"L_alagly_e","coefficient":-1},{"bigg_id":"h_c","coefficient":1},{"bigg_id":"adp_c","coefficient":1},{"bigg_id":"pi_c","coefficient":1}],"segments":{"4031":{"from_node_id":"2079635","to_node_id":"2079636","b1":null,"b2":null},"4032":{"from_node_id":"2079637","to_node_id":"2079636","b1":null,"b2":null},"4033":{"from_node_id":"2079635","to_node_id":"2079638","b1":{"x":751.4889543879667,"y":5937.248569511055},"b2":{"x":752.9282464891189,"y":5967.307772918633}},"4034":{"from_node_id":"2079635","to_node_id":"2079639","b1":{"x":751.4889543879667,"y":5937.248569511055},"b2":{"x":723.3423397333963,"y":5934.123176177849}},"4035":{"from_node_id":"2079637","to_node_id":"2079632","b1":{"x":832.3433750249715,"y":5865.6485509115155},"b2":{"x":866.4070429785243,"y":5835.483728260788}},"4036":{"from_node_id":"2079635","to_node_id":"2079640","b1":{"x":754.483562559707,"y":5934.596716970333},"b2":{"x":-453.7959257063467,"y":6888.302555246066}},"4037":{"from_node_id":"2079637","to_node_id":"2079641","b1":{"x":835.3379831967131,"y":5862.996698370793},"b2":{"x":868.1543976559683,"y":5862.620138578999}},"4038":{"from_node_id":"2079637","to_node_id":"2079642","b1":{"x":835.3379831967131,"y":5862.996698370793},"b2":{"x":835.6401461736841,"y":5834.678705900718}},"4039":{"from_node_id":"2079637","to_node_id":"2079643","b1":{"x":835.3379831967131,"y":5862.996698370793},"b2":{"x":807.795694496087,"y":5803.235320097434}}}},"2076489":{"name":"glutamyl-tRNA(Gln) amidotransferase","bigg_id":"GLNTRAT","reversibility":false,"label_x":3352.3019372183217,"label_y":4878.309564170272,"gene_reaction_rule":"Mfl161 and Mfl162 and Mfl163","genes":[{"name":"Mfl161","notes":{"EC_number":"{&apos;PATRIC&apos;: &apos;6.3.5.7&apos;, &apos;COFACTOR&apos;: &apos;3.5.1.4&apos;}","Sequence":"MKDKKYYQELAQDSMLRFSDAEIEEIVAKQEDLKKEFEKVLKIDTRNVKPLFYPYDDIHSYLREDEETTTIDQTIILSNAPTSEGDFVTIKKVVK"},"annotation":{"kegg.genes":"mfl:Mfl161","ncbigene":"2897870","ncbigi":"GI:50364976","ncbiprotein":"YP_053401.1","refseq":"YP_053401.1","sbo":"SBO:0000243","uniprot":"Q6F1V6"},"bigg_id":"Mfl161"},{"name":"gatA","notes":{"EC_number":"{&apos;PATRIC&apos;: &apos;6.3.5.7&apos;, &apos;DETECT&apos;: &apos;6.3.5.7&apos;, &apos;COFACTOR&apos;: &apos;3.5.2.12&apos;}","Sequence":"MNYKNLSILELHNKIINKEITILELTNAVISEANKVKSSNAINKMNEENAIAFSKEMEKVLNTNSLLYGIPYFAKDNFATKGLETTSSSNILKGYIPPFNATSISKLEDKGAVLIGKAALDELGMGGVGLYSCNGIITNPADSNRIVGGSSSGSAYLVAKGIVPFATGSDTGDSIRKPASFNNIVGFKPSYGAISRYGLLPYSPSLDTVGFFTRNVEDMAIVCDATFGYDVKDATSHENKSIDMLNNISNINKSVKFGYIKKVIDDLNEKVKNSYYQLFETLKSKGYEVVEVQFNQELLDSLSAIYKMISFSESVSTNANLDGIKFGQRAAGSDYVEIITNSRTEGFGNEVKQRFLVGALNLNKENQTIYLNKAKQVRRLIVEELNRVFSKTDILIIPPTDNVAPLIEERKINVSPEKEYLSDILTLANFNGSPSITIPFVKEGKLGIGININAKPKEDLLCLQAAKLLEDIIGIKNEIVED"},"annotation":{"kegg.genes":"mfl:Mfl162","ncbigene":"2897938","ncbigi":"GI:50364977","ncbiprotein":"YP_053402.1","refseq":"YP_053402.1","sbo":"SBO:0000243","uniprot":"Q6F1V5"},"bigg_id":"Mfl162"},{"name":"gatB","notes":{"EC_number":"{&apos;PATRIC&apos;: &apos;6.3.5.7&apos;, &apos;COFACTOR&apos;: &apos;3.6.5.3&apos;}","Sequence":"MRNFEIVIGIENHVELKTKSKMFSSAPVSYGETPNTNVNETDMAYPGSLPTINKKGIELAIRTCNALNMEIDTLVKFDRKNYFYPDLTKGYQITQQYNPIGKNGKLNINVNGLTKEVDIERLHMEEDTAKQIHKDDLTYIDYNRAGTGLVEIVTRPVLRSADEACAYVEKLREVLLFLKVSDVKMNEGSLRTDVNISIRPFGTQEFSNKVEVKNLNSISNIKKAIEFEVERQTKLMLNNEIIIQETRRFDDTTNSTVSMRSKSDALDYKYFREPNIMPIQLKKEWVEDCIKNSPELADIKRIKYVNDYKISINDANIILTSIEMTEFFEETIKFTNNYTKVANILISDIQAQLNNENTTIDKLALLPSHLAEMINLVDQSVISSKHTKTILPIIMKDSSKSVIEIVEELNIKMISDENEIANLVNPIIESNLELLEQYSERPERVTKTIMGQLMKVTGGNVNPEAGMNIIIKLVENKIK"},"annotation":{"kegg.genes":"mfl:Mfl163","ncbigene":"2897853","ncbigi":"GI:50364978","ncbiprotein":"YP_053403.1","refseq":"YP_053403.1","sbo":"SBO:0000243","uniprot":"Q6F1V4"},"bigg_id":"Mfl163"}],"metabolites":[{"bigg_id":"h2o_c","coefficient":-1},{"bigg_id":"glntrna_c","coefficient":1},{"bigg_id":"atp_c","coefficient":-1},{"bigg_id":"glu__L_c","coefficient":1},{"bigg_id":"glutrna(gln)_c","coefficient":-1},{"bigg_id":"h_c","coefficient":1},{"bigg_id":"adp_c","coefficient":1},{"bigg_id":"pi_c","coefficient":1},{"bigg_id":"gln__L_c","coefficient":-1}],"segments":{"4043":{"from_node_id":"2079648","to_node_id":"2079649","b1":null,"b2":null},"4044":{"from_node_id":"2079650","to_node_id":"2079649","b1":null,"b2":null},"4045":{"from_node_id":"2079648","to_node_id":"2079647","b1":{"x":3312.3238362442444,"y":4931.984886001074},"b2":{"x":3355.249525539245,"y":4930.412575789655}},"4046":{"from_node_id":"2079650","to_node_id":"2079651","b1":{"x":3309.300697693132,"y":4824.0272061755995},"b2":{"x":3308.0270606183585,"y":4778.545035508373}},"4047":{"from_node_id":"2079648","to_node_id":"2079652","b1":{"x":3312.3238362442444,"y":4931.984886001074},"b2":{"x":3217.779508471356,"y":4935.553669935226}},"4048":{"from_node_id":"2079650","to_node_id":"2079653","b1":{"x":3309.1887295986485,"y":4820.028773589467},"b2":{"x":3234.4011940570385,"y":4786.160672395154}},"4049":{"from_node_id":"2079648","to_node_id":"2079654","b1":{"x":3312.3238362442444,"y":4931.984886001074},"b2":{"x":3439.9756949467564,"y":4933.207052942306}},"4050":{"from_node_id":"2079650","to_node_id":"2079655","b1":{"x":3309.1887295986485,"y":4820.028773589467},"b2":{"x":3329.6486522270143,"y":4800.448386309306}},"4051":{"from_node_id":"2079650","to_node_id":"2079656","b1":{"x":3309.1887295986485,"y":4820.028773589467},"b2":{"x":3371.6321943813678,"y":4799.2727213172}},"4052":{"from_node_id":"2079650","to_node_id":"2079657","b1":{"x":3309.1887295986485,"y":4820.028773589467},"b2":{"x":3413.6157365357276,"y":4798.097056325107}},"4053":{"from_node_id":"2079648","to_node_id":"2079658","b1":{"x":3307.3697650042204,"y":5152.660131509598},"b2":{"x":3238.0555169831064,"y":5885.961852436475}}}},"2076490":{"name":"aspartyl-tRNA(Asn) amidotransferase","bigg_id":"ASNTRAT","reversibility":false,"label_x":2895.490993832356,"label_y":4882.615174883558,"gene_reaction_rule":"Mfl161 and Mfl162","genes":[{"name":"Mfl161","notes":{"EC_number":"{&apos;PATRIC&apos;: &apos;6.3.5.7&apos;, &apos;COFACTOR&apos;: &apos;3.5.1.4&apos;}","Sequence":"MKDKKYYQELAQDSMLRFSDAEIEEIVAKQEDLKKEFEKVLKIDTRNVKPLFYPYDDIHSYLREDEETTTIDQTIILSNAPTSEGDFVTIKKVVK"},"annotation":{"kegg.genes":"mfl:Mfl161","ncbigene":"2897870","ncbigi":"GI:50364976","ncbiprotein":"YP_053401.1","refseq":"YP_053401.1","sbo":"SBO:0000243","uniprot":"Q6F1V6"},"bigg_id":"Mfl161"},{"name":"gatA","notes":{"EC_number":"{&apos;PATRIC&apos;: &apos;6.3.5.7&apos;, &apos;DETECT&apos;: &apos;6.3.5.7&apos;, &apos;COFACTOR&apos;: &apos;3.5.2.12&apos;}","Sequence":"MNYKNLSILELHNKIINKEITILELTNAVISEANKVKSSNAINKMNEENAIAFSKEMEKVLNTNSLLYGIPYFAKDNFATKGLETTSSSNILKGYIPPFNATSISKLEDKGAVLIGKAALDELGMGGVGLYSCNGIITNPADSNRIVGGSSSGSAYLVAKGIVPFATGSDTGDSIRKPASFNNIVGFKPSYGAISRYGLLPYSPSLDTVGFFTRNVEDMAIVCDATFGYDVKDATSHENKSIDMLNNISNINKSVKFGYIKKVIDDLNEKVKNSYYQLFETLKSKGYEVVEVQFNQELLDSLSAIYKMISFSESVSTNANLDGIKFGQRAAGSDYVEIITNSRTEGFGNEVKQRFLVGALNLNKENQTIYLNKAKQVRRLIVEELNRVFSKTDILIIPPTDNVAPLIEERKINVSPEKEYLSDILTLANFNGSPSITIPFVKEGKLGIGININAKPKEDLLCLQAAKLLEDIIGIKNEIVED"},"annotation":{"kegg.genes":"mfl:Mfl162","ncbigene":"2897938","ncbigi":"GI:50364977","ncbiprotein":"YP_053402.1","refseq":"YP_053402.1","sbo":"SBO:0000243","uniprot":"Q6F1V5"},"bigg_id":"Mfl162"}],"metabolites":[{"bigg_id":"h2o_c","coefficient":-1},{"bigg_id":"atp_c","coefficient":-1},{"bigg_id":"glu__L_c","coefficient":1},{"bigg_id":"asntrna_c","coefficient":1},{"bigg_id":"h_c","coefficient":1},{"bigg_id":"adp_c","coefficient":1},{"bigg_id":"asptrna(asn)_c","coefficient":-1},{"bigg_id":"pi_c","coefficient":1},{"bigg_id":"gln__L_c","coefficient":-1}],"segments":{"4054":{"from_node_id":"2079660","to_node_id":"2079661","b1":null,"b2":null},"4055":{"from_node_id":"2079662","to_node_id":"2079661","b1":null,"b2":null},"4056":{"from_node_id":"2079660","to_node_id":"2079659","b1":{"x":2864.001894146733,"y":4928.595373008665},"b2":{"x":2958.91519005581,"y":4927.59979504028}},"4057":{"from_node_id":"2079660","to_node_id":"2079663","b1":{"x":2864.001894146733,"y":4928.595373008665},"b2":{"x":2842.504089599337,"y":4947.030242133296}},"4058":{"from_node_id":"2079662","to_node_id":"2079664","b1":{"x":2866.98009351798,"y":4816.634976758457},"b2":{"x":2801.8198979090484,"y":4802.237579744614}},"4059":{"from_node_id":"2079662","to_node_id":"2079665","b1":{"x":2866.873729254725,"y":4820.6335623388195},"b2":{"x":2861.2176439305676,"y":4788.013618616986}},"4060":{"from_node_id":"2079662","to_node_id":"2079666","b1":{"x":2866.98009351798,"y":4816.634976758457},"b2":{"x":2888.477898065378,"y":4798.200107633832}},"4061":{"from_node_id":"2079662","to_node_id":"2079667","b1":{"x":2866.98009351798,"y":4816.634976758457},"b2":{"x":2930.463046659206,"y":4799.316932398052}},"4062":{"from_node_id":"2079660","to_node_id":"2079668","b1":{"x":2864.001894146733,"y":4928.595373008665},"b2":{"x":3043.7747426990327,"y":4919.521901638116}},"4063":{"from_node_id":"2079662","to_node_id":"2079669","b1":{"x":2866.98009351798,"y":4816.634976758457},"b2":{"x":2972.4481952530414,"y":4800.433757162269}},"4064":{"from_node_id":"2079660","to_node_id":"2079658","b1":{"x":2854.0341563664288,"y":5109.057706823165},"b2":{"x":3239.0593562118265,"y":5887.685444124458}}}},"2076491":{"name":"aminopeptidase","bigg_id":"AMPEP2","reversibility":true,"label_x":3430.870482598052,"label_y":6182.603777480515,"gene_reaction_rule":"Mfl056 or (Mfl070 and Mfl071 and Mfl072) or Mfl145 or Mfl241 or Mfl379","genes":[{"name":"Mfl056","notes":{"EC_number":"{&apos;COFACTOR&apos;: &apos;1.5.3.10&apos;}","Sequence":"MKEFRLHIFHTCEVNFYLMPFCLLLNKFLTLIIIMIIIYLVKEKSTLKTIKTKMVYSETTEIKKSKFICTAFQVNSKEELEQFLKDFSLKDARHNCYAYKIGTKNVFGGYSDDGEPKGTAGKPIFNVIEKNNLTNICVLVTRYFGGIKLGAGPLTRAYTSSAANIIKIVELEEIKEINSLSITFKINNIKDIELFLSKNNIEIMNKTFNESLCIFELNTFEETLLEIKHLLN"},"annotation":{"kegg.genes":"mfl:Mfl056","ncbigene":"2897969","ncbigi":"GI:50364871","ncbiprotein":"YP_053296.1","refseq":"YP_053296.1","sbo":"SBO:0000243","uniprot":"Q6F261"},"bigg_id":"Mfl056"},{"name":"pepA","notes":{"EC_number":"{&apos;PATRIC&apos;: &apos;3.4.11.1&apos;, &apos;COFACTOR&apos;: &apos;3.4.11.1&apos;}","Sequence":"MIQINETKNTIKIVGVKDNSKNTFIKNKVGVPTLISEDKTIYIVFKKDEETFTEQIKKGIEATISNFDFDVDIDIDSFENVCDGISKEEIIKTVYETISFSTHKGLSIEKVEKETKYNLIFTGKHQELINQLTIVCEYINYARDLQDTPPNIGTSEYYADKLVSDAKDIKGLKVTILGRKEATKLNMGLFLGVNAGSAHEPRIVVMEYCGDSSKPKTGLVGKGICFDSGGYNLKPSNYMEGMKFDMSGAAVVLSATMALAKAKAKANIVAVGMFTDNKIGQNATLPDSVIESMSGKKVLIFDTDAEGRLVLADGISYVVKEKQVDQIIDASTLTGTVLFALGHNATGAFSHSDKMINELNEASQKSGERFWRLPIFKEHLKQVKKDAAPLADLTNACRVRYEDCSYAAAFLNEFAENKPFLHLDIAGTADKENKGQGVLVKTLFEMLK"},"annotation":{"kegg.genes":"mfl:Mfl070","ncbigene":"2897677","ncbigi":"GI:50364885","ncbiprotein":"YP_053310.1","refseq":"YP_053310.1","sbo":"SBO:0000243","uniprot":"Q6F247"},"bigg_id":"Mfl070"},{"name":"pepA","notes":{"EC_number":"{&apos;PATRIC&apos;: &apos;3.4.11.1&apos;, &apos;COFACTOR&apos;: &apos;3.4.11.1&apos;}","Sequence":"MITLNKKNHDIKLVAVADNKANEFIKDSAGAVTFISEDKTIYLVIKQKGCRVKQIKAGLKSALSTYTKNLNIDLDSIINQLGEENKDLVFNTVYETISFLSHDVVSFKKESKPSKIEFNIETKNDFSELEAAAAIKTEFINYARDLQDTPPNIGTSEYYAEKVSKDAANIEGLKVTVLGRKEAEKFGMGLFLGVNAGSAHEPRIVVMEYCGDSSKPKTGLVGKGICFDSGGYNLKPSASMLGMKFDMSGAAIMLSATMALAKAKAKANVVAVAMFTDNKIGQNATLPESVLTSMNGLTVEINNTDAEGRLVLADGMTYAIREKGVEQIIEASTLTGALVVALGSSAIGVFTHQDELWNTFEKASLKTRERMWRLPIFEEHLERVKSGAVLGDLSNAVKGYEGSSTAAAFLNEFAEEKPFIHFDIAGTADIDGRGQGVLVKTLFEVLK"},"annotation":{"kegg.genes":"mfl:Mfl071","ncbigene":"2898032","ncbigi":"GI:50364886","ncbiprotein":"YP_053311.1","refseq":"YP_053311.1","sbo":"SBO:0000243","uniprot":"Q6F246"},"bigg_id":"Mfl071"},{"name":"pepA","notes":{"EC_number":"{&apos;PATRIC&apos;: &apos;3.4.11.1&apos;, &apos;COFACTOR&apos;: &apos;3.4.11.1&apos;}","Sequence":"MITINTNKLEYKLIAVPNNETNINILDKPSCVTFISESKTFYLVIKKDSMSYLRQLKLGLASFIQMCKGDTNIDFNSFVKVIPNVNKEIIFNVICDVILFETHKFITYKKDVKTNDYLFNIDQSEDFSDLLDENILKNKYVNYARDLQDFPPNIGTSDFYGEKLLKDSSKIEGLKVSVLKNKELKELDMNLVLAVNQGSNHDANVVVMEFNNNPGGKKIALVGKGICFDTGGYDLKPSAFIEGMKFDMTGAAIVMSIAMALAEAKAKINLVAVGLFTDNKIGQKAVLPESIIKSKNGLTVEISNTDAEGRLVLADGITYAIREKNADVIYDIATLTGATAMALGESASGVFTEFDEMWKKLNEASNYTTERFWRLPIFAEHKEQVKNDSVLADLTNSCKKGPGGSTAAAFLTFFAEDKEFLHIDCSRVVRVGLKGQGYIVKTMFELLKK"},"annotation":{"kegg.genes":"mfl:Mfl072","ncbigene":"2897875","ncbigi":"GI:50364887","ncbiprotein":"YP_053312.1","refseq":"YP_053312.1","sbo":"SBO:0000243","uniprot":"Q6F245"},"bigg_id":"Mfl072"},{"name":"map","notes":{"EC_number":"{&apos;PATRIC&apos;: &apos;3.4.11.18&apos;, &apos;DETECT&apos;: &apos;3.4.11.18&apos;, &apos;COFACTOR&apos;: &apos;3.4.11.18&apos;}","Sequence":"MAVTIKSPQEIEKMRVAGQVLAEAIDMLKSMIKVGVNCLDLDKEFEKFITEKGCKSNFKNYHGYPKTICISINEQLVHGIPQDRILEEGDLVSVDTGCVFEGYHADSAFSMIVGIAKDTKHDILLKVTEECLDLAIEALAPGVRIGTIGSIIQNHAESFGFGVPRDYTGHGIGTEMHEDPFIPNYGKKDTGMRLQAGMVICIEPMIQMGTFKTKLAADNWTVLSADKSMTAHFEHTILITDSGYEVLTKSKR"},"annotation":{"kegg.genes":"mfl:Mfl145","ncbigene":"2897936","ncbigi":"GI:50364960","ncbiprotein":"YP_053385.1","refseq":"YP_053385.1","sbo":"SBO:0000243","uniprot":"Q6F1X2"},"bigg_id":"Mfl145"},{"name":"Mfl241","notes":{"EC_number":"{&apos;COFACTOR&apos;: &apos;3.4.24.71&apos;}","Sequence":"MTKIRPQDNFYDSVNKEWIDNNELPDGYASWGSFEMLQKKSTDDIKAIINELVNATKLDRDSKMIANLRSNYLNDKARNKQGIKPIQPILNKISALTDKKELTSLFVDLFQEWGISFFHSKGVDSDFKDSNLRALMIDSMGLGMSDRDFYEETHPRHEEIKNAYKNYIENLVKLSGVRLNTKDIFNLIYSFEEKISKSMFKQEELREPENIYNVVTIKELNDICPIVDWTEYLNKTGYDKASKIILTEPKYFEKLNQMIEEISLDDLKDIMSYKVTSSYSRMLTIDLYENSFKYGSVFSGVKKMKPIEDRVVEFVDGTLGELISKEYVKRHFSEDAKKDVLKMVNDLLKVYENRINTLDWMSDETKTKAIEKLNSFTIKIGYPDKWEDLSDVEILSYEEGGSLFDNMQSLAKHYIKKELKEINLPVDKTKWYMDAQTVNAYYNPTSNEICFPAGILQKPFYDVNQSHAANLGGIGAVIGHEVSHGFDDEGSKFDKDGNFENWWTETDNEQYKLRTQRVVDQYNEYQINGSNVNGKLTLGENIGDLSGVAAALDICKAQSPNDLKDFFTNYALVWRRKATDEQKNTRLLVDPHSPEEFRCNGVLVNINEFHEVYETKPGDGMYKPEEERTKVW"},"annotation":{"kegg.genes":"mfl:Mfl241","ncbigene":"2897776","ncbigi":"GI:50365057","ncbiprotein":"YP_053482.1","refseq":"YP_053482.1","sbo":"SBO:0000243","uniprot":"Q6F1M5"},"bigg_id":"Mfl241"},{"name":"pepX or pepP","notes":{"EC_number":"{&apos;COFACTOR&apos;: &apos;3.4.-.-&apos;}","Sequence":"MKKQEIVNKLLESNSAEAILFYSPENRYWFSRFKSSLGYLLITKTKSYLLVDGRYITAARNSNNIPKDIEIREFSNNLFVQMKEILKEHNVKKLGFESDWVHYAEFEKYASIFTEQTLVPINCSEIRIVKDEWEIEQLQKACDITNEVFEAILEYVKPGMTEKELQRFVDNEFLVKGAEKISFDTIIASGVNGSMPHAVPTDKKIEIGDLVTIDMGCYYNGYCSDQTRTIAIGEIDAKLEDIYNAVYEAQSLGISLVSEGVNAGEIHKQVYDFIEKRGYGGYFTHGLGHGYGVEIHEEPYASAAGNTILKENMTLTIEPGIYIPGLGGVRIEDDILVLKDGYRMLTSATRELVKLKF"},"annotation":{"kegg.genes":"mfl:Mfl379","ncbigene":"2898094","ncbigi":"GI:50365197","ncbiprotein":"YP_053622.1","refseq":"YP_053622.1","sbo":"SBO:0000243","uniprot":"Q6F185"},"bigg_id":"Mfl379"}],"metabolites":[{"bigg_id":"ala_L_gln__L_c","coefficient":-1},{"bigg_id":"h2o_c","coefficient":-1},{"bigg_id":"ala__L_c","coefficient":1},{"bigg_id":"gln__L_c","coefficient":1}],"segments":{"4065":{"from_node_id":"2079671","to_node_id":"2079672","b1":null,"b2":null},"4066":{"from_node_id":"2079673","to_node_id":"2079672","b1":null,"b2":null},"4067":{"from_node_id":"2079671","to_node_id":"2079674","b1":{"x":3415.3311056073453,"y":6293.012358383191},"b2":{"x":3423.8691097984297,"y":6402.804613500304}},"4068":{"from_node_id":"2079671","to_node_id":"2079675","b1":{"x":3417.764669313754,"y":6258.094382561739},"b2":{"x":3453.099422882384,"y":6255.490368583298}},"4069":{"from_node_id":"2079673","to_node_id":"2079676","b1":{"x":3414.930144913747,"y":6108.138695226317},"b2":{"x":3452.551537541962,"y":6098.911005044914}},"4070":{"from_node_id":"2079673","to_node_id":"2079658","b1":{"x":3414.6622463220006,"y":6112.129713936437},"b2":{"x":3285.666567447818,"y":6033.328730956767}}}},"2076492":{"name":"Dipeptide transport via ABC system (ala-gln)","bigg_id":"DIPEPabc2","reversibility":false,"label_x":3436.248686595861,"label_y":6646.028964714483,"gene_reaction_rule":"Mfl094 and Mfl095 and Mfl096 and Mfl097 and Mfl098","genes":[{"name":"dppB or oppB","notes":{"EC_number":"{}","Sequence":"MIKSKNKSTLKNFNLDVLDLDLNEELIYAQPTFWRTVSYRFDELKEEASKYFRRHPLIGYSFKRIVYGLLTLIVSIAIVFFLVNFVTPDSSYLPDVSELGKMGIGTSGPKYDAFLQTRLELFGVSGNAIERLLRYFKNIIPFIPKHILVGQSVIFPNASELSNSQIIINTVLFTGGQVDGLLKSGSKELIDAITISASYKTVWIYLGVVKSSSMGMPGSTEVTSLFASAIPYSFGIGSVAVLFSYLIGIPLGIEAAKRKGKATDGAINGTATFLLAVPSLVIVIAIYLISILVFGHSSIFSSGSFWTRFWPVVALVILMAPTTIILTRRYVVDEMTADYTKFAYAKGLGESKVFYVHIFRNAGVRILRELPLDLAFTLFGASILTETQWNIPGMSQLIINGVNNRDSFVILGFITFASLVKIAATLVSDLFMVLMDPRVKLSGR"},"annotation":{"kegg.genes":"mfl:Mfl094","ncbigene":"2897787","ncbigi":"GI:50364909","ncbiprotein":"YP_053334.1","refseq":"YP_053334.1","sbo":"SBO:0000243","uniprot":"Q6F223"},"bigg_id":"Mfl094"},{"name":"amiD or oppC or dppC","notes":{"EC_number":"{}","Sequence":"MINIDKEKFERENKVNFEEIDEKMFEVVEEQTSESERLNSKPYSYWKSVGKLLVTSPTFMISILVLITVLLLAFIVPEVMNYKNTSSTIGDPALPSWDHIFGIGMNGEDLFARVWAGTRTTLLFAFLIAAIQVAVGVILGSIWGYFRKSDLIFIQVASIITIVPQFILLLLMVFLFNSKGYWVIVFAISLQAWVGIAQMVRVQIMLVKNTDYNTASISLGSSSYRIINKNIMPKILPVIVQTAAFAIPTAISIEASLAYLAFDFIPAGQTSLGQILNQVMNETKWQIYPNLLIAPMAVIMIVSVVFFLAARVFADSLDPKNHR"},"annotation":{"kegg.genes":"mfl:Mfl095","ncbigene":"2898231","ncbigi":"GI:50364910","ncbiprotein":"YP_053335.1","refseq":"YP_053335.1","sbo":"SBO:0000243","uniprot":"Q6F222"},"bigg_id":"Mfl095"},{"name":"dppD or oppD","notes":{"EC_number":"{}","Sequence":"MATNKDKIISLQDVVVKFNVRGRMLTAIRNVSFDIYDGETVAIVGESGSGKSVLTKTLTNMLESNGYISNGTIMYFPTEESKNNSETAVKEDVNLVNYHKGSLTSDTRRKIKKSNYKTINNAKIRLEALNARLGVKGVDTDDILAKIKQESEIIHDAYYELSTFSRLRKRTVLRLTPTMKEISSKKRNLSLIKGRQILAGLRILAEQEFLTEFELNLKHVLEKLKNGETVEEHEVNTLLAAWKFQTTPAWLNKREAIKKLKQVRGGTIATIFQDPMTSLNPLLSVGFQISEAIRLHNKVSRHAAKQQAIELMNKVGIPNAEKRYHDIPGKYSGGMRQRIVIAIALACKPKVLICDEPTTALDVTIQAQILELIKELKKEFNLTVIFITHDLGVVANVADRVAVLYAGQIIEYGTVKDIFFDARHPYTWALLSSLPQLGTKGEELFAITGTPPSLFNKIKGDAFAPRNKFALAIDFEYNPPMFEISKTHGARTWLLDPRAPKVEKPKMLENLKEAVSEAKVGE"},"annotation":{"kegg.genes":"mfl:Mfl096","ncbigene":"2898229","ncbigi":"GI:50364911","ncbiprotein":"YP_053336.1","refseq":"YP_053336.1","sbo":"SBO:0000243","uniprot":"Q6F221"},"bigg_id":"Mfl096"},{"name":"dppF","notes":{"EC_number":"{}","Sequence":"MAKESIIKVRDLLIEYGHGKNKVSAVKEVSFDIYKGETFGLVGESGSGKSTIGKALMGIEPINDGTIYYQDTLAFGKAPNLIKMNEKMEHHIKVMKLNQTAITKALEIYSEEYKRVYFKYIEGKYYDLKSKETVEYSDNKIRKIEEGLDLKDHKLVSKSKDPKLKLVEDAVREIIKRILKLYKLQDKSLAFLKMLKEDGIINPELLKKVNELHSKTNKLTVKIRKSESKMYLTIQEIEKVRNDVRKGKYKSVKRFFFDLGKLLEVLIAEHKLVSPMISDLKQAQKLSSAIVSTGSDKKQWLKWIDEKIATIDDKSKVAEFELIKDLMSIESIQKTLEKSPKYSLPTSSERHELKKQMQMIFQDPASSLNDRMPVEEIIAEGLDNFPELYKNEQAAQTYIDWFNSNNPDKVGKITLENIRYQKVKQFLILQLLTTVGMLPEHLSRYPHEFSGGQRQRIGIARALVMKPSFVVCDEPISALDVSIRAQVINLLAKFQLEFDLTYIFIAHDLSVVRFIANRIAVIYRGDIVELADADELFNNPLHPYTKSLLSAVPLPDPDLEKKKKSIKYKPEEQHFDYITDSPKWIEVQKGHFILANEREVSAIKSEKRKIKKIEKGA"},"annotation":{"kegg.genes":"mfl:Mfl097","ncbigene":"2897808","ncbigi":"GI:50364912","ncbiprotein":"YP_053337.1","refseq":"YP_053337.1","sbo":"SBO:0000243","uniprot":"Q6F220"},"bigg_id":"Mfl097"},{"name":"Mfl098","notes":{"EC_number":"{}","Sequence":"MKKLLSIIAAGTLVTTAGSTLVSCGMSTTKLMARKVNTKEYKGFMTAALNTWSPGSTMQNSDSIILENLYDGLLTPNAHGEIEGQMADWWGHNAKGTEYYFHLRDEEKTSEDGRKTGIPKWTAVRNGEIKSTQNVSTMDFYNAFRFTFNPNSSADGAAPTNGLFKNGTALEGILSTISEYDATVLGGANFSRTTAQGGEQNIGSEYISTRNFDIIVMLINLWTATPEGQTIINKLADAKLNPILDVNGNPTGKYDRTPEFDNLIAEMKKYQGETAFQKLISDSSQNGGMMAISLSSEGLGTAASSKGTYDTRTEQMYNIRYTLENASTSFFTSAAGYGSLKPLPDYAVSYSDNQNRSWYNFSKRYQPSLNEMWFSGAYYVQSYKASSNTILLKNPNYYQADRTYIEKLIFTLTRSQSVDSNRLWFEGGDASEVAISPNDASGWKKYVGDDYNSEEQKFAFEGTHATSTVPSQYTFTTFYNYGRLTNDGEDISKSSRALAQKSVRLYLNYFMQRTQYPAYVAGKLDNDKNTKESLAWDGGEGKNVKTRSSTLLRNTFTIPKLATNATESENGKVNGIPVEDYTIQNIGTDYNEMYGTKNTQLESSASSVEEETSTNASRLKTLEDNITVPYDKELLENFYNEQFGSLIDGNDAFYQNDLMALGMFLDSEGKVIDGLQTDLNNFANLAYTSIVDRSKNSKELDQNNEKAKAKILGDVVRKDLRSKQILTSDTDSISLEWLLNGALRLTLNPRVEYLVDQFNATVGGSSPITLKTKTSNDVSDYLNLSKIGDFDIYVSGWGPDYTDPYNFLHTLIWGGEYGVYTNIGNVLESDSSAKTESVKDENPNEPNLKIKDSFKQYEKDYAEINQSITKYTGVVETAKGQGDFTERLKTLSKAETYALYDVALTTPLYNRTPMKTIQLSYLDPFTRSSFIAGSSNLRLFGVKMIESLWDKDAFLAAQTQFEKGSSNEVEEYKKLYVYDRNSDGEVIATPRNK"},"annotation":{"kegg.genes":"mfl:Mfl098","ncbigene":"2897786","ncbigi":"GI:50364913","ncbiprotein":"YP_053338.1","refseq":"YP_053338.1","sbo":"SBO:0000243","uniprot":"Q6F219"},"bigg_id":"Mfl098"}],"metabolites":[{"bigg_id":"h2o_c","coefficient":-1},{"bigg_id":"atp_c","coefficient":-1},{"bigg_id":"ala_L_gln__L_c","coefficient":1},{"bigg_id":"h_c","coefficient":1},{"bigg_id":"adp_c","coefficient":1},{"bigg_id":"ala_L_gln__L_e","coefficient":-1},{"bigg_id":"pi_c","coefficient":1}],"segments":{"4071":{"from_node_id":"2079677","to_node_id":"2079678","b1":null,"b2":null},"4072":{"from_node_id":"2079679","to_node_id":"2079678","b1":null,"b2":null},"4073":{"from_node_id":"2079677","to_node_id":"2079680","b1":{"x":3412.604065014814,"y":6669.647903283227},"b2":{"x":3443.1578905532197,"y":6683.309676172281}},"4074":{"from_node_id":"2079677","to_node_id":"2079681","b1":{"x":3412.604065014814,"y":6669.647903283227},"b2":{"x":3390.8623498839725,"y":6687.794468334751}},"4075":{"from_node_id":"2079679","to_node_id":"2079674","b1":{"x":3414.6403720371877,"y":6557.184181635026},"b2":{"x":3418.7315709194477,"y":6516.270252788157}},"4076":{"from_node_id":"2079679","to_node_id":"2079682","b1":{"x":3417.0749488019073,"y":6557.7371745832415},"b2":{"x":3438.8166639327533,"y":6539.590609531714}},"4077":{"from_node_id":"2079679","to_node_id":"2079683","b1":{"x":3418.2126441144073,"y":6552.0496745832415},"b2":{"x":3396.8501406702594,"y":6537.914028111556}},"4078":{"from_node_id":"2079677","to_node_id":"2079684","b1":{"x":3411.457098810783,"y":7069.592986075192},"b2":{"x":2703.971499843916,"y":7619.545438513489}},"4079":{"from_node_id":"2079679","to_node_id":"2079685","b1":{"x":3406.8376441144073,"y":6561.1492839582415},"b2":{"x":3354.883617407759,"y":6536.237446691394}}}},"2076494":{"name":"aminopeptidase","bigg_id":"AMPEP9","reversibility":true,"label_x":3100.7426260206053,"label_y":6192.221152734257,"gene_reaction_rule":"Mfl056 or (Mfl070 and Mfl071 and Mfl072) or Mfl145 or Mfl241 or Mfl379","genes":[{"name":"Mfl056","notes":{"EC_number":"{&apos;COFACTOR&apos;: &apos;1.5.3.10&apos;}","Sequence":"MKEFRLHIFHTCEVNFYLMPFCLLLNKFLTLIIIMIIIYLVKEKSTLKTIKTKMVYSETTEIKKSKFICTAFQVNSKEELEQFLKDFSLKDARHNCYAYKIGTKNVFGGYSDDGEPKGTAGKPIFNVIEKNNLTNICVLVTRYFGGIKLGAGPLTRAYTSSAANIIKIVELEEIKEINSLSITFKINNIKDIELFLSKNNIEIMNKTFNESLCIFELNTFEETLLEIKHLLN"},"annotation":{"kegg.genes":"mfl:Mfl056","ncbigene":"2897969","ncbigi":"GI:50364871","ncbiprotein":"YP_053296.1","refseq":"YP_053296.1","sbo":"SBO:0000243","uniprot":"Q6F261"},"bigg_id":"Mfl056"},{"name":"pepA","notes":{"EC_number":"{&apos;PATRIC&apos;: &apos;3.4.11.1&apos;, &apos;COFACTOR&apos;: &apos;3.4.11.1&apos;}","Sequence":"MIQINETKNTIKIVGVKDNSKNTFIKNKVGVPTLISEDKTIYIVFKKDEETFTEQIKKGIEATISNFDFDVDIDIDSFENVCDGISKEEIIKTVYETISFSTHKGLSIEKVEKETKYNLIFTGKHQELINQLTIVCEYINYARDLQDTPPNIGTSEYYADKLVSDAKDIKGLKVTILGRKEATKLNMGLFLGVNAGSAHEPRIVVMEYCGDSSKPKTGLVGKGICFDSGGYNLKPSNYMEGMKFDMSGAAVVLSATMALAKAKAKANIVAVGMFTDNKIGQNATLPDSVIESMSGKKVLIFDTDAEGRLVLADGISYVVKEKQVDQIIDASTLTGTVLFALGHNATGAFSHSDKMINELNEASQKSGERFWRLPIFKEHLKQVKKDAAPLADLTNACRVRYEDCSYAAAFLNEFAENKPFLHLDIAGTADKENKGQGVLVKTLFEMLK"},"annotation":{"kegg.genes":"mfl:Mfl070","ncbigene":"2897677","ncbigi":"GI:50364885","ncbiprotein":"YP_053310.1","refseq":"YP_053310.1","sbo":"SBO:0000243","uniprot":"Q6F247"},"bigg_id":"Mfl070"},{"name":"pepA","notes":{"EC_number":"{&apos;PATRIC&apos;: &apos;3.4.11.1&apos;, &apos;COFACTOR&apos;: &apos;3.4.11.1&apos;}","Sequence":"MITLNKKNHDIKLVAVADNKANEFIKDSAGAVTFISEDKTIYLVIKQKGCRVKQIKAGLKSALSTYTKNLNIDLDSIINQLGEENKDLVFNTVYETISFLSHDVVSFKKESKPSKIEFNIETKNDFSELEAAAAIKTEFINYARDLQDTPPNIGTSEYYAEKVSKDAANIEGLKVTVLGRKEAEKFGMGLFLGVNAGSAHEPRIVVMEYCGDSSKPKTGLVGKGICFDSGGYNLKPSASMLGMKFDMSGAAIMLSATMALAKAKAKANVVAVAMFTDNKIGQNATLPESVLTSMNGLTVEINNTDAEGRLVLADGMTYAIREKGVEQIIEASTLTGALVVALGSSAIGVFTHQDELWNTFEKASLKTRERMWRLPIFEEHLERVKSGAVLGDLSNAVKGYEGSSTAAAFLNEFAEEKPFIHFDIAGTADIDGRGQGVLVKTLFEVLK"},"annotation":{"kegg.genes":"mfl:Mfl071","ncbigene":"2898032","ncbigi":"GI:50364886","ncbiprotein":"YP_053311.1","refseq":"YP_053311.1","sbo":"SBO:0000243","uniprot":"Q6F246"},"bigg_id":"Mfl071"},{"name":"pepA","notes":{"EC_number":"{&apos;PATRIC&apos;: &apos;3.4.11.1&apos;, &apos;COFACTOR&apos;: &apos;3.4.11.1&apos;}","Sequence":"MITINTNKLEYKLIAVPNNETNINILDKPSCVTFISESKTFYLVIKKDSMSYLRQLKLGLASFIQMCKGDTNIDFNSFVKVIPNVNKEIIFNVICDVILFETHKFITYKKDVKTNDYLFNIDQSEDFSDLLDENILKNKYVNYARDLQDFPPNIGTSDFYGEKLLKDSSKIEGLKVSVLKNKELKELDMNLVLAVNQGSNHDANVVVMEFNNNPGGKKIALVGKGICFDTGGYDLKPSAFIEGMKFDMTGAAIVMSIAMALAEAKAKINLVAVGLFTDNKIGQKAVLPESIIKSKNGLTVEISNTDAEGRLVLADGITYAIREKNADVIYDIATLTGATAMALGESASGVFTEFDEMWKKLNEASNYTTERFWRLPIFAEHKEQVKNDSVLADLTNSCKKGPGGSTAAAFLTFFAEDKEFLHIDCSRVVRVGLKGQGYIVKTMFELLKK"},"annotation":{"kegg.genes":"mfl:Mfl072","ncbigene":"2897875","ncbigi":"GI:50364887","ncbiprotein":"YP_053312.1","refseq":"YP_053312.1","sbo":"SBO:0000243","uniprot":"Q6F245"},"bigg_id":"Mfl072"},{"name":"map","notes":{"EC_number":"{&apos;PATRIC&apos;: &apos;3.4.11.18&apos;, &apos;DETECT&apos;: &apos;3.4.11.18&apos;, &apos;COFACTOR&apos;: &apos;3.4.11.18&apos;}","Sequence":"MAVTIKSPQEIEKMRVAGQVLAEAIDMLKSMIKVGVNCLDLDKEFEKFITEKGCKSNFKNYHGYPKTICISINEQLVHGIPQDRILEEGDLVSVDTGCVFEGYHADSAFSMIVGIAKDTKHDILLKVTEECLDLAIEALAPGVRIGTIGSIIQNHAESFGFGVPRDYTGHGIGTEMHEDPFIPNYGKKDTGMRLQAGMVICIEPMIQMGTFKTKLAADNWTVLSADKSMTAHFEHTILITDSGYEVLTKSKR"},"annotation":{"kegg.genes":"mfl:Mfl145","ncbigene":"2897936","ncbigi":"GI:50364960","ncbiprotein":"YP_053385.1","refseq":"YP_053385.1","sbo":"SBO:0000243","uniprot":"Q6F1X2"},"bigg_id":"Mfl145"},{"name":"Mfl241","notes":{"EC_number":"{&apos;COFACTOR&apos;: &apos;3.4.24.71&apos;}","Sequence":"MTKIRPQDNFYDSVNKEWIDNNELPDGYASWGSFEMLQKKSTDDIKAIINELVNATKLDRDSKMIANLRSNYLNDKARNKQGIKPIQPILNKISALTDKKELTSLFVDLFQEWGISFFHSKGVDSDFKDSNLRALMIDSMGLGMSDRDFYEETHPRHEEIKNAYKNYIENLVKLSGVRLNTKDIFNLIYSFEEKISKSMFKQEELREPENIYNVVTIKELNDICPIVDWTEYLNKTGYDKASKIILTEPKYFEKLNQMIEEISLDDLKDIMSYKVTSSYSRMLTIDLYENSFKYGSVFSGVKKMKPIEDRVVEFVDGTLGELISKEYVKRHFSEDAKKDVLKMVNDLLKVYENRINTLDWMSDETKTKAIEKLNSFTIKIGYPDKWEDLSDVEILSYEEGGSLFDNMQSLAKHYIKKELKEINLPVDKTKWYMDAQTVNAYYNPTSNEICFPAGILQKPFYDVNQSHAANLGGIGAVIGHEVSHGFDDEGSKFDKDGNFENWWTETDNEQYKLRTQRVVDQYNEYQINGSNVNGKLTLGENIGDLSGVAAALDICKAQSPNDLKDFFTNYALVWRRKATDEQKNTRLLVDPHSPEEFRCNGVLVNINEFHEVYETKPGDGMYKPEEERTKVW"},"annotation":{"kegg.genes":"mfl:Mfl241","ncbigene":"2897776","ncbigi":"GI:50365057","ncbiprotein":"YP_053482.1","refseq":"YP_053482.1","sbo":"SBO:0000243","uniprot":"Q6F1M5"},"bigg_id":"Mfl241"},{"name":"pepX or pepP","notes":{"EC_number":"{&apos;COFACTOR&apos;: &apos;3.4.-.-&apos;}","Sequence":"MKKQEIVNKLLESNSAEAILFYSPENRYWFSRFKSSLGYLLITKTKSYLLVDGRYITAARNSNNIPKDIEIREFSNNLFVQMKEILKEHNVKKLGFESDWVHYAEFEKYASIFTEQTLVPINCSEIRIVKDEWEIEQLQKACDITNEVFEAILEYVKPGMTEKELQRFVDNEFLVKGAEKISFDTIIASGVNGSMPHAVPTDKKIEIGDLVTIDMGCYYNGYCSDQTRTIAIGEIDAKLEDIYNAVYEAQSLGISLVSEGVNAGEIHKQVYDFIEKRGYGGYFTHGLGHGYGVEIHEEPYASAAGNTILKENMTLTIEPGIYIPGLGGVRIEDDILVLKDGYRMLTSATRELVKLKF"},"annotation":{"kegg.genes":"mfl:Mfl379","ncbigene":"2898094","ncbigi":"GI:50365197","ncbiprotein":"YP_053622.1","refseq":"YP_053622.1","sbo":"SBO:0000243","uniprot":"Q6F185"},"bigg_id":"Mfl379"}],"metabolites":[{"bigg_id":"h2o_c","coefficient":-1},{"bigg_id":"gly_c","coefficient":1},{"bigg_id":"gly_gln__L_c","coefficient":-1},{"bigg_id":"gln__L_c","coefficient":1}],"segments":{"4083":{"from_node_id":"2079689","to_node_id":"2079690","b1":null,"b2":null},"4084":{"from_node_id":"2079691","to_node_id":"2079690","b1":null,"b2":null},"4085":{"from_node_id":"2079689","to_node_id":"2079692","b1":{"x":3069.489624471961,"y":6226.795587104942},"b2":{"x":3031.240892932079,"y":6238.0839562528545}},"4086":{"from_node_id":"2079691","to_node_id":"2079693","b1":{"x":3074.2710181942525,"y":6114.8976949260805},"b2":{"x":3054.827162426215,"y":6100.2480515490215}},"4087":{"from_node_id":"2079689","to_node_id":"2079694","b1":{"x":3066.900622908476,"y":6281.116128344091},"b2":{"x":3072.484806545711,"y":6314.175392215125}},"4088":{"from_node_id":"2079691","to_node_id":"2079658","b1":{"x":3074.1002541327425,"y":6118.894048218183},"b2":{"x":3191.256655338443,"y":6028.778926269267}}}},"2076495":{"name":"Dipeptide transport via ABC system (gly-gln)","bigg_id":"DIPEPabc9","reversibility":false,"label_x":3090.0490580185246,"label_y":6655.802501039044,"gene_reaction_rule":"Mfl094 and Mfl095 and Mfl096 and Mfl097 and Mfl098","genes":[{"name":"dppB or oppB","notes":{"EC_number":"{}","Sequence":"MIKSKNKSTLKNFNLDVLDLDLNEELIYAQPTFWRTVSYRFDELKEEASKYFRRHPLIGYSFKRIVYGLLTLIVSIAIVFFLVNFVTPDSSYLPDVSELGKMGIGTSGPKYDAFLQTRLELFGVSGNAIERLLRYFKNIIPFIPKHILVGQSVIFPNASELSNSQIIINTVLFTGGQVDGLLKSGSKELIDAITISASYKTVWIYLGVVKSSSMGMPGSTEVTSLFASAIPYSFGIGSVAVLFSYLIGIPLGIEAAKRKGKATDGAINGTATFLLAVPSLVIVIAIYLISILVFGHSSIFSSGSFWTRFWPVVALVILMAPTTIILTRRYVVDEMTADYTKFAYAKGLGESKVFYVHIFRNAGVRILRELPLDLAFTLFGASILTETQWNIPGMSQLIINGVNNRDSFVILGFITFASLVKIAATLVSDLFMVLMDPRVKLSGR"},"annotation":{"kegg.genes":"mfl:Mfl094","ncbigene":"2897787","ncbigi":"GI:50364909","ncbiprotein":"YP_053334.1","refseq":"YP_053334.1","sbo":"SBO:0000243","uniprot":"Q6F223"},"bigg_id":"Mfl094"},{"name":"amiD or oppC or dppC","notes":{"EC_number":"{}","Sequence":"MINIDKEKFERENKVNFEEIDEKMFEVVEEQTSESERLNSKPYSYWKSVGKLLVTSPTFMISILVLITVLLLAFIVPEVMNYKNTSSTIGDPALPSWDHIFGIGMNGEDLFARVWAGTRTTLLFAFLIAAIQVAVGVILGSIWGYFRKSDLIFIQVASIITIVPQFILLLLMVFLFNSKGYWVIVFAISLQAWVGIAQMVRVQIMLVKNTDYNTASISLGSSSYRIINKNIMPKILPVIVQTAAFAIPTAISIEASLAYLAFDFIPAGQTSLGQILNQVMNETKWQIYPNLLIAPMAVIMIVSVVFFLAARVFADSLDPKNHR"},"annotation":{"kegg.genes":"mfl:Mfl095","ncbigene":"2898231","ncbigi":"GI:50364910","ncbiprotein":"YP_053335.1","refseq":"YP_053335.1","sbo":"SBO:0000243","uniprot":"Q6F222"},"bigg_id":"Mfl095"},{"name":"dppD or oppD","notes":{"EC_number":"{}","Sequence":"MATNKDKIISLQDVVVKFNVRGRMLTAIRNVSFDIYDGETVAIVGESGSGKSVLTKTLTNMLESNGYISNGTIMYFPTEESKNNSETAVKEDVNLVNYHKGSLTSDTRRKIKKSNYKTINNAKIRLEALNARLGVKGVDTDDILAKIKQESEIIHDAYYELSTFSRLRKRTVLRLTPTMKEISSKKRNLSLIKGRQILAGLRILAEQEFLTEFELNLKHVLEKLKNGETVEEHEVNTLLAAWKFQTTPAWLNKREAIKKLKQVRGGTIATIFQDPMTSLNPLLSVGFQISEAIRLHNKVSRHAAKQQAIELMNKVGIPNAEKRYHDIPGKYSGGMRQRIVIAIALACKPKVLICDEPTTALDVTIQAQILELIKELKKEFNLTVIFITHDLGVVANVADRVAVLYAGQIIEYGTVKDIFFDARHPYTWALLSSLPQLGTKGEELFAITGTPPSLFNKIKGDAFAPRNKFALAIDFEYNPPMFEISKTHGARTWLLDPRAPKVEKPKMLENLKEAVSEAKVGE"},"annotation":{"kegg.genes":"mfl:Mfl096","ncbigene":"2898229","ncbigi":"GI:50364911","ncbiprotein":"YP_053336.1","refseq":"YP_053336.1","sbo":"SBO:0000243","uniprot":"Q6F221"},"bigg_id":"Mfl096"},{"name":"dppF","notes":{"EC_number":"{}","Sequence":"MAKESIIKVRDLLIEYGHGKNKVSAVKEVSFDIYKGETFGLVGESGSGKSTIGKALMGIEPINDGTIYYQDTLAFGKAPNLIKMNEKMEHHIKVMKLNQTAITKALEIYSEEYKRVYFKYIEGKYYDLKSKETVEYSDNKIRKIEEGLDLKDHKLVSKSKDPKLKLVEDAVREIIKRILKLYKLQDKSLAFLKMLKEDGIINPELLKKVNELHSKTNKLTVKIRKSESKMYLTIQEIEKVRNDVRKGKYKSVKRFFFDLGKLLEVLIAEHKLVSPMISDLKQAQKLSSAIVSTGSDKKQWLKWIDEKIATIDDKSKVAEFELIKDLMSIESIQKTLEKSPKYSLPTSSERHELKKQMQMIFQDPASSLNDRMPVEEIIAEGLDNFPELYKNEQAAQTYIDWFNSNNPDKVGKITLENIRYQKVKQFLILQLLTTVGMLPEHLSRYPHEFSGGQRQRIGIARALVMKPSFVVCDEPISALDVSIRAQVINLLAKFQLEFDLTYIFIAHDLSVVRFIANRIAVIYRGDIVELADADELFNNPLHPYTKSLLSAVPLPDPDLEKKKKSIKYKPEEQHFDYITDSPKWIEVQKGHFILANEREVSAIKSEKRKIKKIEKGA"},"annotation":{"kegg.genes":"mfl:Mfl097","ncbigene":"2897808","ncbigi":"GI:50364912","ncbiprotein":"YP_053337.1","refseq":"YP_053337.1","sbo":"SBO:0000243","uniprot":"Q6F220"},"bigg_id":"Mfl097"},{"name":"Mfl098","notes":{"EC_number":"{}","Sequence":"MKKLLSIIAAGTLVTTAGSTLVSCGMSTTKLMARKVNTKEYKGFMTAALNTWSPGSTMQNSDSIILENLYDGLLTPNAHGEIEGQMADWWGHNAKGTEYYFHLRDEEKTSEDGRKTGIPKWTAVRNGEIKSTQNVSTMDFYNAFRFTFNPNSSADGAAPTNGLFKNGTALEGILSTISEYDATVLGGANFSRTTAQGGEQNIGSEYISTRNFDIIVMLINLWTATPEGQTIINKLADAKLNPILDVNGNPTGKYDRTPEFDNLIAEMKKYQGETAFQKLISDSSQNGGMMAISLSSEGLGTAASSKGTYDTRTEQMYNIRYTLENASTSFFTSAAGYGSLKPLPDYAVSYSDNQNRSWYNFSKRYQPSLNEMWFSGAYYVQSYKASSNTILLKNPNYYQADRTYIEKLIFTLTRSQSVDSNRLWFEGGDASEVAISPNDASGWKKYVGDDYNSEEQKFAFEGTHATSTVPSQYTFTTFYNYGRLTNDGEDISKSSRALAQKSVRLYLNYFMQRTQYPAYVAGKLDNDKNTKESLAWDGGEGKNVKTRSSTLLRNTFTIPKLATNATESENGKVNGIPVEDYTIQNIGTDYNEMYGTKNTQLESSASSVEEETSTNASRLKTLEDNITVPYDKELLENFYNEQFGSLIDGNDAFYQNDLMALGMFLDSEGKVIDGLQTDLNNFANLAYTSIVDRSKNSKELDQNNEKAKAKILGDVVRKDLRSKQILTSDTDSISLEWLLNGALRLTLNPRVEYLVDQFNATVGGSSPITLKTKTSNDVSDYLNLSKIGDFDIYVSGWGPDYTDPYNFLHTLIWGGEYGVYTNIGNVLESDSSAKTESVKDENPNEPNLKIKDSFKQYEKDYAEINQSITKYTGVVETAKGQGDFTERLKTLSKAETYALYDVALTTPLYNRTPMKTIQLSYLDPFTRSSFIAGSSNLRLFGVKMIESLWDKDAFLAAQTQFEKGSSNEVEEYKKLYVYDRNSDGEVIATPRNK"},"annotation":{"kegg.genes":"mfl:Mfl098","ncbigene":"2897786","ncbigi":"GI:50364913","ncbiprotein":"YP_053338.1","refseq":"YP_053338.1","sbo":"SBO:0000243","uniprot":"Q6F219"},"bigg_id":"Mfl098"}],"metabolites":[{"bigg_id":"h2o_c","coefficient":-1},{"bigg_id":"adp_c","coefficient":1},{"bigg_id":"atp_c","coefficient":-1},{"bigg_id":"gly_gln__L_e","coefficient":-1},{"bigg_id":"h_c","coefficient":1},{"bigg_id":"gly_gln__L_c","coefficient":1},{"bigg_id":"pi_c","coefficient":1}],"segments":{"4089":{"from_node_id":"2079695","to_node_id":"2079696","b1":null,"b2":null},"4090":{"from_node_id":"2079697","to_node_id":"2079696","b1":null,"b2":null},"4091":{"from_node_id":"2079695","to_node_id":"2079698","b1":{"x":3063.298651253073,"y":6672.039788774937},"b2":{"x":3083.7765865461083,"y":6691.601336927731}},"4092":{"from_node_id":"2079697","to_node_id":"2079699","b1":{"x":3066.3307147839814,"y":6560.080838303149},"b2":{"x":3087.837385917863,"y":6541.656313974444}},"4093":{"from_node_id":"2079695","to_node_id":"2079700","b1":{"x":3063.298651253073,"y":6672.039788774937},"b2":{"x":3042.126249914144,"y":6694.291785042064}},"4094":{"from_node_id":"2079695","to_node_id":"2079701","b1":{"x":3070.231646267572,"y":7266.349848579516},"b2":{"x":2458.5537794673537,"y":8257.12187622042}},"4095":{"from_node_id":"2079697","to_node_id":"2079702","b1":{"x":3066.3307147839814,"y":6560.080838303149},"b2":{"x":3045.8527794909364,"y":6540.519290150352}},"4096":{"from_node_id":"2079697","to_node_id":"2079694","b1":{"x":3066.2224268007335,"y":6564.079372248566},"b2":{"x":3067.4542026101612,"y":6518.596048619403}},"4097":{"from_node_id":"2079697","to_node_id":"2079703","b1":{"x":3066.3307147839814,"y":6560.080838303149},"b2":{"x":3003.868173064015,"y":6539.382266326263}}}},"2076499":{"name":"aminopeptidase","bigg_id":"AMPEP3","reversibility":true,"label_x":375.6442742411266,"label_y":4824.0659424135565,"gene_reaction_rule":"Mfl056 or (Mfl070 and Mfl071 and Mfl072) or Mfl145 or Mfl241 or Mfl379","genes":[{"name":"Mfl056","notes":{"EC_number":"{&apos;COFACTOR&apos;: &apos;1.5.3.10&apos;}","Sequence":"MKEFRLHIFHTCEVNFYLMPFCLLLNKFLTLIIIMIIIYLVKEKSTLKTIKTKMVYSETTEIKKSKFICTAFQVNSKEELEQFLKDFSLKDARHNCYAYKIGTKNVFGGYSDDGEPKGTAGKPIFNVIEKNNLTNICVLVTRYFGGIKLGAGPLTRAYTSSAANIIKIVELEEIKEINSLSITFKINNIKDIELFLSKNNIEIMNKTFNESLCIFELNTFEETLLEIKHLLN"},"annotation":{"kegg.genes":"mfl:Mfl056","ncbigene":"2897969","ncbigi":"GI:50364871","ncbiprotein":"YP_053296.1","refseq":"YP_053296.1","sbo":"SBO:0000243","uniprot":"Q6F261"},"bigg_id":"Mfl056"},{"name":"pepA","notes":{"EC_number":"{&apos;PATRIC&apos;: &apos;3.4.11.1&apos;, &apos;COFACTOR&apos;: &apos;3.4.11.1&apos;}","Sequence":"MIQINETKNTIKIVGVKDNSKNTFIKNKVGVPTLISEDKTIYIVFKKDEETFTEQIKKGIEATISNFDFDVDIDIDSFENVCDGISKEEIIKTVYETISFSTHKGLSIEKVEKETKYNLIFTGKHQELINQLTIVCEYINYARDLQDTPPNIGTSEYYADKLVSDAKDIKGLKVTILGRKEATKLNMGLFLGVNAGSAHEPRIVVMEYCGDSSKPKTGLVGKGICFDSGGYNLKPSNYMEGMKFDMSGAAVVLSATMALAKAKAKANIVAVGMFTDNKIGQNATLPDSVIESMSGKKVLIFDTDAEGRLVLADGISYVVKEKQVDQIIDASTLTGTVLFALGHNATGAFSHSDKMINELNEASQKSGERFWRLPIFKEHLKQVKKDAAPLADLTNACRVRYEDCSYAAAFLNEFAENKPFLHLDIAGTADKENKGQGVLVKTLFEMLK"},"annotation":{"kegg.genes":"mfl:Mfl070","ncbigene":"2897677","ncbigi":"GI:50364885","ncbiprotein":"YP_053310.1","refseq":"YP_053310.1","sbo":"SBO:0000243","uniprot":"Q6F247"},"bigg_id":"Mfl070"},{"name":"pepA","notes":{"EC_number":"{&apos;PATRIC&apos;: &apos;3.4.11.1&apos;, &apos;COFACTOR&apos;: &apos;3.4.11.1&apos;}","Sequence":"MITLNKKNHDIKLVAVADNKANEFIKDSAGAVTFISEDKTIYLVIKQKGCRVKQIKAGLKSALSTYTKNLNIDLDSIINQLGEENKDLVFNTVYETISFLSHDVVSFKKESKPSKIEFNIETKNDFSELEAAAAIKTEFINYARDLQDTPPNIGTSEYYAEKVSKDAANIEGLKVTVLGRKEAEKFGMGLFLGVNAGSAHEPRIVVMEYCGDSSKPKTGLVGKGICFDSGGYNLKPSASMLGMKFDMSGAAIMLSATMALAKAKAKANVVAVAMFTDNKIGQNATLPESVLTSMNGLTVEINNTDAEGRLVLADGMTYAIREKGVEQIIEASTLTGALVVALGSSAIGVFTHQDELWNTFEKASLKTRERMWRLPIFEEHLERVKSGAVLGDLSNAVKGYEGSSTAAAFLNEFAEEKPFIHFDIAGTADIDGRGQGVLVKTLFEVLK"},"annotation":{"kegg.genes":"mfl:Mfl071","ncbigene":"2898032","ncbigi":"GI:50364886","ncbiprotein":"YP_053311.1","refseq":"YP_053311.1","sbo":"SBO:0000243","uniprot":"Q6F246"},"bigg_id":"Mfl071"},{"name":"pepA","notes":{"EC_number":"{&apos;PATRIC&apos;: &apos;3.4.11.1&apos;, &apos;COFACTOR&apos;: &apos;3.4.11.1&apos;}","Sequence":"MITINTNKLEYKLIAVPNNETNINILDKPSCVTFISESKTFYLVIKKDSMSYLRQLKLGLASFIQMCKGDTNIDFNSFVKVIPNVNKEIIFNVICDVILFETHKFITYKKDVKTNDYLFNIDQSEDFSDLLDENILKNKYVNYARDLQDFPPNIGTSDFYGEKLLKDSSKIEGLKVSVLKNKELKELDMNLVLAVNQGSNHDANVVVMEFNNNPGGKKIALVGKGICFDTGGYDLKPSAFIEGMKFDMTGAAIVMSIAMALAEAKAKINLVAVGLFTDNKIGQKAVLPESIIKSKNGLTVEISNTDAEGRLVLADGITYAIREKNADVIYDIATLTGATAMALGESASGVFTEFDEMWKKLNEASNYTTERFWRLPIFAEHKEQVKNDSVLADLTNSCKKGPGGSTAAAFLTFFAEDKEFLHIDCSRVVRVGLKGQGYIVKTMFELLKK"},"annotation":{"kegg.genes":"mfl:Mfl072","ncbigene":"2897875","ncbigi":"GI:50364887","ncbiprotein":"YP_053312.1","refseq":"YP_053312.1","sbo":"SBO:0000243","uniprot":"Q6F245"},"bigg_id":"Mfl072"},{"name":"map","notes":{"EC_number":"{&apos;PATRIC&apos;: &apos;3.4.11.18&apos;, &apos;DETECT&apos;: &apos;3.4.11.18&apos;, &apos;COFACTOR&apos;: &apos;3.4.11.18&apos;}","Sequence":"MAVTIKSPQEIEKMRVAGQVLAEAIDMLKSMIKVGVNCLDLDKEFEKFITEKGCKSNFKNYHGYPKTICISINEQLVHGIPQDRILEEGDLVSVDTGCVFEGYHADSAFSMIVGIAKDTKHDILLKVTEECLDLAIEALAPGVRIGTIGSIIQNHAESFGFGVPRDYTGHGIGTEMHEDPFIPNYGKKDTGMRLQAGMVICIEPMIQMGTFKTKLAADNWTVLSADKSMTAHFEHTILITDSGYEVLTKSKR"},"annotation":{"kegg.genes":"mfl:Mfl145","ncbigene":"2897936","ncbigi":"GI:50364960","ncbiprotein":"YP_053385.1","refseq":"YP_053385.1","sbo":"SBO:0000243","uniprot":"Q6F1X2"},"bigg_id":"Mfl145"},{"name":"Mfl241","notes":{"EC_number":"{&apos;COFACTOR&apos;: &apos;3.4.24.71&apos;}","Sequence":"MTKIRPQDNFYDSVNKEWIDNNELPDGYASWGSFEMLQKKSTDDIKAIINELVNATKLDRDSKMIANLRSNYLNDKARNKQGIKPIQPILNKISALTDKKELTSLFVDLFQEWGISFFHSKGVDSDFKDSNLRALMIDSMGLGMSDRDFYEETHPRHEEIKNAYKNYIENLVKLSGVRLNTKDIFNLIYSFEEKISKSMFKQEELREPENIYNVVTIKELNDICPIVDWTEYLNKTGYDKASKIILTEPKYFEKLNQMIEEISLDDLKDIMSYKVTSSYSRMLTIDLYENSFKYGSVFSGVKKMKPIEDRVVEFVDGTLGELISKEYVKRHFSEDAKKDVLKMVNDLLKVYENRINTLDWMSDETKTKAIEKLNSFTIKIGYPDKWEDLSDVEILSYEEGGSLFDNMQSLAKHYIKKELKEINLPVDKTKWYMDAQTVNAYYNPTSNEICFPAGILQKPFYDVNQSHAANLGGIGAVIGHEVSHGFDDEGSKFDKDGNFENWWTETDNEQYKLRTQRVVDQYNEYQINGSNVNGKLTLGENIGDLSGVAAALDICKAQSPNDLKDFFTNYALVWRRKATDEQKNTRLLVDPHSPEEFRCNGVLVNINEFHEVYETKPGDGMYKPEEERTKVW"},"annotation":{"kegg.genes":"mfl:Mfl241","ncbigene":"2897776","ncbigi":"GI:50365057","ncbiprotein":"YP_053482.1","refseq":"YP_053482.1","sbo":"SBO:0000243","uniprot":"Q6F1M5"},"bigg_id":"Mfl241"},{"name":"pepX or pepP","notes":{"EC_number":"{&apos;COFACTOR&apos;: &apos;3.4.-.-&apos;}","Sequence":"MKKQEIVNKLLESNSAEAILFYSPENRYWFSRFKSSLGYLLITKTKSYLLVDGRYITAARNSNNIPKDIEIREFSNNLFVQMKEILKEHNVKKLGFESDWVHYAEFEKYASIFTEQTLVPINCSEIRIVKDEWEIEQLQKACDITNEVFEAILEYVKPGMTEKELQRFVDNEFLVKGAEKISFDTIIASGVNGSMPHAVPTDKKIEIGDLVTIDMGCYYNGYCSDQTRTIAIGEIDAKLEDIYNAVYEAQSLGISLVSEGVNAGEIHKQVYDFIEKRGYGGYFTHGLGHGYGVEIHEEPYASAAGNTILKENMTLTIEPGIYIPGLGGVRIEDDILVLKDGYRMLTSATRELVKLKF"},"annotation":{"kegg.genes":"mfl:Mfl379","ncbigene":"2898094","ncbigi":"GI:50365197","ncbiprotein":"YP_053622.1","refseq":"YP_053622.1","sbo":"SBO:0000243","uniprot":"Q6F185"},"bigg_id":"Mfl379"}],"metabolites":[{"bigg_id":"ala__L_c","coefficient":1},{"bigg_id":"h2o_c","coefficient":-1},{"bigg_id":"ala_L_glu__L_c","coefficient":-1},{"bigg_id":"glu__L_c","coefficient":1}],"segments":{"4113":{"from_node_id":"2079720","to_node_id":"2079721","b1":null,"b2":null},"4114":{"from_node_id":"2079722","to_node_id":"2079721","b1":null,"b2":null},"4115":{"from_node_id":"2079722","to_node_id":"2079361","b1":{"x":452.7265900222038,"y":4719.2542455259145},"b2":{"x":1820.2055196650222,"y":5004.406418801827}},"4116":{"from_node_id":"2079720","to_node_id":"2079724","b1":{"x":304.8382364411659,"y":4807.247533687705},"b2":{"x":268.97197486135883,"y":4871.152479855979}},"4117":{"from_node_id":"2079720","to_node_id":"2079725","b1":{"x":308.278315577645,"y":4805.206490930977},"b2":{"x":107.7050842388685,"y":4967.106385461476}},"4118":{"from_node_id":"2079722","to_node_id":"2079256","b1":{"x":719.380022361297,"y":4586.872259450116},"b2":{"x":1679.5212703129362,"y":4243.208546302246}}}},"2076500":{"name":"Dipeptide transport via ABC system (ala-glu)","bigg_id":"DIPEPabc3","reversibility":false,"label_x":-123.0200931982861,"label_y":5164.54076485276,"gene_reaction_rule":"Mfl094 and Mfl095 and Mfl096 and Mfl097 and Mfl098","genes":[{"name":"dppB or oppB","notes":{"EC_number":"{}","Sequence":"MIKSKNKSTLKNFNLDVLDLDLNEELIYAQPTFWRTVSYRFDELKEEASKYFRRHPLIGYSFKRIVYGLLTLIVSIAIVFFLVNFVTPDSSYLPDVSELGKMGIGTSGPKYDAFLQTRLELFGVSGNAIERLLRYFKNIIPFIPKHILVGQSVIFPNASELSNSQIIINTVLFTGGQVDGLLKSGSKELIDAITISASYKTVWIYLGVVKSSSMGMPGSTEVTSLFASAIPYSFGIGSVAVLFSYLIGIPLGIEAAKRKGKATDGAINGTATFLLAVPSLVIVIAIYLISILVFGHSSIFSSGSFWTRFWPVVALVILMAPTTIILTRRYVVDEMTADYTKFAYAKGLGESKVFYVHIFRNAGVRILRELPLDLAFTLFGASILTETQWNIPGMSQLIINGVNNRDSFVILGFITFASLVKIAATLVSDLFMVLMDPRVKLSGR"},"annotation":{"kegg.genes":"mfl:Mfl094","ncbigene":"2897787","ncbigi":"GI:50364909","ncbiprotein":"YP_053334.1","refseq":"YP_053334.1","sbo":"SBO:0000243","uniprot":"Q6F223"},"bigg_id":"Mfl094"},{"name":"amiD or oppC or dppC","notes":{"EC_number":"{}","Sequence":"MINIDKEKFERENKVNFEEIDEKMFEVVEEQTSESERLNSKPYSYWKSVGKLLVTSPTFMISILVLITVLLLAFIVPEVMNYKNTSSTIGDPALPSWDHIFGIGMNGEDLFARVWAGTRTTLLFAFLIAAIQVAVGVILGSIWGYFRKSDLIFIQVASIITIVPQFILLLLMVFLFNSKGYWVIVFAISLQAWVGIAQMVRVQIMLVKNTDYNTASISLGSSSYRIINKNIMPKILPVIVQTAAFAIPTAISIEASLAYLAFDFIPAGQTSLGQILNQVMNETKWQIYPNLLIAPMAVIMIVSVVFFLAARVFADSLDPKNHR"},"annotation":{"kegg.genes":"mfl:Mfl095","ncbigene":"2898231","ncbigi":"GI:50364910","ncbiprotein":"YP_053335.1","refseq":"YP_053335.1","sbo":"SBO:0000243","uniprot":"Q6F222"},"bigg_id":"Mfl095"},{"name":"dppD or oppD","notes":{"EC_number":"{}","Sequence":"MATNKDKIISLQDVVVKFNVRGRMLTAIRNVSFDIYDGETVAIVGESGSGKSVLTKTLTNMLESNGYISNGTIMYFPTEESKNNSETAVKEDVNLVNYHKGSLTSDTRRKIKKSNYKTINNAKIRLEALNARLGVKGVDTDDILAKIKQESEIIHDAYYELSTFSRLRKRTVLRLTPTMKEISSKKRNLSLIKGRQILAGLRILAEQEFLTEFELNLKHVLEKLKNGETVEEHEVNTLLAAWKFQTTPAWLNKREAIKKLKQVRGGTIATIFQDPMTSLNPLLSVGFQISEAIRLHNKVSRHAAKQQAIELMNKVGIPNAEKRYHDIPGKYSGGMRQRIVIAIALACKPKVLICDEPTTALDVTIQAQILELIKELKKEFNLTVIFITHDLGVVANVADRVAVLYAGQIIEYGTVKDIFFDARHPYTWALLSSLPQLGTKGEELFAITGTPPSLFNKIKGDAFAPRNKFALAIDFEYNPPMFEISKTHGARTWLLDPRAPKVEKPKMLENLKEAVSEAKVGE"},"annotation":{"kegg.genes":"mfl:Mfl096","ncbigene":"2898229","ncbigi":"GI:50364911","ncbiprotein":"YP_053336.1","refseq":"YP_053336.1","sbo":"SBO:0000243","uniprot":"Q6F221"},"bigg_id":"Mfl096"},{"name":"dppF","notes":{"EC_number":"{}","Sequence":"MAKESIIKVRDLLIEYGHGKNKVSAVKEVSFDIYKGETFGLVGESGSGKSTIGKALMGIEPINDGTIYYQDTLAFGKAPNLIKMNEKMEHHIKVMKLNQTAITKALEIYSEEYKRVYFKYIEGKYYDLKSKETVEYSDNKIRKIEEGLDLKDHKLVSKSKDPKLKLVEDAVREIIKRILKLYKLQDKSLAFLKMLKEDGIINPELLKKVNELHSKTNKLTVKIRKSESKMYLTIQEIEKVRNDVRKGKYKSVKRFFFDLGKLLEVLIAEHKLVSPMISDLKQAQKLSSAIVSTGSDKKQWLKWIDEKIATIDDKSKVAEFELIKDLMSIESIQKTLEKSPKYSLPTSSERHELKKQMQMIFQDPASSLNDRMPVEEIIAEGLDNFPELYKNEQAAQTYIDWFNSNNPDKVGKITLENIRYQKVKQFLILQLLTTVGMLPEHLSRYPHEFSGGQRQRIGIARALVMKPSFVVCDEPISALDVSIRAQVINLLAKFQLEFDLTYIFIAHDLSVVRFIANRIAVIYRGDIVELADADELFNNPLHPYTKSLLSAVPLPDPDLEKKKKSIKYKPEEQHFDYITDSPKWIEVQKGHFILANEREVSAIKSEKRKIKKIEKGA"},"annotation":{"kegg.genes":"mfl:Mfl097","ncbigene":"2897808","ncbigi":"GI:50364912","ncbiprotein":"YP_053337.1","refseq":"YP_053337.1","sbo":"SBO:0000243","uniprot":"Q6F220"},"bigg_id":"Mfl097"},{"name":"Mfl098","notes":{"EC_number":"{}","Sequence":"MKKLLSIIAAGTLVTTAGSTLVSCGMSTTKLMARKVNTKEYKGFMTAALNTWSPGSTMQNSDSIILENLYDGLLTPNAHGEIEGQMADWWGHNAKGTEYYFHLRDEEKTSEDGRKTGIPKWTAVRNGEIKSTQNVSTMDFYNAFRFTFNPNSSADGAAPTNGLFKNGTALEGILSTISEYDATVLGGANFSRTTAQGGEQNIGSEYISTRNFDIIVMLINLWTATPEGQTIINKLADAKLNPILDVNGNPTGKYDRTPEFDNLIAEMKKYQGETAFQKLISDSSQNGGMMAISLSSEGLGTAASSKGTYDTRTEQMYNIRYTLENASTSFFTSAAGYGSLKPLPDYAVSYSDNQNRSWYNFSKRYQPSLNEMWFSGAYYVQSYKASSNTILLKNPNYYQADRTYIEKLIFTLTRSQSVDSNRLWFEGGDASEVAISPNDASGWKKYVGDDYNSEEQKFAFEGTHATSTVPSQYTFTTFYNYGRLTNDGEDISKSSRALAQKSVRLYLNYFMQRTQYPAYVAGKLDNDKNTKESLAWDGGEGKNVKTRSSTLLRNTFTIPKLATNATESENGKVNGIPVEDYTIQNIGTDYNEMYGTKNTQLESSASSVEEETSTNASRLKTLEDNITVPYDKELLENFYNEQFGSLIDGNDAFYQNDLMALGMFLDSEGKVIDGLQTDLNNFANLAYTSIVDRSKNSKELDQNNEKAKAKILGDVVRKDLRSKQILTSDTDSISLEWLLNGALRLTLNPRVEYLVDQFNATVGGSSPITLKTKTSNDVSDYLNLSKIGDFDIYVSGWGPDYTDPYNFLHTLIWGGEYGVYTNIGNVLESDSSAKTESVKDENPNEPNLKIKDSFKQYEKDYAEINQSITKYTGVVETAKGQGDFTERLKTLSKAETYALYDVALTTPLYNRTPMKTIQLSYLDPFTRSSFIAGSSNLRLFGVKMIESLWDKDAFLAAQTQFEKGSSNEVEEYKKLYVYDRNSDGEVIATPRNK"},"annotation":{"kegg.genes":"mfl:Mfl098","ncbigene":"2897786","ncbigi":"GI:50364913","ncbiprotein":"YP_053338.1","refseq":"YP_053338.1","sbo":"SBO:0000243","uniprot":"Q6F219"},"bigg_id":"Mfl098"}],"metabolites":[{"bigg_id":"h2o_c","coefficient":-1},{"bigg_id":"atp_c","coefficient":-1},{"bigg_id":"ala_L_glu__L_e","coefficient":-1},{"bigg_id":"ala_L_glu__L_c","coefficient":1},{"bigg_id":"h_c","coefficient":1},{"bigg_id":"adp_c","coefficient":1},{"bigg_id":"pi_c","coefficient":1}],"segments":{"4119":{"from_node_id":"2079726","to_node_id":"2079727","b1":null,"b2":null},"4120":{"from_node_id":"2079728","to_node_id":"2079727","b1":null,"b2":null},"4121":{"from_node_id":"2079726","to_node_id":"2079729","b1":{"x":-169.59469686105888,"y":5148.899338550088},"b2":{"x":-172.70150786265603,"y":5177.0480103731115}},"4122":{"from_node_id":"2079726","to_node_id":"2079730","b1":{"x":-169.59469686105888,"y":5148.899338550088},"b2":{"x":-220.2847955362185,"y":5103.383930542115}},"4123":{"from_node_id":"2079726","to_node_id":"2079731","b1":{"x":-166.35204590188764,"y":5146.5572850159},"b2":{"x":-1359.5743173416263,"y":5866.3077021098825}},"4124":{"from_node_id":"2079728","to_node_id":"2079725","b1":{"x":-82.04312096343102,"y":5085.663893127114},"b2":{"x":26.139190658352845,"y":5028.771939061852}},"4125":{"from_node_id":"2079728","to_node_id":"2079732","b1":{"x":-78.8004700042577,"y":5083.321839592928},"b2":{"x":-21.59883791004347,"y":5092.77440020568}},"4126":{"from_node_id":"2079728","to_node_id":"2079733","b1":{"x":-78.8004700042577,"y":5083.321839592928},"b2":{"x":-36.0049325533073,"y":5040.8794621217285}},"4127":{"from_node_id":"2079728","to_node_id":"2079734","b1":{"x":-78.8004700042577,"y":5083.321839592928},"b2":{"x":-57.32514569267869,"y":5065.941385939519}}}},"2076502":{"name":"L-phenylalanine transport in/out via proton symport","bigg_id":"PHEt6","reversibility":true,"label_x":1599.68518753848,"label_y":6716.190752119095,"gene_reaction_rule":"","genes":[],"metabolites":[{"bigg_id":"phe__L_e","coefficient":-1},{"bigg_id":"h_e","coefficient":-1},{"bigg_id":"h_c","coefficient":1},{"bigg_id":"phe__L_c","coefficient":1}],"segments":{"4131":{"from_node_id":"2079738","to_node_id":"2079739","b1":null,"b2":null},"4132":{"from_node_id":"2079740","to_node_id":"2079739","b1":null,"b2":null},"4133":{"from_node_id":"2079738","to_node_id":"2079741","b1":{"x":1556.295342477325,"y":6740.512678874904},"b2":{"x":573.7063032441292,"y":7656.252494669048}},"4134":{"from_node_id":"2079738","to_node_id":"2079742","b1":{"x":1554.1106819197357,"y":6743.863388985927},"b2":{"x":1554.3970379790671,"y":6774.712597128129}},"4135":{"from_node_id":"2079740","to_node_id":"2079743","b1":{"x":1615.2811775322243,"y":6650.043505877262},"b2":{"x":1643.2495432636406,"y":6645.597100777246}},"4136":{"from_node_id":"2079740","to_node_id":"2079531","b1":{"x":1613.096516974635,"y":6653.39421598829},"b2":{"x":1637.9470308172058,"y":6615.279888475394}}}},"2076504":{"name":"L-lysine transport out via proton antiport","bigg_id":"LYSt3","reversibility":true,"label_x":1746.7209808108164,"label_y":6804.733840004874,"gene_reaction_rule":"","genes":[],"metabolites":[{"bigg_id":"lys__L_e","coefficient":1},{"bigg_id":"h_e","coefficient":-1},{"bigg_id":"lys__L_c","coefficient":-1},{"bigg_id":"h_c","coefficient":1}],"segments":{"4140":{"from_node_id":"2079747","to_node_id":"2079748","b1":null,"b2":null},"4141":{"from_node_id":"2079749","to_node_id":"2079748","b1":null,"b2":null},"4142":{"from_node_id":"2079749","to_node_id":"2079750","b1":{"x":1709.0834550855998,"y":6822.720805823179},"b2":{"x":715.9794012039592,"y":7770.820484898573}},"4143":{"from_node_id":"2079747","to_node_id":"2079751","b1":{"x":1768.0692901404936,"y":6732.251632825539},"b2":{"x":1796.0376558719136,"y":6727.805227725521}},"4144":{"from_node_id":"2079747","to_node_id":"2079469","b1":{"x":1765.8846295829044,"y":6735.602342936565},"b2":{"x":1790.735143425477,"y":6697.488015423673}},"4145":{"from_node_id":"2079749","to_node_id":"2079752","b1":{"x":1706.898794528005,"y":6826.0715159342035},"b2":{"x":1714.1128849623383,"y":6853.456856888901}}}},"2076506":{"name":"membrane alanyl aminopeptidase","bigg_id":"TRIA","reversibility":true,"label_x":-287.93130021620436,"label_y":3939.5503810781483,"gene_reaction_rule":"","genes":[],"metabolites":[{"bigg_id":"cys__L_c","coefficient":1},{"bigg_id":"h2o_c","coefficient":-1},{"bigg_id":"gly_c","coefficient":1},{"bigg_id":"cgly_c","coefficient":-1}],"segments":{"4149":{"from_node_id":"2079756","to_node_id":"2079757","b1":null,"b2":null},"4150":{"from_node_id":"2079758","to_node_id":"2079757","b1":null,"b2":null},"4151":{"from_node_id":"2079758","to_node_id":"2079248","b1":{"x":-177.1364427353583,"y":3971.5216353952756},"b2":{"x":1621.0732712051508,"y":3703.568794814988}},"4152":{"from_node_id":"2079756","to_node_id":"2079759","b1":{"x":-283.69473372321636,"y":3989.1094329193156},"b2":{"x":-331.297129118027,"y":4015.228670097692}},"4153":{"from_node_id":"2079758","to_node_id":"2079265","b1":{"x":49.718974111127636,"y":3944.8375206432274},"b2":{"x":1658.4089193735213,"y":4653.975279861754}},"4154":{"from_node_id":"2079756","to_node_id":"2079761","b1":{"x":-279.74813035329544,"y":3988.4580330110202},"b2":{"x":-356.91662259239047,"y":3998.1731268897847}}}},"2076507":{"name":"Dipeptide transport via ABC system (cgly)","bigg_id":"DIPEPabc15","reversibility":false,"label_x":-704.3347560852562,"label_y":4109.752786309865,"gene_reaction_rule":"Mfl094 and Mfl095 and Mfl096 and Mfl097 and Mfl098","genes":[{"name":"dppB or oppB","notes":{"EC_number":"{}","Sequence":"MIKSKNKSTLKNFNLDVLDLDLNEELIYAQPTFWRTVSYRFDELKEEASKYFRRHPLIGYSFKRIVYGLLTLIVSIAIVFFLVNFVTPDSSYLPDVSELGKMGIGTSGPKYDAFLQTRLELFGVSGNAIERLLRYFKNIIPFIPKHILVGQSVIFPNASELSNSQIIINTVLFTGGQVDGLLKSGSKELIDAITISASYKTVWIYLGVVKSSSMGMPGSTEVTSLFASAIPYSFGIGSVAVLFSYLIGIPLGIEAAKRKGKATDGAINGTATFLLAVPSLVIVIAIYLISILVFGHSSIFSSGSFWTRFWPVVALVILMAPTTIILTRRYVVDEMTADYTKFAYAKGLGESKVFYVHIFRNAGVRILRELPLDLAFTLFGASILTETQWNIPGMSQLIINGVNNRDSFVILGFITFASLVKIAATLVSDLFMVLMDPRVKLSGR"},"annotation":{"kegg.genes":"mfl:Mfl094","ncbigene":"2897787","ncbigi":"GI:50364909","ncbiprotein":"YP_053334.1","refseq":"YP_053334.1","sbo":"SBO:0000243","uniprot":"Q6F223"},"bigg_id":"Mfl094"},{"name":"amiD or oppC or dppC","notes":{"EC_number":"{}","Sequence":"MINIDKEKFERENKVNFEEIDEKMFEVVEEQTSESERLNSKPYSYWKSVGKLLVTSPTFMISILVLITVLLLAFIVPEVMNYKNTSSTIGDPALPSWDHIFGIGMNGEDLFARVWAGTRTTLLFAFLIAAIQVAVGVILGSIWGYFRKSDLIFIQVASIITIVPQFILLLLMVFLFNSKGYWVIVFAISLQAWVGIAQMVRVQIMLVKNTDYNTASISLGSSSYRIINKNIMPKILPVIVQTAAFAIPTAISIEASLAYLAFDFIPAGQTSLGQILNQVMNETKWQIYPNLLIAPMAVIMIVSVVFFLAARVFADSLDPKNHR"},"annotation":{"kegg.genes":"mfl:Mfl095","ncbigene":"2898231","ncbigi":"GI:50364910","ncbiprotein":"YP_053335.1","refseq":"YP_053335.1","sbo":"SBO:0000243","uniprot":"Q6F222"},"bigg_id":"Mfl095"},{"name":"dppD or oppD","notes":{"EC_number":"{}","Sequence":"MATNKDKIISLQDVVVKFNVRGRMLTAIRNVSFDIYDGETVAIVGESGSGKSVLTKTLTNMLESNGYISNGTIMYFPTEESKNNSETAVKEDVNLVNYHKGSLTSDTRRKIKKSNYKTINNAKIRLEALNARLGVKGVDTDDILAKIKQESEIIHDAYYELSTFSRLRKRTVLRLTPTMKEISSKKRNLSLIKGRQILAGLRILAEQEFLTEFELNLKHVLEKLKNGETVEEHEVNTLLAAWKFQTTPAWLNKREAIKKLKQVRGGTIATIFQDPMTSLNPLLSVGFQISEAIRLHNKVSRHAAKQQAIELMNKVGIPNAEKRYHDIPGKYSGGMRQRIVIAIALACKPKVLICDEPTTALDVTIQAQILELIKELKKEFNLTVIFITHDLGVVANVADRVAVLYAGQIIEYGTVKDIFFDARHPYTWALLSSLPQLGTKGEELFAITGTPPSLFNKIKGDAFAPRNKFALAIDFEYNPPMFEISKTHGARTWLLDPRAPKVEKPKMLENLKEAVSEAKVGE"},"annotation":{"kegg.genes":"mfl:Mfl096","ncbigene":"2898229","ncbigi":"GI:50364911","ncbiprotein":"YP_053336.1","refseq":"YP_053336.1","sbo":"SBO:0000243","uniprot":"Q6F221"},"bigg_id":"Mfl096"},{"name":"dppF","notes":{"EC_number":"{}","Sequence":"MAKESIIKVRDLLIEYGHGKNKVSAVKEVSFDIYKGETFGLVGESGSGKSTIGKALMGIEPINDGTIYYQDTLAFGKAPNLIKMNEKMEHHIKVMKLNQTAITKALEIYSEEYKRVYFKYIEGKYYDLKSKETVEYSDNKIRKIEEGLDLKDHKLVSKSKDPKLKLVEDAVREIIKRILKLYKLQDKSLAFLKMLKEDGIINPELLKKVNELHSKTNKLTVKIRKSESKMYLTIQEIEKVRNDVRKGKYKSVKRFFFDLGKLLEVLIAEHKLVSPMISDLKQAQKLSSAIVSTGSDKKQWLKWIDEKIATIDDKSKVAEFELIKDLMSIESIQKTLEKSPKYSLPTSSERHELKKQMQMIFQDPASSLNDRMPVEEIIAEGLDNFPELYKNEQAAQTYIDWFNSNNPDKVGKITLENIRYQKVKQFLILQLLTTVGMLPEHLSRYPHEFSGGQRQRIGIARALVMKPSFVVCDEPISALDVSIRAQVINLLAKFQLEFDLTYIFIAHDLSVVRFIANRIAVIYRGDIVELADADELFNNPLHPYTKSLLSAVPLPDPDLEKKKKSIKYKPEEQHFDYITDSPKWIEVQKGHFILANEREVSAIKSEKRKIKKIEKGA"},"annotation":{"kegg.genes":"mfl:Mfl097","ncbigene":"2897808","ncbigi":"GI:50364912","ncbiprotein":"YP_053337.1","refseq":"YP_053337.1","sbo":"SBO:0000243","uniprot":"Q6F220"},"bigg_id":"Mfl097"},{"name":"Mfl098","notes":{"EC_number":"{}","Sequence":"MKKLLSIIAAGTLVTTAGSTLVSCGMSTTKLMARKVNTKEYKGFMTAALNTWSPGSTMQNSDSIILENLYDGLLTPNAHGEIEGQMADWWGHNAKGTEYYFHLRDEEKTSEDGRKTGIPKWTAVRNGEIKSTQNVSTMDFYNAFRFTFNPNSSADGAAPTNGLFKNGTALEGILSTISEYDATVLGGANFSRTTAQGGEQNIGSEYISTRNFDIIVMLINLWTATPEGQTIINKLADAKLNPILDVNGNPTGKYDRTPEFDNLIAEMKKYQGETAFQKLISDSSQNGGMMAISLSSEGLGTAASSKGTYDTRTEQMYNIRYTLENASTSFFTSAAGYGSLKPLPDYAVSYSDNQNRSWYNFSKRYQPSLNEMWFSGAYYVQSYKASSNTILLKNPNYYQADRTYIEKLIFTLTRSQSVDSNRLWFEGGDASEVAISPNDASGWKKYVGDDYNSEEQKFAFEGTHATSTVPSQYTFTTFYNYGRLTNDGEDISKSSRALAQKSVRLYLNYFMQRTQYPAYVAGKLDNDKNTKESLAWDGGEGKNVKTRSSTLLRNTFTIPKLATNATESENGKVNGIPVEDYTIQNIGTDYNEMYGTKNTQLESSASSVEEETSTNASRLKTLEDNITVPYDKELLENFYNEQFGSLIDGNDAFYQNDLMALGMFLDSEGKVIDGLQTDLNNFANLAYTSIVDRSKNSKELDQNNEKAKAKILGDVVRKDLRSKQILTSDTDSISLEWLLNGALRLTLNPRVEYLVDQFNATVGGSSPITLKTKTSNDVSDYLNLSKIGDFDIYVSGWGPDYTDPYNFLHTLIWGGEYGVYTNIGNVLESDSSAKTESVKDENPNEPNLKIKDSFKQYEKDYAEINQSITKYTGVVETAKGQGDFTERLKTLSKAETYALYDVALTTPLYNRTPMKTIQLSYLDPFTRSSFIAGSSNLRLFGVKMIESLWDKDAFLAAQTQFEKGSSNEVEEYKKLYVYDRNSDGEVIATPRNK"},"annotation":{"kegg.genes":"mfl:Mfl098","ncbigene":"2897786","ncbigi":"GI:50364913","ncbiprotein":"YP_053338.1","refseq":"YP_053338.1","sbo":"SBO:0000243","uniprot":"Q6F219"},"bigg_id":"Mfl098"}],"metabolites":[{"bigg_id":"h2o_c","coefficient":-1},{"bigg_id":"atp_c","coefficient":-1},{"bigg_id":"h_c","coefficient":1},{"bigg_id":"adp_c","coefficient":1},{"bigg_id":"cgly_e","coefficient":-1},{"bigg_id":"pi_c","coefficient":1},{"bigg_id":"cgly_c","coefficient":1}],"segments":{"4155":{"from_node_id":"2079762","to_node_id":"2079763","b1":null,"b2":null},"4156":{"from_node_id":"2079764","to_node_id":"2079763","b1":null,"b2":null},"4157":{"from_node_id":"2079762","to_node_id":"2079765","b1":{"x":-696.5737755297664,"y":4050.0325412760358},"b2":{"x":-711.9002920183252,"y":4073.8463585325353}},"4158":{"from_node_id":"2079762","to_node_id":"2079766","b1":{"x":-696.5737755297664,"y":4050.0325412760358},"b2":{"x":-718.7399910554564,"y":4032.4070231483684}},"4159":{"from_node_id":"2079764","to_node_id":"2079767","b1":{"x":-586.0688811719924,"y":4031.7933438436958},"b2":{"x":-518.3444381072377,"y":4041.283119783865}},"4160":{"from_node_id":"2079764","to_node_id":"2079768","b1":{"x":-586.0688811719924,"y":4031.7933438436958},"b2":{"x":-525.1841371443688,"y":3999.843784399699}},"4161":{"from_node_id":"2079762","to_node_id":"2079769","b1":{"x":-969.2771965739116,"y":4058.6028210552377},"b2":{"x":-1692.9323831489428,"y":4148.333539934003}},"4162":{"from_node_id":"2079764","to_node_id":"2079770","b1":{"x":-586.0688811719924,"y":4031.7933438436958},"b2":{"x":-525.0437336424325,"y":3965.3844294842784}},"4163":{"from_node_id":"2079764","to_node_id":"2079761","b1":{"x":-590.0154845419092,"y":4032.444743751993},"b2":{"x":-460.5149610528092,"y":4015.2723744826053}}}},"2076513":{"name":"uridine kinase (ATP:Uridine)","bigg_id":"URIK1","reversibility":false,"label_x":12427.355834960938,"label_y":3461.65673828125,"gene_reaction_rule":"Mfl306","genes":[{"name":"udk","notes":{"EC_number":"{&apos;PATRIC&apos;: &apos;2.7.1.48&apos;, &apos;RefSeq&apos;: &apos;2.7.1.48&apos;, &apos;DETECT&apos;: &apos;2.7.1.48&apos;, &apos;COFACTOR&apos;: &apos;2.7.1.48&apos;}","Sequence":"MSKNVTLILIAGGTASGKTTVADRIANEILKGKSVTHISMDNYYKDFGELTLEERRKINFDHPNSVDTELLLNDLQALKDYQPIKVPVYDFKTSSRTKETITVKPSDVVILDGIFALAIKEIRKLGDIKIFIKTANDLRFIRRLQRDVNERGRTLESVVEQYLNEVKPMHDAFIGPSIEYADLIIPYKEGNEVAVDLVATKILTLLTE"},"annotation":{"kegg.genes":"mfl:Mfl306","ncbigene":"2898001","ncbigi":"GI:50365122","ncbiprotein":"YP_053547.1","refseq":"YP_053547.1","sbo":"SBO:0000243","uniprot":"Q6F1G0"},"bigg_id":"Mfl306"}],"metabolites":[{"bigg_id":"uri_c","coefficient":-1},{"bigg_id":"atp_c","coefficient":-1},{"bigg_id":"h_c","coefficient":1},{"bigg_id":"adp_c","coefficient":1},{"bigg_id":"ump_c","coefficient":1}],"segments":{"4181":{"from_node_id":"2079789","to_node_id":"2079790","b1":null,"b2":null},"4182":{"from_node_id":"2079791","to_node_id":"2079790","b1":null,"b2":null},"4183":{"from_node_id":"2079789","to_node_id":"2079788","b1":{"x":12397.355834960938,"y":3399.65673828125},"b2":{"x":12397.355834960938,"y":3354.15673828125}},"4184":{"from_node_id":"2079789","to_node_id":"2079792","b1":{"x":12397.355834960938,"y":3395.65673828125},"b2":{"x":12418.355834960938,"y":3376.65673828125}},"4185":{"from_node_id":"2079791","to_node_id":"2079793","b1":{"x":12397.355834960938,"y":3507.65673828125},"b2":{"x":12418.355834960938,"y":3526.65673828125}},"4186":{"from_node_id":"2079791","to_node_id":"2079794","b1":{"x":12397.355834960938,"y":3507.65673828125},"b2":{"x":12376.355834960938,"y":3526.65673828125}},"4187":{"from_node_id":"2079791","to_node_id":"2079795","b1":{"x":12397.355834960938,"y":3503.65673828125},"b2":{"x":12397.355834960938,"y":3549.15673828125}}}},"2076514":{"name":"uridine kinase (GTP:Uridine)","bigg_id":"URIK2","reversibility":false,"label_x":12722.61474609375,"label_y":3461.6572265625,"gene_reaction_rule":"Mfl306","genes":[{"name":"udk","notes":{"EC_number":"{&apos;PATRIC&apos;: &apos;2.7.1.48&apos;, &apos;RefSeq&apos;: &apos;2.7.1.48&apos;, &apos;DETECT&apos
[truncated: 500,530 more chars]
