# Supplementary material for: Genome‐scale metabolic modeling reveals key features of a minimal gene set
Source: Mol Syst Biol. 2021 Jul 20;17(7):e10099. doi: 10.15252/msb.202010099 (PMC8290834; doi:10.15252/msb.202010099)
Supplement: Supplementary file 10 — Code EV2 [file MSB-17-e10099-s009.zip › Computer_Code_EV2.json]

{
"metabolites":[
{
"id":"10fthf_c",
"name":"10-Formyltetrahydrofolate",
"compartment":"c",
"charge":-2,
"formula":"C20H21N7O7",
"annotation":{
"bigg.metabolite":"10fthf_c",
"biocyc":"META:10-FORMYL-THF",
"chebi":"CHEBI:698",
"inchi":"InChI=1S/C20H23N7O7/c21-20-25-16-15(18(32)26-20)23-11(7-22-16)8-27(9-28)12-3-1-10(2-4-12)17(31)24-13(19(33)34)5-6-14(29)30/h1-4,9,11,13,23H,5-8H2,(H,24,31)(H,29,30)(H,33,34)(H4,21,22,25,26,32)/p-2/t11-,13+/m1/s1",
"inchikey":"AUFGTPPARQZWDO-YPMHNXCESA-L",
"kegg.compound":"C00234",
"metanetx.chemical":"MNXM237",
"reactome":"R-ALL-5389850",
"sbo":"SBO:0000247",
"seed.compound":"cpd00201"
}
},
{
"id":"12dgr180",
"name":"1,2-Diacyl-sn-glycerol",
"compartment":"c",
"charge":0,
"formula":"C39H76O5",
"annotation":{
"sbo":"SBO:0000247"
}
},
{
"id":"13dpg_c",
"name":"3-Phospho-D-glyceroyl phosphate",
"compartment":"c",
"charge":-4,
"formula":"C3H4O10P2",
"annotation":{
"bigg.metabolite":"13dpg_c",
"biocyc":"META:DPG",
"chebi":"CHEBI:57604",
"inchi":"InChI=1S/C3H8O10P2/c4-2(1-12-14(6,7)8)3(5)13-15(9,10)11/h2,4H,1H2,(H2,6,7,8)(H2,9,10,11)/p-4/t2-/m1/s1",
"inchikey":"LJQLQCAXBUHEAZ-UWTATZPHSA-J",
"kegg.compound":"C00236",
"metanetx.chemical":"MNXM261",
"reactome":"R-ALL-29800",
"sbo":"SBO:0000247",
"seed.compound":"cpd00203"
}
},
{
"id":"1odecg3p_c",
"name":"1-octadecanoyl-sn-glycerol 3-phosphate",
"compartment":"c",
"charge":-2,
"formula":"C21H41O7P1",
"annotation":{
"bigg.metabolite":"1odecg3p_c",
"biocyc":"META:CPD0-2113",
"chebi":"CHEBI:74850",
"inchi":"InChI=1S/C21H43O7P/c1-2-3-4-5-6-7-8-9-10-11-12-13-14-15-16-17-21(23)27-18-20(22)19-28-29(24,25)26/h20,22H,2-19H2,1H3,(H2,24,25,26)/p-2/t20-/m1/s1",
"inchikey":"LAYXSTYJRSVXIH-HXUWFJFHSA-L",
"metanetx.chemical":"MNXM32950",
"sbo":"SBO:0000247",
"seed.compound":"cpd15329"
}
},
{
"id":"1pyr5c_c",
"name":"1-Pyrroline-5-carboxylate",
"compartment":"c",
"charge":-1,
"formula":"C5H6NO2",
"annotation":{
"bigg.metabolite":"1pyr5c_c",
"biocyc":"META:L-DELTA1-PYRROLINE_5-CARBOXYLATE",
"chebi":"CHEBI:371",
"inchi":"InChI=1S/C5H7NO2/c7-5(8)4-2-1-3-6-4/h3-4H,1-2H2,(H,7,8)/p-1",
"inchikey":"DWAKNKKXGALPNW-UHFFFAOYSA-M",
"kegg.compound":"C04322",
"metanetx.chemical":"MNXM1617",
"reactome":"R-ALL-35305",
"sbo":"SBO:0000247",
"seed.compound":"cpd29655"
}
},
{
"id":"1pyr5c_e",
"name":"1-pyrroline-5-carboxylate",
"compartment":"e",
"charge":-1,
"formula":"C5H6NO2",
"annotation":{
"sbo":"SBO:0000247"
}
},
{
"id":"2dr1p_c",
"name":"2-Deoxy-D-ribose 1-phosphate",
"compartment":"c",
"charge":-2,
"formula":"C5H9O7P",
"annotation":{
"bigg.metabolite":"2dr1p_c",
"biocyc":"META:DEOXY-D-RIBOSE-1-PHOSPHATE",
"chebi":"CHEBI:58576",
"inchi":"InChI=1S/C5H11O7P/c6-2-4-3(7)1-5(11-4)12-13(8,9)10/h3-7H,1-2H2,(H2,8,9,10)/p-2/t3-,4+,5+/m0/s1",
"inchikey":"KBDKAJNTYKVSEK-VPENINKCSA-L",
"kegg.compound":"C00672",
"metanetx.chemical":"MNXM789",
"reactome":"R-ALL-112032",
"sbo":"SBO:0000247",
"seed.compound":"cpd26845"
}
},
{
"id":"2dr5p_c",
"name":"2-Deoxy-D-ribose 5-phosphate",
"compartment":"c",
"charge":-2,
"formula":"C5H9O7P",
"annotation":{
"bigg.metabolite":"2dr5p_c",
"biocyc":"META:DEOXY-RIBOSE-5P",
"chebi":"CHEBI:62877",
"inchi":"InChI=1S/C5H11O7P/c6-2-1-4(7)5(8)3-12-13(9,10)11/h2,4-5,7-8H,1,3H2,(H2,9,10,11)/p-2/t4-,5+/m0/s1",
"inchikey":"ALQNUOMIEBHXQG-CRCLSJGQSA-L",
"kegg.compound":"C00673",
"metanetx.chemical":"MNXM2179",
"reactome":"R-ALL-6787328",
"sbo":"SBO:0000247",
"seed.compound":"cpd26846"
}
},
{
"id":"2pg_c",
"name":"D-Glycerate 2-phosphate",
"compartment":"c",
"charge":-3,
"formula":"C3H4O7P",
"annotation":{
"bigg.metabolite":"2pg_c",
"biocyc":"META:2-PG",
"chebi":"CHEBI:88350",
"inchi":"InChI=1S/C3H7O7P/c4-1-2(3(5)6)10-11(7,8)9/h2,4H,1H2,(H,5,6)(H2,7,8,9)/p-3/t2-/m1/s1",
"inchikey":"GXIURPTVHJPJLF-UWTATZPHSA-K",
"kegg.compound":"C00631",
"metanetx.chemical":"MNXM275",
"reactome":"R-ALL-30485",
"sbo":"SBO:0000247",
"seed.compound":"cpd00482"
}
},
{
"id":"3pg_c",
"name":"3-Phospho-D-glycerate",
"compartment":"c",
"charge":-3,
"formula":"C3H4O7P",
"annotation":{
"bigg.metabolite":"3pg_c",
"biocyc":"META:G3P",
"chebi":"CHEBI:58272",
"inchi":"InChI=1S/C3H7O7P/c4-2(3(5)6)1-10-11(7,8)9/h2,4H,1H2,(H,5,6)(H2,7,8,9)/p-3/t2-/m1/s1",
"inchikey":"OSJPPGNTCRNQQC-UWTATZPHSA-K",
"kegg.compound":"C00197",
"metanetx.chemical":"MNXM126",
"reactome":"R-ALL-6799493",
"sbo":"SBO:0000247",
"seed.compound":"cpd00169"
}
},
{
"id":"5fthf_c",
"name":"5-Formyltetrahydrofolate",
"compartment":"c",
"charge":-2,
"formula":"C20H21N7O7",
"annotation":{
"bigg.metabolite":"5fthf_c",
"biocyc":"META:5-FORMYL-THF",
"chebi":"CHEBI:65340",
"inchi":"InChI=1S/C20H23N7O7/c21-20-25-16-15(18(32)26-20)27(9-28)12(8-23-16)7-22-11-3-1-10(2-4-11)17(31)24-13(19(33)34)5-6-14(29)30/h1-4,9,12-13,22H,5-8H2,(H,24,31)(H,29,30)(H,33,34)(H4,21,23,25,26,32)/p-2/t12-,13-/m0/s1",
"inchikey":"VVIAGPKUTFNRDU-STQMWFEESA-L",
"kegg.compound":"D07986",
"metanetx.chemical":"MNXM1392",
"sbo":"SBO:0000247",
"seed.compound":"cpd02197"
}
},
{
"id":"6pgc_c",
"name":"6-Phospho-D-gluconate",
"compartment":"c",
"charge":-3,
"formula":"C6H10O10P",
"annotation":{
"bigg.metabolite":"6pgc_c",
"biocyc":"META:CPD-2961",
"chebi":"CHEBI:58759",
"inchi":"InChI=1S/C6H13O10P/c7-2(1-16-17(13,14)15)3(8)4(9)5(10)6(11)12/h2-5,7-10H,1H2,(H,11,12)(H2,13,14,15)/p-3/t2-,3-,4+,5-/m1/s1",
"inchikey":"BIRSGZKFKXLSJQ-SQOUGZDYSA-K",
"kegg.compound":"C00345",
"metanetx.chemical":"MNXM325",
"reactome":"R-ALL-29996",
"sbo":"SBO:0000247",
"seed.compound":"cpd00284"
}
},
{
"id":"6pgl_c",
"name":"6-phospho-D-glucono-1,5-lactone",
"compartment":"c",
"charge":-2,
"formula":"C6H9O9P",
"annotation":{
"bigg.metabolite":"6pgl_c",
"biocyc":"META:D-6-P-GLUCONO-DELTA-LACTONE",
"chebi":"CHEBI:57955",
"inchi":"InChI=1S/C6H11O9P/c7-3-2(1-14-16(11,12)13)15-6(10)5(9)4(3)8/h2-5,7-9H,1H2,(H2,11,12,13)/p-2/t2-,3-,4+,5-/m1/s1",
"inchikey":"IJOJIVNDFQSGAB-SQOUGZDYSA-L",
"kegg.compound":"C01236",
"metanetx.chemical":"MNXM429",
"reactome":"R-ALL-31467",
"sbo":"SBO:0000247",
"seed.compound":"cpd00911"
}
},
{
"id":"ACP_c",
"name":"acyl carrier protein",
"compartment":"c",
"charge":-1,
"formula":"C11H21N2O7PRS",
"annotation":{
"bigg.metabolite":"ACP_c",
"biocyc":"META:ACP",
"chebi":"CHEBI:2458",
"inchi":"NA",
"inchikey":"NA",
"kegg.compound":"C00229",
"metanetx.chemical":"MNXM925",
"sbo":"SBO:0000247",
"seed.compound":"cpd11493"
}
},
{
"id":"L_alagly_c",
"name":"L-alanylglycine",
"compartment":"c",
"charge":0,
"formula":"C5H10N2O3",
"annotation":{
"bigg.metabolite":"L_alagly_c",
"biocyc":"META:ALA-GLY",
"chebi":"CHEBI:73786",
"inchi":"InChI=1S/C5H10N2O3/c1-3(6)5(10)7-2-4(8)9/h3H,2,6H2,1H3,(H,7,10)(H,8,9)/t3-/m0/s1",
"inchikey":"CXISPYVYMQWFLE-VKHMYHEASA-N",
"metanetx.chemical":"MNXM15783",
"sbo":"SBO:0000247",
"seed.compound":"cpd11585"
}
},
{
"id":"L_alagly_e",
"name":"L-alanylglycine",
"compartment":"e",
"charge":0,
"formula":"C5H10N2O3",
"annotation":{
"bigg.metabolite":"L_alagly_e",
"biocyc":"META:ALA-GLY",
"chebi":"CHEBI:73786",
"inchi":"InChI=1S/C5H10N2O3/c1-3(6)5(10)7-2-4(8)9/h3H,2,6H2,1H3,(H,7,10)(H,8,9)/t3-/m0/s1",
"inchikey":"CXISPYVYMQWFLE-VKHMYHEASA-N",
"metanetx.chemical":"MNXM15783",
"sbo":"SBO:0000247",
"seed.compound":"cpd11585"
}
},
{
"id":"ac_c",
"name":"Acetate",
"compartment":"c",
"charge":-1,
"formula":"C2H3O2",
"annotation":{
"bigg.metabolite":"ac_c",
"biocyc":"META:ACET",
"chebi":"CHEBI:40486",
"inchi":"InChI=1S/C2H4O2/c1-2(3)4/h1H3,(H,3,4)/p-1",
"inchikey":"QTBSBXVTEAMEQO-UHFFFAOYSA-M",
"kegg.compound":"D00010",
"metanetx.chemical":"MNXM26",
"reactome":"R-ALL-390305",
"sbo":"SBO:0000247",
"seed.compound":"cpd00029"
}
},
{
"id":"ac_e",
"name":"Acetate",
"compartment":"e",
"charge":-1,
"formula":"C2H3O2",
"annotation":{
"bigg.metabolite":"ac_e",
"biocyc":"META:ACET",
"chebi":"CHEBI:40486",
"inchi":"InChI=1S/C2H4O2/c1-2(3)4/h1H3,(H,3,4)/p-1",
"inchikey":"QTBSBXVTEAMEQO-UHFFFAOYSA-M",
"kegg.compound":"D00010",
"metanetx.chemical":"MNXM26",
"reactome":"R-ALL-390305",
"sbo":"SBO:0000247",
"seed.compound":"cpd00029"
}
},
{
"id":"acald_c",
"name":"Acetaldehyde",
"compartment":"c",
"charge":0,
"formula":"C2H4O",
"annotation":{
"bigg.metabolite":"acald_c",
"biocyc":"META:ACETALD",
"chebi":"CHEBI:40533",
"inchi":"InChI=1S/C2H4O/c1-2-3/h2H,1H3",
"inchikey":"IKHGUXGNUITLKF-UHFFFAOYSA-N",
"kegg.compound":"C00084",
"metanetx.chemical":"MNXM75",
"reactome":"R-ALL-29510",
"sbo":"SBO:0000247",
"seed.compound":"cpd00071"
}
},
{
"id":"acald_e",
"name":"Acetaldehyde",
"compartment":"e",
"charge":0,
"formula":"C2H4O",
"annotation":{
"bigg.metabolite":"acald_e",
"biocyc":"META:ACETALD",
"chebi":"CHEBI:40533",
"inchi":"InChI=1S/C2H4O/c1-2-3/h2H,1H3",
"inchikey":"IKHGUXGNUITLKF-UHFFFAOYSA-N",
"kegg.compound":"C00084",
"metanetx.chemical":"MNXM75",
"reactome":"R-ALL-29510",
"sbo":"SBO:0000247",
"seed.compound":"cpd00071"
}
},
{
"id":"accoa_c",
"name":"Acetyl-CoA",
"compartment":"c",
"charge":-4,
"formula":"C23H34N7O17P3S",
"annotation":{
"bigg.metabolite":"accoa_c",
"biocyc":"META:ACETYL-COA",
"chebi":"CHEBI:57288",
"inchi":"InChI=1S/C23H38N7O17P3S/c1-12(31)51-7-6-25-14(32)4-5-26-21(35)18(34)23(2,3)9-44-50(41,42)47-49(39,40)43-8-13-17(46-48(36,37)38)16(33)22(45-13)30-11-29-15-19(24)27-10-28-20(15)30/h10-11,13,16-18,22,33-34H,4-9H2,1-3H3,(H,25,32)(H,26,35)(H,39,40)(H,41,42)(H2,24,27,28)(H2,36,37,38)/p-4/t13-,16-,17-,18+,22-/m1/s1",
"inchikey":"ZSLZBFCDCINBPY-ZSJPKINUSA-J",
"kegg.compound":"C00024",
"metanetx.chemical":"MNXM21",
"reactome":"R-ALL-76183",
"sbo":"SBO:0000247",
"seed.compound":"cpd00022"
}
},
{
"id":"actp_c",
"name":"Acetyl phosphate",
"compartment":"c",
"charge":-2,
"formula":"C2H3O5P",
"annotation":{
"bigg.metabolite":"actp_c",
"biocyc":"META:ACETYL-P",
"chebi":"CHEBI:46262",
"inchi":"InChI=1S/C2H5O5P/c1-2(3)7-8(4,5)6/h1H3,(H2,4,5,6)/p-2",
"inchikey":"LIPOUNRJVLNBCD-UHFFFAOYSA-L",
"kegg.compound":"C00227",
"metanetx.chemical":"MNXM280",
"sbo":"SBO:0000247",
"seed.compound":"cpd00196"
}
},
{
"id":"ade_c",
"name":"Adenine",
"compartment":"c",
"charge":0,
"formula":"C5H5N5",
"annotation":{
"bigg.metabolite":"ade_c",
"biocyc":"META:ADENINE-RING",
"chebi":"CHEBI:40579",
"inchi":"InChI=1S/C5H5N5/c6-4-3-5(9-1-7-3)10-2-8-4/h1-2H,(H3,6,7,8,9,10)",
"inchikey":"GFFGJBXGBJISGV-UHFFFAOYSA-N",
"kegg.compound":"D00034",
"metanetx.chemical":"MNXM168",
"reactome":"R-ALL-83951",
"sbo":"SBO:0000247",
"seed.compound":"cpd22238"
}
},
{
"id":"ade_e",
"name":"Adenine",
"compartment":"e",
"charge":0,
"formula":"C5H5N5",
"annotation":{
"bigg.metabolite":"ade_e",
"biocyc":"META:ADENINE-RING",
"chebi":"CHEBI:40579",
"inchi":"InChI=1S/C5H5N5/c6-4-3-5(9-1-7-3)10-2-8-4/h1-2H,(H3,6,7,8,9,10)",
"inchikey":"GFFGJBXGBJISGV-UHFFFAOYSA-N",
"kegg.compound":"D00034",
"metanetx.chemical":"MNXM168",
"reactome":"R-ALL-83951",
"sbo":"SBO:0000247",
"seed.compound":"cpd22238"
}
},
{
"id":"adn_c",
"name":"Adenosine",
"compartment":"c",
"charge":0,
"formula":"C10H13N5O4",
"annotation":{
"bigg.metabolite":"adn_c",
"biocyc":"META:ADENOSINE",
"chebi":"CHEBI:40911",
"inchi":"InChI=1S/C10H13N5O4/c11-8-5-9(13-2-12-8)15(3-14-5)10-7(18)6(17)4(1-16)19-10/h2-4,6-7,10,16-18H,1H2,(H2,11,12,13)/t4-,6-,7-,10-/m1/s1",
"inchikey":"OIRDTQYFTABQOQ-KQYNXXCUSA-N",
"kegg.compound":"D00045",
"metanetx.chemical":"MNXM212",
"reactome":"R-ALL-8857850",
"sbo":"SBO:0000247",
"seed.compound":"cpd00182"
}
},
{
"id":"adp_c",
"name":"ADP",
"compartment":"c",
"charge":-3,
"formula":"C10H12N5O10P2",
"annotation":{
"bigg.metabolite":"adp_c",
"biocyc":"META:ADP",
"chebi":"CHEBI:87518",
"inchi":"InChI=1S/C10H15N5O10P2/c11-8-5-9(13-2-12-8)15(3-14-5)10-7(17)6(16)4(24-10)1-23-27(21,22)25-26(18,19)20/h2-4,6-7,10,16-17H,1H2,(H,21,22)(H2,11,12,13)(H2,18,19,20)/p-3/t4-,6-,7-,10-/m1/s1",
"inchikey":"XTWYTFMLZFPYCI-KQYNXXCUSA-K",
"kegg.compound":"G11113",
"metanetx.chemical":"MNXM7",
"reactome":"R-ALL-8869360",
"sbo":"SBO:0000247",
"seed.compound":"cpd00008"
}
},
{
"id":"ala_L_asp__L_c",
"name":"L-alanyl-L-aspartate",
"compartment":"c",
"charge":-1,
"formula":"C7H11N2O5",
"annotation":{
"bigg.metabolite":"ala_L_asp__L_c",
"biocyc":"META:CPD-13404",
"chebi":"CHEBI:74363",
"inchi":"InChI=1S/C7H12N2O5/c1-3(8)6(12)9-4(7(13)14)2-5(10)11/h3-4H,2,8H2,1H3,(H,9,12)(H,10,11)(H,13,14)/p-1/t3-,4-/m0/s1",
"inchikey":"XAEWTDMGFGHWFK-IMJSIDKUSA-M",
"metanetx.chemical":"MNXM40494",
"sbo":"SBO:0000247",
"seed.compound":"cpd11593"
}
},
{
"id":"ala_L_asp__L_e",
"name":"L-alanyl-L-aspartate",
"compartment":"e",
"charge":-1,
"formula":"C7H11N2O5",
"annotation":{
"bigg.metabolite":"ala_L_asp__L_e",
"biocyc":"META:CPD-13404",
"chebi":"CHEBI:74363",
"inchi":"InChI=1S/C7H12N2O5/c1-3(8)6(12)9-4(7(13)14)2-5(10)11/h3-4H,2,8H2,1H3,(H,9,12)(H,10,11)(H,13,14)/p-1/t3-,4-/m0/s1",
"inchikey":"XAEWTDMGFGHWFK-IMJSIDKUSA-M",
"metanetx.chemical":"MNXM40494",
"sbo":"SBO:0000247",
"seed.compound":"cpd11593"
}
},
{
"id":"ala_L_gln__L_c",
"name":"ala-L-gln-L",
"compartment":"c",
"charge":0,
"formula":"C8H15N3O4",
"annotation":{
"bigg.metabolite":"ala_L_gln__L_c",
"biocyc":"META:CPD-13403",
"chebi":"CHEBI:74387",
"inchi":"InChI=1S/C8H15N3O4/c1-4(9)7(13)11-5(8(14)15)2-3-6(10)12/h4-5H,2-3,9H2,1H3,(H2,10,12)(H,11,13)(H,14,15)/t4-,5-/m0/s1",
"inchikey":"HJCMDXDYPOUFDY-WHFBIAKZSA-N",
"metanetx.chemical":"MNXM40495",
"sbo":"SBO:0000247",
"seed.compound":"cpd11587"
}
},
{
"id":"ala_L_gln__L_e",
"name":"ala-L-gln-L",
"compartment":"e",
"charge":0,
"formula":"C8H15N3O4",
"annotation":{
"bigg.metabolite":"ala_L_gln__L_e",
"biocyc":"META:CPD-13403",
"chebi":"CHEBI:74387",
"inchi":"InChI=1S/C8H15N3O4/c1-4(9)7(13)11-5(8(14)15)2-3-6(10)12/h4-5H,2-3,9H2,1H3,(H2,10,12)(H,11,13)(H,14,15)/t4-,5-/m0/s1",
"inchikey":"HJCMDXDYPOUFDY-WHFBIAKZSA-N",
"metanetx.chemical":"MNXM40495",
"sbo":"SBO:0000247",
"seed.compound":"cpd11587"
}
},
{
"id":"ala_L_glu__L_c",
"name":"ala-L-glu-L",
"compartment":"c",
"charge":-1,
"formula":"C8H13N2O5",
"annotation":{
"bigg.metabolite":"ala_L_glu__L_c",
"inchi":"NA",
"inchikey":"NA",
"metanetx.chemical":"MNXM8263",
"sbo":"SBO:0000247",
"seed.compound":"cpd11586"
}
},
{
"id":"ala_L_glu__L_e",
"name":"ala-L-glu-L",
"compartment":"e",
"charge":-1,
"formula":"C8H13N2O5",
"annotation":{
"bigg.metabolite":"ala_L_glu__L_e",
"inchi":"NA",
"inchikey":"NA",
"metanetx.chemical":"MNXM8263",
"sbo":"SBO:0000247",
"seed.compound":"cpd11586"
}
},
{
"id":"ala_L_his__L_c",
"name":"Alanylhistidine",
"compartment":"c",
"charge":0,
"formula":"C9H14N4O3",
"annotation":{
"bigg.metabolite":"ala_L_his__L_c",
"inchi":"NA",
"inchikey":"NA",
"metanetx.chemical":"MNXM163729",
"sbo":"SBO:0000247"
}
},
{
"id":"ala_L_his__L_e",
"name":"Alanylhistidine",
"compartment":"e",
"charge":0,
"formula":"C9H14N4O3",
"annotation":{
"bigg.metabolite":"ala_L_his__L_e",
"inchi":"NA",
"inchikey":"NA",
"metanetx.chemical":"MNXM163729",
"sbo":"SBO:0000247"
}
},
{
"id":"ala_L_leu__L_c",
"name":"N-L-Alanyl-L-leucine",
"compartment":"c",
"charge":0,
"formula":"C9H18N2O3",
"annotation":{
"bigg.metabolite":"ala_L_leu__L_c",
"biocyc":"META:CPD-13398",
"chebi":"CHEBI:74389",
"inchi":"InChI=1S/C9H18N2O3/c1-5(2)4-7(9(13)14)11-8(12)6(3)10/h5-7H,4,10H2,1-3H3,(H,11,12)(H,13,14)/t6-,7-/m0/s1",
"inchikey":"RDIKFPRVLJLMER-BQBZGAKWSA-N",
"metanetx.chemical":"MNXM15786",
"sbo":"SBO:0000247",
"seed.compound":"cpd11583"
}
},
{
"id":"ala_L_leu__L_e",
"name":"N-L-Alanyl-L-leucine",
"compartment":"e",
"charge":0,
"formula":"C9H18N2O3",
"annotation":{
"bigg.metabolite":"ala_L_leu__L_e",
"biocyc":"META:CPD-13398",
"chebi":"CHEBI:74389",
"inchi":"InChI=1S/C9H18N2O3/c1-5(2)4-7(9(13)14)11-8(12)6(3)10/h5-7H,4,10H2,1-3H3,(H,11,12)(H,13,14)/t6-,7-/m0/s1",
"inchikey":"RDIKFPRVLJLMER-BQBZGAKWSA-N",
"metanetx.chemical":"MNXM15786",
"sbo":"SBO:0000247",
"seed.compound":"cpd11583"
}
},
{
"id":"ala_L_thr__L_c",
"name":"N-L-alanyl-L-threonine",
"compartment":"c",
"charge":0,
"formula":"C7H14N2O4",
"annotation":{
"bigg.metabolite":"ala_L_thr__L_c",
"sbo":"SBO:0000247"
}
},
{
"id":"ala_L_thr__L_e",
"name":"N-L-alanyl-L-threonine",
"compartment":"e",
"charge":0,
"formula":"C7H14N2O4",
"annotation":{
"bigg.metabolite":"ala_L_thr__L_e",
"sbo":"SBO:0000247"
}
},
{
"id":"ala__L_c",
"name":"L-Alanine",
"compartment":"c",
"charge":0,
"formula":"C3H7NO2",
"annotation":{
"bigg.metabolite":"ala__L_c",
"biocyc":"META:L-ALPHA-ALANINE",
"chebi":"CHEBI:76050",
"inchi":"InChI=1S/C3H7NO2/c1-2(4)3(5)6/h2H,4H2,1H3,(H,5,6)/t2-/m0/s1",
"inchikey":"QNAYBMKLOCPYGJ-REOHCLBHSA-N",
"kegg.compound":"D00012",
"metanetx.chemical":"MNXM32",
"reactome":"R-ALL-389664",
"sbo":"SBO:0000247",
"seed.compound":"cpd01003"
}
},
{
"id":"alatrna_c",
"name":"L-Alanyl-tRNA(Ala)",
"compartment":"c",
"charge":1,
"formula":"C3H6NOR",
"annotation":{
"bigg.metabolite":"alatrna_c",
"chebi":"CHEBI:6172",
"inchi":"NA",
"inchikey":"NA",
"metanetx.chemical":"MNXM89815",
"reactome":"R-ALL-379730",
"sbo":"SBO:0000247",
"seed.compound":"cpd16181"
}
},
{
"id":"amet_c",
"name":"S-Adenosyl-L-methionine",
"compartment":"c",
"charge":1,
"formula":"C15H23N6O5S",
"annotation":{
"bigg.metabolite":"amet_c",
"biocyc":"META:S-ADENOSYLMETHIONINE",
"chebi":"CHEBI:8946",
"inchi":"InChI=1S/C15H22N6O5S/c1-27(3-2-7(16)15(24)25)4-8-10(22)11(23)14(26-8)21-6-20-9-12(17)18-5-19-13(9)21/h5-8,10-11,14,22-23H,2-4,16H2,1H3,(H2-,17,18,19,24,25)/p+1/t7-,8+,10+,11+,14+,27?/m0/s1",
"inchikey":"MEFKEPWMEQBLKI-AIRLBKTGSA-O",
"kegg.compound":"C00019",
"metanetx.chemical":"MNXM16",
"reactome":"R-ALL-77087",
"sbo":"SBO:0000247",
"seed.compound":"cpd00017"
}
},
{
"id":"amp_c",
"name":"AMP",
"compartment":"c",
"charge":-2,
"formula":"C10H12N5O7P",
"annotation":{
"bigg.metabolite":"amp_c",
"biocyc":"META:AMP-GROUP",
"chebi":"CHEBI:47222",
"inchi":"InChI=1S/C10H14N5O7P/c11-8-5-9(13-2-12-8)15(3-14-5)10-7(17)6(16)4(22-10)1-21-23(18,19)20/h2-4,6-7,10,16-17H,1H2,(H2,11,12,13)(H2,18,19,20)/p-2/t4-,6-,7-,10-/m1/s1",
"inchikey":"UDMBCSSLTHHNCD-KQYNXXCUSA-L",
"kegg.compound":"D02769",
"metanetx.chemical":"MNXM14",
"reactome":"R-ALL-76577",
"sbo":"SBO:0000247",
"seed.compound":"cpd22272"
}
},
{
"id":"ap4a_c",
"name":"P1,P4-Bis(5'-adenosyl) tetraphosphate",
"compartment":"c",
"charge":-4,
"formula":"C20H24N10O19P4",
"annotation":{
"bigg.metabolite":"ap4a_c",
"biocyc":"META:ADENOSYL-P4",
"chebi":"CHEBI:7875",
"inchi":"InChI=1S/C20H28N10O19P4/c21-15-9-17(25-3-23-15)29(5-27-9)19-13(33)11(31)7(45-19)1-43-50(35,36)47-52(39,40)49-53(41,42)48-51(37,38)44-2-8-12(32)14(34)20(46-8)30-6-28-10-16(22)24-4-26-18(10)30/h3-8,11-14,19-20,31-34H,1-2H2,(H,35,36)(H,37,38)(H,39,40)(H,41,42)(H2,21,23,25)(H2,22,24,26)/p-4/t7-,8-,11-,12-,13-,14-,19-,20-/m1/s1",
"inchikey":"YOAHKNVSNCMZGQ-XPWFQUROSA-J",
"kegg.compound":"C01260",
"metanetx.chemical":"MNXM1089",
"sbo":"SBO:0000247",
"seed.compound":"cpd00924"
}
},
{
"id":"apoACP_c",
"name":"apoprotein [acyl carrier protein]",
"compartment":"c",
"charge":0,
"formula":"RHO",
"annotation":{
"bigg.metabolite":"apoACP_c",
"inchi":"NA",
"inchikey":"NA",
"metanetx.chemical":"MNXM2214",
"sbo":"SBO:0000247",
"seed.compound":"cpd29672"
}
},
{
"id":"arg__L_c",
"name":"L-Arginine",
"compartment":"c",
"charge":1,
"formula":"C6H15N4O2",
"annotation":{
"bigg.metabolite":"arg__L_c",
"biocyc":"META:ARG",
"chebi":"CHEBI:6185",
"inchi":"InChI=1S/C6H14N4O2/c7-4(5(11)12)2-1-3-10-6(8)9/h4H,1-3,7H2,(H,11,12)(H4,8,9,10)/p+1/t4-/m0/s1",
"inchikey":"ODKSFYDXXFIFQN-BYPYZUCNSA-O",
"kegg.compound":"D02982",
"metanetx.chemical":"MNXM70",
"reactome":"R-ALL-374064",
"sbo":"SBO:0000247",
"seed.compound":"cpd19021"
}
},
{
"id":"arg__L_e",
"name":"L-Arginine",
"compartment":"e",
"charge":1,
"formula":"C6H15N4O2",
"annotation":{
"bigg.metabolite":"arg__L_e",
"biocyc":"META:ARG",
"chebi":"CHEBI:6185",
"inchi":"InChI=1S/C6H14N4O2/c7-4(5(11)12)2-1-3-10-6(8)9/h4H,1-3,7H2,(H,11,12)(H4,8,9,10)/p+1/t4-/m0/s1",
"inchikey":"ODKSFYDXXFIFQN-BYPYZUCNSA-O",
"kegg.compound":"D02982",
"metanetx.chemical":"MNXM70",
"reactome":"R-ALL-374064",
"sbo":"SBO:0000247",
"seed.compound":"cpd19021"
}
},
{
"id":"argtrna_c",
"name":"L-Arginyl-tRNA(Arg)",
"compartment":"c",
"charge":2,
"formula":"C6H14N4OR",
"annotation":{
"bigg.metabolite":"argtrna_c",
"chebi":"CHEBI:6189",
"inchi":"NA",
"inchikey":"NA",
"kegg.compound":"C02163",
"metanetx.chemical":"MNXM89870",
"reactome":"R-ALL-379720",
"sbo":"SBO:0000247",
"seed.compound":"cpd12036"
}
},
{
"id":"ascb6p_c",
"name":"L-ascorbate-6-phosphate",
"compartment":"c",
"charge":-2,
"formula":"C6H7O9P",
"annotation":{
"bigg.metabolite":"ascb6p_c",
"biocyc":"META:L-ASCORBATE-6-PHOSPHATE",
"chebi":"CHEBI:80368",
"inchi":"InChI=1S/C6H9O9P/c7-2(1-14-16(11,12)13)5-3(8)4(9)6(10)15-5/h2,5,7-9H,1H2,(H2,11,12,13)/p-3/t2-,5+/m0/s1",
"inchikey":"KIENGQUGHPTFGC-JLAZNSOCSA-K",
"kegg.compound":"C16186",
"metanetx.chemical":"MNXM2689",
"sbo":"SBO:0000247",
"seed.compound":"cpd14905"
}
},
{
"id":"ascb__L_e",
"name":"L-Ascorbate",
"compartment":"e",
"charge":0,
"formula":"C6H8O6",
"annotation":{
"bigg.metabolite":"ascb__L_e",
"biocyc":"META:ASCORBATE",
"chebi":"CHEBI:43473",
"inchi":"InChI=1S/C6H8O6/c7-1-2(8)5-3(9)4(10)6(11)12-5/h2,5,7-10H,1H2/p-1/t2-,5+/m0/s1",
"inchikey":"CIWBSHSKHKDKBQ-JLAZNSOCSA-M",
"kegg.compound":"D00018",
"metanetx.chemical":"MNXM129",
"reactome":"R-ALL-351595",
"sbo":"SBO:0000247",
"seed.compound":"cpd00059"
}
},
{
"id":"asn__L_c",
"name":"L-Asparagine",
"compartment":"c",
"charge":0,
"formula":"C4H8N2O3",
"annotation":{
"bigg.metabolite":"asn__L_c",
"biocyc":"META:ASN",
"chebi":"CHEBI:6191",
"inchi":"InChI=1S/C4H8N2O3/c5-2(4(8)9)1-3(6)7/h2H,1,5H2,(H2,6,7)(H,8,9)/t2-/m0/s1",
"inchikey":"DCXYFEDJOCDNAF-REOHCLBHSA-N",
"kegg.compound":"C16438",
"metanetx.chemical":"MNXM147",
"reactome":"R-ALL-379703",
"sbo":"SBO:0000247",
"seed.compound":"cpd15142"
}
},
{
"id":"asn__L_e",
"name":"L-Asparagine",
"compartment":"e",
"charge":0,
"formula":"C4H8N2O3",
"annotation":{
"bigg.metabolite":"asn__L_e",
"biocyc":"META:ASN",
"chebi":"CHEBI:6191",
"inchi":"InChI=1S/C4H8N2O3/c5-2(4(8)9)1-3(6)7/h2H,1,5H2,(H2,6,7)(H,8,9)/t2-/m0/s1",
"inchikey":"DCXYFEDJOCDNAF-REOHCLBHSA-N",
"kegg.compound":"C16438",
"metanetx.chemical":"MNXM147",
"reactome":"R-ALL-379703",
"sbo":"SBO:0000247",
"seed.compound":"cpd15142"
}
},
{
"id":"asntrna_c",
"name":"L-Asparaginyl-tRNA(Asn)",
"compartment":"c",
"charge":1,
"formula":"C14H24N2O12PR2",
"annotation":{
"bigg.metabolite":"asntrna_c",
"chebi":"CHEBI:6192",
"inchi":"NA",
"inchikey":"NA",
"kegg.compound":"C03402",
"metanetx.chemical":"MNXM89761",
"reactome":"R-ALL-379728",
"sbo":"SBO:0000247",
"seed.compound":"cpd16182"
}
},
{
"id":"asp__L_c",
"name":"L-Aspartate",
"compartment":"c",
"charge":-1,
"formula":"C4H6NO4",
"annotation":{
"bigg.metabolite":"asp__L_c",
"biocyc":"META:L-ASPARTATE",
"chebi":"CHEBI:6193",
"inchi":"InChI=1S/C4H7NO4/c5-2(4(8)9)1-3(6)7/h2H,1,5H2,(H,6,7)(H,8,9)/p-1/t2-/m0/s1",
"inchikey":"CKLJMWTZIZZHCS-REOHCLBHSA-M",
"kegg.compound":"D00013",
"metanetx.chemical":"MNXM42",
"reactome":"R-ALL-29448",
"sbo":"SBO:0000247",
"seed.compound":"cpd19181"
}
},
{
"id":"asptrna(asn)_c",
"name":"L-Aspartyl-tRNA(Asn)",
"compartment":"c",
"charge":0,
"formula":"C14H22NO13PR2",
"annotation":{
"sbo":"SBO:0000247"
}
},
{
"id":"asptrna_c",
"name":"L-Aspartyl-tRNA(Asp)",
"compartment":"c",
"charge":0,
"formula":"C4H5NO3R",
"annotation":{
"bigg.metabolite":"asptrna_c",
"inchi":"NA",
"inchikey":"NA",
"kegg.compound":"C02984",
"metanetx.chemical":"MNXM90839",
"sbo":"SBO:0000247",
"seed.compound":"cpd12226"
}
},
{
"id":"atp_c",
"name":"ATP",
"compartment":"c",
"charge":-4,
"formula":"C10H12N5O13P3",
"annotation":{
"bigg.metabolite":"atp_c",
"biocyc":"META:ATP",
"chebi":"CHEBI:57299",
"inchi":"InChI=1S/C10H16N5O13P3/c11-8-5-9(13-2-12-8)15(3-14-5)10-7(17)6(16)4(26-10)1-25-30(21,22)28-31(23,24)27-29(18,19)20/h2-4,6-7,10,16-17H,1H2,(H,21,22)(H,23,24)(H2,11,12,13)(H2,18,19,20)/p-4/t4-,6-,7-,10-/m1/s1",
"inchikey":"ZKHQWZAMYRWXGA-KQYNXXCUSA-J",
"kegg.compound":"D08646",
"metanetx.chemical":"MNXM3",
"reactome":"R-ALL-8938081",
"sbo":"SBO:0000247",
"seed.compound":"cpd00002"
}
},
{
"id":"ca2_c",
"name":"Calcium",
"compartment":"c",
"charge":0,
"formula":"Ca",
"annotation":{
"bigg.metabolite":"ca2_c",
"biocyc":"META:CA+2",
"chebi":"CHEBI:48760",
"inchi":"InChI=1S/Ca/q+2",
"inchikey":"BHPQYMZQTOCNFJ-UHFFFAOYSA-N",
"kegg.compound":"C00076",
"metanetx.chemical":"MNXM128",
"reactome":"R-ALL-74112",
"sbo":"SBO:0000247",
"seed.compound":"cpd29674"
}
},
{
"id":"ca2_e",
"name":"Calcium",
"compartment":"e",
"charge":0,
"formula":"Ca",
"annotation":{
"bigg.metabolite":"ca2_e",
"biocyc":"META:CA+2",
"chebi":"CHEBI:48760",
"inchi":"InChI=1S/Ca/q+2",
"inchikey":"BHPQYMZQTOCNFJ-UHFFFAOYSA-N",
"kegg.compound":"C00076",
"metanetx.chemical":"MNXM128",
"reactome":"R-ALL-74112",
"sbo":"SBO:0000247",
"seed.compound":"cpd29674"
}
},
{
"id":"cdp_c",
"name":"CDP",
"compartment":"c",
"charge":-3,
"formula":"C9H12N3O11P2",
"annotation":{
"bigg.metabolite":"cdp_c",
"biocyc":"META:CDP",
"chebi":"CHEBI:58069",
"inchi":"InChI=1S/C9H15N3O11P2/c10-5-1-2-12(9(15)11-5)8-7(14)6(13)4(22-8)3-21-25(19,20)23-24(16,17)18/h1-2,4,6-8,13-14H,3H2,(H,19,20)(H2,10,11,15)(H2,16,17,18)/p-3/t4-,6-,7-,8-/m1/s1",
"inchikey":"ZWIADYZPOWUWEW-XVFCMESISA-K",
"kegg.compound":"C00112",
"metanetx.chemical":"MNXM220",
"sbo":"SBO:0000247",
"seed.compound":"cpd00096"
}
},
{
"id":"cdpchol_c",
"name":"CDPcholine",
"compartment":"c",
"charge":-1,
"formula":"C14H25N4O11P2",
"annotation":{
"bigg.metabolite":"cdpchol_c",
"biocyc":"META:CDP-CHOLINE",
"chebi":"CHEBI:58779",
"inchi":"InChI=1S/C14H26N4O11P2/c1-18(2,3)6-7-26-30(22,23)29-31(24,25)27-8-9-11(19)12(20)13(28-9)17-5-4-10(15)16-14(17)21/h4-5,9,11-13,19-20H,6-8H2,1-3H3,(H3-,15,16,21,22,23,24,25)/p-1/t9-,11-,12-,13-/m1/s1",
"inchikey":"RZZPDXZPRHQOCG-OJAKKHQRSA-M",
"kegg.compound":"D00057",
"metanetx.chemical":"MNXM283",
"reactome":"R-ALL-1524060",
"sbo":"SBO:0000247",
"seed.compound":"cpd00256"
}
},
{
"id":"cdpdag_c",
"name":"CDPdiacylglycerol",
"compartment":"c",
"charge":-2,
"formula":"C14H17N3O15P2R2",
"annotation":{
"sbo":"SBO:0000247"
}
},
{
"id":"cgly_c",
"name":"Cys-Gly",
"compartment":"c",
"charge":0,
"formula":"C5H10N2O3S",
"annotation":{
"bigg.metabolite":"cgly_c",
"biocyc":"META:CYS-GLY",
"chebi":"CHEBI:61694",
"inchi":"InChI=1S/C5H10N2O3S/c6-3(2-11)5(10)7-1-4(8)9/h3,11H,1-2,6H2,(H,7,10)(H,8,9)/t3-/m0/s1",
"inchikey":"ZUKPVRWZDMRIEO-VKHMYHEASA-N",
"kegg.compound":"C01419",
"metanetx.chemical":"MNXM683",
"reactome":"R-ALL-1247934",
"sbo":"SBO:0000247",
"seed.compound":"cpd01017"
}
},
{
"id":"cgly_e",
"name":"Cys-Gly",
"compartment":"e",
"charge":0,
"formula":"C5H10N2O3S",
"annotation":{
"bigg.metabolite":"cgly_e",
"biocyc":"META:CYS-GLY",
"chebi":"CHEBI:61694",
"inchi":"InChI=1S/C5H10N2O3S/c6-3(2-11)5(10)7-1-4(8)9/h3,11H,1-2,6H2,(H,7,10)(H,8,9)/t3-/m0/s1",
"inchikey":"ZUKPVRWZDMRIEO-VKHMYHEASA-N",
"kegg.compound":"C01419",
"metanetx.chemical":"MNXM683",
"reactome":"R-ALL-1247934",
"sbo":"SBO:0000247",
"seed.compound":"cpd01017"
}
},
{
"id":"chitin_e",
"name":"",
"compartment":"e",
"charge":3,
"formula":"C24H44N3O16",
"annotation":{
"sbo":"SBO:0000247"
}
},
{
"id":"chitos_e",
"name":"",
"compartment":"e",
"charge":3,
"formula":"C18H38N3O13",
"annotation":{
"sbo":"SBO:0000247"
}
},
{
"id":"chol_c",
"name":"Choline",
"compartment":"c",
"charge":1,
"formula":"C5H14NO",
"annotation":{
"bigg.metabolite":"chol_c",
"biocyc":"META:CHOLINE",
"chebi":"CHEBI:72322",
"inchi":"InChI=1S/C5H14NO/c1-6(2,3)4-5-7/h7H,4-5H2,1-3H3/q+1",
"inchikey":"OEYIOHPDSNJKLS-UHFFFAOYSA-N",
"kegg.compound":"D10498",
"metanetx.chemical":"MNXM90",
"reactome":"R-ALL-6798162",
"sbo":"SBO:0000247",
"seed.compound":"cpd00098"
}
},
{
"id":"chol_e",
"name":"Choline",
"compartment":"e",
"charge":1,
"formula":"C5H14NO",
"annotation":{
"bigg.metabolite":"chol_e",
"biocyc":"META:CHOLINE",
"chebi":"CHEBI:72322",
"inchi":"InChI=1S/C5H14NO/c1-6(2,3)4-5-7/h7H,4-5H2,1-3H3/q+1",
"inchikey":"OEYIOHPDSNJKLS-UHFFFAOYSA-N",
"kegg.compound":"D10498",
"metanetx.chemical":"MNXM90",
"reactome":"R-ALL-6798162",
"sbo":"SBO:0000247",
"seed.compound":"cpd00098"
}
},
{
"id":"cholp_c",
"name":"Choline phosphate",
"compartment":"c",
"charge":-1,
"formula":"C5H13NO4P",
"annotation":{
"bigg.metabolite":"cholp_c",
"biocyc":"META:PHOSPHORYL-CHOLINE",
"chebi":"CHEBI:44707",
"inchi":"InChI=1S/C5H14NO4P/c1-6(2,3)4-5-10-11(7,8)9/h4-5H2,1-3H3,(H-,7,8,9)/p-1",
"inchikey":"YHHSONZFOIEMCP-UHFFFAOYSA-M",
"kegg.compound":"C00588",
"metanetx.chemical":"MNXM229",
"reactome":"R-ALL-6814794",
"sbo":"SBO:0000247",
"seed.compound":"cpd00457"
}
},
{
"id":"cl_c",
"name":"Chloride",
"compartment":"c",
"charge":-1,
"formula":"Cl",
"annotation":{
"bigg.metabolite":"cl_c",
"biocyc":"META:HCL",
"chebi":"CHEBI:5590",
"inchi":"InChI=1S/ClH/h1H/p-1",
"inchikey":"VEXZGXHMUGYJMC-UHFFFAOYSA-M",
"kegg.compound":"D02057",
"metanetx.chemical":"MNXM43",
"reactome":"R-ALL-352022",
"sbo":"SBO:0000247",
"seed.compound":"cpd00099"
}
},
{
"id":"cl_e",
"name":"Chloride",
"compartment":"e",
"charge":-1,
"formula":"Cl",
"annotation":{
"bigg.metabolite":"cl_e",
"biocyc":"META:HCL",
"chebi":"CHEBI:5590",
"inchi":"InChI=1S/ClH/h1H/p-1",
"inchikey":"VEXZGXHMUGYJMC-UHFFFAOYSA-M",
"kegg.compound":"D02057",
"metanetx.chemical":"MNXM43",
"reactome":"R-ALL-352022",
"sbo":"SBO:0000247",
"seed.compound":"cpd00099"
}
},
{
"id":"clpn_c",
"name":"Cardiolipin",
"compartment":"c",
"charge":-2,
"formula":"C13H16O17P2R4",
"annotation":{
"sbo":"SBO:0000247"
}
},
{
"id":"cmp_c",
"name":"CMP",
"compartment":"c",
"charge":-2,
"formula":"C9H12N3O8P",
"annotation":{
"bigg.metabolite":"cmp_c",
"biocyc":"META:CMP",
"chebi":"CHEBI:60377",
"inchi":"InChI=1S/C9H14N3O8P/c10-5-1-2-12(9(15)11-5)8-7(14)6(13)4(20-8)3-19-21(16,17)18/h1-2,4,6-8,13-14H,3H2,(H2,10,11,15)(H2,16,17,18)/p-2/t4-,6-,7-,8-/m1/s1",
"inchikey":"IERHLVCPSMICTF-XVFCMESISA-L",
"kegg.compound":"G10621",
"metanetx.chemical":"MNXM31",
"reactome":"R-ALL-727810",
"sbo":"SBO:0000247",
"seed.compound":"cpd00046"
}
},
{
"id":"co2_c",
"name":"CO2",
"compartment":"c",
"charge":0,
"formula":"CO2",
"annotation":{
"bigg.metabolite":"co2_c",
"biocyc":"META:CARBON-DIOXIDE",
"chebi":"CHEBI:48829",
"inchi":"InChI=1S/CO2/c2-1-3",
"inchikey":"CURLTUGMZLYLDI-UHFFFAOYSA-N",
"kegg.compound":"D00004",
"metanetx.chemical":"MNXM13",
"reactome":"R-ALL-5668565",
"sbo":"SBO:0000247",
"seed.compound":"cpd00011"
}
},
{
"id":"co2_e",
"name":"CO2",
"compartment":"e",
"charge":0,
"formula":"CO2",
"annotation":{
"bigg.metabolite":"co2_e",
"biocyc":"META:CARBON-DIOXIDE",
"chebi":"CHEBI:48829",
"inchi":"InChI=1S/CO2/c2-1-3",
"inchikey":"CURLTUGMZLYLDI-UHFFFAOYSA-N",
"kegg.compound":"D00004",
"metanetx.chemical":"MNXM13",
"reactome":"R-ALL-5668565",
"sbo":"SBO:0000247",
"seed.compound":"cpd00011"
}
},
{
"id":"coa_c",
"name":"Coenzyme A",
"compartment":"c",
"charge":-4,
"formula":"C21H32N7O16P3S",
"annotation":{
"bigg.metabolite":"coa_c",
"biocyc":"META:COA-GROUP",
"chebi":"CHEBI:741566",
"inchi":"InChI=1S/C21H36N7O16P3S/c1-21(2,16(31)19(32)24-4-3-12(29)23-5-6-48)8-41-47(38,39)44-46(36,37)40-7-11-15(43-45(33,34)35)14(30)20(42-11)28-10-27-13-17(22)25-9-26-18(13)28/h9-11,14-16,20,30-31,48H,3-8H2,1-2H3,(H,23,29)(H,24,32)(H,36,37)(H,38,39)(H2,22,25,26)(H2,33,34,35)/p-4/t11-,14-,15-,16+,20-/m1/s1",
"inchikey":"RGJOEKWQDUBAIZ-IBOSZNHHSA-J",
"kegg.compound":"C00010",
"metanetx.chemical":"MNXM12",
"reactome":"R-ALL-8939024",
"sbo":"SBO:0000247",
"seed.compound":"cpd22528"
}
},
{
"id":"coa_e",
"name":"Coenzyme A",
"compartment":"e",
"charge":-4,
"formula":"C21H32N7O16P3S",
"annotation":{
"bigg.metabolite":"coa_e",
"biocyc":"META:COA-GROUP",
"chebi":"CHEBI:741566",
"inchi":"InChI=1S/C21H36N7O16P3S/c1-21(2,16(31)19(32)24-4-3-12(29)23-5-6-48)8-41-47(38,39)44-46(36,37)40-7-11-15(43-45(33,34)35)14(30)20(42-11)28-10-27-13-17(22)25-9-26-18(13)28/h9-11,14-16,20,30-31,48H,3-8H2,1-2H3,(H,23,29)(H,24,32)(H,36,37)(H,38,39)(H2,22,25,26)(H2,33,34,35)/p-4/t11-,14-,15-,16+,20-/m1/s1",
"inchikey":"RGJOEKWQDUBAIZ-IBOSZNHHSA-J",
"kegg.compound":"C00010",
"metanetx.chemical":"MNXM12",
"reactome":"R-ALL-8939024",
"sbo":"SBO:0000247",
"seed.compound":"cpd22528"
}
},
{
"id":"cobalt2_c",
"name":"Co2+",
"compartment":"c",
"charge":2,
"formula":"Co",
"annotation":{
"bigg.metabolite":"cobalt2_c",
"biocyc":"META:CO+2",
"chebi":"CHEBI:48828",
"inchi":"InChI=1S/Co/q+2",
"inchikey":"XLJKHNWPARRRJB-UHFFFAOYSA-N",
"kegg.compound":"C00175",
"metanetx.chemical":"MNXM90960",
"sbo":"SBO:0000247",
"seed.compound":"cpd00149"
}
},
{
"id":"cobalt2_e",
"name":"Co2+",
"compartment":"e",
"charge":2,
"formula":"Co",
"annotation":{
"bigg.metabolite":"cobalt2_e",
"biocyc":"META:CO+2",
"chebi":"CHEBI:48828",
"inchi":"InChI=1S/Co/q+2",
"inchikey":"XLJKHNWPARRRJB-UHFFFAOYSA-N",
"kegg.compound":"C00175",
"metanetx.chemical":"MNXM90960",
"sbo":"SBO:0000247",
"seed.compound":"cpd00149"
}
},
{
"id":"crm_mf_c",
"name":"N-acylsphingosine/Ceramide",
"compartment":"c",
"charge":0,
"formula":"C18H36NO2CO",
"annotation":{
"sbo":"SBO:0000247"
}
},
{
"id":"crm_mf_e",
"name":"N-acylsphingosine/Ceramide",
"compartment":"e",
"charge":0,
"formula":"C18H36NO2RCO",
"annotation":{
"sbo":"SBO:0000247"
}
},
{
"id":"ctp_c",
"name":"CTP",
"compartment":"c",
"charge":-4,
"formula":"C9H12N3O14P3",
"annotation":{
"bigg.metabolite":"ctp_c",
"biocyc":"META:CTP",
"chebi":"CHEBI:58231",
"inchi":"InChI=1S/C9H16N3O14P3/c10-5-1-2-12(9(15)11-5)8-7(14)6(13)4(24-8)3-23-28(19,20)26-29(21,22)25-27(16,17)18/h1-2,4,6-8,13-14H,3H2,(H,19,20)(H,21,22)(H2,10,11,15)(H2,16,17,18)/p-4/t4-,6-,7-,8-/m1/s1",
"inchikey":"PCDQPRRSZKQHHS-XVFCMESISA-J",
"kegg.compound":"C00063",
"metanetx.chemical":"MNXM63",
"reactome":"R-ALL-29470",
"sbo":"SBO:0000247",
"seed.compound":"cpd00052"
}
},
{
"id":"cu2_c",
"name":"Cu2+",
"compartment":"c",
"charge":2,
"formula":"Cu",
"annotation":{
"bigg.metabolite":"cu2_c",
"biocyc":"META:CU+2",
"chebi":"CHEBI:49550",
"inchi":"InChI=1S/Cu/q+2",
"inchikey":"JPVYNHNXODAKFH-UHFFFAOYSA-N",
"kegg.compound":"C00070",
"metanetx.chemical":"MNXM632",
"reactome":"R-ALL-936901",
"sbo":"SBO:0000247",
"seed.compound":"cpd00058"
}
},
{
"id":"cu2_e",
"name":"Cu2+",
"compartment":"e",
"charge":2,
"formula":"Cu",
"annotation":{
"bigg.metabolite":"cu2_e",
"biocyc":"META:CU+2",
"chebi":"CHEBI:49550",
"inchi":"InChI=1S/Cu/q+2",
"inchikey":"JPVYNHNXODAKFH-UHFFFAOYSA-N",
"kegg.compound":"C00070",
"metanetx.chemical":"MNXM632",
"reactome":"R-ALL-936901",
"sbo":"SBO:0000247",
"seed.compound":"cpd00058"
}
},
{
"id":"cys__L_c",
"name":"L-Cysteine",
"compartment":"c",
"charge":0,
"formula":"C3H7NO2S",
"annotation":{
"bigg.metabolite":"cys__L_c",
"biocyc":"META:CYS",
"chebi":"CHEBI:6207",
"inchi":"InChI=1S/C3H7NO2S/c4-2(1-7)3(5)6/h2,7H,1,4H2,(H,5,6)/t2-/m0/s1",
"inchikey":"XUJNEKJLAYXESH-REOHCLBHSA-N",
"kegg.compound":"D00026",
"metanetx.chemical":"MNXM55",
"reactome":"R-ALL-5668576",
"sbo":"SBO:0000247",
"seed.compound":"cpd00547"
}
},
{
"id":"cystrna_c",
"name":"L-Cysteinyl-tRNA(Cys)",
"compartment":"c",
"charge":1,
"formula":"C3H6NOSR",
"annotation":{
"bigg.metabolite":"cystrna_c",
"chebi":"CHEBI:74764",
"inchi":"NA",
"inchikey":"NA",
"kegg.compound":"C03125",
"metanetx.chemical":"MNXM155005",
"reactome":"R-ALL-379719",
"sbo":"SBO:0000247",
"seed.compound":"cpd12255"
}
},
{
"id":"cytd_c",
"name":"Cytidine",
"compartment":"c",
"charge":0,
"formula":"C9H13N3O5",
"annotation":{
"bigg.metabolite":"cytd_c",
"biocyc":"META:CYTIDINE",
"chebi":"CHEBI:41709",
"inchi":"InChI=1S/C9H13N3O5/c10-5-1-2-12(9(16)11-5)8-7(15)6(14)4(3-13)17-8/h1-2,4,6-8,13-15H,3H2,(H2,10,11,16)/t4-,6-,7-,8-/m1/s1",
"inchikey":"UHDGCWIWMRVCDJ-XVFCMESISA-N",
"kegg.compound":"D07769",
"metanetx.chemical":"MNXM338",
"sbo":"SBO:0000247",
"seed.compound":"cpd00367"
}
},
{
"id":"dad__2_c",
"name":"Deoxyadenosine",
"compartment":"c",
"charge":0,
"formula":"C10H13N5O3",
"annotation":{
"sbo":"SBO:0000247"
}
},
{
"id":"dadp_c",
"name":"dADP",
"compartment":"c",
"charge":-3,
"formula":"C10H12N5O9P2",
"annotation":{
"bigg.metabolite":"dadp_c",
"biocyc":"META:DADP",
"chebi":"CHEBI:57667",
"inchi":"InChI=1S/C10H15N5O9P2/c11-9-8-10(13-3-12-9)15(4-14-8)7-1-5(16)6(23-7)2-22-26(20,21)24-25(17,18)19/h3-7,16H,1-2H2,(H,20,21)(H2,11,12,13)(H2,17,18,19)/p-3/t5-,6+,7+/m0/s1",
"inchikey":"DAEAPNUQQAICNR-RRKCRQDMSA-K",
"kegg.compound":"C00206",
"metanetx.chemical":"MNXM374",
"reactome":"R-ALL-500087",
"sbo":"SBO:0000247",
"seed.compound":"cpd00177"
}
},
{
"id":"damp_c",
"name":"dAMP",
"compartment":"c",
"charge":-2,
"formula":"C10H12N5O6P",
"annotation":{
"bigg.metabolite":"damp_c",
"biocyc":"META:DAMP",
"chebi":"CHEBI:58245",
"inchi":"InChI=1S/C10H14N5O6P/c11-9-8-10(13-3-12-9)15(4-14-8)7-1-5(16)6(21-7)2-20-22(17,18)19/h3-7,16H,1-2H2,(H2,11,12,13)(H2,17,18,19)/p-2/t5-,6+,7+/m0/s1",
"inchikey":"KHWCHTKSEGGWEX-RRKCRQDMSA-L",
"kegg.compound":"C00360",
"metanetx.chemical":"MNXM432",
"reactome":"R-ALL-500088",
"sbo":"SBO:0000247",
"seed.compound":"cpd00294"
}
},
{
"id":"datp_c",
"name":"dATP",
"compartment":"c",
"charge":-4,
"formula":"C10H12N5O12P3",
"annotation":{
"bigg.metabolite":"datp_c",
"biocyc":"META:DATP",
"chebi":"CHEBI:61404",
"inchi":"InChI=1S/C10H16N5O12P3/c11-9-8-10(13-3-12-9)15(4-14-8)7-1-5(16)6(25-7)2-24-29(20,21)27-30(22,23)26-28(17,18)19/h3-7,16H,1-2H2,(H,20,21)(H,22,23)(H2,11,12,13)(H2,17,18,19)/p-4/t5-,6+,7+/m0/s1",
"inchikey":"SUYVUBYJARFZHO-RRKCRQDMSA-J",
"kegg.compound":"C00131",
"metanetx.chemical":"MNXM286",
"reactome":"R-ALL-110644",
"sbo":"SBO:0000247",
"seed.compound":"cpd00115"
}
},
{
"id":"dcamp_c",
"name":"N6-(1,2-Dicarboxyethyl)-AMP",
"compartment":"c",
"charge":-4,
"formula":"C14H14N5O11P",
"annotation":{
"bigg.metabolite":"dcamp_c",
"biocyc":"META:ADENYLOSUCC",
"chebi":"CHEBI:7405",
"inchi":"InChI=1S/C14H18N5O11P/c20-7(21)1-5(14(24)25)18-11-8-12(16-3-15-11)19(4-17-8)13-10(23)9(22)6(30-13)2-29-31(26,27)28/h3-6,9-10,13,22-23H,1-2H2,(H,20,21)(H,24,25)(H,15,16,18)(H2,26,27,28)/p-4/t5?,6-,9-,10-,13-/m1/s1",
"inchikey":"OFBHPPMPBOJXRT-DPXQIYNJSA-J",
"kegg.compound":"C03794",
"metanetx.chemical":"MNXM565",
"reactome":"R-ALL-35141",
"sbo":"SBO:0000247",
"seed.compound":"cpd02375"
}
},
{
"id":"dcdp_c",
"name":"dCDP",
"compartment":"c",
"charge":-3,
"formula":"C9H12N3O10P2",
"annotation":{
"bigg.metabolite":"dcdp_c",
"biocyc":"META:DCDP",
"chebi":"CHEBI:58593",
"inchi":"InChI=1S/C9H15N3O10P2/c10-7-1-2-12(9(14)11-7)8-3-5(13)6(21-8)4-20-24(18,19)22-23(15,16)17/h1-2,5-6,8,13H,3-4H2,(H,18,19)(H2,10,11,14)(H2,15,16,17)/p-3/t5-,6+,8+/m0/s1",
"inchikey":"FTDHDKPUHBLBTL-SHYZEUOFSA-K",
"kegg.compound":"C00705",
"metanetx.chemical":"MNXM411",
"sbo":"SBO:0000247",
"seed.compound":"cpd00533"
}
},
{
"id":"dcmp_c",
"name":"dCMP",
"compartment":"c",
"charge":-2,
"formula":"C9H12N3O7P",
"annotation":{
"bigg.metabolite":"dcmp_c",
"biocyc":"META:DCMP",
"chebi":"CHEBI:57566",
"inchi":"InChI=1S/C9H14N3O7P/c10-7-1-2-12(9(14)11-7)8-3-5(13)6(19-8)4-18-20(15,16)17/h1-2,5-6,8,13H,3-4H2,(H2,10,11,14)(H2,15,16,17)/p-2/t5-,6+,8+/m0/s1",
"inchikey":"NCMVOABPESMRCP-SHYZEUOFSA-L",
"kegg.compound":"C00239",
"metanetx.chemical":"MNXM266",
"reactome":"R-ALL-500828",
"sbo":"SBO:0000247",
"seed.compound":"cpd00206"
}
},
{
"id":"dctp_c",
"name":"dCTP",
"compartment":"c",
"charge":-4,
"formula":"C9H12N3O13P3",
"annotation":{
"bigg.metabolite":"dctp_c",
"biocyc":"META:DCTP",
"chebi":"CHEBI:61481",
"inchi":"InChI=1S/C9H16N3O13P3/c10-7-1-2-12(9(14)11-7)8-3-5(13)6(23-8)4-22-27(18,19)25-28(20,21)24-26(15,16)17/h1-2,5-6,8,13H,3-4H2,(H,18,19)(H,20,21)(H2,10,11,14)(H2,15,16,17)/p-4/t5-,6+,8+/m0/s1",
"inchikey":"RGWHQCVHVJXOKC-SHYZEUOFSA-J",
"kegg.compound":"C00458",
"metanetx.chemical":"MNXM360",
"sbo":"SBO:0000247",
"seed.compound":"cpd00356"
}
},
{
"id":"dcyt_c",
"name":"Deoxycytidine",
"compartment":"c",
"charge":0,
"formula":"C9H13N3O4",
"annotation":{
"bigg.metabolite":"dcyt_c",
"biocyc":"META:DEOXYCYTIDINE",
"chebi":"CHEBI:4407",
"inchi":"InChI=1S/C9H13N3O4/c10-7-1-2-12(9(15)11-7)8-3-5(14)6(4-13)16-8/h1-2,5-6,8,13-14H,3-4H2,(H2,10,11,15)/t5-,6+,8+/m0/s1",
"inchikey":"CKTSBUTUHBMZGZ-SHYZEUOFSA-N",
"kegg.compound":"C00881",
"metanetx.chemical":"MNXM704",
"reactome":"R-ALL-500829",
"sbo":"SBO:0000247",
"seed.compound":"cpd00654"
}
},
{
"id":"dgdp_c",
"name":"dGDP",
"compartment":"c",
"charge":-3,
"formula":"C10H12N5O10P2",
"annotation":{
"bigg.metabolite":"dgdp_c",
"biocyc":"META:DGDP",
"chebi":"CHEBI:58595",
"inchi":"InChI=1S/C10H15N5O10P2/c11-10-13-8-7(9(17)14-10)12-3-15(8)6-1-4(16)5(24-6)2-23-27(21,22)25-26(18,19)20/h3-6,16H,1-2H2,(H,21,22)(H2,18,19,20)(H3,11,13,14,17)/p-3/t4-,5+,6+/m0/s1",
"inchikey":"CIKGWCTVFSRMJU-KVQBGUIXSA-K",
"kegg.compound":"C00361",
"metanetx.chemical":"MNXM436",
"reactome":"R-ALL-500077",
"sbo":"SBO:0000247",
"seed.compound":"cpd00295"
}
},
{
"id":"dgmp_c",
"name":"dGMP",
"compartment":"c",
"charge":-2,
"formula":"C10H12N5O7P",
"annotation":{
"bigg.metabolite":"dgmp_c",
"biocyc":"META:DGMP",
"chebi":"CHEBI:57673",
"inchi":"InChI=1S/C10H14N5O7P/c11-10-13-8-7(9(17)14-10)12-3-15(8)6-1-4(16)5(22-6)2-21-23(18,19)20/h3-6,16H,1-2H2,(H2,18,19,20)(H3,11,13,14,17)/p-2/t4-,5+,6+/m0/s1",
"inchikey":"LTFMZDNNPPEQNG-KVQBGUIXSA-L",
"kegg.compound":"C00362",
"metanetx.chemical":"MNXM546",
"reactome":"R-ALL-500071",
"sbo":"SBO:0000247",
"seed.compound":"cpd00296"
}
},
{
"id":"dgsn_c",
"name":"Deoxyguanosine",
"compartment":"c",
"charge":0,
"formula":"C10H13N5O4",
"annotation":{
"bigg.metabolite":"dgsn_c",
"biocyc":"META:DEOXYGUANOSINE",
"chebi":"CHEBI:4412",
"inchi":"InChI=1S/C10H13N5O4/c11-10-13-8-7(9(18)14-10)12-3-15(8)6-1-4(17)5(2-16)19-6/h3-6,16-17H,1-2H2,(H3,11,13,14,18)/t4-,5+,6+/m0/s1",
"inchikey":"YKBGVTZYEHREMT-KVQBGUIXSA-N",
"kegg.compound":"C00330",
"metanetx.chemical":"MNXM647",
"sbo":"SBO:0000247",
"seed.compound":"cpd00277"
}
},
{
"id":"dgtp_c",
"name":"dGTP",
"compartment":"c",
"charge":-4,
"formula":"C10H12N5O13P3",
"annotation":{
"bigg.metabolite":"dgtp_c",
"biocyc":"META:DGTP",
"chebi":"CHEBI:61429",
"inchi":"InChI=1S/C10H16N5O13P3/c11-10-13-8-7(9(17)14-10)12-3-15(8)6-1-4(16)5(26-6)2-25-30(21,22)28-31(23,24)27-29(18,19)20/h3-6,16H,1-2H2,(H,21,22)(H,23,24)(H2,18,19,20)(H3,11,13,14,17)/p-4/t4-,5+,6+/m0/s1",
"inchikey":"HAAZLUGHYHWQIW-KVQBGUIXSA-J",
"kegg.compound":"C00286",
"metanetx.chemical":"MNXM344",
"sbo":"SBO:0000247",
"seed.compound":"cpd00241"
}
},
{
"id":"dha_c",
"name":"Dihydroxyacetone",
"compartment":"c",
"charge":0,
"formula":"C3H6O3",
"annotation":{
"bigg.metabolite":"dha_c",
"biocyc":"META:DIHYDROXYACETONE",
"chebi":"CHEBI:5453",
"inchi":"InChI=1S/C3H6O3/c4-1-3(6)2-5/h4-5H,1-2H2",
"inchikey":"RXKJFZQQPQGTFL-UHFFFAOYSA-N",
"kegg.compound":"D07841",
"metanetx.chemical":"MNXM460",
"sbo":"SBO:0000247",
"seed.compound":"cpd00157"
}
},
{
"id":"dhap_c",
"name":"Dihydroxyacetone phosphate",
"compartment":"c",
"charge":-2,
"formula":"C3H5O6P",
"annotation":{
"bigg.metabolite":"dhap_c",
"biocyc":"META:DIHYDROXY-ACETONE-PHOSPHATE",
"chebi":"CHEBI:57642",
"inchi":"InChI=1S/C3H7O6P/c4-1-3(5)2-9-10(6,7)8/h4H,1-2H2,(H2,6,7,8)/p-2",
"inchikey":"GNGACRATGGDKBX-UHFFFAOYSA-L",
"kegg.compound":"C00111",
"metanetx.chemical":"MNXM77",
"reactome":"R-ALL-75970",
"sbo":"SBO:0000247",
"seed.compound":"cpd00095"
}
},
{
"id":"dhf_c",
"name":"7,8-Dihydrofolate",
"compartment":"c",
"charge":-2,
"formula":"C19H19N7O6",
"annotation":{
"bigg.metabolite":"dhf_c",
"biocyc":"META:DIHYDROFOLATE",
"chebi":"CHEBI:57451",
"inchi":"InChI=1S/C19H21N7O6/c20-19-25-15-14(17(30)26-19)23-11(8-22-15)7-21-10-3-1-9(2-4-10)16(29)24-12(18(31)32)5-6-13(27)28/h1-4,12,21H,5-8H2,(H,24,29)(H,27,28)(H,31,32)(H4,20,22,25,26,30)/p-2/t12-/m0/s1",
"inchikey":"OZRNSSUDZOLUSN-LBPRGKRZSA-L",
"kegg.compound":"C00415",
"metanetx.chemical":"MNXM281",
"reactome":"R-ALL-73604",
"sbo":"SBO:0000247",
"seed.compound":"cpd00330"
}
},
{
"id":"dhpt_c",
"name":"Dihydropteroate",
"compartment":"c",
"charge":-1,
"formula":"C14H13N6O3",
"annotation":{
"bigg.metabolite":"dhpt_c",
"biocyc":"META:7-8-DIHYDROPTEROATE",
"chebi":"CHEBI:4581",
"inchi":"InChI=1S/C14H14N6O3/c15-14-19-11-10(12(21)20-14)18-9(6-17-11)5-16-8-3-1-7(2-4-8)13(22)23/h1-4,16H,5-6H2,(H,22,23)(H4,15,17,19,20,21)/p-1",
"inchikey":"WBFYVDCHGVNRBH-UHFFFAOYSA-M",
"kegg.compound":"C00921",
"metanetx.chemical":"MNXM722728",
"sbo":"SBO:0000247",
"seed.compound":"cpd28675"
}
},
{
"id":"dhptdn_c",
"name":"6,7-Dihydropteridine",
"compartment":"c",
"charge":0,
"formula":"C6H6N4",
"annotation":{
"bigg.metabolite":"dhptdn_c",
"biocyc":"META:67-DIHYDROPTERIDINE",
"chebi":"CHEBI:4580",
"inchi":"InChI=1S/C6H6N4/c1-2-9-6-5(8-1)3-7-4-10-6/h3-4H,1-2H2",
"inchikey":"KVDQMARGGBLIJM-UHFFFAOYSA-N",
"kegg.compound":"C05649",
"metanetx.chemical":"MNXM2952",
"sbo":"SBO:0000247",
"seed.compound":"cpd03360"
}
},
{
"id":"din_c",
"name":"Deoxyinosine",
"compartment":"c",
"charge":0,
"formula":"C10H12N4O4",
"annotation":{
"bigg.metabolite":"din_c",
"biocyc":"META:DEOXYINOSINE",
"chebi":"CHEBI:4413",
"inchi":"InChI=1S/C10H12N4O4/c15-2-6-5(16)1-7(18-6)14-4-13-8-9(14)11-3-12-10(8)17/h3-7,15-16H,1-2H2,(H,11,12,17)/t5-,6+,7+/m0/s1",
"inchikey":"VGONTNSXDCQUGY-RRKCRQDMSA-N",
"kegg.compound":"C05512",
"metanetx.chemical":"MNXM935",
"sbo":"SBO:0000247",
"seed.compound":"cpd03279"
}
},
{
"id":"dnad_c",
"name":"Deamino-NAD+",
"compartment":"c",
"charge":-2,
"formula":"C21H24N6O15P2",
"annotation":{
"bigg.metabolite":"dnad_c",
"biocyc":"META:DEAMIDO-NAD",
"chebi":"CHEBI:58437",
"inchi":"InChI=1S/C21H26N6O15P2/c22-17-12-18(24-7-23-17)27(8-25-12)20-16(31)14(29)11(41-20)6-39-44(36,37)42-43(34,35)38-5-10-13(28)15(30)19(40-10)26-3-1-2-9(4-26)21(32)33/h1-4,7-8,10-11,13-16,19-20,28-31H,5-6H2,(H4-,22,23,24,32,33,34,35,36,37)/p-2/t10-,11-,13-,14-,15-,16-,19-,20-/m1/s1",
"inchikey":"SENPVEZBRZQVST-HISDBWNOSA-L",
"kegg.compound":"C00857",
"metanetx.chemical":"MNXM309",
"reactome":"R-ALL-8938090",
"sbo":"SBO:0000247",
"seed.compound":"cpd00638"
}
},
{
"id":"dpcoa_c",
"name":"Dephospho-CoA",
"compartment":"c",
"charge":-2,
"formula":"C21H33N7O13P2S",
"annotation":{
"bigg.metabolite":"dpcoa_c",
"biocyc":"META:DEPHOSPHO-COA",
"chebi":"CHEBI:57328",
"inchi":"InChI=1S/C21H35N7O13P2S/c1-21(2,16(32)19(33)24-4-3-12(29)23-5-6-44)8-39-43(36,37)41-42(34,35)38-7-11-14(30)15(31)20(40-11)28-10-27-13-17(22)25-9-26-18(13)28/h9-11,14-16,20,30-32,44H,3-8H2,1-2H3,(H,23,29)(H,24,33)(H,34,35)(H,36,37)(H2,22,25,26)/p-2/t11-,14-,15-,16+,20-/m1/s1",
"inchikey":"KDTSHFARGAKYJN-IBOSZNHHSA-L",
"kegg.compound":"C00882",
"metanetx.chemical":"MNXM481",
"reactome":"R-ALL-196778",
"sbo":"SBO:0000247",
"seed.compound":"cpd00655"
}
},
{
"id":"dtdp_c",
"name":"dTDP",
"compartment":"c",
"charge":-3,
"formula":"C10H13N2O11P2",
"annotation":{
"bigg.metabolite":"dtdp_c",
"biocyc":"META:TDP",
"chebi":"CHEBI:58369",
"inchi":"InChI=1S/C10H16N2O11P2/c1-5-3-12(10(15)11-9(5)14)8-2-6(13)7(22-8)4-21-25(19,20)23-24(16,17)18/h3,6-8,13H,2,4H2,1H3,(H,19,20)(H,11,14,15)(H2,16,17,18)/p-3/t6-,7+,8+/m0/s1",
"inchikey":"UJLXYODCHAELLY-XLPZGREQSA-K",
"kegg.compound":"C00363",
"metanetx.chemical":"MNXM152",
"sbo":"SBO:0000247",
"seed.compound":"cpd00297"
}
},
{
"id":"dtmp_c",
"name":"dTMP",
"compartment":"c",
"charge":-2,
"formula":"C10H13N2O8P",
"annotation":{
"bigg.metabolite":"dtmp_c",
"biocyc":"META:TMP",
"chebi":"CHEBI:63549",
"inchi":"InChI=1S/C10H15N2O8P/c1-5-3-12(10(15)11-9(5)14)8-2-6(13)7(20-8)4-19-21(16,17)18/h3,6-8,13H,2,4H2,1H3,(H,11,14,15)(H2,16,17,18)/p-2/t6-,7+,8+/m0/s1",
"inchikey":"GYOZYWVXFNDGLU-XLPZGREQSA-L",
"kegg.compound":"C00364",
"metanetx.chemical":"MNXM257",
"reactome":"R-ALL-109366",
"sbo":"SBO:0000247",
"seed.compound":"cpd00298"
}
},
{
"id":"dttp_c",
"name":"dTTP",
"compartment":"c",
"charge":-4,
"formula":"C10H13N2O14P3",
"annotation":{
"bigg.metabolite":"dttp_c",
"biocyc":"META:TTP",
"chebi":"CHEBI:58370",
"inchi":"InChI=1S/C10H17N2O14P3/c1-5-3-12(10(15)11-9(5)14)8-2-6(13)7(24-8)4-23-28(19,20)26-29(21,22)25-27(16,17)18/h3,6-8,13H,2,4H2,1H3,(H,19,20)(H,21,22)(H,11,14,15)(H2,16,17,18)/p-4/t6-,7+,8+/m0/s1",
"inchikey":"NHVNXKFIZYSCEB-XLPZGREQSA-J",
"kegg.compound":"C00459",
"metanetx.chemical":"MNXM394",
"sbo":"SBO:0000247",
"seed.compound":"cpd00357"
}
},
{
"id":"dudp_c",
"name":"dUDP",
"compartment":"c",
"charge":-3,
"formula":"C9H11N2O11P2",
"annotation":{
"bigg.metabolite":"dudp_c",
"biocyc":"META:DUDP",
"chebi":"CHEBI:60471",
"inchi":"InChI=1S/C9H14N2O11P2/c12-5-3-8(11-2-1-7(13)10-9(11)14)21-6(5)4-20-24(18,19)22-23(15,16)17/h1-2,5-6,8,12H,3-4H2,(H,18,19)(H,10,13,14)(H2,15,16,17)/p-3/t5-,6+,8+/m0/s1",
"inchikey":"QHWZTVCCBMIIKE-SHYZEUOFSA-K",
"kegg.compound":"C01346",
"metanetx.chemical":"MNXM572",
"sbo":"SBO:0000247",
"seed.compound":"cpd00978"
}
},
{
"id":"dump_c",
"name":"dUMP",
"compartment":"c",
"charge":-2,
"formula":"C9H11N2O8P",
"annotation":{
"bigg.metabolite":"dump_c",
"biocyc":"META:DUMP",
"chebi":"CHEBI:47722",
"inchi":"InChI=1S/C9H13N2O8P/c12-5-3-8(11-2-1-7(13)10-9(11)14)19-6(5)4-18-20(15,16)17/h1-2,5-6,8,12H,3-4H2,(H,10,13,14)(H2,15,16,17)/p-2/t5-,6+,8+/m0/s1",
"inchikey":"JSRLJPSBLDHEIO-SHYZEUOFSA-L",
"kegg.compound":"C00365",
"metanetx.chemical":"MNXM234",
"reactome":"R-ALL-500742",
"sbo":"SBO:0000247",
"seed.compound":"cpd00299"
}
},
{
"id":"duri_c",
"name":"Deoxyuridine",
"compartment":"c",
"charge":0,
"formula":"C9H12N2O5",
"annotation":{
"bigg.metabolite":"duri_c",
"biocyc":"META:DEOXYURIDINE",
"chebi":"CHEBI:46293",
"inchi":"InChI=1S/C9H12N2O5/c12-4-6-5(13)3-8(16-6)11-2-1-7(14)10-9(11)15/h1-2,5-6,8,12-13H,3-4H2,(H,10,14,15)/t5-,6+,8+/m0/s1",
"inchikey":"MXHRCPNRJAMMIM-SHYZEUOFSA-N",
"kegg.compound":"C00526",
"metanetx.chemical":"MNXM492",
"reactome":"R-ALL-500430",
"sbo":"SBO:0000247",
"seed.compound":"cpd00412"
}
},
{
"id":"dutp_c",
"name":"dUTP",
"compartment":"c",
"charge":-4,
"formula":"C9H11N2O14P3",
"annotation":{
"bigg.metabolite":"dutp_c",
"biocyc":"META:DUTP",
"chebi":"CHEBI:61555",
"inchi":"InChI=1S/C9H15N2O14P3/c12-5-3-8(11-2-1-7(13)10-9(11)14)23-6(5)4-22-27(18,19)25-28(20,21)24-26(15,16)17/h1-2,5-6,8,12H,3-4H2,(H,18,19)(H,20,21)(H,10,13,14)(H2,15,16,17)/p-4/t5-,6+,8+/m0/s1",
"inchikey":"AHCYMLUZIRLXAA-SHYZEUOFSA-J",
"kegg.compound":"C00460",
"metanetx.chemical":"MNXM452",
"reactome":"R-ALL-500739",
"sbo":"SBO:0000247",
"seed.compound":"cpd00358"
}
},
{
"id":"e4p_c",
"name":"D-Erythrose 4-phosphate",
"compartment":"c",
"charge":-2,
"formula":"C4H7O7P",
"annotation":{
"bigg.metabolite":"e4p_c",
"biocyc":"META:ERYTHROSE-4P",
"chebi":"CHEBI:48153",
"inchi":"InChI=1S/C4H9O7P/c5-1-3(6)4(7)2-11-12(8,9)10/h1,3-4,6-7H,2H2,(H2,8,9,10)/p-2/t3-,4+/m0/s1",
"inchikey":"NGHMDNPXVRFFGS-IUYQGCFVSA-L",
"kegg.compound":"C00279",
"metanetx.chemical":"MNXM258",
"reactome":"R-ALL-29878",
"sbo":"SBO:0000247",
"seed.compound":"cpd00236"
}
},
{
"id":"f6p_c",
"name":"D-Fructose 6-phosphate",
"compartment":"c",
"charge":-2,
"formula":"C6H11O9P",
"annotation":{
"bigg.metabolite":"f6p_c",
"biocyc":"META:FRUCTOSE-6P",
"chebi":"CHEBI:57634",
"inchi":"InChI=1S/C6H13O9P/c7-2-6(10)5(9)4(8)3(15-6)1-14-16(11,12)13/h3-5,7-10H,1-2H2,(H2,11,12,13)/p-2/t3-,4-,5+,6-/m1/s1",
"inchikey":"BGWGXPAPYGQALX-ARQDHWQXSA-L",
"kegg.compound":"C05345",
"metanetx.chemical":"MNXM89621",
"sbo":"SBO:0000247",
"seed.compound":"cpd19035"
}
},
{
"id":"fad_c",
"name":"Flavin adenine dinucleotide oxidized",
"compartment":"c",
"charge":-2,
"formula":"C27H31N9O15P2",
"annotation":{
"bigg.metabolite":"fad_c",
"biocyc":"META:FAD",
"chebi":"CHEBI:57692",
"inchi":"InChI=1S/C27H33N9O15P2/c1-10-3-12-13(4-11(10)2)35(24-18(32-12)25(42)34-27(43)33-24)5-14(37)19(39)15(38)6-48-52(44,45)51-53(46,47)49-7-16-20(40)21(41)26(50-16)36-9-31-17-22(28)29-8-30-23(17)36/h3-4,8-9,14-16,19-21,26,37-41H,5-7H2,1-2H3,(H5,28,29,30,34,42,43,44,45,46,47)/p-3/t14-,15+,16+,19-,20+,21+,26+/m0/s1",
"inchikey":"IMGVNJNCCGXBHD-UYBVJOGSSA-K",
"kegg.compound":"D00005",
"metanetx.chemical":"MNXM33",
"reactome":"R-ALL-29386",
"sbo":"SBO:0000247",
"seed.compound":"cpd00015"
}
},
{
"id":"fdp_c",
"name":"D-Fructose 1,6-bisphosphate",
"compartment":"c",
"charge":-4,
"formula":"C6H10O12P2",
"annotation":{
"bigg.metabolite":"fdp_c",
"chebi":"CHEBI:49299",
"inchi":"InChI=1S/C6H14O12P2/c7-4-3(1-16-19(10,11)12)18-6(9,5(4)8)2-17-20(13,14)15/h3-5,7-9H,1-2H2,(H2,10,11,12)(H2,13,14,15)/p-4/t3-,4-,5+,6?/m1/s1",
"inchikey":"RNBGYGVWRKECFJ-VRPWFDPXSA-J",
"kegg.compound":"C00354",
"metanetx.chemical":"MNXM417",
"sbo":"SBO:0000247",
"seed.compound":"cpd00290"
}
},
{
"id":"fmettrna_c",
"name":"N-Formylmethionyl-tRNA",
"compartment":"c",
"charge":0,
"formula":"C6H9NO2SR",
"annotation":{
"bigg.metabolite":"fmettrna_c",
"chebi":"CHEBI:7283",
"inchi":"NA",
"inchikey":"NA",
"kegg.compound":"C03294",
"metanetx.chemical":"MNXM95381",
"reactome":"R-ALL-5621506",
"sbo":"SBO:0000247",
"seed.compound":"cpd12285"
}
},
{
"id":"fmn_c",
"name":"FMN",
"compartment":"c",
"charge":-2,
"formula":"C17H19N4O9P",
"annotation":{
"bigg.metabolite":"fmn_c",
"biocyc":"META:FMN",
"chebi":"CHEBI:58210",
"inchi":"InChI=1S/C17H21N4O9P/c1-7-3-9-10(4-8(7)2)21(15-13(18-9)16(25)20-17(26)19-15)5-11(22)14(24)12(23)6-30-31(27,28)29/h3-4,11-12,14,22-24H,5-6H2,1-2H3,(H3,20,25,26,27,28,29)/p-3/t11-,12+,14-/m0/s1",
"inchikey":"ANKZYBDXHMZBDK-SCRDCRAPSA-K",
"kegg.compound":"C00061",
"metanetx.chemical":"MNXM119",
"reactome":"R-ALL-73524",
"sbo":"SBO:0000247",
"seed.compound":"cpd00050"
}
},
{
"id":"fol_c",
"name":"Folate",
"compartment":"c",
"charge":-1,
"formula":"C19H18N7O6",
"annotation":{
"bigg.metabolite":"fol_c",
"biocyc":"META:CPD-12826",
"chebi":"CHEBI:62501",
"inchi":"InChI=1S/C19H19N7O6/c20-19-25-15-14(17(30)26-19)23-11(8-22-15)7-21-10-3-1-9(2-4-10)16(29)24-12(18(31)32)5-6-13(27)28/h1-4,8,12,21H,5-7H2,(H,24,29)(H,27,28)(H,31,32)(H3,20,22,25,26,30)/p-2/t12-/m0/s1",
"inchikey":"OVBPIULPVIDEAO-LBPRGKRZSA-L",
"kegg.compound":"D00070",
"metanetx.chemical":"MNXM617",
"reactome":"R-ALL-200716",
"sbo":"SBO:0000247",
"seed.compound":"cpd00393"
}
},
{
"id":"fol_e",
"name":"Folate",
"compartment":"e",
"charge":-1,
"formula":"C19H18N7O6",
"annotation":{
"bigg.metabolite":"fol_e",
"biocyc":"META:CPD-12826",
"chebi":"CHEBI:62501",
"inchi":"InChI=1S/C19H19N7O6/c20-19-25-15-14(17(30)26-19)23-11(8-22-15)7-21-10-3-1-9(2-4-10)16(29)24-12(18(31)32)5-6-13(27)28/h1-4,8,12,21H,5-7H2,(H,24,29)(H,27,28)(H,31,32)(H3,20,22,25,26,30)/p-2/t12-/m0/s1",
"inchikey":"OVBPIULPVIDEAO-LBPRGKRZSA-L",
"kegg.compound":"D00070",
"metanetx.chemical":"MNXM617",
"reactome":"R-ALL-200716",
"sbo":"SBO:0000247",
"seed.compound":"cpd00393"
}
},
{
"id":"fru_c",
"name":"D-Fructose",
"compartment":"c",
"charge":0,
"formula":"C6H12O6",
"annotation":{
"bigg.metabolite":"fru_c",
"biocyc":"META:Fructofuranose",
"chebi":"CHEBI:5172",
"inchi":"InChI=1S/C6H12O6/c7-1-3-4(9)5(10)6(11,2-8)12-3/h3-5,7-11H,1-2H2/t3-,4-,5+,6?/m1/s1",
"inchikey":"RFSUNEUAIZKAJO-VRPWFDPXSA-N",
"kegg.compound":"D00114",
"metanetx.chemical":"MNXM175",
"reactome":"R-ALL-29532",
"sbo":"SBO:0000247",
"seed.compound":"cpd27040"
}
},
{
"id":"fru_e",
"name":"D-Fructose",
"compartment":"e",
"charge":0,
"formula":"C6H12O6",
"annotation":{
"bigg.metabolite":"fru_e",
"biocyc":"META:Fructofuranose",
"chebi":"CHEBI:5172",
"inchi":"InChI=1S/C6H12O6/c7-1-3-4(9)5(10)6(11,2-8)12-3/h3-5,7-11H,1-2H2/t3-,4-,5+,6?/m1/s1",
"inchikey":"RFSUNEUAIZKAJO-VRPWFDPXSA-N",
"kegg.compound":"D00114",
"metanetx.chemical":"MNXM175",
"reactome":"R-ALL-29532",
"sbo":"SBO:0000247",
"seed.compound":"cpd27040"
}
},
{
"id":"fum_c",
"name":"Fumarate",
"compartment":"c",
"charge":-2,
"formula":"C4H2O4",
"annotation":{
"bigg.metabolite":"fum_c",
"biocyc":"META:FUM",
"chebi":"CHEBI:5190",
"inchi":"InChI=1S/C4H4O4/c5-3(6)1-2-4(7)8/h1-2H,(H,5,6)(H,7,8)/p-2/b2-1+",
"inchikey":"VZCYOOQTPOCHFL-OWOJBTEDSA-L",
"kegg.compound":"D02308",
"metanetx.chemical":"MNXM93",
"reactome":"R-ALL-29586",
"sbo":"SBO:0000247",
"seed.compound":"cpd00106"
}
},
{
"id":"g1p_c",
"name":"D-Glucose 1-phosphate",
"compartment":"c",
"charge":-2,
"formula":"C6H11O9P",
"annotation":{
"bigg.metabolite":"g1p_c",
"biocyc":"META:GLC-1-P",
"chebi":"CHEBI:58601",
"inchi":"InChI=1S/C6H13O9P/c7-1-2-3(8)4(9)5(10)6(14-2)15-16(11,12)13/h2-10H,1H2,(H2,11,12,13)/p-2/t2-,3-,4+,5-,6?/m1/s1",
"inchikey":"HXXFSFRBOHSIMQ-GASJEMHNSA-L",
"kegg.compound":"C00103",
"metanetx.chemical":"MNXM89588",
"reactome":"R-ALL-29548",
"sbo":"SBO:0000247",
"seed.compound":"cpd28817"
}
},
{
"id":"g3p_c",
"name":"Glyceraldehyde 3-phosphate",
"compartment":"c",
"charge":-2,
"formula":"C3H5O6P",
"annotation":{
"bigg.metabolite":"g3p_c",
"biocyc":"META:GAP",
"chebi":"CHEBI:59776",
"inchi":"InChI=1S/C3H7O6P/c4-1-3(5)2-9-10(6,7)8/h1,3,5H,2H2,(H2,6,7,8)/p-2/t3-/m0/s1",
"inchikey":"LXJXRIRHZLFYRP-VKHMYHEASA-L",
"kegg.compound":"C00661",
"metanetx.chemical":"MNXM74",
"reactome":"R-ALL-29578",
"sbo":"SBO:0000247",
"seed.compound":"cpd19005"
}
},
{
"id":"g6p_c",
"name":"D-Glucose 6-phosphate",
"compartment":"c",
"charge":-2,
"formula":"C6H11O9P",
"annotation":{
"bigg.metabolite":"g6p_c",
"biocyc":"META:D-glucopyranose-6-phosphate",
"chebi":"CHEBI:61548",
"inchi":"InChI=1S/C6H13O9P/c7-3-2(1-14-16(11,12)13)15-6(10)5(9)4(3)8/h2-10H,1H2,(H2,11,12,13)/p-2/t2-,3-,4+,5-,6?/m1/s1",
"inchikey":"NBSCHQHZLSJFNQ-GASJEMHNSA-L",
"kegg.compound":"C00092",
"metanetx.chemical":"MNXM160",
"reactome":"R-ALL-1629756",
"sbo":"SBO:0000247",
"seed.compound":"cpd26836"
}
},
{
"id":"gam6p_c",
"name":"D-Glucosamine 6-phosphate",
"compartment":"c",
"charge":-1,
"formula":"C6H13NO8P",
"annotation":{
"bigg.metabolite":"gam6p_c",
"biocyc":"META:D-GLUCOSAMINE-6-P",
"chebi":"CHEBI:58725",
"inchi":"InChI=1S/C6H14NO8P/c7-3-5(9)4(8)2(15-6(3)10)1-14-16(11,12)13/h2-6,8-10H,1,7H2,(H2,11,12,13)/p-1/t2-,3-,4-,5-,6?/m1/s1",
"inchikey":"XHMJOUIAFHJHBW-IVMDWMLBSA-M",
"kegg.compound":"C00352",
"metanetx.chemical":"MNXM370",
"sbo":"SBO:0000247",
"seed.compound":"cpd00288"
}
},
{
"id":"gam_e",
"name":"D-Glucosamine",
"compartment":"e",
"charge":1,
"formula":"C6H14NO5",
"annotation":{
"bigg.metabolite":"gam_e",
"biocyc":"META:GLUCOSAMINE",
"chebi":"CHEBI:58723",
"inchi":"InChI=1S/C6H13NO5/c7-3-5(10)4(9)2(1-8)12-6(3)11/h2-6,8-11H,1,7H2/p+1/t2-,3-,4-,5-,6?/m1/s1",
"inchikey":"MSWZFWKMSRAUBD-IVMDWMLBSA-O",
"kegg.compound":"D04334",
"metanetx.chemical":"MNXM533",
"reactome":"R-ALL-6786660",
"sbo":"SBO:0000247",
"seed.compound":"cpd27103"
}
},
{
"id":"gdp_c",
"name":"GDP",
"compartment":"c",
"charge":-3,
"formula":"C10H12N5O11P2",
"annotation":{
"bigg.metabolite":"gdp_c",
"biocyc":"META:GDP",
"chebi":"CHEBI:65180",
"inchi":"InChI=1S/C10H15N5O11P2/c11-10-13-7-4(8(18)14-10)12-2-15(7)9-6(17)5(16)3(25-9)1-24-28(22,23)26-27(19,20)21/h2-3,5-6,9,16-17H,1H2,(H,22,23)(H2,19,20,21)(H3,11,13,14,18)/p-3/t3-,5-,6-,9-/m1/s1",
"inchikey":"QGWNDRXFNXRZMB-UUOKFMHZSA-K",
"kegg.compound":"G10620",
"metanetx.chemical":"MNXM30",
"reactome":"R-ALL-29420",
"sbo":"SBO:0000247",
"seed.compound":"cpd00031"
}
},
{
"id":"gdpmann_c",
"name":"GDP-D-mannose",
"compartment":"c",
"charge":-2,
"formula":"C16H23N5O16P2",
"annotation":{
"bigg.metabolite":"gdpmann_c",
"biocyc":"META:GDP-MANNOSE",
"chebi":"CHEBI:84881",
"inchi":"InChI=1S/C16H25N5O16P2/c17-16-19-12-6(13(28)20-16)18-3-21(12)14-10(26)8(24)5(34-14)2-33-38(29,30)37-39(31,32)36-15-11(27)9(25)7(23)4(1-22)35-15/h3-5,7-11,14-15,22-27H,1-2H2,(H,29,30)(H,31,32)(H3,17,19,20,28)/p-2/t4-,5-,7-,8-,9+,10-,11+,14-,15-/m1/s1",
"inchikey":"MVMSCBBUIHUTGJ-GDJBGNAASA-L",
"kegg.compound":"G10614",
"metanetx.chemical":"MNXM82",
"sbo":"SBO:0000247",
"seed.compound":"cpd00083"
}
},
{
"id":"glc__D_c",
"name":"D-Glucose",
"compartment":"c",
"charge":0,
"formula":"C6H12O6",
"annotation":{
"bigg.metabolite":"glc__D_c",
"biocyc":"META:Glucopyranose",
"chebi":"CHEBI:4167",
"inchi":"InChI=1S/C6H12O6/c7-1-2-3(8)4(9)5(10)6(11)12-2/h2-11H,1H2/t2-,3-,4+,5-,6?/m1/s1",
"inchikey":"WQZGKKKJIJFFOK-GASJEMHNSA-N",
"kegg.compound":"D00009",
"metanetx.chemical":"MNXM41",
"sbo":"SBO:0000247",
"seed.compound":"cpd26821"
}
},
{
"id":"glc__D_e",
"name":"D-Glucose",
"compartment":"e",
"charge":0,
"formula":"C6H12O6",
"annotation":{
"bigg.metabolite":"glc__D_e",
"biocyc":"META:Glucopyranose",
"chebi":"CHEBI:4167",
"inchi":"InChI=1S/C6H12O6/c7-1-2-3(8)4(9)5(10)6(11)12-2/h2-11H,1H2/t2-,3-,4+,5-,6?/m1/s1",
"inchikey":"WQZGKKKJIJFFOK-GASJEMHNSA-N",
"kegg.compound":"D00009",
"metanetx.chemical":"MNXM41",
"sbo":"SBO:0000247",
"seed.compound":"cpd26821"
}
},
{
"id":"gln__L_c",
"name":"L-Glutamine",
"compartment":"c",
"charge":0,
"formula":"C5H10N2O3",
"annotation":{
"bigg.metabolite":"gln__L_c",
"biocyc":"META:GLN",
"chebi":"CHEBI:6227",
"inchi":"InChI=1S/C5H10N2O3/c6-3(5(9)10)1-2-4(7)8/h3H,1-2,6H2,(H2,7,8)(H,9,10)/t3-/m0/s1",
"inchikey":"ZDXPYRJPNDTMRX-VKHMYHEASA-N",
"kegg.compound":"D00015",
"metanetx.chemical":"MNXM37",
"reactome":"R-ALL-29472",
"sbo":"SBO:0000247",
"seed.compound":"cpd00253"
}
},
{
"id":"glntrna_c",
"name":"L-Glutaminyl-tRNA(Gln)",
"compartment":"c",
"charge":1,
"formula":"C5H9N2O2R",
"annotation":{
"bigg.metabolite":"glntrna_c",
"chebi":"CHEBI:5433",
"inchi":"NA",
"inchikey":"NA",
"kegg.compound":"C02282",
"metanetx.chemical":"MNXM89810",
"reactome":"R-ALL-379772",
"sbo":"SBO:0000247",
"seed.compound":"cpd12060"
}
},
{
"id":"glu__L_c",
"name":"L-Glutamate",
"compartment":"c",
"charge":-1,
"formula":"C5H8NO4",
"annotation":{
"bigg.metabolite":"glu__L_c",
"biocyc":"META:Glutamates",
"chebi":"CHEBI:76051",
"inchi":"InChI=1S/C5H9NO4/c6-3(5(9)10)1-2-4(7)8/h3H,1-2,6H2,(H,7,8)(H,9,10)/p-1/t3-/m0/s1",
"inchikey":"WHUUTDBJXJRKMK-VKHMYHEASA-M",
"kegg.compound":"D04341",
"metanetx.chemical":"MNXM89557",
"reactome":"R-ALL-428614",
"sbo":"SBO:0000247",
"seed.compound":"cpd27177"
}
},
{
"id":"glu__L_e",
"name":"L-Glutamate",
"compartment":"e",
"charge":-1,
"formula":"C5H8NO4",
"annotation":{
"bigg.metabolite":"glu__L_e",
"biocyc":"META:Glutamates",
"chebi":"CHEBI:76051",
"inchi":"InChI=1S/C5H9NO4/c6-3(5(9)10)1-2-4(7)8/h3H,1-2,6H2,(H,7,8)(H,9,10)/p-1/t3-/m0/s1",
"inchikey":"WHUUTDBJXJRKMK-VKHMYHEASA-M",
"kegg.compound":"D04341",
"metanetx.chemical":"MNXM89557",
"reactome":"R-ALL-428614",
"sbo":"SBO:0000247",
"seed.compound":"cpd27177"
}
},
{
"id":"glutrna(gln)_c",
"name":"L-Glutamyl-tRNA(Gln)",
"compartment":"c",
"charge":0,
"formula":"C5H7NO3R",
"annotation":{
"sbo":"SBO:0000247"
}
},
{
"id":"glutrna_c",
"name":"L-Glutamyl-tRNA(Glu)",
"compartment":"c",
"charge":0,
"formula":"C5H7NO3R",
"annotation":{
"bigg.metabolite":"glutrna_c",
"chebi":"CHEBI:6232",
"inchi":"NA",
"inchikey":"NA",
"kegg.compound":"C02987",
"metanetx.chemical":"MNXM89752",
"reactome":"R-ALL-379751",
"sbo":"SBO:0000247",
"seed.compound":"cpd12227"
}
},
{
"id":"gly_asn__L_c",
"name":"glycyl-L-asparagine",
"compartment":"c",
"charge":0,
"formula":"C6H11N3O4",
"annotation":{
"bigg.metabolite":"gly_asn__L_c",
"inchi":"NA",
"inchikey":"NA",
"metanetx.chemical":"MNXM8664",
"sbo":"SBO:0000247",
"seed.compound":"cpd11581"
}
},
{
"id":"gly_asn__L_e",
"name":"glycyl-L-asparagine",
"compartment":"e",
"charge":0,
"formula":"C6H11N3O4",
"annotation":{
"bigg.metabolite":"gly_asn__L_e",
"inchi":"NA",
"inchikey":"NA",
"metanetx.chemical":"MNXM8664",
"sbo":"SBO:0000247",
"seed.compound":"cpd11581"
}
},
{
"id":"gly_asp__L_c",
"name":"N-glycyl-L-aspartic acid",
"compartment":"c",
"charge":-1,
"formula":"C6H9N2O5",
"annotation":{
"bigg.metabolite":"gly_asp__L_c",
"biocyc":"META:CPD-13406",
"chebi":"CHEBI:73804",
"inchi":"InChI=1S/C6H10N2O5/c7-2-4(9)8-3(6(12)13)1-5(10)11/h3H,1-2,7H2,(H,8,9)(H,10,11)(H,12,13)/p-1/t3-/m0/s1",
"inchikey":"SCCPDJAQCXWPTF-VKHMYHEASA-M",
"metanetx.chemical":"MNXM722983",
"sbo":"SBO:0000247",
"seed.compound":"cpd30701"
}
},
{
"id":"gly_asp__L_e",
"name":"N-glycyl-L-aspartic acid",
"compartment":"e",
"charge":-1,
"formula":"C6H9N2O5",
"annotation":{
"bigg.metabolite":"gly_asp__L_e",
"biocyc":"META:CPD-13406",
"chebi":"CHEBI:73804",
"inchi":"InChI=1S/C6H10N2O5/c7-2-4(9)8-3(6(12)13)1-5(10)11/h3H,1-2,7H2,(H,8,9)(H,10,11)(H,12,13)/p-1/t3-/m0/s1",
"inchikey":"SCCPDJAQCXWPTF-VKHMYHEASA-M",
"metanetx.chemical":"MNXM722983",
"sbo":"SBO:0000247",
"seed.compound":"cpd30701"
}
},
{
"id":"gly_c",
"name":"Glycine",
"compartment":"c",
"charge":0,
"formula":"C2H5NO2",
"annotation":{
"bigg.metabolite":"gly_c",
"biocyc":"META:GLY",
"chebi":"CHEBI:57305",
"inchi":"InChI=1S/C2H5NO2/c3-1-2(4)5/h1,3H2,(H,4,5)",
"inchikey":"DHMQDGOQFOQNFH-UHFFFAOYSA-N",
"kegg.compound":"D00011",
"metanetx.chemical":"MNXM29",
"reactome":"R-ALL-29424",
"sbo":"SBO:0000247",
"seed.compound":"cpd00033"
}
},
{
"id":"gly_gln__L_c",
"name":"L-Glycylglutamine",
"compartment":"c",
"charge":0,
"formula":"C7H13N3O4",
"annotation":{
"bigg.metabolite":"gly_gln__L_c",
"biocyc":"META:CPD-13394",
"chebi":"CHEBI:74392",
"inchi":"InChI=1S/C7H13N3O4/c8-3-6(12)10-4(7(13)14)1-2-5(9)11/h4H,1-3,8H2,(H2,9,11)(H,10,12)(H,13,14)/t4-/m0/s1",
"inchikey":"PNMUAGGSDZXTHX-BYPYZUCNSA-N",
"metanetx.chemical":"MNXM55276",
"sbo":"SBO:0000247",
"seed.compound":"cpd11580"
}
},
{
"id":"gly_gln__L_e",
"name":"L-Glycylglutamine",
"compartment":"e",
"charge":0,
"formula":"C7H13N3O4",
"annotation":{
"bigg.metabolite":"gly_gln__L_e",
"biocyc":"META:CPD-13394",
"chebi":"CHEBI:74392",
"inchi":"InChI=1S/C7H13N3O4/c8-3-6(12)10-4(7(13)14)1-2-5(9)11/h4H,1-3,8H2,(H2,9,11)(H,10,12)(H,13,14)/t4-/m0/s1",
"inchikey":"PNMUAGGSDZXTHX-BYPYZUCNSA-N",
"metanetx.chemical":"MNXM55276",
"sbo":"SBO:0000247",
"seed.compound":"cpd11580"
}
},
{
"id":"gly_glu__L_c",
"name":"glycyl-L-glutamic acid",
"compartment":"c",
"charge":-1,
"formula":"C7H11N2O5",
"annotation":{
"bigg.metabolite":"gly_glu__L_c",
"inchi":"NA",
"inchikey":"NA",
"metanetx.chemical":"MNXM8667",
"sbo":"SBO:0000247",
"seed.compound":"cpd11592"
}
},
{
"id":"gly_glu__L_e",
"name":"glycyl-L-glutamic acid",
"compartment":"e",
"charge":-1,
"formula":"C7H11N2O5",
"annotation":{
"bigg.metabolite":"gly_glu__L_e",
"inchi":"NA",
"inchikey":"NA",
"metanetx.chemical":"MNXM8667",
"sbo":"SBO:0000247",
"seed.compound":"cpd11592"
}
},
{
"id":"gly_met__L_c",
"name":"N-Glycyl-L-methionine",
"compartment":"c",
"charge":0,
"formula":"C7H14N2O3S",
"annotation":{
"bigg.metabolite":"gly_met__L_c",
"biocyc":"META:CPD-13393",
"chebi":"CHEBI:74393",
"inchi":"InChI=1S/C7H14N2O3S/c1-13-3-2-5(7(11)12)9-6(10)4-8/h5H,2-4,8H2,1H3,(H,9,10)(H,11,12)/t5-/m0/s1",
"inchikey":"PFMUCCYYAAFKTH-YFKPBYRVSA-N",
"metanetx.chemical":"MNXM55287",
"sbo":"SBO:0000247",
"seed.compound":"cpd11591"
}
},
{
"id":"gly_met__L_e",
"name":"N-Glycyl-L-methionine",
"compartment":"e",
"charge":0,
"formula":"C7H14N2O3S",
"annotation":{
"bigg.metabolite":"gly_met__L_e",
"biocyc":"META:CPD-13393",
"chebi":"CHEBI:74393",
"inchi":"InChI=1S/C7H14N2O3S/c1-13-3-2-5(7(11)12)9-6(10)4-8/h5H,2-4,8H2,1H3,(H,9,10)(H,11,12)/t5-/m0/s1",
"inchikey":"PFMUCCYYAAFKTH-YFKPBYRVSA-N",
"metanetx.chemical":"MNXM55287",
"sbo":"SBO:0000247",
"seed.compound":"cpd11591"
}
},
{
"id":"gly_pro__L_c",
"name":"L-Proline, 1-glycyl-",
"compartment":"c",
"charge":0,
"formula":"C7H12N2O3",
"annotation":{
"bigg.metabolite":"gly_pro__L_c",
"inchi":"NA",
"inchikey":"NA",
"metanetx.chemical":"MNXM8670",
"sbo":"SBO:0000247",
"seed.compound":"cpd11588"
}
},
{
"id":"gly_pro__L_e",
"name":"L-Proline, 1-glycyl-",
"compartment":"e",
"charge":0,
"formula":"C7H12N2O3",
"annotation":{
"bigg.metabolite":"gly_pro__L_e",
"inchi":"NA",
"inchikey":"NA",
"metanetx.chemical":"MNXM8670",
"sbo":"SBO:0000247",
"seed.compound":"cpd11588"
}
},
{
"id":"glyc3p_c",
"name":"Glycerol 3-phosphate",
"compartment":"c",
"charge":-2,
"formula":"C3H7O6P",
"annotation":{
"bigg.metabolite":"glyc3p_c",
"biocyc":"META:GLYCEROL-3P",
"chebi":"CHEBI:57597",
"inchi":"InChI=1S/C3H9O6P/c4-1-3(5)2-9-10(6,7)8/h3-5H,1-2H2,(H2,6,7,8)/p-2/t3-/m1/s1",
"inchikey":"AWUCVROLDVIAJX-GSVOUGTGSA-L",
"kegg.compound":"C00093",
"metanetx.chemical":"MNXM66",
"reactome":"R-ALL-76114",
"sbo":"SBO:0000247",
"seed.compound":"cpd00080"
}
},
{
"id":"glyc3p_e",
"name":"Glycerol 3-phosphate",
"compartment":"e",
"charge":-2,
"formula":"C3H7O6P",
"annotation":{
"bigg.metabolite":"glyc3p_e",
"biocyc":"META:GLYCEROL-3P",
"chebi":"CHEBI:57597",
"inchi":"InChI=1S/C3H9O6P/c4-1-3(5)2-9-10(6,7)8/h3-5H,1-2H2,(H2,6,7,8)/p-2/t3-/m1/s1",
"inchikey":"AWUCVROLDVIAJX-GSVOUGTGSA-L",
"kegg.compound":"C00093",
"metanetx.chemical":"MNXM66",
"reactome":"R-ALL-76114",
"sbo":"SBO:0000247",
"seed.compound":"cpd00080"
}
},
{
"id":"glytrna_c",
"name":"Glycyl-tRNA(Gly)",
"compartment":"c",
"charge":1,
"formula":"C2H4NOR",
"annotation":{
"bigg.metabolite":"glytrna_c",
"chebi":"CHEBI:5503",
"inchi":"NA",
"inchikey":"NA",
"kegg.compound":"C02412",
"metanetx.chemical":"MNXM89763",
"reactome":"R-ALL-379784",
"sbo":"SBO:0000247",
"seed.compound":"cpd12100"
}
},
{
"id":"gmp_c",
"name":"GMP",
"compartment":"c",
"charge":-2,
"formula":"C10H12N5O8P",
"annotation":{
"bigg.metabolite":"gmp_c",
"biocyc":"META:GMP",
"chebi":"CHEBI:58115",
"inchi":"InChI=1S/C10H14N5O8P/c11-10-13-7-4(8(18)14-10)12-2-15(7)9-6(17)5(16)3(23-9)1-22-24(19,20)21/h2-3,5-6,9,16-17H,1H2,(H2,19,20,21)(H3,11,13,14,18)/p-2/t3-,5-,6-,9-/m1/s1",
"inchikey":"RQFCJASXJCIDSX-UUOKFMHZSA-L",
"kegg.compound":"C00144",
"metanetx.chemical":"MNXM113",
"sbo":"SBO:0000247",
"seed.compound":"cpd00126"
}
},
{
"id":"gp4g_c",
"name":"P1,P4-Bis(5'-guanosyl) tetraphosphate",
"compartment":"c",
"charge":-4,
"formula":"C20H24N10O21P4",
"annotation":{
"bigg.metabolite":"gp4g_c",
"biocyc":"META:CPD-609",
"chebi":"CHEBI:7876",
"inchi":"InChI=1S/C20H28N10O21P4/c21-19-25-13-7(15(35)27-19)23-3-29(13)17-11(33)9(31)5(47-17)1-45-52(37,38)49-54(41,42)51-55(43,44)50-53(39,40)46-2-6-10(32)12(34)18(48-6)30-4-24-8-14(30)26-20(22)28-16(8)36/h3-6,9-12,17-18,31-34H,1-2H2,(H,37,38)(H,39,40)(H,41,42)(H,43,44)(H3,21,25,27,35)(H3,22,26,28,36)/p-4/t5-,6-,9-,10-,11-,12-,17-,18-/m1/s1",
"inchikey":"OLGWXCQXRSSQPO-MHARETSRSA-J",
"kegg.compound":"C01261",
"metanetx.chemical":"MNXM1582",
"reactome":"R-ALL-5696199",
"sbo":"SBO:0000247",
"seed.compound":"cpd00925"
}
},
{
"id":"gsn_c",
"name":"Guanosine",
"compartment":"c",
"charge":0,
"formula":"C10H13N5O5",
"annotation":{
"bigg.metabolite":"gsn_c",
"biocyc":"META:GUANOSINE",
"chebi":"CHEBI:5564",
"inchi":"InChI=1S/C10H13N5O5/c11-10-13-7-4(8(19)14-10)12-2-15(7)9-6(18)5(17)3(1-16)20-9/h2-3,5-6,9,16-18H,1H2,(H3,11,13,14,19)/t3-,5-,6-,9-/m1/s1",
"inchikey":"NYHBQMYGNKIUIF-UUOKFMHZSA-N",
"kegg.compound":"C00387",
"metanetx.chemical":"MNXM401",
"sbo":"SBO:0000247",
"seed.compound":"cpd00311"
}
},
{
"id":"gsn_e",
"name":"Guanosine",
"compartment":"e",
"charge":0,
"formula":"C10H13N5O5",
"annotation":{
"bigg.metabolite":"gsn_e",
"biocyc":"META:GUANOSINE",
"chebi":"CHEBI:5564",
"inchi":"InChI=1S/C10H13N5O5/c11-10-13-7-4(8(19)14-10)12-2-15(7)9-6(18)5(17)3(1-16)20-9/h2-3,5-6,9,16-18H,1H2,(H3,11,13,14,19)/t3-,5-,6-,9-/m1/s1",
"inchikey":"NYHBQMYGNKIUIF-UUOKFMHZSA-N",
"kegg.compound":"C00387",
"metanetx.chemical":"MNXM401",
"sbo":"SBO:0000247",
"seed.compound":"cpd00311"
}
},
{
"id":"gtp_c",
"name":"GTP",
"compartment":"c",
"charge":-4,
"formula":"C10H12N5O14P3",
"annotation":{
"bigg.metabolite":"gtp_c",
"biocyc":"META:GTP",
"chebi":"CHEBI:57600",
"inchi":"InChI=1S/C10H16N5O14P3/c11-10-13-7-4(8(18)14-10)12-2-15(7)9-6(17)5(16)3(27-9)1-26-31(22,23)29-32(24,25)28-30(19,20)21/h2-3,5-6,9,16-17H,1H2,(H,22,23)(H,24,25)(H2,19,20,21)(H3,11,13,14,18)/p-4/t3-,5-,6-,9-/m1/s1",
"inchikey":"XKMLYUALXHKNFT-UUOKFMHZSA-J",
"kegg.compound":"C00044",
"metanetx.chemical":"MNXM51",
"reactome":"R-ALL-29438",
"sbo":"SBO:0000247",
"seed.compound":"cpd00038"
}
},
{
"id":"gua_c",
"name":"Guanine",
"compartment":"c",
"charge":0,
"formula":"C5H5N5O",
"annotation":{
"bigg.metabolite":"gua_c",
"biocyc":"META:GUANINE",
"chebi":"CHEBI:5563",
"inchi":"InChI=1S/C5H5N5O/c6-5-9-3-2(4(11)10-5)7-1-8-3/h1H,(H4,6,7,8,9,10,11)",
"inchikey":"UYTPUPDQBNUYGX-UHFFFAOYSA-N",
"kegg.compound":"C00242",
"metanetx.chemical":"MNXM259",
"reactome":"R-ALL-83956",
"sbo":"SBO:0000247",
"seed.compound":"cpd00207"
}
},
{
"id":"gua_e",
"name":"Guanine",
"compartment":"e",
"charge":0,
"formula":"C5H5N5O",
"annotation":{
"bigg.metabolite":"gua_e",
"biocyc":"META:GUANINE",
"chebi":"CHEBI:5563",
"inchi":"InChI=1S/C5H5N5O/c6-5-9-3-2(4(11)10-5)7-1-8-3/h1H,(H4,6,7,8,9,10,11)",
"inchikey":"UYTPUPDQBNUYGX-UHFFFAOYSA-N",
"kegg.compound":"C00242",
"metanetx.chemical":"MNXM259",
"reactome":"R-ALL-83956",
"sbo":"SBO:0000247",
"seed.compound":"cpd00207"
}
},
{
"id":"h2o2_c",
"name":"Hydrogen peroxide",
"compartment":"c",
"charge":0,
"formula":"H2O2",
"annotation":{
"bigg.metabolite":"h2o2_c",
"biocyc":"META:HYDROGEN-PEROXIDE",
"chebi":"CHEBI:5586",
"inchi":"InChI=1S/H2O2/c1-2/h1-2H",
"inchikey":"MHAJPDPJQMAIIY-UHFFFAOYSA-N",
"kegg.compound":"D00008",
"metanetx.chemical":"MNXM22",
"reactome":"R-ALL-351629",
"sbo":"SBO:0000247",
"seed.compound":"cpd00025"
}
},
{
"id":"h2o_c",
"name":"H2O",
"compartment":"c",
"charge":0,
"formula":"H2O",
"annotation":{
"bigg.metabolite":"h2o_c",
"biocyc":"META:WATER",
"chebi":"CHEBI:5594",
"inchi":"InChI=1S/H2O/h1H2",
"inchikey":"XLYOFNOQVPJJNP-UHFFFAOYSA-N",
"kegg.compound":"D06322",
"metanetx.chemical":"MNXM2",
"reactome":"R-ALL-8851517",
"sbo":"SBO:0000247",
"seed.compound":"cpd27222"
}
},
{
"id":"h2o_e",
"name":"H2O",
"compartment":"e",
"charge":0,
"formula":"H2O",
"annotation":{
"bigg.metabolite":"h2o_e",
"biocyc":"META:WATER",
"chebi":"CHEBI:5594",
"inchi":"InChI=1S/H2O/h1H2",
"inchikey":"XLYOFNOQVPJJNP-UHFFFAOYSA-N",
"kegg.compound":"D06322",
"metanetx.chemical":"MNXM2",
"reactome":"R-ALL-8851517",
"sbo":"SBO:0000247",
"seed.compound":"cpd27222"
}
},
{
"id":"h_c",
"name":"H+",
"compartment":"c",
"charge":1,
"formula":"H",
"annotation":{
"bigg.metabolite":"h_c",
"biocyc":"META:PROTON",
"chebi":"CHEBI:5584",
"inchi":"InChI=1S/p+1",
"inchikey":"GPRLSGONYQIRFK-UHFFFAOYSA-N",
"kegg.compound":"C00080",
"metanetx.chemical":"MNXM1",
"reactome":"R-ALL-74722",
"sbo":"SBO:0000247",
"seed.compound":"cpd00067"
}
},
{
"id":"h_e",
"name":"H+",
"compartment":"e",
"charge":1,
"formula":"H",
"annotation":{
"bigg.metabolite":"h_e",
"biocyc":"META:PROTON",
"chebi":"CHEBI:5584",
"inchi":"InChI=1S/p+1",
"inchikey":"GPRLSGONYQIRFK-UHFFFAOYSA-N",
"kegg.compound":"C00080",
"metanetx.chemical":"MNXM1",
"reactome":"R-ALL-74722",
"sbo":"SBO:0000247",
"seed.compound":"cpd00067"
}
},
{
"id":"his__L_c",
"name":"L-Histidine",
"compartment":"c",
"charge":0,
"formula":"C6H9N3O2",
"annotation":{
"bigg.metabolite":"his__L_c",
"biocyc":"META:HIS",
"chebi":"CHEBI:6240",
"inchi":"InChI=1S/C6H9N3O2/c7-5(6(10)11)1-4-2-8-3-9-4/h2-3,5H,1,7H2,(H,8,9)(H,10,11)/t5-/m0/s1",
"inchikey":"HNDVDQJCIGZPNO-YFKPBYRVSA-N",
"kegg.compound":"D00032",
"metanetx.chemical":"MNXM134",
"reactome":"R-ALL-379695",
"sbo":"SBO:0000247",
"seed.compound":"cpd00572"
}
},
{
"id":"his__L_e",
"name":"L-Histidine",
"compartment":"e",
"charge":0,
"formula":"C6H9N3O2",
"annotation":{
"bigg.metabolite":"his__L_e",
"biocyc":"META:HIS",
"chebi":"CHEBI:6240",
"inchi":"InChI=1S/C6H9N3O2/c7-5(6(10)11)1-4-2-8-3-9-4/h2-3,5H,1,7H2,(H,8,9)(H,10,11)/t5-/m0/s1",
"inchikey":"HNDVDQJCIGZPNO-YFKPBYRVSA-N",
"kegg.compound":"D00032",
"metanetx.chemical":"MNXM134",
"reactome":"R-ALL-379695",
"sbo":"SBO:0000247",
"seed.compound":"cpd00572"
}
},
{
"id":"histrna_c",
"name":"L-Histidyl-tRNA(His)",
"compartment":"c",
"charge":1,
"formula":"C6H8N3OR",
"annotation":{
"bigg.metabolite":"histrna_c",
"chebi":"CHEBI:6243",
"inchi":"NA",
"inchikey":"NA",
"kegg.compound":"C02988",
"metanetx.chemical":"MNXM89831",
"reactome":"R-ALL-379786",
"sbo":"SBO:0000247",
"seed.compound":"cpd12228"
}
},
{
"id":"hxan_c",
"name":"Hypoxanthine",
"compartment":"c",
"charge":0,
"formula":"C5H4N4O",
"annotation":{
"bigg.metabolite":"hxan_c",
"biocyc":"META:HYPOXANTHINE",
"chebi":"CHEBI:5841",
"inchi":"InChI=1S/C5H4N4O/c10-5-3-4(7-1-6-3)8-2-9-5/h1-2H,(H2,6,7,8,9,10)",
"inchikey":"FDGQSTZJBFJUBT-UHFFFAOYSA-N",
"kegg.compound":"C00262",
"metanetx.chemical":"MNXM213",
"reactome":"R-ALL-113599",
"sbo":"SBO:0000247",
"seed.compound":"cpd00226"
}
},
{
"id":"idp_c",
"name":"IDP",
"compartment":"c",
"charge":-3,
"formula":"C10H11N4O11P2",
"annotation":{
"bigg.metabolite":"idp_c",
"biocyc":"META:IDP",
"chebi":"CHEBI:5848",
"inchi":"InChI=1S/C10H14N4O11P2/c15-6-4(1-23-27(21,22)25-26(18,19)20)24-10(7(6)16)14-3-13-5-8(14)11-2-12-9(5)17/h2-4,6-7,10,15-16H,1H2,(H,21,22)(H,11,12,17)(H2,18,19,20)/p-3/t4-,6-,7-,10-/m1/s1",
"inchikey":"JPXZQMKKFWMMGK-KQYNXXCUSA-K",
"kegg.compound":"C00104",
"metanetx.chemical":"MNXM495",
"reactome":"R-ALL-2509811",
"sbo":"SBO:0000247",
"seed.compound":"cpd00090"
}
},
{
"id":"ile__L_c",
"name":"L-Isoleucine",
"compartment":"c",
"charge":0,
"formula":"C6H13NO2",
"annotation":{
"bigg.metabolite":"ile__L_c",
"biocyc":"META:ILE",
"chebi":"CHEBI:6255",
"inchi":"InChI=1S/C6H13NO2/c1-3-4(2)5(7)6(8)9/h4-5H,3,7H2,1-2H3,(H,8,9)/t4-,5-/m0/s1",
"inchikey":"AGPKZVBTJJNPAG-WHFBIAKZSA-N",
"kegg.compound":"D00065",
"metanetx.chemical":"MNXM231",
"reactome":"R-ALL-30102",
"sbo":"SBO:0000247",
"seed.compound":"cpd00322"
}
},
{
"id":"ile__L_e",
"name":"L-Isoleucine",
"compartment":"e",
"charge":0,
"formula":"C6H13NO2",
"annotation":{
"bigg.metabolite":"ile__L_e",
"biocyc":"META:ILE",
"chebi":"CHEBI:6255",
"inchi":"InChI=1S/C6H13NO2/c1-3-4(2)5(7)6(8)9/h4-5H,3,7H2,1-2H3,(H,8,9)/t4-,5-/m0/s1",
"inchikey":"AGPKZVBTJJNPAG-WHFBIAKZSA-N",
"kegg.compound":"D00065",
"metanetx.chemical":"MNXM231",
"reactome":"R-ALL-30102",
"sbo":"SBO:0000247",
"seed.compound":"cpd00322"
}
},
{
"id":"iletrna_c",
"name":"L-Isoleucyl-tRNA(Ile)",
"compartment":"c",
"charge":1,
"formula":"C6H12NOR",
"annotation":{
"bigg.metabolite":"iletrna_c",
"chebi":"CHEBI:6256",
"inchi":"NA",
"inchikey":"NA",
"kegg.compound":"C03127",
"metanetx.chemical":"MNXM89832",
"reactome":"R-ALL-379787",
"sbo":"SBO:0000247",
"seed.compound":"cpd12256"
}
},
{
"id":"imp_c",
"name":"IMP",
"compartment":"c",
"charge":-2,
"formula":"C10H11N4O8P",
"annotation":{
"bigg.metabolite":"imp_c",
"biocyc":"META:IMP",
"chebi":"CHEBI:5849",
"inchi":"InChI=1S/C10H13N4O8P/c15-6-4(1-21-23(18,19)20)22-10(7(6)16)14-3-13-5-8(14)11-2-12-9(5)17/h2-4,6-7,10,15-16H,1H2,(H,11,12,17)(H2,18,19,20)/p-2/t4-,6-,7-,10-/m1/s1",
"inchikey":"GRSZFWQUAKGDAV-KQYNXXCUSA-L",
"kegg.compound":"C00130",
"metanetx.chemical":"MNXM125",
"reactome":"R-ALL-29602",
"sbo":"SBO:0000247",
"seed.compound":"cpd00114"
}
},
{
"id":"inost_c",
"name":"Myo-Inositol",
"compartment":"c",
"charge":0,
"formula":"C6H12O6",
"annotation":{
"bigg.metabolite":"inost_c",
"biocyc":"META:MYO-INOSITOL",
"chebi":"CHEBI:52772",
"inchi":"InChI=1S/C6H12O6/c7-1-2(8)4(10)6(12)5(11)3(1)9/h1-12H/t1-,2-,3-,4+,5-,6-",
"inchikey":"CDAISMWEOUEBRE-GPIVLXJGSA-N",
"kegg.compound":"D08079",
"metanetx.chemical":"MNXM127",
"reactome":"R-ALL-429130",
"sbo":"SBO:0000247",
"seed.compound":"cpd21131"
}
},
{
"id":"inost_e",
"name":"Myo-Inositol",
"compartment":"e",
"charge":0,
"formula":"C6H12O6",
"annotation":{
"bigg.metabolite":"inost_e",
"biocyc":"META:MYO-INOSITOL",
"chebi":"CHEBI:52772",
"inchi":"InChI=1S/C6H12O6/c7-1-2(8)4(10)6(12)5(11)3(1)9/h1-12H/t1-,2-,3-,4+,5-,6-",
"inchikey":"CDAISMWEOUEBRE-GPIVLXJGSA-N",
"kegg.compound":"D08079",
"metanetx.chemical":"MNXM127",
"reactome":"R-ALL-429130",
"sbo":"SBO:0000247",
"seed.compound":"cpd21131"
}
},
{
"id":"ins_c",
"name":"Inosine",
"compartment":"c",
"charge":0,
"formula":"C10H12N4O5",
"annotation":{
"bigg.metabolite":"ins_c",
"biocyc":"META:INOSINE",
"chebi":"CHEBI:5927",
"inchi":"InChI=1S/C10H12N4O5/c15-1-4-6(16)7(17)10(19-4)14-3-13-5-8(14)11-2-12-9(5)18/h2-4,6-7,10,15-17H,1H2,(H,11,12,18)/t4-,6-,7-,10-/m1/s1",
"inchikey":"UGQMRVRMYYASKQ-KQYNXXCUSA-N",
"kegg.compound":"D00054",
"metanetx.chemical":"MNXM334",
"reactome":"R-ALL-83927",
"sbo":"SBO:0000247",
"seed.compound":"cpd00246"
}
},
{
"id":"itp_c",
"name":"ITP",
"compartment":"c",
"charge":-4,
"formula":"C10H11N4O14P3",
"annotation":{
"bigg.metabolite":"itp_c",
"biocyc":"META:ITP",
"chebi":"CHEBI:61402",
"inchi":"InChI=1S/C10H15N4O14P3/c15-6-4(1-25-30(21,22)28-31(23,24)27-29(18,19)20)26-10(7(6)16)14-3-13-5-8(14)11-2-12-9(5)17/h2-4,6-7,10,15-16H,1H2,(H,21,22)(H,23,24)(H,11,12,17)(H2,18,19,20)/p-4/t4-,6-,7-,10-/m1/s1",
"inchikey":"HAEJPQIATWHALX-KQYNXXCUSA-J",
"kegg.compound":"C00081",
"metanetx.chemical":"MNXM423",
"reactome":"R-ALL-2509836",
"sbo":"SBO:0000247",
"seed.compound":"cpd00068"
}
},
{
"id":"k_c",
"name":"potassium",
"compartment":"c",
"charge":1,
"formula":"K",
"annotation":{
"bigg.metabolite":"k_c",
"biocyc":"META:K+",
"chebi":"CHEBI:8345",
"inchi":"InChI=1S/K/q+1",
"inchikey":"NPYPAHLBTDXSSS-UHFFFAOYSA-N",
"kegg.compound":"D08403",
"metanetx.chemical":"MNXM95",
"reactome":"R-ALL-74126",
"sbo":"SBO:0000247",
"seed.compound":"cpd00205"
}
},
{
"id":"k_e",
"name":"potassium",
"compartment":"e",
"charge":1,
"formula":"K",
"annotation":{
"bigg.metabolite":"k_e",
"biocyc":"META:K+",
"chebi":"CHEBI:8345",
"inchi":"InChI=1S/K/q+1",
"inchikey":"NPYPAHLBTDXSSS-UHFFFAOYSA-N",
"kegg.compound":"D08403",
"metanetx.chemical":"MNXM95",
"reactome":"R-ALL-74126",
"sbo":"SBO:0000247",
"seed.compound":"cpd00205"
}
},
{
"id":"lac__L_c",
"name":"L-Lactate",
"compartment":"c",
"charge":-1,
"formula":"C3H5O3",
"annotation":{
"bigg.metabolite":"lac__L_c",
"biocyc":"META:L-LACTATE",
"chebi":"CHEBI:422",
"inchi":"InChI=1S/C3H6O3/c1-2(4)3(5)6/h2,4H,1H3,(H,5,6)/p-1/t2-/m0/s1",
"inchikey":"JVTAAEKCZFNVCJ-REOHCLBHSA-M",
"kegg.compound":"C00186",
"metanetx.chemical":"MNXM179",
"reactome":"R-ALL-6807616",
"sbo":"SBO:0000247",
"seed.compound":"cpd00159"
}
},
{
"id":"lac__L_e",
"name":"L-Lactate",
"compartment":"e",
"charge":-1,
"formula":"C3H5O3",
"annotation":{
"bigg.metabolite":"lac__L_e",
"biocyc":"META:L-LACTATE",
"chebi":"CHEBI:422",
"inchi":"InChI=1S/C3H6O3/c1-2(4)3(5)6/h2,4H,1H3,(H,5,6)/p-1/t2-/m0/s1",
"inchikey":"JVTAAEKCZFNVCJ-REOHCLBHSA-M",
"kegg.compound":"C00186",
"metanetx.chemical":"MNXM179",
"reactome":"R-ALL-6807616",
"sbo":"SBO:0000247",
"seed.compound":"cpd00159"
}
},
{
"id":"leu__L_c",
"name":"L-Leucine",
"compartment":"c",
"charge":0,
"formula":"C6H13NO2",
"annotation":{
"bigg.metabolite":"leu__L_c",
"biocyc":"META:LEU",
"chebi":"CHEBI:6260",
"inchi":"InChI=1S/C6H13NO2/c1-4(2)3-5(7)6(8)9/h4-5H,3,7H2,1-2H3,(H,8,9)/t5-/m0/s1",
"inchikey":"ROHFNLRQFUQHCH-YFKPBYRVSA-N",
"kegg.compound":"D00030",
"metanetx.chemical":"MNXM140",
"reactome":"R-ALL-351964",
"sbo":"SBO:0000247",
"seed.compound":"cpd15143"
}
},
{
"id":"leu__L_e",
"name":"L-Leucine",
"compartment":"e",
"charge":0,
"formula":"C6H13NO2",
"annotation":{
"bigg.metabolite":"leu__L_e",
"biocyc":"META:LEU",
"chebi":"CHEBI:6260",
"inchi":"InChI=1S/C6H13NO2/c1-4(2)3-5(7)6(8)9/h4-5H,3,7H2,1-2H3,(H,8,9)/t5-/m0/s1",
"inchikey":"ROHFNLRQFUQHCH-YFKPBYRVSA-N",
"kegg.compound":"D00030",
"metanetx.chemical":"MNXM140",
"reactome":"R-ALL-351964",
"sbo":"SBO:0000247",
"seed.compound":"cpd15143"
}
},
{
"id":"leutrna_c",
"name":"L-Leucyl-tRNA(Leu)",
"compartment":"c",
"charge":1,
"formula":"C6H12NOR",
"annotation":{
"bigg.metabolite":"leutrna_c",
"chebi":"CHEBI:6262",
"inchi":"NA",
"inchikey":"NA",
"kegg.compound":"C02047",
"metanetx.chemical":"MNXM697",
"reactome":"R-ALL-379773",
"sbo":"SBO:0000247",
"seed.compound":"cpd12003"
}
},
{
"id":"lipoamp_c",
"name":"lipoyl-AMP",
"compartment":"c",
"charge":-1,
"formula":"C18H25N5O8PS2",
"annotation":{
"bigg.metabolite":"lipoamp_c",
"biocyc":"META:LIPOYL-AMP",
"chebi":"CHEBI:83864",
"inchi":"InChI=1S/C18H26N5O8PS2/c19-16-13-17(21-8-20-16)23(9-22-13)18-15(26)14(25)11(30-18)7-29-32(27,28)31-12(24)4-2-1-3-10-5-6-33-34-10/h8-11,14-15,18,25-26H,1-7H2,(H,27,28)(H2,19,20,21)/p-1/t10-,11-,14-,15-,18-/m1/s1",
"inchikey":"QWEGOCJRZOKSOE-ADUAKINBSA-M",
"kegg.compound":"C16238",
"metanetx.chemical":"MNXM2392",
"sbo":"SBO:0000247",
"seed.compound":"cpd14955"
}
},
{
"id":"lipoate_c",
"name":"Lipoate",
"compartment":"c",
"charge":0,
"formula":"C8H14O2S2",
"annotation":{
"bigg.metabolite":"lipoate_c",
"biocyc":"META:LIPOIC-ACID",
"chebi":"CHEBI:83088",
"inchi":"InChI=1S/C8H14O2S2/c9-8(10)4-2-1-3-7-5-6-11-12-7/h7H,1-6H2,(H,9,10)/p-1/t7-/m1/s1",
"inchikey":"AGBQKNBQESQNJD-SSDOTTSWSA-M",
"kegg.compound":"D00086",
"metanetx.chemical":"MNXM1484",
"sbo":"SBO:0000247",
"seed.compound":"cpd14958"
}
},
{
"id":"lipoate_e",
"name":"Lipoate",
"compartment":"e",
"charge":0,
"formula":"C8H14O2S2",
"annotation":{
"bigg.metabolite":"lipoate_e",
"biocyc":"META:LIPOIC-ACID",
"chebi":"CHEBI:83088",
"inchi":"InChI=1S/C8H14O2S2/c9-8(10)4-2-1-3-7-5-6-11-12-7/h7H,1-6H2,(H,9,10)/p-1/t7-/m1/s1",
"inchikey":"AGBQKNBQESQNJD-SSDOTTSWSA-M",
"kegg.compound":"D00086",
"metanetx.chemical":"MNXM1484",
"sbo":"SBO:0000247",
"seed.compound":"cpd14958"
}
},
{
"id":"lipopb_c",
"name":"lipoate (protein bound)",
"compartment":"c",
"charge":1,
"formula":"C8H13OS2",
"annotation":{
"bigg.metabolite":"lipopb_c",
"inchi":"NA",
"inchikey":"NA",
"metanetx.chemical":"MNXM147499",
"sbo":"SBO:0000247"
}
},
{
"id":"lpail345p_c",
"name":"LysoPhosphatidylinositol 3,4,5-triphosphate",
"compartment":"c",
"charge":-7,
"formula":"C9H13O18P4",
"annotation":{
"sbo":"SBO:0000247"
}
},
{
"id":"lys__L_c",
"name":"L-Lysine",
"compartment":"c",
"charge":1,
"formula":"C6H15N2O2",
"annotation":{
"bigg.metabolite":"lys__L_c",
"biocyc":"META:LYS",
"chebi":"CHEBI:6264",
"inchi":"InChI=1S/C6H14N2O2/c7-4-2-1-3-5(8)6(9)10/h5H,1-4,7-8H2,(H,9,10)/p+1/t5-/m0/s1",
"inchikey":"KDXKERNSBIXSRK-YFKPBYRVSA-O",
"kegg.compound":"D02304",
"metanetx.chemical":"MNXM78",
"reactome":"R-ALL-351991",
"sbo":"SBO:0000247",
"seed.compound":"cpd19182"
}
},
{
"id":"lys__L_e",
"name":"L-Lysine",
"compartment":"e",
"charge":1,
"formula":"C6H15N2O2",
"annotation":{
"bigg.metabolite":"lys__L_e",
"biocyc":"META:LYS",
"chebi":"CHEBI:6264",
"inchi":"InChI=1S/C6H14N2O2/c7-4-2-1-3-5(8)6(9)10/h5H,1-4,7-8H2,(H,9,10)/p+1/t5-/m0/s1",
"inchikey":"KDXKERNSBIXSRK-YFKPBYRVSA-O",
"kegg.compound":"D02304",
"metanetx.chemical":"MNXM78",
"reactome":"R-ALL-351991",
"sbo":"SBO:0000247",
"seed.compound":"cpd19182"
}
},
{
"id":"lystrna_c",
"name":"L-Lysine-tRNA (Lys)",
"compartment":"c",
"charge":2,
"formula":"C6H14N2OR",
"annotation":{
"bigg.metabolite":"lystrna_c",
"chebi":"CHEBI:6267",
"inchi":"NA",
"inchikey":"NA",
"kegg.compound":"C01931",
"metanetx.chemical":"MNXM89922",
"reactome":"R-ALL-379795",
"sbo":"SBO:0000247",
"seed.compound":"cpd15249"
}
},
{
"id":"mal__L_c",
"name":"L-Malate",
"compartment":"c",
"charge":-2,
"formula":"C4H4O5",
"annotation":{
"bigg.metabolite":"mal__L_c",
"biocyc":"META:MAL",
"chebi":"CHEBI:423",
"inchi":"InChI=1S/C4H6O5/c5-2(4(8)9)1-3(6)7/h2,5H,1H2,(H,6,7)(H,8,9)/p-2/t2-/m0/s1",
"inchikey":"BJEPYKJPYRNKOW-REOHCLBHSA-L",
"kegg.compound":"C00149",
"metanetx.chemical":"MNXM98",
"reactome":"R-ALL-198498",
"sbo":"SBO:0000247",
"seed.compound":"cpd00130"
}
},
{
"id":"mal__L_e",
"name":"L-Malate",
"compartment":"e",
"charge":-2,
"formula":"C4H4O5",
"annotation":{
"bigg.metabolite":"mal__L_e",
"biocyc":"META:MAL",
"chebi":"CHEBI:423",
"inchi":"InChI=1S/C4H6O5/c5-2(4(8)9)1-3(6)7/h2,5H,1H2,(H,6,7)(H,8,9)/p-2/t2-/m0/s1",
"inchikey":"BJEPYKJPYRNKOW-REOHCLBHSA-L",
"kegg.compound":"C00149",
"metanetx.chemical":"MNXM98",
"reactome":"R-ALL-198498",
"sbo":"SBO:0000247",
"seed.compound":"cpd00130"
}
},
{
"id":"man1p_c",
"name":"D-Mannose 1-phosphate",
"compartment":"c",
"charge":-2,
"formula":"C6H11O9P",
"annotation":{
"bigg.metabolite":"man1p_c",
"biocyc":"META:MANNOSE-1P",
"chebi":"CHEBI:58409",
"inchi":"InChI=1S/C6H13O9P/c7-1-2-3(8)4(9)5(10)6(14-2)15-16(11,12)13/h2-10H,1H2,(H2,11,12,13)/p-2/t2-,3-,4+,5+,6-/m1/s1",
"inchikey":"HXXFSFRBOHSIMQ-RWOPYEJCSA-L",
"kegg.compound":"C00636",
"metanetx.chemical":"MNXM721",
"reactome":"R-ALL-532531",
"sbo":"SBO:0000247",
"seed.compound":"cpd00485"
}
},
{
"id":"man6p_c",
"name":"D-Mannose 6-phosphate",
"compartment":"c",
"charge":-2,
"formula":"C6H11O9P",
"annotation":{
"bigg.metabolite":"man6p_c",
"biocyc":"META:Mannose-6-phosphate",
"chebi":"CHEBI:58735",
"inchi":"InChI=1S/C6H13O9P/c7-3-2(1-14-16(11,12)13)15-6(10)5(9)4(3)8/h2-10H,1H2,(H2,11,12,13)/p-2/t2-,3-,4+,5+,6?/m1/s1",
"inchikey":"NBSCHQHZLSJFNQ-QTVWNMPRSA-L",
"kegg.compound":"C00275",
"metanetx.chemical":"MNXM427",
"reactome":"R-ALL-532562",
"sbo":"SBO:0000247",
"seed.compound":"cpd00235"
}
},
{
"id":"man_e",
"name":"D-mannose",
"compartment":"e",
"charge":0,
"formula":"C6H12O6",
"annotation":{
"bigg.metabolite":"man_e",
"biocyc":"META:D-mannopyranose",
"chebi":"CHEBI:4208",
"inchi":"InChI=1S/C6H12O6/c7-1-2-3(8)4(9)5(10)6(11)12-2/h2-11H,1H2/t2-,3-,4+,5+,6?/m1/s1",
"inchikey":"WQZGKKKJIJFFOK-QTVWNMPRSA-N",
"kegg.compound":"C00159",
"metanetx.chemical":"MNXM182",
"reactome":"R-ALL-964752",
"sbo":"SBO:0000247",
"seed.compound":"cpd27437"
}
},
{
"id":"met_L_ala__L_c",
"name":"met-L-ala-L",
"compartment":"c",
"charge":0,
"formula":"C8H16N2O3S",
"annotation":{
"bigg.metabolite":"met_L_ala__L_c",
"inchi":"NA",
"inchikey":"NA",
"metanetx.chemical":"MNXM8868",
"sbo":"SBO:0000247",
"seed.compound":"cpd11590"
}
},
{
"id":"met_L_ala__L_e",
"name":"met-L-ala-L",
"compartment":"e",
"charge":0,
"formula":"C8H16N2O3S",
"annotation":{
"bigg.metabolite":"met_L_ala__L_e",
"inchi":"NA",
"inchikey":"NA",
"metanetx.chemical":"MNXM8868",
"sbo":"SBO:0000247",
"seed.compound":"cpd11590"
}
},
{
"id":"met__L_c",
"name":"L-Methionine",
"compartment":"c",
"charge":0,
"formula":"C5H11NO2S",
"annotation":{
"bigg.metabolite":"met__L_c",
"biocyc":"META:MET",
"chebi":"CHEBI:6829",
"inchi":"InChI=1S/C5H11NO2S/c1-9-3-2-4(6)5(7)8/h4H,2-3,6H2,1H3,(H,7,8)/t4-/m0/s1",
"inchikey":"FFEARJCKVFRZRR-BYPYZUCNSA-N",
"kegg.compound":"D04984",
"metanetx.chemical":"MNXM61",
"reactome":"R-ALL-379705",
"sbo":"SBO:0000247",
"seed.compound":"cpd30746"
}
},
{
"id":"met__L_e",
"name":"L-Methionine",
"compartment":"e",
"charge":0,
"formula":"C5H11NO2S",
"annotation":{
"bigg.metabolite":"met__L_e",
"biocyc":"META:MET",
"chebi":"CHEBI:6829",
"inchi":"InChI=1S/C5H11NO2S/c1-9-3-2-4(6)5(7)8/h4H,2-3,6H2,1H3,(H,7,8)/t4-/m0/s1",
"inchikey":"FFEARJCKVFRZRR-BYPYZUCNSA-N",
"kegg.compound":"D04984",
"metanetx.chemical":"MNXM61",
"reactome":"R-ALL-379705",
"sbo":"SBO:0000247",
"seed.compound":"cpd30746"
}
},
{
"id":"methf_c",
"name":"5,10-Methenyltetrahydrofolate",
"compartment":"c",
"charge":-1,
"formula":"C20H20N7O6",
"annotation":{
"bigg.metabolite":"methf_c",
"biocyc":"META:5-10-METHENYL-THF",
"chebi":"CHEBI:57455",
"inchi":"InChI=1S/C20H21N7O6/c21-20-24-16-15(18(31)25-20)27-9-26(8-12(27)7-22-16)11-3-1-10(2-4-11)17(30)23-13(19(32)33)5-6-14(28)29/h1-4,9,12-13H,5-8H2,(H6-,21,22,23,24,25,28,29,30,31,32,33)/p-1/t12-,13+/m1/s1",
"inchikey":"MEANFMOQMXYMCT-OLZOCXBDSA-M",
"kegg.compound":"C00445",
"metanetx.chemical":"MNXM511",
"reactome":"R-ALL-6801458",
"sbo":"SBO:0000247",
"seed.compound":"cpd00347"
}
},
{
"id":"metox_c",
"name":"L Methionine S oxide",
"compartment":"c",
"charge":0,
"formula":"C5H11NO3S",
"annotation":{
"bigg.metabolite":"metox_c",
"biocyc":"META:L-Methionine-sulfoxides",
"chebi":"CHEBI:6272",
"inchi":"InChI=1S/C5H11NO3S/c1-10(9)3-2-4(6)5(7)8/h4H,2-3,6H2,1H3,(H,7,8)/t4-,10?/m0/s1",
"inchikey":"QEFRNWWLZKMPFJ-YGVKFDHGSA-N",
"kegg.compound":"C02989",
"metanetx.chemical":"MNXM2246",
"reactome":"R-ALL-5676943",
"sbo":"SBO:0000247",
"seed.compound":"cpd29319"
}
},
{
"id":"mettrna_c",
"name":"L-Methionyl-tRNA (Met)",
"compartment":"c",
"charge":1,
"formula":"C5H10NOSR",
"annotation":{
"bigg.metabolite":"mettrna_c",
"inchi":"NA",
"inchikey":"NA",
"kegg.compound":"C02430",
"metanetx.chemical":"MNXM90636",
"sbo":"SBO:0000247",
"seed.compound":"cpd12105"
}
},
{
"id":"mg2_c",
"name":"magnesium",
"compartment":"c",
"charge":2,
"formula":"Mg",
"annotation":{
"bigg.metabolite":"mg2_c",
"biocyc":"META:MG+2",
"chebi":"CHEBI:6635",
"inchi":"InChI=1S/Mg/q+2",
"inchikey":"JLVVSXFLKOJNIY-UHFFFAOYSA-N",
"kegg.compound":"C00305",
"metanetx.chemical":"MNXM653",
"reactome":"R-ALL-5336432",
"sbo":"SBO:0000247",
"seed.compound":"cpd00254"
}
},
{
"id":"mg2_e",
"name":"magnesium",
"compartment":"e",
"charge":2,
"formula":"Mg",
"annotation":{
"bigg.metabolite":"mg2_e",
"biocyc":"META:MG+2",
"chebi":"CHEBI:6635",
"inchi":"InChI=1S/Mg/q+2",
"inchikey":"JLVVSXFLKOJNIY-UHFFFAOYSA-N",
"kegg.compound":"C00305",
"metanetx.chemical":"MNXM653",
"reactome":"R-ALL-5336432",
"sbo":"SBO:0000247",
"seed.compound":"cpd00254"
}
},
{
"id":"mlthf_c",
"name":"5,10-Methylenetetrahydrofolate",
"compartment":"c",
"charge":-2,
"formula":"C20H21N7O6",
"annotation":{
"bigg.metabolite":"mlthf_c",
"biocyc":"META:METHYLENE-THF",
"chebi":"CHEBI:1989",
"inchi":"InChI=1S/C20H23N7O6/c21-20-24-16-15(18(31)25-20)27-9-26(8-12(27)7-22-16)11-3-1-10(2-4-11)17(30)23-13(19(32)33)5-6-14(28)29/h1-4,12-13H,5-9H2,(H,23,30)(H,28,29)(H,32,33)(H4,21,22,24,25,31)/p-2/t12-,13+/m1/s1",
"inchikey":"QYNUQALWYRSVHF-OLZOCXBDSA-L",
"kegg.compound":"C00143",
"metanetx.chemical":"MNXM183",
"sbo":"SBO:0000247"
}
},
{
"id":"mn2_c",
"name":"Mn2+",
"compartment":"c",
"charge":0,
"formula":"Mn",
"annotation":{
"bigg.metabolite":"mn2_c",
"biocyc":"META:MN+2",
"chebi":"CHEBI:49749",
"inchi":"InChI=1S/Mn/q+2",
"inchikey":"WAEMQWOKJMHJLA-UHFFFAOYSA-N",
"kegg.compound":"C19610",
"metanetx.chemical":"MNXM2255",
"reactome":"R-ALL-29418",
"sbo":"SBO:0000247",
"seed.compound":"cpd20863"
}
},
{
"id":"mn2_e",
"name":"Mn2+",
"compartment":"e",
"charge":0,
"formula":"Mn",
"annotation":{
"bigg.metabolite":"mn2_e",
"biocyc":"META:MN+2",
"chebi":"CHEBI:49749",
"inchi":"InChI=1S/Mn/q+2",
"inchikey":"WAEMQWOKJMHJLA-UHFFFAOYSA-N",
"kegg.compound":"C19610",
"metanetx.chemical":"MNXM2255",
"reactome":"R-ALL-29418",
"sbo":"SBO:0000247",
"seed.compound":"cpd20863"
}
},
{
"id":"mobd_c",
"name":"Molybdate",
"compartment":"c",
"charge":0,
"formula":"MoO4",
"annotation":{
"bigg.metabolite":"mobd_c",
"biocyc":"META:CPD-3",
"chebi":"CHEBI:6967",
"inchi":"InChI=1S/Mo.4O/q;;;2*-1",
"inchikey":"MEFBJEMVZONFCJ-UHFFFAOYSA-N",
"kegg.compound":"C06232",
"metanetx.chemical":"MNXM1026",
"reactome":"R-ALL-947561",
"sbo":"SBO:0000247",
"seed.compound":"cpd11574"
}
},
{
"id":"mobd_e",
"name":"Molybdate",
"compartment":"e",
"charge":0,
"formula":"MoO4",
"annotation":{
"bigg.metabolite":"mobd_e",
"biocyc":"META:CPD-3",
"chebi":"CHEBI:6967",
"inchi":"InChI=1S/Mo.4O/q;;;2*-1",
"inchikey":"MEFBJEMVZONFCJ-UHFFFAOYSA-N",
"kegg.compound":"C06232",
"metanetx.chemical":"MNXM1026",
"reactome":"R-ALL-947561",
"sbo":"SBO:0000247",
"seed.compound":"cpd11574"
}
},
{
"id":"na1_c",
"name":"Sodium",
"compartment":"c",
"charge":1,
"formula":"Na",
"annotation":{
"bigg.metabolite":"na1_c",
"biocyc":"META:NA+",
"chebi":"CHEBI:9175",
"inchi":"InChI=1S/Na/q+1",
"inchikey":"FKNQFGJONOIPTF-UHFFFAOYSA-N",
"kegg.compound":"C01330",
"metanetx.chemical":"MNXM27",
"reactome":"R-ALL-83910",
"sbo":"SBO:0000247",
"seed.compound":"cpd00971"
}
},
{
"id":"na1_e",
"name":"Sodium",
"compartment":"e",
"charge":1,
"formula":"Na",
"annotation":{
"bigg.metabolite":"na1_e",
"biocyc":"META:NA+",
"chebi":"CHEBI:9175",
"inchi":"InChI=1S/Na/q+1",
"inchikey":"FKNQFGJONOIPTF-UHFFFAOYSA-N",
"kegg.compound":"C01330",
"metanetx.chemical":"MNXM27",
"reactome":"R-ALL-83910",
"sbo":"SBO:0000247",
"seed.compound":"cpd00971"
}
},
{
"id":"nac_c",
"name":"Nicotinate",
"compartment":"c",
"charge":-1,
"formula":"C6H4NO2",
"annotation":{
"bigg.metabolite":"nac_c",
"biocyc":"META:NIACINE",
"chebi":"CHEBI:7559",
"inchi":"InChI=1S/C6H5NO2/c8-6(9)5-2-1-3-7-4-5/h1-4H,(H,8,9)/p-1",
"inchikey":"PVNIIMVLHYAWGP-UHFFFAOYSA-M",
"kegg.compound":"D00049",
"metanetx.chemical":"MNXM274",
"reactome":"R-ALL-8869604",
"sbo":"SBO:0000247",
"seed.compound":"cpd00218"
}
},
{
"id":"nad_c",
"name":"Nicotinamide adenine dinucleotide",
"compartment":"c",
"charge":-1,
"formula":"C21H26N7O14P2",
"annotation":{
"bigg.metabolite":"nad_c",
"biocyc":"META:NAD",
"chebi":"CHEBI:7422",
"inchi":"InChI=1S/C21H27N7O14P2/c22-17-12-19(25-7-24-17)28(8-26-12)21-16(32)14(30)11(41-21)6-39-44(36,37)42-43(34,35)38-5-10-13(29)15(31)20(40-10)27-3-1-2-9(4-27)18(23)33/h1-4,7-8,10-11,13-16,20-21,29-32H,5-6H2,(H5-,22,23,24,25,33,34,35,36,37)/p-1/t10-,11-,13-,14-,15-,16-,20-,21-/m1/s1",
"inchikey":"BAWFJGJZGIEFAR-NNYOXOHSSA-M",
"kegg.compound":"D00002",
"metanetx.chemical":"MNXM8",
"reactome":"R-ALL-352330",
"sbo":"SBO:0000247",
"seed.compound":"cpd00003"
}
},
{
"id":"nadh_c",
"name":"Nicotinamide adenine dinucleotide - reduced",
"compartment":"c",
"charge":-2,
"formula":"C21H27N7O14P2",
"annotation":{
"bigg.metabolite":"nadh_c",
"biocyc":"META:NADH",
"chebi":"CHEBI:7423",
"inchi":"InChI=1S/C21H29N7O14P2/c22-17-12-19(25-7-24-17)28(8-26-12)21-16(32)14(30)11(41-21)6-39-44(36,37)42-43(34,35)38-5-10-13(29)15(31)20(40-10)27-3-1-2-9(4-27)18(23)33/h1,3-4,7-8,10-11,13-16,20-21,29-32H,2,5-6H2,(H2,23,33)(H,34,35)(H,36,37)(H2,22,24,25)/p-2/t10-,11-,13-,14-,15-,16-,20-,21-/m1/s1",
"inchikey":"BOPGDPNILDQYTO-NNYOXOHSSA-L",
"kegg.compound":"C00004",
"metanetx.chemical":"MNXM10",
"reactome":"R-ALL-73473",
"sbo":"SBO:0000247",
"seed.compound":"cpd00004"
}
},
{
"id":"nadp_c",
"name":"Nicotinamide adenine dinucleotide phosphate",
"compartment":"c",
"charge":-3,
"formula":"C21H25N7O17P3",
"annotation":{
"bigg.metabolite":"nadp_c",
"biocyc":"META:NADP",
"chebi":"CHEBI:7424",
"inchi":"InChI=1S/C21H28N7O17P3/c22-17-12-19(25-7-24-17)28(8-26-12)21-16(44-46(33,34)35)14(30)11(43-21)6-41-48(38,39)45-47(36,37)40-5-10-13(29)15(31)20(42-10)27-3-1-2-9(4-27)18(23)32/h1-4,7-8,10-11,13-16,20-21,29-31H,5-6H2,(H7-,22,23,24,25,32,33,34,35,36,37,38,39)/p-3/t10-,11-,13-,14-,15-,16-,20-,21-/m1/s1",
"inchikey":"XJLXINKUBYWONI-NNYOXOHSSA-K",
"kegg.compound":"C00006",
"metanetx.chemical":"MNXM5",
"reactome":"R-ALL-6790191",
"sbo":"SBO:0000247",
"seed.compound":"cpd00006"
}
},
{
"id":"nadph_c",
"name":"Nicotinamide adenine dinucleotide phosphate - reduced",
"compartment":"c",
"charge":-4,
"formula":"C21H26N7O17P3",
"annotation":{
"bigg.metabolite":"nadph_c",
"biocyc":"META:NADPH",
"chebi":"CHEBI:7425",
"inchi":"InChI=1S/C21H30N7O17P3/c22-17-12-19(25-7-24-17)28(8-26-12)21-16(44-46(33,34)35)14(30)11(43-21)6-41-48(38,39)45-47(36,37)40-5-10-13(29)15(31)20(42-10)27-3-1-2-9(4-27)18(23)32/h1,3-4,7-8,10-11,13-16,20-21,29-31H,2,5-6H2,(H2,23,32)(H,36,37)(H,38,39)(H2,22,24,25)(H2,33,34,35)/p-4/t10-,11-,13-,14-,15-,16-,20-,21-/m1/s1",
"inchikey":"ACFIXJIJDZMPPO-NNYOXOHSSA-J",
"kegg.compound":"C00005",
"metanetx.chemical":"MNXM6",
"reactome":"R-ALL-6790135",
"sbo":"SBO:0000247",
"seed.compound":"cpd00005"
}
},
{
"id":"ncam_c",
"name":"Nicotinamide",
"compartment":"c",
"charge":0,
"formula":"C6H6N2O",
"annotation":{
"bigg.metabolite":"ncam_c",
"biocyc":"META:NIACINAMIDE",
"chebi":"CHEBI:7556",
"inchi":"InChI=1S/C6H6N2O/c7-6(9)5-2-1-3-8-4-5/h1-4H,(H2,7,9)",
"inchikey":"DFPAKSUCGFBDDF-UHFFFAOYSA-N",
"kegg.compound":"D00036",
"metanetx.chemical":"MNXM216",
"reactome":"R-ALL-8870343",
"sbo":"SBO:0000247",
"seed.compound":"cpd00133"
}
},
{
"id":"ncam_e",
"name":"Nicotinamide",
"compartment":"e",
"charge":0,
"formula":"C6H6N2O",
"annotation":{
"bigg.metabolite":"ncam_e",
"biocyc":"META:NIACINAMIDE",
"chebi":"CHEBI:7556",
"inchi":"InChI=1S/C6H6N2O/c7-6(9)5-2-1-3-8-4-5/h1-4H,(H2,7,9)",
"inchikey":"DFPAKSUCGFBDDF-UHFFFAOYSA-N",
"kegg.compound":"D00036",
"metanetx.chemical":"MNXM216",
"reactome":"R-ALL-8870343",
"sbo":"SBO:0000247",
"seed.compound":"cpd00133"
}
},
{
"id":"nh4_c",
"name":"Ammonium",
"compartment":"c",
"charge":1,
"formula":"H4N",
"annotation":{
"bigg.metabolite":"nh4_c",
"biocyc":"META:AMMONIUM",
"chebi":"CHEBI:7435",
"inchi":"InChI=1S/H3N/h1H3/p+1",
"inchikey":"QGZKDVFQNNGYKY-UHFFFAOYSA-O",
"kegg.compound":"D02916",
"metanetx.chemical":"MNXM15",
"reactome":"R-ALL-76230",
"sbo":"SBO:0000247",
"seed.compound":"cpd19013"
}
},
{
"id":"nh4_e",
"name":"Ammonium",
"compartment":"e",
"charge":1,
"formula":"H4N",
"annotation":{
"bigg.metabolite":"nh4_e",
"biocyc":"META:AMMONIUM",
"chebi":"CHEBI:7435",
"inchi":"InChI=1S/H3N/h1H3/p+1",
"inchikey":"QGZKDVFQNNGYKY-UHFFFAOYSA-O",
"kegg.compound":"D02916",
"metanetx.chemical":"MNXM15",
"reactome":"R-ALL-76230",
"sbo":"SBO:0000247",
"seed.compound":"cpd19013"
}
},
{
"id":"ni2_c",
"name":"Nickel",
"compartment":"c",
"charge":0,
"formula":"Ni",
"annotation":{
"bigg.metabolite":"ni2_c",
"biocyc":"META:NI+2",
"chebi":"CHEBI:49786",
"inchi":"InChI=1S/Ni/q+2",
"inchikey":"VEQPNABPJHWNSG-UHFFFAOYSA-N",
"kegg.compound":"C19609",
"metanetx.chemical":"MNXM3673",
"sbo":"SBO:0000247",
"seed.compound":"cpd20862"
}
},
{
"id":"ni2_e",
"name":"Nickel",
"compartment":"e",
"charge":0,
"formula":"Ni",
"annotation":{
"bigg.metabolite":"ni2_e",
"biocyc":"META:NI+2",
"chebi":"CHEBI:49786",
"inchi":"InChI=1S/Ni/q+2",
"inchikey":"VEQPNABPJHWNSG-UHFFFAOYSA-N",
"kegg.compound":"C19609",
"metanetx.chemical":"MNXM3673",
"sbo":"SBO:0000247",
"seed.compound":"cpd20862"
}
},
{
"id":"nicrnt_c",
"name":"Nicotinate D-ribonucleotide",
"compartment":"c",
"charge":-2,
"formula":"C11H12NO9P",
"annotation":{
"bigg.metabolite":"nicrnt_c",
"biocyc":"META:NICOTINATE_NUCLEOTIDE",
"chebi":"CHEBI:7561",
"inchi":"InChI=1S/C11H14NO9P/c13-8-7(5-20-22(17,18)19)21-10(9(8)14)12-3-1-2-6(4-12)11(15)16/h1-4,7-10,13-14H,5H2,(H2-,15,16,17,18,19)/p-2/t7-,8-,9-,10-/m1/s1",
"inchikey":"JOUIQRNQJGXQDC-ZYUZMQFOSA-L",
"kegg.compound":"C01185",
"metanetx.chemical":"MNXM194",
"reactome":"R-ALL-8938083",
"sbo":"SBO:0000247",
"seed.compound":"cpd00873"
}
},
{
"id":"o2_c",
"name":"O2",
"compartment":"c",
"charge":0,
"formula":"O2",
"annotation":{
"bigg.metabolite":"o2_c",
"biocyc":"META:OXYGEN-MOLECULE",
"chebi":"CHEBI:7860",
"inchi":"InChI=1S/O2/c1-2",
"inchikey":"MYMOFIZGZYHOMD-UHFFFAOYSA-N",
"kegg.compound":"D00003",
"metanetx.chemical":"MNXM4",
"reactome":"R-ALL-5668566",
"sbo":"SBO:0000247",
"seed.compound":"cpd00007"
}
},
{
"id":"o2_e",
"name":"Oxygen",
"compartment":"e",
"charge":0,
"formula":"O2",
"annotation":{
"bigg.metabolite":"o2_e",
"biocyc":"META:OXYGEN-MOLECULE",
"chebi":"CHEBI:7860",
"inchi":"InChI=1S/O2/c1-2",
"inchikey":"MYMOFIZGZYHOMD-UHFFFAOYSA-N",
"kegg.compound":"D00003",
"metanetx.chemical":"MNXM4",
"reactome":"R-ALL-5668566",
"sbo":"SBO:0000247",
"seed.compound":"cpd00007"
}
},
{
"id":"ocdcaACP_c",
"name":"Octadecanoyl-ACP (n-C18:0ACP)",
"compartment":"c",
"charge":-1,
"formula":"C402H637O143N96P1S3",
"annotation":{
"bigg.metabolite":"ocdcaACP_c",
"inchi":"NA",
"inchikey":"NA",
"metanetx.chemical":"MNXM3075",
"sbo":"SBO:0000247"
}
},
{
"id":"ocdca_c",
"name":"Octadecanoate (n-C18:0)",
"compartment":"c",
"charge":-1,
"formula":"C18H35O2",
"annotation":{
"bigg.metabolite":"ocdca_c",
"biocyc":"META:STEARIC_ACID",
"chebi":"CHEBI:45710",
"inchi":"InChI=1S/C18H36O2/c1-2-3-4-5-6-7-8-9-10-11-12-13-14-15-16-17-18(19)20/h2-17H2,1H3,(H,19,20)/p-1",
"inchikey":"QIQXTHQIDYTFRH-UHFFFAOYSA-M",
"kegg.compound":"D00119",
"metanetx.chemical":"MNXM236",
"reactome":"R-ALL-428198",
"sbo":"SBO:0000247",
"seed.compound":"cpd01080"
}
},
{
"id":"ocdca_e",
"name":"Octadecanoate (n-C18:0)",
"compartment":"e",
"charge":-1,
"formula":"C18H35O2",
"annotation":{
"bigg.metabolite":"ocdca_e",
"biocyc":"META:STEARIC_ACID",
"chebi":"CHEBI:45710",
"inchi":"InChI=1S/C18H36O2/c1-2-3-4-5-6-7-8-9-10-11-12-13-14-15-16-17-18(19)20/h2-17H2,1H3,(H,19,20)/p-1",
"inchikey":"QIQXTHQIDYTFRH-UHFFFAOYSA-M",
"kegg.compound":"D00119",
"metanetx.chemical":"MNXM236",
"reactome":"R-ALL-428198",
"sbo":"SBO:0000247",
"seed.compound":"cpd01080"
}
},
{
"id":"ocdcap_c",
"name":"Octadecanoyl-phosphate (n-C18:0)",
"compartment":"c",
"charge":-1,
"formula":"C18H36O5P",
"annotation":{
"bigg.metabolite":"ocdcap_c",
"inchi":"NA",
"inchikey":"NA",
"metanetx.chemical":"MNXM147528",
"sbo":"SBO:0000247"
}
},
{
"id":"orn_c",
"name":"Ornithine",
"compartment":"c",
"charge":1,
"formula":"C5H13N2O2",
"annotation":{
"bigg.metabolite":"orn_c",
"biocyc":"META:L-ORNITHINE",
"chebi":"CHEBI:7784",
"inchi":"InChI=1S/C5H12N2O2/c6-3-1-2-4(7)5(8)9/h4H,1-3,6-7H2,(H,8,9)/p+1/t4-/m0/s1",
"inchikey":"AHLPHDHHMVZTML-BYPYZUCNSA-O",
"kegg.compound":"D08302",
"metanetx.chemical":"MNXM89689",
"reactome":"R-ALL-29498",
"sbo":"SBO:0000247",
"seed.compound":"cpd19016"
}
},
{
"id":"orn_e",
"name":"Ornithine",
"compartment":"e",
"charge":1,
"formula":"C5H13N2O2",
"annotation":{
"bigg.metabolite":"orn_e",
"biocyc":"META:L-ORNITHINE",
"chebi":"CHEBI:7784",
"inchi":"InChI=1S/C5H12N2O2/c6-3-1-2-4(7)5(8)9/h4H,1-3,6-7H2,(H,8,9)/p+1/t4-/m0/s1",
"inchikey":"AHLPHDHHMVZTML-BYPYZUCNSA-O",
"kegg.compound":"D08302",
"metanetx.chemical":"MNXM89689",
"reactome":"R-ALL-29498",
"sbo":"SBO:0000247",
"seed.compound":"cpd19016"
}
},
{
"id":"pa180_c",
"name":"1,2-dioctadecanoyl-sn-glycerol 3-phosphate/Phosphatidic acid",
"compartment":"c",
"charge":-2,
"formula":"C39H75O8P1",
"annotation":{
"bigg.metabolite":"pa180_c",
"biocyc":"META:CPD0-1423",
"chebi":"CHEBI:83774",
"inchi":"InChI=1S/C39H77O8P/c1-3-5-7-9-11-13-15-17-19-21-23-25-27-29-31-33-38(40)45-35-37(36-46-48(42,43)44)47-39(41)34-32-30-28-26-24-22-20-18-16-14-12-10-8-6-4-2/h37H,3-36H2,1-2H3,(H2,42,43,44)/p-2/t37-/m1/s1",
"inchikey":"YFWHNAWEOZTIPI-DIPNUNPCSA-L",
"metanetx.chemical":"MNXM51279",
"sbo":"SBO:0000247",
"seed.compound":"cpd26148"
}
},
{
"id":"pail345p_c",
"name":"Phosphatidylinositol 3,4,5-triphosphate",
"compartment":"c",
"charge":-7,
"formula":"C27H47O19P4",
"annotation":{
"sbo":"SBO:0000247"
}
},
{
"id":"pail_c",
"name":"1-Phosphatidyl-D-myo-inositol",
"compartment":"c",
"charge":-1,
"formula":"C27H50O10P",
"annotation":{
"sbo":"SBO:0000247"
}
},
{
"id":"pan4p_c",
"name":"Pantetheine 4'-phosphate",
"compartment":"c",
"charge":-2,
"formula":"C11H21N2O7PS",
"annotation":{
"bigg.metabolite":"pan4p_c",
"biocyc":"META:PHOSPHOPANTOTHEINE-GROUP",
"chebi":"CHEBI:7914",
"inchi":"InChI=1S/C11H23N2O7PS/c1-11(2,7-20-21(17,18)19)9(15)10(16)13-4-3-8(14)12-5-6-22/h9,15,22H,3-7H2,1-2H3,(H,12,14)(H,13,16)(H2,17,18,19)/p-2/t9-/m0/s1",
"inchikey":"JDMUPRLRUUMCTL-VIFPVBQESA-L",
"kegg.compound":"C01134",
"metanetx.chemical":"MNXM373",
"reactome":"R-ALL-8939005",
"sbo":"SBO:0000247",
"seed.compound":"cpd27792"
}
},
{
"id":"pap_c",
"name":"Adenosine 3',5'-bisphosphate",
"compartment":"c",
"charge":-4,
"formula":"C10H11N5O10P2",
"annotation":{
"bigg.metabolite":"pap_c",
"biocyc":"META:3-5-ADP",
"chebi":"CHEBI:58343",
"inchi":"InChI=1S/C10H15N5O10P2/c11-8-5-9(13-2-12-8)15(3-14-5)10-6(16)7(25-27(20,21)22)4(24-10)1-23-26(17,18)19/h2-4,6-7,10,16H,1H2,(H2,11,12,13)(H2,17,18,19)(H2,20,21,22)/p-4/t4-,6-,7-,10-/m1/s1",
"inchikey":"WHTCPDAXWFLDIH-KQYNXXCUSA-J",
"kegg.compound":"C00054",
"metanetx.chemical":"MNXM45",
"reactome":"R-ALL-8942170",
"sbo":"SBO:0000247",
"seed.compound":"cpd00045"
}
},
{
"id":"pc_c",
"name":"Phosphatidylcholine",
"compartment":"c",
"charge":0,
"formula":"C44H88O8P1N1",
"annotation":{
"sbo":"SBO:0000247"
}
},
{
"id":"pep_c",
"name":"Phosphoenolpyruvate",
"compartment":"c",
"charge":-3,
"formula":"C3H2O6P",
"annotation":{
"bigg.metabolite":"pep_c",
"biocyc":"META:PHOSPHO-ENOL-PYRUVATE",
"chebi":"CHEBI:8147",
"inchi":"InChI=1S/C3H5O6P/c1-2(3(4)5)9-10(6,7)8/h1H2,(H,4,5)(H2,6,7,8)/p-3",
"inchikey":"DTBNBXWJWCWCIK-UHFFFAOYSA-K",
"kegg.compound":"C00074",
"metanetx.chemical":"MNXM73",
"reactome":"R-ALL-372364",
"sbo":"SBO:0000247",
"seed.compound":"cpd00061"
}
},
{
"id":"pg_c",
"name":"Phosphatidylglycerol",
"compartment":"c",
"charge":-1,
"formula":"C8H12O10P2",
"annotation":{
"sbo":"SBO:0000247"
}
},
{
"id":"pgp_c",
"name":"Phosphatidylglycerophosphate",
"compartment":"c",
"charge":-3,
"formula":"C6H12O6P2RCO2R2CO2",
"annotation":{
"sbo":"SBO:0000247"
}
},
{
"id":"phe__L_c",
"name":"L-Phenylalanine",
"compartment":"c",
"charge":0,
"formula":"C9H11NO2",
"annotation":{
"bigg.metabolite":"phe__L_c",
"biocyc":"META:PHE",
"chebi":"CHEBI:8089",
"inchi":"InChI=1S/C9H11NO2/c10-8(9(11)12)6-7-4-2-1-3-5-7/h1-5,8H,6,10H2,(H,11,12)/t8-/m0/s1",
"inchikey":"COLNVLDHVKWLRT-QMMMGPOBSA-N",
"kegg.compound":"D00021",
"metanetx.chemical":"MNXM97",
"reactome":"R-ALL-379701",
"sbo":"SBO:0000247",
"seed.compound":"cpd01400"
}
},
{
"id":"phe__L_e",
"name":"L-Phenylalanine",
"compartment":"e",
"charge":0,
"formula":"C9H11NO2",
"annotation":{
"bigg.metabolite":"phe__L_e",
"biocyc":"META:PHE",
"chebi":"CHEBI:8089",
"inchi":"InChI=1S/C9H11NO2/c10-8(9(11)12)6-7-4-2-1-3-5-7/h1-5,8H,6,10H2,(H,11,12)/t8-/m0/s1",
"inchikey":"COLNVLDHVKWLRT-QMMMGPOBSA-N",
"kegg.compound":"D00021",
"metanetx.chemical":"MNXM97",
"reactome":"R-ALL-379701",
"sbo":"SBO:0000247",
"seed.compound":"cpd01400"
}
},
{
"id":"phetrna_c",
"name":"L-Phenylalanyl-tRNA(Phe)",
"compartment":"c",
"charge":1,
"formula":"C9H10NOR",
"annotation":{
"bigg.metabolite":"phetrna_c",
"chebi":"CHEBI:6283",
"inchi":"NA",
"inchikey":"NA",
"kegg.compound":"C03511",
"metanetx.chemical":"MNXM89802",
"reactome":"R-ALL-379792",
"sbo":"SBO:0000247",
"seed.compound":"cpd12335"
}
},
{
"id":"pi_c",
"name":"Phosphate",
"compartment":"c",
"charge":-2,
"formula":"HO4P",
"annotation":{
"bigg.metabolite":"pi_c",
"biocyc":"META:Pi",
"chebi":"CHEBI:7793",
"inchi":"InChI=1S/H3O4P/c1-5(2,3)4/h(H3,1,2,3,4)/p-2",
"inchikey":"NBIIXXVUZAFLBC-UHFFFAOYSA-L",
"kegg.compound":"D05467",
"metanetx.chemical":"MNXM9",
"reactome":"R-ALL-8851513",
"sbo":"SBO:0000247",
"seed.compound":"cpd27787"
}
},
{
"id":"pi_e",
"name":"Phosphate",
"compartment":"e",
"charge":-2,
"formula":"HO4P",
"annotation":{
"bigg.metabolite":"pi_e",
"biocyc":"META:Pi",
"chebi":"CHEBI:7793",
"inchi":"InChI=1S/H3O4P/c1-5(2,3)4/h(H3,1,2,3,4)/p-2",
"inchikey":"NBIIXXVUZAFLBC-UHFFFAOYSA-L",
"kegg.compound":"D05467",
"metanetx.chemical":"MNXM9",
"reactome":"R-ALL-8851513",
"sbo":"SBO:0000247",
"seed.compound":"cpd27787"
}
},
{
"id":"ppgpp_c",
"name":"Guanosine 3',5'-bis(diphosphate)",
"compartment":"c",
"charge":-6,
"formula":"C10H11N5O17P4",
"annotation":{
"bigg.metabolite":"ppgpp_c",
"biocyc":"META:GUANOSINE-5DP-3DP",
"chebi":"CHEBI:77828",
"inchi":"InChI=1S/C10H17N5O17P4/c11-10-13-7-4(8(17)14-10)12-2-15(7)9-5(16)6(30-36(26,27)32-34(21,22)23)3(29-9)1-28-35(24,25)31-33(18,19)20/h2-3,5-6,9,16H,1H2,(H,24,25)(H,26,27)(H2,18,19,20)(H2,21,22,23)(H3,11,13,14,17)/p-5/t3-,5-,6-,9-/m1/s1",
"inchikey":"BUFLLCUFNHESEH-UUOKFMHZSA-I",
"kegg.compound":"C01228",
"metanetx.chemical":"MNXM1189",
"sbo":"SBO:0000247",
"seed.compound":"cpd00905"
}
},
{
"id":"ppi_c",
"name":"Diphosphate",
"compartment":"c",
"charge":-3,
"formula":"HO7P2",
"annotation":{
"bigg.metabolite":"ppi_c",
"biocyc":"META:PYROPHOSPHATE-GROUP",
"chebi":"CHEBI:8683",
"inchi":"InChI=1S/H4O7P2/c1-8(2,3)7-9(4,5)6/h(H2,1,2,3)(H2,4,5,6)/p-3",
"inchikey":"XPPKVPWEQAFLFU-UHFFFAOYSA-K",
"kegg.compound":"C00013",
"metanetx.chemical":"MNXM11",
"reactome":"R-ALL-8938078",
"sbo":"SBO:0000247",
"seed.compound":"cpd27828"
}
},
{
"id":"ppt_c",
"name":"Phosphonate",
"compartment":"c",
"charge":-2,
"formula":"HO3P",
"annotation":{
"sbo":"SBO:0000247"
}
},
{
"id":"ppt_e",
"name":"Phosphonate",
"compartment":"e",
"charge":-2,
"formula":"HO3P",
"annotation":{
"bigg.metabolite":"ppt_e",
"biocyc":"META:X-PHOSPHATE-GROUP",
"chebi":"CHEBI:8154",
"inchi":"InChI=1S/H3O3P/c1-4(2)3/h4H,(H2,1,2,3)/p-2",
"inchikey":"ABLZXFCXXLZCGV-UHFFFAOYSA-L",
"kegg.compound":"C06701",
"metanetx.chemical":"MNXM1683",
"sbo":"SBO:0000247",
"seed.compound":"cpd28344"
}
},
{
"id":"pro__L_c",
"name":"L-Proline",
"compartment":"c",
"charge":0,
"formula":"C5H9NO2",
"annotation":{
"bigg.metabolite":"pro__L_c",
"biocyc":"META:PRO",
"chebi":"CHEBI:6286",
"inchi":"InChI=1S/C5H9NO2/c7-5(8)4-2-1-3-6-4/h4,6H,1-3H2,(H,7,8)/t4-/m0/s1",
"inchikey":"ONIBWKKTOPOVIA-BYPYZUCNSA-N",
"kegg.compound":"D00035",
"metanetx.chemical":"MNXM114",
"reactome":"R-ALL-379717",
"sbo":"SBO:0000247",
"seed.compound":"cpd15140"
}
},
{
"id":"pro__L_e",
"name":"L-Proline",
"compartment":"e",
"charge":0,
"formula":"C5H9NO2",
"annotation":{
"bigg.metabolite":"pro__L_e",
"biocyc":"META:PRO",
"chebi":"CHEBI:6286",
"inchi":"InChI=1S/C5H9NO2/c7-5(8)4-2-1-3-6-4/h4,6H,1-3H2,(H,7,8)/t4-/m0/s1",
"inchikey":"ONIBWKKTOPOVIA-BYPYZUCNSA-N",
"kegg.compound":"D00035",
"metanetx.chemical":"MNXM114",
"reactome":"R-ALL-379717",
"sbo":"SBO:0000247",
"seed.compound":"cpd15140"
}
},
{
"id":"protrna_c",
"name":"L-Prolyl-tRNA(Pro)",
"compartment":"c",
"charge":1,
"formula":"C5H8NOR",
"annotation":{
"bigg.metabolite":"protrna_c",
"chebi":"CHEBI:6287",
"inchi":"NA",
"inchikey":"NA",
"kegg.compound":"C02702",
"metanetx.chemical":"MNXM247",
"reactome":"R-ALL-379746",
"sbo":"SBO:0000247",
"seed.compound":"cpd12164"
}
},
{
"id":"prpp_c",
"name":"5-Phospho-alpha-D-ribose 1-diphosphate",
"compartment":"c",
"charge":-5,
"formula":"C5H8O14P3",
"annotation":{
"bigg.metabolite":"prpp_c",
"biocyc":"META:PRPP",
"chebi":"CHEBI:58017",
"inchi":"InChI=1S/C5H13O14P3/c6-3-2(1-16-20(8,9)10)17-5(4(3)7)18-22(14,15)19-21(11,12)13/h2-7H,1H2,(H,14,15)(H2,8,9,10)(H2,11,12,13)/p-5/t2-,3-,4-,5-/m1/s1",
"inchikey":"PQGCEDQWHSBAJP-TXICZTDVSA-I",
"kegg.compound":"C00119",
"metanetx.chemical":"MNXM91",
"reactome":"R-ALL-73566",
"sbo":"SBO:0000247",
"seed.compound":"cpd00103"
}
},
{
"id":"ptrc_c",
"name":"Putrescine",
"compartment":"c",
"charge":2,
"formula":"C4H14N2",
"annotation":{
"bigg.metabolite":"ptrc_c",
"biocyc":"META:PUTRESCINE",
"chebi":"CHEBI:8650",
"inchi":"InChI=1S/C4H12N2/c5-3-1-2-4-6/h1-6H2/p+2",
"inchikey":"KIDHWZJUCRJVML-UHFFFAOYSA-P",
"kegg.compound":"C00134",
"metanetx.chemical":"MNXM118",
"reactome":"R-ALL-29610",
"sbo":"SBO:0000247",
"seed.compound":"cpd12215"
}
},
{
"id":"ptrc_e",
"name":"Putrescine",
"compartment":"e",
"charge":2,
"formula":"C4H14N2",
"annotation":{
"bigg.metabolite":"ptrc_e",
"biocyc":"META:PUTRESCINE",
"chebi":"CHEBI:8650",
"inchi":"InChI=1S/C4H12N2/c5-3-1-2-4-6/h1-6H2/p+2",
"inchikey":"KIDHWZJUCRJVML-UHFFFAOYSA-P",
"kegg.compound":"C00134",
"metanetx.chemical":"MNXM118",
"reactome":"R-ALL-29610",
"sbo":"SBO:0000247",
"seed.compound":"cpd12215"
}
},
{
"id":"pyr_c",
"name":"Pyruvate",
"compartment":"c",
"charge":-1,
"formula":"C3H3O3",
"annotation":{
"bigg.metabolite":"pyr_c",
"biocyc":"META:PYRUVATE",
"chebi":"CHEBI:8685",
"inchi":"InChI=1S/C3H4O3/c1-2(4)3(5)6/h1H3,(H,5,6)/p-1",
"inchikey":"LCTONWCANYUPML-UHFFFAOYSA-M",
"kegg.compound":"C00022",
"metanetx.chemical":"MNXM23",
"reactome":"R-ALL-5357717",
"sbo":"SBO:0000247",
"seed.compound":"cpd00020"
}
},
{
"id":"r1p_c",
"name":"alpha-D-Ribose 1-phosphate",
"compartment":"c",
"charge":-2,
"formula":"C5H9O8P",
"annotation":{
"bigg.metabolite":"r1p_c",
"biocyc":"META:RIBOSE-1P",
"chebi":"CHEBI:57720",
"inchi":"InChI=1S/C5H11O8P/c6-1-2-3(7)4(8)5(12-2)13-14(9,10)11/h2-8H,1H2,(H2,9,10,11)/p-2/t2-,3-,4-,5-/m1/s1",
"inchikey":"YXJDFQJKERBOBM-TXICZTDVSA-L",
"kegg.compound":"C00620",
"metanetx.chemical":"MNXM295",
"reactome":"R-ALL-112016",
"sbo":"SBO:0000247",
"seed.compound":"cpd00475"
}
},
{
"id":"r5p_c",
"name":"alpha-D-Ribose 5-phosphate",
"compartment":"c",
"charge":-2,
"formula":"C5H9O8P",
"annotation":{
"bigg.metabolite":"r5p_c",
"biocyc":"META:CPD-15318",
"chebi":"CHEBI:22413",
"inchi":"InChI=1S/C5H11O8P/c6-3-2(1-12-14(9,10)11)13-5(8)4(3)7/h2-8H,1H2,(H2,9,10,11)/p-2/t2-,3-,4-,5+/m1/s1",
"inchikey":"KTVPXOYAKDPRHY-AIHAYLRMSA-L",
"kegg.compound":"C03736",
"metanetx.chemical":"MNXM15900",
"sbo":"SBO:0000247",
"seed.compound":"cpd19028"
}
},
{
"id":"rib__D_c",
"name":"D-Ribose",
"compartment":"c",
"charge":0,
"formula":"C5H10O5",
"annotation":{
"bigg.metabolite":"rib__D_c",
"biocyc":"META:D-Ribopyranose",
"chebi":"CHEBI:47013",
"inchi":"InChI=1S/C5H10O5/c6-1-2-3(7)4(8)5(9)10-2/h2-9H,1H2/t2-,3-,4-,5?/m1/s1",
"inchikey":"HMFHBZSHGGEWLO-SOOFDHNKSA-N",
"kegg.compound":"C21057",
"metanetx.chemical":"MNXM242",
"sbo":"SBO:0000247",
"seed.compound":"cpd00105"
}
},
{
"id":"rib__D_e",
"name":"D-Ribose",
"compartment":"e",
"charge":0,
"formula":"C5H10O5",
"annotation":{
"bigg.metabolite":"rib__D_e",
"biocyc":"META:D-Ribopyranose",
"chebi":"CHEBI:47013",
"inchi":"InChI=1S/C5H10O5/c6-1-2-3(7)4(8)5(9)10-2/h2-9H,1H2/t2-,3-,4-,5?/m1/s1",
"inchikey":"HMFHBZSHGGEWLO-SOOFDHNKSA-N",
"kegg.compound":"C21057",
"metanetx.chemical":"MNXM242",
"sbo":"SBO:0000247",
"seed.compound":"cpd00105"
}
},
{
"id":"ribflv_c",
"name":"Riboflavin",
"compartment":"c",
"charge":0,
"formula":"C17H20N4O6",
"annotation":{
"bigg.metabolite":"ribflv_c",
"biocyc":"META:RIBOFLAVIN",
"chebi":"CHEBI:8843",
"inchi":"InChI=1S/C17H20N4O6/c1-7-3-9-10(4-8(7)2)21(5-11(23)14(25)12(24)6-22)15-13(18-9)16(26)20-17(27)19-15/h3-4,11-12,14,22-25H,5-6H2,1-2H3,(H,20,26,27)/p-1/t11-,12+,14-/m0/s1",
"inchikey":"AUNGANRZJHBGPY-SCRDCRAPSA-M",
"kegg.compound":"D00050",
"metanetx.chemical":"MNXM270",
"reactome":"R-ALL-3165253",
"sbo":"SBO:0000247",
"seed.compound":"cpd00220"
}
},
{
"id":"ribflv_e",
"name":"Riboflavin",
"compartment":"e",
"charge":0,
"formula":"C17H20N4O6",
"annotation":{
"bigg.metabolite":"ribflv_e",
"biocyc":"META:RIBOFLAVIN",
"chebi":"CHEBI:8843",
"inchi":"InChI=1S/C17H20N4O6/c1-7-3-9-10(4-8(7)2)21(5-11(23)14(25)12(24)6-22)15-13(18-9)16(26)20-17(27)19-15/h3-4,11-12,14,22-25H,5-6H2,1-2H3,(H,20,26,27)/p-1/t11-,12+,14-/m0/s1",
"inchikey":"AUNGANRZJHBGPY-SCRDCRAPSA-M",
"kegg.compound":"D00050",
"metanetx.chemical":"MNXM270",
"reactome":"R-ALL-3165253",
"sbo":"SBO:0000247",
"seed.compound":"cpd00220"
}
},
{
"id":"ru5p__D_c",
"name":"D-Ribulose 5-phosphate",
"compartment":"c",
"charge":-2,
"formula":"C5H9O8P",
"annotation":{
"bigg.metabolite":"ru5p__D_c",
"biocyc":"META:RIBULOSE-5P",
"chebi":"CHEBI:58121",
"inchi":"InChI=1S/C5H11O8P/c6-1-3(7)5(9)4(8)2-13-14(10,11)12/h4-6,8-9H,1-2H2,(H2,10,11,12)/p-2/t4-,5+/m1/s1",
"inchikey":"FNZLKVNUWIIPSJ-UHNVWZDZSA-L",
"kegg.compound":"C00199",
"metanetx.chemical":"MNXM145",
"reactome":"R-ALL-29732",
"sbo":"SBO:0000247",
"seed.compound":"cpd00171"
}
},
{
"id":"s7p_c",
"name":"Sedoheptulose 7-phosphate",
"compartment":"c",
"charge":-2,
"formula":"C7H13O10P",
"annotation":{
"bigg.metabolite":"s7p_c",
"biocyc":"META:D-SEDOHEPTULOSE-7-P",
"chebi":"CHEBI:9083",
"inchi":"InChI=1S/C7H15O10P/c8-1-3(9)5(11)7(13)6(12)4(10)2-17-18(14,15)16/h4-8,10-13H,1-2H2,(H2,14,15,16)/p-2/t4-,5-,6-,7+/m1/s1",
"inchikey":"JDTUMPKOJBQPKX-GBNDHIKLSA-L",
"kegg.compound":"C05382",
"metanetx.chemical":"MNXM271",
"reactome":"R-ALL-29882",
"sbo":"SBO:0000247",
"seed.compound":"cpd00238"
}
},
{
"id":"s_c",
"name":"Sulfur",
"compartment":"c",
"charge":0,
"formula":"S",
"annotation":{
"bigg.metabolite":"s_c",
"biocyc":"META:Elemental-Sulfur",
"chebi":"CHEBI:26833",
"inchi":"InChI=1S/S",
"inchikey":"NINIDFKCEFEMDL-UHFFFAOYSA-N",
"kegg.compound":"D00024",
"metanetx.chemical":"MNXM89",
"sbo":"SBO:0000247"
}
},
{
"id":"ser__L_c",
"name":"L-Serine",
"compartment":"c",
"charge":0,
"formula":"C3H7NO3",
"annotation":{
"bigg.metabolite":"ser__L_c",
"biocyc":"META:Serines",
"chebi":"CHEBI:9116",
"inchi":"InChI=1S/C3H7NO3/c4-2(1-5)3(6)7/h2,5H,1,4H2,(H,6,7)/t2-/m0/s1",
"inchikey":"MTCFGRXMJLQNBG-REOHCLBHSA-N",
"kegg.compound":"D00016",
"metanetx.chemical":"MNXM53",
"reactome":"R-ALL-8932979",
"sbo":"SBO:0000247",
"seed.compound":"cpd30743"
}
},
{
"id":"ser__L_e",
"name":"L-Serine",
"compartment":"e",
"charge":0,
"formula":"C3H7NO3",
"annotation":{
"bigg.metabolite":"ser__L_e",
"biocyc":"META:Serines",
"chebi":"CHEBI:9116",
"inchi":"InChI=1S/C3H7NO3/c4-2(1-5)3(6)7/h2,5H,1,4H2,(H,6,7)/t2-/m0/s1",
"inchikey":"MTCFGRXMJLQNBG-REOHCLBHSA-N",
"kegg.compound":"D00016",
"metanetx.chemical":"MNXM53",
"reactome":"R-ALL-8932979",
"sbo":"SBO:0000247",
"seed.compound":"cpd30743"
}
},
{
"id":"sertrna_c",
"name":"L-Seryl-tRNA(Ser)",
"compartment":"c",
"charge":1,
"formula":"C3H6NO2R",
"annotation":{
"bigg.metabolite":"sertrna_c",
"inchi":"NA",
"inchikey":"NA",
"kegg.compound":"C02553",
"metanetx.chemical":"MNXM90842",
"sbo":"SBO:0000247",
"seed.compound":"cpd12132"
}
},
{
"id":"sphmyln_mf_c",
"name":"Sphingomyelin betaine",
"compartment":"c",
"charge":0,
"formula":"C23H48N2O5PCO",
"annotation":{
"sbo":"SBO:0000247"
}
},
{
"id":"spmd_c",
"name":"Spermidine",
"compartment":"c",
"charge":3,
"formula":"C7H22N3",
"annotation":{
"bigg.metabolite":"spmd_c",
"biocyc":"META:SPERMIDINE",
"chebi":"CHEBI:9218",
"inchi":"InChI=1S/C7H19N3/c8-4-1-2-6-10-7-3-5-9/h10H,1-9H2/p+3",
"inchikey":"ATHGHQPFGPMSJY-UHFFFAOYSA-Q",
"kegg.compound":"C00315",
"metanetx.chemical":"MNXM124",
"reactome":"R-ALL-204635",
"sbo":"SBO:0000247",
"seed.compound":"cpd00264"
}
},
{
"id":"spmd_e",
"name":"Spermidine",
"compartment":"e",
"charge":3,
"formula":"C7H22N3",
"annotation":{
"bigg.metabolite":"spmd_e",
"biocyc":"META:SPERMIDINE",
"chebi":"CHEBI:9218",
"inchi":"InChI=1S/C7H19N3/c8-4-1-2-6-10-7-3-5-9/h10H,1-9H2/p+3",
"inchikey":"ATHGHQPFGPMSJY-UHFFFAOYSA-Q",
"kegg.compound":"C00315",
"metanetx.chemical":"MNXM124",
"reactome":"R-ALL-204635",
"sbo":"SBO:0000247",
"seed.compound":"cpd00264"
}
},
{
"id":"suc6p_c",
"name":"Sucrose 6-phosphate",
"compartment":"c",
"charge":-2,
"formula":"C12H21O14P",
"annotation":{
"bigg.metabolite":"suc6p_c",
"biocyc":"META:SUCROSE-6P",
"chebi":"CHEBI:9315",
"inchi":"InChI=1S/C12H23O14P/c13-1-4-6(15)8(17)9(18)11(24-4)26-12(3-14)10(19)7(16)5(25-12)2-23-27(20,21)22/h4-11,13-19H,1-3H2,(H2,20,21,22)/p-2/t4-,5-,6-,7-,8+,9-,10+,11-,12+/m1/s1",
"inchikey":"PJTTXANTBQDXME-UGDNZRGBSA-L",
"kegg.compound":"G10508",
"metanetx.chemical":"MNXM1004",
"sbo":"SBO:0000247",
"seed.compound":"cpd19187"
}
},
{
"id":"sucr_e",
"name":"Sucrose",
"compartment":"e",
"charge":0,
"formula":"C12H22O11",
"annotation":{
"bigg.metabolite":"sucr_e",
"biocyc":"META:SUCROSE",
"chebi":"CHEBI:9314",
"inchi":"InChI=1S/C12H22O11/c13-1-4-6(16)8(18)9(19)11(21-4)23-12(3-15)10(20)7(17)5(2-14)22-12/h4-11,13-20H,1-3H2/t4-,5-,6-,7-,8+,9-,10+,11-,12+/m1/s1",
"inchikey":"CZMRCDWAGMRECN-UGDNZRGBSA-N",
"kegg.compound":"G00370",
"metanetx.chemical":"MNXM167",
"reactome":"R-ALL-188980",
"sbo":"SBO:0000247",
"seed.compound":"cpd00076"
}
},
{
"id":"thf_c",
"name":"5,6,7,8-Tetrahydrofolate",
"compartment":"c",
"charge":-2,
"formula":"C19H21N7O6",
"annotation":{
"bigg.metabolite":"thf_c",
"biocyc":"META:THF",
"chebi":"CHEBI:9482",
"inchi":"InChI=1S/C19H23N7O6/c20-19-25-15-14(17(30)26-19)23-11(8-22-15)7-21-10-3-1-9(2-4-10)16(29)24-12(18(31)32)5-6-13(27)28/h1-4,11-12,21,23H,5-8H2,(H,24,29)(H,27,28)(H,31,32)(H4,20,22,25,26,30)/p-2/t11-,12-/m0/s1",
"inchikey":"MSTNYGQPCMXVAQ-RYUDHWBXSA-L",
"kegg.compound":"C00101",
"metanetx.chemical":"MNXM79",
"reactome":"R-ALL-200671",
"sbo":"SBO:0000247",
"seed.compound":"cpd29254"
}
},
{
"id":"thm_c",
"name":"Thiamin",
"compartment":"c",
"charge":1,
"formula":"C12H17N4OS",
"annotation":{
"bigg.metabolite":"thm_c",
"chebi":"CHEBI:33283",
"inchi":"InChI=1S/C12H17N4OS.ClH/c1-8-11(3-4-17)18-7-16(8)6-10-5-14-9(2)15-12(10)13;/h5,7,17H,3-4,6H2,1-2H3,(H2,13,14,15);1H/q+1;/p-1",
"inchikey":"MYVIATVLJGTBFV-UHFFFAOYSA-M",
"kegg.compound":"D08580",
"metanetx.chemical":"MNXM161565",
"sbo":"SBO:0000247",
"seed.compound":"cpd00305"
}
},
{
"id":"thm_e",
"name":"Thiamin",
"compartment":"e",
"charge":1,
"formula":"C12H17N4OS",
"annotation":{
"bigg.metabolite":"thm_e",
"chebi":"CHEBI:33283",
"inchi":"InChI=1S/C12H17N4OS.ClH/c1-8-11(3-4-17)18-7-16(8)6-10-5-14-9(2)15-12(10)13;/h5,7,17H,3-4,6H2,1-2H3,(H2,13,14,15);1H/q+1;/p-1",
"inchikey":"MYVIATVLJGTBFV-UHFFFAOYSA-M",
"kegg.compound":"D08580",
"metanetx.chemical":"MNXM161565",
"sbo":"SBO:0000247",
"seed.compound":"cpd00305"
}
},
{
"id":"thmpp_c",
"name":"Thiamine diphosphate",
"compartment":"c",
"charge":-2,
"formula":"C12H16N4O7P2S",
"annotation":{
"bigg.metabolite":"thmpp_c",
"biocyc":"META:THIAMINE-PYROPHOSPHATE",
"chebi":"CHEBI:9532",
"inchi":"InChI=1S/C12H18N4O7P2S/c1-8-11(3-4-22-25(20,21)23-24(17,18)19)26-7-16(8)6-10-5-14-9(2)15-12(10)13/h5,7H,3-4,6H2,1-2H3,(H4-,13,14,15,17,18,19,20,21)/p-2",
"inchikey":"AYEKOFBPNLCAJY-UHFFFAOYSA-L",
"kegg.compound":"C00068",
"metanetx.chemical":"MNXM256",
"reactome":"R-ALL-8878387",
"sbo":"SBO:0000247",
"seed.compound":"cpd00056"
}
},
{
"id":"thptdn_c",
"name":"5,6,7,8-tetrahydropteridine",
"compartment":"c",
"charge":2,
"formula":"C6H10N4",
"annotation":{
"bigg.metabolite":"thptdn_c",
"biocyc":"META:5678-TETRAHYDROPTERIDINE",
"chebi":"CHEBI:9487",
"inchi":"InChI=1S/C6H8N4/c1-2-9-6-5(8-1)3-7-4-10-6/h3-4,8H,1-2H2,(H,7,9,10)",
"inchikey":"IDAICLIJTRXNER-UHFFFAOYSA-N",
"kegg.compound":"C05650",
"metanetx.chemical":"MNXM3185",
"sbo":"SBO:0000247",
"seed.compound":"cpd03361"
}
},
{
"id":"thr__L_c",
"name":"L-Threonine",
"compartment":"c",
"charge":0,
"formula":"C4H9NO3",
"annotation":{
"bigg.metabolite":"thr__L_c",
"biocyc":"META:THR",
"chebi":"CHEBI:6308",
"inchi":"InChI=1S/C4H9NO3/c1-2(6)3(5)4(7)8/h2-3,6H,5H2,1H3,(H,7,8)/t2-,3+/m1/s1",
"inchikey":"AYFVYJQAPQTCCC-GBXIJSLDSA-N",
"kegg.compound":"D00041",
"metanetx.chemical":"MNXM142",
"reactome":"R-ALL-379706",
"sbo":"SBO:0000247",
"seed.compound":"cpd00161"
}
},
{
"id":"thrtrna_c",
"name":"L-Threonyl-tRNA(Thr)",
"compartment":"c",
"charge":1,
"formula":"C4H8NO2R",
"annotation":{
"bigg.metabolite":"thrtrna_c",
"chebi":"CHEBI:6309",
"inchi":"NA",
"inchikey":"NA",
"kegg.compound":"C02992",
"metanetx.chemical":"MNXM89895",
"reactome":"R-ALL-379783",
"sbo":"SBO:0000247",
"seed.compound":"cpd12229"
}
},
{
"id":"thymd_c",
"name":"Thymidine",
"compartment":"c",
"charge":0,
"formula":"C10H14N2O5",
"annotation":{
"bigg.metabolite":"thymd_c",
"biocyc":"META:THYMIDINE",
"chebi":"CHEBI:9579",
"inchi":"InChI=1S/C10H14N2O5/c1-5-3-12(10(16)11-9(5)15)8-2-6(14)7(4-13)17-8/h3,6-8,13-14H,2,4H2,1H3,(H,11,15,16)/t6-,7+,8+/m0/s1",
"inchikey":"IQFYYKKMVGJFEH-XLPZGREQSA-N",
"kegg.compound":"C00214",
"metanetx.chemical":"MNXM420",
"reactome":"R-ALL-83928",
"sbo":"SBO:0000247",
"seed.compound":"cpd00184"
}
},
{
"id":"thymd_e",
"name":"Thymidine",
"compartment":"e",
"charge":0,
"formula":"C10H14N2O5",
"annotation":{
"bigg.metabolite":"thymd_e",
"biocyc":"META:THYMIDINE",
"chebi":"CHEBI:9579",
"inchi":"InChI=1S/C10H14N2O5/c1-5-3-12(10(16)11-9(5)15)8-2-6(14)7(4-13)17-8/h3,6-8,13-14H,2,4H2,1H3,(H,11,15,16)/t6-,7+,8+/m0/s1",
"inchikey":"IQFYYKKMVGJFEH-XLPZGREQSA-N",
"kegg.compound":"C00214",
"metanetx.chemical":"MNXM420",
"reactome":"R-ALL-83928",
"sbo":"SBO:0000247",
"seed.compound":"cpd00184"
}
},
{
"id":"trdox_c",
"name":"Oxidized thioredoxin",
"compartment":"c",
"charge":0,
"formula":"X",
"annotation":{
"bigg.metabolite":"trdox_c",
"biocyc":"META:Ox-Thioredoxin",
"chebi":"CHEBI:7845",
"inchi":"NA",
"inchikey":"NA",
"kegg.compound":"C00343",
"metanetx.chemical":"MNXM148",
"reactome":"R-ALL-2142833",
"sbo":"SBO:0000247",
"seed.compound":"cpd29682"
}
},
{
"id":"trdrd_c",
"name":"Reduced thioredoxin",
"compartment":"c",
"charge":0,
"formula":"XH2",
"annotation":{
"bigg.metabolite":"trdrd_c",
"biocyc":"META:Red-Thioredoxin",
"chebi":"CHEBI:15033",
"inchi":"NA",
"inchikey":"NA",
"kegg.compound":"C00342",
"metanetx.chemical":"MNXM96993",
"reactome":"R-ALL-2142774",
"sbo":"SBO:0000247",
"seed.compound":"cpd28060"
}
},
{
"id":"tre6p_c",
"name":"alpha,alpha'-Trehalose 6-phosphate",
"compartment":"c",
"charge":-2,
"formula":"C12H21O14P",
"annotation":{
"bigg.metabolite":"tre6p_c",
"biocyc":"META:TREHALOSE-6P",
"chebi":"CHEBI:58429",
"inchi":"InChI=1S/C12H23O14P/c13-1-3-5(14)7(16)9(18)11(24-3)26-12-10(19)8(17)6(15)4(25-12)2-23-27(20,21)22/h3-19H,1-2H2,(H2,20,21,22)/p-2/t3-,4-,5-,6-,7+,8+,9-,10-,11-,12-/m1/s1",
"inchikey":"LABSPYBHMPDTEL-LIZSDCNHSA-L",
"kegg.compound":"G09795",
"metanetx.chemical":"MNXM448",
"reactome":"R-ALL-868701",
"sbo":"SBO:0000247",
"seed.compound":"cpd00523"
}
},
{
"id":"tre_e",
"name":"Trehalose",
"compartment":"e",
"charge":0,
"formula":"C12H22O11",
"annotation":{
"bigg.metabolite":"tre_e",
"biocyc":"META:TREHALOSE",
"chebi":"CHEBI:46211",
"inchi":"InChI=1S/C12H22O11/c13-1-3-5(15)7(17)9(19)11(21-3)23-12-10(20)8(18)6(16)4(2-14)22-12/h3-20H,1-2H2/t3-,4-,5-,6-,7+,8+,9-,10-,11-,12-/m1/s1",
"inchikey":"HDTRYLNUVZCQOY-LIZSDCNHSA-N",
"kegg.compound":"G00293",
"metanetx.chemical":"MNXM198",
"reactome":"R-ALL-868614",
"sbo":"SBO:0000247",
"seed.compound":"cpd00794"
}
},
{
"id":"trnaala_c",
"name":"tRNA(Ala)",
"compartment":"c",
"charge":0,
"formula":"R",
"annotation":{
"bigg.metabolite":"trnaala_c",
"biocyc":"META:ALA-tRNAs",
"chebi":"CHEBI:29170",
"inchi":"NA",
"inchikey":"NA",
"kegg.compound":"C01635",
"metanetx.chemical":"MNXM89576",
"reactome":"R-ALL-379731",
"sbo":"SBO:0000247",
"seed.compound":"cpd22249"
}
},
{
"id":"trnaarg_c",
"name":"tRNA(Arg)",
"compartment":"c",
"charge":0,
"formula":"R",
"annotation":{
"bigg.metabolite":"trnaarg_c",
"biocyc":"META:ARG-tRNAs",
"chebi":"CHEBI:29171",
"inchi":"NA",
"inchikey":"NA",
"kegg.compound":"C01636",
"metanetx.chemical":"MNXM90751",
"reactome":"R-ALL-379727",
"sbo":"SBO:0000247",
"seed.compound":"cpd22281"
}
},
{
"id":"trnaasn_c",
"name":"tRNA(Asn)",
"compartment":"c",
"charge":0,
"formula":"C10H17O10PR2",
"annotation":{
"bigg.metabolite":"trnaasn_c",
"biocyc":"META:ASN-tRNAs",
"chebi":"CHEBI:29172",
"inchi":"NA",
"inchikey":"NA",
"kegg.compound":"C01637",
"metanetx.chemical":"MNXM90665",
"reactome":"R-ALL-379722",
"sbo":"SBO:0000247",
"seed.compound":"cpd22284"
}
},
{
"id":"trnaasp_c",
"name":"tRNA(Asp)",
"compartment":"c",
"charge":0,
"formula":"R",
"annotation":{
"bigg.metabolite":"trnaasp_c",
"biocyc":"META:ASP-tRNAs",
"chebi":"CHEBI:29186",
"inchi":"NA",
"inchikey":"NA",
"kegg.compound":"C01638",
"metanetx.chemical":"MNXM90752",
"reactome":"R-ALL-379715",
"sbo":"SBO:0000247",
"seed.compound":"cpd22286"
}
},
{
"id":"trnacys_c",
"name":"tRNA(Cys)",
"compartment":"c",
"charge":0,
"formula":"R",
"annotation":{
"bigg.metabolite":"trnacys_c",
"biocyc":"META:CYS-tRNAs",
"chebi":"CHEBI:29167",
"inchi":"NA",
"inchikey":"NA",
"kegg.compound":"C01639",
"metanetx.chemical":"MNXM162355",
"reactome":"R-ALL-379725",
"sbo":"SBO:0000247",
"seed.compound":"cpd26668"
}
},
{
"id":"trnaglu_c",
"name":"tRNA (Glu)",
"compartment":"c",
"charge":0,
"formula":"R",
"annotation":{
"bigg.metabolite":"trnaglu_c",
"biocyc":"META:GLT-tRNAs",
"chebi":"CHEBI:29175",
"inchi":"NA",
"inchikey":"NA",
"kegg.compound":"C01641",
"metanetx.chemical":"MNXM90886",
"reactome":"R-ALL-379778",
"sbo":"SBO:0000247",
"seed.compound":"cpd11912"
}
},
{
"id":"trnagly_c",
"name":"tRNA(Gly)",
"compartment":"c",
"charge":0,
"formula":"R",
"annotation":{
"bigg.metabolite":"trnagly_c",
"biocyc":"META:GLY-tRNAs",
"chebi":"CHEBI:29176",
"inchi":"NA",
"inchikey":"NA",
"kegg.compound":"C01642",
"metanetx.chemical":"MNXM90340",
"reactome":"R-ALL-379770",
"sbo":"SBO:0000247",
"seed.compound":"cpd27116"
}
},
{
"id":"trnahis_c",
"name":"tRNA(His)",
"compartment":"c",
"charge":0,
"formula":"R",
"annotation":{
"bigg.metabolite":"trnahis_c",
"biocyc":"META:HIS-tRNAs",
"chebi":"CHEBI:29178",
"inchi":"NA",
"inchikey":"NA",
"kegg.compound":"C01643",
"metanetx.chemical":"MNXM90878",
"reactome":"R-ALL-379758",
"sbo":"SBO:0000247",
"seed.compound":"cpd27218"
}
},
{
"id":"trnaile_c",
"name":"tRNA(Ile)",
"compartment":"c",
"charge":0,
"formula":"R",
"annotation":{
"bigg.metabolite":"trnaile_c",
"biocyc":"META:ILE-tRNAs",
"chebi":"CHEBI:29174",
"inchi":"NA",
"inchikey":"NA",
"kegg.compound":"C01644",
"metanetx.chemical":"MNXM90879",
"reactome":"R-ALL-379750",
"sbo":"SBO:0000247",
"seed.compound":"cpd27269"
}
},
{
"id":"trnaleu_c",
"name":"tRNA(Leu)",
"compartment":"c",
"charge":0,
"formula":"R",
"annotation":{
"bigg.metabolite":"trnaleu_c",
"biocyc":"META:LEU-tRNAs",
"chebi":"CHEBI:29169",
"inchi":"NA",
"inchikey":"NA",
"kegg.compound":"C01645",
"metanetx.chemical":"MNXM90880",
"reactome":"R-ALL-379788",
"sbo":"SBO:0000247",
"seed.compound":"cpd27383"
}
},
{
"id":"trnalys_c",
"name":"tRNA(Lys)",
"compartment":"c",
"charge":0,
"formula":"R",
"annotation":{
"bigg.metabolite":"trnalys_c",
"biocyc":"META:LYS-tRNAs",
"chebi":"CHEBI:29185",
"inchi":"NA",
"inchikey":"NA",
"kegg.compound":"C01646",
"metanetx.chemical":"MNXM90881",
"reactome":"R-ALL-379776",
"sbo":"SBO:0000247",
"seed.compound":"cpd27388"
}
},
{
"id":"trnamet_c",
"name":"tRNA(Met)",
"compartment":"c",
"charge":0,
"formula":"R",
"annotation":{
"bigg.metabolite":"trnamet_c",
"biocyc":"META:Elongation-tRNAMet",
"chebi":"CHEBI:29173",
"inchi":"NA",
"inchikey":"NA",
"kegg.compound":"C01647",
"metanetx.chemical":"MNXM90882",
"reactome":"R-ALL-5603445",
"sbo":"SBO:0000247",
"seed.compound":"cpd11918"
}
},
{
"id":"trnaphe_c",
"name":"tRNA(Phe)",
"compartment":"c",
"charge":0,
"formula":"R",
"annotation":{
"bigg.metabolite":"trnaphe_c",
"biocyc":"META:PHE-tRNAs",
"chebi":"CHEBI:29184",
"inchi":"NA",
"inchikey":"NA",
"kegg.compound":"C01648",
"metanetx.chemical":"MNXM90753",
"reactome":"R-ALL-379767",
"sbo":"SBO:0000247",
"seed.compound":"cpd27782"
}
},
{
"id":"trnapro_c",
"name":"tRNA(Pro)",
"compartment":"c",
"charge":0,
"formula":"R",
"annotation":{
"bigg.metabolite":"trnapro_c",
"biocyc":"META:PRO-tRNAs",
"chebi":"CHEBI:29177",
"inchi":"NA",
"inchikey":"NA",
"kegg.compound":"C01649",
"metanetx.chemical":"MNXM90667",
"reactome":"R-ALL-379775",
"sbo":"SBO:0000247",
"seed.compound":"cpd11920"
}
},
{
"id":"trnaser_c",
"name":"tRNA(Ser)",
"compartment":"c",
"charge":0,
"formula":"R",
"annotation":{
"bigg.metabolite":"trnaser_c",
"biocyc":"META:SER-tRNAs",
"chebi":"CHEBI:29179",
"inchi":"NA",
"inchikey":"NA",
"kegg.compound":"C01650",
"metanetx.chemical":"MNXM91028",
"reactome":"R-ALL-379762",
"sbo":"SBO:0000247",
"seed.compound":"cpd28152"
}
},
{
"id":"trnathr_c",
"name":"tRNA(Thr)",
"compartment":"c",
"charge":0,
"formula":"R",
"annotation":{
"bigg.metabolite":"trnathr_c",
"biocyc":"META:THR-tRNAs",
"chebi":"CHEBI:29180",
"inchi":"NA",
"inchikey":"NA",
"kegg.compound":"C01651",
"metanetx.chemical":"MNXM90883",
"reactome":"R-ALL-379791",
"sbo":"SBO:0000247",
"seed.compound":"cpd28225"
}
},
{
"id":"trnatrp_c",
"name":"tRNA(Trp)",
"compartment":"c",
"charge":0,
"formula":"R",
"annotation":{
"bigg.metabolite":"trnatrp_c",
"biocyc":"META:TRP-tRNAs",
"chebi":"CHEBI:29181",
"inchi":"NA",
"inchikey":"NA",
"kegg.compound":"C01652",
"metanetx.chemical":"MNXM90755",
"reactome":"R-ALL-379774",
"sbo":"SBO:0000247",
"seed.compound":"cpd28239"
}
},
{
"id":"trnatyr_c",
"name":"tRNA(Tyr)",
"compartment":"c",
"charge":0,
"formula":"R",
"annotation":{
"bigg.metabolite":"trnatyr_c",
"biocyc":"META:TYR-tRNAs",
"chebi":"CHEBI:29182",
"inchi":"NA",
"inchikey":"NA",
"kegg.compound":"C00787",
"metanetx.chemical":"MNXM90668",
"reactome":"R-ALL-379756",
"sbo":"SBO:0000247",
"seed.compound":"cpd11751"
}
},
{
"id":"trnaval_c",
"name":"tRNA(Val)",
"compartment":"c",
"charge":0,
"formula":"R",
"annotation":{
"bigg.metabolite":"trnaval_c",
"biocyc":"META:VAL-tRNAs",
"chebi":"CHEBI:29183",
"inchi":"NA",
"inchikey":"NA",
"kegg.compound":"C01653",
"metanetx.chemical":"MNXM90885",
"reactome":"R-ALL-379793",
"sbo":"SBO:0000247",
"seed.compound":"cpd28318"
}
},
{
"id":"trp__L_c",
"name":"L-Tryptophan",
"compartment":"c",
"charge":0,
"formula":"C11H12N2O2",
"annotation":{
"bigg.metabolite":"trp__L_c",
"biocyc":"META:TRP",
"chebi":"CHEBI:9769",
"inchi":"InChI=1S/C11H12N2O2/c12-9(11(14)15)5-7-6-13-10-4-2-1-3-8(7)10/h1-4,6,9,13H,5,12H2,(H,14,15)/t9-/m0/s1",
"inchikey":"QIVBCDIJIAJPQS-VIFPVBQESA-N",
"kegg.compound":"D00020",
"metanetx.chemical":"MNXM94",
"reactome":"R-ALL-379709",
"sbo":"SBO:0000247",
"seed.compound":"cpd19007"
}
},
{
"id":"trp__L_e",
"name":"L-Tryptophan",
"compartment":"e",
"charge":0,
"formula":"C11H12N2O2",
"annotation":{
"bigg.metabolite":"trp__L_e",
"biocyc":"META:TRP",
"chebi":"CHEBI:9769",
"inchi":"InChI=1S/C11H12N2O2/c12-9(11(14)15)5-7-6-13-10-4-2-1-3-8(7)10/h1-4,6,9,13H,5,12H2,(H,14,15)/t9-/m0/s1",
"inchikey":"QIVBCDIJIAJPQS-VIFPVBQESA-N",
"kegg.compound":"D00020",
"metanetx.chemical":"MNXM94",
"reactome":"R-ALL-379709",
"sbo":"SBO:0000247",
"seed.compound":"cpd19007"
}
},
{
"id":"trptrna_c",
"name":"L-Tryptophanyl-tRNA(Trp)",
"compartment":"c",
"charge":1,
"formula":"C11H11N2OR",
"annotation":{
"bigg.metabolite":"trptrna_c",
"chebi":"CHEBI:6312",
"inchi":"NA",
"inchikey":"NA",
"kegg.compound":"C03512",
"metanetx.chemical":"MNXM89804",
"reactome":"R-ALL-379765",
"sbo":"SBO:0000247",
"seed.compound":"cpd12336"
}
},
{
"id":"tyr__L_c",
"name":"L-Tyrosine",
"compartment":"c",
"charge":0,
"formula":"C9H11NO3",
"annotation":{
"bigg.metabolite":"tyr__L_c",
"biocyc":"META:TYR",
"chebi":"CHEBI:9800",
"inchi":"InChI=1S/C9H11NO3/c10-8(9(12)13)5-6-1-3-7(11)4-2-6/h1-4,8,11H,5,10H2,(H,12,13)/t8-/m0/s1",
"inchikey":"OUYCCCASQSFEME-QMMMGPOBSA-N",
"kegg.compound":"D00022",
"metanetx.chemical":"MNXM76",
"reactome":"R-ALL-5668567",
"sbo":"SBO:0000247",
"seed.compound":"cpd30745"
}
},
{
"id":"tyr__L_e",
"name":"L-Tyrosine",
"compartment":"e",
"charge":0,
"formula":"C9H11NO3",
"annotation":{
"bigg.metabolite":"tyr__L_e",
"biocyc":"META:TYR",
"chebi":"CHEBI:9800",
"inchi":"InChI=1S/C9H11NO3/c10-8(9(12)13)5-6-1-3-7(11)4-2-6/h1-4,8,11H,5,10H2,(H,12,13)/t8-/m0/s1",
"inchikey":"OUYCCCASQSFEME-QMMMGPOBSA-N",
"kegg.compound":"D00022",
"metanetx.chemical":"MNXM76",
"reactome":"R-ALL-5668567",
"sbo":"SBO:0000247",
"seed.compound":"cpd30745"
}
},
{
"id":"tyrtrna_c",
"name":"L-Tyrosyl-tRNA(Tyr)",
"compartment":"c",
"charge":1,
"formula":"C9H10NO2R",
"annotation":{
"bigg.metabolite":"tyrtrna_c",
"chebi":"CHEBI:6318",
"inchi":"NA",
"inchikey":"NA",
"kegg.compound":"C02839",
"metanetx.chemical":"MNXM89822",
"reactome":"R-ALL-379785",
"sbo":"SBO:0000247",
"seed.compound":"cpd12194"
}
},
{
"id":"udp_c",
"name":"UDP",
"compartment":"c",
"charge":-3,
"formula":"C9H11N2O12P2",
"annotation":{
"bigg.metabolite":"udp_c",
"biocyc":"META:UDP",
"chebi":"CHEBI:9802",
"inchi":"InChI=1S/C9H14N2O12P2/c12-5-1-2-11(9(15)10-5)8-7(14)6(13)4(22-8)3-21-25(19,20)23-24(16,17)18/h1-2,4,6-8,13-14H,3H2,(H,19,20)(H,10,12,15)(H2,16,17,18)/p-3/t4-,6-,7-,8-/m1/s1",
"inchikey":"XCCTYIAWTASOJW-XVFCMESISA-K",
"kegg.compound":"G10619",
"metanetx.chemical":"MNXM17",
"reactome":"R-ALL-205687",
"sbo":"SBO:0000247",
"seed.compound":"cpd00014"
}
},
{
"id":"udpg_c",
"name":"UDPglucose",
"compartment":"c",
"charge":-2,
"formula":"C15H22N2O17P2",
"annotation":{
"bigg.metabolite":"udpg_c",
"biocyc":"META:CPD-12575",
"chebi":"CHEBI:9895",
"inchi":"InChI=1S/C15H24N2O17P2/c18-3-5-8(20)10(22)12(24)14(32-5)33-36(28,29)34-35(26,27)30-4-6-9(21)11(23)13(31-6)17-2-1-7(19)16-15(17)25/h1-2,5-6,8-14,18,20-24H,3-4H2,(H,26,27)(H,28,29)(H,16,19,25)/p-2/t5-,6-,8-,9-,10+,11-,12-,13-,14?/m1/s1",
"inchikey":"HSCJRCZFDFQWRP-RDKQLNKOSA-L",
"kegg.compound":"G10608",
"metanetx.chemical":"MNXM722710",
"reactome":"R-ALL-744227",
"sbo":"SBO:0000247",
"seed.compound":"cpd28293"
}
},
{
"id":"ump_c",
"name":"UMP",
"compartment":"c",
"charge":-2,
"formula":"C9H11N2O9P",
"annotation":{
"bigg.metabolite":"ump_c",
"biocyc":"META:UMP",
"chebi":"CHEBI:9849",
"inchi":"InChI=1S/C9H13N2O9P/c12-5-1-2-11(9(15)10-5)8-7(14)6(13)4(20-8)3-19-21(16,17)18/h1-2,4,6-8,13-14H,3H2,(H,10,12,15)(H2,16,17,18)/p-2/t4-,6-,7-,8-/m1/s1",
"inchikey":"DJJCXFVJDGTHFX-XVFCMESISA-L",
"kegg.compound":"C00105",
"metanetx.chemical":"MNXM80",
"reactome":"R-ALL-735698",
"sbo":"SBO:0000247",
"seed.compound":"cpd00091"
}
},
{
"id":"ura_c",
"name":"Uracil",
"compartment":"c",
"charge":0,
"formula":"C4H4N2O2",
"annotation":{
"bigg.metabolite":"ura_c",
"biocyc":"META:URACIL",
"chebi":"CHEBI:9882",
"inchi":"InChI=1S/C4H4N2O2/c7-3-1-2-5-4(8)6-3/h1-2H,(H2,5,6,7,8)",
"inchikey":"ISAKRJDGNUQOIC-UHFFFAOYSA-N",
"kegg.compound":"D09776",
"metanetx.chemical":"MNXM158",
"reactome":"R-ALL-83962",
"sbo":"SBO:0000247",
"seed.compound":"cpd00092"
}
},
{
"id":"ura_e",
"name":"Uracil",
"compartment":"e",
"charge":0,
"formula":"C4H4N2O2",
"annotation":{
"bigg.metabolite":"ura_e",
"biocyc":"META:URACIL",
"chebi":"CHEBI:9882",
"inchi":"InChI=1S/C4H4N2O2/c7-3-1-2-5-4(8)6-3/h1-2H,(H2,5,6,7,8)",
"inchikey":"ISAKRJDGNUQOIC-UHFFFAOYSA-N",
"kegg.compound":"D09776",
"metanetx.chemical":"MNXM158",
"reactome":"R-ALL-83962",
"sbo":"SBO:0000247",
"seed.compound":"cpd00092"
}
},
{
"id":"uri_c",
"name":"Uridine",
"compartment":"c",
"charge":0,
"formula":"C9H12N2O6",
"annotation":{
"bigg.metabolite":"uri_c",
"biocyc":"META:URIDINE",
"chebi":"CHEBI:9893",
"inchi":"InChI=1S/C9H12N2O6/c12-3-4-6(14)7(15)8(17-4)11-2-1-5(13)10-9(11)16/h1-2,4,6-8,12,14-15H,3H2,(H,10,13,16)/t4-,6-,7-,8-/m1/s1",
"inchikey":"DRTQHJPVMGBUCF-XVFCMESISA-N",
"kegg.compound":"C00299",
"metanetx.chemical":"MNXM288",
"sbo":"SBO:0000247",
"seed.compound":"cpd00249"
}
},
{
"id":"utp_c",
"name":"UTP",
"compartment":"c",
"charge":-4,
"formula":"C9H11N2O15P3",
"annotation":{
"bigg.metabolite":"utp_c",
"biocyc":"META:UTP",
"chebi":"CHEBI:9850",
"inchi":"InChI=1S/C9H15N2O15P3/c12-5-1-2-11(9(15)10-5)8-7(14)6(13)4(24-8)3-23-28(19,20)26-29(21,22)25-27(16,17)18/h1-2,4,6-8,13-14H,3H2,(H,19,20)(H,21,22)(H,10,12,15)(H2,16,17,18)/p-4/t4-,6-,7-,8-/m1/s1",
"inchikey":"PGAVKCOVUIYSFO-XVFCMESISA-J",
"kegg.compound":"C00075",
"metanetx.chemical":"MNXM121",
"reactome":"R-ALL-29494",
"sbo":"SBO:0000247",
"seed.compound":"cpd00062"
}
},
{
"id":"val__L_c",
"name":"L-Valine",
"compartment":"c",
"charge":0,
"formula":"C5H11NO2",
"annotation":{
"bigg.metabolite":"val__L_c",
"biocyc":"META:VAL",
"chebi":"CHEBI:87977",
"inchi":"InChI=1S/C5H11NO2/c1-3(2)4(6)5(7)8/h3-4H,6H2,1-2H3,(H,7,8)/t4-/m0/s1",
"inchikey":"KZSNJWFQEVHDMF-BYPYZUCNSA-N",
"kegg.compound":"D00039",
"metanetx.chemical":"MNXM199",
"reactome":"R-ALL-29702",
"sbo":"SBO:0000247",
"seed.compound":"cpd15141"
}
},
{
"id":"val__L_e",
"name":"L-Valine",
"compartment":"e",
"charge":0,
"formula":"C5H11NO2",
"annotation":{
"bigg.metabolite":"val__L_e",
"biocyc":"META:VAL",
"chebi":"CHEBI:87977",
"inchi":"InChI=1S/C5H11NO2/c1-3(2)4(6)5(7)8/h3-4H,6H2,1-2H3,(H,7,8)/t4-/m0/s1",
"inchikey":"KZSNJWFQEVHDMF-BYPYZUCNSA-N",
"kegg.compound":"D00039",
"metanetx.chemical":"MNXM199",
"reactome":"R-ALL-29702",
"sbo":"SBO:0000247",
"seed.compound":"cpd15141"
}
},
{
"id":"valtrna_c",
"name":"L-Valyl-tRNA(Val)",
"compartment":"c",
"charge":1,
"formula":"C5H10NOR",
"annotation":{
"bigg.metabolite":"valtrna_c",
"chebi":"CHEBI:6322",
"inchi":"NA",
"inchikey":"NA",
"kegg.compound":"C02554",
"metanetx.chemical":"MNXM90110",
"reactome":"R-ALL-379790",
"sbo":"SBO:0000247",
"seed.compound":"cpd12133"
}
},
{
"id":"xan_c",
"name":"Xanthine",
"compartment":"c",
"charge":0,
"formula":"C5H4N4O2",
"annotation":{
"bigg.metabolite":"xan_c",
"biocyc":"META:XANTHINE",
"chebi":"CHEBI:48517",
"inchi":"InChI=1S/C5H4N4O2/c10-4-2-3(7-1-6-2)8-5(11)9-4/h1H,(H3,6,7,8,9,10,11)",
"inchikey":"LRFVTYWOQMYALW-UHFFFAOYSA-N",
"kegg.compound":"C00385",
"metanetx.chemical":"MNXM174",
"reactome":"R-ALL-30064",
"sbo":"SBO:0000247",
"seed.compound":"cpd00309"
}
},
{
"id":"xan_e",
"name":"Xanthine",
"compartment":"e",
"charge":0,
"formula":"C5H4N4O2",
"annotation":{
"bigg.metabolite":"xan_e",
"biocyc":"META:XANTHINE",
"chebi":"CHEBI:48517",
"inchi":"InChI=1S/C5H4N4O2/c10-4-2-3(7-1-6-2)8-5(11)9-4/h1H,(H3,6,7,8,9,10,11)",
"inchikey":"LRFVTYWOQMYALW-UHFFFAOYSA-N",
"kegg.compound":"C00385",
"metanetx.chemical":"MNXM174",
"reactome":"R-ALL-30064",
"sbo":"SBO:0000247",
"seed.compound":"cpd00309"
}
},
{
"id":"xmp_c",
"name":"Xanthosine 5'-phosphate",
"compartment":"c",
"charge":-2,
"formula":"C10H11N4O9P",
"annotation":{
"bigg.metabolite":"xmp_c",
"biocyc":"META:XANTHOSINE-5-PHOSPHATE",
"chebi":"CHEBI:57464",
"inchi":"InChI=1S/C10H13N4O9P/c15-5-3(1-22-24(19,20)21)23-9(6(5)16)14-2-11-4-7(14)12-10(18)13-8(4)17/h2-3,5-6,9,15-16H,1H2,(H2,19,20,21)(H2,12,13,17,18)/p-2/t3-,5-,6-,9-/m1/s1",
"inchikey":"DCTLYFZHFGENCW-UUOKFMHZSA-L",
"kegg.compound":"C00655",
"metanetx.chemical":"MNXM298",
"reactome":"R-ALL-111584",
"sbo":"SBO:0000247",
"seed.compound":"cpd00497"
}
},
{
"id":"xtp_c",
"name":"XTP",
"compartment":"c",
"charge":-4,
"formula":"C10H11N4O15P3",
"annotation":{
"bigg.metabolite":"xtp_c",
"biocyc":"META:XTP",
"chebi":"CHEBI:61314",
"inchi":"InChI=1S/C10H15N4O15P3/c15-5-3(1-26-31(22,23)29-32(24,25)28-30(19,20)21)27-9(6(5)16)14-2-11-4-7(14)12-10(18)13-8(4)17/h2-3,5-6,9,15-16H,1H2,(H,22,23)(H,24,25)(H2,19,20,21)(H2,12,13,17,18)/p-4/t3-,5-,6-,9-/m1/s1",
"inchikey":"CAEFEWVYEZABLA-UUOKFMHZSA-J",
"kegg.compound":"C00700",
"metanetx.chemical":"MNXM1860",
"reactome":"R-ALL-2509848",
"sbo":"SBO:0000247",
"seed.compound":"cpd00530"
}
},
{
"id":"xtsn_c",
"name":"Xanthosine",
"compartment":"c",
"charge":0,
"formula":"C10H12N4O6",
"annotation":{
"bigg.metabolite":"xtsn_c",
"biocyc":"META:XANTHOSINE",
"chebi":"CHEBI:27327",
"inchi":"InChI=1S/C10H12N4O6/c15-1-3-5(16)6(17)9(20-3)14-2-11-4-7(14)12-10(19)13-8(4)18/h2-3,5-6,9,15-17H,1H2,(H2,12,13,18,19)/t3-,5-,6-,9-/m1/s1",
"inchikey":"UBORTCNDUKBEOP-UUOKFMHZSA-N",
"kegg.compound":"C01762",
"metanetx.chemical":"MNXM687",
"sbo":"SBO:0000247",
"seed.compound":"cpd01217"
}
},
{
"id":"xu5p__D_c",
"name":"D-Xylulose 5-phosphate",
"compartment":"c",
"charge":-2,
"formula":"C5H9O8P",
"annotation":{
"bigg.metabolite":"xu5p__D_c",
"biocyc":"META:XYLULOSE-5-PHOSPHATE",
"chebi":"CHEBI:57737",
"inchi":"InChI=1S/C5H11O8P/c6-1-3(7)5(9)4(8)2-13-14(10,11)12/h4-6,8-9H,1-2H2,(H2,10,11,12)/p-2/t4-,5-/m1/s1",
"inchikey":"FNZLKVNUWIIPSJ-RFZPGFLSSA-L",
"kegg.compound":"C00231",
"metanetx.chemical":"MNXM186",
"reactome":"R-ALL-29790",
"sbo":"SBO:0000247",
"seed.compound":"cpd00198"
}
},
{
"id":"zn2_c",
"name":"Zinc",
"compartment":"c",
"charge":0,
"formula":"Zn",
"annotation":{
"bigg.metabolite":"zn2_c",
"biocyc":"META:ZN+2",
"chebi":"CHEBI:49982",
"inchi":"InChI=1S/Zn/q+2",
"inchikey":"PTFCDOFLOPIGGS-UHFFFAOYSA-N",
"kegg.compound":"C00038",
"metanetx.chemical":"MNXM149",
"reactome":"R-ALL-442320",
"sbo":"SBO:0000247",
"seed.compound":"cpd00034"
}
},
{
"id":"zn2_e",
"name":"Zinc",
"compartment":"e",
"charge":0,
"formula":"Zn",
"annotation":{
"bigg.metabolite":"zn2_e",
"biocyc":"META:ZN+2",
"chebi":"CHEBI:49982",
"inchi":"InChI=1S/Zn/q+2",
"inchikey":"PTFCDOFLOPIGGS-UHFFFAOYSA-N",
"kegg.compound":"C00038",
"metanetx.chemical":"MNXM149",
"reactome":"R-ALL-442320",
"sbo":"SBO:0000247",
"seed.compound":"cpd00034"
}
},
{
"id":"gal_e",
"name":"D-galactose",
"compartment":"e",
"charge":0,
"formula":"C6H12O6",
"annotation":{
"bigg.metabolite":"gal_e",
"biocyc":"META:D-galactopyranose",
"chebi":"CHEBI:42741",
"inchi":"InChI=1S/C6H12O6/c7-1-2-3(8)4(9)5(10)6(11)12-2/h2-11H,1H2/t2-,3+,4+,5-,6+/m1/s1",
"inchikey":"WQZGKKKJIJFFOK-PHYPRBDBSA-N",
"kegg.compound":"D04291",
"metanetx.chemical":"MNXM390",
"sbo":"SBO:0000247",
"seed.compound":"cpd00724"
}
},
{
"id":"dgal6p_c",
"name":"D-Galactose-6-phosphate",
"compartment":"c",
"charge":-2,
"formula":"C6H11O9P",
"annotation":{
"bigg.metabolite":"dgal6p_c",
"inchi":"NA",
"inchikey":"NA",
"metanetx.chemical":"MNXM92233",
"sbo":"SBO:0000247"
}
},
{
"id":"gal1p_c",
"name":"Alpha-D-Galactose 1-phosphate",
"compartment":"c",
"charge":-2,
"formula":"C6H11O9P",
"annotation":{
"bigg.metabolite":"gal1p_c",
"biocyc":"META:GALACTOSE-1P",
"chebi":"CHEBI:59011",
"inchi":"InChI=1S/C6H13O9P/c7-1-2-3(8)4(9)5(10)6(14-2)15-16(11,12)13/h2-10H,1H2,(H2,11,12,13)/p-2/t2-,3+,4+,5-,6-/m1/s1",
"inchikey":"HXXFSFRBOHSIMQ-FPRJBGLDSA-L",
"kegg.compound":"C03384",
"metanetx.chemical":"MNXM336",
"reactome":"R-ALL-30170",
"sbo":"SBO:0000247",
"seed.compound":"cpd19025"
}
},
{
"id":"udpgal_c",
"name":"UDPgalactose",
"compartment":"c",
"charge":-2,
"formula":"C15H22N2O17P2",
"annotation":{
"bigg.metabolite":"udpgal_c",
"biocyc":"META:CPD-14553",
"chebi":"CHEBI:9811",
"inchi":"InChI=1S/C15H24N2O17P2/c18-3-5-8(20)10(22)12(24)14(32-5)33-36(28,29)34-35(26,27)30-4-6-9(21)11(23)13(31-6)17-2-1-7(19)16-15(17)25/h1-2,5-6,8-14,18,20-24H,3-4H2,(H,26,27)(H,28,29)(H,16,19,25)/p-2/t5-,6-,8+,9-,10+,11-,12-,13-,14-/m1/s1",
"inchikey":"HSCJRCZFDFQWRP-ABVWGUQPSA-L",
"kegg.compound":"G10609",
"metanetx.chemical":"MNXM89795",
"reactome":"R-ALL-735682",
"sbo":"SBO:0000247",
"seed.compound":"cpd30770"
}
},
{
"id":"tagdp__D_c",
"name":"D-Tagatose 1,6-biphosphate",
"compartment":"c",
"charge":-4,
"formula":"C6H10O12P2",
"annotation":{
"bigg.metabolite":"tagdp__D_c",
"biocyc":"META:TAGATOSE-1-6-DIPHOSPHATE",
"chebi":"CHEBI:58694",
"inchi":"InChI=1S/C6H14O12P2/c7-4-3(1-16-19(10,11)12)18-6(9,5(4)8)2-17-20(13,14)15/h3-5,7-9H,1-2H2,(H2,10,11,12)(H2,13,14,15)/p-4/t3-,4+,5+,6?/m1/s1",
"inchikey":"RNBGYGVWRKECFJ-OEXCPVAWSA-J",
"kegg.compound":"C03785",
"metanetx.chemical":"MNXM1324",
"sbo":"SBO:0000247",
"seed.compound":"cpd29681"
}
},
{
"id":"tag6p__D_c",
"name":"D-Tagatose 6-phosphate",
"compartment":"c",
"charge":-2,
"formula":"C6H11O9P",
"annotation":{
"bigg.metabolite":"tag6p__D_c",
"biocyc":"META:TAGATOSE-6-PHOSPHATE",
"chebi":"CHEBI:58695",
"inchi":"InChI=1S/C6H13O9P/c7-2-6(10)5(9)4(8)3(15-6)1-14-16(11,12)13/h3-5,7-10H,1-2H2,(H2,11,12,13)/p-2/t3-,4+,5+,6?/m1/s1",
"inchikey":"BGWGXPAPYGQALX-OEXCPVAWSA-L",
"kegg.compound":"C01097",
"metanetx.chemical":"MNXM795",
"sbo":"SBO:0000247",
"seed.compound":"cpd00805"
}
},
{
"id":"s17bp_c",
"name":"Sedoheptulose 1,7-bisphosphate",
"compartment":"c",
"charge":-4,
"formula":"C7H12O13P2",
"annotation":{
"bigg.metabolite":"s17bp_c",
"biocyc":"META:D-SEDOHEPTULOSE-1-7-P2",
"chebi":"CHEBI:9081",
"inchi":"InChI=1S/C7H16O13P2/c8-3(1-19-21(13,14)15)5(10)7(12)6(11)4(9)2-20-22(16,17)18/h3,5-8,10-12H,1-2H2,(H2,13,14,15)(H2,16,17,18)/p-4/t3-,5-,6-,7-/m1/s1",
"inchikey":"OKHXOUGRECCASI-SHUUEZRQSA-J",
"kegg.compound":"C00447",
"metanetx.chemical":"MNXM1294",
"sbo":"SBO:0000247",
"seed.compound":"cpd00349"
}
},
{
"id":"tag_mf_c",
"name":"Triacylglycerol (Mesoplasma florum)",
"compartment":"c",
"charge":0,
"formula":"C57H110O6",
"annotation":{
"sbo":"SBO:0000247"
}
},
{
"id":"ps_mf_c",
"name":"Phosphatidylserine",
"compartment":"c",
"charge":-1,
"formula":"C42H80N1O10P1",
"annotation":{
"sbo":"SBO:0000247"
}
},
{
"id":"udpmann_c",
"name":"UDPmannose",
"compartment":"c",
"charge":-2,
"formula":"C15H22N2O17P2",
"annotation":{
"sbo":"SBO:0000247"
}
},
{
"id":"udprhmn_c",
"name":"UDP-beta-L-rhamnose",
"compartment":"c",
"charge":-2,
"formula":"C15H22N2O16P2",
"annotation":{
"sbo":"SBO:0000247"
}
},
{
"id":"CPS_MF_c",
"name":"Capsular polysaccharide Mesoplasma florum",
"compartment":"c",
"charge":0,
"formula":"H392C198O126",
"annotation":{
"sbo":"SBO:0000247"
}
},
{
"id":"CPS_MF_e",
"name":"Capsular polysaccharide Mesoplasma florum",
"compartment":"e",
"charge":0,
"formula":"H392C198O126",
"annotation":{
"sbo":"SBO:0000247"
}
},
{
"id":"nac_e",
"name":"Nicotinate",
"compartment":"e",
"formula":"C6H4NO2"
},
{
"id":"malt_e",
"name":"Maltose",
"compartment":"e",
"formula":"C12H22O11"
},
{
"id":"malt6p_c",
"name":"Maltose 6'-phosphate",
"compartment":"c",
"formula":"C12H21O14P"
}
],
"reactions":[
{
"id":"AACPS6",
"name":"Acyl-[acyl-carrier-protein] synthetase (n-C18:0)",
"metabolites":{
"ACP_c":-1.0,
"amp_c":1.0,
"atp_c":-1.0,
"ocdcaACP_c":1.0,
"ocdca_c":-1.0,
"ppi_c":1.0
},
"lower_bound":-1000.0,
"upper_bound":1000.0,
"gene_reaction_rule":"Mfl607",
"notes":{
"Module":"Lipid"
},
"annotation":{
"bigg.reaction":"CPS_MF_e",
"metanetx.reaction":"MNXR95145",
"sbo":"SBO:0000176"
}
},
{
"id":"ACKr",
"name":"acetate kinase",
"metabolites":{
"ac_c":-1.0,
"actp_c":1.0,
"adp_c":1.0,
"atp_c":-1.0
},
"lower_bound":-1000.0,
"upper_bound":1000.0,
"gene_reaction_rule":"Mfl044",
"notes":{
"Module":"Energy"
},
"annotation":{
"bigg.reaction":"CPS_MF_e",
"biocyc":"META:ACETATEKIN-RXN",
"kegg.reaction":"R00315",
"metanetx.reaction":"MNXR95269",
"rhea":"11355",
"sbo":"SBO:0000176",
"seed.reaction":"rxn00225"
}
},
{
"id":"ACPPAT180",
"name":"Acyl-(acyl carrier protein):phosphate acyltransferase (C18:0)",
"metabolites":{
"ACP_c":1.0,
"h_c":-1.0,
"ocdcaACP_c":-1.0,
"ocdcap_c":1.0,
"pi_c":-1.0
},
"lower_bound":0.0,
"upper_bound":1000.0,
"gene_reaction_rule":"Mfl230",
"notes":{
"Module":"Lipid"
},
"annotation":{
"bigg.reaction":"CPS_MF_e",
"metanetx.reaction":"MNXR95400",
"sbo":"SBO:0000176"
}
},
{
"id":"ACPS1",
"name":"acyl-carrier protein synthase",
"metabolites":{
"ACP_c":1.0,
"apoACP_c":-1.0,
"coa_c":-1.0,
"h_c":1.0,
"pap_c":1.0
},
"lower_bound":0.0,
"upper_bound":1000.0,
"gene_reaction_rule":"Mfl384",
"notes":{
"Module":"Lipid"
},
"annotation":{
"bigg.reaction":"CPS_MF_e",
"metanetx.reaction":"MNXR95403",
"sbo":"SBO:0000176",
"seed.reaction":"rxn06023"
}
},
{
"id":"ACPpds",
"name":"[acyl-carrier-protein] phosphodiesterase",
"metabolites":{
"ACP_c":-1.0,
"apoACP_c":1.0,
"h2o_c":-1.0,
"h_c":1.0,
"pan4p_c":1.0
},
"lower_bound":0.0,
"upper_bound":1000.0,
"gene_reaction_rule":"Mfl052",
"notes":{
"Module":"Lipid"
},
"annotation":{
"bigg.reaction":"CPS_MF_e",
"metanetx.reaction":"MNXR95411",
"sbo":"SBO:0000176",
"seed.reaction":"rxn06022"
}
},
{
"id":"ACtr",
"name":"Acetate transporter",
"metabolites":{
"ac_c":-1.0,
"ac_e":1.0
},
"lower_bound":-1000.0,
"upper_bound":1000.0,
"gene_reaction_rule":"",
"notes":{
"Module":"Energy"
},
"annotation":{
"bigg.reaction":"CPS_MF_e",
"biocyc":"META:TRANS-RXN0-567",
"metanetx.reaction":"MNXR95431",
"rhea":"27817",
"sbo":[
"SBO:0000185",
"SBO:0000588",
"SBO:0000587",
"SBO:0000655",
"SBO:0000654",
"SBO:0000660",
"SBO:0000659",
"SBO:0000657",
"SBO:0000658"
],
"seed.reaction":"rxn10904"
}
},
{
"id":"ADA",
"name":"Adenosine deaminase",
"metabolites":{
"adn_c":-1.0,
"h2o_c":-1.0,
"h_c":-1.0,
"ins_c":1.0,
"nh4_c":1.0
},
"lower_bound":-1000.0,
"upper_bound":1000.0,
"gene_reaction_rule":"Mfl215",
"notes":{
"Module":"Nucleotides"
},
"annotation":{
"bigg.reaction":"CPS_MF_e",
"biocyc":"META:ADENODEAMIN-RXN",
"kegg.reaction":"R01560",
"metanetx.reaction":"MNXR95432",
"reactome":"R-XTR-5693346",
"rhea":"24411",
"sbo":"SBO:0000176",
"seed.reaction":"rxn01137"
}
},
{
"id":"ADEt2",
"name":"Adenine transport in via proton symport",
"metabolites":{
"ade_c":-1.0,
"ade_e":1.0,
"h_c":1.0,
"h_e":-1.0
},
"lower_bound":-1000.0,
"upper_bound":1000.0,
"gene_reaction_rule":"Mfl653 or Mfl413 or Mfl658",
"notes":{
"Module":"Nucleotides"
},
"annotation":{
"bigg.reaction":"CPS_MF_e",
"biocyc":"META:TRANS-RXN0-447",
"metanetx.reaction":"MNXR95446",
"rhea":"28722",
"sbo":[
"SBO:0000185",
"SBO:0000588",
"SBO:0000587",
"SBO:0000655",
"SBO:0000654",
"SBO:0000660",
"SBO:0000659",
"SBO:0000657",
"SBO:0000658"
],
"seed.reaction":"rxn08064"
}
},
{
"id":"ADK1",
"name":"adenylate kinase",
"metabolites":{
"adp_c":2.0,
"amp_c":-1.0,
"atp_c":-1.0
},
"lower_bound":-1000.0,
"upper_bound":1000.0,
"gene_reaction_rule":"Mfl144",
"notes":{
"Module":"Nucleotides"
},
"annotation":{
"bigg.reaction":"CPS_MF_e",
"biocyc":"META:ADENYL-KIN-RXN",
"kegg.reaction":"R00127",
"metanetx.reaction":"MNXR95450",
"reactome":"R-XTR-110145",
"rhea":"12976",
"sbo":"SBO:0000176",
"seed.reaction":"rxn00097"
}
},
{
"id":"ADPT",
"name":"adenine phosphoribosyltransferase",
"metabolites":{
"ade_c":-1.0,
"amp_c":1.0,
"ppi_c":1.0,
"prpp_c":-1.0
},
"lower_bound":0.0,
"upper_bound":1000.0,
"gene_reaction_rule":"Mfl276",
"notes":{
"Module":"Nucleotides"
},
"annotation":{
"bigg.reaction":"CPS_MF_e",
"biocyc":"META:ADENPRIBOSYLTRAN-RXN",
"kegg.reaction":"R00190",
"metanetx.reaction":"MNXR95482",
"reactome":"R-XTR-74213",
"rhea":"16612",
"sbo":"SBO:0000176",
"seed.reaction":"rxn00139"
}
},
{
"id":"ADSL1r",
"name":"Adenylsuccinate lyase",
"metabolites":{
"amp_c":1.0,
"dcamp_c":-1.0,
"fum_c":1.0
},
"lower_bound":-1000.0,
"upper_bound":1000.0,
"gene_reaction_rule":"Mfl075",
"notes":{
"Module":"Nucleotides"
},
"annotation":{
"bigg.reaction":"CPS_MF_e",
"biocyc":"META:AMPSYN-RXN",
"kegg.reaction":"R01083",
"metanetx.reaction":"MNXR95493",
"reactome":"R-XTR-73828",
"rhea":"16856",
"sbo":"SBO:0000176",
"seed.reaction":"rxn00800"
}
},
{
"id":"ADSS",
"name":"adenylosuccinate synthase",
"metabolites":{
"asp__L_c":-1.0,
"dcamp_c":1.0,
"gdp_c":1.0,
"gtp_c":-1.0,
"h_c":2.0,
"imp_c":-1.0,
"pi_c":1.0
},
"lower_bound":0.0,
"upper_bound":1000.0,
"gene_reaction_rule":"Mfl074",
"notes":{
"Module":"Nucleotides"
},
"annotation":{
"bigg.reaction":"CPS_MF_e",
"biocyc":"META:ADENYLOSUCCINATE-SYNTHASE-RXN",
"kegg.reaction":"R01135",
"metanetx.reaction":"MNXR95495",
"reactome":"R-XTR-111524",
"rhea":"15756",
"sbo":"SBO:0000176",
"seed.reaction":"rxn00838"
}
},
{
"id":"AGPAT180",
"name":"1-octadecanoyl-sn-glycerol 3-phosphate O-acyltransferase (n-C18:0)",
"metabolites":{
"1odecg3p_c":-1.0,
"ACP_c":1.0,
"ocdcaACP_c":-1.0,
"pa180_c":1.0
},
"lower_bound":0.0,
"upper_bound":1000.0,
"gene_reaction_rule":"Mfl382",
"notes":{
"Module":"Lipid"
},
"annotation":{
"bigg.reaction":"CPS_MF_e",
"metanetx.reaction":"MNXR95565",
"sbo":"SBO:0000176"
}
},
{
"id":"ALATRS",
"name":"Alanyl-tRNA synthetase",
"metabolites":{
"ala__L_c":-1.0,
"alatrna_c":1.0,
"amp_c":1.0,
"atp_c":-1.0,
"ppi_c":1.0,
"trnaala_c":-1.0
},
"lower_bound":0.0,
"upper_bound":1000.0,
"gene_reaction_rule":"Mfl613",
"notes":{
"Module":"Amino acid"
},
"annotation":{
"bigg.reaction":"CPS_MF_e",
"metanetx.reaction":"MNXR95701",
"reactome":"R-HSA-380177",
"sbo":"SBO:0000176",
"seed.reaction":"rxn11112"
}
},
{
"id":"AMPEP1",
"name":"aminopeptidase",
"metabolites":{
"ala_L_asp__L_c":-1.0,
"ala__L_c":1.0,
"asp__L_c":1.0,
"h2o_c":-1.0
},
"lower_bound":-1000.0,
"upper_bound":1000.0,
"gene_reaction_rule":"Mfl056 or (Mfl070 and Mfl071 and Mfl072) or Mfl145 or Mfl241 or Mfl379",
"notes":{
"Module":"Amino acid"
},
"annotation":{
"bigg.reaction":"CPS_MF_e",
"sbo":"SBO:0000176"
}
},
{
"id":"AMPEP10",
"name":"aminopeptidase",
"metabolites":{
"glu__L_c":1.0,
"gly_c":1.0,
"gly_glu__L_c":-1.0,
"h2o_c":-1.0
},
"lower_bound":-1000.0,
"upper_bound":1000.0,
"gene_reaction_rule":"Mfl056 or (Mfl070 and Mfl071 and Mfl072) or Mfl145 or Mfl241 or Mfl379",
"notes":{
"Module":"Amino acid"
},
"annotation":{
"bigg.reaction":"CPS_MF_e",
"sbo":"SBO:0000176"
}
},
{
"id":"AMPEP11",
"name":"aminopeptidase",
"metabolites":{
"gly_c":1.0,
"gly_met__L_c":-1.0,
"h2o_c":-1.0,
"met__L_c":1.0
},
"lower_bound":-1000.0,
"upper_bound":1000.0,
"gene_reaction_rule":"Mfl056 or (Mfl070 and Mfl071 and Mfl072) or Mfl145 or Mfl241 or Mfl379",
"notes":{
"Module":"Amino acid"
},
"annotation":{
"bigg.reaction":"CPS_MF_e",
"sbo":"SBO:0000176"
}
},
{
"id":"AMPEP12",
"name":"aminopeptidase",
"metabolites":{
"ala__L_c":1.0,
"h2o_c":-1.0,
"met_L_ala__L_c":-1.0,
"met__L_c":1.0
},
"lower_bound":-1000.0,
"upper_bound":1000.0,
"gene_reaction_rule":"Mfl056 or (Mfl070 and Mfl071 and Mfl072) or Mfl145 or Mfl241 or Mfl379",
"notes":{
"Module":"Amino acid"
},
"annotation":{
"bigg.reaction":"CPS_MF_e",
"sbo":"SBO:0000176"
}
},
{
"id":"AMPEP13",
"name":"aminopeptidase",
"metabolites":{
"asp__L_c":1.0,
"gly_asp__L_c":-1.0,
"gly_c":1.0,
"h2o_c":-1.0
},
"lower_bound":-1000.0,
"upper_bound":1000.0,
"gene_reaction_rule":"Mfl056 or (Mfl070 and Mfl071 and Mfl072) or Mfl145 or Mfl241 or Mfl379",
"notes":{
"Module":"Amino acid"
},
"annotation":{
"bigg.reaction":"CPS_MF_e",
"sbo":"SBO:0000176"
}
},
{
"id":"AMPEP14",
"name":"aminopeptidase",
"metabolites":{
"gly_c":1.0,
"gly_pro__L_c":-1.0,
"h2o_c":-1.0,
"pro__L_c":1.0
},
"lower_bound":-1000.0,
"upper_bound":1000.0,
"gene_reaction_rule":"Mfl056 or (Mfl070 and Mfl071 and Mfl072) or Mfl145 or Mfl241 or Mfl379",
"notes":{
"Module":"Amino acid"
},
"annotation":{
"bigg.reaction":"CPS_MF_e",
"sbo":"SBO:0000176"
}
},
{
"id":"AMPEP2",
"name":"aminopeptidase",
"metabolites":{
"ala_L_gln__L_c":-1.0,
"ala__L_c":1.0,
"gln__L_c":1.0,
"h2o_c":-1.0
},
"lower_bound":-1000.0,
"upper_bound":1000.0,
"gene_reaction_rule":"Mfl056 or (Mfl070 and Mfl071 and Mfl072) or Mfl145 or Mfl241 or Mfl379",
"notes":{
"Module":"Amino acid"
},
"annotation":{
"bigg.reaction":"CPS_MF_e",
"sbo":"SBO:0000176"
}
},
{
"id":"AMPEP3",
"name":"aminopeptidase",
"metabolites":{
"ala_L_glu__L_c":-1.0,
"ala__L_c":1.0,
"glu__L_c":1.0,
"h2o_c":-1.0
},
"lower_bound":-1000.0,
"upper_bound":1000.0,
"gene_reaction_rule":"Mfl056 or (Mfl070 and Mfl071 and Mfl072) or Mfl145 or Mfl241 or Mfl379",
"notes":{
"Module":"Amino acid"
},
"annotation":{
"bigg.reaction":"CPS_MF_e",
"sbo":"SBO:0000176"
}
},
{
"id":"AMPEP4",
"name":"aminopeptidase",
"metabolites":{
"L_alagly_c":-1.0,
"ala__L_c":1.0,
"gly_c":1.0,
"h2o_c":-1.0
},
"lower_bound":-1000.0,
"upper_bound":1000.0,
"gene_reaction_rule":"Mfl056 or (Mfl070 and Mfl071 and Mfl072) or Mfl145 or Mfl241 or Mfl379",
"notes":{
"Module":"Amino acid"
},
"annotation":{
"bigg.reaction":"CPS_MF_e",
"sbo":"SBO:0000176"
}
},
{
"id":"AMPEP5",
"name":"aminopeptidase",
"metabolites":{
"ala_L_his__L_c":-1.0,
"ala__L_c":1.0,
"h2o_c":-1.0,
"his__L_c":1.0
},
"lower_bound":-1000.0,
"upper_bound":1000.0,
"gene_reaction_rule":"Mfl056 or (Mfl070 and Mfl071 and Mfl072) or Mfl145 or Mfl241 or Mfl379",
"notes":{
"Module":"Amino acid"
},
"annotation":{
"bigg.reaction":"CPS_MF_e",
"sbo":"SBO:0000176"
}
},
{
"id":"AMPEP6",
"name":"aminopeptidase",
"metabolites":{
"ala_L_leu__L_c":-1.0,
"ala__L_c":1.0,
"h2o_c":-1.0,
"leu__L_c":1.0
},
"lower_bound":-1000.0,
"upper_bound":1000.0,
"gene_reaction_rule":"Mfl056 or (Mfl070 and Mfl071 and Mfl072) or Mfl145 or Mfl241 or Mfl379",
"notes":{
"Module":"Amino acid"
},
"annotation":{
"bigg.reaction":"CPS_MF_e",
"sbo":"SBO:0000176"
}
},
{
"id":"AMPEP7",
"name":"aminopeptidase",
"metabolites":{
"ala_L_thr__L_c":-1.0,
"ala__L_c":1.0,
"h2o_c":-1.0,
"thr__L_c":1.0
},
"lower_bound":-1000.0,
"upper_bound":1000.0,
"gene_reaction_rule":"Mfl056 or (Mfl070 and Mfl071 and Mfl072) or Mfl145 or Mfl241 or Mfl379",
"notes":{
"Module":"Amino acid"
},
"annotation":{
"bigg.reaction":"CPS_MF_e",
"sbo":"SBO:0000176"
}
},
{
"id":"AMPEP8",
"name":"aminopeptidase",
"metabolites":{
"asn__L_c":1.0,
"gly_asn__L_c":-1.0,
"gly_c":1.0,
"h2o_c":-1.0
},
"lower_bound":-1000.0,
"upper_bound":1000.0,
"gene_reaction_rule":"Mfl056 or (Mfl070 and Mfl071 and Mfl072) or Mfl145 or Mfl241 or Mfl379",
"notes":{
"Module":"Amino acid"
},
"annotation":{
"bigg.reaction":"CPS_MF_e",
"sbo":"SBO:0000176"
}
},
{
"id":"AMPEP9",
"name":"aminopeptidase",
"metabolites":{
"gln__L_c":1.0,
"gly_c":1.0,
"gly_gln__L_c":-1.0,
"h2o_c":-1.0
},
"lower_bound":-1000.0,
"upper_bound":1000.0,
"gene_reaction_rule":"Mfl056 or (Mfl070 and Mfl071 and Mfl072) or Mfl145 or Mfl241 or Mfl379",
"notes":{
"Module":"Amino acid"
},
"annotation":{
"bigg.reaction":"CPS_MF_e",
"sbo":"SBO:0000176"
}
},
{
"id":"AP4AH1",
"name":"Ap4A hydrolase, asymmetrically",
"metabolites":{
"amp_c":1.0,
"ap4a_c":-1.0,
"atp_c":1.0,
"h2o_c":-1.0,
"h_c":2.0
},
"lower_bound":0.0,
"upper_bound":0.0,
"gene_reaction_rule":"Mfl278",
"notes":{
"Module":"Nucleotides"
},
"annotation":{
"bigg.reaction":"CPS_MF_e",
"biocyc":"META:RXN-12820",
"kegg.reaction":"R00184",
"metanetx.reaction":"MNXR95857",
"rhea":"32042",
"sbo":"SBO:0000176",
"seed.reaction":"rxn00133"
}
},
{
"id":"APG3PAT180",
"name":"Acyl-phosphate:glycerol-3-phosphate acyltransferase (C18:0)",
"metabolites":{
"1odecg3p_c":1.0,
"glyc3p_c":-1.0,
"h_c":1.0,
"ocdcap_c":-1.0,
"pi_c":1.0
},
"lower_bound":0.0,
"upper_bound":1000.0,
"gene_reaction_rule":"Mfl337",
"notes":{
"Module":"Lipid"
},
"annotation":{
"bigg.reaction":"CPS_MF_e",
"metanetx.reaction":"MNXR95874",
"sbo":"SBO:0000176"
}
},
{
"id":"ARGTRS",
"name":"Arginyl-tRNA synthetase",
"metabolites":{
"amp_c":1.0,
"arg__L_c":-1.0,
"argtrna_c":1.0,
"atp_c":-1.0,
"ppi_c":1.0,
"trnaarg_c":-1.0
},
"lower_bound":0.0,
"upper_bound":1000.0,
"gene_reaction_rule":"Mfl554",
"notes":{
"Module":"Amino acid"
},
"annotation":{
"bigg.reaction":"CPS_MF_e",
"kegg.reaction":"R03646",
"metanetx.reaction":"MNXR95950",
"reactome":"R-HSA-380224",
"sbo":"SBO:0000176",
"seed.reaction":"rxn06432"
}
},
{
"id":"ARGt2",
"name":"L-arginine transport in via proton symport",
"metabolites":{
"arg__L_c":1.0,
"arg__L_e":-1.0,
"h_c":1.0,
"h_e":-1.0
},
"lower_bound":0.0,
"upper_bound":1000.0,
"gene_reaction_rule":"Mfl605 or (Mfl183 and Mfl184)",
"notes":{
"Module":"Amino acid"
},
"annotation":{
"sbo":[
"SBO:0000185",
"SBO:0000588",
"SBO:0000587",
"SBO:0000655",
"SBO:0000654",
"SBO:0000660",
"SBO:0000659",
"SBO:0000657",
"SBO:0000658"
]
}
},
{
"id":"ASCBpts",
"name":"L-ascorbate transport via PEP:Pyr PTS",
"metabolites":{
"ascb6p_c":1.0,
"ascb__L_e":-1.0,
"pep_c":-1.0,
"pyr_c":1.0
},
"lower_bound":0.0,
"upper_bound":1000.0,
"gene_reaction_rule":"Mfl643 and Mfl565 and Mfl519",
"notes":{
"Module":"Vitamins and Cofactors"
},
"annotation":{
"bigg.reaction":"CPS_MF_e",
"sbo":[
"SBO:0000185",
"SBO:0000588",
"SBO:0000587",
"SBO:0000655",
"SBO:0000654",
"SBO:0000660",
"SBO:0000659",
"SBO:0000657",
"SBO:0000658"
]
}
},
{
"id":"ASNTRAT",
"name":"aspartyl-tRNA(Asn) amidotransferase",
"metabolites":{
"adp_c":1.0,
"asntrna_c":1.0,
"asptrna(asn)_c":-1.0,
"atp_c":-1.0,
"gln__L_c":-1.0,
"glu__L_c":1.0,
"h2o_c":-1.0,
"h_c":1.0,
"pi_c":1.0
},
"lower_bound":0.0,
"upper_bound":0.0,
"gene_reaction_rule":"Mfl161 and Mfl162",
"notes":{
"Module":"Amino acid"
},
"annotation":{
"bigg.reaction":"CPS_MF_e",
"kegg.reaction":"R04212",
"metanetx.reaction":"MNXR96063",
"sbo":"SBO:0000176",
"seed.reaction":"rxn11595"
}
},
{
"id":"ASNTRS",
"name":"Asparaginyl-tRNA synthetase",
"metabolites":{
"amp_c":1.0,
"asn__L_c":-1.0,
"asntrna_c":1.0,
"atp_c":-1.0,
"ppi_c":1.0,
"trnaasn_c":-1.0
},
"lower_bound":0.0,
"upper_bound":1000.0,
"gene_reaction_rule":"Mfl480",
"notes":{
"Module":"Amino acid"
},
"annotation":{
"bigg.reaction":"CPS_MF_e",
"kegg.reaction":"R03648",
"metanetx.reaction":"MNXR96064",
"reactome":"R-HSA-380227",
"sbo":"SBO:0000176",
"seed.reaction":"rxn11114"
}
},
{
"id":"ASNt2",
"name":"L-asparagine transport in via proton symport",
"metabolites":{
"asn__L_c":1.0,
"asn__L_e":-1.0,
"h_c":1.0,
"h_e":-1.0
},
"lower_bound":0.0,
"upper_bound":1000.0,
"gene_reaction_rule":"Mfl605 or (Mfl183 and Mfl184)",
"notes":{
"Module":"Amino acid"
},
"annotation":{
"sbo":[
"SBO:0000185",
"SBO:0000588",
"SBO:0000587",
"SBO:0000655",
"SBO:0000654",
"SBO:0000660",
"SBO:0000659",
"SBO:0000657",
"SBO:0000658"
]
}
},
{
"id":"ASPTRS",
"name":"Aspartyl-tRNA synthetase",
"metabolites":{
"amp_c":1.0,
"asp__L_c":-1.0,
"asptrna_c":1.0,
"atp_c":-1.0,
"ppi_c":1.0,
"trnaasp_c":-1.0
},
"lower_bound":0.0,
"upper_bound":1000.0,
"gene_reaction_rule":"Mfl365",
"notes":{
"Module":"Amino acid"
},
"annotation":{
"bigg.reaction":"CPS_MF_e",
"kegg.reaction":"R05577",
"metanetx.reaction":"MNXR96101",
"sbo":"SBO:0000176",
"seed.reaction":"rxn06936"
}
},
{
"id":"ATPM",
"name":"ATP maintenance requirement",
"metabolites":{
"adp_c":1.0,
"atp_c":-1.0,
"h2o_c":-1.0,
"h_c":1.0,
"pi_c":1.0
},
"lower_bound":3.0,
"upper_bound":1000.0,
"gene_reaction_rule":"",
"notes":{
"Module":"Pseudoreactions"
},
"annotation":{
"bigg.reaction":"CPS_MF_e",
"biocyc":"META:ATPASE-RXN",
"kegg.reaction":"R00086",
"metanetx.reaction":"MNXR96131",
"rhea":"13068",
"sbo":"SBO:0000176",
"seed.reaction":"rxn11300"
}
},
{
"id":"ATPS4r",
"name":"ATP synthase (four protons for one ATP)",
"metabolites":{
"adp_c":-1.0,
"atp_c":1.0,
"h2o_c":1.0,
"h_c":3.0,
"h_e":-4.0,
"pi_c":-1.0
},
"lower_bound":-1000.0,
"upper_bound":1000.0,
"gene_reaction_rule":"Mfl113 and Mfl114 and Mfl115 and Mfl116 and Mfl111 and Mfl110 and Mfl109 and Mfl112",
"notes":{
"Module":"Energy"
},
"annotation":{
"bigg.reaction":"CPS_MF_e",
"biocyc":"META:ATPSYN-RXN",
"metanetx.reaction":"MNXR96136",
"sbo":[
"SBO:0000185",
"SBO:0000588",
"SBO:0000587",
"SBO:0000655",
"SBO:0000654",
"SBO:0000660",
"SBO:0000659",
"SBO:0000657",
"SBO:0000658"
],
"seed.reaction":"rxn10042"
}
},
{
"id":"BFFS",
"name":"Beta-fructofuranosidase",
"metabolites":{
"fru_c":1.0,
"g6p_c":1.0,
"h2o_c":-1.0,
"suc6p_c":-1.0
},
"lower_bound":0.0,
"upper_bound":1000.0,
"gene_reaction_rule":"Mfl515 or Mfl526",
"notes":{
"Module":"Energy"
},
"annotation":{
"bigg.reaction":"CPS_MF_e",
"kegg.reaction":"R06102",
"metanetx.reaction":"MNXR96240",
"sbo":"SBO:0000176"
}
},
{
"id":"BPNT",
"name":"3',5'-bisphosphate nucleotidase",
"metabolites":{
"amp_c":1.0,
"h2o_c":-1.0,
"pap_c":-1.0,
"pi_c":1.0
},
"lower_bound":0.0,
"upper_bound":1000.0,
"gene_reaction_rule":"Mfl278",
"notes":{
"Module":"Nucleotides"
},
"annotation":{
"bigg.reaction":"CPS_MF_e",
"biocyc":"META:325-BISPHOSPHATE-NUCLEOTIDASE-RXN",
"kegg.reaction":"R00188",
"metanetx.reaction":"MNXR96321",
"reactome":"R-XTR-176606",
"rhea":"10043",
"sbo":"SBO:0000176",
"seed.reaction":"rxn11357"
}
},
{
"id":"CDIPT",
"name":"CDP-diacylglycerol: myo-inositol 3-phosphatidyltransferase",
"metabolites":{
"cdpdag_c":-1.0,
"cmp_c":1.0,
"h_c":1.0,
"inost_c":-1.0,
"pail_c":1.0
},
"lower_bound":-1000.0,
"upper_bound":1000.0,
"gene_reaction_rule":"",
"notes":{
"Module":"Lipid"
},
"annotation":{
"sbo":"SBO:0000176"
}
},
{
"id":"CDS_mf",
"name":"Phosphatidate cytidylyltransferase (C18:0,C18:0)",
"metabolites":{
"cdpdag_c":1.0,
"ctp_c":-1.0,
"h_c":-1.0,
"pa180_c":-1.0,
"ppi_c":1.0
},
"lower_bound":0.0,
"upper_bound":1000.0,
"gene_reaction_rule":"Mfl286",
"notes":{
"Module":"Lipid"
},
"annotation":{
"sbo":"SBO:0000176"
}
},
{
"id":"CERt_mf",
"name":"Ceramide transport",
"metabolites":{
"crm_mf_c":-1.0,
"crm_mf_e":1.0
},
"lower_bound":-1000.0,
"upper_bound":1000.0,
"gene_reaction_rule":"",
"notes":{
"Module":"Lipid"
},
"annotation":{
"sbo":[
"SBO:0000185",
"SBO:0000588",
"SBO:0000587",
"SBO:0000655",
"SBO:0000654",
"SBO:0000660",
"SBO:0000659",
"SBO:0000657",
"SBO:0000658"
]
}
},
{
"id":"CHLPCTD",
"name":"Choline phosphate cytididyltransferase",
"metabolites":{
"cdpchol_c":1.0,
"cholp_c":-1.0,
"ctp_c":-1.0,
"h_c":-1.0,
"ppi_c":1.0
},
"lower_bound":-1000.0,
"upper_bound":1000.0,
"gene_reaction_rule":"",
"notes":{
"Module":"Lipid"
},
"annotation":{
"bigg.reaction":"CPS_MF_e",
"biocyc":"META:2.7.7.15-RXN",
"kegg.reaction":"R01890",
"metanetx.reaction":"MNXR96686",
"reactome":"R-XTR-1483081",
"rhea":"19000",
"sbo":"SBO:0000176",
"seed.reaction":"rxn01380"
}
},
{
"id":"CHOLK",
"name":"Choline kinase",
"metabolites":{
"adp_c":1.0,
"atp_c":-1.0,
"chol_c":-1.0,
"cholp_c":1.0,
"h_c":1.0
},
"lower_bound":-1000.0,
"upper_bound":1000.0,
"gene_reaction_rule":"Mfl376",
"notes":{
"Module":"Lipid"
},
"annotation":{
"bigg.reaction":"CPS_MF_e",
"biocyc":"META:CHOLINE-KINASE-RXN",
"kegg.reaction":"R01021",
"metanetx.reaction":"MNXR96702",
"reactome":"R-XTR-1483004",
"rhea":"12840",
"sbo":"SBO:0000176",
"seed.reaction":"rxn00751"
}
},
{
"id":"CHOLt",
"name":"Choline transport diffusion",
"metabolites":{
"chol_c":-1.0,
"chol_e":1.0
},
"lower_bound":-1000.0,
"upper_bound":1000.0,
"gene_reaction_rule":"",
"notes":{
"Module":"Lipid"
},
"annotation":{
"sbo":[
"SBO:0000185",
"SBO:0000588",
"SBO:0000587",
"SBO:0000655",
"SBO:0000654",
"SBO:0000660",
"SBO:0000659",
"SBO:0000657",
"SBO:0000658"
]
}
},
{
"id":"CHTDNAe",
"name":"",
"metabolites":{
"ac_e":3.0,
"chitin_e":-1.0,
"chitos_e":1.0,
"h2o_e":-3.0,
"h_e":3.0
},
"lower_bound":0.0,
"upper_bound":0.0,
"gene_reaction_rule":"Mfl558",
"notes":{
"Module":"Energy"
},
"annotation":{
"sbo":"SBO:0000176"
}
},
{
"id":"CHTONASEe",
"name":"",
"metabolites":{
"chitos_e":-1.0,
"gam_e":3.0,
"h2o_e":-2.0
},
"lower_bound":-1000.0,
"upper_bound":1000.0,
"gene_reaction_rule":"Mfl347 or Mfl446",
"notes":{
"Module":"Energy"
},
"annotation":{
"sbo":"SBO:0000176"
}
},
{
"id":"CLPNSi",
"name":"Cardiolipin Synthase",
"metabolites":{
"cdpdag_c":-1.0,
"clpn_c":1.0,
"cmp_c":1.0,
"h_c":1.0,
"pg_c":-1.0
},
"lower_bound":0.0,
"upper_bound":1000.0,
"gene_reaction_rule":"Mfl626",
"notes":{
"Module":"Lipid"
},
"annotation":{
"sbo":"SBO:0000176"
}
},
{
"id":"CO2t",
"name":"CO2 transporter via diffusion",
"metabolites":{
"co2_c":1.0,
"co2_e":-1.0
},
"lower_bound":-1000.0,
"upper_bound":1000.0,
"gene_reaction_rule":"",
"notes":{
"Module":"Energy"
},
"annotation":{
"bigg.reaction":"CPS_MF_e",
"biocyc":"META:TRANS-RXN0-545",
"metanetx.reaction":"MNXR96810",
"reactome":"R-XTR-1247645",
"sbo":[
"SBO:0000185",
"SBO:0000588",
"SBO:0000587",
"SBO:0000655",
"SBO:0000654",
"SBO:0000660",
"SBO:0000659",
"SBO:0000657",
"SBO:0000658"
],
"seed.reaction":"rxn09876"
}
},
{
"id":"COAt",
"name":"CoA transporter",
"metabolites":{
"coa_c":1.0,
"coa_e":-1.0
},
"lower_bound":-1000.0,
"upper_bound":1000.0,
"gene_reaction_rule":"",
"notes":{
"Module":"Vitamins and Cofactors"
},
"annotation":{
"bigg.reaction":"CPS_MF_e",
"metanetx.reaction":"MNXR96815",
"reactome":"R-XTR-199216",
"sbo":[
"SBO:0000185",
"SBO:0000588",
"SBO:0000587",
"SBO:0000655",
"SBO:0000654",
"SBO:0000660",
"SBO:0000659",
"SBO:0000657",
"SBO:0000658"
],
"seed.reaction":"rxn13244"
}
},
{
"id":"COabc",
"name":"Cobalt transport via ABC system",
"metabolites":{
"adp_c":1.0,
"atp_c":-1.0,
"cobalt2_c":1.0,
"cobalt2_e":-1.0,
"h2o_c":-1.0,
"h_c":1.0,
"pi_c":1.0
},
"lower_bound":0.0,
"upper_bound":1000.0,
"gene_reaction_rule":"Mfl152 and Mfl153 and Mfl154",
"notes":{
"Module":"Vitamins and Cofactors"
},
"annotation":{
"bigg.reaction":"CPS_MF_e",
"metanetx.reaction":"MNXR96862",
"rhea":"32782#1",
"sbo":[
"SBO:0000185",
"SBO:0000588",
"SBO:0000587",
"SBO:0000655",
"SBO:0000654",
"SBO:0000660",
"SBO:0000659",
"SBO:0000657",
"SBO:0000658"
],
"seed.reaction":"rxn05166"
}
},
{
"id":"CTPS2",
"name":"CTP synthase (glutamine)",
"metabolites":{
"adp_c":1.0,
"atp_c":-1.0,
"ctp_c":1.0,
"gln__L_c":-1.0,
"glu__L_c":1.0,
"h2o_c":-1.0,
"h_c":2.0,
"pi_c":1.0,
"utp_c":-1.0
},
"lower_bound":0.0,
"upper_bound":1000.0,
"gene_reaction_rule":"Mfl648",
"notes":{
"Module":"Nucleotides"
},
"annotation":{
"bigg.reaction":"CPS_MF_e",
"biocyc":"META:CTPSYN-RXN",
"kegg.reaction":"R00573",
"metanetx.reaction":"MNXR96945",
"reactome":"R-XTR-73647",
"rhea":"26429",
"sbo":"SBO:0000176",
"seed.reaction":"rxn11276"
}
},
{
"id":"CYSDSF",
"name":"Cysteine desulfurase",
"metabolites":{
"ala__L_c":1.0,
"cys__L_c":-1.0,
"s_c":1.0
},
"lower_bound":-1000.0,
"upper_bound":1000.0,
"gene_reaction_rule":"Mfl248",
"notes":{
"Module":"Vitamins and Cofactors"
},
"annotation":{
"bigg.reaction":"CPS_MF_e",
"metanetx.reaction":"MNXR138195",
"sbo":"SBO:0000176"
}
},
{
"id":"CYSTRS",
"name":"Cysteinyl-tRNA synthetase",
"metabolites":{
"amp_c":1.0,
"atp_c":-1.0,
"cys__L_c":-1.0,
"cystrna_c":1.0,
"ppi_c":1.0,
"trnacys_c":-1.0
},
"lower_bound":0.0,
"upper_bound":1000.0,
"gene_reaction_rule":"Mfl087",
"notes":{
"Module":"Amino acid"
},
"annotation":{
"bigg.reaction":"CPS_MF_e",
"kegg.reaction":"R03650",
"metanetx.reaction":"MNXR97018",
"reactome":"R-HSA-380158",
"sbo":"SBO:0000176",
"seed.reaction":"rxn06435"
}
},
{
"id":"CYTD",
"name":"cytidine deaminase",
"metabolites":{
"cytd_c":-1.0,
"h2o_c":-1.0,
"h_c":-1.0,
"nh4_c":1.0,
"uri_c":1.0
},
"lower_bound":-1000.0,
"upper_bound":1000.0,
"gene_reaction_rule":"Mfl143 and Mfl466 and Mfl385",
"notes":{
"Module":"Nucleotides"
},
"annotation":{
"bigg.reaction":"CPS_MF_e",
"biocyc":"META:CYTIDEAM2-RXN",
"kegg.reaction":"R01878",
"metanetx.reaction":"MNXR97039",
"rhea":"16072",
"sbo":"SBO:0000176",
"seed.reaction":"rxn01368"
}
},
{
"id":"CYTDK1",
"name":"cytidine kinase (ATP)",
"metabolites":{
"adp_c":1.0,
"atp_c":-1.0,
"cmp_c":1.0,
"cytd_c":-1.0,
"h_c":1.0
},
"lower_bound":0.0,
"upper_bound":1000.0,
"gene_reaction_rule":"Mfl306",
"notes":{
"Module":"Nucleotides"
},
"annotation":{
"bigg.reaction":"CPS_MF_e",
"biocyc":"META:CYTIKIN-RXN",
"kegg.reaction":"R00513",
"metanetx.reaction":"MNXR97041",
"rhea":"24677",
"sbo":"SBO:0000176",
"seed.reaction":"rxn00365"
}
},
{
"id":"CYTDK2",
"name":"cytidine kinase (GTP)",
"metabolites":{
"cmp_c":1.0,
"cytd_c":-1.0,
"gdp_c":1.0,
"gtp_c":-1.0,
"h_c":1.0
},
"lower_bound":0.0,
"upper_bound":1000.0,
"gene_reaction_rule":"Mfl306",
"notes":{
"Module":"Nucleotides"
},
"annotation":{
"bigg.reaction":"CPS_MF_e",
"biocyc":"META:CYTIDINEKIN-RXN",
"kegg.reaction":"R00517",
"metanetx.reaction":"MNXR97042",
"rhea":"28165",
"sbo":"SBO:0000176",
"seed.reaction":"rxn00369"
}
},
{
"id":"CYTK1",
"name":"cytidylate kinase (CMP)",
"metabolites":{
"adp_c":1.0,
"atp_c":-1.0,
"cdp_c":1.0,
"cmp_c":-1.0
},
"lower_bound":-1000.0,
"upper_bound":1000.0,
"gene_reaction_rule":"Mfl198",
"notes":{
"Module":"Nucleotides"
},
"annotation":{
"bigg.reaction":"CPS_MF_e",
"biocyc":"META:RXN-11832",
"kegg.reaction":"R00512",
"metanetx.reaction":"MNXR97047",
"rhea":"11603",
"sbo":"SBO:0000176",
"seed.reaction":"rxn00364"
}
},
{
"id":"CYTK2",
"name":"cytidylate kinase (dCMP)",
"metabolites":{
"adp_c":1.0,
"atp_c":-1.0,
"dcdp_c":1.0,
"dcmp_c":-1.0
},
"lower_bound":0.0,
"upper_bound":0.0,
"gene_reaction_rule":"Mfl198",
"notes":{
"Module":"Nucleotides"
},
"annotation":{
"bigg.reaction":"CPS_MF_e",
"biocyc":"META:RXN-7913",
"kegg.reaction":"R01665",
"metanetx.reaction":"MNXR97053",
"rhea":"25097",
"sbo":"SBO:0000176",
"seed.reaction":"rxn01219"
}
},
{
"id":"Clt",
"name":"chlorideion transport out via diffusion",
"metabolites":{
"cl_c":1.0,
"cl_e":-1.0
},
"lower_bound":-1000.0,
"upper_bound":1000.0,
"gene_reaction_rule":"",
"notes":{
"Module":"Vitamins and Cofactors"
},
"annotation":{
"bigg.reaction":"CPS_MF_e",
"biocyc":"META:TRANS-RXN-139",
"metanetx.reaction":"MNXR96797",
"reactome":"R-XTR-975449",
"rhea":"29826",
"sbo":[
"SBO:0000185",
"SBO:0000588",
"SBO:0000587",
"SBO:0000655",
"SBO:0000654",
"SBO:0000660",
"SBO:0000659",
"SBO:0000657",
"SBO:0000658"
],
"seed.reaction":"rxn10473"
}
},
{
"id":"Cut1",
"name":"Copper export via ATPase",
"metabolites":{
"adp_c":1.0,
"atp_c":-1.0,
"cu2_c":-1.0,
"cu2_e":1.0,
"h2o_c":-1.0,
"h_c":1.0,
"pi_c":1.0
},
"lower_bound":0.0,
"upper_bound":0.0,
"gene_reaction_rule":"Mfl356",
"notes":{
"Module":"Vitamins and Cofactors"
},
"annotation":{
"bigg.reaction":"CPS_MF_e",
"biocyc":"META:TRANS-RXN-178",
"metanetx.reaction":"MNXR96950",
"reactome":"R-XTR-936895",
"rhea":"10379#1",
"sbo":[
"SBO:0000185",
"SBO:0000588",
"SBO:0000587",
"SBO:0000655",
"SBO:0000654",
"SBO:0000660",
"SBO:0000659",
"SBO:0000657",
"SBO:0000658"
],
"seed.reaction":"rxn08271"
}
},
{
"id":"DADK",
"name":"deoxyadenylate kinase",
"metabolites":{
"adp_c":1.0,
"atp_c":-1.0,
"dadp_c":1.0,
"damp_c":-1.0
},
"lower_bound":-1000.0,
"upper_bound":1000.0,
"gene_reaction_rule":"Mfl144",
"notes":{
"Module":"Nucleotides"
},
"annotation":{
"bigg.reaction":"CPS_MF_e",
"biocyc":"META:DEOXYADENYLATE-KINASE-RXN",
"kegg.reaction":"R01547",
"metanetx.reaction":"MNXR96117",
"reactome":"R-XTR-74220",
"rhea":"23103",
"sbo":"SBO:0000176",
"seed.reaction":"rxn01127"
}
},
{
"id":"DADNK",
"name":"deoxyadenosine kinase",
"metabolites":{
"adp_c":1.0,
"atp_c":-1.0,
"dad__2_c":-1.0,
"damp_c":1.0,
"h_c":1.0
},
"lower_bound":0.0,
"upper_bound":1000.0,
"gene_reaction_rule":"Mfl547",
"notes":{
"Module":"Nucleotides"
},
"annotation":{
"bigg.reaction":"CPS_MF_e",
"biocyc":"META:DEOXYADENOSINE-KINASE-RXN",
"kegg.reaction":"R02089",
"metanetx.reaction":"MNXR97079",
"rhea":"23455",
"sbo":"SBO:0000176",
"seed.reaction":"rxn01508"
}
},
{
"id":"DAGCPT_mf",
"name":"Diacylglycerol cholinephosphotransferase",
"metabolites":{
"12dgr180":-1.0,
"cdpchol_c":-1.0,
"cmp_c":1.0,
"h_c":1.0,
"pc_c":1.0
},
"lower_bound":-1000.0,
"upper_bound":1000.0,
"gene_reaction_rule":"",
"notes":{
"Module":"Lipid"
},
"annotation":{
"sbo":"SBO:0000176"
}
},
{
"id":"DCYTD",
"name":"deoxycytidine deaminase",
"metabolites":{
"dcyt_c":-1.0,
"duri_c":1.0,
"h2o_c":-1.0,
"h_c":-1.0,
"nh4_c":1.0
},
"lower_bound":0.0,
"upper_bound":0.0,
"gene_reaction_rule":"(Mfl143 and Mfl466 and Mfl385) or (Mfl143 and Mfl466 and Mfl385)",
"notes":{
"Module":"Nucleotides"
},
"annotation":{
"bigg.reaction":"CPS_MF_e",
"biocyc":"META:CYTIDEAM-RXN",
"kegg.reaction":"R02485",
"metanetx.reaction":"MNXR97207",
"reactome":"R-TGU-73608",
"rhea":"13436",
"sbo":"SBO:0000176",
"seed.reaction":"rxn01800"
}
},
{
"id":"DGK1",
"name":"deoxyguanylate kinase (dGMP:ATP)",
"metabolites":{
"adp_c":1.0,
"atp_c":-1.0,
"dgdp_c":1.0,
"dgmp_c":-1.0
},
"lower_bound":-1000.0,
"upper_bound":1000.0,
"gene_reaction_rule":"Mfl195",
"notes":{
"Module":"Nucleotides"
},
"annotation":{
"bigg.reaction":"CPS_MF_e",
"biocyc":"META:GMKALT-RXN",
"kegg.reaction":"R02090",
"metanetx.reaction":"MNXR97320",
"reactome":"R-XTR-73788",
"rhea":"12700",
"sbo":"SBO:0000176",
"seed.reaction":"rxn01509"
}
},
{
"id":"DGNSK",
"name":"deoxyguanosine kinase",
"metabolites":{
"adp_c":1.0,
"atp_c":-1.0,
"dgmp_c":1.0,
"dgsn_c":-1.0,
"h_c":1.0
},
"lower_bound":0.0,
"upper_bound":1000.0,
"gene_reaction_rule":"Mfl547",
"notes":{
"Module":"Nucleotides"
},
"annotation":{
"bigg.reaction":"CPS_MF_e",
"biocyc":"META:DEOXYGUANOSINE-KINASE-RXN",
"kegg.reaction":"R01967",
"metanetx.reaction":"MNXR97323",
"rhea":"19204",
"sbo":"SBO:0000176",
"seed.reaction":"rxn01444"
}
},
{
"id":"DHAK",
"name":"dihydroxyacetone kinase",
"metabolites":{
"adp_c":1.0,
"atp_c":-1.0,
"dha_c":-1.0,
"dhap_c":1.0,
"h_c":1.0
},
"lower_bound":0.0,
"upper_bound":1000.0,
"gene_reaction_rule":"Mfl229",
"notes":{
"Module":"Energy"
},
"annotation":{
"bigg.reaction":"CPS_MF_e",
"biocyc":"META:GLYCERONE-KINASE-RXN",
"kegg.reaction":"R01011",
"metanetx.reaction":"MNXR97361",
"rhea":"15776",
"sbo":"SBO:0000176",
"seed.reaction":"rxn00744"
}
},
{
"id":"DHFOR2",
"name":"Dihydrofolate reductase",
"metabolites":{
"dhf_c":-1.0,
"fol_c":1.0,
"nadp_c":-1.0,
"nadph_c":1.0
},
"lower_bound":-1000.0,
"upper_bound":1000.0,
"gene_reaction_rule":"Mfl383",
"notes":{
"Module":"Vitamins and Cofactors"
},
"annotation":{
"sbo":"SBO:0000176"
}
},
{
"id":"DHFR",
"name":"dihydrofolate reductase",
"metabolites":{
"dhf_c":-1.0,
"h_c":-1.0,
"nadp_c":1.0,
"nadph_c":-1.0,
"thf_c":1.0
},
"lower_bound":-1000.0,
"upper_bound":1000.0,
"gene_reaction_rule":"Mfl383",
"notes":{
"Module":"Vitamins and Cofactors"
},
"annotation":{
"bigg.reaction":"CPS_MF_e",
"kegg.reaction":"R00939",
"metanetx.reaction":"MNXR97401",
"reactome":"R-XTR-197972",
"rhea":"15012",
"sbo":"SBO:0000176"
}
},
{
"id":"DHFS",
"name":"dihydrofolate synthase",
"metabolites":{
"adp_c":1.0,
"atp_c":-1.0,
"dhf_c":1.0,
"dhpt_c":-1.0,
"glu__L_c":-1.0,
"h_c":1.0,
"pi_c":1.0
},
"lower_bound":0.0,
"upper_bound":0.0,
"gene_reaction_rule":"Mfl060",
"notes":{
"Module":"Vitamins and Cofactors"
},
"annotation":{
"bigg.reaction":"CPS_MF_e",
"biocyc":"META:DIHYDROFOLATESYNTH-RXN",
"kegg.reaction":"R02237",
"metanetx.reaction":"MNXR140043",
"rhea":"23587",
"sbo":"SBO:0000176",
"seed.reaction":"rxn01603"
}
},
{
"id":"DHPTDNR",
"name":"Putative dihydropteridine reductase, bounds at 0",
"metabolites":{
"dhptdn_c":-1.0,
"h_c":-3.0,
"nadp_c":1.0,
"nadph_c":-1.0,
"thptdn_c":1.0
},
"lower_bound":0.0,
"upper_bound":0.0,
"gene_reaction_rule":"Mfl289",
"notes":{
"Module":"Energy"
},
"annotation":{
"bigg.reaction":"CPS_MF_e",
"kegg.reaction":"R07355",
"metanetx.reaction":"MNXR97443",
"rhea":"17868",
"sbo":"SBO:0000176",
"seed.reaction":"rxn05088"
}
},
{
"id":"DIPEPabc1",
"name":"Dipeptide transport via ABC system (ala-asp)",
"metabolites":{
"adp_c":1.0,
"ala_L_asp__L_c":1.0,
"ala_L_asp__L_e":-1.0,
"atp_c":-1.0,
"h2o_c":-1.0,
"h_c":1.0,
"pi_c":1.0
},
"lower_bound":0.0,
"upper_bound":1000.0,
"gene_reaction_rule":"Mfl094 and Mfl095 and Mfl096 and Mfl097 and Mfl098",
"notes":{
"Module":"Amino acid"
},
"annotation":{
"bigg.reaction":"CPS_MF_e",
"metanetx.reaction":"MNXR97467",
"rhea":"37266#1",
"sbo":[
"SBO:0000185",
"SBO:0000588",
"SBO:0000587",
"SBO:0000655",
"SBO:0000654",
"SBO:0000660",
"SBO:0000659",
"SBO:0000657",
"SBO:0000658"
],
"seed.reaction":"rxn05533"
}
},
{
"id":"DIPEPabc10",
"name":"Dipeptide transport via ABC system (gly-glu)",
"metabolites":{
"adp_c":1.0,
"atp_c":-1.0,
"gly_glu__L_c":1.0,
"gly_glu__L_e":-1.0,
"h2o_c":-1.0,
"h_c":1.0,
"pi_c":1.0
},
"lower_bound":0.0,
"upper_bound":1000.0,
"gene_reaction_rule":"Mfl094 and Mfl095 and Mfl096 and Mfl097 and Mfl098",
"notes":{
"Module":"Amino acid"
},
"annotation":{
"bigg.reaction":"CPS_MF_e",
"metanetx.reaction":"MNXR97468",
"sbo":[
"SBO:0000185",
"SBO:0000588",
"SBO:0000587",
"SBO:0000655",
"SBO:0000654",
"SBO:0000660",
"SBO:0000659",
"SBO:0000657",
"SBO:0000658"
],
"seed.reaction":"rxn05534"
}
},
{
"id":"DIPEPabc11",
"name":"Dipeptide transport via ABC system (gly-met)",
"metabolites":{
"adp_c":1.0,
"atp_c":-1.0,
"gly_met__L_c":1.0,
"gly_met__L_e":-1.0,
"h2o_c":-1.0,
"h_c":1.0,
"pi_c":1.0
},
"lower_bound":0.0,
"upper_bound":1000.0,
"gene_reaction_rule":"Mfl094 and Mfl095 and Mfl096 and Mfl097 and Mfl098",
"notes":{
"Module":"Amino acid"
},
"annotation":{
"bigg.reaction":"CPS_MF_e",
"metanetx.reaction":"MNXR97469",
"rhea":"37322#1",
"sbo":[
"SBO:0000185",
"SBO:0000588",
"SBO:0000587",
"SBO:0000655",
"SBO:0000654",
"SBO:0000660",
"SBO:0000659",
"SBO:0000657",
"SBO:0000658"
],
"seed.reaction":"rxn05535"
}
},
{
"id":"DIPEPabc12",
"name":"Dipeptide transport via ABC system (met-ala)",
"metabolites":{
"adp_c":1.0,
"atp_c":-1.0,
"h2o_c":-1.0,
"h_c":1.0,
"met_L_ala__L_c":1.0,
"met_L_ala__L_e":-1.0,
"pi_c":1.0
},
"lower_bound":0.0,
"upper_bound":1000.0,
"gene_reaction_rule":"Mfl094 and Mfl095 and Mfl096 and Mfl097 and Mfl098",
"notes":{
"Module":"Amino acid"
},
"annotation":{
"bigg.reaction":"CPS_MF_e",
"metanetx.reaction":"MNXR97470",
"sbo":[
"SBO:0000185",
"SBO:0000588",
"SBO:0000587",
"SBO:0000655",
"SBO:0000654",
"SBO:0000660",
"SBO:0000659",
"SBO:0000657",
"SBO:0000658"
],
"seed.reaction":"rxn05536"
}
},
{
"id":"DIPEPabc13",
"name":"Dipeptide transport via ABC system (gly-asp)",
"metabolites":{
"adp_c":1.0,
"atp_c":-1.0,
"gly_asp__L_c":1.0,
"gly_asp__L_e":-1.0,
"h2o_c":-1.0,
"h_c":1.0,
"pi_c":1.0
},
"lower_bound":0.0,
"upper_bound":1000.0,
"gene_reaction_rule":"Mfl094 and Mfl095 and Mfl096 and Mfl097 and Mfl098",
"notes":{
"Module":"Amino acid"
},
"annotation":{
"bigg.reaction":"CPS_MF_e",
"metanetx.reaction":"MNXR142734",
"sbo":[
"SBO:0000185",
"SBO:0000588",
"SBO:0000587",
"SBO:0000655",
"SBO:0000654",
"SBO:0000660",
"SBO:0000659",
"SBO:0000657",
"SBO:0000658"
],
"seed.reaction":"rxn05537"
}
},
{
"id":"DIPEPabc14",
"name":"Dipeptide transport via ABC system (gly-pro-L)",
"metabolites":{
"adp_c":1.0,
"atp_c":-1.0,
"gly_pro__L_c":1.0,
"gly_pro__L_e":-1.0,
"h2o_c":-1.0,
"h_c":1.0,
"pi_c":1.0
},
"lower_bound":0.0,
"upper_bound":1000.0,
"gene_reaction_rule":"Mfl094 and Mfl095 and Mfl096 and Mfl097 and Mfl098",
"notes":{
"Module":"Amino acid"
},
"annotation":{
"bigg.reaction":"CPS_MF_e",
"metanetx.reaction":"MNXR97472",
"sbo":[
"SBO:0000185",
"SBO:0000588",
"SBO:0000587",
"SBO:0000655",
"SBO:0000654",
"SBO:0000660",
"SBO:0000659",
"SBO:0000657",
"SBO:0000658"
],
"seed.reaction":"rxn05538"
}
},
{
"id":"DIPEPabc15",
"name":"Dipeptide transport via ABC system (cgly)",
"metabolites":{
"adp_c":1.0,
"atp_c":-1.0,
"cgly_c":1.0,
"cgly_e":-1.0,
"h2o_c":-1.0,
"h_c":1.0,
"pi_c":1.0
},
"lower_bound":0.0,
"upper_bound":1000.0,
"gene_reaction_rule":"Mfl094 and Mfl095 and Mfl096 and Mfl097 and Mfl098",
"notes":{
"Module":"Amino acid"
},
"annotation":{
"bigg.reaction":"CPS_MF_e",
"metanetx.reaction":"MNXR96656",
"sbo":[
"SBO:0000185",
"SBO:0000588",
"SBO:0000587",
"SBO:0000655",
"SBO:0000654",
"SBO:0000660",
"SBO:0000659",
"SBO:0000657",
"SBO:0000658"
],
"seed.reaction":"rxn08210"
}
},
{
"id":"DIPEPabc2",
"name":"Dipeptide transport via ABC system (ala-gln)",
"metabolites":{
"adp_c":1.0,
"ala_L_gln__L_c":1.0,
"ala_L_gln__L_e":-1.0,
"atp_c":-1.0,
"h2o_c":-1.0,
"h_c":1.0,
"pi_c":1.0
},
"lower_bound":0.0,
"upper_bound":1000.0,
"gene_reaction_rule":"Mfl094 and Mfl095 and Mfl096 and Mfl097 and Mfl098",
"notes":{
"Module":"Amino acid"
},
"annotation":{
"bigg.reaction":"CPS_MF_e",
"metanetx.reaction":"MNXR97473",
"rhea":"37274#1",
"sbo":[
"SBO:0000185",
"SBO:0000588",
"SBO:0000587",
"SBO:0000655",
"SBO:0000654",
"SBO:0000660",
"SBO:0000659",
"SBO:0000657",
"SBO:0000658"
],
"seed.reaction":"rxn05540"
}
},
{
"id":"DIPEPabc3",
"name":"Dipeptide transport via ABC system (ala-glu)",
"metabolites":{
"adp_c":1.0,
"ala_L_glu__L_c":1.0,
"ala_L_glu__L_e":-1.0,
"atp_c":-1.0,
"h2o_c":-1.0,
"h_c":1.0,
"pi_c":1.0
},
"lower_bound":0.0,
"upper_bound":1000.0,
"gene_reaction_rule":"Mfl094 and Mfl095 and Mfl096 and Mfl097 and Mfl098",
"notes":{
"Module":"Amino acid"
},
"annotation":{
"bigg.reaction":"CPS_MF_e",
"metanetx.reaction":"MNXR97474",
"sbo":[
"SBO:0000185",
"SBO:0000588",
"SBO:0000587",
"SBO:0000655",
"SBO:0000654",
"SBO:0000660",
"SBO:0000659",
"SBO:0000657",
"SBO:0000658"
],
"seed.reaction":"rxn05541"
}
},
{
"id":"DIPEPabc4",
"name":"Dipeptide transport via ABC system (ala-gly)",
"metabolites":{
"L_alagly_c":1.0,
"L_alagly_e":-1.0,
"adp_c":1.0,
"atp_c":-1.0,
"h2o_c":-1.0,
"h_c":1.0,
"pi_c":1.0
},
"lower_bound":0.0,
"upper_bound":1000.0,
"gene_reaction_rule":"Mfl094 and Mfl095 and Mfl096 and Mfl097 and Mfl098",
"notes":{
"Module":"Amino acid"
},
"annotation":{
"bigg.reaction":"CPS_MF_e",
"metanetx.reaction":"MNXR97475",
"rhea":"36458#1",
"sbo":[
"SBO:0000185",
"SBO:0000588",
"SBO:0000587",
"SBO:0000655",
"SBO:0000654",
"SBO:0000660",
"SBO:0000659",
"SBO:0000657",
"SBO:0000658"
],
"seed.reaction":"rxn05542"
}
},
{
"id":"DIPEPabc5",
"name":"Dipeptide transport via ABC system (ala-his)",
"metabolites":{
"adp_c":1.0,
"ala_L_his__L_c":1.0,
"ala_L_his__L_e":-1.0,
"atp_c":-1.0,
"h2o_c":-1.0,
"h_c":1.0,
"pi_c":1.0
},
"lower_bound":0.0,
"upper_bound":1000.0,
"gene_reaction_rule":"Mfl094 and Mfl095 and Mfl096 and Mfl097 and Mfl098",
"notes":{
"Module":"Amino acid"
},
"annotation":{
"bigg.reaction":"CPS_MF_e",
"metanetx.reaction":"MNXR97476",
"sbo":[
"SBO:0000185",
"SBO:0000588",
"SBO:0000587",
"SBO:0000655",
"SBO:0000654",
"SBO:0000660",
"SBO:0000659",
"SBO:0000657",
"SBO:0000658"
]
}
},
{
"id":"DIPEPabc6",
"name":"Dipeptide transport via ABC system (ala-leu)",
"metabolites":{
"adp_c":1.0,
"ala_L_leu__L_c":1.0,
"ala_L_leu__L_e":-1.0,
"atp_c":-1.0,
"h2o_c":-1.0,
"h_c":1.0,
"pi_c":1.0
},
"lower_bound":0.0,
"upper_bound":1000.0,
"gene_reaction_rule":"Mfl094 and Mfl095 and Mfl096 and Mfl097 and Mfl098",
"notes":{
"Module":"Amino acid"
},
"annotation":{
"bigg.reaction":"CPS_MF_e",
"metanetx.reaction":"MNXR97477",
"rhea":"37290#1",
"sbo":[
"SBO:0000185",
"SBO:0000588",
"SBO:0000587",
"SBO:0000655",
"SBO:0000654",
"SBO:0000660",
"SBO:0000659",
"SBO:0000657",
"SBO:0000658"
],
"seed.reaction":"rxn05544"
}
},
{
"id":"DIPEPabc7",
"name":"Dipeptide transport via ABC system (ala-thr)",
"metabolites":{
"adp_c":1.0,
"ala_L_thr__L_c":1.0,
"ala_L_thr__L_e":-1.0,
"atp_c":-1.0,
"h2o_c":-1.0,
"h_c":1.0,
"pi_c":1.0
},
"lower_bound":0.0,
"upper_bound":1000.0,
"gene_reaction_rule":"Mfl094 and Mfl095 and Mfl096 and Mfl097 and Mfl098",
"notes":{
"Module":"Amino acid"
},
"annotation":{
"bigg.reaction":"CPS_MF_e",
"metanetx.reaction":"MNXR97478",
"sbo":[
"SBO:0000185",
"SBO:0000588",
"SBO:0000587",
"SBO:0000655",
"SBO:0000654",
"SBO:0000660",
"SBO:0000659",
"SBO:0000657",
"SBO:0000658"
],
"seed.reaction":"rxn05545"
}
},
{
"id":"DIPEPabc8",
"name":"Dipeptide transport via ABC system (gly-asn)",
"metabolites":{
"adp_c":1.0,
"atp_c":-1.0,
"gly_asn__L_c":1.0,
"gly_asn__L_e":-1.0,
"h2o_c":-1.0,
"h_c":1.0,
"pi_c":1.0
},
"lower_bound":0.0,
"upper_bound":1000.0,
"gene_reaction_rule":"Mfl094 and Mfl095 and Mfl096 and Mfl097 and Mfl098",
"notes":{
"Module":"Amino acid"
},
"annotation":{
"bigg.reaction":"CPS_MF_e",
"metanetx.reaction":"MNXR97479",
"sbo":[
"SBO:0000185",
"SBO:0000588",
"SBO:0000587",
"SBO:0000655",
"SBO:0000654",
"SBO:0000660",
"SBO:0000659",
"SBO:0000657",
"SBO:0000658"
],
"seed.reaction":"rxn05546"
}
},
{
"id":"DIPEPabc9",
"name":"Dipeptide transport via ABC system (gly-gln)",
"metabolites":{
"adp_c":1.0,
"atp_c":-1.0,
"gly_gln__L_c":1.0,
"gly_gln__L_e":-1.0,
"h2o_c":-1.0,
"h_c":1.0,
"pi_c":1.0
},
"lower_bound":0.0,
"upper_bound":1000.0,
"gene_reaction_rule":"Mfl094 and Mfl095 and Mfl096 and Mfl097 and Mfl098",
"notes":{
"Module":"Amino acid"
},
"annotation":{
"bigg.reaction":"CPS_MF_e",
"metanetx.reaction":"MNXR97480",
"rhea":"37314#1",
"sbo":[
"SBO:0000185",
"SBO:0000588",
"SBO:0000587",
"SBO:0000655",
"SBO:0000654",
"SBO:0000660",
"SBO:0000659",
"SBO:0000657",
"SBO:0000658"
],
"seed.reaction":"rxn05547"
}
},
{
"id":"DM_ala__L_c",
"name":"Alanine demand",
"metabolites":{
"ala__L_c":-1.0
},
"lower_bound":0.0,
"upper_bound":1000.0,
"gene_reaction_rule":"",
"notes":{
"Module":"Pseudoreactions"
},
"annotation":{
"sbo":"SBO:0000628"
}
},
{
"id":"DM_gly_c",
"name":"dihydrofolate",
"metabolites":{
"gly_c":-1.0
},
"lower_bound":-1000.0,
"upper_bound":1000.0,
"gene_reaction_rule":"",
"notes":{
"Module":"Pseudoreactions"
},
"annotation":{
"sbo":"SBO:0000628"
}
},
{
"id":"DPCOAK",
"name":"dephospho-CoA kinase",
"metabolites":{
"adp_c":1.0,
"atp_c":-1.0,
"coa_c":1.0,
"dpcoa_c":-1.0,
"h_c":1.0
},
"lower_bound":0.0,
"upper_bound":1000.0,
"gene_reaction_rule":"Mfl281",
"notes":{
"Module":"Vitamins and Cofactors"
},
"annotation":{
"bigg.reaction":"CPS_MF_e",
"biocyc":"META:DEPHOSPHOCOAKIN-RXN",
"kegg.reaction":"R00130",
"metanetx.reaction":"MNXR97762",
"reactome":"R-XTR-196773",
"rhea":"18248",
"sbo":"SBO:0000176",
"seed.reaction":"rxn00100"
}
},
{
"id":"DRPA",
"name":"deoxyribose-phosphate aldolase",
"metabolites":{
"2dr5p_c":-1.0,
"acald_c":1.0,
"g3p_c":1.0
},
"lower_bound":0.0,
"upper_bound":1000.0,
"gene_reaction_rule":"Mfl121 or Mfl639",
"notes":{
"Module":"Energy"
},
"annotation":{
"bigg.reaction":"CPS_MF_e",
"biocyc":"META:DEOXYRIBOSE-P-ALD-RXN",
"kegg.reaction":"R01066",
"metanetx.reaction":"MNXR97787",
"reactome":"R-XTR-6787321",
"rhea":"12824",
"sbo":"SBO:0000176",
"seed.reaction":"rxn00784"
}
},
{
"id":"DTMPK",
"name":"dTMP kinase",
"metabolites":{
"adp_c":1.0,
"atp_c":-1.0,
"dtdp_c":1.0,
"dtmp_c":-1.0
},
"lower_bound":-1000.0,
"upper_bound":1000.0,
"gene_reaction_rule":"Mfl676",
"notes":{
"Module":"Nucleotides"
},
"annotation":{
"bigg.reaction":"CPS_MF_e",
"biocyc":"META:DTMPKI-RXN",
"kegg.reaction":"R02094",
"metanetx.reaction":"MNXR97804",
"rhea":"13520",
"sbo":"SBO:0000176",
"seed.reaction":"rxn01513"
}
},
{
"id":"DURIK1",
"name":"deoxyuridine kinase (ATP:Deoxyuridine)",
"metabolites":{
"adp_c":1.0,
"atp_c":-1.0,
"dump_c":1.0,
"duri_c":-1.0,
"h_c":1.0
},
"lower_bound":0.0,
"upper_bound":1000.0,
"gene_reaction_rule":"Mfl635",
"notes":{
"Module":"Nucleotides"
},
"annotation":{
"bigg.reaction":"CPS_MF_e",
"biocyc":"META:DURIDKI-RXN",
"kegg.reaction":"R02099",
"metanetx.reaction":"MNXR97817",
"rhea":"28209",
"sbo":"SBO:0000176",
"seed.reaction":"rxn01518"
}
},
{
"id":"DUTPDP",
"name":"dUTP diphosphatase",
"metabolites":{
"dump_c":1.0,
"dutp_c":-1.0,
"h2o_c":-1.0,
"h_c":1.0,
"ppi_c":1.0
},
"lower_bound":0.0,
"upper_bound":1000.0,
"gene_reaction_rule":"Mfl257",
"notes":{
"Module":"Nucleotides"
},
"annotation":{
"bigg.reaction":"CPS_MF_e",
"biocyc":"META:DUTP-PYROP-RXN",
"kegg.reaction":"R02100",
"metanetx.reaction":"MNXR97822",
"reactome":"R-TGU-73666",
"rhea":"10251",
"sbo":"SBO:0000176",
"seed.reaction":"rxn01519"
}
},
{
"id":"ENO",
"name":"enolase",
"metabolites":{
"2pg_c":-1.0,
"h2o_c":1.0,
"pep_c":1.0
},
"lower_bound":-1000.0,
"upper_bound":1000.0,
"gene_reaction_rule":"Mfl468",
"notes":{
"Module":"Energy"
},
"annotation":{
"bigg.reaction":"CPS_MF_e",
"biocyc":"META:2PGADEHYDRAT-RXN",
"kegg.reaction":"R00658",
"metanetx.reaction":"MNXR97932",
"reactome":"R-XTR-71660",
"rhea":"10167",
"sbo":"SBO:0000176",
"seed.reaction":"rxn00459"
}
},
{
"id":"EX_1pyr5c",
"name":"1-pyrroline-5-carboxylate EXchange",
"metabolites":{
"1pyr5c_e":1.0
},
"lower_bound":0.0,
"upper_bound":1000.0,
"gene_reaction_rule":"",
"notes":{
"Module":"Pseudoreactions"
},
"annotation":{
"sbo":"SBO:0000627"
}
},
{
"id":"EX_L_alagly_e",
"name":"Exchange L-alagly",
"metabolites":{
"L_alagly_e":-1.0
},
"lower_bound":0.0,
"upper_bound":1000.0,
"gene_reaction_rule":"",
"notes":{
"Module":"Pseudoreactions"
},
"annotation":{
"bigg.reaction":"CPS_MF_e",
"metanetx.reaction":"MNXR142910",
"sbo":"SBO:0000627"
}
},
{
"id":"EX_ac_e",
"name":"Exchange ac",
"metabolites":{
"ac_e":-1.0
},
"lower_bound":0.47280612244897835,
"upper_bound":0.7880102040816306,
"gene_reaction_rule":"",
"notes":{
"Module":"Pseudoreactions"
},
"annotation":{
"bigg.reaction":"CPS_MF_e",
"biocyc":"META:TRANS-RXN0-567",
"metanetx.reaction":"MNXR95431",
"rhea":"27817",
"sbo":"SBO:0000627",
"seed.reaction":"rxn10904"
}
},
{
"id":"EX_acald_e",
"name":"Acetaldehyde exchange",
"metabolites":{
"acald_e":-1.0
},
"lower_bound":0.0,
"upper_bound":1000.0,
"gene_reaction_rule":"",
"notes":{
"Module":"Pseudoreactions"
},
"annotation":{
"bigg.reaction":"CPS_MF_e",
"metanetx.reaction":"MNXR95212",
"reactome":"R-HSA-449872",
"sbo":"SBO:0000627",
"seed.reaction":"rxn13212"
}
},
{
"id":"EX_ade_e",
"name":"Adenine exchange",
"metabolites":{
"ade_e":-1.0
},
"lower_bound":-2.5,
"upper_bound":1000.0,
"gene_reaction_rule":"",
"notes":{
"Module":"Pseudoreactions"
},
"annotation":{
"bigg.reaction":"CPS_MF_e",
"biocyc":"META:TRANS-RXN0-577",
"metanetx.reaction":"MNXR95445",
"sbo":"SBO:0000627",
"seed.reaction":"rxn10918"
}
},
{
"id":"EX_ala_L_asp__L_e",
"name":"Exchange ala-L-asp-L",
"metabolites":{
"ala_L_asp__L_e":-1.0
},
"lower_bound":0.0,
"upper_bound":1000.0,
"gene_reaction_rule":"",
"notes":{
"Module":"Pseudoreactions"
},
"annotation":{
"bigg.reaction":"CPS_MF_e",
"metanetx.reaction":"MNXR142920",
"sbo":"SBO:0000627"
}
},
{
"id":"EX_ala_L_gln__L_e",
"name":"Exchange ala-L-gln-L",
"metabolites":{
"ala_L_gln__L_e":-1.0
},
"lower_bound":0.0,
"upper_bound":1000.0,
"gene_reaction_rule":"",
"notes":{
"Module":"Pseudoreactions"
},
"annotation":{
"bigg.reaction":"CPS_MF_e",
"metanetx.reaction":"MNXR142921",
"sbo":"SBO:0000627"
}
},
{
"id":"EX_ala_L_glu__L_e",
"name":"Exchange ala-L-glu-L",
"metabolites":{
"ala_L_glu__L_e":-1.0
},
"lower_bound":0.0,
"upper_bound":1000.0,
"gene_reaction_rule":"",
"notes":{
"Module":"Pseudoreactions"
},
"annotation":{
"bigg.reaction":"CPS_MF_e",
"metanetx.reaction":"MNXR142922",
"sbo":"SBO:0000627"
}
},
{
"id":"EX_ala_L_his__L_e",
"name":"Exchange ala-L-his-L",
"metabolites":{
"ala_L_his__L_e":-1.0
},
"lower_bound":0.0,
"upper_bound":1000.0,
"gene_reaction_rule":"",
"notes":{
"Module":"Pseudoreactions"
},
"annotation":{
"bigg.reaction":"CPS_MF_e",
"metanetx.reaction":"MNXR142923",
"sbo":"SBO:0000627"
}
},
{
"id":"EX_ala_L_leu__L_e",
"name":"Exchange ala-L-leu-L",
"metabolites":{
"ala_L_leu__L_e":-1.0
},
"lower_bound":-2.5,
"upper_bound":1000.0,
"gene_reaction_rule":"",
"notes":{
"Module":"Pseudoreactions"
},
"annotation":{
"bigg.reaction":"CPS_MF_e",
"metanetx.reaction":"MNXR142924",
"sbo":"SBO:0000627"
}
},
{
"id":"EX_ala_L_thr__L_e",
"name":"Exchange ala-L-thr-L",
"metabolites":{
"ala_L_thr__L_e":-1.0
},
"lower_bound":-2.5,
"upper_bound":1000.0,
"gene_reaction_rule":"",
"notes":{
"Module":"Pseudoreactions"
},
"annotation":{
"sbo":"SBO:0000627"
}
},
{
"id":"EX_arg__L_e",
"name":"Exchange arg-L",
"metabolites":{
"arg__L_e":-1.0
},
"lower_bound":-2.5,
"upper_bound":1000.0,
"gene_reaction_rule":"",
"notes":{
"Module":"Pseudoreactions"
},
"annotation":{
"bigg.reaction":"CPS_MF_e",
"biocyc":"META:RXN66-448",
"metanetx.reaction":"MNXR95951",
"rhea":"32146",
"sbo":"SBO:0000627",
"seed.reaction":"rxn10840"
}
},
{
"id":"EX_ascb__L_e",
"name":"L-Ascorbate exchange",
"metabolites":{
"ascb__L_e":-1.0
},
"lower_bound":0.0,
"upper_bound":1000.0,
"gene_reaction_rule":"",
"notes":{
"Module":"Pseudoreactions"
},
"annotation":{
"bigg.reaction":"CPS_MF_e",
"metanetx.reaction":"MNXR138070",
"sbo":"SBO:0000627",
"seed.reaction":"rxn08159"
}
},
{
"id":"EX_asn__L_e",
"name":"Exchange asn-L",
"metabolites":{
"asn__L_e":-1.0
},
"lower_bound":-2.5,
"upper_bound":1000.0,
"gene_reaction_rule":"",
"notes":{
"Module":"Pseudoreactions"
},
"annotation":{
"bigg.reaction":"CPS_MF_e",
"metanetx.reaction":"MNXR96069",
"sbo":"SBO:0000627",
"seed.reaction":"rxn08162"
}
},
{
"id":"EX_ca2_e",
"name":"Exchange ca2",
"metabolites":{
"ca2_e":-1.0
},
"lower_bound":-2.5,
"upper_bound":1000.0,
"gene_reaction_rule":"",
"notes":{
"Module":"Pseudoreactions"
},
"annotation":{
"bigg.reaction":"CPS_MF_e",
"biocyc":"META:TRANS-RXN0-497",
"metanetx.reaction":"MNXR96436",
"reactome":"R-XTR-5577213",
"rhea":"29674",
"sbo":"SBO:0000627",
"seed.reaction":"rxn08186"
}
},
{
"id":"EX_cgly_e",
"name":"Exchange cgly",
"metabolites":{
"cgly_e":-1.0
},
"lower_bound":-2.5,
"upper_bound":1000.0,
"gene_reaction_rule":"",
"notes":{
"Module":"Pseudoreactions"
},
"annotation":{
"bigg.reaction":"CPS_MF_e",
"metanetx.reaction":"MNXR96658",
"sbo":"SBO:0000627",
"seed.reaction":"rxn08211"
}
},
{
"id":"EX_chitin_e",
"name":"Chitin exchange",
"metabolites":{
"chitin_e":-1.0
},
"lower_bound":0.0,
"upper_bound":0.0,
"gene_reaction_rule":"",
"notes":{
"Module":"Pseudoreactions"
},
"annotation":{
"sbo":"SBO:0000627"
}
},
{
"id":"EX_chol_e",
"name":"Choline exchange",
"metabolites":{
"chol_e":-1.0
},
"lower_bound":-2.5,
"upper_bound":1000.0,
"gene_reaction_rule":"",
"notes":{
"Module":"Pseudoreactions"
},
"annotation":{
"bigg.reaction":"CPS_MF_e",
"biocyc":"META:TRANS-RXN-319",
"metanetx.reaction":"MNXR96693",
"reactome":"R-XTR-6797956",
"rhea":"32754",
"sbo":"SBO:0000627",
"seed.reaction":"rxn08214"
}
},
{
"id":"EX_cl_e",
"name":"Chloride exchange",
"metabolites":{
"cl_e":-1.0
},
"lower_bound":-2.5,
"upper_bound":1000.0,
"gene_reaction_rule":"",
"notes":{
"Module":"Pseudoreactions"
},
"annotation":{
"bigg.reaction":"CPS_MF_e",
"biocyc":"META:TRANS-RXN-139",
"metanetx.reaction":"MNXR96797",
"reactome":"R-XTR-975449",
"rhea":"29826",
"sbo":"SBO:0000627",
"seed.reaction":"rxn10473"
}
},
{
"id":"EX_co2_e",
"name":"CO2 exchange",
"metabolites":{
"co2_e":-1.0
},
"lower_bound":0.0,
"upper_bound":1000.0,
"gene_reaction_rule":"",
"notes":{
"Module":"Pseudoreactions"
},
"annotation":{
"bigg.reaction":"CPS_MF_e",
"biocyc":"META:TRANS-RXN0-545",
"metanetx.reaction":"MNXR96810",
"reactome":"R-XTR-1247645",
"sbo":"SBO:0000627",
"seed.reaction":"rxn09876"
}
},
{
"id":"EX_coa_e",
"name":"Coenzyme A exchange",
"metabolites":{
"coa_e":-1.0
},
"lower_bound":-2.5,
"upper_bound":1000.0,
"gene_reaction_rule":"",
"notes":{
"Module":"Pseudoreactions"
},
"annotation":{
"bigg.reaction":"CPS_MF_e",
"metanetx.reaction":"MNXR96815",
"reactome":"R-XTR-199216",
"sbo":"SBO:0000627",
"seed.reaction":"rxn13244"
}
},
{
"id":"EX_cobalt2_e",
"name":"Co2+ exchange",
"metabolites":{
"cobalt2_e":-1.0
},
"lower_bound":-2.5,
"upper_bound":1000.0,
"gene_reaction_rule":"",
"notes":{
"Module":"Pseudoreactions"
},
"annotation":{
"bigg.reaction":"CPS_MF_e",
"biocyc":"META:TRANS-RXN-141A",
"metanetx.reaction":"MNXR96821",
"rhea":"28581",
"sbo":"SBO:0000627",
"seed.reaction":"rxn10474"
}
},
{
"id":"EX_crm_mf_e",
"name":"Ceramide exchange",
"metabolites":{
"crm_mf_e":-1.0
},
"lower_bound":-2.5,
"upper_bound":1000.0,
"gene_reaction_rule":"",
"notes":{
"Module":"Pseudoreactions"
},
"annotation":{
"sbo":"SBO:0000627"
}
},
{
"id":"EX_cu2_e",
"name":"Cu2+ exchange",
"metabolites":{
"cu2_e":-1.0
},
"lower_bound":0.0,
"upper_bound":1000.0,
"gene_reaction_rule":"",
"notes":{
"Module":"Pseudoreactions"
},
"annotation":{
"bigg.reaction":"CPS_MF_e",
"biocyc":"META:RXN0-14",
"metanetx.reaction":"MNXR96951",
"reactome":"R-XTR-437300",
"rhea":"28706",
"sbo":"SBO:0000627",
"seed.reaction":"rxn08274"
}
},
{
"id":"EX_fol_e",
"name":"Folate exchange",
"metabolites":{
"fol_e":-1.0
},
"lower_bound":-2.5,
"upper_bound":1000.0,
"gene_reaction_rule":"",
"notes":{
"Module":"Pseudoreactions"
},
"annotation":{
"bigg.reaction":"CPS_MF_e",
"metanetx.reaction":"MNXR105408",
"reactome":"R-XTR-200729",
"sbo":"SBO:0000627"
}
},
{
"id":"EX_fru_e",
"name":"D-Fructose exchange",
"metabolites":{
"fru_e":-1.0
},
"lower_bound":-2.5,
"upper_bound":1000.0,
"gene_reaction_rule":"",
"notes":{
"Module":"Pseudoreactions"
},
"annotation":{
"bigg.reaction":"CPS_MF_e",
"metanetx.reaction":"MNXR99663",
"reactome":"R-XTR-189222",
"sbo":"SBO:0000627",
"seed.reaction":"rxn12996"
}
},
{
"id":"EX_glc_e",
"name":"D-Glucose exchange",
"metabolites":{
"glc__D_e":-1.0
},
"lower_bound":0.0,
"upper_bound":1000.0,
"gene_reaction_rule":"",
"notes":{
"Module":"Pseudoreactions"
},
"annotation":{
"sbo":"SBO:0000627"
}
},
{
"id":"EX_glu__L_e",
"name":"Exchange glu-L",
"metabolites":{
"glu__L_e":-1.0
},
"lower_bound":-2.5,
"upper_bound":1000.0,
"gene_reaction_rule":"",
"notes":{
"Module":"Pseudoreactions"
},
"annotation":{
"bigg.reaction":"CPS_MF_e",
"biocyc":"META:TRANS-RXN-234",
"metanetx.reaction":"MNXR100301",
"reactome":"R-XTR-210439",
"sbo":"SBO:0000627",
"seed.reaction":"rxn13304"
}
},
{
"id":"EX_gly_asn__L_e",
"name":"Exchange gly-asn-L",
"metabolites":{
"gly_asn__L_e":-1.0
},
"lower_bound":0.0,
"upper_bound":1000.0,
"gene_reaction_rule":"",
"notes":{
"Module":"Pseudoreactions"
},
"annotation":{
"bigg.reaction":"CPS_MF_e",
"metanetx.reaction":"MNXR142986",
"sbo":"SBO:0000627"
}
},
{
"id":"EX_gly_asp__L_e",
"name":"Exchange gly-asp-L",
"metabolites":{
"gly_asp__L_e":-1.0
},
"lower_bound":-2.5,
"upper_bound":1000.0,
"gene_reaction_rule":"",
"notes":{
"Module":"Pseudoreactions"
},
"annotation":{
"bigg.reaction":"CPS_MF_e",
"metanetx.reaction":"MNXR142987",
"sbo":"SBO:0000627"
}
},
{
"id":"EX_gly_gln__L_e",
"name":"Exchange gly-gln-L",
"metabolites":{
"gly_gln__L_e":-1.0
},
"lower_bound":-2.5,
"upper_bound":1000.0,
"gene_reaction_rule":"",
"notes":{
"Module":"Pseudoreactions"
},
"annotation":{
"bigg.reaction":"CPS_MF_e",
"metanetx.reaction":"MNXR142988",
"sbo":"SBO:0000627"
}
},
{
"id":"EX_gly_glu__L_e",
"name":"Exchange gly-glu-L",
"metabolites":{
"gly_glu__L_e":-1.0
},
"lower_bound":0.0,
"upper_bound":1000.0,
"gene_reaction_rule":"",
"notes":{
"Module":"Pseudoreactions"
},
"annotation":{
"bigg.reaction":"CPS_MF_e",
"metanetx.reaction":"MNXR142989",
"sbo":"SBO:0000627"
}
},
{
"id":"EX_gly_met__L_e",
"name":"Exchange gly-met-L",
"metabolites":{
"gly_met__L_e":-1.0
},
"lower_bound":0.0,
"upper_bound":1000.0,
"gene_reaction_rule":"",
"notes":{
"Module":"Pseudoreactions"
},
"annotation":{
"bigg.reaction":"CPS_MF_e",
"metanetx.reaction":"MNXR142990",
"sbo":"SBO:0000627"
}
},
{
"id":"EX_gly_pro__L_e",
"name":"Exchange gly-pro-L",
"metabolites":{
"gly_pro__L_e":-1.0
},
"lower_bound":0.0,
"upper_bound":1000.0,
"gene_reaction_rule":"",
"notes":{
"Module":"Pseudoreactions"
},
"annotation":{
"bigg.reaction":"CPS_MF_e",
"metanetx.reaction":"MNXR142991",
"sbo":"SBO:0000627"
}
},
{
"id":"EX_glyc3p_e",
"name":"Glycerol 3-phosphate exchange",
"metabolites":{
"glyc3p_e":-1.0
},
"lower_bound":-2.5,
"upper_bound":1000.0,
"gene_reaction_rule":"",
"notes":{
"Module":"Pseudoreactions"
},
"annotation":{
"bigg.reaction":"CPS_MF_e",
"metanetx.reaction":"MNXR100308",
"rhea":"34970",
"sbo":"SBO:0000627",
"seed.reaction":"rxn11234"
}
},
{
"id":"EX_gsn_e",
"name":"Guanosine exchange",
"metabolites":{
"gsn_e":-1.0
},
"lower_bound":0.0,
"upper_bound":1000.0,
"gene_reaction_rule":"",
"notes":{
"Module":"Pseudoreactions"
},
"annotation":{
"bigg.reaction":"CPS_MF_e",
"metanetx.reaction":"MNXR100433",
"sbo":"SBO:0000627",
"seed.reaction":"rxn10897"
}
},
{
"id":"EX_gua_e",
"name":"Thymidine exchange",
"metabolites":{
"gua_e":-1.0
},
"lower_bound":-2.5,
"upper_bound":1000.0,
"gene_reaction_rule":"",
"notes":{
"Module":"Pseudoreactions"
},
"annotation":{
"bigg.reaction":"CPS_MF_e",
"biocyc":"META:TRANS-RXN0-578",
"metanetx.reaction":"MNXR100465",
"sbo":"SBO:0000627",
"seed.reaction":"rxn10142"
}
},
{
"id":"EX_h2o_e",
"name":"H2O exchange",
"metabolites":{
"h2o_e":-1.0
},
"lower_bound":0.0,
"upper_bound":1000.0,
"gene_reaction_rule":"",
"notes":{
"Module":"Pseudoreactions"
},
"annotation":{
"bigg.reaction":"CPS_MF_e",
"biocyc":"META:TRANS-RXN0-547",
"metanetx.reaction":"MNXR98641",
"reactome":"R-XTR-507870",
"rhea":"29670",
"sbo":"SBO:0000627",
"seed.reaction":"rxn09874"
}
},
{
"id":"EX_h_e",
"name":"H+ exchange",
"metabolites":{
"h_e":-1.0
},
"lower_bound":0.0,
"upper_bound":1000.0,
"gene_reaction_rule":"",
"notes":{
"Module":"Pseudoreactions"
},
"annotation":{
"bigg.reaction":"CPS_MF_e",
"biocyc":"META:RXN-14452",
"metanetx.reaction":"MNXR100765",
"reactome":"R-XTR-74723",
"rhea":"34982",
"sbo":"SBO:0000627",
"seed.reaction":"rxn11009"
}
},
{
"id":"EX_his__L_e",
"name":"Exchange his-L",
"metabolites":{
"his__L_e":-1.0
},
"lower_bound":-2.5,
"upper_bound":1000.0,
"gene_reaction_rule":"",
"notes":{
"Module":"Pseudoreactions"
},
"annotation":{
"bigg.reaction":"CPS_MF_e",
"metanetx.reaction":"MNXR100649",
"sbo":"SBO:0000627",
"seed.reaction":"rxn10932"
}
},
{
"id":"EX_ile__L_e",
"name":"Exchange ile-L",
"metabolites":{
"ile__L_e":-1.0
},
"lower_bound":-2.5,
"upper_bound":1000.0,
"gene_reaction_rule":"",
"notes":{
"Module":"Pseudoreactions"
},
"annotation":{
"bigg.reaction":"CPS_MF_e",
"metanetx.reaction":"MNXR100824",
"sbo":"SBO:0000627",
"seed.reaction":"rxn13323"
}
},
{
"id":"EX_inost_e",
"name":"Myo-inositol exchange",
"metabolites":{
"inost_e":-1.0
},
"lower_bound":0.0,
"upper_bound":1000.0,
"gene_reaction_rule":"",
"notes":{
"Module":"Pseudoreactions"
},
"annotation":{
"bigg.reaction":"CPS_MF_e",
"metanetx.reaction":"MNXR100848",
"rhea":"32870",
"sbo":"SBO:0000627",
"seed.reaction":"rxn08755"
}
},
{
"id":"EX_k_e",
"name":"K+ exchange",
"metabolites":{
"k_e":-1.0
},
"lower_bound":-2.5,
"upper_bound":1000.0,
"gene_reaction_rule":"",
"notes":{
"Module":"Pseudoreactions"
},
"annotation":{
"bigg.reaction":"CPS_MF_e",
"biocyc":"META:TRANS-RXN-190",
"metanetx.reaction":"MNXR100950",
"reactome":"R-XTR-877187",
"rhea":"29466",
"sbo":"SBO:0000627",
"seed.reaction":"rxn08771"
}
},
{
"id":"EX_lac__L_e",
"name":"Exchange lac-L",
"metabolites":{
"lac__L_e":-1.0
},
"lower_bound":6.734693877551021,
"upper_bound":11.22448979591837,
"gene_reaction_rule":"",
"notes":{
"Module":"Pseudoreactions"
},
"annotation":{
"bigg.reaction":"CPS_MF_e",
"metanetx.reaction":"MNXR100999",
"rhea":"34990",
"sbo":"SBO:0000627",
"seed.reaction":"rxn11016"
}
},
{
"id":"EX_leu__L_e",
"name":"Exchange leu-L",
"metabolites":{
"leu__L_e":-1.0
},
"lower_bound":0.0,
"upper_bound":1000.0,
"gene_reaction_rule":"",
"notes":{
"Module":"Pseudoreactions"
},
"annotation":{
"bigg.reaction":"CPS_MF_e",
"biocyc":"META:RXN66-447",
"metanetx.reaction":"MNXR101057",
"sbo":"SBO:0000627",
"seed.reaction":"rxn11003"
}
},
{
"id":"EX_lipoate_e",
"name":"Lipoate exchange",
"metabolites":{
"lipoate_e":-1.0
},
"lower_bound":0.0,
"upper_bound":1000.0,
"gene_reaction_rule":"",
"notes":{
"Module":"Pseudoreactions"
},
"annotation":{
"bigg.reaction":"CPS_MF_e",
"biocyc":"META:TRANS-RXN0-278",
"metanetx.reaction":"MNXR101092",
"rhea":"29758",
"sbo":"SBO:0000627"
}
},
{
"id":"EX_lys__L_e",
"name":"Exchange lys-L",
"metabolites":{
"lys__L_e":-1.0
},
"lower_bound":-2.5,
"upper_bound":1000.0,
"gene_reaction_rule":"",
"notes":{
"Module":"Pseudoreactions"
},
"annotation":{
"bigg.reaction":"CPS_MF_e",
"biocyc":"META:TRANS-RXN0-569",
"metanetx.reaction":"MNXR101269",
"sbo":"SBO:0000627",
"seed.reaction":"rxn10834"
}
},
{
"id":"EX_mal__L_e",
"name":"L-Malate exchange",
"metabolites":{
"mal__L_e":-1.0
},
"lower_bound":0.0,
"upper_bound":1000.0,
"gene_reaction_rule":"",
"notes":{
"Module":"Pseudoreactions"
},
"annotation":{
"bigg.reaction":"CPS_MF_e",
"biocyc":"META:TRANS-RXN-225",
"metanetx.reaction":"MNXR101367",
"sbo":"SBO:0000627",
"seed.reaction":"rxn10967"
}
},
{
"id":"EX_man_e",
"name":"D-mannose exchange",
"metabolites":{
"man_e":-1.0
},
"lower_bound":0.0,
"upper_bound":1000.0,
"gene_reaction_rule":"",
"notes":{
"Module":"Pseudoreactions"
},
"annotation":{
"bigg.reaction":"CPS_MF_e",
"metanetx.reaction":"MNXR101402",
"sbo":"SBO:0000627",
"seed.reaction":"rxn12997"
}
},
{
"id":"EX_met_L_ala__L_e",
"name":"Exchange met-L-ala-L",
"metabolites":{
"met_L_ala__L_e":-1.0
},
"lower_bound":0.0,
"upper_bound":1000.0,
"gene_reaction_rule":"",
"notes":{
"Module":"Pseudoreactions"
},
"annotation":{
"bigg.reaction":"CPS_MF_e",
"metanetx.reaction":"MNXR143031",
"sbo":"SBO:0000627"
}
},
{
"id":"EX_met__L_e",
"name":"Exchange met-L",
"metabolites":{
"met__L_e":-1.0
},
"lower_bound":-2.5,
"upper_bound":1000.0,
"gene_reaction_rule":"",
"notes":{
"Module":"Pseudoreactions"
},
"annotation":{
"bigg.reaction":"CPS_MF_e",
"metanetx.reaction":"MNXR101493",
"sbo":"SBO:0000627",
"seed.reaction":"rxn10976"
}
},
{
"id":"EX_mg2_e",
"name":"Mg exchange",
"metabolites":{
"mg2_e":-1.0
},
"lower_bound":-2.5,
"upper_bound":1000.0,
"gene_reaction_rule":"",
"notes":{
"Module":"Pseudoreactions"
},
"annotation":{
"bigg.reaction":"CPS_MF_e",
"biocyc":"META:TRANS-RXN-141",
"metanetx.reaction":"MNXR101507",
"reactome":"R-XTR-5339538",
"rhea":"29830",
"sbo":"SBO:0000627",
"seed.reaction":"rxn08923"
}
},
{
"id":"EX_mn2_e",
"name":"Exchange mn2",
"metabolites":{
"mn2_e":-1.0
},
"lower_bound":-2.5,
"upper_bound":1000.0,
"gene_reaction_rule":"",
"notes":{
"Module":"Pseudoreactions"
},
"annotation":{
"bigg.reaction":"CPS_MF_e",
"biocyc":"META:TRANS-RXN0-487",
"metanetx.reaction":"MNXR101670",
"rhea":"28702",
"sbo":"SBO:0000627",
"seed.reaction":"rxn08952"
}
},
{
"id":"EX_mobd_e",
"name":"Exchange mobd",
"metabolites":{
"mobd_e":-1.0
},
"lower_bound":-2.5,
"upper_bound":1000.0,
"gene_reaction_rule":"",
"notes":{
"Module":"Pseudoreactions"
},
"annotation":{
"bigg.reaction":"CPS_MF_e",
"metanetx.reaction":"MNXR101690",
"rhea":"34910",
"sbo":"SBO:0000627",
"seed.reaction":"rxn08956"
}
},
{
"id":"EX_na1_e",
"name":"Sodium exchange",
"metabolites":{
"na1_e":-1.0
},
"lower_bound":-2.5,
"upper_bound":1000.0,
"gene_reaction_rule":"",
"notes":{
"Module":"Pseudoreactions"
},
"annotation":{
"bigg.reaction":"CPS_MF_e",
"biocyc":"META:TRANS-RXN-189",
"metanetx.reaction":"MNXR101804",
"reactome":"R-XTR-5576895",
"rhea":"34966",
"sbo":"SBO:0000627",
"seed.reaction":"rxn10899"
}
},
{
"id":"EX_ncam_e",
"name":"Nicotinamide exchange",
"metabolites":{
"ncam_e":-1.0
},
"lower_bound":-2.5,
"upper_bound":1000.0,
"gene_reaction_rule":"",
"notes":{
"Module":"Pseudoreactions"
},
"annotation":{
"bigg.reaction":"CPS_MF_e",
"metanetx.reaction":"MNXR101918",
"sbo":"SBO:0000627",
"seed.reaction":"rxn10867"
}
},
{
"id":"EX_nh4_e",
"name":"Exchange nh4",
"metabolites":{
"nh4_e":-1.0
},
"lower_bound":0.0,
"upper_bound":0.0,
"gene_reaction_rule":"",
"notes":{
"Module":"Pseudoreactions"
},
"annotation":{
"bigg.reaction":"CPS_MF_e",
"biocyc":"META:TRANS-RXN0-544",
"metanetx.reaction":"MNXR101950",
"reactome":"R-XTR-444416",
"rhea":"28750",
"sbo":"SBO:0000627",
"seed.reaction":"rxn13364"
}
},
{
"id":"EX_ni2_e",
"name":"Exchange ni2",
"metabolites":{
"ni2_e":-1.0
},
"lower_bound":-2.5,
"upper_bound":1000.0,
"gene_reaction_rule":"",
"notes":{
"Module":"Pseudoreactions"
},
"annotation":{
"bigg.reaction":"CPS_MF_e",
"biocyc":"META:TRANS-RXN-141B",
"metanetx.reaction":"MNXR101958",
"rhea":"29834",
"sbo":"SBO:0000627"
}
},
{
"id":"EX_o2_e",
"name":"O2 exchange",
"metabolites":{
"o2_e":-1.0
},
"lower_bound":-4.8979591836734695,
"upper_bound":1000.0,
"gene_reaction_rule":"",
"notes":{
"Module":"Pseudoreactions"
},
"annotation":{
"bigg.reaction":"CPS_MF_e",
"biocyc":"META:TRANS-RXN0-474",
"metanetx.reaction":"MNXR102090",
"sbo":"SBO:0000627",
"seed.reaction":"rxn09734"
}
},
{
"id":"EX_ocdca_e",
"name":"Octadecanoate (n-C18:0) exchange",
"metabolites":{
"ocdca_e":-1.0
},
"lower_bound":-2.5,
"upper_bound":1000.0,
"gene_reaction_rule":"",
"notes":{
"Module":"Pseudoreactions"
},
"annotation":{
"bigg.reaction":"CPS_MF_e",
"metanetx.reaction":"MNXR99109",
"rhea":"39810",
"sbo":"SBO:0000627",
"seed.reaction":"rxn09669"
}
},
{
"id":"EX_orn_e",
"name":"Ornithine exchange",
"metabolites":{
"orn_e":-1.0
},
"lower_bound":0.0,
"upper_bound":1000.0,
"gene_reaction_rule":"",
"notes":{
"Module":"Pseudoreactions"
},
"annotation":{
"bigg.reaction":"CPS_MF_e",
"biocyc":"META:TRANS-RXN-230",
"metanetx.reaction":"MNXR102223",
"sbo":"SBO:0000627",
"seed.reaction":"rxn10824"
}
},
{
"id":"EX_phe__L_e",
"name":"Exchange phe-L",
"metabolites":{
"phe__L_e":-1.0
},
"lower_bound":-2.5,
"upper_bound":1000.0,
"gene_reaction_rule":"",
"notes":{
"Module":"Pseudoreactions"
},
"annotation":{
"bigg.reaction":"CPS_MF_e",
"biocyc":"META:RXN66-445",
"metanetx.reaction":"MNXR102637",
"rhea":"27953",
"sbo":"SBO:0000627",
"seed.reaction":"rxn11018"
}
},
{
"id":"EX_pi_e",
"name":"Phosphate exchange",
"metabolites":{
"pi_e":-1.0
},
"lower_bound":0.0,
"upper_bound":1000.0,
"gene_reaction_rule":"",
"notes":{
"Module":"Pseudoreactions"
},
"annotation":{
"bigg.reaction":"CPS_MF_e",
"biocyc":"META:TRANS-RXN0-470",
"metanetx.reaction":"MNXR102871",
"rhea":"32826",
"sbo":"SBO:0000627",
"seed.reaction":"rxn13178"
}
},
{
"id":"EX_ppt_e",
"name":"Phosphonate exchange",
"metabolites":{
"ppt_e":-1.0
},
"lower_bound":0.0,
"upper_bound":1000.0,
"gene_reaction_rule":"",
"notes":{
"Module":"Pseudoreactions"
},
"annotation":{
"bigg.reaction":"CPS_MF_e",
"metanetx.reaction":"MNXR103151",
"sbo":"SBO:0000627",
"seed.reaction":"rxn09185"
}
},
{
"id":"EX_pro__L_e",
"name":"Exchange pro-L",
"metabolites":{
"pro__L_e":-1.0
},
"lower_bound":-2.5,
"upper_bound":1000.0,
"gene_reaction_rule":"",
"notes":{
"Module":"Pseudoreactions"
},
"annotation":{
"bigg.reaction":"CPS_MF_e",
"metanetx.reaction":"MNXR103213",
"sbo":"SBO:0000627",
"seed.reaction":"rxn11339"
}
},
{
"id":"EX_ptrc_e",
"name":"Putrescine exchange",
"metabolites":{
"ptrc_e":-1.0
},
"lower_bound":-2.5,
"upper_bound":1000.0,
"gene_reaction_rule":"",
"notes":{
"Module":"Pseudoreactions"
},
"annotation":{
"bigg.reaction":"CPS_MF_e",
"metanetx.reaction":"MNXR103339",
"sbo":"SBO:0000627",
"seed.reaction":"rxn13393"
}
},
{
"id":"EX_rib__D_e",
"name":"Exchange rib-D",
"metabolites":{
"rib__D_e":-1.0
},
"lower_bound":-2.5,
"upper_bound":1000.0,
"gene_reaction_rule":"",
"notes":{
"Module":"Pseudoreactions"
},
"annotation":{
"bigg.reaction":"CPS_MF_e",
"metanetx.reaction":"MNXR104036",
"sbo":"SBO:0000627",
"seed.reaction":"rxn09228"
}
},
{
"id":"EX_ribflv_e",
"name":"Riboflavin exchange",
"metabolites":{
"ribflv_e":-1.0
},
"lower_bound":0.0,
"upper_bound":1000.0,
"gene_reaction_rule":"",
"notes":{
"Module":"Pseudoreactions"
},
"annotation":{
"bigg.reaction":"CPS_MF_e",
"metanetx.reaction":"MNXR104033",
"reactome":"R-XTR-3165230",
"rhea":"35018",
"sbo":"SBO:0000627",
"seed.reaction":"rxn09715"
}
},
{
"id":"EX_ser__L_e",
"name":"Exchange ser-L",
"metabolites":{
"ser__L_e":-1.0
},
"lower_bound":-2.5,
"upper_bound":1000.0,
"gene_reaction_rule":"",
"notes":{
"Module":"Pseudoreactions"
},
"annotation":{
"bigg.reaction":"CPS_MF_e",
"metanetx.reaction":"MNXR104354",
"reactome":"R-XTR-8932980",
"rhea":"35034",
"sbo":"SBO:0000627",
"seed.reaction":"rxn13110"
}
},
{
"id":"EX_spmd_e",
"name":"Spermidine exchange",
"metabolites":{
"spmd_e":-1.0
},
"lower_bound":-2.5,
"upper_bound":1000.0,
"gene_reaction_rule":"",
"notes":{
"Module":"Pseudoreactions"
},
"annotation":{
"bigg.reaction":"CPS_MF_e",
"metanetx.reaction":"MNXR104495",
"rhea":"35042",
"sbo":"SBO:0000627",
"seed.reaction":"rxn13397"
}
},
{
"id":"EX_sucr_e",
"name":"Sucrose exchange",
"metabolites":{
"sucr_e":-1.0
},
"lower_bound":-5.82,
"upper_bound":1000.0,
"gene_reaction_rule":"",
"notes":{
"Module":"Pseudoreactions"
},
"annotation":{
"bigg.reaction":"CPS_MF_e",
"metanetx.reaction":"MNXR104641",
"sbo":"SBO:0000627",
"seed.reaction":"rxn09275"
}
},
{
"id":"EX_thm_e",
"name":"Exchange thm",
"metabolites":{
"thm_e":-1.0
},
"lower_bound":0.0,
"upper_bound":1000.0,
"gene_reaction_rule":"",
"notes":{
"Module":"Pseudoreactions"
},
"annotation":{
"bigg.reaction":"CPS_MF_e",
"metanetx.reaction":"MNXR131128",
"sbo":"SBO:0000627",
"seed.reaction":"rxn11006"
}
},
{
"id":"EX_thymd_e",
"name":"Thymidine exchange",
"metabolites":{
"thymd_e":-1.0
},
"lower_bound":-2.5,
"upper_bound":1000.0,
"gene_reaction_rule":"",
"notes":{
"Module":"Pseudoreactions"
},
"annotation":{
"bigg.reaction":"CPS_MF_e",
"metanetx.reaction":"MNXR104821",
"sbo":"SBO:0000627",
"seed.reaction":"rxn10916"
}
},
{
"id":"EX_trdr_c",
"name":"EX_trdr_c",
"metabolites":{
"trdrd_c":-1.0
},
"lower_bound":0.0,
"upper_bound":1000.0,
"gene_reaction_rule":"",
"notes":{
"Module":"Pseudoreactions"
},
"annotation":{
"sbo":"SBO:0000627"
}
},
{
"id":"EX_tre_e",
"name":"Trehalose exchange",
"metabolites":{
"tre_e":-1.0
},
"lower_bound":0.0,
"upper_bound":1000.0,
"gene_reaction_rule":"",
"notes":{
"Module":"Pseudoreactions"
},
"annotation":{
"bigg.reaction":"CPS_MF_e",
"metanetx.reaction":"MNXR104933",
"rhea":"17632",
"sbo":"SBO:0000627",
"seed.reaction":"rxn09323"
}
},
{
"id":"EX_trp__L_e",
"name":"Exchange trp-L",
"metabolites":{
"trp__L_e":-1.0
},
"lower_bound":-2.5,
"upper_bound":1000.0,
"gene_reaction_rule":"",
"notes":{
"Module":"Pseudoreactions"
},
"annotation":{
"bigg.reaction":"CPS_MF_e",
"biocyc":"META:RXN66-449",
"metanetx.reaction":"MNXR104949",
"sbo":"SBO:0000627",
"seed.reaction":"rxn09327"
}
},
{
"id":"EX_tyr__L_e",
"name":"Exchange tyr-L",
"metabolites":{
"tyr__L_e":-1.0
},
"lower_bound":-2.5,
"upper_bound":1000.0,
"gene_reaction_rule":"",
"notes":{
"Module":"Pseudoreactions"
},
"annotation":{
"bigg.reaction":"CPS_MF_e",
"biocyc":"META:RXN66-446",
"metanetx.reaction":"MNXR105002",
"sbo":"SBO:0000627",
"seed.reaction":"rxn10974"
}
},
{
"id":"EX_ura_e",
"name":"Uracil exchange",
"metabolites":{
"ura_e":-1.0
},
"lower_bound":-2.5,
"upper_bound":1000.0,
"gene_reaction_rule":"",
"notes":{
"Module":"Pseudoreactions"
},
"annotation":{
"bigg.reaction":"CPS_MF_e",
"biocyc":"META:TRANS-RXN0-560",
"metanetx.reaction":"MNXR105147",
"rhea":"28622",
"sbo":"SBO:0000627",
"seed.reaction":"rxn10993"
}
},
{
"id":"EX_val__L_e",
"name":"Exchange val-L",
"metabolites":{
"val__L_e":-1.0
},
"lower_bound":-2.5,
"upper_bound":1000.0,
"gene_reaction_rule":"",
"notes":{
"Module":"Pseudoreactions"
},
"annotation":{
"bigg.reaction":"CPS_MF_e",
"biocyc":"META:TRANS-RXN0-269",
"metanetx.reaction":"MNXR105190",
"rhea":"29706",
"sbo":"SBO:0000627",
"seed.reaction":"rxn09375"
}
},
{
"id":"EX_xan_e",
"name":"Xanthine exchange",
"metabolites":{
"xan_e":-1.0
},
"lower_bound":0.0,
"upper_bound":1000.0,
"gene_reaction_rule":"",
"notes":{
"Module":"Pseudoreactions"
},
"annotation":{
"bigg.reaction":"CPS_MF_e",
"biocyc":"META:TRANS-RXN0-561",
"metanetx.reaction":"MNXR105226",
"sbo":"SBO:0000627",
"seed.reaction":"rxn09652"
}
},
{
"id":"EX_zn2_e",
"name":"Exchange zn2",
"metabolites":{
"zn2_e":-1.0
},
"lower_bound":-2.5,
"upper_bound":1000.0,
"gene_reaction_rule":"",
"notes":{
"Module":"Pseudoreactions"
},
"annotation":{
"bigg.reaction":"CPS_MF_e",
"biocyc":"META:RXN0-12",
"metanetx.reaction":"MNXR105280",
"reactome":"R-XTR-442422",
"rhea":"29354",
"sbo":"SBO:0000627",
"seed.reaction":"rxn09391"
}
},
{
"id":"FBA",
"name":"fructose-bisphosphate aldolase",
"metabolites":{
"dhap_c":1.0,
"fdp_c":-1.0,
"g3p_c":1.0
},
"lower_bound":-1000.0,
"upper_bound":1000.0,
"gene_reaction_rule":"Mfl644",
"notes":{
"Module":"Energy"
},
"annotation":{
"bigg.reaction":"CPS_MF_e",
"kegg.reaction":"R01068",
"metanetx.reaction":"MNXR99459",
"rhea":"14732",
"sbo":"SBO:0000176",
"seed.reaction":"rxn00786"
}
},
{
"id":"FMETTRS",
"name":"Methionyl-tRNA formyltransferase",
"metabolites":{
"10fthf_c":-1.0,
"fmettrna_c":1.0,
"h_c":1.0,
"mettrna_c":-1.0,
"thf_c":1.0
},
"lower_bound":0.0,
"upper_bound":1000.0,
"gene_reaction_rule":"Mfl409",
"notes":{
"Module":"Amino acid"
},
"annotation":{
"bigg.reaction":"CPS_MF_e",
"kegg.reaction":"R03940",
"metanetx.reaction":"MNXR99604",
"sbo":"SBO:0000176"
}
},
{
"id":"FMNAT",
"name":"FMN adenylyltransferase",
"metabolites":{
"atp_c":-1.0,
"fad_c":1.0,
"fmn_c":-1.0,
"h_c":-1.0,
"ppi_c":1.0
},
"lower_bound":0.0,
"upper_bound":1000.0,
"gene_reaction_rule":"Mfl283 and Mfl334",
"notes":{
"Module":"Vitamins and Cofactors"
},
"annotation":{
"bigg.reaction":"CPS_MF_e",
"biocyc":"META:FADSYN-RXN",
"kegg.reaction":"R00161",
"metanetx.reaction":"MNXR95501",
"reactome":"R-XTR-196929",
"rhea":"17240",
"sbo":"SBO:0000176",
"seed.reaction":"rxn00122"
}
},
{
"id":"FOLt",
"name":"folate transport via proton simport",
"metabolites":{
"fol_c":1.0,
"fol_e":-1.0,
"h_c":1.0,
"h_e":-1.0
},
"lower_bound":-1000.0,
"upper_bound":1000.0,
"gene_reaction_rule":"Mfl061 and Mfl086",
"notes":{
"Module":"Vitamins and Cofactors"
},
"annotation":{
"bigg.reaction":"CPS_MF_e",
"metanetx.reaction":"MNXR99612",
"sbo":[
"SBO:0000185",
"SBO:0000588",
"SBO:0000587",
"SBO:0000655",
"SBO:0000654",
"SBO:0000660",
"SBO:0000659",
"SBO:0000657",
"SBO:0000658"
],
"seed.reaction":"rxn05255"
}
},
{
"id":"FOMETRi",
"name":"Aminomethyltransferase",
"metabolites":{
"5fthf_c":-1.0,
"h2o_c":1.0,
"h_c":-1.0,
"methf_c":1.0
},
"lower_bound":-1000.0,
"upper_bound":1000.0,
"gene_reaction_rule":"",
"notes":{
"Module":"Vitamins and Cofactors"
},
"annotation":{
"bigg.reaction":"CPS_MF_e",
"kegg.reaction":"R02300",
"metanetx.reaction":"MNXR99614",
"rhea":"34770",
"sbo":"SBO:0000176",
"seed.reaction":"rxn01652"
}
},
{
"id":"FRUpts2",
"name":"Fructose transport via PEP:Pyr PTS (f6p generating)",
"metabolites":{
"f6p_c":1.0,
"fru_e":-1.0,
"pep_c":-1.0,
"pyr_c":1.0
},
"lower_bound":0.0,
"upper_bound":1000.0,
"gene_reaction_rule":"Mfl181",
"notes":{
"Module":"Energy"
},
"annotation":{
"bigg.reaction":"CPS_MF_e",
"metanetx.reaction":"MNXR99662",
"sbo":[
"SBO:0000185",
"SBO:0000588",
"SBO:0000587",
"SBO:0000655",
"SBO:0000654",
"SBO:0000660",
"SBO:0000659",
"SBO:0000657",
"SBO:0000658"
]
}
},
{
"id":"FTHFCL",
"name":"5-formethyltetrahydrofolate cyclo-ligase",
"metabolites":{
"5fthf_c":-1.0,
"adp_c":1.0,
"atp_c":-1.0,
"methf_c":1.0,
"pi_c":1.0
},
"lower_bound":0.0,
"upper_bound":1000.0,
"gene_reaction_rule":"Mfl250",
"notes":{
"Module":"Vitamins and Cofactors"
},
"annotation":{
"bigg.reaction":"CPS_MF_e",
"kegg.reaction":"R02301",
"metanetx.reaction":"MNXR99668",
"rhea":"10491",
"sbo":"SBO:0000176",
"seed.reaction":"rxn01653"
}
},
{
"id":"G3PD1",
"name":"NAD-dependent glycerol-3-phosphate dehydrogenase",
"metabolites":{
"dhap_c":1.0,
"glyc3p_c":-1.0,
"h_c":1.0,
"nad_c":-1.0,
"nadh_c":1.0
},
"lower_bound":-1000.0,
"upper_bound":1000.0,
"gene_reaction_rule":"Mfl200",
"notes":{
"Module":"Lipid"
},
"annotation":{
"bigg.reaction":"CPS_MF_e",
"biocyc":"META:1.1.1.8-RXN",
"kegg.reaction":"R00842",
"metanetx.reaction":"MNXR99876",
"reactome":"R-XTR-75889",
"rhea":"11095",
"sbo":"SBO:0000176",
"seed.reaction":"rxn00611"
}
},
{
"id":"G6PDA",
"name":"Glucosamine-6-phosphate deaminase",
"metabolites":{
"f6p_c":1.0,
"gam6p_c":-1.0,
"h2o_c":-1.0,
"nh4_c":1.0
},
"lower_bound":0.0,
"upper_bound":1000.0,
"gene_reaction_rule":"Mfl031",
"notes":{
"Module":"Energy"
},
"annotation":{
"bigg.reaction":"CPS_MF_e",
"kegg.reaction":"R00765",
"metanetx.reaction":"MNXR99905",
"sbo":"SBO:0000176",
"seed.reaction":"rxn00552"
}
},
{
"id":"GALUi",
"name":"UTP-glucose-1-phosphate uridylyltransferase (irreversible)",
"metabolites":{
"g1p_c":-1.0,
"h_c":-1.0,
"ppi_c":1.0,
"udpg_c":1.0,
"utp_c":-1.0
},
"lower_bound":0.0,
"upper_bound":1000.0,
"gene_reaction_rule":"Mfl245",
"notes":{
"Module":"Glycan",
"Note":"The gene reaction rule is uncertain further validation may be required, namely using the 3D structure"
},
"annotation":{
"bigg.reaction":"CPS_MF_e",
"biocyc":"META:GLUC1PURIDYLTRANS-RXN",
"kegg.reaction":"R00289",
"metanetx.reaction":"MNXR143121",
"reactome":"R-XTR-70286",
"rhea":"19892",
"sbo":"SBO:0000176",
"seed.reaction":"rxn00213"
}
},
{
"id":"GAPD",
"name":"glyceraldehyde-3-phosphate dehydrogenase",
"metabolites":{
"13dpg_c":1.0,
"g3p_c":-1.0,
"h_c":1.0,
"nad_c":-1.0,
"nadh_c":1.0,
"pi_c":-1.0
},
"lower_bound":-1000.0,
"upper_bound":1000.0,
"gene_reaction_rule":"Mfl578",
"notes":{
"Module":"Energy"
},
"annotation":{
"bigg.reaction":"CPS_MF_e",
"biocyc":"META:GAPOXNPHOSPHN-RXN",
"kegg.reaction":"R01061",
"metanetx.reaction":"MNXR100040",
"reactome":"R-XTR-70482",
"rhea":"10303",
"sbo":"SBO:0000176",
"seed.reaction":"rxn00781"
}
},
{
"id":"GAPDy",
"name":"glyceraldehyde-3-phosphate dehydrogenase (NADP)",
"metabolites":{
"3pg_c":1.0,
"g3p_c":-1.0,
"h2o_c":-1.0,
"h_c":2.0,
"nadp_c":-1.0,
"nadph_c":1.0
},
"lower_bound":-1000.0,
"upper_bound":1000.0,
"gene_reaction_rule":"Mfl259",
"notes":{
"Module":"Energy"
},
"annotation":{
"bigg.reaction":"CPS_MF_e",
"sbo":"SBO:0000176"
}
},
{
"id":"GHMT2r",
"name":"glycine hydroxymethyltransferase, reversible",
"metabolites":{
"gly_c":1.0,
"h2o_c":1.0,
"mlthf_c":1.0,
"ser__L_c":-1.0,
"thf_c":-1.0
},
"lower_bound":-1000.0,
"upper_bound":1000.0,
"gene_reaction_rule":"Mfl106",
"notes":{
"Module":"Amino acid"
},
"annotation":{
"bigg.reaction":"CPS_MF_e",
"kegg.reaction":"R00945",
"metanetx.reaction":"MNXR100142",
"rhea":"15484",
"sbo":"SBO:0000176"
}
},
{
"id":"GK1",
"name":"guanylate kinase (GMP:ATP)",
"metabolites":{
"adp_c":1.0,
"atp_c":-1.0,
"gdp_c":1.0,
"gmp_c":-1.0
},
"lower_bound":-1000.0,
"upper_bound":1000.0,
"gene_reaction_rule":"Mfl195",
"notes":{
"Module":"Nucleotides"
},
"annotation":{
"bigg.reaction":"CPS_MF_e",
"biocyc":"META:GUANYL-KIN-RXN",
"kegg.reaction":"R00332",
"metanetx.reaction":"MNXR100144",
"rhea":"20783",
"sbo":"SBO:0000176",
"seed.reaction":"rxn00239"
}
},
{
"id":"GK2",
"name":"guanylate kinase (GMP:dATP)",
"metabolites":{
"dadp_c":1.0,
"datp_c":-1.0,
"gdp_c":1.0,
"gmp_c":-1.0
},
"lower_bound":-1000.0,
"upper_bound":1000.0,
"gene_reaction_rule":"Mfl195",
"notes":{
"Module":"Nucleotides"
},
"annotation":{
"bigg.reaction":"CPS_MF_e",
"metanetx.reaction":"MNXR100145",
"sbo":"SBO:0000176",
"seed.reaction":"rxn09562"
}
},
{
"id":"GLCpts",
"name":"D-glucose transport via PEP:Pyr PTS",
"metabolites":{
"g6p_c":1.0,
"glc__D_e":-1.0,
"pep_c":-1.0,
"pyr_c":1.0
},
"lower_bound":0.0,
"upper_bound":1000.0,
"gene_reaction_rule":"(Mfl187 and Mfl565 and Mfl519) or (Mfl214 and Mfl565 and Mfl519)",
"notes":{
"Module":"Energy"
},
"annotation":{
"bigg.reaction":"CPS_MF_e",
"metanetx.reaction":"MNXR100237",
"sbo":[
"SBO:0000185",
"SBO:0000588",
"SBO:0000587",
"SBO:0000655",
"SBO:0000654",
"SBO:0000660",
"SBO:0000659",
"SBO:0000657",
"SBO:0000658"
],
"seed.reaction":"rxn08612"
}
},
{
"id":"GLNTRAT",
"name":"glutamyl-tRNA(Gln) amidotransferase",
"metabolites":{
"adp_c":1.0,
"atp_c":-1.0,
"gln__L_c":-1.0,
"glntrna_c":1.0,
"glu__L_c":1.0,
"glutrna(gln)_c":-1.0,
"h2o_c":-1.0,
"h_c":1.0,
"pi_c":1.0
},
"lower_bound":0.0,
"upper_bound":1000.0,
"gene_reaction_rule":"Mfl161 and Mfl162 and Mfl163",
"notes":{
"Module":"Amino acid"
},
"annotation":{
"bigg.reaction":"CPS_MF_e",
"kegg.reaction":"R03905",
"metanetx.reaction":"MNXR100256",
"sbo":"SBO:0000176",
"seed.reaction":"rxn10534"
}
},
{
"id":"GLUTRS",
"name":"Glutamyl-tRNA synthetase",
"metabolites":{
"amp_c":1.0,
"atp_c":-1.0,
"glu__L_c":-1.0,
"glutrna_c":1.0,
"ppi_c":1.0,
"trnaglu_c":-1.0
},
"lower_bound":0.0,
"upper_bound":1000.0,
"gene_reaction_rule":"Mfl651",
"notes":{
"Module":"Amino acid"
},
"annotation":{
"bigg.reaction":"CPS_MF_e",
"kegg.reaction":"R05578",
"metanetx.reaction":"MNXR100295",
"reactome":"R-HSA-380216",
"sbo":"SBO:0000176",
"seed.reaction":"rxn06937"
}
},
{
"id":"GLUt4",
"name":"Na+/glutamate symport",
"metabolites":{
"glu__L_c":1.0,
"glu__L_e":-1.0,
"na1_c":1.0,
"na1_e":-1.0
},
"lower_bound":0.0,
"upper_bound":1000.0,
"gene_reaction_rule":"Mfl652",
"notes":{
"Module":"Amino acid"
},
"annotation":{
"bigg.reaction":"CPS_MF_e",
"metanetx.reaction":"MNXR100285",
"rhea":"29034",
"sbo":[
"SBO:0000185",
"SBO:0000588",
"SBO:0000587",
"SBO:0000655",
"SBO:0000654",
"SBO:0000660",
"SBO:0000659",
"SBO:0000657",
"SBO:0000658"
],
"seed.reaction":"rxn08632"
}
},
{
"id":"GLYC3Pabc",
"name":"sn-Glycerol 3-phosphate transport via ABC system",
"metabolites":{
"adp_c":1.0,
"atp_c":-1.0,
"glyc3p_c":1.0,
"glyc3p_e":-1.0,
"h2o_c":-1.0,
"h_c":1.0,
"pi_c":1.0
},
"lower_bound":0.0,
"upper_bound":1000.0,
"gene_reaction_rule":"Mfl026 and Mfl023 and Mfl024 and Mfl025",
"notes":{
"Module":"Lipid"
},
"annotation":{
"bigg.reaction":"CPS_MF_e",
"biocyc":"META:ABC-34-RXN",
"metanetx.reaction":"MNXR100320",
"rhea":"21671#1",
"sbo":[
"SBO:0000185",
"SBO:0000588",
"SBO:0000587",
"SBO:0000655",
"SBO:0000654",
"SBO:0000660",
"SBO:0000659",
"SBO:0000657",
"SBO:0000658"
],
"seed.reaction":"rxn08641"
}
},
{
"id":"GLYTRS",
"name":"Glycyl-tRNA synthetase",
"metabolites":{
"amp_c":1.0,
"atp_c":-1.0,
"gly_c":-1.0,
"glytrna_c":1.0,
"ppi_c":1.0,
"trnagly_c":-1.0
},
"lower_bound":0.0,
"upper_bound":1000.0,
"gene_reaction_rule":"Mfl268",
"notes":{
"Module":"Amino acid"
},
"annotation":{
"bigg.reaction":"CPS_MF_e",
"kegg.reaction":"R03654",
"metanetx.reaction":"MNXR100365",
"reactome":"R-HSA-380240",
"sbo":"SBO:0000176",
"seed.reaction":"rxn06438"
}
},
{
"id":"GMPS2",
"name":"GMP synthase",
"metabolites":{
"amp_c":1.0,
"atp_c":-1.0,
"gln__L_c":-1.0,
"glu__L_c":1.0,
"gmp_c":1.0,
"h2o_c":-1.0,
"h_c":2.0,
"ppi_c":1.0,
"xmp_c":-1.0
},
"lower_bound":0.0,
"upper_bound":1000.0,
"gene_reaction_rule":"Mfl342",
"notes":{
"Module":"Nucleotides"
},
"annotation":{
"bigg.reaction":"CPS_MF_e",
"biocyc":"META:GMP-SYN-GLUT-RXN",
"kegg.reaction":"R01231",
"metanetx.reaction":"MNXR100384",
"rhea":"11683",
"sbo":"SBO:0000176",
"seed.reaction":"rxn00917"
}
},
{
"id":"GP4GH1",
"name":"Gp4G hydrolase, assymetrically",
"metabolites":{
"gmp_c":1.0,
"gp4g_c":-1.0,
"gtp_c":1.0,
"h2o_c":-1.0,
"h_c":2.0
},
"lower_bound":0.0,
"upper_bound":0.0,
"gene_reaction_rule":"Mfl278",
"notes":{
"Module":"Nucleotides"
},
"annotation":{
"bigg.reaction":"CPS_MF_e",
"sbo":"SBO:0000176"
}
},
{
"id":"GUAD",
"name":"guanine deaminase",
"metabolites":{
"gua_c":-1.0,
"h2o_c":-1.0,
"h_c":-1.0,
"nh4_c":1.0,
"xan_c":1.0
},
"lower_bound":0.0,
"upper_bound":1000.0,
"gene_reaction_rule":"Mfl215",
"notes":{
"Module":"Nucleotides"
},
"annotation":{
"bigg.reaction":"CPS_MF_e",
"biocyc":"META:GUANINE-DEAMINASE-RXN",
"kegg.reaction":"R01676",
"metanetx.reaction":"MNXR100464",
"reactome":"R-XTR-74255",
"rhea":"14668",
"sbo":"SBO:0000176",
"seed.reaction":"rxn01225"
}
},
{
"id":"GUAPRT",
"name":"Guanine phosphoribosyltransferase",
"metabolites":{
"gmp_c":1.0,
"gua_c":-1.0,
"ppi_c":1.0,
"prpp_c":-1.0
},
"lower_bound":0.0,
"upper_bound":1000.0,
"gene_reaction_rule":"Mfl463",
"notes":{
"Module":"Nucleotides"
},
"annotation":{
"bigg.reaction":"CPS_MF_e",
"biocyc":"META:GUANPRIBOSYLTRAN-RXN",
"kegg.reaction":"R01229",
"metanetx.reaction":"MNXR100409",
"rhea":"25427",
"sbo":"SBO:0000176",
"seed.reaction":"rxn00915"
}
},
{
"id":"GUAt2",
"name":"Guanine transport via proton symport",
"metabolites":{
"gua_c":-1.0,
"gua_e":1.0,
"h_c":1.0,
"h_e":-1.0
},
"lower_bound":-1000.0,
"upper_bound":1000.0,
"gene_reaction_rule":"Mfl653 or Mfl413 or Mfl658",
"notes":{
"Module":"Nucleotides"
},
"annotation":{
"sbo":[
"SBO:0000185",
"SBO:0000588",
"SBO:0000587",
"SBO:0000655",
"SBO:0000654",
"SBO:0000660",
"SBO:0000659",
"SBO:0000657",
"SBO:0000658"
]
}
},
{
"id":"H2Ot",
"name":"H2O transport via diffusion",
"metabolites":{
"h2o_c":1.0,
"h2o_e":-1.0
},
"lower_bound":-1000.0,
"upper_bound":1000.0,
"gene_reaction_rule":"",
"notes":{
"Module":"Pseudoreactions"
},
"annotation":{
"bigg.reaction":"CPS_MF_e",
"biocyc":"META:TRANS-RXN0-547",
"metanetx.reaction":"MNXR98641",
"reactome":"R-XTR-507870",
"rhea":"29670",
"sbo":[
"SBO:0000185",
"SBO:0000588",
"SBO:0000587",
"SBO:0000655",
"SBO:0000654",
"SBO:0000660",
"SBO:0000659",
"SBO:0000657",
"SBO:0000658"
],
"seed.reaction":"rxn09874"
}
},
{
"id":"HEX1",
"name":"hexokinase (D-glucose:ATP)",
"metabolites":{
"adp_c":1.0,
"atp_c":-1.0,
"g6p_c":1.0,
"glc__D_c":-1.0,
"h_c":1.0
},
"lower_bound":0.0,
"upper_bound":1000.0,
"gene_reaction_rule":"Mfl497",
"notes":{
"Module":"Energy"
},
"annotation":{
"bigg.reaction":"CPS_MF_e",
"biocyc":"META:GLUCOKIN-RXN",
"kegg.reaction":"R00299",
"metanetx.reaction":"MNXR100612",
"rhea":"17828",
"sbo":"SBO:0000176",
"seed.reaction":"rxn00216"
}
},
{
"id":"HEX7",
"name":"hexokinase (D-fructose:ATP)",
"metabolites":{
"adp_c":1.0,
"atp_c":-1.0,
"f6p_c":1.0,
"fru_c":-1.0,
"h_c":1.0
},
"lower_bound":0.0,
"upper_bound":1000.0,
"gene_reaction_rule":"Mfl514",
"notes":{
"Module":"Energy"
},
"annotation":{
"bigg.reaction":"CPS_MF_e",
"kegg.reaction":"R00867",
"metanetx.reaction":"MNXR100614",
"sbo":"SBO:0000176"
}
},
{
"id":"HISTRS",
"name":"Histidyl-tRNA synthetase",
"metabolites":{
"amp_c":1.0,
"atp_c":-1.0,
"his__L_c":-1.0,
"histrna_c":1.0,
"ppi_c":1.0,
"trnahis_c":-1.0
},
"lower_bound":0.0,
"upper_bound":1000.0,
"gene_reaction_rule":"Mfl366",
"notes":{
"Module":"Amino acid"
},
"annotation":{
"bigg.reaction":"CPS_MF_e",
"kegg.reaction":"R03655",
"metanetx.reaction":"MNXR100643",
"reactome":"R-HSA-380234",
"sbo":"SBO:0000176",
"seed.reaction":"rxn06439"
}
},
{
"id":"HISt2",
"name":"L-histidine transport in via proton symport",
"metabolites":{
"h_c":1.0,
"h_e":-1.0,
"his__L_c":1.0,
"his__L_e":-1.0
},
"lower_bound":0.0,
"upper_bound":1000.0,
"gene_reaction_rule":"Mfl605 or (Mfl183 and Mfl184)",
"notes":{
"Module":"Amino acid"
},
"annotation":{
"sbo":[
"SBO:0000185",
"SBO:0000588",
"SBO:0000587",
"SBO:0000655",
"SBO:0000654",
"SBO:0000660",
"SBO:0000659",
"SBO:0000657",
"SBO:0000658"
]
}
},
{
"id":"HXPRT",
"name":"hypoxanthine phosphoribosyltransferase (Hypoxanthine)",
"metabolites":{
"hxan_c":-1.0,
"imp_c":1.0,
"ppi_c":1.0,
"prpp_c":-1.0
},
"lower_bound":0.0,
"upper_bound":1000.0,
"gene_reaction_rule":"Mfl463",
"notes":{
"Module":"Nucleotides"
},
"annotation":{
"bigg.reaction":"CPS_MF_e",
"biocyc":"META:HYPOXANPRIBOSYLTRAN-RXN",
"kegg.reaction":"R01132",
"metanetx.reaction":"MNXR100752",
"rhea":"17976",
"sbo":"SBO:0000176",
"seed.reaction":"rxn00836"
}
},
{
"id":"ILETRS",
"name":"Isoleucyl-tRNA synthetase",
"metabolites":{
"amp_c":1.0,
"atp_c":-1.0,
"ile__L_c":-1.0,
"iletrna_c":1.0,
"ppi_c":1.0,
"trnaile_c":-1.0
},
"lower_bound":0.0,
"upper_bound":1000.0,
"gene_reaction_rule":"Mfl389",
"notes":{
"Module":"Amino acid"
},
"annotation":{
"bigg.reaction":"CPS_MF_e",
"kegg.reaction":"R03656",
"metanetx.reaction":"MNXR100820",
"reactome":"R-HSA-380176",
"sbo":"SBO:0000176",
"seed.reaction":"rxn06440"
}
},
{
"id":"ILEt2",
"name":"L-isoleucine transport in via proton symport",
"metabolites":{
"h_c":1.0,
"h_e":-1.0,
"ile__L_c":1.0,
"ile__L_e":-1.0
},
"lower_bound":0.0,
"upper_bound":1000.0,
"gene_reaction_rule":"Mfl605 or (Mfl183 and Mfl184)",
"notes":{
"Module":"Amino acid"
},
"annotation":{
"sbo":[
"SBO:0000185",
"SBO:0000588",
"SBO:0000587",
"SBO:0000655",
"SBO:0000654",
"SBO:0000660",
"SBO:0000659",
"SBO:0000657",
"SBO:0000658"
]
}
},
{
"id":"IMPD",
"name":"IMP dehydrogenase",
"metabolites":{
"h2o_c":-1.0,
"h_c":1.0,
"imp_c":-1.0,
"nad_c":-1.0,
"nadh_c":1.0,
"xmp_c":1.0
},
"lower_bound":0.0,
"upper_bound":1000.0,
"gene_reaction_rule":"Mfl343",
"notes":{
"Module":"Nucleotides"
},
"annotation":{
"bigg.reaction":"CPS_MF_e",
"biocyc":"META:IMP-DEHYDROG-RXN",
"kegg.reaction":"R01130",
"metanetx.reaction":"MNXR100830",
"reactome":"R-XTR-73794",
"rhea":"11711",
"sbo":"SBO:0000176",
"seed.reaction":"rxn00834"
}
},
{
"id":"INOSTt",
"name":"Myo-inositol transport",
"metabolites":{
"h_c":1.0,
"h_e":-1.0,
"inost_c":1.0,
"inost_e":-1.0
},
"lower_bound":-1000.0,
"upper_bound":1000.0,
"gene_reaction_rule":"",
"notes":{
"Module":"Lipid"
},
"annotation":{
"sbo":[
"SBO:0000185",
"SBO:0000588",
"SBO:0000587",
"SBO:0000655",
"SBO:0000654",
"SBO:0000660",
"SBO:0000659",
"SBO:0000657",
"SBO:0000658"
]
}
},
{
"id":"Kt2r",
"name":"potassium reversible transport  via proton symport",
"metabolites":{
"h_c":1.0,
"h_e":-1.0,
"k_c":1.0,
"k_e":-1.0
},
"lower_bound":-1000.0,
"upper_bound":1000.0,
"gene_reaction_rule":"Mfl165 and Mfl164",
"notes":{
"Module":"Vitamins and Cofactors"
},
"annotation":{
"bigg.reaction":"CPS_MF_e",
"biocyc":"META:TRANS-RXN-3",
"metanetx.reaction":"MNXR100951",
"rhea":"28493",
"sbo":[
"SBO:0000185",
"SBO:0000588",
"SBO:0000587",
"SBO:0000655",
"SBO:0000654",
"SBO:0000660",
"SBO:0000659",
"SBO:0000657",
"SBO:0000658"
],
"seed.reaction":"rxn08769"
}
},
{
"id":"LDH_L",
"name":"L-lactate dehydrogenase",
"metabolites":{
"h_c":1.0,
"lac__L_c":-1.0,
"nad_c":-1.0,
"nadh_c":1.0,
"pyr_c":1.0
},
"lower_bound":-1000.0,
"upper_bound":1000.0,
"gene_reaction_rule":"Mfl596",
"notes":{
"Module":"Energy"
},
"annotation":{
"bigg.reaction":"CPS_MF_e",
"biocyc":"META:L-LACTATE-DEHYDROGENASE-RXN",
"kegg.reaction":"R00703",
"metanetx.reaction":"MNXR101040",
"reactome":"R-XTR-71849",
"rhea":"23447",
"sbo":"SBO:0000176",
"seed.reaction":"rxn00499"
}
},
{
"id":"LEUTRS",
"name":"Leucyl-tRNA synthetase",
"metabolites":{
"amp_c":1.0,
"atp_c":-1.0,
"leu__L_c":-1.0,
"leutrna_c":1.0,
"ppi_c":1.0,
"trnaleu_c":-1.0
},
"lower_bound":0.0,
"upper_bound":1000.0,
"gene_reaction_rule":"Mfl490",
"notes":{
"Module":"Amino acid"
},
"annotation":{
"bigg.reaction":"CPS_MF_e",
"kegg.reaction":"R03657",
"metanetx.reaction":"MNXR101053",
"reactome":"R-HSA-380200",
"sbo":"SBO:0000176",
"seed.reaction":"rxn06441"
}
},
{
"id":"LIPAMPL",
"name":"Lipoyl-adenylate protein ligase",
"metabolites":{
"amp_c":1.0,
"lipoamp_c":-1.0,
"lipopb_c":1.0
},
"lower_bound":0.0,
"upper_bound":1000.0,
"gene_reaction_rule":"Mfl038",
"notes":{
"Module":"Vitamins and Cofactors"
},
"annotation":{
"bigg.reaction":"CPS_MF_e",
"metanetx.reaction":"MNXR101080",
"sbo":"SBO:0000176"
}
},
{
"id":"LIPATPT",
"name":"Lipoate-ATP adenylate transferase",
"metabolites":{
"atp_c":-1.0,
"lipoamp_c":1.0,
"lipoate_c":-1.0,
"ppi_c":1.0
},
"lower_bound":0.0,
"upper_bound":1000.0,
"gene_reaction_rule":"Mfl038",
"notes":{
"Module":"Vitamins and Cofactors"
},
"annotation":{
"bigg.reaction":"CPS_MF_e",
"biocyc":"META:RXN-8654",
"kegg.reaction":"R07770",
"metanetx.reaction":"MNXR101081",
"rhea":"12916",
"sbo":"SBO:0000176",
"seed.reaction":"rxn07584"
}
},
{
"id":"LPLPS_mf",
"name":"Lysophospholipase (Mesoplama florum)",
"metabolites":{
"h2o_c":-1.0,
"h_c":1.0,
"lpail345p_c":1.0,
"ocdca_c":1.0,
"pail345p_c":-1.0
},
"lower_bound":0.0,
"upper_bound":1000.0,
"gene_reaction_rule":"Mfl099 or Mfl315 or Mfl325 or Mfl474",
"notes":{
"Module":"Lipid"
},
"annotation":{
"sbo":"SBO:0000176"
}
},
{
"id":"LYSTRS",
"name":"Lysyl-tRNA synthetase",
"metabolites":{
"amp_c":1.0,
"atp_c":-1.0,
"lys__L_c":-1.0,
"lystrna_c":1.0,
"ppi_c":1.0,
"trnalys_c":-1.0
},
"lower_bound":0.0,
"upper_bound":1000.0,
"gene_reaction_rule":"Mfl673 or Mfl030",
"notes":{
"Module":"Amino acid"
},
"annotation":{
"bigg.reaction":"CPS_MF_e",
"kegg.reaction":"R03658",
"metanetx.reaction":"MNXR101264",
"reactome":"R-HSA-380233",
"sbo":"SBO:0000176",
"seed.reaction":"rxn08857"
}
},
{
"id":"LYSt3",
"name":"L-lysine transport out via proton antiport",
"metabolites":{
"h_c":1.0,
"h_e":-1.0,
"lys__L_c":-1.0,
"lys__L_e":1.0
},
"lower_bound":-1000.0,
"upper_bound":1000.0,
"gene_reaction_rule":"",
"notes":{
"Module":"Amino acid"
},
"annotation":{
"sbo":[
"SBO:0000185",
"SBO:0000588",
"SBO:0000587",
"SBO:0000655",
"SBO:0000654",
"SBO:0000660",
"SBO:0000659",
"SBO:0000657",
"SBO:0000658"
]
}
},
{
"id":"L_LACt",
"name":"L-lactate export via diffusion",
"metabolites":{
"lac__L_c":-1.0,
"lac__L_e":1.0
},
"lower_bound":-1000.0,
"upper_bound":1000.0,
"gene_reaction_rule":"",
"notes":{
"Module":"Energy"
},
"annotation":{
"sbo":[
"SBO:0000185",
"SBO:0000588",
"SBO:0000587",
"SBO:0000655",
"SBO:0000654",
"SBO:0000660",
"SBO:0000659",
"SBO:0000657",
"SBO:0000658"
]
}
},
{
"id":"MALt",
"name":"Malate exchange, diffusion",
"metabolites":{
"mal__L_c":1.0,
"mal__L_e":-1.0
},
"lower_bound":-1000.0,
"upper_bound":1000.0,
"gene_reaction_rule":"Mfl378",
"notes":{
"Module":"Energy"
},
"annotation":{
"bigg.reaction":"CPS_MF_e",
"biocyc":"META:TRANS-RXN-225",
"metanetx.reaction":"MNXR101367",
"sbo":[
"SBO:0000185",
"SBO:0000588",
"SBO:0000587",
"SBO:0000655",
"SBO:0000654",
"SBO:0000660",
"SBO:0000659",
"SBO:0000657",
"SBO:0000658"
],
"seed.reaction":"rxn10967"
}
},
{
"id":"MAN1PT2",
"name":"Mannose-1-phosphate guanylyltransferase (GDP)",
"metabolites":{
"gdpmann_c":1.0,
"gtp_c":-1.0,
"h_c":-1.0,
"man1p_c":-1.0,
"ppi_c":1.0
},
"lower_bound":0.0,
"upper_bound":1000.0,
"gene_reaction_rule":"Mfl278",
"notes":{
"Module":"Glycan",
"Note":"The gene reaction rule is highly uncertain, using Mfl245 may prove to be a better choice"
},
"annotation":{
"bigg.reaction":"CPS_MF_e",
"biocyc":"META:MANNPGUANYLTRANGDP-RXN",
"kegg.reaction":"R00883",
"metanetx.reaction":"MNXR101376",
"rhea":"12908",
"sbo":"SBO:0000176",
"seed.reaction":"rxn00640"
}
},
{
"id":"MANpts",
"name":"D-mannose transport via PEP:Pyr PTS",
"metabolites":{
"man6p_c":1.0,
"man_e":-1.0,
"pep_c":-1.0,
"pyr_c":1.0
},
"lower_bound":0.0,
"upper_bound":1000.0,
"gene_reaction_rule":"(Mfl187 and Mfl565 and Mfl519) or (Mfl214 and Mfl565 and Mfl519)",
"notes":{
"Module":"Glycan"
},
"annotation":{
"bigg.reaction":"CPS_MF_e",
"metanetx.reaction":"MNXR101401",
"sbo":[
"SBO:0000185",
"SBO:0000588",
"SBO:0000587",
"SBO:0000655",
"SBO:0000654",
"SBO:0000660",
"SBO:0000659",
"SBO:0000657",
"SBO:0000658"
],
"seed.reaction":"rxn08885"
}
},
{
"id":"METAT",
"name":"methionine adenosyltransferase",
"metabolites":{
"amet_c":1.0,
"atp_c":-1.0,
"h2o_c":-1.0,
"met__L_c":-1.0,
"pi_c":1.0,
"ppi_c":1.0
},
"lower_bound":0.0,
"upper_bound":1000.0,
"gene_reaction_rule":"Mfl240",
"notes":{
"Module":"Vitamins and Cofactors"
},
"annotation":{
"bigg.reaction":"CPS_MF_e",
"biocyc":"META:S-ADENMETSYN-RXN",
"kegg.reaction":"R00177",
"metanetx.reaction":"MNXR101407",
"reactome":"R-XTR-5603114",
"rhea":"21083",
"sbo":"SBO:0000176",
"seed.reaction":"rxn00126"
}
},
{
"id":"METSR_R1",
"name":"L methionine S oxide reductase trdrd ",
"metabolites":{
"h2o_c":1.0,
"met__L_c":1.0,
"metox_c":-1.0,
"trdox_c":1.0,
"trdrd_c":-1.0
},
"lower_bound":0.0,
"upper_bound":1000.0,
"gene_reaction_rule":"Mfl050",
"notes":{
"Module":"Energy"
},
"annotation":{
"bigg.reaction":"CPS_MF_e",
"metanetx.reaction":"MNXR101485",
"sbo":"SBO:0000176",
"seed.reaction":"rxn09940"
}
},
{
"id":"METSR_R2",
"name":"L methionine S oxide reductase H2O2  ",
"metabolites":{
"h2o2_c":-1.0,
"h2o_c":1.0,
"met__L_c":-1.0,
"metox_c":1.0
},
"lower_bound":0.0,
"upper_bound":1000.0,
"gene_reaction_rule":"Mfl050",
"notes":{
"Module":"Energy"
},
"annotation":{
"bigg.reaction":"CPS_MF_e",
"metanetx.reaction":"MNXR101486",
"sbo":"SBO:0000176",
"seed.reaction":"rxn09941"
}
},
{
"id":"METTRS",
"name":"Methionyl-tRNA synthetase",
"metabolites":{
"amp_c":1.0,
"atp_c":-1.0,
"met__L_c":-1.0,
"mettrna_c":1.0,
"ppi_c":1.0,
"trnamet_c":-1.0
},
"lower_bound":0.0,
"upper_bound":1000.0,
"gene_reaction_rule":"Mfl036",
"notes":{
"Module":"Amino acid"
},
"annotation":{
"bigg.reaction":"CPS_MF_e",
"kegg.reaction":"R03659",
"metanetx.reaction":"MNXR101488",
"sbo":"SBO:0000176",
"seed.reaction":"rxn06443"
}
},
{
"id":"METabc",
"name":"L-methionine transport via ABC system",
"metabolites":{
"adp_c":1.0,
"atp_c":-1.0,
"h2o_c":-1.0,
"h_c":1.0,
"met__L_c":1.0,
"met__L_e":-1.0,
"pi_c":1.0
},
"lower_bound":-1000.0,
"upper_bound":1000.0,
"gene_reaction_rule":"",
"notes":{
"Module":"Amino acid"
},
"annotation":{
"bigg.reaction":"CPS_MF_e",
"biocyc":"META:RXN0-4522",
"metanetx.reaction":"MNXR101489",
"rhea":"32830#1",
"sbo":[
"SBO:0000185",
"SBO:0000588",
"SBO:0000587",
"SBO:0000655",
"SBO:0000654",
"SBO:0000660",
"SBO:0000659",
"SBO:0000657",
"SBO:0000658"
],
"seed.reaction":"rxn11151"
}
},
{
"id":"MG2abc",
"name":"magnesium transport via ABC system",
"metabolites":{
"adp_c":1.0,
"atp_c":-1.0,
"h2o_c":-1.0,
"h_c":1.0,
"mg2_c":1.0,
"mg2_e":-1.0,
"pi_c":1.0
},
"lower_bound":0.0,
"upper_bound":1000.0,
"gene_reaction_rule":"Mfl217 or Mfl496 or Mfl356",
"notes":{
"Module":"Vitamins and Cofactors"
},
"annotation":{
"bigg.reaction":"CPS_MF_e",
"biocyc":"META:TRANS-RXN-250",
"metanetx.reaction":"MNXR101505",
"rhea":"10263#1",
"sbo":[
"SBO:0000185",
"SBO:0000588",
"SBO:0000587",
"SBO:0000655",
"SBO:0000654",
"SBO:0000660",
"SBO:0000659",
"SBO:0000657",
"SBO:0000658"
],
"seed.reaction":"rxn10571"
}
},
{
"id":"MTHFC",
"name":"methenyltetrahydrofolate cyclohydrolase",
"metabolites":{
"10fthf_c":1.0,
"h2o_c":-1.0,
"h_c":1.0,
"methf_c":-1.0
},
"lower_bound":-1000.0,
"upper_bound":1000.0,
"gene_reaction_rule":"Mfl167",
"notes":{
"Module":"Vitamins and Cofactors"
},
"annotation":{
"bigg.reaction":"CPS_MF_e",
"kegg.reaction":"R01655",
"metanetx.reaction":"MNXR101748",
"reactome":"R-XTR-6801462",
"rhea":"23703",
"sbo":"SBO:0000176",
"seed.reaction":"rxn01211"
}
},
{
"id":"MTHFD",
"name":"methylenetetrahydrofolate dehydrogenase (NADP)",
"metabolites":{
"methf_c":1.0,
"mlthf_c":-1.0,
"nadp_c":-1.0,
"nadph_c":1.0
},
"lower_bound":-1000.0,
"upper_bound":1000.0,
"gene_reaction_rule":"Mfl167",
"notes":{
"Module":"Vitamins and Cofactors"
},
"annotation":{
"bigg.reaction":"CPS_MF_e",
"kegg.reaction":"R01220",
"metanetx.reaction":"MNXR101749",
"rhea":"22815",
"sbo":"SBO:0000176"
}
},
{
"id":"NADK",
"name":"NAD kinase",
"metabolites":{
"adp_c":1.0,
"atp_c":-1.0,
"h_c":1.0,
"nad_c":-1.0,
"nadp_c":1.0
},
"lower_bound":0.0,
"upper_bound":1000.0,
"gene_reaction_rule":"Mfl193",
"notes":{
"Module":"Vitamins and Cofactors"
},
"annotation":{
"bigg.reaction":"CPS_MF_e",
"biocyc":"META:NAD-KIN-RXN",
"kegg.reaction":"R00104",
"metanetx.reaction":"MNXR101882",
"reactome":"R-XTR-197198",
"rhea":"18632",
"sbo":"SBO:0000176",
"seed.reaction":"rxn00077"
}
},
{
"id":"NADS1",
"name":"NAD synthase (nh3)",
"metabolites":{
"amp_c":1.0,
"atp_c":-1.0,
"dnad_c":-1.0,
"h_c":1.0,
"nad_c":1.0,
"nh4_c":-1.0,
"ppi_c":1.0
},
"lower_bound":0.0,
"upper_bound":1000.0,
"gene_reaction_rule":"Mfl521",
"notes":{
"Module":"Vitamins and Cofactors"
},
"annotation":{
"bigg.reaction":"CPS_MF_e",
"biocyc":"META:NAD-SYNTH-NH3-RXN",
"kegg.reaction":"R00189",
"metanetx.reaction":"MNXR101897",
"rhea":"21191",
"sbo":"SBO:0000176",
"seed.reaction":"rxn00138"
}
},
{
"id":"NAPRT",
"name":"Nicotinate phosphoribosyltransferase",
"metabolites":{
"h_c":-1.0,
"nac_c":-1.0,
"nicrnt_c":1.0,
"ppi_c":1.0,
"prpp_c":-1.0
},
"lower_bound":0.0,
"upper_bound":1000.0,
"gene_reaction_rule":"Mfl588",
"notes":{
"Module":"Vitamins and Cofactors"
},
"annotation":{
"bigg.reaction":"CPS_MF_e",
"metanetx.reaction":"MNXR101910",
"reactome":"R-XTR-197186",
"rhea":"13396",
"sbo":"SBO:0000176",
"seed.reaction":"rxn01265"
}
},
{
"id":"NCAMt2",
"name":"Nicotinamide transport in via proton symport",
"metabolites":{
"h_c":1.0,
"h_e":-1.0,
"ncam_c":1.0,
"ncam_e":-1.0
},
"lower_bound":-1000.0,
"upper_bound":1000.0,
"gene_reaction_rule":"Mfl653 or Mfl413 or Mfl658",
"notes":{
"Module":"Vitamins and Cofactors"
},
"annotation":{
"sbo":[
"SBO:0000185",
"SBO:0000588",
"SBO:0000587",
"SBO:0000655",
"SBO:0000654",
"SBO:0000660",
"SBO:0000659",
"SBO:0000657",
"SBO:0000658"
]
}
},
{
"id":"NH4t",
"name":"Ammonia reversible transport",
"metabolites":{
"nh4_c":1.0,
"nh4_e":-1.0
},
"lower_bound":-1000.0,
"upper_bound":1000.0,
"gene_reaction_rule":"",
"notes":{
"Module":"Vitamins and Cofactors"
},
"annotation":{
"bigg.reaction":"CPS_MF_e",
"biocyc":"META:TRANS-RXN0-544",
"metanetx.reaction":"MNXR101950",
"reactome":"R-XTR-444416",
"rhea":"28750",
"sbo":[
"SBO:0000185",
"SBO:0000588",
"SBO:0000587",
"SBO:0000655",
"SBO:0000654",
"SBO:0000660",
"SBO:0000659",
"SBO:0000657",
"SBO:0000658"
],
"seed.reaction":"rxn13364"
}
},
{
"id":"NNAM",
"name":"nicotinamidase",
"metabolites":{
"h2o_c":-1.0,
"nac_c":1.0,
"ncam_c":-1.0,
"nh4_c":1.0
},
"lower_bound":0.0,
"upper_bound":1000.0,
"gene_reaction_rule":"Mfl340",
"notes":{
"Module":"Vitamins and Cofactors"
},
"annotation":{
"bigg.reaction":"CPS_MF_e",
"biocyc":"META:NICOTINAMID-RXN",
"kegg.reaction":"R01268",
"metanetx.reaction":"MNXR101977",
"rhea":"14548",
"sbo":"SBO:0000176",
"seed.reaction":"rxn00938"
}
},
{
"id":"NNATr",
"name":"nicotinate-nucleotide adenylyltransferase",
"metabolites":{
"atp_c":-1.0,
"dnad_c":1.0,
"h_c":-1.0,
"nicrnt_c":-1.0,
"ppi_c":1.0
},
"lower_bound":-1000.0,
"upper_bound":1000.0,
"gene_reaction_rule":"Mfl373",
"notes":{
"Module":"Vitamins and Cofactors"
},
"annotation":{
"bigg.reaction":"CPS_MF_e",
"biocyc":"META:NICONUCADENYLYLTRAN-RXN",
"kegg.reaction":"R03005",
"metanetx.reaction":"MNXR101978",
"reactome":"R-XTR-200512",
"rhea":"22863",
"sbo":"SBO:0000176",
"seed.reaction":"rxn02155"
}
},
{
"id":"NTPP11",
"name":"Nucleoside triphosphate pyrophosphorylase (xtp)",
"metabolites":{
"h2o_c":-1.0,
"h_c":1.0,
"ppi_c":1.0,
"xmp_c":1.0,
"xtp_c":-1.0
},
"lower_bound":0.0,
"upper_bound":0.0,
"gene_reaction_rule":"Mfl375",
"notes":{
"Module":"Nucleotides"
},
"annotation":{
"bigg.reaction":"CPS_MF_e",
"biocyc":"META:RXN0-1603",
"kegg.reaction":"R02720",
"metanetx.reaction":"MNXR102051",
"reactome":"R-TGU-2509831",
"rhea":"28613",
"sbo":"SBO:0000176",
"seed.reaction":"rxn01962"
}
},
{
"id":"NTPP9",
"name":"Nucleoside triphosphate pyrophosphorylase (itp)",
"metabolites":{
"h2o_c":-1.0,
"h_c":1.0,
"imp_c":1.0,
"itp_c":-1.0,
"ppi_c":1.0
},
"lower_bound":0.0,
"upper_bound":1000.0,
"gene_reaction_rule":"Mfl375",
"notes":{
"Module":"Nucleotides"
},
"annotation":{
"bigg.reaction":"CPS_MF_e",
"biocyc":"META:RXN0-6382",
"kegg.reaction":"R00720",
"metanetx.reaction":"MNXR102056",
"reactome":"R-TGU-2509827",
"rhea":"29402",
"sbo":"SBO:0000176",
"seed.reaction":"rxn00514"
}
},
{
"id":"O2t",
"name":"O2 transport by diffusion",
"metabolites":{
"o2_c":1.0,
"o2_e":-1.0
},
"lower_bound":-1000.0,
"upper_bound":1000.0,
"gene_reaction_rule":"",
"notes":{
"Module":"Energy"
},
"annotation":{
"bigg.reaction":"CPS_MF_e",
"biocyc":"META:TRANS-RXN0-474",
"metanetx.reaction":"MNXR102090",
"sbo":[
"SBO:0000185",
"SBO:0000588",
"SBO:0000587",
"SBO:0000655",
"SBO:0000654",
"SBO:0000660",
"SBO:0000659",
"SBO:0000657",
"SBO:0000658"
],
"seed.reaction":"rxn09734"
}
},
{
"id":"OCDCAtr",
"name":"Octadecanoate (n-C18:0) transport",
"metabolites":{
"ocdca_c":-1.0,
"ocdca_e":1.0
},
"lower_bound":-1000.0,
"upper_bound":1000.0,
"gene_reaction_rule":"Mfl590 and Mfl591",
"notes":{
"Module":"Lipid"
},
"annotation":{
"sbo":[
"SBO:0000185",
"SBO:0000588",
"SBO:0000587",
"SBO:0000655",
"SBO:0000654",
"SBO:0000660",
"SBO:0000659",
"SBO:0000657",
"SBO:0000658"
]
}
},
{
"id":"P5CR",
"name":"pyrroline-5-carboxylate reductase",
"metabolites":{
"1pyr5c_c":-1.0,
"h_c":-2.0,
"nadp_c":1.0,
"nadph_c":-1.0,
"pro__L_c":1.0
},
"lower_bound":0.0,
"upper_bound":1000.0,
"gene_reaction_rule":"Mfl045",
"notes":{
"Module":"Amino acid"
},
"annotation":{
"bigg.reaction":"CPS_MF_e",
"kegg.reaction":"R01251",
"metanetx.reaction":"MNXR102302",
"reactome":"R-TGU-6783955",
"rhea":"14112",
"sbo":"SBO:0000176",
"seed.reaction":"rxn00931"
}
},
{
"id":"PAPA180",
"name":"Phosphatidate phosphatase",
"metabolites":{
"12dgr180":1.0,
"h2o_c":-1.0,
"pa180_c":-1.0,
"pi_c":1.0
},
"lower_bound":-1000.0,
"upper_bound":1000.0,
"gene_reaction_rule":"",
"notes":{
"Module":"Lipid"
},
"annotation":{
"bigg.reaction":"CPS_MF_e",
"metanetx.reaction":"MNXR102354",
"sbo":"SBO:0000176"
}
},
{
"id":"PDH",
"name":"pyruvate dehydrogenase",
"metabolites":{
"accoa_c":1.0,
"co2_c":1.0,
"coa_c":-1.0,
"nad_c":-1.0,
"nadh_c":1.0,
"pyr_c":-1.0
},
"lower_bound":0.0,
"upper_bound":1000.0,
"gene_reaction_rule":"Mfl041 and Mfl042 and (Mfl039 and Mfl040)",
"notes":{
"Module":"Energy"
},
"annotation":{
"bigg.reaction":"CPS_MF_e",
"biocyc":"META:PYRUVDEH-RXN",
"kegg.reaction":"R00209",
"metanetx.reaction":"MNXR102425",
"reactome":"R-XTR-71397",
"rhea":"28045",
"sbo":"SBO:0000176",
"seed.reaction":"rxn00154"
}
},
{
"id":"PFK",
"name":"phosphofructokinase",
"metabolites":{
"adp_c":1.0,
"atp_c":-1.0,
"f6p_c":-1.0,
"fdp_c":1.0,
"h_c":1.0
},
"lower_bound":0.0,
"upper_bound":1000.0,
"gene_reaction_rule":"Mfl174",
"notes":{
"Module":"Energy"
},
"annotation":{
"bigg.reaction":"CPS_MF_e",
"metanetx.reaction":"MNXR102507",
"rhea":"16112",
"sbo":"SBO:0000176"
}
},
{
"id":"PGCM",
"name":"Phosphoglucomutase",
"metabolites":{
"g1p_c":-1.0,
"g6p_c":1.0
},
"lower_bound":-1000.0,
"upper_bound":1000.0,
"gene_reaction_rule":"Mfl120",
"notes":{
"Module":"Glycan"
},
"annotation":{
"bigg.reaction":"CPS_MF_e",
"kegg.reaction":"R00959",
"metanetx.reaction":"MNXR102528",
"rhea":"23539",
"sbo":"SBO:0000176"
}
},
{
"id":"PGI",
"name":"glucose-6-phosphate isomerase",
"metabolites":{
"f6p_c":1.0,
"g6p_c":-1.0
},
"lower_bound":-1000.0,
"upper_bound":1000.0,
"gene_reaction_rule":"Mfl254",
"notes":{
"Module":"Energy"
},
"annotation":{
"bigg.reaction":"CPS_MF_e",
"biocyc":"META:PGLUCISOM-RXN",
"metanetx.reaction":"MNXR102535",
"sbo":"SBO:0000176"
}
},
{
"id":"PGK",
"name":"phosphoglycerate kinase",
"metabolites":{
"13dpg_c":1.0,
"3pg_c":-1.0,
"adp_c":1.0,
"atp_c":-1.0
},
"lower_bound":-1000.0,
"upper_bound":1000.0,
"gene_reaction_rule":"Mfl577",
"notes":{
"Module":"Energy"
},
"annotation":{
"bigg.reaction":"CPS_MF_e",
"biocyc":"META:PHOSGLYPHOS-RXN",
"kegg.reaction":"R01512",
"metanetx.reaction":"MNXR102538",
"reactome":"R-XTR-71850",
"rhea":"14804",
"sbo":"SBO:0000176",
"seed.reaction":"rxn01100"
}
},
{
"id":"PGL",
"name":"6-phosphogluconolactonase",
"metabolites":{
"6pgc_c":1.0,
"6pgl_c":-1.0,
"h2o_c":-1.0,
"h_c":1.0
},
"lower_bound":-1000.0,
"upper_bound":1000.0,
"gene_reaction_rule":"Mfl031",
"notes":{
"Module":"Nucleotides"
},
"annotation":{
"bigg.reaction":"CPS_MF_e",
"biocyc":"META:6PGLUCONOLACT-RXN",
"kegg.reaction":"R02035",
"metanetx.reaction":"MNXR102539",
"reactome":"R-XTR-71296",
"rhea":"12559",
"sbo":"SBO:0000176",
"seed.reaction":"rxn01476"
}
},
{
"id":"PGM",
"name":"phosphoglycerate mutase",
"metabolites":{
"2pg_c":-1.0,
"3pg_c":1.0
},
"lower_bound":-1000.0,
"upper_bound":1000.0,
"gene_reaction_rule":"Mfl502",
"notes":{
"Module":"Energy"
},
"annotation":{
"bigg.reaction":"CPS_MF_e",
"biocyc":"META:RXN-15513",
"kegg.reaction":"R01518",
"metanetx.reaction":"MNXR102547",
"reactome":"R-XTR-71654",
"rhea":"15904",
"sbo":"SBO:0000176",
"seed.reaction":"rxn01106"
}
},
{
"id":"PGPP_mf",
"name":"Phosphatidylglycerol phosphate phosphatase",
"metabolites":{
"h2o_c":-1.0,
"pg_c":1.0,
"pgp_c":-1.0,
"pi_c":1.0
},
"lower_bound":0.0,
"upper_bound":1000.0,
"gene_reaction_rule":"Mfl465",
"notes":{
"Module":"Lipid"
},
"annotation":{
"sbo":"SBO:0000176"
}
},
{
"id":"PGSA_mf",
"name":"Phosphatidylglycerol synthase",
"metabolites":{
"cdpdag_c":-1.0,
"cmp_c":1.0,
"glyc3p_c":-1.0,
"h_c":1.0,
"pgp_c":1.0
},
"lower_bound":0.0,
"upper_bound":1000.0,
"gene_reaction_rule":"Mfl663",
"notes":{
"Module":"Lipid"
},
"annotation":{
"sbo":"SBO:0000176"
}
},
{
"id":"PHETRS",
"name":"Phenylalanyl-tRNA synthetase",
"metabolites":{
"amp_c":1.0,
"atp_c":-1.0,
"phe__L_c":-1.0,
"phetrna_c":1.0,
"ppi_c":1.0,
"trnaphe_c":-1.0
},
"lower_bound":0.0,
"upper_bound":1000.0,
"gene_reaction_rule":"(Mfl398 and Mfl589) and Mfl399",
"notes":{
"Module":"Amino acid"
},
"annotation":{
"bigg.reaction":"CPS_MF_e",
"kegg.reaction":"R03660",
"metanetx.reaction":"MNXR102634",
"reactome":"R-HSA-380203",
"sbo":"SBO:0000176",
"seed.reaction":"rxn06444"
}
},
{
"id":"PHEt6",
"name":"L-phenylalanine transport in/out via proton symport",
"metabolites":{
"h_c":1.0,
"h_e":-1.0,
"phe__L_c":1.0,
"phe__L_e":-1.0
},
"lower_bound":-1000.0,
"upper_bound":1000.0,
"gene_reaction_rule":"",
"notes":{
"Module":"Amino acid"
},
"annotation":{
"sbo":[
"SBO:0000185",
"SBO:0000588",
"SBO:0000587",
"SBO:0000655",
"SBO:0000654",
"SBO:0000660",
"SBO:0000659",
"SBO:0000657",
"SBO:0000658"
]
}
},
{
"id":"PIPK_mf",
"name":"Phosphatidylinositol kinase (Lumped Mesoplama florum)",
"metabolites":{
"adp_c":3.0,
"atp_c":-3.0,
"h_c":3.0,
"pail345p_c":1.0,
"pail_c":-1.0
},
"lower_bound":0.0,
"upper_bound":1000.0,
"gene_reaction_rule":"Mfl616",
"notes":{
"Module":"Lipid"
},
"annotation":{
"sbo":"SBO:0000176"
}
},
{
"id":"PIabc",
"name":"phosphate transport via ABC system",
"metabolites":{
"adp_c":1.0,
"atp_c":-1.0,
"h2o_c":-1.0,
"h_c":1.0,
"pi_c":2.0,
"pi_e":-1.0
},
"lower_bound":0.0,
"upper_bound":1000.0,
"gene_reaction_rule":"Mfl233 and Mfl234 and Mfl235",
"notes":{
"Module":"Vitamins and Cofactors"
},
"annotation":{
"bigg.reaction":"CPS_MF_e",
"biocyc":"META:ABC-27-RXN",
"metanetx.reaction":"MNXR102870",
"rhea":"24443#1",
"sbo":[
"SBO:0000185",
"SBO:0000588",
"SBO:0000587",
"SBO:0000655",
"SBO:0000654",
"SBO:0000660",
"SBO:0000659",
"SBO:0000657",
"SBO:0000658"
],
"seed.reaction":"rxn09122"
}
},
{
"id":"PMANM",
"name":"Phosphomannomutase",
"metabolites":{
"man1p_c":-1.0,
"man6p_c":1.0
},
"lower_bound":-1000.0,
"upper_bound":1000.0,
"gene_reaction_rule":"Mfl120",
"notes":{
"Module":"Glycan"
},
"annotation":{
"bigg.reaction":"CPS_MF_e",
"biocyc":"META:PHOSMANMUT-RXN",
"kegg.reaction":"R01818",
"metanetx.reaction":"MNXR101729",
"reactome":"R-XTR-446201",
"rhea":"11143",
"sbo":"SBO:0000176",
"seed.reaction":"rxn01329"
}
},
{
"id":"PPA",
"name":"inorganic diphosphatase",
"metabolites":{
"h2o_c":-1.0,
"h_c":1.0,
"pi_c":2.0,
"ppi_c":-1.0
},
"lower_bound":0.0,
"upper_bound":1000.0,
"gene_reaction_rule":"Mfl544",
"notes":{
"Module":"Vitamins and Cofactors"
},
"annotation":{
"bigg.reaction":"CPS_MF_e",
"biocyc":"META:INORGPYROPHOSPHAT-RXN",
"kegg.reaction":"R00004",
"metanetx.reaction":"MNXR100808",
"reactome":"R-XTR-71732",
"rhea":"24579",
"sbo":"SBO:0000176",
"seed.reaction":"rxn11226"
}
},
{
"id":"PPGPPDP",
"name":"guanosine-3',5'-bis(diphosphate) 3'-diphosphatase",
"metabolites":{
"gdp_c":1.0,
"h2o_c":-1.0,
"ppgpp_c":-1.0,
"ppi_c":1.0
},
"lower_bound":0.0,
"upper_bound":0.0,
"gene_reaction_rule":"Mfl278",
"notes":{
"Module":"Vitamins and Cofactors"
},
"annotation":{
"bigg.reaction":"CPS_MF_e",
"biocyc":"META:PPGPPSYN-RXN",
"kegg.reaction":"R00336",
"metanetx.reaction":"MNXR103109",
"rhea":"14256",
"sbo":"SBO:0000176",
"seed.reaction":"rxn00242"
}
},
{
"id":"PPM",
"name":"Phosphopentomutase",
"metabolites":{
"r1p_c":1.0,
"r5p_c":-1.0
},
"lower_bound":-1000.0,
"upper_bound":1000.0,
"gene_reaction_rule":"Mfl120",
"notes":{
"Module":"Energy"
},
"annotation":{
"bigg.reaction":"CPS_MF_e",
"biocyc":"META:RXN-14456",
"metanetx.reaction":"MNXR103115",
"sbo":"SBO:0000176"
}
},
{
"id":"PPM2",
"name":"Phosphopentomutase 2 (deoxyribose)",
"metabolites":{
"2dr1p_c":-1.0,
"2dr5p_c":1.0
},
"lower_bound":-1000.0,
"upper_bound":1000.0,
"gene_reaction_rule":"Mfl120",
"notes":{
"Module":"Energy"
},
"annotation":{
"bigg.reaction":"CPS_MF_e",
"biocyc":"META:D-PPENTOMUT-RXN",
"kegg.reaction":"R02749",
"metanetx.reaction":"MNXR103116",
"rhea":"27661",
"sbo":"SBO:0000176",
"seed.reaction":"rxn01986"
}
},
{
"id":"PPTabc",
"name":"Phosphonate Transport abc",
"metabolites":{
"adp_c":1.0,
"atp_c":-1.0,
"h2o_c":-1.0,
"h_c":1.0,
"pi_c":1.0,
"ppt_c":1.0,
"ppt_e":-1.0
},
"lower_bound":0.0,
"upper_bound":0.0,
"gene_reaction_rule":"Mfl572 and Mfl571",
"notes":{
"Module":"Vitamins and Cofactors"
},
"annotation":{
"sbo":[
"SBO:0000185",
"SBO:0000588",
"SBO:0000587",
"SBO:0000655",
"SBO:0000654",
"SBO:0000660",
"SBO:0000659",
"SBO:0000657",
"SBO:0000658"
]
}
},
{
"id":"PROTRS",
"name":"Prolyl-tRNA synthetase",
"metabolites":{
"amp_c":1.0,
"atp_c":-1.0,
"ppi_c":1.0,
"pro__L_c":-1.0,
"protrna_c":1.0,
"trnapro_c":-1.0
},
"lower_bound":0.0,
"upper_bound":1000.0,
"gene_reaction_rule":"Mfl476",
"notes":{
"Module":"Amino acid"
},
"annotation":{
"bigg.reaction":"CPS_MF_e",
"kegg.reaction":"R03661",
"metanetx.reaction":"MNXR103208",
"reactome":"R-HSA-380198",
"sbo":"SBO:0000176",
"seed.reaction":"rxn06445"
}
},
{
"id":"PROt2",
"name":"L-proline transport in via proton symport",
"metabolites":{
"h_c":1.0,
"h_e":-1.0,
"pro__L_c":1.0,
"pro__L_e":-1.0
},
"lower_bound":0.0,
"upper_bound":1000.0,
"gene_reaction_rule":"Mfl605 or (Mfl183 and Mfl184)",
"notes":{
"Module":"Amino acid"
},
"annotation":{
"sbo":[
"SBO:0000185",
"SBO:0000588",
"SBO:0000587",
"SBO:0000655",
"SBO:0000654",
"SBO:0000660",
"SBO:0000659",
"SBO:0000657",
"SBO:0000658"
]
}
},
{
"id":"PRPPS",
"name":"phosphoribosylpyrophosphate synthetase",
"metabolites":{
"amp_c":1.0,
"atp_c":-1.0,
"h_c":1.0,
"prpp_c":1.0,
"r5p_c":-1.0
},
"lower_bound":-1000.0,
"upper_bound":1000.0,
"gene_reaction_rule":"Mfl076",
"notes":{
"Module":"Nucleotides"
},
"annotation":{
"bigg.reaction":"CPS_MF_e",
"metanetx.reaction":"MNXR103215",
"sbo":"SBO:0000176"
}
},
{
"id":"PTAr",
"name":"phosphotransacetylase",
"metabolites":{
"accoa_c":-1.0,
"actp_c":1.0,
"coa_c":1.0,
"pi_c":-1.0
},
"lower_bound":-1000.0,
"upper_bound":1000.0,
"gene_reaction_rule":"Mfl043",
"notes":{
"Module":"Energy"
},
"annotation":{
"bigg.reaction":"CPS_MF_e",
"biocyc":"META:PHOSACETYLTRANS-RXN",
"kegg.reaction":"R00230",
"metanetx.reaction":"MNXR103319",
"rhea":"19524",
"sbo":"SBO:0000176",
"seed.reaction":"rxn00173"
}
},
{
"id":"PTPATi",
"name":"Pantetheine-phosphate adenylyltransferase",
"metabolites":{
"atp_c":-1.0,
"dpcoa_c":1.0,
"h_c":-1.0,
"pan4p_c":-1.0,
"ppi_c":1.0
},
"lower_bound":-1000.0,
"upper_bound":1000.0,
"gene_reaction_rule":"",
"notes":{
"Module":"Vitamins and Cofactors"
},
"annotation":{
"bigg.reaction":"CPS_MF_e",
"biocyc":"META:PANTEPADENYLYLTRAN-RXN",
"kegg.reaction":"R03035",
"metanetx.reaction":"MNXR95892",
"reactome":"R-XTR-196754",
"rhea":"19804",
"sbo":"SBO:0000176",
"seed.reaction":"rxn02175"
}
},
{
"id":"PTRCORNt7",
"name":"putrescine/ornithine antiporter",
"metabolites":{
"orn_c":-1.0,
"orn_e":1.0,
"ptrc_c":1.0,
"ptrc_e":-1.0
},
"lower_bound":-1000.0,
"upper_bound":1000.0,
"gene_reaction_rule":"Mfl664",
"notes":{
"Module":"Vitamins and Cofactors"
},
"annotation":{
"bigg.reaction":"CPS_MF_e",
"biocyc":"META:TRANS-RXN0-211",
"metanetx.reaction":"MNXR103336",
"rhea":"28830",
"sbo":[
"SBO:0000185",
"SBO:0000588",
"SBO:0000587",
"SBO:0000655",
"SBO:0000654",
"SBO:0000660",
"SBO:0000659",
"SBO:0000657",
"SBO:0000658"
],
"seed.reaction":"rxn10182"
}
},
{
"id":"PTRCabc",
"name":"putrescine transport via ABC system",
"metabolites":{
"adp_c":1.0,
"atp_c":-1.0,
"h2o_c":-1.0,
"h_c":1.0,
"pi_c":1.0,
"ptrc_c":1.0,
"ptrc_e":-1.0
},
"lower_bound":0.0,
"upper_bound":1000.0,
"gene_reaction_rule":"Mfl509 and Mfl510 and Mfl511",
"notes":{
"Module":"Vitamins and Cofactors"
},
"annotation":{
"bigg.reaction":"CPS_MF_e",
"biocyc":"META:ABC-25-RXN",
"metanetx.reaction":"MNXR103338",
"rhea":"29998#1",
"sbo":[
"SBO:0000185",
"SBO:0000588",
"SBO:0000587",
"SBO:0000655",
"SBO:0000654",
"SBO:0000660",
"SBO:0000659",
"SBO:0000657",
"SBO:0000658"
],
"seed.reaction":"rxn11263"
}
},
{
"id":"PUNP1",
"name":"purine-nucleoside phosphorylase (Adenosine)",
"metabolites":{
"ade_c":1.0,
"adn_c":-1.0,
"pi_c":-1.0,
"r1p_c":1.0
},
"lower_bound":-1000.0,
"upper_bound":1000.0,
"gene_reaction_rule":"Mfl665",
"notes":{
"Module":"Nucleotides"
},
"annotation":{
"bigg.reaction":"CPS_MF_e",
"biocyc":"META:ADENPHOSPHOR-RXN",
"kegg.reaction":"R01561",
"metanetx.reaction":"MNXR103343",
"rhea":"27645",
"sbo":"SBO:0000176",
"seed.reaction":"rxn01138"
}
},
{
"id":"PUNP2",
"name":"purine-nucleoside phosphorylase (Deoxyadenosine)",
"metabolites":{
"2dr1p_c":1.0,
"ade_c":1.0,
"dad__2_c":-1.0,
"pi_c":-1.0
},
"lower_bound":-1000.0,
"upper_bound":1000.0,
"gene_reaction_rule":"Mfl665",
"notes":{
"Module":"Nucleotides"
},
"annotation":{
"bigg.reaction":"CPS_MF_e",
"biocyc":"META:DEOXYADENPHOSPHOR-RXN",
"kegg.reaction":"R02557",
"metanetx.reaction":"MNXR103344",
"rhea":"27745",
"sbo":"SBO:0000176",
"seed.reaction":"rxn01859"
}
},
{
"id":"PUNP3",
"name":"purine-nucleoside phosphorylase (Guanosine)",
"metabolites":{
"gsn_c":-1.0,
"gua_c":1.0,
"pi_c":-1.0,
"r1p_c":1.0
},
"lower_bound":-1000.0,
"upper_bound":1000.0,
"gene_reaction_rule":"Mfl665",
"notes":{
"Module":"Nucleotides"
},
"annotation":{
"bigg.reaction":"CPS_MF_e",
"biocyc":"META:RXN0-5199",
"kegg.reaction":"R02147",
"metanetx.reaction":"MNXR103345",
"rhea":"13236",
"sbo":"SBO:0000176",
"seed.reaction":"rxn01548"
}
},
{
"id":"PUNP4",
"name":"purine-nucleoside phosphorylase (Deoxyguanosine)",
"metabolites":{
"2dr1p_c":1.0,
"dgsn_c":-1.0,
"gua_c":1.0,
"pi_c":-1.0
},
"lower_bound":-1000.0,
"upper_bound":1000.0,
"gene_reaction_rule":"Mfl665",
"notes":{
"Module":"Nucleotides"
},
"annotation":{
"bigg.reaction":"CPS_MF_e",
"biocyc":"META:DEOXYGUANPHOSPHOR-RXN",
"kegg.reaction":"R01969",
"metanetx.reaction":"MNXR103346",
"rhea":"27741",
"sbo":"SBO:0000176",
"seed.reaction":"rxn01446"
}
},
{
"id":"PUNP5",
"name":"purine-nucleoside phosphorylase (Inosine)",
"metabolites":{
"hxan_c":1.0,
"ins_c":-1.0,
"pi_c":-1.0,
"r1p_c":1.0
},
"lower_bound":-1000.0,
"upper_bound":1000.0,
"gene_reaction_rule":"Mfl665",
"notes":{
"Module":"Nucleotides"
},
"annotation":{
"bigg.reaction":"CPS_MF_e",
"biocyc":"META:INOPHOSPHOR-RXN",
"kegg.reaction":"R01863",
"metanetx.reaction":"MNXR103347",
"reactome":"R-GGA-421174",
"rhea":"27649",
"sbo":"SBO:0000176",
"seed.reaction":"rxn01358"
}
},
{
"id":"PUNP6",
"name":"purine-nucleoside phosphorylase (Deoxyinosine)",
"metabolites":{
"2dr1p_c":1.0,
"din_c":-1.0,
"hxan_c":1.0,
"pi_c":-1.0
},
"lower_bound":0.0,
"upper_bound":0.0,
"gene_reaction_rule":"Mfl665",
"notes":{
"Module":"Nucleotides"
},
"annotation":{
"bigg.reaction":"CPS_MF_e",
"biocyc":"META:DEOXYINOPHOSPHOR-RXN",
"kegg.reaction":"R02748",
"metanetx.reaction":"MNXR103348",
"rhea":"27753",
"sbo":"SBO:0000176",
"seed.reaction":"rxn01985"
}
},
{
"id":"PUNP7",
"name":"purine-nucleoside phosphorylase (Xanthosine)",
"metabolites":{
"pi_c":-1.0,
"r1p_c":1.0,
"xan_c":1.0,
"xtsn_c":-1.0
},
"lower_bound":0.0,
"upper_bound":0.0,
"gene_reaction_rule":"Mfl665",
"notes":{
"Module":"Nucleotides"
},
"annotation":{
"bigg.reaction":"CPS_MF_e",
"biocyc":"META:XANTHOSINEPHOSPHORY-RXN",
"kegg.reaction":"R02297",
"metanetx.reaction":"MNXR103349",
"rhea":"27641",
"sbo":"SBO:0000176",
"seed.reaction":"rxn01649"
}
},
{
"id":"PYK",
"name":"pyruvate kinase",
"metabolites":{
"adp_c":-1.0,
"atp_c":1.0,
"h_c":-1.0,
"pep_c":-1.0,
"pyr_c":1.0
},
"lower_bound":0.0,
"upper_bound":1000.0,
"gene_reaction_rule":"Mfl175",
"notes":{
"Module":"Nucleotides"
},
"annotation":{
"bigg.reaction":"CPS_MF_e",
"biocyc":"META:PEPDEPHOS-RXN",
"kegg.reaction":"R00200",
"metanetx.reaction":"MNXR103371",
"reactome":"R-XTR-71670",
"rhea":"18160",
"sbo":"SBO:0000176",
"seed.reaction":"rxn00148"
}
},
{
"id":"PYK10",
"name":"Pyruvate kinase(10) (dGDP:dGTP)",
"metabolites":{
"dudp_c":-1.0,
"dutp_c":1.0,
"h_c":-1.0,
"pep_c":-1.0,
"pyr_c":1.0
},
"lower_bound":0.001,
"upper_bound":1000.0,
"gene_reaction_rule":"Mfl175",
"notes":{
"Module":"Nucleotides"
},
"annotation":{
"sbo":"SBO:0000176"
}
},
{
"id":"PYK2",
"name":"Pyruvate kinase(2) (UDP:UTP)",
"metabolites":{
"h_c":-1.0,
"pep_c":-1.0,
"pyr_c":1.0,
"udp_c":-1.0,
"utp_c":1.0
},
"lower_bound":0.0,
"upper_bound":1000.0,
"gene_reaction_rule":"Mfl175",
"notes":{
"Module":"Nucleotides"
},
"annotation":{
"bigg.reaction":"CPS_MF_e",
"kegg.reaction":"R00659",
"metanetx.reaction":"MNXR103372",
"sbo":"SBO:0000176",
"seed.reaction":"rxn00460"
}
},
{
"id":"PYK3",
"name":"Pyruvate kinase(3) (UDP:UTP)",
"metabolites":{
"gdp_c":-1.0,
"gtp_c":1.0,
"h_c":-1.0,
"pep_c":-1.0,
"pyr_c":1.0
},
"lower_bound":0.0,
"upper_bound":1000.0,
"gene_reaction_rule":"Mfl175",
"notes":{
"Module":"Nucleotides"
},
"annotation":{
"bigg.reaction":"CPS_MF_e",
"biocyc":"META:RXN-14117",
"kegg.reaction":"R00430",
"metanetx.reaction":"MNXR100460",
"rhea":"30298",
"sbo":"SBO:0000176",
"seed.reaction":"rxn00304"
}
},
{
"id":"PYK4",
"name":"Pyruvate kinase(4) (CDP:CTP)",
"metabolites":{
"cdp_c":-1.0,
"ctp_c":1.0,
"h_c":-1.0,
"pep_c":-1.0,
"pyr_c":1.0
},
"lower_bound":0.0,
"upper_bound":1000.0,
"gene_reaction_rule":"Mfl175",
"notes":{
"Module":"Nucleotides"
},
"annotation":{
"bigg.reaction":"CPS_MF_e",
"kegg.reaction":"R00572",
"metanetx.reaction":"MNXR103373",
"sbo":"SBO:0000176",
"seed.reaction":"rxn00411"
}
},
{
"id":"PYK5",
"name":"Pyruvate kinase(5) (IDP:ITP)",
"metabolites":{
"h_c":-1.0,
"idp_c":-1.0,
"itp_c":1.0,
"pep_c":-1.0,
"pyr_c":1.0
},
"lower_bound":0.0,
"upper_bound":1000.0,
"gene_reaction_rule":"Mfl175",
"notes":{
"Module":"Nucleotides"
},
"annotation":{
"bigg.reaction":"CPS_MF_e",
"kegg.reaction":"R00724",
"metanetx.reaction":"MNXR103374",
"sbo":"SBO:0000176",
"seed.reaction":"rxn00517"
}
},
{
"id":"PYK6",
"name":"Pyruvate kinase(6) (dADP:dATP)",
"metabolites":{
"dadp_c":-1.0,
"datp_c":1.0,
"h_c":-1.0,
"pep_c":-1.0,
"pyr_c":1.0
},
"lower_bound":0.0,
"upper_bound":1000.0,
"gene_reaction_rule":"Mfl175",
"notes":{
"Module":"Nucleotides"
},
"annotation":{
"bigg.reaction":"CPS_MF_e",
"sbo":"SBO:0000176"
}
},
{
"id":"PYK7",
"name":"Pyruvate kinase(7) (dTDP:dTTP)",
"metabolites":{
"dtdp_c":-1.0,
"dttp_c":1.0,
"h_c":-1.0,
"pep_c":-1.0,
"pyr_c":1.0
},
"lower_bound":0.0,
"upper_bound":1000.0,
"gene_reaction_rule":"Mfl175",
"notes":{
"Module":"Nucleotides"
},
"annotation":{
"sbo":"SBO:0000176"
}
},
{
"id":"PYK8",
"name":"Pyruvate kinase(8) (dCDP:dCTP)",
"metabolites":{
"dcdp_c":-1.0,
"dctp_c":1.0,
"h_c":-1.0,
"pep_c":-1.0,
"pyr_c":1.0
},
"lower_bound":0.0,
"upper_bound":1000.0,
"gene_reaction_rule":"Mfl175",
"notes":{
"Module":"Nucleotides"
},
"annotation":{
"sbo":"SBO:0000176"
}
},
{
"id":"PYK9",
"name":"Pyruvate kinase(9) (dGDP:dGTP)",
"metabolites":{
"dgdp_c":-1.0,
"dgtp_c":1.0,
"h_c":-1.0,
"pep_c":-1.0,
"pyr_c":1.0
},
"lower_bound":0.0,
"upper_bound":1000.0,
"gene_reaction_rule":"Mfl175",
"notes":{
"Module":"Nucleotides"
},
"annotation":{
"sbo":"SBO:0000176"
}
},
{
"id":"PYNP2r",
"name":"pyrimidine-nucleoside phosphorylase (uracil)",
"metabolites":{
"pi_c":-1.0,
"r1p_c":1.0,
"ura_c":1.0,
"uri_c":-1.0
},
"lower_bound":-1000.0,
"upper_bound":1000.0,
"gene_reaction_rule":"Mfl119",
"notes":{
"Module":"Nucleotides"
},
"annotation":{
"bigg.reaction":"CPS_MF_e",
"biocyc":"META:URPHOS-RXN",
"kegg.reaction":"R01876",
"metanetx.reaction":"MNXR103377",
"rhea":"24391",
"sbo":"SBO:0000176",
"seed.reaction":"rxn01366"
}
},
{
"id":"RBFK",
"name":"riboflavin kinase",
"metabolites":{
"adp_c":1.0,
"atp_c":-1.0,
"fmn_c":1.0,
"h_c":1.0,
"ribflv_c":-1.0
},
"lower_bound":0.0,
"upper_bound":1000.0,
"gene_reaction_rule":"Mfl283 and Mfl334",
"notes":{
"Module":"Vitamins and Cofactors"
},
"annotation":{
"bigg.reaction":"CPS_MF_e",
"biocyc":"META:RIBOFLAVINKIN-RXN",
"kegg.reaction":"R00549",
"metanetx.reaction":"MNXR103429",
"reactome":"R-XTR-196964",
"rhea":"14360",
"sbo":"SBO:0000176",
"seed.reaction":"rxn00392"
}
},
{
"id":"RBK",
"name":"ribokinase",
"metabolites":{
"adp_c":1.0,
"atp_c":-1.0,
"h_c":1.0,
"r5p_c":1.0,
"rib__D_c":-1.0
},
"lower_bound":0.0,
"upper_bound":1000.0,
"gene_reaction_rule":"Mfl642",
"notes":{
"Module":"Energy"
},
"annotation":{
"bigg.reaction":"CPS_MF_e",
"metanetx.reaction":"MNXR103431",
"sbo":"SBO:0000176"
}
},
{
"id":"RIBFLVt2",
"name":"riboflavin transport in via proton symport",
"metabolites":{
"h_c":1.0,
"h_e":-1.0,
"ribflv_c":1.0,
"ribflv_e":-1.0
},
"lower_bound":0.0,
"upper_bound":1000.0,
"gene_reaction_rule":"Mfl576",
"notes":{
"Module":"Vitamins and Cofactors"
},
"annotation":{
"bigg.reaction":"CPS_MF_e",
"metanetx.reaction":"MNXR104030",
"sbo":[
"SBO:0000185",
"SBO:0000588",
"SBO:0000587",
"SBO:0000655",
"SBO:0000654",
"SBO:0000660",
"SBO:0000659",
"SBO:0000657",
"SBO:0000658"
],
"seed.reaction":"rxn05645"
}
},
{
"id":"RIBabc",
"name":"D-ribose transport via ABC system",
"metabolites":{
"adp_c":1.0,
"atp_c":-1.0,
"h2o_c":-1.0,
"h_c":1.0,
"pi_c":1.0,
"rib__D_c":1.0,
"rib__D_e":-1.0
},
"lower_bound":0.0,
"upper_bound":1000.0,
"gene_reaction_rule":"(Mfl666 and Mfl667) and Mfl669 and Mfl668",
"notes":{
"Module":"Energy"
},
"annotation":{
"bigg.reaction":"CPS_MF_e",
"biocyc":"META:ABC-28-RXN",
"metanetx.reaction":"MNXR104034",
"rhea":"29906#1",
"sbo":[
"SBO:0000185",
"SBO:0000588",
"SBO:0000587",
"SBO:0000655",
"SBO:0000654",
"SBO:0000660",
"SBO:0000659",
"SBO:0000657",
"SBO:0000658"
],
"seed.reaction":"rxn09227"
}
},
{
"id":"RNDR1",
"name":"ribonucleoside-diphosphate reductase (ADP)",
"metabolites":{
"adp_c":-1.0,
"dadp_c":1.0,
"h2o_c":1.0,
"trdox_c":1.0,
"trdrd_c":-1.0
},
"lower_bound":0.0,
"upper_bound":1000.0,
"gene_reaction_rule":"Mfl528 and Mfl529 and Mfl530",
"notes":{
"Module":"Nucleotides"
},
"annotation":{
"bigg.reaction":"CPS_MF_e",
"biocyc":"META:ADPREDUCT-RXN",
"kegg.reaction":"R02017",
"metanetx.reaction":"MNXR104060",
"sbo":"SBO:0000176",
"seed.reaction":"rxn05231"
}
},
{
"id":"RNDR2",
"name":"ribonucleoside-diphosphate reductase (GDP)",
"metabolites":{
"dgdp_c":1.0,
"gdp_c":-1.0,
"h2o_c":1.0,
"trdox_c":1.0,
"trdrd_c":-1.0
},
"lower_bound":0.0,
"upper_bound":1000.0,
"gene_reaction_rule":"Mfl528 and Mfl529 and Mfl530",
"notes":{
"Module":"Nucleotides"
},
"annotation":{
"bigg.reaction":"CPS_MF_e",
"biocyc":"META:GDPREDUCT-RXN",
"kegg.reaction":"R02019",
"metanetx.reaction":"MNXR104062",
"sbo":"SBO:0000176",
"seed.reaction":"rxn05233"
}
},
{
"id":"RNDR3",
"name":"ribonucleoside-diphosphate reductase (CDP)",
"metabolites":{
"cdp_c":-1.0,
"dcdp_c":1.0,
"h2o_c":1.0,
"trdox_c":1.0,
"trdrd_c":-1.0
},
"lower_bound":0.0,
"upper_bound":1000.0,
"gene_reaction_rule":"Mfl528 and Mfl529 and Mfl530",
"notes":{
"Module":"Nucleotides"
},
"annotation":{
"bigg.reaction":"CPS_MF_e",
"biocyc":"META:CDPREDUCT-RXN",
"kegg.reaction":"R02024",
"metanetx.reaction":"MNXR104064",
"sbo":"SBO:0000176",
"seed.reaction":"rxn06076"
}
},
{
"id":"RNDR4",
"name":"ribonucleoside-diphosphate reductase (UDP)",
"metabolites":{
"dudp_c":1.0,
"h2o_c":1.0,
"trdox_c":1.0,
"trdrd_c":-1.0,
"udp_c":-1.0
},
"lower_bound":0.0,
"upper_bound":1000.0,
"gene_reaction_rule":"Mfl528 and Mfl529 and Mfl530",
"notes":{
"Module":"Nucleotides"
},
"annotation":{
"bigg.reaction":"CPS_MF_e",
"biocyc":"META:UDPREDUCT-RXN",
"kegg.reaction":"R02018",
"metanetx.reaction":"MNXR104066",
"sbo":"SBO:0000176",
"seed.reaction":"rxn06075"
}
},
{
"id":"RPE",
"name":"ribulose 5-phosphate 3-epimerase",
"metabolites":{
"ru5p__D_c":-1.0,
"xu5p__D_c":1.0
},
"lower_bound":-1000.0,
"upper_bound":1000.0,
"gene_reaction_rule":"Mfl223 or Mfl640",
"notes":{
"Module":"Nucleotides"
},
"annotation":{
"bigg.reaction":"CPS_MF_e",
"biocyc":"META:RIBULP3EPIM-RXN",
"kegg.reaction":"R01529",
"metanetx.reaction":"MNXR104083",
"reactome":"R-XTR-71303",
"rhea":"13680",
"sbo":"SBO:0000176",
"seed.reaction":"rxn01116"
}
},
{
"id":"RPI",
"name":"ribose-5-phosphate isomerase",
"metabolites":{
"r5p_c":-1.0,
"ru5p__D_c":1.0
},
"lower_bound":-1000.0,
"upper_bound":1000.0,
"gene_reaction_rule":"Mfl105",
"notes":{
"Module":"Nucleotides"
},
"annotation":{
"bigg.reaction":"CPS_MF_e",
"metanetx.reaction":"MNXR104084",
"sbo":"SBO:0000176"
}
},
{
"id":"SERTRS",
"name":"Seryl-tRNA synthetase",
"metabolites":{
"amp_c":1.0,
"atp_c":-1.0,
"ppi_c":1.0,
"ser__L_c":-1.0,
"sertrna_c":1.0,
"trnaser_c":-1.0
},
"lower_bound":0.0,
"upper_bound":1000.0,
"gene_reaction_rule":"Mfl017",
"notes":{
"Module":"Amino acid"
},
"annotation":{
"bigg.reaction":"CPS_MF_e",
"kegg.reaction":"R03662",
"metanetx.reaction":"MNXR104350",
"sbo":"SBO:0000176",
"seed.reaction":"rxn06446"
}
},
{
"id":"SERt2",
"name":"L-serine transport in via proton symport",
"metabolites":{
"h_c":1.0,
"h_e":-1.0,
"ser__L_c":1.0,
"ser__L_e":-1.0
},
"lower_bound":0.0,
"upper_bound":1000.0,
"gene_reaction_rule":"Mfl605 or (Mfl183 and Mfl184)",
"notes":{
"Module":"Amino acid"
},
"annotation":{
"sbo":[
"SBO:0000185",
"SBO:0000588",
"SBO:0000587",
"SBO:0000655",
"SBO:0000654",
"SBO:0000660",
"SBO:0000659",
"SBO:0000657",
"SBO:0000658"
]
}
},
{
"id":"SK_AC",
"name":"Acetate sink",
"metabolites":{
"ac_e":-1.0
},
"lower_bound":0.0,
"upper_bound":1000.0,
"gene_reaction_rule":"",
"notes":{
"Module":"Pseudoreactions"
},
"annotation":{
"sbo":"SBO:0000632"
}
},
{
"id":"SMS_mf",
"name":"Sphingomyelin synthase",
"metabolites":{
"12dgr180":1.0,
"crm_mf_c":-1.0,
"pc_c":-1.0,
"sphmyln_mf_c":1.0
},
"lower_bound":-1000.0,
"upper_bound":1000.0,
"gene_reaction_rule":"",
"notes":{
"Module":"Lipid"
},
"annotation":{
"sbo":"SBO:0000176"
}
},
{
"id":"SPMDabc",
"name":"spermidine transport via ABC system",
"metabolites":{
"adp_c":1.0,
"atp_c":-1.0,
"h2o_c":-1.0,
"h_c":1.0,
"pi_c":1.0,
"spmd_c":1.0,
"spmd_e":-1.0
},
"lower_bound":0.0,
"upper_bound":1000.0,
"gene_reaction_rule":"Mfl509 and Mfl510 and Mfl511",
"notes":{
"Module":"Vitamins and Cofactors"
},
"annotation":{
"bigg.reaction":"CPS_MF_e",
"biocyc":"META:ABC-24-RXN",
"metanetx.reaction":"MNXR104494",
"rhea":"30002#1",
"sbo":[
"SBO:0000185",
"SBO:0000588",
"SBO:0000587",
"SBO:0000655",
"SBO:0000654",
"SBO:0000660",
"SBO:0000659",
"SBO:0000657",
"SBO:0000658"
],
"seed.reaction":"rxn11262"
}
},
{
"id":"SUCpts",
"name":"sucrose transport via PEP:Pyr PTS",
"metabolites":{
"pep_c":-1.0,
"pyr_c":1.0,
"suc6p_c":1.0,
"sucr_e":-1.0
},
"lower_bound":0.0,
"upper_bound":1000.0,
"gene_reaction_rule":"Mfl516 and Mfl527 and Mfl519 and Mfl565",
"notes":{
"Module":"Energy"
},
"annotation":{
"bigg.reaction":"CPS_MF_e",
"metanetx.reaction":"MNXR104643",
"sbo":[
"SBO:0000185",
"SBO:0000588",
"SBO:0000587",
"SBO:0000655",
"SBO:0000654",
"SBO:0000660",
"SBO:0000659",
"SBO:0000657",
"SBO:0000658"
],
"seed.reaction":"rxn09274"
}
},
{
"id":"THMabc",
"name":"Thiamine transport via ABC system",
"metabolites":{
"adp_c":1.0,
"atp_c":-1.0,
"h2o_c":-1.0,
"h_c":1.0,
"pi_c":1.0,
"thm_c":1.0,
"thm_e":-1.0
},
"lower_bound":0.0,
"upper_bound":1000.0,
"gene_reaction_rule":"",
"notes":{
"Module":"Vitamins and Cofactors"
},
"annotation":{
"bigg.reaction":"CPS_MF_e",
"metanetx.reaction":"MNXR138862",
"sbo":[
"SBO:0000185",
"SBO:0000588",
"SBO:0000587",
"SBO:0000655",
"SBO:0000654",
"SBO:0000660",
"SBO:0000659",
"SBO:0000657",
"SBO:0000658"
],
"seed.reaction":"rxn09297"
}
},
{
"id":"THRTRS",
"name":"Threonyl-tRNA synthetase",
"metabolites":{
"amp_c":1.0,
"atp_c":-1.0,
"ppi_c":1.0,
"thr__L_c":-1.0,
"thrtrna_c":1.0,
"trnathr_c":-1.0
},
"lower_bound":0.0,
"upper_bound":1000.0,
"gene_reaction_rule":"Mfl177",
"notes":{
"Module":"Amino acid"
},
"annotation":{
"bigg.reaction":"CPS_MF_e",
"kegg.reaction":"R03663",
"metanetx.reaction":"MNXR104848",
"reactome":"R-HSA-380201",
"sbo":"SBO:0000176",
"seed.reaction":"rxn06447"
}
},
{
"id":"THYMDt1",
"name":"Thymidine transport via diffusion",
"metabolites":{
"thymd_c":-1.0,
"thymd_e":1.0
},
"lower_bound":-1000.0,
"upper_bound":1000.0,
"gene_reaction_rule":"",
"notes":{
"Module":"Nucleotides"
},
"annotation":{
"bigg.reaction":"CPS_MF_e",
"metanetx.reaction":"MNXR104821",
"sbo":[
"SBO:0000185",
"SBO:0000588",
"SBO:0000587",
"SBO:0000655",
"SBO:0000654",
"SBO:0000660",
"SBO:0000659",
"SBO:0000657",
"SBO:0000658"
],
"seed.reaction":"rxn10916"
}
},
{
"id":"TKT1",
"name":"transketolase",
"metabolites":{
"g3p_c":1.0,
"r5p_c":-1.0,
"s7p_c":1.0,
"xu5p__D_c":-1.0
},
"lower_bound":-1000.0,
"upper_bound":1000.0,
"gene_reaction_rule":"Mfl349",
"notes":{
"Module":"Nucleotides"
},
"annotation":{
"bigg.reaction":"CPS_MF_e",
"metanetx.reaction":"MNXR104868",
"sbo":"SBO:0000176"
}
},
{
"id":"TKT2",
"name":"transketolase",
"metabolites":{
"e4p_c":-1.0,
"f6p_c":1.0,
"g3p_c":1.0,
"xu5p__D_c":-1.0
},
"lower_bound":-1000.0,
"upper_bound":1000.0,
"gene_reaction_rule":"Mfl349",
"notes":{
"Module":"Nucleotides"
},
"annotation":{
"bigg.reaction":"CPS_MF_e",
"biocyc":"META:2TRANSKETO-RXN",
"kegg.reaction":"R01830",
"metanetx.reaction":"MNXR104869",
"rhea":"27629",
"sbo":"SBO:0000176"
}
},
{
"id":"TMDK1",
"name":"thymidine kinase (ATP:thymidine)",
"metabolites":{
"adp_c":1.0,
"atp_c":-1.0,
"dtmp_c":1.0,
"h_c":1.0,
"thymd_c":-1.0
},
"lower_bound":0.0,
"upper_bound":1000.0,
"gene_reaction_rule":"Mfl635",
"notes":{
"Module":"Nucleotides"
},
"annotation":{
"bigg.reaction":"CPS_MF_e",
"biocyc":"META:THYKI-RXN",
"kegg.reaction":"R01567",
"metanetx.reaction":"MNXR104885",
"reactome":"R-XTR-73632",
"rhea":"19132",
"sbo":"SBO:0000176",
"seed.reaction":"rxn01143"
}
},
{
"id":"TMDPK",
"name":"thiamine diphosphokinase",
"metabolites":{
"amp_c":1.0,
"atp_c":-1.0,
"h_c":1.0,
"thm_c":-1.0,
"thmpp_c":1.0
},
"lower_bound":0.0,
"upper_bound":1000.0,
"gene_reaction_rule":"Mfl224",
"notes":{
"Module":"Vitamins and Cofactors"
},
"annotation":{
"bigg.reaction":"CPS_MF_e",
"metanetx.reaction":"MNXR138867",
"sbo":"SBO:0000176",
"seed.reaction":"rxn00440"
}
},
{
"id":"TMDS",
"name":"thymidylate synthase",
"metabolites":{
"dhf_c":1.0,
"dtmp_c":1.0,
"dump_c":-1.0,
"mlthf_c":-1.0
},
"lower_bound":0.0,
"upper_bound":1000.0,
"gene_reaction_rule":"Mfl419",
"notes":{
"Module":"Nucleotides"
},
"annotation":{
"bigg.reaction":"CPS_MF_e",
"kegg.reaction":"R02101",
"metanetx.reaction":"MNXR104889",
"rhea":"12107",
"sbo":"SBO:0000176"
}
},
{
"id":"TPI",
"name":"triose-phosphate isomerase",
"metabolites":{
"dhap_c":-1.0,
"g3p_c":1.0
},
"lower_bound":-1000.0,
"upper_bound":1000.0,
"gene_reaction_rule":"Mfl504",
"notes":{
"Module":"Energy"
},
"annotation":{
"bigg.reaction":"CPS_MF_e",
"biocyc":"META:TRIOSEPISOMERIZATION-RXN",
"kegg.reaction":"R01015",
"metanetx.reaction":"MNXR104918",
"reactome":"R-XTR-70481",
"rhea":"18588",
"sbo":"SBO:0000176",
"seed.reaction":"rxn00747"
}
},
{
"id":"TRDR",
"name":"thioredoxin reductase (NADPH)",
"metabolites":{
"h_c":-1.0,
"nadp_c":1.0,
"nadph_c":-1.0,
"trdox_c":-1.0,
"trdrd_c":1.0
},
"lower_bound":0.0,
"upper_bound":1000.0,
"gene_reaction_rule":"Mfl064",
"notes":{
"Module":"Energy"
},
"annotation":{
"bigg.reaction":"CPS_MF_e",
"biocyc":"META:THIOREDOXIN-REDUCT-NADPH-RXN",
"kegg.reaction":"R02016",
"metanetx.reaction":"MNXR104766",
"sbo":"SBO:0000176",
"seed.reaction":"rxn05289"
}
},
{
"id":"TRE6PH",
"name":"trehalose-6-phosphate hydrolase",
"metabolites":{
"g6p_c":1.0,
"glc__D_c":1.0,
"h2o_c":-1.0,
"tre6p_c":-1.0
},
"lower_bound":0.0,
"upper_bound":1000.0,
"gene_reaction_rule":"Mfl499",
"notes":{
"Module":"Energy"
},
"annotation":{
"bigg.reaction":"CPS_MF_e",
"biocyc":"META:TRE6PHYDRO-RXN",
"kegg.reaction":"R06113",
"metanetx.reaction":"MNXR104925",
"rhea":"23011",
"sbo":"SBO:0000176",
"seed.reaction":"rxn00606"
}
},
{
"id":"TREpts",
"name":"trehalose transport via PEP:Pyr PTS",
"metabolites":{
"pep_c":-1.0,
"pyr_c":1.0,
"tre6p_c":1.0,
"tre_e":-1.0
},
"lower_bound":0.0,
"upper_bound":1000.0,
"gene_reaction_rule":"Mfl426 and Mfl431 and Mfl500 and Mfl519 and Mfl565",
"notes":{
"Module":"Energy"
},
"annotation":{
"bigg.reaction":"CPS_MF_e",
"metanetx.reaction":"MNXR104931",
"sbo":[
"SBO:0000185",
"SBO:0000588",
"SBO:0000587",
"SBO:0000655",
"SBO:0000654",
"SBO:0000660",
"SBO:0000659",
"SBO:0000657",
"SBO:0000658"
],
"seed.reaction":"rxn09322"
}
},
{
"id":"TRIA",
"name":"membrane alanyl aminopeptidase",
"metabolites":{
"cgly_c":-1.0,
"cys__L_c":1.0,
"gly_c":1.0,
"h2o_c":-1.0
},
"lower_bound":-1000.0,
"upper_bound":1000.0,
"gene_reaction_rule":"",
"notes":{
"Module":"Amino acid"
},
"annotation":{
"sbo":"SBO:0000176"
}
},
{
"id":"TRPTRS",
"name":"Tryptophanyl-tRNA synthetase",
"metabolites":{
"amp_c":1.0,
"atp_c":-1.0,
"ppi_c":1.0,
"trnatrp_c":-1.0,
"trp__L_c":-1.0,
"trptrna_c":1.0
},
"lower_bound":0.0,
"upper_bound":1000.0,
"gene_reaction_rule":"Mfl192",
"notes":{
"Module":"Amino acid"
},
"annotation":{
"bigg.reaction":"CPS_MF_e",
"kegg.reaction":"R03664",
"metanetx.reaction":"MNXR104948",
"reactome":"R-HSA-380222",
"sbo":"SBO:0000176",
"seed.reaction":"rxn06448"
}
},
{
"id":"TRPt2",
"name":"L-tryptophan transport in via proton symport",
"metabolites":{
"h_c":1.0,
"h_e":-1.0,
"trp__L_c":1.0,
"trp__L_e":-1.0
},
"lower_bound":0.0,
"upper_bound":1000.0,
"gene_reaction_rule":"Mfl605 or (Mfl183 and Mfl184)",
"notes":{
"Module":"Amino acid"
},
"annotation":{
"sbo":[
"SBO:0000185",
"SBO:0000588",
"SBO:0000587",
"SBO:0000655",
"SBO:0000654",
"SBO:0000660",
"SBO:0000659",
"SBO:0000657",
"SBO:0000658"
]
}
},
{
"id":"TYRTRS",
"name":"tyrosyl-tRNA synthetase",
"metabolites":{
"amp_c":1.0,
"atp_c":-1.0,
"ppi_c":1.0,
"trnatyr_c":-1.0,
"tyr__L_c":-1.0,
"tyrtrna_c":1.0
},
"lower_bound":0.0,
"upper_bound":1000.0,
"gene_reaction_rule":"Mfl587",
"notes":{
"Module":"Amino acid"
},
"annotation":{
"bigg.reaction":"CPS_MF_e",
"kegg.reaction":"R02918",
"metanetx.reaction":"MNXR105001",
"reactome":"R-HSA-380170",
"sbo":"SBO:0000176",
"seed.reaction":"rxn06280"
}
},
{
"id":"TYRt2",
"name":"tyrosine peroxisomal transport via proton symport",
"metabolites":{
"h_c":-1.0,
"h_e":1.0,
"tyr__L_c":-1.0,
"tyr__L_e":1.0
},
"lower_bound":-1000.0,
"upper_bound":1000.0,
"gene_reaction_rule":"Mfl605 or (Mfl183 and Mfl184)",
"notes":{
"Module":"Amino acid"
},
"annotation":{
"sbo":[
"SBO:0000185",
"SBO:0000588",
"SBO:0000587",
"SBO:0000655",
"SBO:0000654",
"SBO:0000660",
"SBO:0000659",
"SBO:0000657",
"SBO:0000658"
]
}
},
{
"id":"UMPK",
"name":"UMP kinase",
"metabolites":{
"adp_c":1.0,
"atp_c":-1.0,
"udp_c":1.0,
"ump_c":-1.0
},
"lower_bound":-1000.0,
"upper_bound":1000.0,
"gene_reaction_rule":"Mfl556",
"notes":{
"Module":"Nucleotides"
},
"annotation":{
"bigg.reaction":"CPS_MF_e",
"biocyc":"META:RXN-12002",
"kegg.reaction":"R00158",
"metanetx.reaction":"MNXR105118",
"rhea":"24403",
"sbo":"SBO:0000176",
"seed.reaction":"rxn00119"
}
},
{
"id":"UPPRT",
"name":"uracil phosphoribosyltransferase",
"metabolites":{
"ppi_c":1.0,
"prpp_c":-1.0,
"ump_c":1.0,
"ura_c":-1.0
},
"lower_bound":0.0,
"upper_bound":1000.0,
"gene_reaction_rule":"Mfl107",
"notes":{
"Module":"Nucleotides"
},
"annotation":{
"bigg.reaction":"CPS_MF_e",
"biocyc":"META:URACIL-PRIBOSYLTRANS-RXN",
"kegg.reaction":"R00966",
"metanetx.reaction":"MNXR105142",
"rhea":"13020",
"sbo":"SBO:0000176",
"seed.reaction":"rxn00711"
}
},
{
"id":"URAt2",
"name":"Uracil transport in via proton symport",
"metabolites":{
"h_c":1.0,
"h_e":-1.0,
"ura_c":1.0,
"ura_e":-1.0
},
"lower_bound":-1000.0,
"upper_bound":1000.0,
"gene_reaction_rule":"Mfl653 or Mfl413 or Mfl658",
"notes":{
"Module":"Nucleotides"
},
"annotation":{
"bigg.reaction":"CPS_MF_e",
"biocyc":"META:TRANS-RXN-132",
"metanetx.reaction":"MNXR105148",
"rhea":"29242",
"sbo":[
"SBO:0000185",
"SBO:0000588",
"SBO:0000587",
"SBO:0000655",
"SBO:0000654",
"SBO:0000660",
"SBO:0000659",
"SBO:0000657",
"SBO:0000658"
],
"seed.reaction":"rxn09365"
}
},
{
"id":"URIDK2r",
"name":"uridylate kinase (dUMP)",
"metabolites":{
"adp_c":1.0,
"atp_c":-1.0,
"dudp_c":1.0,
"dump_c":-1.0
},
"lower_bound":-1000.0,
"upper_bound":1000.0,
"gene_reaction_rule":"Mfl195",
"notes":{
"Module":"Nucleotides"
},
"annotation":{
"bigg.reaction":"CPS_MF_e",
"biocyc":"META:RXN-14122",
"kegg.reaction":"R02098",
"metanetx.reaction":"MNXR105160",
"rhea":"30658",
"sbo":"SBO:0000176",
"seed.reaction":"rxn01517"
}
},
{
"id":"URIK1",
"name":"uridine kinase (ATP:Uridine)",
"metabolites":{
"adp_c":1.0,
"atp_c":-1.0,
"h_c":1.0,
"ump_c":1.0,
"uri_c":-1.0
},
"lower_bound":0.0,
"upper_bound":1000.0,
"gene_reaction_rule":"Mfl306",
"notes":{
"Module":"Nucleotides"
},
"annotation":{
"bigg.reaction":"CPS_MF_e",
"biocyc":"META:URIDINEKIN-RXN",
"kegg.reaction":"R00964",
"metanetx.reaction":"MNXR105162",
"rhea":"16828",
"sbo":"SBO:0000176",
"seed.reaction":"rxn00709"
}
},
{
"id":"URIK2",
"name":"uridine kinase (GTP:Uridine)",
"metabolites":{
"gdp_c":1.0,
"gtp_c":-1.0,
"h_c":1.0,
"ump_c":1.0,
"uri_c":-1.0
},
"lower_bound":0.0,
"upper_bound":1000.0,
"gene_reaction_rule":"Mfl306",
"notes":{
"Module":"Nucleotides"
},
"annotation":{
"bigg.reaction":"CPS_MF_e",
"biocyc":"META:URKI-RXN",
"kegg.reaction":"R00968",
"metanetx.reaction":"MNXR105163",
"rhea":"27653",
"sbo":"SBO:0000176",
"seed.reaction":"rxn00713"
}
},
{
"id":"URIK3",
"name":"uridine kinase (ITP:Uridine)",
"metabolites":{
"h_c":1.0,
"idp_c":1.0,
"itp_c":-1.0,
"ump_c":1.0,
"uri_c":-1.0
},
"lower_bound":0.0,
"upper_bound":1000.0,
"gene_reaction_rule":"Mfl306",
"notes":{
"Module":"Nucleotides"
},
"annotation":{
"bigg.reaction":"CPS_MF_e",
"kegg.reaction":"R00970",
"metanetx.reaction":"MNXR105164",
"sbo":"SBO:0000176",
"seed.reaction":"rxn00715"
}
},
{
"id":"VALTRS",
"name":"Valyl-tRNA synthetase",
"metabolites":{
"amp_c":1.0,
"atp_c":-1.0,
"ppi_c":1.0,
"trnaval_c":-1.0,
"val__L_c":-1.0,
"valtrna_c":1.0
},
"lower_bound":0.0,
"upper_bound":1000.0,
"gene_reaction_rule":"Mfl355",
"notes":{
"Module":"Amino acid"
},
"annotation":{
"bigg.reaction":"CPS_MF_e",
"kegg.reaction":"R03665",
"metanetx.reaction":"MNXR105186",
"reactome":"R-HSA-380199",
"sbo":"SBO:0000176",
"seed.reaction":"rxn06449"
}
},
{
"id":"VALt2",
"name":"L-valine transport in via proton symport",
"metabolites":{
"h_c":1.0,
"h_e":-1.0,
"val__L_c":1.0,
"val__L_e":-1.0
},
"lower_bound":0.0,
"upper_bound":1000.0,
"gene_reaction_rule":"Mfl605 or (Mfl183 and Mfl184)",
"notes":{
"Module":"Amino acid"
},
"annotation":{
"sbo":[
"SBO:0000185",
"SBO:0000588",
"SBO:0000587",
"SBO:0000655",
"SBO:0000654",
"SBO:0000660",
"SBO:0000659",
"SBO:0000657",
"SBO:0000658"
]
}
},
{
"id":"XANt",
"name":"xanthine reversible transport",
"metabolites":{
"xan_c":1.0,
"xan_e":-1.0
},
"lower_bound":-1000.0,
"upper_bound":1000.0,
"gene_reaction_rule":"Mfl413 or Mfl658",
"notes":{
"Module":"Nucleotides"
},
"annotation":{
"bigg.reaction":"CPS_MF_e",
"biocyc":"META:TRANS-RXN0-561",
"metanetx.reaction":"MNXR105226",
"sbo":[
"SBO:0000185",
"SBO:0000588",
"SBO:0000587",
"SBO:0000655",
"SBO:0000654",
"SBO:0000660",
"SBO:0000659",
"SBO:0000657",
"SBO:0000658"
],
"seed.reaction":"rxn09652"
}
},
{
"id":"ZNabc",
"name":"Zinc transport via ABC system",
"metabolites":{
"adp_c":1.0,
"atp_c":-1.0,
"h2o_c":-1.0,
"h_c":1.0,
"pi_c":1.0,
"zn2_c":1.0,
"zn2_e":-1.0
},
"lower_bound":0.0,
"upper_bound":1000.0,
"gene_reaction_rule":"",
"notes":{
"Module":"Vitamins and Cofactors"
},
"annotation":{
"bigg.reaction":"CPS_MF_e",
"biocyc":"META:ABC-63-RXN",
"metanetx.reaction":"MNXR105281",
"rhea":"29798",
"sbo":[
"SBO:0000185",
"SBO:0000588",
"SBO:0000587",
"SBO:0000655",
"SBO:0000654",
"SBO:0000660",
"SBO:0000659",
"SBO:0000657",
"SBO:0000658"
],
"seed.reaction":"rxn09392"
}
},
{
"id":"acaldt",
"name":"Acetaldehyde transport",
"metabolites":{
"acald_c":1.0,
"acald_e":-1.0
},
"lower_bound":-1000.0,
"upper_bound":1000.0,
"gene_reaction_rule":"",
"notes":{
"Module":"Energy"
},
"annotation":{
"sbo":[
"SBO:0000185",
"SBO:0000588",
"SBO:0000587",
"SBO:0000655",
"SBO:0000654",
"SBO:0000660",
"SBO:0000659",
"SBO:0000657",
"SBO:0000658"
]
}
},
{
"id":"ca2t",
"name":"Calcium transport",
"metabolites":{
"ca2_c":1.0,
"ca2_e":-1.0
},
"lower_bound":-1000.0,
"upper_bound":1000.0,
"gene_reaction_rule":"",
"notes":{
"Module":"Vitamins and Cofactors"
},
"annotation":{
"sbo":[
"SBO:0000185",
"SBO:0000588",
"SBO:0000587",
"SBO:0000655",
"SBO:0000654",
"SBO:0000660",
"SBO:0000659",
"SBO:0000657",
"SBO:0000658"
]
}
},
{
"id":"gsnt",
"name":"Guanosine transport",
"metabolites":{
"gsn_c":1.0,
"gsn_e":-1.0
},
"lower_bound":-1000.0,
"upper_bound":1000.0,
"gene_reaction_rule":"",
"notes":{
"Module":"Nucleotides"
},
"annotation":{
"sbo":[
"SBO:0000185",
"SBO:0000588",
"SBO:0000587",
"SBO:0000655",
"SBO:0000654",
"SBO:0000660",
"SBO:0000659",
"SBO:0000657",
"SBO:0000658"
]
}
},
{
"id":"lipoatet",
"name":"Lipoate transport",
"metabolites":{
"lipoate_c":1.0,
"lipoate_e":-1.0
},
"lower_bound":-1000.0,
"upper_bound":1000.0,
"gene_reaction_rule":"",
"notes":{
"Module":"Vitamins and Cofactors"
},
"annotation":{
"sbo":[
"SBO:0000185",
"SBO:0000588",
"SBO:0000587",
"SBO:0000655",
"SBO:0000654",
"SBO:0000660",
"SBO:0000659",
"SBO:0000657",
"SBO:0000658"
]
}
},
{
"id":"mn2t",
"name":"Mn2+ transport",
"metabolites":{
"mn2_c":1.0,
"mn2_e":-1.0
},
"lower_bound":-1000.0,
"upper_bound":1000.0,
"gene_reaction_rule":"",
"notes":{
"Module":"Vitamins and Cofactors"
},
"annotation":{
"sbo":[
"SBO:0000185",
"SBO:0000588",
"SBO:0000587",
"SBO:0000655",
"SBO:0000654",
"SBO:0000660",
"SBO:0000659",
"SBO:0000657",
"SBO:0000658"
]
}
},
{
"id":"mobdt",
"name":"Molybdate transport",
"metabolites":{
"mobd_c":1.0,
"mobd_e":-1.0
},
"lower_bound":-1000.0,
"upper_bound":1000.0,
"gene_reaction_rule":"",
"notes":{
"Module":"Vitamins and Cofactors"
},
"annotation":{
"sbo":[
"SBO:0000185",
"SBO:0000588",
"SBO:0000587",
"SBO:0000655",
"SBO:0000654",
"SBO:0000660",
"SBO:0000659",
"SBO:0000657",
"SBO:0000658"
]
}
},
{
"id":"na1t",
"name":"Sodium transport",
"metabolites":{
"na1_c":1.0,
"na1_e":-1.0
},
"lower_bound":-1000.0,
"upper_bound":1000.0,
"gene_reaction_rule":"",
"notes":{
"Module":"Vitamins and Cofactors"
},
"annotation":{
"sbo":[
"SBO:0000185",
"SBO:0000588",
"SBO:0000587",
"SBO:0000655",
"SBO:0000654",
"SBO:0000660",
"SBO:0000659",
"SBO:0000657",
"SBO:0000658"
]
}
},
{
"id":"ni2t",
"name":"Nickel transport",
"metabolites":{
"ni2_c":1.0,
"ni2_e":-1.0
},
"lower_bound":-1000.0,
"upper_bound":1000.0,
"gene_reaction_rule":"Mfl217",
"notes":{
"Module":"Vitamins and Cofactors"
},
"annotation":{
"sbo":[
"SBO:0000185",
"SBO:0000588",
"SBO:0000587",
"SBO:0000655",
"SBO:0000654",
"SBO:0000660",
"SBO:0000659",
"SBO:0000657",
"SBO:0000658"
]
}
},
{
"id":"pyr5ct",
"name":"1-pyrroline-5-carboxylate transport",
"metabolites":{
"1pyr5c_c":-1.0,
"1pyr5c_e":1.0
},
"lower_bound":-1000.0,
"upper_bound":1000.0,
"gene_reaction_rule":"",
"notes":{
"Module":"Amino acid"
},
"annotation":{
"sbo":[
"SBO:0000185",
"SBO:0000588",
"SBO:0000587",
"SBO:0000655",
"SBO:0000654",
"SBO:0000660",
"SBO:0000659",
"SBO:0000657",
"SBO:0000658"
]
}
},
{
"id":"EX_gal_e",
"name":"D-Galactose exchange",
"metabolites":{
"gal_e":-1.0
},
"lower_bound":-2.5,
"upper_bound":1000.0,
"gene_reaction_rule":"",
"notes":{
"Module":"Pseudoreactions"
},
"annotation":{
"bigg.reaction":"CPS_MF_e",
"metanetx.reaction":"MNXR100025",
"rhea":"34918",
"sbo":"SBO:0000627",
"seed.reaction":"rxn10911"
}
},
{
"id":"GALpts",
"name":"D-galactose transport via PEP:Pyr PTS",
"metabolites":{
"dgal6p_c":1.0,
"gal_e":-1.0,
"pep_c":-1.0,
"pyr_c":1.0
},
"lower_bound":0.0,
"upper_bound":1000.0,
"gene_reaction_rule":"(Mfl187 and Mfl565 and Mfl519) or (Mfl214 and Mfl565 and Mfl519)",
"notes":{
"Module":"Glycan"
},
"annotation":{
"bigg.reaction":"CPS_MF_e",
"sbo":[
"SBO:0000185",
"SBO:0000588",
"SBO:0000587",
"SBO:0000655",
"SBO:0000654",
"SBO:0000660",
"SBO:0000659",
"SBO:0000657",
"SBO:0000658"
]
}
},
{
"id":"PGALM",
"name":"Phosphogalactomutase",
"metabolites":{
"dgal6p_c":-1.0,
"gal1p_c":1.0
},
"lower_bound":-1000.0,
"upper_bound":1000.0,
"gene_reaction_rule":"Mfl120",
"notes":{
"Module":"Glycan"
},
"annotation":{
"sbo":"SBO:0000176"
}
},
{
"id":"GALT",
"name":"Galactose 1 phosphate uridylyltransferase",
"metabolites":{
"gal1p_c":-1.0,
"h_c":-1.0,
"ppi_c":1.0,
"udpgal_c":1.0,
"utp_c":-1.0
},
"lower_bound":0.0,
"upper_bound":1000.0,
"gene_reaction_rule":"Mfl245",
"notes":{
"Module":"Glycan"
},
"annotation":{
"bigg.reaction":"CPS_MF_e",
"biocyc":"META:UTPHEXPURIDYLYLTRANS-RXN",
"kegg.reaction":"R00502",
"metanetx.reaction":"MNXR100014",
"rhea":"14212",
"sbo":"SBO:0000176",
"seed.reaction":"rxn00355"
}
},
{
"id":"DGAT_mf",
"name":"Diacylglycerol acyltransferase",
"metabolites":{
"12dgr180":-1.0,
"ACP_c":1.0,
"ocdcaACP_c":-1.0,
"tag_mf_c":1.0
},
"lower_bound":-1000.0,
"upper_bound":1000.0,
"gene_reaction_rule":"",
"notes":{
"Module":"Lipid"
},
"annotation":{
"sbo":"SBO:0000176"
}
},
{
"id":"PSSA_mf",
"name":"Phosphatidylserine synthase (Mesoplasma florum)",
"metabolites":{
"cdpdag_c":-1.0,
"cmp_c":1.0,
"h_c":1.0,
"ps_mf_c":1.0,
"ser__L_c":-1.0
},
"lower_bound":0.0,
"upper_bound":1000.0,
"gene_reaction_rule":"",
"notes":{
"Module":"Lipid"
},
"annotation":{
"sbo":"SBO:0000176"
}
},
{
"id":"MANT",
"name":"Mannose 1 phosphate uridylyltransferase",
"metabolites":{
"h_c":-1.0,
"man1p_c":-1.0,
"ppi_c":1.0,
"udpmann_c":1.0,
"utp_c":-1.0
},
"lower_bound":0.0,
"upper_bound":1000.0,
"gene_reaction_rule":"Mfl245",
"notes":{
"Module":"Glycan"
},
"annotation":{
"sbo":"SBO:0000176"
}
},
{
"id":"UDPRHMS",
"name":"UDP-beta-L-rhamnose synthase",
"metabolites":{
"h2o_c":1.0,
"h_c":-1.0,
"nadp_c":1.0,
"nadph_c":-1.0,
"udpg_c":-1.0,
"udprhmn_c":1.0
},
"lower_bound":0.0,
"upper_bound":1000.0,
"gene_reaction_rule":"",
"notes":{
"Module":"Glycan"
},
"annotation":{
"sbo":"SBO:0000176"
}
},
{
"id":"UGT_MF",
"name":"UDP glycosyltransferase Mesoplasma florum",
"metabolites":{
"12dgr180":-2.0,
"CPS_MF_c":1.0,
"h2o_c":-20.0,
"h_c":20.0,
"udp_c":20.0,
"udpg_c":-4.0,
"udpgal_c":-11.0,
"udpmann_c":-1.0,
"udprhmn_c":-4.0
},
"lower_bound":0.0,
"upper_bound":1000.0,
"gene_reaction_rule":"Mfl568",
"notes":{
"Module":"Glycan"
},
"annotation":{
"sbo":"SBO:0000176"
}
},
{
"id":"Flipase_CPS_MF",
"name":"Capsular Polysaccharide flipase",
"metabolites":{
"CPS_MF_c":-1.0,
"CPS_MF_e":1.0
},
"lower_bound":-1000.0,
"upper_bound":1000.0,
"gene_reaction_rule":"Mfl562",
"notes":{
"Module":"Glycan"
},
"annotation":{
"sbo":[
"SBO:0000185",
"SBO:0000588",
"SBO:0000587",
"SBO:0000655",
"SBO:0000654",
"SBO:0000660",
"SBO:0000659",
"SBO:0000657",
"SBO:0000658"
]
}
},
{
"id":"BIOMASS_step1_c",
"name":"Biomass objective function",
"metabolites":{
"alatrna_c":-0.501148808488442,
"argtrna_c":-0.10969024603813,
"asntrna_c":-0.237150941312473,
"asptrna_c":-0.215941703940475,
"atp_c":-0.264308703495196,
"ctp_c":-0.100758379887773,
"cystrna_c":-0.0225456309239961,
"datp_c":-0.0181163916820739,
"dctp_c":-0.00726675057811187,
"dgtp_c":-0.00638056251198343,
"dttp_c":-0.0186549718569958,
"glutrna_c":-0.286069206760476,
"glytrna_c":-0.524200800964702,
"gtp_c":-0.116567528361974,
"histrna_c":-0.0462917216559794,
"iletrna_c":-0.349182086481652,
"leutrna_c":-0.332519511457922,
"lystrna_c":-0.373454957731314,
"mettrna_c":-0.0884883443561817,
"phetrna_c":-0.119829656537977,
"ppi_c":0.692948585682252,
"protrna_c":-0.137717663749502,
"sertrna_c":-0.303266439189111,
"thrtrna_c":-0.266496316174583,
"trnaala_c":0.501148808488442,
"trnaarg_c":0.10969024603813,
"trnaasn_c":0.237150941312473,
"trnaasp_c":0.215941703940475,
"trnacys_c":0.0225456309239961,
"trnaglu_c":0.286069206760476,
"trnagly_c":0.524200800964702,
"trnahis_c":0.0462917216559794,
"trnaile_c":0.349182086481652,
"trnaleu_c":0.332519511457922,
"trnalys_c":0.373454957731314,
"trnamet_c":0.0884883443561817,
"trnaphe_c":0.119829656537977,
"trnapro_c":0.137717663749502,
"trnaser_c":0.303266439189111,
"trnathr_c":0.266496316174583,
"trnatrp_c":0.0167442334621394,
"trnatyr_c":0.0821225107365946,
"trnaval_c":0.331687058595109,
"trptrna_c":-0.0167442334621394,
"tyrtrna_c":-0.0821225107365946,
"utp_c":-0.21131397393731,
"valtrna_c":-0.331687058595109
},
"lower_bound":0.0,
"upper_bound":0.0,
"gene_reaction_rule":"",
"notes":{
"Module":"Pseudoreactions"
},
"annotation":{
"sbo":"SBO:0000629"
}
},
{
"id":"BIOMASS",
"name":"",
"metabolites":{
"mg2_c":-1.0
},
"lower_bound":0.0,
"upper_bound":0.0,
"gene_reaction_rule":"",
"notes":{
"Module":"Pseudoreactions"
},
"annotation":{
"sbo":"SBO:0000629"
}
},
{
"id":"BIOMASS_step2_c",
"name":"Biomass objective function",
"metabolites":{
"adp_c":5.0,
"alatrna_c":-0.501148808488442,
"argtrna_c":-0.10969024603813,
"asntrna_c":-0.237150941312473,
"asptrna_c":-0.215941703940475,
"atp_c":-5.2643087034952,
"ca2_c":-0.0226830407977172,
"cl_c":-0.0256421433754805,
"cobalt2_c":-0.0154257856198358,
"ctp_c":-0.100758379887773,
"cystrna_c":-0.0225456309239961,
"datp_c":-0.0181163916820739,
"dctp_c":-0.00726675057811187,
"dgtp_c":-0.00638056251198343,
"dttp_c":-0.0186549718569958,
"glutrna_c":-0.286069206760476,
"glytrna_c":-0.524200800964702,
"gtp_c":-0.116567528361974,
"h2o_c":-5.0,
"h_c":5.0,
"histrna_c":-0.0462917216559794,
"iletrna_c":-0.349182086481652,
"k_c":-0.0232514178133297,
"leutrna_c":-0.332519511457922,
"lystrna_c":-0.373454957731314,
"mettrna_c":-0.0884883443561817,
"mg2_c":-0.0374034523386509,
"mn2_c":-0.0165475644956178,
"mobd_c":-0.00568403495545081,
"na1_c":-0.0395432798627785,
"nad_c":-0.01,
"nadh_c":-0.01,
"nadp_c":-0.01,
"nadph_c":-0.01,
"nh4_c":-0.0503973681284826,
"ni2_c":-0.0154888097995841,
"phetrna_c":-0.119829656537977,
"pi_c":5.0,
"ppi_c":0.050418676629165,
"protrna_c":-0.137717663749502,
"sertrna_c":-0.303266439189111,
"thrtrna_c":-0.266496316174583,
"trnaala_c":0.501148808488442,
"trnaarg_c":0.10969024603813,
"trnaasn_c":0.237150941312473,
"trnaasp_c":0.215941703940475,
"trnacys_c":0.0225456309239961,
"trnaglu_c":0.286069206760476,
"trnagly_c":0.524200800964702,
"trnahis_c":0.0462917216559794,
"trnaile_c":0.349182086481652,
"trnaleu_c":0.332519511457922,
"trnalys_c":0.373454957731314,
"trnamet_c":0.0884883443561817,
"trnaphe_c":0.119829656537977,
"trnapro_c":0.137717663749502,
"trnaser_c":0.303266439189111,
"trnathr_c":0.266496316174583,
"trnatrp_c":0.0167442334621394,
"trnatyr_c":0.0821225107365946,
"trnaval_c":0.331687058595109,
"trptrna_c":-0.0167442334621394,
"tyrtrna_c":-0.0821225107365946,
"utp_c":-0.21131397393731,
"valtrna_c":-0.331687058595109,
"zn2_c":-0.0138985599702015
},
"lower_bound":0.0,
"upper_bound":1000.0,
"gene_reaction_rule":"",
"notes":{
"Module":"Pseudoreactions"
},
"annotation":{
"sbo":"SBO:0000629"
}
},
{
"id":"G6PDH2r",
"name":"Glucose 6-phosphate dehydrogenase",
"metabolites":{
"6pgl_c":1.0,
"g6p_c":-1.0,
"h_c":1.0,
"nadp_c":-1.0,
"nadph_c":1.0
},
"lower_bound":-1000.0,
"upper_bound":1000.0,
"gene_reaction_rule":"",
"notes":{
"Module":"Nucleotides"
},
"annotation":{
"bigg.reaction":"CPS_MF_e",
"biocyc":"META:GLU6PDEHYDROG-RXN",
"kegg.reaction":"R00835",
"metanetx.reaction":"MNXR99907",
"rhea":"15844",
"sbo":"SBO:0000176",
"seed.reaction":"rxn00604"
}
},
{
"id":"GND",
"name":"Phosphogluconate dehydrogenase",
"metabolites":{
"6pgc_c":-1.0,
"co2_c":1.0,
"nadp_c":-1.0,
"nadph_c":1.0,
"ru5p__D_c":1.0
},
"lower_bound":-1000.0,
"upper_bound":1000.0,
"gene_reaction_rule":"",
"notes":{
"Module":"Nucleotides"
},
"annotation":{
"bigg.reaction":"CPS_MF_e",
"biocyc":"META:RXN-9952",
"kegg.reaction":"R01528",
"metanetx.reaction":"MNXR100389",
"reactome":"R-XTR-71299",
"rhea":"10119",
"sbo":"SBO:0000176",
"seed.reaction":"rxn01115"
}
},
{
"id":"TALA",
"name":"Transaldolase",
"metabolites":{
"e4p_c":1.0,
"f6p_c":1.0,
"g3p_c":-1.0,
"s7p_c":-1.0
},
"lower_bound":-1000.0,
"upper_bound":1000.0,
"gene_reaction_rule":"Mfl121 or Mfl639",
"notes":{
"Module":"Nucleotides"
},
"annotation":{
"bigg.reaction":"CPS_MF_e",
"biocyc":"META:TRANSALDOL-RXN",
"kegg.reaction":"R01827",
"metanetx.reaction":"MNXR104715",
"rhea":"17056",
"sbo":"SBO:0000176"
}
},
{
"id":"NOX2",
"name":"NADH oxidase H2O forming",
"metabolites":{
"h2o_c":2.0,
"h_c":-2.0,
"nad_c":2.0,
"nadh_c":-2.0,
"o2_c":-1.0
},
"lower_bound":0.0,
"upper_bound":5.0,
"gene_reaction_rule":"Mfl037",
"notes":{
"Module":"Energy"
},
"annotation":{
"bigg.reaction":"CPS_MF_e",
"sbo":"SBO:0000176"
}
},
{
"id":"BIOMASS_step3_c",
"name":"Biomass objective function",
"metabolites":{
"ACP_c":-0.001,
"CPS_MF_e":-0.00856100833878127,
"adn_c":-0.00561290447150907,
"adp_c":18.849,
"alatrna_c":-0.501148808488442,
"amet_c":-0.0037552073460267,
"argtrna_c":-0.10969024603813,
"asntrna_c":-0.237150941312473,
"asptrna_c":-0.215941703940475,
"atp_c":-18.849,
"ca2_c":-0.0226830407977172,
"cholp_c":-0.00823565928354995,
"cl_c":-0.0256421433754805,
"cobalt2_c":-0.0154257856198358,
"ctp_c":-0.100758379887773,
"cystrna_c":-0.0225456309239961,
"cytd_c":-0.00616734168906708,
"datp_c":-0.0181163916820739,
"dctp_c":-0.00726675057811187,
"dgtp_c":-0.00638056251198343,
"dttp_c":-0.0186549718569958,
"glntrna_c":-0.1110516124526654,
"glutrna(gln)_c":0.1110516124526654,
"glutrna_c":-0.286069206760476,
"glytrna_c":-0.524200800964702,
"gtp_c":-0.116567528361974,
"h2o_c":-18.849,
"h_c":18.849,
"histrna_c":-0.0462917216559794,
"iletrna_c":-0.349182086481652,
"k_c":-0.0232514178133297,
"leutrna_c":-0.332519511457922,
"lystrna_c":-0.373454957731314,
"mettrna_c":-0.0884883443561817,
"mg2_c":-0.0374034523386508,
"mlthf_c":-0.00329363377480027,
"mn2_c":-0.0165475644956178,
"mobd_c":-0.00568403495545081,
"na1_c":-0.0395432798627785,
"nad_c":-0.01,
"nadh_c":-0.01,
"nadp_c":-0.01,
"nadph_c":-0.01,
"nh4_c":-0.0503973681284827,
"ni2_c":-0.0154888097995841,
"pc_c":-0.0579007517860189,
"pgp_c":-0.0534442474085165,
"phetrna_c":-0.119829656537977,
"pi_c":18.849,
"ppi_c":0.050418676629165,
"protrna_c":-0.137717663749502,
"ps_mf_c":-0.11581412645807249,
"ptrc_c":-0.0166357315995499,
"s_c":-0.0467799781693431,
"sertrna_c":-0.303266439189111,
"sphmyln_mf_c":-0.186118799800776,
"spmd_c":-0.0101167008656118,
"thrtrna_c":-0.266496316174583,
"trnaala_c":0.501148808488442,
"trnaarg_c":0.10969024603813,
"trnaasn_c":0.237150941312473,
"trnaasp_c":0.215941703940475,
"trnacys_c":0.0225456309239961,
"trnaglu_c":0.286069206760476,
"trnagly_c":0.524200800964702,
"trnahis_c":0.0462917216559794,
"trnaile_c":0.349182086481652,
"trnaleu_c":0.332519511457922,
"trnalys_c":0.373454957731314,
"trnamet_c":0.0884883443561817,
"trnaphe_c":0.119829656537977,
"trnapro_c":0.137717663749502,
"trnaser_c":0.303266439189111,
"trnathr_c":0.266496316174583,
"trnatrp_c":0.0167442334621394,
"trnatyr_c":0.0821225107365946,
"trnaval_c":0.331687058595109,
"trptrna_c":-0.0167442334621394,
"tyrtrna_c":-0.0821225107365946,
"utp_c":-0.21131397393731,
"valtrna_c":-0.331687058595109,
"zn2_c":-0.0138985599702015
},
"lower_bound":-1000.0,
"upper_bound":1000,
"gene_reaction_rule":"",
"objective_coefficient":1.0,
"notes":{
"Module":"Pseudoreactions"
},
"annotation":{
"sbo":"SBO:0000629"
}
},
{
"id":"EX_apoACP_c",
"name":"apoACP Exchange",
"metabolites":{
"apoACP_c":1.0
},
"lower_bound":-10.0,
"upper_bound":1000,
"gene_reaction_rule":"",
"notes":{
"Module":"Pseudoreactions"
}
},
{
"id":"EX_nac_e",
"name":"Nicotinate exchange",
"metabolites":{
"nac_e":-1.0
},
"lower_bound":0.0,
"upper_bound":1000,
"gene_reaction_rule":"",
"notes":{
"Module":"Pseudoreactions"
}
},
{
"id":"DHA_SP",
"name":"Dihydroxyacetone phosphate phosphatase (spontaneous)",
"metabolites":{
"dha_c":1.0,
"dhap_c":-1.0
},
"lower_bound":0.001,
"upper_bound":0.1,
"gene_reaction_rule":"",
"notes":{
"Module":"Pseudoreactions"
}
},
{
"id":"EX_malt_e",
"name":"Maltose exchange",
"metabolites":{
"malt_e":-1.0
},
"lower_bound":0.0,
"upper_bound":1000.0,
"gene_reaction_rule":"",
"notes":{
"Module":"Pseudoreactions"
}
},
{
"id":"MALTpts",
"name":"Maltose transport via PEP:Pyr PTS",
"metabolites":{
"malt6p_c":1.0,
"malt_e":-1.0,
"pep_c":-1.0,
"pyr_c":1.0
},
"lower_bound":0.0,
"upper_bound":1000,
"gene_reaction_rule":"Mfl426 and Mfl431 and Mfl500 and Mfl519 and Mfl565",
"notes":{
"Module":"Glycan"
}
},
{
"id":"MAN6PI",
"name":"Mannose-6-phosphate isomerase",
"metabolites":{
"f6p_c":1.0,
"man6p_c":-1.0
},
"lower_bound":-1000.0,
"upper_bound":1000.0,
"gene_reaction_rule":"Mfl254",
"notes":{
"Module":"Glycan"
}
},
{
"id":"MAL6PG",
"name":"Maltose 6 phosphate glucosidase",
"metabolites":{
"g6p_c":1.0,
"glc__D_c":1.0,
"h2o_c":-1.0,
"malt6p_c":-1.0
},
"lower_bound":0.0,
"upper_bound":1000.0,
"gene_reaction_rule":"Mfl499",
"notes":{
"Module":"Glycan"
}
},
{
"id":"NACHORCTL3le",
"name":"Transport of nicotinate",
"metabolites":{
"h_c":1.0,
"h_e":-1.0,
"nac_c":1.0,
"nac_e":-1.0
},
"lower_bound":-1000.0,
"upper_bound":1000,
"gene_reaction_rule":"",
"notes":{
"Module":"Vitamins and Cofactors"
}
}
],
"genes":[
{
"id":"Mfl017",
"name":"serS",
"notes":{
"EC_number":{
"PATRIC":"6.1.1.11",
"RefSeq":"6.1.1.11",
"DETECT":"6.1.1.11",
"COFACTOR":"6.1.1.11"
},
"Sequence":"MLDINFIESNLVKVKEQLNKRSGDYSLIIDEAVELNVQRKSILKEVENLKANKNNLSKQVGELMRNKQSDEANKIKEEVTLINSKIEKLDDSLKLVQEQLTSKLQNIPNIPNDNMPIGNDDNDNVEVRQWGNELIKKHNTPHWDIADKLKLVDFEAGPKLSGSRFVVYTGLGAKLVRSLSNILLNLHTSKGYTEITVPLLVNPQAMYGTGQLPKFKEDAYITTNDQYLIPTGEVPLTNLHAGEILDLNQLPIHYTTYSQCFRQEAGSAGRDTKGLIRLHQFNKVELVKITNQESSEAELQAMVNDAEAVLQLFNLPYRVVELCTGDVGFSSSKTYDLEVWFPEQNKYREISSCSNCTDFQARNMQTRYRDANGEVKLAHTLNGSGVAIDRLIAAILENYWDGEKLILPTALKPYFDNKEYID"
},
"annotation":{
"kegg.genes":"mfl:Mfl017",
"ncbigene":"2898085",
"ncbigi":"GI:50364832",
"ncbiprotein":"YP_053257.1",
"refseq":"YP_053257.1",
"sbo":"SBO:0000243",
"uniprot":"Q6F2A0"
}
},
{
"id":"Mfl023",
"name":"Mfl023",
"notes":{
"EC_number":{},
"Sequence":"MKKLLLTLSSVTLVGTAGMSVISCGVKPEKSVIFMLPGEAVGVGSTDKIDAYNDLVDEFNELHKNDSGFAPIKVKWSKSGTINDSILTGDNLPDLYISYADAVSLYANTKVSNQVRDMEASLGEAGFANLKNDIIDDAFLQEGQYKEQGSDKATQVVLPFGKSVEMSVINVNFFLEFISKISITDFDGASISPKVKTEFEKFNVNERKNLTNETGAMSKTTIFSDKTPKLNEQWFTEHGLNDALTTLQTALAPLTSVGSSSYTGESVDDLIRTIFAKNDNIIALAQVYNEIFNVESNIEVKYASKDGSVVVDPSNGKHFSFGIDSLANKYFMDHAARTNSGLIDITNEDNGFFYSANYDKATRVANVNFNKNSVGFNDTSEFLQAFKDIAVKNNKSGGSYAEQWNNTLNLSRQEGTTKYYTSDSFLNGSSFMSSGSSAGAYNFTKTKYVNNTGYNPVTNADVITTSTSTKEGKNSVFMSQGPGIAGFKSNGSNAAEKEKTVTEFLNYIMQPKQAADFALKSNYMPATKSGMSIYQNYVNGNYNNTKANNQSNAIVNPEALQNVVAELNTKEGTTKYTVDNTFTAIYSTSKGSLSSQASPNAVNSGFIEKYLVGNSERILVASTPTPIGTTVRDSIATAITGSGTITDLSKAPGIKFVEILDASNTVYTLQNYVMKKNNTDMFSKINLTHNAK"
},
"annotation":{
"kegg.genes":"mfl:Mfl023",
"ncbigene":"2898158",
"ncbigi":"GI:50364838",
"ncbiprotein":"YP_053263.1",
"refseq":"YP_053263.1",
"sbo":"SBO:0000243",
"uniprot":"Q6F294"
}
},
{
"id":"Mfl024",
"name":"ugpC",
"notes":{
"EC_number":{},
"Sequence":"MSIKLKNITIDYGNFLAVNDLSVNINKGELVSLLGPSGCGKTTALNAIAGLINTTSGQILFDGVDVTHKTPQQRNIGLVFQSYALYSHMSVFKNIAYPLYHSKDFKKELARDNFKYKNRLKDLKQTKSYELIIKQQNDFLNDLKSFLKLTNNNIKLLETEFLKKHKDSIISYTDQLFINYENSEVLKNHLVSYLYDKLKIKFNEIESVIESTILKKYKLLLTHKLDVRFQGTIGYYSWLNEKNVKDNKKHLAELIKTSKISKKQIRKEQKKVSAELDIFTASSTENGYDNYINSKNLITNSFIENEVAELEKEINDYFDKVLLKTKEPIIKNNKIENSISNISKKINAFKVSYLSKHEKLIVKYIKSISNKFPNEIEIKDNLINYLFNISKIEFNSVQEKLNELIFENMQSFVNSCDKDEFTQLINYYPLNVNAYLEVSESSNELLKINNELQKNTDFDTLNDNEHYKNYLTEKEQLTESLLSEFVVKLENFISETFDKLPILVNNELSKNSIKIDISELESEIRKNIFSKKRKIRSLVLEAAKQVEIETQLNKKPSELSGGQQQRVAIARAVVKKPSILLMDEPLSNLDAKLRLTTREWIKKFQQKVGITTVFVTHDQEEAMSISDSIFVMNKGVLQQGGTPLEIYNKPKNKFVANFIGTPNINFIDVKVKKSIFELPSGEEMTIKNLKIEKENWTLGIRPERISISGTKGKIFIGEGEVSLVEQLGKQNHIKVRLNKELEITLILEPHEWNNLKNSSVLKLYARKEDLYLFDTNTNLVEVKYA"
},
"annotation":{
"kegg.genes":"mfl:Mfl024",
"ncbigene":"2897690",
"ncbigi":"GI:50364839",
"ncbiprotein":"YP_053264.1",
"refseq":"YP_053264.1",
"sbo":"SBO:0000243",
"uniprot":"Q6F293"
}
},
{
"id":"Mfl025",
"name":"ugpA",
"notes":{
"EC_number":{},
"Sequence":"MRKNKKDEGFVLIDDRVINPKGKKAKSKNMEKGRFDLINQLIWVLPGLFFVCIFSYFSIFIVFKYGLSANGANGVFILSIKNIGNLFTEPTHEFPIALRNTLIYVLVSVPISLLIALWTAKALSNVLSKRAFAFFQSAFFLPYVTSALAVAMAFSILFSTSDTSLLTQLLAKLGLSRVDWKEPKNAMIMLIIYGVWKMLPFKIIMFTAAFLRVDKRLYQAASIDGVPRWQQFWKISVPQIMPVIIYMITTGIIGSFKFMPFGLFANYEEAVKSQAQTAVFFIFSRINSGSGGLPSYSTGGAASIVLMVIILIMTLANRQLSKYLNKKYR"
},
"annotation":{
"kegg.genes":"mfl:Mfl025",
"ncbigene":"2898274",
"ncbigi":"GI:50364840",
"ncbiprotein":"YP_053265.1",
"refseq":"YP_053265.1",
"sbo":"SBO:0000243",
"uniprot":"Q6F292"
}
},
{
"id":"Mfl026",
"name":"ugpE",
"notes":{
"EC_number":{},
"Sequence":"MEKINNEWSKKTKTEDWIHKNSFKKISVKDKSFNQSESNVDSIIYVEKTTKVVSSEKDKHEIVVNKLTRKEKYENDLKFQEEQITLRESKIVVEANFFKRIWLKFCLSLFLFWNKKHFKIKHAFYIRSVNKRKDKTIKMAGDVWYRRIGSNLSNYTVLIIMLIAMIFPFYWMLITSFKPYSEVDTGVMESLWPKHWTLQAYKDMFTFVNNSGGRESIPFSRFFFNSLFIALVSTLVQLSVSVIGGFAIYNWRTKFNSLFMIIMFSIMMVPGEAMLLGRYWIAVQMQWRDTLFALIVPFIGNVFTIYLMSNAFYGLNRDLKRAAKVDGLSSFQYFMKIALPAVSATILTSFIISFIESWNSVLWPITVIDNQSGQWRTIPMLLYSLMNVSGMTSEEFPIADPINVKMAASILAILPMIIVFIVFNKWIINGLTKRSVGGTKG"
},
"annotation":{
"kegg.genes":"mfl:Mfl026",
"ncbigene":"2898157",
"ncbigi":"GI:50364841",
"ncbiprotein":"YP_053266.1",
"refseq":"YP_053266.1",
"sbo":"SBO:0000243",
"uniprot":"Q6F291"
}
},
{
"id":"Mfl030",
"name":"lysS",
"notes":{
"EC_number":{
"PATRIC":"6.1.1.6",
"DETECT":"6.1.1.6",
"COFACTOR":"6.1.1.6"
},
"Sequence":"MSERKFTEQELVRRAKLEKLIENKSNPYEVSKYVRTHSLKELIELFGGYEKDELATLQQTEISIAGRIKLYREAGNKAAFLNIEDQDSDIQVYVRQDEIGDAAFANFRELDLGDIVGFKGIMMKTNHGELSLRAKEYTLLSKALRPLPDKHAGIQDIEEKYRRRYVDLITNPESKRVFQARTKIIRTMQQILDERGYMEVETPILHSVKGGAAAKPFITHYNALDVDVYLRIATELHLKRLIVGGFDGVYEIGRIFRNEGMSTRHNPEFTSLELYVAYEDMFFLMDLTEEIFRKCNAAVNESSVIEYGGHKLDLSKPFKRLHMVDGIKQVTGVDFWKEMTVEEALELAKKHNVHVEKHNYTVGHIINLFYEEFVESTIIEPTFVYGHPKEISPLSKSNAEDSRFTDRFELFIVGREYANAFSELNDPIDQYDRFNEQIKEAAAGNDEATEMDIDFIEALEHAMPPTAGIGFGIDRLVMLLTNSESIKDVLLFPQLKPRD"
},
"annotation":{
"kegg.genes":"mfl:Mfl030",
"ncbigene":"2897699",
"ncbigi":"GI:50364845",
"ncbiprotein":"YP_053270.1",
"refseq":"YP_053270.1",
"sbo":"SBO:0000243",
"uniprot":"Q6F287"
}
},
{
"id":"Mfl031",
"name":"Mfl031",
"notes":{
"EC_number":{
"PATRIC":"3.5.99.6",
"COFACTOR":"3.5.99.6"
},
"Sequence":"MKIIKTKDYESMTDKTIEAFMEILEKNKHKERINVSVTGGNSPKLFYSKIISILNELAYLDKIHFYNFDEVPFRNDLSTGITSKDLEELLFSKAKIKQKNIHRLNVLNYKEYIDQLYKDGGLDVVLLGIGIDGHFCGNMSGVTKFGDKTRLINNIDLEGNISVPKLDLNLFHDQFVTMGPRDIMAARNIIMIANGKGKAEVIDQIVNGPVIEKVPSSILTLHPFFTLILDEEANSIANA"
},
"annotation":{
"kegg.genes":"mfl:Mfl031",
"ncbigene":"2898156",
"ncbigi":"GI:50364846",
"ncbiprotein":"YP_053271.1",
"refseq":"YP_053271.1",
"sbo":"SBO:0000243",
"uniprot":"Q6F286"
}
},
{
"id":"Mfl036",
"name":"metG_2 or metS",
"notes":{
"EC_number":{
"PATRIC":"6.1.1.10",
"RefSeq":"6.1.1.10",
"DETECT":"6.1.1.10",
"COFACTOR":"6.1.1.10"
},
"Sequence":"MPKKFYVTTPIYYPSGNLHIGHAYTTTLADILKRYKDMQGYETFFLTGSDEHGQKIEEKATEAGLTPIDYLEDKVESFKTLWKALKIDYTKFIRTTDSYHEETVKKIFTLLLDKGFIYKGNYEGLYCISCEEFLNADQIDENNMCKISNTKLELVKEETYFLKTSLFQEFMENEVLASEFLIPAYRRNEMLNSFVKPELKDLSVTRTSFSWGIPINEDPKHVVYVWLDALTNYITALGYLQNDDSNFQKFWADENTEILQLAGKEIIRFHSIYWPIILKSLGLRQPTHLLGHGWILSKDTKMSKSLGNVIDPIEMINKYGADALRFYIGYELPTEKDGNFTDDLFIESFNAHLANNVGNLISRINQMITKYFDGFIENDNIVYDDNLTAKGIETINLYIQNMDQYKISDAIRNILDLGNACNKYIEETMPWNLAKEEKIDELKNVMATLQRNISIMVFLLKPILVENYEDMIEQIGLSGVELTFDKINNWDKIIFKKLGDKKIIFKRVN"
},
"annotation":{
"kegg.genes":"mfl:Mfl036",
"ncbigene":"2898097",
"ncbigi":"GI:50364851",
"ncbiprotein":"YP_053276.1",
"refseq":"YP_053276.1",
"sbo":"SBO:0000243",
"uniprot":"Q6F281"
}
},
{
"id":"Mfl037",
"name":"nox",
"notes":{
"EC_number":{
"PATRIC":"1.6.99.3",
"COFACTOR":"1.8.1.14"
},
"Sequence":"MKVIVLGTNHAGTTAVRTLKRLNPEIEVTTYDRNDVISFLGCGIALWVKGEVKDPNGLFYATPEILESEGINVKMKHEWVSIDADKKTVLIKNLETGETFEDNYDKVIVATGTWPLLPPIPGLDLKGVQICKNYDHAKKIQQANLDDSIKKVTVVGAGYIGVELVDAFVAHGKEVTLVDFADRIMPVYYDAEFTKHVEERMEKAGVKLALSQGVKEFKGANGKVTHVVTDKEEIPTDYVIFSVGVVAQTKQLEGVVELNDRKAILTNEYCQSSNPDIYAIGDCSTVFNKALNMEMPIQLATTAVRTGILAAANIVNGNKLASPGFTGANGIEVFGFKMASAGVSETSAKKMGLDYEAILLSDSDRPEFMSTYKEAWIKLVWDKKTRKIIGAQVASENNHTEIMYMLSLGIQKELTIDELPLVDIFFLPHFNKPYNFVTLAGLEVLGLNYFKK"
},
"annotation":{
"kegg.genes":"mfl:Mfl037",
"ncbigene":"2897851",
"ncbigi":"GI:50364852",
"ncbiprotein":"YP_053277.1",
"refseq":"YP_053277.1",
"sbo":"SBO:0000243",
"uniprot":"Q6F280"
}
},
{
"id":"Mfl038",
"name":"lplA",
"notes":{
"EC_number":{
"DETECT":"2.7.7.63",
"COFACTOR":"2.7.7.63"
},
"Sequence":"MINLFISKSNDPAYNLAVEEYLTYHYQTKDPILYIWQNSNTIVVGRNQNTYAEINIAEAMKDEVKIIRRNTGGGTVFHDMGNVCYSLIVNNDKNSQSNFEIALQPIIQYLRSEGLNANFSGRNDIEIDGYKISGNAQLKTNNKILQHGTLLFDVELPRILKYLNVDPEKIKHQKVKSKPARVANIKALLEGINKNIELTDFINNIINSYTKNEETKWIEFSETDELAINKCFEEKYQSRDWTFAKNENFEISNKKYLESKGLTEIKINVDKGKIQNIKIYGDFLGYIGTEALEFSLLNVNYDYHSVKNILDKFALKEIFGDNFEAEDILNLIFN"
},
"annotation":{
"kegg.genes":"mfl:Mfl038",
"ncbigene":"2898104",
"ncbigi":"GI:50364853",
"ncbiprotein":"YP_053278.1",
"refseq":"YP_053278.1",
"sbo":"SBO:0000243",
"uniprot":"Q6F279"
}
},
{
"id":"Mfl039",
"name":"acoA or pdhA",
"notes":{
"EC_number":{
"PATRIC":"1.2.4.1",
"COFACTOR":"1.2.4.1"
},
"Sequence":"MKYIGKFDPQKDEIVRVMDKDGKIINPKLAPSISDEELIKAYSIMNLSRRQDDYQNKMQRQGRLLSFLSSTGQEACEVAYTMVIDPKNDFFVSGYRNNAAWLTMGQTVRNIMLYWAGNEAGAKAPEGVNSLPPNIIIGSQYSQATGIAFAEKYQGKKGVAVTTTGDGGMSEGETYEAMNFAKLHELPVVFVCENNKWAISTPTVQQTKSLNIAVKAIATGTPSIKVDGNDFLASYAVAKEAVEFARSGNGPVLIEFDTYRLGAHSSSDAPDVYRPKGEFEDRVPYEPLIRLKAYMIEKGIWSEEKQTALNEEQDKHIAAEFAWVEQNKNYPIEDIFNYQYAELTNDLKDQLAEAKEFFAKYPETKDGGHH"
},
"annotation":{
"kegg.genes":"mfl:Mfl039",
"ncbigene":"2898253",
"ncbigi":"GI:50364854",
"ncbiprotein":"YP_053279.1",
"refseq":"YP_053279.1",
"sbo":"SBO:0000243",
"uniprot":"Q6F278"
}
},
{
"id":"Mfl040",
"name":"pdhB or acoB",
"notes":{
"EC_number":{
"PATRIC":"1.2.4.1",
"DETECT":"1.2.4.1",
"COFACTOR":"1.2.4.4"
},
"Sequence":"MAVINNIKAVTEALDVAMDRDKNVIVFGEDVGLEGGVFRATQGLQQKYGIERSFNAPISEAMFAGVGLGMAMNGMKPVVELQFQGLGLPALQNVIANISRMRNRSRGKWTAPMVIRMPMGGGIRALEHHSEALEAIFAHIPGIKTVMPSTPYDTKGLLLAAIESPDPVIVLEPTKLYRAFKQEVPDGYYTVPIGEGYKIQEGNDLTIVTYGAQTVDCMKAVEMIKSTHPTASIELIDLRSIQPWDKKMVIESVKKTGRLLVVSEAVRSFGVPAEIIATVNENCFDSLKAPLARCTGYDVVIPYDRGEGFHQVNPQKVVEAIKKVLDYKF"
},
"annotation":{
"kegg.genes":"mfl:Mfl040",
"ncbigene":"2898149",
"ncbigi":"GI:50364855",
"ncbiprotein":"YP_053280.1",
"refseq":"YP_053280.1",
"sbo":"SBO:0000243",
"uniprot":"Q6F277"
}
},
{
"id":"Mfl041",
"name":"pdhC or aceF",
"notes":{
"EC_number":{
"PATRIC":"2.3.1.12",
"DETECT":"2.3.1.12",
"COFACTOR":"2.3.1.12"
},
"Sequence":"MFKVKFADIGEGLTEGKVAEVLVKLGQEIKEGDALFFVETDKVNSEIPAPVGGKIANILISQGQEIKVGDVVIEIDDGSSAAEVTPVAEIKTKNEPIEENASVVGSTPVSNDVIASRATTNAAAEISNSGVKATPLARKIAADKKIDLSTIKGTGPHGRILVSDLDSAPVAVPNTNSATKTVVKSVDVDAPLSWDSIPMNGIRKATVKAMVKSQSENAAFTGMKNINITPTYDMRAMLKDGCESKGIKLTYLAFIVKAAAKVLEEMPNINVRIDAENNAILQVHNINIGIAVDTEKGLMVPVIKGANHLTIFEIANKIGELAKKARDGKLAMTEMKDATFTVSNFGSVGLDYATPIINSPESAILGVGTMTKTPIFVKDEIKAGWIMPFSMTCDHRIIDGGDAGRFLMKIENYLSNPALLLM"
},
"annotation":{
"kegg.genes":"mfl:Mfl041",
"ncbigene":"2898122",
"ncbigi":"GI:50364856",
"ncbiprotein":"YP_053281.1",
"refseq":"YP_053281.1",
"sbo":"SBO:0000243",
"uniprot":"Q6F276"
}
},
{
"id":"Mfl042",
"name":"lpd or pdhD",
"notes":{
"EC_number":{
"PATRIC":"1.8.1.4",
"DETECT":"1.8.1.4",
"COFACTOR":"1.8.1.4"
},
"Sequence":"MFKVKFADIGEGLTEGKVAEVLVKLGQEIKEGDALFFVETDKVNSEIPAPVGGKIAKVLISEGQEIKVGDVVIEIDDGSATVEAAPAAEEENASVVGSTPVSNDLIPSRGPAPTQNVAAQPTPAPVATKHTDIEESFDVIVVGAGIGGYVSAIKTAQLGLKTLIIEKQYYGGVCLNVGCIPTKSLLRTAKVFEDIVHKAANLGIDMKTKDEPSINWNKALERKDGVVNKLTGGVKVLLTKNGVKQIIGEASALDKNTISVNGKKYHCDNLIIASGSVPNELPLPGFAEGRESGFLIDSTKILSLPKIPKTLTVIGGGVIGIEFGCLFAALGTKVTVIEGAPKILPMLDQDVTALMTKTLKEKYKIEIFTNAKVKEVKGKSVVFEIDGKEQTVKSDYCLESIGRKTVTKGFDGIGLELSERKSIIANDYGETNLEGVYAIGDVTSKIMLAHVASHAGIVTANRIALKANKPDAHDIKMDYSKIPSCIYSHPEIAMIGKTEQQLKEEGVEYKTFKFPFAAIGKALADDDTTGFVKIICEPKYKTLLGAHIIGNRATDMISEFTTLIECEGTITELARAIHPHPTMSEAIGEAAEALESGKSLNL"
},
"annotation":{
"kegg.genes":"mfl:Mfl042",
"ncbigene":"2898168",
"ncbigi":"GI:50364857",
"ncbiprotein":"YP_053282.1",
"refseq":"YP_053282.1",
"sbo":"SBO:0000243",
"uniprot":"Q6F275"
}
},
{
"id":"Mfl043",
"name":"eutD or pta",
"notes":{
"EC_number":{
"PATRIC":"2.3.1.8",
"DETECT":"2.3.1.8",
"COFACTOR":"2.3.1.8"
},
"Sequence":"MYSVEQIKKILVDSDHKKTIVLPEGEEPKIQEVANTLVKENISKVIMLFQKSESIPSSLDSKIEVIAIDKLDKQPLIEKFMDLRKDKTNLEQATKLMGQANYIGAMLVKMEKADCMLCGITYTTADTIRPALQIIKTSPNVALAASVFIMNKGEENYFFTDCALNLKPTSQQLADISKMTAKFAQSFDVKNPEVALLSYSTAGSGAGEDVVRVKEAVELLDSQTVDFNYAGEIQFDAAWDKEIRDKKFKDCKLTKQTPDVFVFPDINAGNIGYKIAQRMGGYEAIGPFILGFNKPVNDLSRGATLTDIMNTAIITIYQALEA"
},
"annotation":{
"kegg.genes":"mfl:Mfl043",
"ncbigene":"2897919",
"ncbigi":"GI:50364858",
"ncbiprotein":"YP_053283.1",
"refseq":"YP_053283.1",
"sbo":"SBO:0000243",
"uniprot":"Q6F274"
}
},
{
"id":"Mfl044",
"name":"ackA",
"notes":{
"EC_number":{
"PATRIC":"2.7.2.1",
"DETECT":"2.7.2.1",
"COFACTOR":"2.7.2.15,2.7.2.-"
},
"Sequence":"MILVVNAGSSSIKFRLFNDLDKSNPIDILDGLAERITVDGAVSFKYEGKKYEYNVELPNHEVAIKFILDKLIELNIISNVDDINAVGFRVVHGGTISKSSIIDQKVFDTIKDAVKLAPLHNPGAITAIEAIEKVMPKAKLVACFDTAYHQTLAEEQYLYAVPYSWYKEHGVRKYGFHGISYQYIAEKMSEVLAKPKDQLNLIVCHLGNGASITCIKNGKSFDTTMGLTPLAGVMMGTRSGDIDPSIIEYMCKELQLDVSKITNILNKESGLLGLSGKSSDMRDVTGGYFKGDEDYKRALNKYTQVSADYIIRFANLLGHNIDGIVFTAGVGENSIHTRQFILEKLPLLDIEIDNAKNEESYGDYKYISSPNSKIKVLAVRTNEELMICKDTINLTK"
},
"annotation":{
"kegg.genes":"mfl:Mfl044",
"ncbigene":"2898256",
"ncbigi":"GI:50364859",
"ncbiprotein":"YP_053284.1",
"refseq":"YP_053284.1",
"sbo":"SBO:0000243",
"uniprot":"Q6F273"
}
},
{
"id":"Mfl045",
"name":"Mfl045",
"notes":{
"EC_number":{
"PATRIC":"1.5.1.2",
"COFACTOR":"1.5.1.2"
},
"Sequence":"MKRVLFIGLGHMGSSLVKGVLKNSNNKIEVFGYDVIKEVQDKAIKNIQGLRPLKDISEIELKKIDYIVIGTRPIDVEPLCKNMDQLNIDGKTIICMANAVTIEDVQNNFVKNKKVSVIRMMPNMNASIQKSVTALATKNASNETMKFVSEMFELCGIVENIDEDKFGTLTAISGCSPSYIISFFKAMTDYAIDKGFEKEQAFRIIEEAIIGSVMNASKSEVELRTMVDQICVPNGSTIEGQKILDNKNFEKIIQEALTAATKKATK"
},
"annotation":{
"kegg.genes":"mfl:Mfl045",
"ncbigene":"2898034",
"ncbigi":"GI:50364860",
"ncbiprotein":"YP_053285.1",
"refseq":"YP_053285.1",
"sbo":"SBO:0000243",
"uniprot":"Q6F272"
}
},
{
"id":"Mfl050",
"name":"pmsR or msrA",
"notes":{
"EC_number":{
"PATRIC":"1.8.4.11",
"RefSeq":"1.8.4.11",
"DETECT":"1.8.4.11",
"COFACTOR":"1.8.4.11,1.8.4.12"
},
"Sequence":"MENKTIYLAGGCFWGVQAFFDYQKGIIKTTVGYAQGDIDNPTYEEVCTGKTNHTETLKIEFNEKEISLKEILDLYFSIINPFLLNQQGNDRGTQYRTGIYSINEFDFTFVKKYLENFQKQTTQKVVVENEILKNFFDAEEYHQKYLDKNPNGYCHIDLSDYKK"
},
"annotation":{
"kegg.genes":"mfl:Mfl050",
"ncbigene":"2897601",
"ncbigi":"GI:50364865",
"ncbiprotein":"YP_053290.1",
"refseq":"YP_053290.1",
"sbo":"SBO:0000243",
"uniprot":"Q6F267"
}
},
{
"id":"Mfl052",
"name":"acpD",
"notes":{
"EC_number":{
"PATRIC":"1.7.1.6",
"COFACTOR":"1.7.1.6"
},
"Sequence":"MKKVLVINSSVSQLNNSDSLAMSNMFIEEYKKMNPNDEIINLDLNETKMSQKTLTRNNIAEYFNQEDSFDFIEQLKSVDKIVLNFSMVNWGIPAILKNYIDHITIANLTFTYKGSTDGNAIGLLSNIQDVQILATKGGTGTPNSAFTEYVKNIWEFLGAKVKSEIIINEMMDIPPYAEQSPIENLEKVKEQILKAAKNF"
},
"annotation":{
"kegg.genes":"mfl:Mfl052",
"ncbigene":"2897815",
"ncbigi":"GI:50364867",
"ncbiprotein":"YP_053292.1",
"refseq":"YP_053292.1",
"sbo":"SBO:0000243",
"uniprot":"Q6F265"
}
},
{
"id":"Mfl056",
"name":"Mfl056",
"notes":{
"EC_number":{
"COFACTOR":"1.5.3.10"
},
"Sequence":"MKEFRLHIFHTCEVNFYLMPFCLLLNKFLTLIIIMIIIYLVKEKSTLKTIKTKMVYSETTEIKKSKFICTAFQVNSKEELEQFLKDFSLKDARHNCYAYKIGTKNVFGGYSDDGEPKGTAGKPIFNVIEKNNLTNICVLVTRYFGGIKLGAGPLTRAYTSSAANIIKIVELEEIKEINSLSITFKINNIKDIELFLSKNNIEIMNKTFNESLCIFELNTFEETLLEIKHLLN"
},
"annotation":{
"kegg.genes":"mfl:Mfl056",
"ncbigene":"2897969",
"ncbigi":"GI:50364871",
"ncbiprotein":"YP_053296.1",
"refseq":"YP_053296.1",
"sbo":"SBO:0000243",
"uniprot":"Q6F261"
}
},
{
"id":"Mfl060",
"name":"Mfl060",
"notes":{
"EC_number":{
"PATRIC":"6.3.2.17",
"COFACTOR":"6.3.2.8"
},
"Sequence":"MISVDKFLIPIQQRFQNEYNLDKVLKQLNNIEKKIPTINVVGTNGKGSTSFFLSHGLKTKYKKVGLFISPAFLYHNERIQINNEPISDEDLKKYISKVEKFIKDYNLTFFEIWTLIAIMYFYDNKVDIAVIEAGIGGLKDSTNLFSNQIAAILTSVSFDHTEILGNKIEEIIDQKVGIVKENSTLYVSADNKEHFETIKNAIKVNASIIYSDKYEKEKIEYQKGNKGVVKNILQDLGIKDLSCLNLNSLTGRFTEIEFKEKKIIIDGAHNVDGVRALISSVSNKKDWTVLYGAIDGKEHQKILTMLDENFENVNITTFDFHKAWDIDLVNHINKVKNWKEFIDSSEKNIIICGSLYFIPLVYKYLLEK"
},
"annotation":{
"kegg.genes":"mfl:Mfl060",
"ncbigene":"2897797",
"ncbigi":"GI:50364875",
"ncbiprotein":"YP_053300.1",
"refseq":"YP_053300.1",
"sbo":"SBO:0000243",
"uniprot":"Q6F257"
}
},
{
"id":"Mfl061",
"name":"Mfl061",
"notes":{
"EC_number":{},
"Sequence":"MLFWITNIIAMLLIIAMFFIGIFIDKIHAKKFTVKNITLLGLIVALSIILTNVIGYSMVFGFRIMIGNFMIFFAGMVFGPLGGIMAGFCSDLVGSMINITGTFHFGFMLSKIFIGFCGSLVFIFKKNNFWFIKMIFFLIFSLAITSFLITPICLVASGLGSLATINYVKKIIILPIELLIFIPSLFACLKISSLLLKNEIQQPSKPWFLRHGELKFHIDKKANK"
},
"annotation":{
"kegg.genes":"mfl:Mfl061",
"ncbigene":"2897888",
"ncbigi":"GI:50364876",
"ncbiprotein":"YP_053301.1",
"refseq":"YP_053301.1",
"sbo":"SBO:0000243",
"uniprot":"Q6F256"
}
},
{
"id":"Mfl064",
"name":"trxB or trxB_2",
"notes":{
"EC_number":{
"PATRIC":"1.8.1.9",
"COFACTOR":"1.8.1.9"
},
"Sequence":"MKKHINENLKDILIIGGGPAGLTAGVYAARAGMKTIILEKEAPGGKMVKTDTIENYPGFDSIKGPDLALKMYMQVMNLGAEFVYDEVIKIEKMDNYFIVTTLNGQIIEALSVIVATGTLENKLGIPGEDNLYGKGVSYCAVCDGAFHKGNPVAIVGGGYSAVEEGIYLSKFVSKLYVVVRKDHFRVDPVTLSKLEQLENVEFLMNSVVKKVNGIDKVESVEIENVITKEIKTVPVTGLFPYIGATPVTEFLENLNLDKNEGYLTGDAKLKSNIKGLFIAGDVRDVPLRQIAIAAGDGALAGQMAVNYVQEL"
},
"annotation":{
"kegg.genes":"mfl:Mfl064",
"ncbigene":"2898170",
"ncbigi":"GI:50364879",
"ncbiprotein":"YP_053304.1",
"refseq":"YP_053304.1",
"sbo":"SBO:0000243",
"uniprot":"Q6F253"
}
},
{
"id":"Mfl070",
"name":"pepA",
"notes":{
"EC_number":{
"PATRIC":"3.4.11.1",
"COFACTOR":"3.4.11.1"
},
"Sequence":"MIQINETKNTIKIVGVKDNSKNTFIKNKVGVPTLISEDKTIYIVFKKDEETFTEQIKKGIEATISNFDFDVDIDIDSFENVCDGISKEEIIKTVYETISFSTHKGLSIEKVEKETKYNLIFTGKHQELINQLTIVCEYINYARDLQDTPPNIGTSEYYADKLVSDAKDIKGLKVTILGRKEATKLNMGLFLGVNAGSAHEPRIVVMEYCGDSSKPKTGLVGKGICFDSGGYNLKPSNYMEGMKFDMSGAAVVLSATMALAKAKAKANIVAVGMFTDNKIGQNATLPDSVIESMSGKKVLIFDTDAEGRLVLADGISYVVKEKQVDQIIDASTLTGTVLFALGHNATGAFSHSDKMINELNEASQKSGERFWRLPIFKEHLKQVKKDAAPLADLTNACRVRYEDCSYAAAFLNEFAENKPFLHLDIAGTADKENKGQGVLVKTLFEMLK"
},
"annotation":{
"kegg.genes":"mfl:Mfl070",
"ncbigene":"2897677",
"ncbigi":"GI:50364885",
"ncbiprotein":"YP_053310.1",
"refseq":"YP_053310.1",
"sbo":"SBO:0000243",
"uniprot":"Q6F247"
}
},
{
"id":"Mfl071",
"name":"pepA",
"notes":{
"EC_number":{
"PATRIC":"3.4.11.1",
"COFACTOR":"3.4.11.1"
},
"Sequence":"MITLNKKNHDIKLVAVADNKANEFIKDSAGAVTFISEDKTIYLVIKQKGCRVKQIKAGLKSALSTYTKNLNIDLDSIINQLGEENKDLVFNTVYETISFLSHDVVSFKKESKPSKIEFNIETKNDFSELEAAAAIKTEFINYARDLQDTPPNIGTSEYYAEKVSKDAANIEGLKVTVLGRKEAEKFGMGLFLGVNAGSAHEPRIVVMEYCGDSSKPKTGLVGKGICFDSGGYNLKPSASMLGMKFDMSGAAIMLSATMALAKAKAKANVVAVAMFTDNKIGQNATLPESVLTSMNGLTVEINNTDAEGRLVLADGMTYAIREKGVEQIIEASTLTGALVVALGSSAIGVFTHQDELWNTFEKASLKTRERMWRLPIFEEHLERVKSGAVLGDLSNAVKGYEGSSTAAAFLNEFAEEKPFIHFDIAGTADIDGRGQGVLVKTLFEVLK"
},
"annotation":{
"kegg.genes":"mfl:Mfl071",
"ncbigene":"2898032",
"ncbigi":"GI:50364886",
"ncbiprotein":"YP_053311.1",
"refseq":"YP_053311.1",
"sbo":"SBO:0000243",
"uniprot":"Q6F246"
}
},
{
"id":"Mfl072",
"name":"pepA",
"notes":{
"EC_number":{
"PATRIC":"3.4.11.1",
"COFACTOR":"3.4.11.1"
},
"Sequence":"MITINTNKLEYKLIAVPNNETNINILDKPSCVTFISESKTFYLVIKKDSMSYLRQLKLGLASFIQMCKGDTNIDFNSFVKVIPNVNKEIIFNVICDVILFETHKFITYKKDVKTNDYLFNIDQSEDFSDLLDENILKNKYVNYARDLQDFPPNIGTSDFYGEKLLKDSSKIEGLKVSVLKNKELKELDMNLVLAVNQGSNHDANVVVMEFNNNPGGKKIALVGKGICFDTGGYDLKPSAFIEGMKFDMTGAAIVMSIAMALAEAKAKINLVAVGLFTDNKIGQKAVLPESIIKSKNGLTVEISNTDAEGRLVLADGITYAIREKNADVIYDIATLTGATAMALGESASGVFTEFDEMWKKLNEASNYTTERFWRLPIFAEHKEQVKNDSVLADLTNSCKKGPGGSTAAAFLTFFAEDKEFLHIDCSRVVRVGLKGQGYIVKTMFELLKK"
},
"annotation":{
"kegg.genes":"mfl:Mfl072",
"ncbigene":"2897875",
"ncbigi":"GI:50364887",
"ncbiprotein":"YP_053312.1",
"refseq":"YP_053312.1",
"sbo":"SBO:0000243",
"uniprot":"Q6F245"
}
},
{
"id":"Mfl074",
"name":"Mfl074",
"notes":{
"EC_number":{
"PATRIC":"6.3.4.4",
"DETECT":"6.3.4.4",
"COFACTOR":"6.3.4.4"
},
"Sequence":"MREINSLVVVGSQWGDEGKGKMTDYFAQKADVVVRFAGGDNAGHVINFNGQKHKVTIIPSGIFNSEVTSVIGNGCAVNLINLVKELETIKNSGVKLGKLLISDRAQLILPYHILIDGAQEESRGARKIGTTKRGIGPTYQDKAARLGIRVADIEEEDFKETFKEIFEYQMMFLDRMFNVESIDFEETYANLINAYNVIKDCVTDTGIFVEQAIKNGKKVLFEGAQGALLDIDHGTYPYVTSSNTSANNASTGTGISHKLINNTLGVVKAYSTRVGAGAFPTELLNEVGDGIRERGHEYGSNTKRPRRVGWLDLVALKHAIRTSGIDYLFITLLDVLSGVEELLICDKYILNGEEINYIPATSSKHEKCKANYISMPGWKEDITKVKHFEELPLNAKNYLNKIAEICEVEISGFSVGPDRLQTVITKEIM"
},
"annotation":{
"kegg.genes":"mfl:Mfl074",
"ncbigene":"2897707",
"ncbigi":"GI:50364889",
"ncbiprotein":"YP_053314.1",
"refseq":"YP_053314.1",
"sbo":"SBO:0000243",
"uniprot":"Q6F243"
}
},
{
"id":"Mfl075",
"name":"Mfl075",
"notes":{
"EC_number":{
"PATRIC":"4.3.2.2",
"DETECT":"4.3.2.2",
"COFACTOR":"4.3.2.2"
},
"Sequence":"MIKRYSVNKIEKIWDENNKLNVWLDVEKKVTFAWMKLNVISKEEYLLIDKNAKINIGRMLEIENETRHDVVAFTRAISETLGNEKKWIHLGLTSTDVVDTAQNKLIQESNEVVLESLINLKNTLKEKALIYKKTLTMGRSHGIYGEPTSLGLKFLLWFDEIDRQIERFSLARKQIEVAKISGSMGNYANLEFEIEEIVAEQMGLGIDNISTQVTQRDRHAFLISVFANIASTLEKIATEIRLFQRSEVKEWHEGFKANQKGSSSMPHKKNPISSENITGLSRYLRSFTNTAFENNVLWHERDISHSSNERIIFSDVFNVLVYTLDRLKNTLDDLVIDENKMLEHINSQFNVFYSQPILNYLLINCDKSREEIYDFIQKCTFETMNNKVDFKQSLINNGIEKYIDNIEVLNKLFNIDYFIRNVEKIYNRTLNK"
},
"annotation":{
"kegg.genes":"mfl:Mfl075",
"ncbigene":"2898160",
"ncbigi":"GI:50364890",
"ncbiprotein":"YP_053315.1",
"refseq":"YP_053315.1",
"sbo":"SBO:0000243",
"uniprot":"Q6F242"
}
},
{
"id":"Mfl076",
"name":"prsA or prs",
"notes":{
"EC_number":{
"PATRIC":"2.7.6.1",
"COFACTOR":"2.7.6.1"
},
"Sequence":"MLSKKENVHIFGLTQGVELAQEICDILGVKRKEVKTLKFADGEILIESLDSVRGKEIFVIQSTSTPVNESIMELLIAIDAFKRGSAEKINVVIPYYGYARQDRKAKGRQPITSKLVADLLTKAGADRVMSIDIHSPQSMGFFDVPMDNFYTAQTLATEIIDTIELNNWDPSNCILVSPDYGGMTRVHKVESYTGGVTNGIAVIGKRRPEPNKAEVEFVLGDIKDKHCFIIDDMIDTGGTIINAAKALKEQGAKDVHIFACHGLFNGPAKERMEAAIKEKIVEEVVVTNTIQIADEKKFNGLKIISVAPLLAEMIDSSISHESLTEVYNNKKQIIWDRAQCIVNKFKK"
},
"annotation":{
"kegg.genes":"mfl:Mfl076",
"ncbigene":"2897813",
"ncbigi":"GI:50364891",
"ncbiprotein":"YP_053316.1",
"refseq":"YP_053316.1",
"sbo":"SBO:0000243",
"uniprot":"Q6F241"
}
},
{
"id":"Mfl086",
"name":"Mfl086",
"notes":{
"EC_number":{},
"Sequence":"MMDNFLKWLMSGNHLAYASSLLTFCCLALFGLGSFIYKKYLVRKGEFFISPTFNTKNITYMGIMIACSVSVTVVISLVAPITVFPPIRVAFEGIMIKITGMIFGPIIGLIVGLITELLTMLFIPSFIHPAYFLVAIGFGFWAGMASFTFKLKSKQQWITITIITLFIIAATAFLYNTLQYLTPDENGNVKLFGIAVKKELIPMLFIIMMGILLSICYIMCGIFVLLKKQKWLEIILPIFLICIVTEILITVLTAAWGDAGLLTSNTDDGYISMVALRVVQIPLKIIFNTALLATVYSVLRPLIKK"
},
"annotation":{
"kegg.genes":"mfl:Mfl086",
"ncbigene":"2898057",
"ncbigi":"GI:50364901",
"ncbiprotein":"YP_053326.1",
"refseq":"YP_053326.1",
"sbo":"SBO:0000243",
"uniprot":"Q6F231"
}
},
{
"id":"Mfl087",
"name":"cysS",
"notes":{
"EC_number":{
"PATRIC":"6.1.1.16",
"DETECT":"6.1.1.16",
"COFACTOR":"6.1.1.16"
},
"Sequence":"MKLFDTLTQEQKNINKEVINIYSCGPTIYDYIHIGNARPIILMDTLIRFLESEGIKVNFLQNITDIDDKIIEKAIQENKTEKEITDKYLSAFLQNLKDLKIRMPDKLIPISEKISEMNLFIDDLVKLEAAYNVDGDVYFDIQKFSDEYGKLSNKKINDLISGNRVEIEDKKNNPLDFSVWKKTEKGITFDSNFGKGRPGWHTECALLIDEYFKGETIDIHSGGIDLQFPHHENERIQFIAKHGKEISDIWVHNGHLTINGEKMSKSLGNTMTLTNFLANYNSDILRWIFLTTYYKQPLNINDDLIEQANKFIQKINNLSKKIKQLLIENKFVKTNQFDEEIIKQFKIHMKNDLNTSRVLTLLEDTLKDINKLSTLKEFDDLFLKINSLNYILKTLGLSININTFVSDEEQNLFLLWKKIVSEKDFEKADEIRKVLISKGIL"
},
"annotation":{
"kegg.genes":"mfl:Mfl087",
"ncbigene":"2897700",
"ncbigi":"GI:50364902",
"ncbiprotein":"YP_053327.1",
"refseq":"YP_053327.1",
"sbo":"SBO:0000243",
"uniprot":"Q6F230"
}
},
{
"id":"Mfl094",
"name":"dppB or oppB",
"notes":{
"EC_number":{},
"Sequence":"MIKSKNKSTLKNFNLDVLDLDLNEELIYAQPTFWRTVSYRFDELKEEASKYFRRHPLIGYSFKRIVYGLLTLIVSIAIVFFLVNFVTPDSSYLPDVSELGKMGIGTSGPKYDAFLQTRLELFGVSGNAIERLLRYFKNIIPFIPKHILVGQSVIFPNASELSNSQIIINTVLFTGGQVDGLLKSGSKELIDAITISASYKTVWIYLGVVKSSSMGMPGSTEVTSLFASAIPYSFGIGSVAVLFSYLIGIPLGIEAAKRKGKATDGAINGTATFLLAVPSLVIVIAIYLISILVFGHSSIFSSGSFWTRFWPVVALVILMAPTTIILTRRYVVDEMTADYTKFAYAKGLGESKVFYVHIFRNAGVRILRELPLDLAFTLFGASILTETQWNIPGMSQLIINGVNNRDSFVILGFITFASLVKIAATLVSDLFMVLMDPRVKLSGR"
},
"annotation":{
"kegg.genes":"mfl:Mfl094",
"ncbigene":"2897787",
"ncbigi":"GI:50364909",
"ncbiprotein":"YP_053334.1",
"refseq":"YP_053334.1",
"sbo":"SBO:0000243",
"uniprot":"Q6F223"
}
},
{
"id":"Mfl095",
"name":"amiD or oppC or dppC",
"notes":{
"EC_number":{},
"Sequence":"MINIDKEKFERENKVNFEEIDEKMFEVVEEQTSESERLNSKPYSYWKSVGKLLVTSPTFMISILVLITVLLLAFIVPEVMNYKNTSSTIGDPALPSWDHIFGIGMNGEDLFARVWAGTRTTLLFAFLIAAIQVAVGVILGSIWGYFRKSDLIFIQVASIITIVPQFILLLLMVFLFNSKGYWVIVFAISLQAWVGIAQMVRVQIMLVKNTDYNTASISLGSSSYRIINKNIMPKILPVIVQTAAFAIPTAISIEASLAYLAFDFIPAGQTSLGQILNQVMNETKWQIYPNLLIAPMAVIMIVSVVFFLAARVFADSLDPKNHR"
},
"annotation":{
"kegg.genes":"mfl:Mfl095",
"ncbigene":"2898231",
"ncbigi":"GI:50364910",
"ncbiprotein":"YP_053335.1",
"refseq":"YP_053335.1",
"sbo":"SBO:0000243",
"uniprot":"Q6F222"
}
},
{
"id":"Mfl096",
"name":"dppD or oppD",
"notes":{
"EC_number":{},
"Sequence":"MATNKDKIISLQDVVVKFNVRGRMLTAIRNVSFDIYDGETVAIVGESGSGKSVLTKTLTNMLESNGYISNGTIMYFPTEESKNNSETAVKEDVNLVNYHKGSLTSDTRRKIKKSNYKTINNAKIRLEALNARLGVKGVDTDDILAKIKQESEIIHDAYYELSTFSRLRKRTVLRLTPTMKEISSKKRNLSLIKGRQILAGLRILAEQEFLTEFELNLKHVLEKLKNGETVEEHEVNTLLAAWKFQTTPAWLNKREAIKKLKQVRGGTIATIFQDPMTSLNPLLSVGFQISEAIRLHNKVSRHAAKQQAIELMNKVGIPNAEKRYHDIPGKYSGGMRQRIVIAIALACKPKVLICDEPTTALDVTIQAQILELIKELKKEFNLTVIFITHDLGVVANVADRVAVLYAGQIIEYGTVKDIFFDARHPYTWALLSSLPQLGTKGEELFAITGTPPSLFNKIKGDAFAPRNKFALAIDFEYNPPMFEISKTHGARTWLLDPRAPKVEKPKMLENLKEAVSEAKVGE"
},
"annotation":{
"kegg.genes":"mfl:Mfl096",
"ncbigene":"2898229",
"ncbigi":"GI:50364911",
"ncbiprotein":"YP_053336.1",
"refseq":"YP_053336.1",
"sbo":"SBO:0000243",
"uniprot":"Q6F221"
}
},
{
"id":"Mfl097",
"name":"dppF",
"notes":{
"EC_number":{},
"Sequence":"MAKESIIKVRDLLIEYGHGKNKVSAVKEVSFDIYKGETFGLVGESGSGKSTIGKALMGIEPINDGTIYYQDTLAFGKAPNLIKMNEKMEHHIKVMKLNQTAITKALEIYSEEYKRVYFKYIEGKYYDLKSKETVEYSDNKIRKIEEGLDLKDHKLVSKSKDPKLKLVEDAVREIIKRILKLYKLQDKSLAFLKMLKEDGIINPELLKKVNELHSKTNKLTVKIRKSESKMYLTIQEIEKVRNDVRKGKYKSVKRFFFDLGKLLEVLIAEHKLVSPMISDLKQAQKLSSAIVSTGSDKKQWLKWIDEKIATIDDKSKVAEFELIKDLMSIESIQKTLEKSPKYSLPTSSERHELKKQMQMIFQDPASSLNDRMPVEEIIAEGLDNFPELYKNEQAAQTYIDWFNSNNPDKVGKITLENIRYQKVKQFLILQLLTTVGMLPEHLSRYPHEFSGGQRQRIGIARALVMKPSFVVCDEPISALDVSIRAQVINLLAKFQLEFDLTYIFIAHDLSVVRFIANRIAVIYRGDIVELADADELFNNPLHPYTKSLLSAVPLPDPDLEKKKKSIKYKPEEQHFDYITDSPKWIEVQKGHFILANEREVSAIKSEKRKIKKIEKGA"
},
"annotation":{
"kegg.genes":"mfl:Mfl097",
"ncbigene":"2897808",
"ncbigi":"GI:50364912",
"ncbiprotein":"YP_053337.1",
"refseq":"YP_053337.1",
"sbo":"SBO:0000243",
"uniprot":"Q6F220"
}
},
{
"id":"Mfl098",
"name":"Mfl098",
"notes":{
"EC_number":{},
"Sequence":"MKKLLSIIAAGTLVTTAGSTLVSCGMSTTKLMARKVNTKEYKGFMTAALNTWSPGSTMQNSDSIILENLYDGLLTPNAHGEIEGQMADWWGHNAKGTEYYFHLRDEEKTSEDGRKTGIPKWTAVRNGEIKSTQNVSTMDFYNAFRFTFNPNSSADGAAPTNGLFKNGTALEGILSTISEYDATVLGGANFSRTTAQGGEQNIGSEYISTRNFDIIVMLINLWTATPEGQTIINKLADAKLNPILDVNGNPTGKYDRTPEFDNLIAEMKKYQGETAFQKLISDSSQNGGMMAISLSSEGLGTAASSKGTYDTRTEQMYNIRYTLENASTSFFTSAAGYGSLKPLPDYAVSYSDNQNRSWYNFSKRYQPSLNEMWFSGAYYVQSYKASSNTILLKNPNYYQADRTYIEKLIFTLTRSQSVDSNRLWFEGGDASEVAISPNDASGWKKYVGDDYNSEEQKFAFEGTHATSTVPSQYTFTTFYNYGRLTNDGEDISKSSRALAQKSVRLYLNYFMQRTQYPAYVAGKLDNDKNTKESLAWDGGEGKNVKTRSSTLLRNTFTIPKLATNATESENGKVNGIPVEDYTIQNIGTDYNEMYGTKNTQLESSASSVEEETSTNASRLKTLEDNITVPYDKELLENFYNEQFGSLIDGNDAFYQNDLMALGMFLDSEGKVIDGLQTDLNNFANLAYTSIVDRSKNSKELDQNNEKAKAKILGDVVRKDLRSKQILTSDTDSISLEWLLNGALRLTLNPRVEYLVDQFNATVGGSSPITLKTKTSNDVSDYLNLSKIGDFDIYVSGWGPDYTDPYNFLHTLIWGGEYGVYTNIGNVLESDSSAKTESVKDENPNEPNLKIKDSFKQYEKDYAEINQSITKYTGVVETAKGQGDFTERLKTLSKAETYALYDVALTTPLYNRTPMKTIQLSYLDPFTRSSFIAGSSNLRLFGVKMIESLWDKDAFLAAQTQFEKGSSNEVEEYKKLYVYDRNSDGEVIATPRNK"
},
"annotation":{
"kegg.genes":"mfl:Mfl098",
"ncbigene":"2897786",
"ncbigi":"GI:50364913",
"ncbiprotein":"YP_053338.1",
"refseq":"YP_053338.1",
"sbo":"SBO:0000243",
"uniprot":"Q6F219"
}
},
{
"id":"Mfl099",
"name":"Mfl099",
"notes":{
"EC_number":{
"PATRIC":"3.1.1.23"
},
"Sequence":"MKERIINSLDDNKISIYIWDEVKNPKAIIQLVYGSCEHSLRYKEFAKKMNDNQIIVISSDHRGHGKTALLNNKPLGYFSKNNGWNIIISDLKQVNSFIKNQYMNLPIIMLGHSMGSFMARTYMIDYPNTVDAYVISGTAWHNKALLIFSKNIAHIRSKINGGKKPDNFIWKLSYKPLNKKFNSKKATGFEWLSNDSINKNEFILDPLTGQVFSSSAFKDMFYGLTYIQKKSNIKKIKKSTPILLISGKEDPVGNYGKMVLKTNKIFRQNNLNVKVNLYENQRHEILFDEKKSKVEKDIIVFINETLQNK"
},
"annotation":{
"kegg.genes":"mfl:Mfl099",
"ncbigene":"2898232",
"ncbigi":"GI:50364914",
"ncbiprotein":"YP_053339.1",
"refseq":"YP_053339.1",
"sbo":"SBO:0000243",
"uniprot":"Q6F218"
}
},
{
"id":"Mfl105",
"name":"lacA or rpiB",
"notes":{
"EC_number":{
"PATRIC":"5.3.1.6",
"DETECT":"5.3.1.6",
"COFACTOR":"2.1.1.13"
},
"Sequence":"MNKIYIANDHTAIEMKNAIKNHLEKKGYEVIDLGNNDGNSCNYANIGITLAEAVVADENNKGIALCGTGIGISIAANKVKGARAGLVYEVQTAELTRQHNNANILATGARLIAVDKALLLVDTFLNTEFEGGRHQERVGTLDEYNK"
},
"annotation":{
"kegg.genes":"mfl:Mfl105",
"ncbigene":"2897894",
"ncbigi":"GI:50364920",
"ncbiprotein":"YP_053345.1",
"refseq":"YP_053345.1",
"sbo":"SBO:0000243",
"uniprot":"Q6F212"
}
},
{
"id":"Mfl106",
"name":"glyA",
"notes":{
"EC_number":{
"PATRIC":"2.1.2.1",
"DETECT":"2.1.2.1",
"COFACTOR":"2.1.2.1"
},
"Sequence":"MSTINKNILESLKGELKRQQDHIELIASENYVSDAVLQLSGSILTNKYAEGYPDKRYYGGCEFVDQIEKQGIELAKKIFNAGHANLQPHSGSQANEAVYRALLQNGDKVVSMSLDAGGHLTHGYPINFSGNNYDFKFYGVNRETEEIDFDEVRKVVLEHQPKLIVAGASAYSRIIDFKKFREIADEVGALLMVDMAHIAGLVAGGAHPNPMEYADVVTTTTHKTLRGARGGMILSKAEIGKKIDSSVFPGTQGGPLENQIAGKVQALYEADTPEFKEYVHQVVANSKAFAKALADNGMRLIANGTDNHLINLDVKNTLNVTGKDAEKILESIGIVSNKNMIPFDTEKPFVTSGIRVGTAAMTTRGFKEEQFVEVAKIIASALKDQSETNLNTLSKEVAKLCKQFPIYEHLSY"
},
"annotation":{
"kegg.genes":"mfl:Mfl106",
"ncbigene":"2898166",
"ncbigi":"GI:50364921",
"ncbiprotein":"YP_053346.1",
"refseq":"YP_053346.1",
"sbo":"SBO:0000243",
"uniprot":"Q6F211"
}
},
{
"id":"Mfl107",
"name":"upp",
"notes":{
"EC_number":{
"PATRIC":"2.4.2.9",
"DETECT":"2.4.2.9",
"COFACTOR":"2.4.2.9"
},
"Sequence":"MAFTELKHPLIIDKLSRMRKKETSSKDFRENLNEIAQLMVYEIFRDLELEAIEIETPMTKTVGYTIDKPIVLVPILRAGIGMLDGIQKLIPTARIAHIGLYRDEETLEIHQYFAKKTESIDESYVIIVDPMLATGGSANKAIDIVKGWGVKNIKFVCLVAVEPGISNVLEKHPDVEIYAASKDEKLSDKGYIIPGLGDAGDRIFGTK"
},
"annotation":{
"kegg.genes":"mfl:Mfl107",
"ncbigene":"2897596",
"ncbigi":"GI:50364922",
"ncbiprotein":"YP_053347.1",
"refseq":"YP_053347.1",
"sbo":"SBO:0000243",
"uniprot":"Q6F210"
}
},
{
"id":"Mfl109",
"name":"atpB",
"notes":{
"EC_number":{
"PATRIC":"3.6.3.14",
"RefSeq":"3.6.3.14"
},
"Sequence":"MLEGLWSLTTQFSAIIITTILICAICITYNIKVRGQDEDKELSGLIVIIDMFVSSVENLVISIMGRKYRKLTPYFLYICLYIIVGSMVSLLGFESPSSSYTVTLSMAFVTFVMIYYFAFRYQKWAYLKRYINPIEIFTQFTPLLSMSFRLFGNLLGGSIILGLVYAMFIGFQSSWAHGTISFGDEGMHWPSFGFWNAGVLGDDAWKMQYTYWWSGVNIFTSVITPFLHMYFDMFDAVIQAVVFTMLSLSYWAEGMGEEQELTHKGEDRNSSKKTQKLKRIELQK"
},
"annotation":{
"kegg.genes":"mfl:Mfl109",
"ncbigene":"2898251",
"ncbigi":"GI:50364924",
"ncbiprotein":"YP_053349.1",
"refseq":"YP_053349.1",
"sbo":"SBO:0000243",
"uniprot":"Q6F208"
}
},
{
"id":"Mfl110",
"name":"atpE",
"notes":{
"EC_number":{
"PATRIC":"3.6.3.14",
"COFACTOR":"3.6.3.14"
},
"Sequence":"MLFTDYMANFLVGYFSVLSSIMPLLAETSSTGEGLKLLGAGVAIIGVAGAGIGQGAVGQGACMAIGRNPEMAPKITSTMIIAAGIAESGAIYALVVAILLIFVA"
},
"annotation":{
"kegg.genes":"mfl:Mfl110",
"ncbigene":"2897983",
"ncbigi":"GI:50364925",
"ncbiprotein":"YP_053350.1",
"refseq":"YP_053350.1",
"sbo":"SBO:0000243",
"uniprot":"Q6F207"
}
},
{
"id":"Mfl111",
"name":"atpF",
"notes":{
"EC_number":{
"PATRIC":"3.6.3.14",
"COFACTOR":"3.6.3.9"
},
"Sequence":"MIFFAETQTAGVPEIITSLFPNLPNFIAHVIATIVLVVILSKLMYKPFRKTIKDRRNKINELLSEAVQKQTEANIGVRKAEALLQDAKTESSLIIQTSKVDADIQKTHIISEAHKYADIIKNQAEKDIAQERSKIEAEIKTTIVNVAFDAAEQILQTEINKTKNKKIVDEFIENLDK"
},
"annotation":{
"kegg.genes":"mfl:Mfl111",
"ncbigene":"2897675",
"ncbigi":"GI:50364926",
"ncbiprotein":"YP_053351.1",
"refseq":"YP_053351.1",
"sbo":"SBO:0000243",
"uniprot":"Q6F206"
}
},
{
"id":"Mfl112",
"name":"atpH",
"notes":{
"EC_number":{
"PATRIC":"3.6.3.14",
"COFACTOR":"2.1.1.46"
},
"Sequence":"MVLKDNVIDNWANALTKIAVKENKVKKMLEQAHVLIEVLKNKNEFVDILTFKSAHDEEKRIKIIDDTFSQFNIDEDIMNAFKILVHMQAFVNARDILKKLRGKLVELDNMTYGVVWSTEEISAAQIKEIEEKMSKKINKEVKLVNKIDTKLIAGIQVVVHNKVYDGSLRSKLDEMKYQVLKEK"
},
"annotation":{
"kegg.genes":"mfl:Mfl112",
"ncbigene":"2897979",
"ncbigi":"GI:50364927",
"ncbiprotein":"YP_053352.1",
"refseq":"YP_053352.1",
"sbo":"SBO:0000243",
"uniprot":"Q6F205"
}
},
{
"id":"Mfl113",
"name":"atpA",
"notes":{
"EC_number":{
"PATRIC":"3.6.3.14",
"RefSeq":"3.6.3.14",
"DETECT":"3.6.3.14",
"COFACTOR":"3.6.3.14"
},
"Sequence":"MALNIKEISEVIEKQIKNYGKDIIEAEQGSVVTIGDGVSLIYGLDKALMGELLIFPNDVYGMVLSLEEGAVGAVILGDYKLIKEGDIVKRTGKVVETPVGDAMIGRVVNALGQPIDNNGPIKTKKSKPVERIATGVMARKSVSQPLETGILGIDASIPIGKGQRELIIGDRQTGKTAVAIDTIINQKGKNVKCIYVSIGQKDSTIAQVVEKLKKFGAMEYTTVVNAGASDSAPLQYLAPYTGVTIGEEWMENGEDVLIVYDDLSKHAVAYREMSLLLRRPPGREAYPGDVFYLHSRLLERAARVNEKFGGGSITALPIIETQASDISAYIPTNVISITDGQIFLSSDLFMAGIRPAINIGPSVSRVGSSAQIKAVKQVSGTLKLELAQYYELEAFSKFGSDLDESTKATLDHGARIIQMLVQRQYSPLNQIDEAIILFAIKSHLIKWIPLENIRDFKTEIITFFNNEKDAKALKAELTKKLEWNADLESGIQKEIEKLVVKFTSTLKNYNPTIFGDEKEFKKLGK"
},
"annotation":{
"kegg.genes":"mfl:Mfl113",
"ncbigene":"2898208",
"ncbigi":"GI:50364928",
"ncbiprotein":"YP_053353.1",
"refseq":"YP_053353.1",
"sbo":"SBO:0000243",
"uniprot":"Q6F204"
}
},
{
"id":"Mfl114",
"name":"atpG",
"notes":{
"EC_number":{
"PATRIC":"3.6.3.14",
"RefSeq":"3.6.3.14",
"COFACTOR":"2.7.7.9"
},
"Sequence":"MANLSNLKTQISNTQDIGKITNAMQLVASAKLRRIGKKVTETQEYVSEVYAIFNEIIKHSSESIYLKNSANDIKKTLWVVVNSNLGLCGGYNANVNKLVISNFKKEDQIYAIGSKAVSAYNSKKIKIKNECTDVDIDFSPAQAKQIGNELLSYYSSGEFDEIQIVYTKFINNVTFEPTKLRVFPIIKEETQETSSSYYSFEPSAEEVLNNAVTLYLSTIIFGTIVESQVSEQASRRLAMENATNNGKELEYNLSIQYNRERQASITQEISEIVSGANALMG"
},
"annotation":{
"kegg.genes":"mfl:Mfl114",
"ncbigene":"2897978",
"ncbigi":"GI:50364929",
"ncbiprotein":"YP_053354.1",
"refseq":"YP_053354.1",
"sbo":"SBO:0000243",
"uniprot":"Q6F203"
}
},
{
"id":"Mfl115",
"name":"atpD_1 or atpD",
"notes":{
"EC_number":{
"PATRIC":"3.6.3.14",
"RefSeq":"3.6.3.14",
"DETECT":"3.6.3.14",
"COFACTOR":"3.6.3.14"
},
"Sequence":"MAAKKTTSKNTVNSANGFVFQILGPVVDVKFSEDNIPMIYDALVVDNNGVELVLEVEQHMGDEVVRTIAMGPTEGLAKGLPVINTNAPILAPVGDDVLGRMFNVTGHAIDEKPEFTGKRMPIHRDAPAYEELITNAEILETGIKVIDLMIPFAKGGKIGLFGGAGVGKTVLIQELINNIAKAHSGVSVFAGVGERTREGNDLYHEFIEAGVLDKTSLVFGQMNEPPGARMRVALTGLTIAEHFRDEKNMDVLLFIDNIFRFTQAGSEVSALLGRMPSAVGYQPTLSTEMGSLQERITSTNKGSITSVQAVYVPADDLTDPAPATTFTHLDAKIVLDRSIASLGIYPAVDPLSSSSRMLDPEIIGEEHYNVALGVQGTLQKYQDLQSIIAILGMDELSAEDKLIVQRARKIRNFLSQSFYVGEKFTGRPGQYVKVSDTVRSFKMILDGEMDDIPEILFLYKGTAEDVIQAYNETKVKNKK"
},
"annotation":{
"kegg.genes":"mfl:Mfl115",
"ncbigene":"2897908",
"ncbigi":"GI:50364930",
"ncbiprotein":"YP_053355.1",
"refseq":"YP_053355.1",
"sbo":"SBO:0000243",
"uniprot":"Q6F202"
}
},
{
"id":"Mfl116",
"name":"Mfl116",
"notes":{
"EC_number":{
"PATRIC":"3.6.3.14"
},
"Sequence":"MAINLIITTPNGKFIDNKKVDIINLKTIDGDIGVLGNMSPLVTALKIGNMNFKVNNQTHWIHLHRGLAIINATECKIITERLYLVNENGTKIPTPDKLD"
},
"annotation":{
"kegg.genes":"mfl:Mfl116",
"ncbigene":"2897687",
"ncbigi":"GI:50364931",
"ncbiprotein":"YP_053356.1",
"refseq":"YP_053356.1",
"sbo":"SBO:0000243",
"uniprot":"Q6F201"
}
},
{
"id":"Mfl119",
"name":"deoA",
"notes":{
"EC_number":{
"PATRIC":"2.4.2.2",
"COFACTOR":"2.4.2.2"
},
"Sequence":"MNYSFSEIIEKKKHSIELSAEEIKWLINSYVKNNVTDYQMAAFAMAVYFNGMTKAETLALTQSYVESGYVYDVSEVTGLKADKHSTGGVGDKTSLVYSPLVASYGVKVCKLSGRGLGVTGGTIDKLESCKGWTSELSKEKFIKTINEVGMSITGQSDDIVPADKKMYALRDVTGTVDSIPLIAASIMSKKLVIDSDSLILDVKVGAGAFMKNVDIAEKLANEMITIGHGYNRKVSILLTDMQKPLGKAIGNAIEVKEAWDTLNNNGPEDLKEVVCTAAGLTLTDLGIFDKLEDAITDCYKKLETGECAHYLEEFVEAQGGNFELIKNYDQNFTTKNKIEVFAEKDGYIISQDAETIGLLSMDLGAGRKTKEDLIDFSAGIYLNKKTGDVVKTGDVVLTFYTNFDINNDWIERAKKSFIISTENEKQQNIIKIIR"
},
"annotation":{
"kegg.genes":"mfl:Mfl119",
"ncbigene":"2898204",
"ncbigi":"GI:50364934",
"ncbiprotein":"YP_053359.1",
"refseq":"YP_053359.1",
"sbo":"SBO:0000243",
"uniprot":"Q6F1Z8"
}
},
{
"id":"Mfl120",
"name":"manB or cpsG",
"notes":{
"EC_number":{
"PATRIC":"5.4.2.7",
"DETECT":"5.4.2.8",
"COFACTOR":"5.4.2.2"
},
"Sequence":"MVFDKNNKVYSEWINSQKLDDELKSLLVNATDDELHAAFEGIELEFGTAGIRGILGAGPGRFNVYTVKKVTIAFAELLKQNYPNRLNDGIVVGHDNRHNSKQFAKVVAEVLSSFGIKAYLFKENEMMPTPVVSYATKFLNCIGGIVITASHNPSEYNGYKIYDPYGCQLQDEQTAIIAKRMDEITDILNWEYKINDSLIETVSENVIKEYVDMIKNLEFYKKEQEAKKDLKIIFSAVNGTGTKFTPKILRESGYNVIEVEEHAFEDETFKNVVNPNPEFDPAWKIPLEYGIKHDADIIIMNDPDADRFGMAIKHDGHFVRLDGNQTGPILIDWKLSNLKRLNSIPKNPALYSSFVTSDLGDRIAHEKYGVNIVKTLTGFKWMGREIAKEEDNGLNFVFAYEESYGYVIDDSARDKDGIQASILIAEAAWFYKKQNKTLVDYLEDLFKEMGAYYTFTLNLNFKPEEKKLKIEPLMKSLRATPLTQIAGLKVVNVEDYIDGMYNMPGQDLLKFYLEDKSWFAVRPSGTEPKLKIYFIGVGESVQNAKVKVDEIIKELKLKMNI"
},
"annotation":{
"kegg.genes":"mfl:Mfl120",
"ncbigene":"2898072",
"ncbigi":"GI:50364935",
"ncbiprotein":"YP_053360.1",
"refseq":"YP_053360.1",
"sbo":"SBO:0000243",
"uniprot":"Q6F1Z7"
}
},
{
"id":"Mfl121",
"name":"deoC_2 or deoC",
"notes":{
"EC_number":{
"PATRIC":"4.1.2.4",
"DETECT":"4.1.2.4",
"COFACTOR":"4.1.2.4"
},
"Sequence":"MKLNKYIDHTLLKQDATKAEIKQLCDEAIEFDFATVCVNSYWTSYCKELLKGTNVGITNVVGFPLGACTTATKAFEVSEAIKDGATEIDMVLNIGALKDKNYELVLEDMKAVKKAAGSHVVKCIMENCLLTKEEIMKACEIAVEAGLEFVKTSTGFSKSGATFEDVKLMKSVVKDNALVKAAGGVRTFEDAQKMIEAGADRLGTSGGVAIIKGEENNASY"
},
"annotation":{
"kegg.genes":"mfl:Mfl121",
"ncbigene":"2897764",
"ncbigi":"GI:50364936",
"ncbiprotein":"YP_053361.1",
"refseq":"YP_053361.1",
"sbo":"SBO:0000243",
"uniprot":"Q6F1Z6"
}
},
{
"id":"Mfl143",
"name":"cdd",
"notes":{
"EC_number":{
"PATRIC":"3.5.4.5",
"COFACTOR":"3.5.4.5"
},
"Sequence":"MTEKQNVFKELLKLKDNSYSPYSNFKVACLIYLNNNEIIKGVNVENAAYPATICAERTALSQVYSLGYKKEDIKSLELYTDSESLGSPCGVCRQVISELVNWTTPISIYNKNGFQLETNINELLPHAFEPAQLIK"
},
"annotation":{
"kegg.genes":"mfl:Mfl143",
"ncbigene":"2897952",
"ncbigi":"GI:50364958",
"ncbiprotein":"YP_053383.1",
"refseq":"YP_053383.1",
"sbo":"SBO:0000243",
"uniprot":"Q6F1X4"
}
},
{
"id":"Mfl144",
"name":"adk",
"notes":{
"EC_number":{
"PATRIC":"2.7.4.3",
"DETECT":"2.7.4.3",
"COFACTOR":"2.7.4.3"
},
"Sequence":"MNIMLLGAPGSGKGTLAEKLIKNQGFNQMSTGDLMRKEINDETPLGIECARYMNEGRLVPDEVTMGIVKNFLQDNHNQLIFDGIPRTLNQAKILEENLIELNAKIDKVIYIDVPSEILLNRISGRLICPKCKVSYHIISRKPKLEGICDNDGTELVRRPDDAPEKVKVRLEAYANETAPLVDYYKNKPGFIHIVDNANTTAEEVYAEVLGAL"
},
"annotation":{
"kegg.genes":"mfl:Mfl144",
"ncbigene":"2897839",
"ncbigi":"GI:50364959",
"ncbiprotein":"YP_053384.1",
"refseq":"YP_053384.1",
"sbo":"SBO:0000243",
"uniprot":"Q6F1X3"
}
},
{
"id":"Mfl145",
"name":"map",
"notes":{
"EC_number":{
"PATRIC":"3.4.11.18",
"DETECT":"3.4.11.18",
"COFACTOR":"3.4.11.18"
},
"Sequence":"MAVTIKSPQEIEKMRVAGQVLAEAIDMLKSMIKVGVNCLDLDKEFEKFITEKGCKSNFKNYHGYPKTICISINEQLVHGIPQDRILEEGDLVSVDTGCVFEGYHADSAFSMIVGIAKDTKHDILLKVTEECLDLAIEALAPGVRIGTIGSIIQNHAESFGFGVPRDYTGHGIGTEMHEDPFIPNYGKKDTGMRLQAGMVICIEPMIQMGTFKTKLAADNWTVLSADKSMTAHFEHTILITDSGYEVLTKSKR"
},
"annotation":{
"kegg.genes":"mfl:Mfl145",
"ncbigene":"2897936",
"ncbigi":"GI:50364960",
"ncbiprotein":"YP_053385.1",
"refseq":"YP_053385.1",
"sbo":"SBO:0000243",
"uniprot":"Q6F1X2"
}
},
{
"id":"Mfl152",
"name":"cbiO_2 or cbiO",
"notes":{
"EC_number":{
"COFACTOR":"3.6.3.49"
},
"Sequence":"MDSLKKFKTTKLTSQDLNDFKIKLHAKYIEMLEANNNFFKFKEAEKQGKISKEELVEYKNKSIKAKKAFKAICQDKSFSENLKNITKIYNSTTRKNSSVILEQAKEELIEAKNLKREARDSVKDHGRGAQLTKLDKVAIKVENLKFKYAPDFPYALNDVSFEINDGEYVAVIGHNGSGKSTLSKMLIGVLSAQEGHVSIYGNVVTQDNLDQARKFLGIVFQNPDNQFIGSSVEADIAFGLENKRVNPKEMQKIIYDSAKKVGMENFLDKEPLNLSGGQKQRVAIASALALNPDILIFDEATSMLDPKGNREIKEIMVELRDKMKKTIISITHDMDEILNADKVIVMNGGRMVKIGKPEEVLKEKEFLRSIKLEIPFLSLVEEALGNEGIKVKHSQNMDELVKQLCK"
},
"annotation":{
"kegg.genes":"mfl:Mfl152",
"ncbigene":"2898234",
"ncbigi":"GI:50364967",
"ncbiprotein":"YP_053392.1",
"refseq":"YP_053392.1",
"sbo":"SBO:0000243",
"uniprot":"Q6F1W5"
}
},
{
"id":"Mfl153",
"name":"cbiO_1 or cbiO",
"notes":{
"EC_number":{
"COFACTOR":"3.6.3.33"
},
"Sequence":"MQINKKEIKQNLKKWNEEKKSIKSFSFTGDIILDNVSYTYSKKTPFEFRALDNADLTISDKKITCVIGTTGSGKSTMIQLTNGLLISETGQTIVGDYKIPAGLKKIKEVKDLRREVGLVFQFPEYQLFQDTIEKDIAFGPIHLGADKEEVYKKIPELLDLVSLPREYAKRSPFELSGGQKRRTAIAGIIAMDGKTLVLDEPTGGLDPKGEEDFMNLFLRLNKNQGKRIIMVTHNMDQVLKVADEVIVMHEGKVISKGSPFEIFSNQELLSKIQIEPPKLYKLMYKLKEKGTDLLNKNIRTIDEFAKAFKEVRKGK"
},
"annotation":{
"kegg.genes":"mfl:Mfl153",
"ncbigene":"2897981",
"ncbigi":"GI:50364968",
"ncbiprotein":"YP_053393.1",
"refseq":"YP_053393.1",
"sbo":"SBO:0000243",
"uniprot":"Q6F1W4"
}
},
{
"id":"Mfl154",
"name":"cbiQ",
"notes":{
"EC_number":{},
"Sequence":"MRVTFGRYLPKNSIIHAMDPRFKLVMIILLMVSIFLPIGFTGYIICAVVILTIFALSKLSFRMLLGLLPPVLFVFFVIFLMNAFLTHPDSSILEYFLAKNNQVSGVWANKISGGAVTGQFLVSSSNLSSMPDGYQNIGLFYKIGPVWFSEKALYNALIMTFRIYLMISLTCILTASTSPLQLTLAIEDLLYPLKWIGIPVYILSMIISIALRMIPTLIDEAGRIMKAQSSRGIDVKNGKLKDKVKGLTSLIIPLLVSAFQKAEDLSYAMEARGYDPYSKRTRYIQFKFRAMDLVLLLFAFALMLFLILYSVNVLGLWHISFPRLDTIIGIRN"
},
"annotation":{
"kegg.genes":"mfl:Mfl154",
"ncbigene":"2898040",
"ncbigi":"GI:50364969",
"ncbiprotein":"YP_053394.1",
"refseq":"YP_053394.1",
"sbo":"SBO:0000243",
"uniprot":"Q6F1W3"
}
},
{
"id":"Mfl161",
"name":"Mfl161",
"notes":{
"EC_number":{
"PATRIC":"6.3.5.7",
"COFACTOR":"3.5.1.4"
},
"Sequence":"MKDKKYYQELAQDSMLRFSDAEIEEIVAKQEDLKKEFEKVLKIDTRNVKPLFYPYDDIHSYLREDEETTTIDQTIILSNAPTSEGDFVTIKKVVK"
},
"annotation":{
"kegg.genes":"mfl:Mfl161",
"ncbigene":"2897870",
"ncbigi":"GI:50364976",
"ncbiprotein":"YP_053401.1",
"refseq":"YP_053401.1",
"sbo":"SBO:0000243",
"uniprot":"Q6F1V6"
}
},
{
"id":"Mfl162",
"name":"gatA",
"notes":{
"EC_number":{
"PATRIC":"6.3.5.7",
"DETECT":"6.3.5.7",
"COFACTOR":"3.5.2.12"
},
"Sequence":"MNYKNLSILELHNKIINKEITILELTNAVISEANKVKSSNAINKMNEENAIAFSKEMEKVLNTNSLLYGIPYFAKDNFATKGLETTSSSNILKGYIPPFNATSISKLEDKGAVLIGKAALDELGMGGVGLYSCNGIITNPADSNRIVGGSSSGSAYLVAKGIVPFATGSDTGDSIRKPASFNNIVGFKPSYGAISRYGLLPYSPSLDTVGFFTRNVEDMAIVCDATFGYDVKDATSHENKSIDMLNNISNINKSVKFGYIKKVIDDLNEKVKNSYYQLFETLKSKGYEVVEVQFNQELLDSLSAIYKMISFSESVSTNANLDGIKFGQRAAGSDYVEIITNSRTEGFGNEVKQRFLVGALNLNKENQTIYLNKAKQVRRLIVEELNRVFSKTDILIIPPTDNVAPLIEERKINVSPEKEYLSDILTLANFNGSPSITIPFVKEGKLGIGININAKPKEDLLCLQAAKLLEDIIGIKNEIVED"
},
"annotation":{
"kegg.genes":"mfl:Mfl162",
"ncbigene":"2897938",
"ncbigi":"GI:50364977",
"ncbiprotein":"YP_053402.1",
"refseq":"YP_053402.1",
"sbo":"SBO:0000243",
"uniprot":"Q6F1V5"
}
},
{
"id":"Mfl163",
"name":"gatB",
"notes":{
"EC_number":{
"PATRIC":"6.3.5.7",
"COFACTOR":"3.6.5.3"
},
"Sequence":"MRNFEIVIGIENHVELKTKSKMFSSAPVSYGETPNTNVNETDMAYPGSLPTINKKGIELAIRTCNALNMEIDTLVKFDRKNYFYPDLTKGYQITQQYNPIGKNGKLNINVNGLTKEVDIERLHMEEDTAKQIHKDDLTYIDYNRAGTGLVEIVTRPVLRSADEACAYVEKLREVLLFLKVSDVKMNEGSLRTDVNISIRPFGTQEFSNKVEVKNLNSISNIKKAIEFEVERQTKLMLNNEIIIQETRRFDDTTNSTVSMRSKSDALDYKYFREPNIMPIQLKKEWVEDCIKNSPELADIKRIKYVNDYKISINDANIILTSIEMTEFFEETIKFTNNYTKVANILISDIQAQLNNENTTIDKLALLPSHLAEMINLVDQSVISSKHTKTILPIIMKDSSKSVIEIVEELNIKMISDENEIANLVNPIIESNLELLEQYSERPERVTKTIMGQLMKVTGGNVNPEAGMNIIIKLVENKIK"
},
"annotation":{
"kegg.genes":"mfl:Mfl163",
"ncbigene":"2897853",
"ncbigi":"GI:50364978",
"ncbiprotein":"YP_053403.1",
"refseq":"YP_053403.1",
"sbo":"SBO:0000243",
"uniprot":"Q6F1V4"
}
},
{
"id":"Mfl164",
"name":"Mfl164",
"notes":{
"EC_number":{},
"Sequence":"MKEWAKKNLWSLVSVIAAVAFAVLVIITIFGIGLGAKQGGSVIKYGAVGLEELHKSVNSMISAALALACIAIVPVVIRLILGILGIDAFARLFNSASVGLALISVILLIVGNITLLNADGVKVAVGSIIGFYVVIILGFLVLTGPIVRK"
},
"annotation":{
"kegg.genes":"mfl:Mfl164",
"ncbigene":"2898059",
"ncbigi":"GI:50364979",
"ncbiprotein":"YP_053404.1",
"refseq":"YP_053404.1",
"sbo":"SBO:0000243",
"uniprot":"Q6F1V3"
}
},
{
"id":"Mfl165",
"name":"ktrA or trkA",
"notes":{
"EC_number":{},
"Sequence":"MAKKKSIAIIGVSNFSLSVIKTLVDKKQQVTVFDYDEDKLNLHLSEYEYGVDVIVLDSTNKMALAKNGIKAYDVVIVGVGTNIEAGLMTVLNLIDLECENVIARARDEKHKRILTALGLSENQIILPDALAGNIVAARSMFNIDLDVDVQSIDEDFVSTTLSVANHNIFNKTILAAGLSTSKDFNIIQIRRKGKILLPDDYTELKENDDVVVFARTTVINELAEKIQGGSKDKKENNEELIIFEELENDNNKNNKTSNDKNKDDDLFDSTAADDLFDSIIFDDNINETIDVTNAEKNKKALKNK"
},
"annotation":{
"kegg.genes":"mfl:Mfl165",
"ncbigene":"2897931",
"ncbigi":"GI:50364980",
"ncbiprotein":"YP_053405.1",
"refseq":"YP_053405.1",
"sbo":"SBO:0000243",
"uniprot":"Q6F1V2"
}
},
{
"id":"Mfl167",
"name":"folD or mtd1",
"notes":{
"EC_number":{
"PATRIC":"1.5.1.5",
"DETECT":"6.3.4.3",
"COFACTOR":"1.5.1.5,3.5.4.9"
},
"Sequence":"MIILDGKKVASRRKEELTAKISKYHNKGLRKPKLVVIMVGNDPASEVYVSHKIKVANEVGIYSELLRFDKDIKKEELYNKINELNNDQNIDGILLQLPLPIDFIEEDYLQAITPSKDVDGFHYINQGKMLQGYDTVYPCTPLGIINLLEEYNISVKNKDITLIGTSNIVGKPLGMMLLNNQATITMCNKNTKNIKNHTINADIIISATGKQFIITEDMIKKDAVIIDVGIIRDPVTNKLVGDVDFEKVKLKSSYITPVPGGVGPMTVITLMENTFVLYEKHINKSK"
},
"annotation":{
"kegg.genes":"mfl:Mfl167",
"ncbigene":"2898248",
"ncbigi":"GI:50364982",
"ncbiprotein":"YP_053407.1",
"refseq":"YP_053407.1",
"sbo":"SBO:0000243",
"uniprot":"Q6F1V0"
}
},
{
"id":"Mfl174",
"name":"pfkA",
"notes":{
"EC_number":{
"PATRIC":"2.7.1.11",
"DETECT":"2.7.1.11",
"COFACTOR":"2.7.1.11"
},
"Sequence":"MKRIGVLTSGGDAPGMNNAIAGVVKAAEAQGIEVYGVRDGYKGLINGWFEKLDSKFALEIISKGGTVLGSARLPEFKEESVRQKAVDQLKAHDIEALVVIGGDGSYMGAQRLTEMGINCIGLPGTIDNDIVSSDYTIGFDTALNTVIESVEKVRDTMQSHNRAAVIEVMGNGCGDLVTYAAIATQAEIFSPSESKLTVEQICEQAKKFAEANHRSLIILISEKQLDANELAKKVEEASGYVTRATILGHVQRGGRPSGMDRYLAFTAAIYAVEKLIEGKGGLYIGLSENKLVARDIESTLNMPKPDKTEFIEKIRLLNAKISK"
},
"annotation":{
"kegg.genes":"mfl:Mfl174",
"ncbigene":"2898142",
"ncbigi":"GI:50364990",
"ncbiprotein":"YP_053415.1",
"refseq":"YP_053415.1",
"sbo":"SBO:0000243",
"uniprot":"Q6F1U2"
}
},
{
"id":"Mfl175",
"name":"pykF or pyk",
"notes":{
"EC_number":{
"PATRIC":"2.7.1.40",
"RefSeq":"2.7.1.40",
"DETECT":"2.7.1.40",
"COFACTOR":"2.7.1.40"
},
"Sequence":"MNKKELQARVKRTKIITTTGPSTNEPEQIRELFENGMTTIRLNFSHGDYEEQGYRIAGAKKVREELGKPVSILLDTKGPEIRVGKFVDGKQEVTANQSITIYTDAESFKNKECLSGEMTVAYDMSVDLKIGDTILIDDGKLEMTVEEVKPGVVKAIAFNNHLVKTNKRVNLPGVDFSMPFLAQKDINDIKYGVEQGVDYIAASFVNSAENVKEIRDILAEANGSDIQIISKIESQVGIDNIDAIIEASDGIMIARGDLGLEIPYYDVPYWEKIMIRKCREAGKVVIVATQMLETMTENPAPTRAEVTDVYFATELGADATMLSGESAAGDYPFITVNTMATINKRAEIEFYKKAYYQTQLENAKNSTSGPRADIAMDLAERTRDGQYEFAVVLSRTGALLKTISKFRPNVTILGVSESERLWTAFGVWHSIFMNKTANLLELEENVAQISEIAKLWGAKSGSKILVVRNKDIREITVA"
},
"annotation":{
"kegg.genes":"mfl:Mfl175",
"ncbigene":"2898146",
"ncbigi":"GI:50364991",
"ncbiprotein":"YP_053416.1",
"refseq":"YP_053416.1",
"sbo":"SBO:0000243",
"uniprot":"Q6F1U1"
}
},
{
"id":"Mfl177",
"name":"thrSv or thrS",
"notes":{
"EC_number":{
"PATRIC":"6.1.1.3",
"DETECT":"6.1.1.3",
"COFACTOR":"6.1.1.15"
},
"Sequence":"MKIKLLDGSIKEFDQATNVRTIAETIAISLKKATAAAKVNGRYVSVDYVIEKDSNLELITNRHEDFYKTLNYTAAFVTGVAISELYKDVKLAKVLYKEDELEYGITFEVEPRIGLEELQNIQNKVNQIIKNESILSKEMDLKEAEEIFKGNQYQLHLAKEMFETYGEITVYTLNGVSIVSKHPITLNLKNIKVVEVQQLTGEYWLNDSKNIMLQKVHGMAAESIETLSSKKEILEDRRSRDHRIINKTLKIFGFDHLVGPGLPLWMPNGTIVKEEIKKYLKEKEWEYDYINVTTPVIGTVELYKKSGHWDHYGEDMFQPFNGGSGSDEQFILRPMNCPHHVAVYKQEQRSYRDLPLRIAEHALQHRYESSGSLTGLERVRAMELTDSHIFVRPDQVEAEFKSIYKLITEVLETFNIQIDYLSLSLRDPEDKVKYYQDDKMWDEAEAALEKVLQDLNIDYKKCIGEAAFYGPKLDIQIKTAQNHEITVSTIQLDFLLPKKFDVTYIDQNQEFKAPIMIHRGLIGTYERFIATLLEQTKGVLPLWLAPNQIEIIPVGSEENIEYANEVKKQLKKDFIRTHVDLRDERLSYKIRDAQTSKIPYQLVLGDQERKDNSVTYRQYGSEQQTTIKLNEFKNMITDLICNKK"
},
"annotation":{
"kegg.genes":"mfl:Mfl177",
"ncbigene":"2898254",
"ncbigi":"GI:50364993",
"ncbiprotein":"YP_053418.1",
"refseq":"YP_053418.1",
"sbo":"SBO:0000243",
"uniprot":"Q6F1T9"
}
},
{
"id":"Mfl181",
"name":"fruA",
"notes":{
"EC_number":{
"PATRIC":"2.7.1.202"
},
"Sequence":"MELKDLFKSKVSVFKADLKTKEEVINFLVDKLSSEKMIANKKTFKDAILKRESEASTGMGDGIGIPHAINNTVKEPCIAFVSLKSPIDWQSLDNKPVDLIFMIATNDEKGEAHLGALADLSKFLMKPEFQEALRKAKTFKDLSKAFDNKVETKKVEAKNGKYDVIGITACPTGIAHTYLAEEKLIEYATELGLSVKIETQGRRGTENKLTQEDVDNAKVIILAHDKNLQGMGRFGGKQVIDTTTKDAIFNGKQLIQEFGKTEKTTTAKAVSSKDDEVSDDFSLKKFAQVKGNLLAGVSRMLPFVVAGGIILGIGFLIDFAAGNGNVPGMTGATFDYWFNNIYDKTKVDVLTEWTNWWMGNFGTHSEVAGWFSAIGKTGMMMMVPVLAAYISYTIVGPQGLMPGFIAGILADGTGGFAYAGDKFGWSGLWTRLIPADIPMQSGFIGGMVGAYVAALIVFGLTIGFKKFKKSFHGVRDIVLIPVLSLLGISLAMFALNIPLGYTMYGLQQFLKLLADQNLLILLGAILGLMMCIDMGGPINKIAYVTGTLSVSGGLGNDPLITVTMAAAMAGGMIPPLGIALCTVTFRKAWTTKEKDSAKANWLMGAFFISEGAIPFMVTDPKRISVSAMAGGTITGLIVGGCKITLGAPHGGIAVFPLLKSGLLGTSPEQMNSGAAIGLGVGLYILAIVVGTLVMATILGFWKTYDIKKGKLVIAN"
},
"annotation":{
"kegg.genes":"mfl:Mfl181",
"ncbigene":"2898152",
"ncbigi":"GI:50364997",
"ncbiprotein":"YP_053422.1",
"refseq":"YP_053422.1",
"sbo":"SBO:0000243",
"uniprot":"Q6F1T5"
}
},
{
"id":"Mfl183",
"name":"Mfl183",
"notes":{
"EC_number":{},
"Sequence":"MKTNKNFKIFLRLMKAQTFNYITDPINIILGFVLTTVTMLCWLAFKPHDAESGLLADSFVLASAIGISAIRNSQYNLNLTLADWRETRFIRNLLTTPVSKKVLYASILCFNWIVNILVTIILISLAMLFSSQRKVISNVQWTPFLIGFILNIFLSNVIALFLSTTFKNKEYVFIISLLSYFGPMYLLGLGIPWNVVGQIPAINILTYIAPHRYTLHLMQAAWVGNASNMSFPGVESSSWLGVHGFGYGGNGWWLPALIACIFIFIFAFAFYYRLKSNYQFGTRKYSKFKGVKKHANNIELIKRTNSIEELKILVEIAGLDYKTKKVKKKKPSKKRGDK"
},
"annotation":{
"kegg.genes":"mfl:Mfl183",
"ncbigene":"2898132",
"ncbigi":"GI:50364999",
"ncbiprotein":"YP_053424.1",
"refseq":"YP_053424.1",
"sbo":"SBO:0000243",
"uniprot":"Q6F1T3"
}
},
{
"id":"Mfl184",
"name":"Mfl184",
"notes":{
"EC_number":{},
"Sequence":"MNLEKLKKEYKVFSMLFIIQTKHWFKNPLNIFLGVFISLYTILCWLAFKHNDPFLLVSGICVAMVRNSMYIYLRTINDWRGKNFVDKMSMSNISNKTKHLSLLVFNFISTFVICLIIFLISIILFPSQLSYIEKLNPLMMIFGLLICWVTCYVIALFLYTFISNTKWTTMIGLLIYFSTMYFLGLGFPFQTIIQQDWLNYLLYLHPMRYSINIVQAGFVNAPNFHYINPDINIDVDFGYGENAWLAYFLALLTIGGYIICLVSKRLIDSNYKFRSRNKVKRLKAESKLYIKQINESNDIEFLKRLREDRRQRD"
},
"annotation":{
"kegg.genes":"mfl:Mfl184",
"ncbigene":"2897621",
"ncbigi":"GI:50365000",
"ncbiprotein":"YP_053425.1",
"refseq":"YP_053425.1",
"sbo":"SBO:0000243",
"uniprot":"Q6F1T2"
}
},
{
"id":"Mfl187",
"name":"Mfl187",
"notes":{
"EC_number":{
"PATRIC":"2.7.1.199",
"COFACTOR":"2.7.1.69"
},
"Sequence":"MGLFSKKNKLVEIYAPVDGEVVGLDKVEDEVFSGKMMGDGLAIVPANGDFVSPMAGELASVFPTKHAYGFREKSGVEVLVHIGLDTVNLDGEGFESFVKQGDKVSQGDPMVKVDLKFVKPKVPSITTPIIVTNPNGKEITIVKMGKVKKGELIATVG"
},
"annotation":{
"kegg.genes":"mfl:Mfl187",
"ncbigene":"2898071",
"ncbigi":"GI:50365003",
"ncbiprotein":"YP_053428.1",
"refseq":"YP_053428.1",
"sbo":"SBO:0000243",
"uniprot":"Q6F1S9"
}
},
{
"id":"Mfl192",
"name":"trpS",
"notes":{
"EC_number":{
"PATRIC":"6.1.1.2",
"DETECT":"6.1.1.2",
"COFACTOR":"6.1.1.2"
},
"Sequence":"MFDIILYVKVRKIRMQKERMITGITPSDSMSLGNYLGVVKNLIEYQNEYDLFVFVANLHAITIPKDPNQLKIKTKEMTALYIACGLDPEKMTLFLQSDVVEHSQLGWILTTQSTMGELSRMTQFKDKSAKESNGDNVSIPAGLFTYPCLMAADILLYDPKFVPVGVDQKQHLELARDIATRMNNKYGEMHVVPEPILTKGNIKIMDLQDPTKKMSKSSENPKAVIKMLDSPAEIANKIKSAVTDSENLIKYDPINKPGVSNLMNIYSIIKNVSIEECQKKWDGKNYKDLKDDVTEALLEVITPIQEKYNEIIKGDYIKEVLELGSLKAKKVAIKKVNKVQNKLGINWYRK"
},
"annotation":{
"kegg.genes":"mfl:Mfl192",
"ncbigene":"2897859",
"ncbigi":"GI:50365008",
"ncbiprotein":"YP_053433.1",
"refseq":"YP_053433.1",
"sbo":"SBO:0000243",
"uniprot":"Q6F1S4"
}
},
{
"id":"Mfl193",
"name":"ppnK",
"notes":{
"EC_number":{
"PATRIC":"2.7.1.23",
"COFACTOR":"2.7.1.23"
},
"Sequence":"MKYSIVKNDYNESKKMSDELSDLLVSKKWIEDNKNPNCIFVIGGDGTFLKAAEIFNNILDDVIFVPIKSGGIGFYTNHNRISDIQEILNNIEKQKPIEISVLEANDYKVINEIKIINNLRPLEADVMIDGELLETFKGTGLVFSTSGGSTGFAKSHNGAVIIDENNIFQMLEIAPVSNNNFRTLSAPVIFSRKHKVEVIIKKPNDVEIIVDSKKCKLPENNLIKIQMGEKNIKLISKNSEKLTKTKILNSIFTTNKSYN"
},
"annotation":{
"kegg.genes":"mfl:Mfl193",
"ncbigene":"2897697",
"ncbigi":"GI:50365009",
"ncbiprotein":"YP_053434.1",
"refseq":"YP_053434.1",
"sbo":"SBO:0000243",
"uniprot":"Q6F1S3"
}
},
{
"id":"Mfl195",
"name":"gmk",
"notes":{
"EC_number":{
"PATRIC":"2.7.4.8",
"DETECT":"2.7.4.8",
"COFACTOR":"2.7.4.8"
},
"Sequence":"MKNKGKVIIISGPSGVGKGSVNGELLTNKDLKLEYSVSMTTRAPREGEVNGVNYFFVSKEEFANAIVNNELIEYANFVGNSYGTPRKYVEEKLNEGKNVILEIEVDGATQVLRNEENVLSIFLMPPTLNELESRIKGRATESDDKIKARLDKALLEIPLKHNYDYVVENDSVENAVSKITDILIREKCTESNEESKFKELVKIVENIVDQKYTYFINNWEANVKLLAHNKEAKKEANDFDARGELIKILSSEVYRKTLAHGDFSKINDVEYVDFKIQKLMFKINFFSIKQRSDFSGD"
},
"annotation":{
"kegg.genes":"mfl:Mfl195",
"ncbigene":"2898173",
"ncbigi":"GI:50365011",
"ncbiprotein":"YP_053436.1",
"refseq":"YP_053436.1",
"sbo":"SBO:0000243",
"uniprot":"Q6F1S1"
}
},
{
"id":"Mfl198",
"name":"cmk",
"notes":{
"EC_number":{
"PATRIC":"2.7.4.25",
"DETECT":"2.7.4.25",
"COFACTOR":"2.7.4.14"
},
"Sequence":"MKRKIVIAVDGTAGSGKTATFNTVAKKIGYEFIDTGLMYRAFTLLCIESEIDFNNKEEIIESLKKFDFSVKNNKPHLNGKEVEKRIQENDIVKFINYVTPIPEVRKFMVEAQRAMVKGGGYIEIGRDITTVVLPNADLKIFLDSSVEARAERRFKQNERLGIKNNNLNEIKNSIINRDEQDFKNGLRKAEDAWLIDNSNIPIQDVVNMVIDKIKELEGN"
},
"annotation":{
"kegg.genes":"mfl:Mfl198",
"ncbigene":"2898283",
"ncbigi":"GI:50365014",
"ncbiprotein":"YP_053439.1",
"refseq":"YP_053439.1",
"sbo":"SBO:0000243",
"uniprot":"Q6F1R8"
}
},
{
"id":"Mfl200",
"name":"gpsA",
"notes":{
"EC_number":{
"PATRIC":"1.1.1.94",
"DETECT":"1.1.1.94",
"COFACTOR":"1.1.1.8"
},
"Sequence":"MSKKNITIIGTGAYGTALANVLADNDNNVIMYGIVEQQVDDINIYHQNSVFFDNKKINKTIRATNSMAAALENTDILILGVPTAAIKHVVNDIIKYAKKPMDIINTAKGLDEENLGLLSDKIKKYFEGSNVISTYSALYGPSIAIEVVDRQPTAIMIASETIEKAKELCNVFSNEYFYMYPTTDIAGCEISAALKNAIAIGGGILKAYNAGDNAHATLLTLGLNEMYEFGKHFGAKLETFLNFAGLGDLILTASSKKSRNFRLGERIVELNDAKKALESFNLTVEGVETARIAHEIGVKYQISMNFFEIIYNILYNNVKPISLLNNVFRDVKLV"
},
"annotation":{
"kegg.genes":"mfl:Mfl200",
"ncbigene":"2898285",
"ncbigi":"GI:50365016",
"ncbiprotein":"YP_053441.1",
"refseq":"YP_053441.1",
"sbo":"SBO:0000243",
"uniprot":"Q6F1R6"
}
},
{
"id":"Mfl214",
"name":"ptsG_1",
"notes":{
"EC_number":{
"PATRIC":"2.7.1.193"
},
"Sequence":"MKSFSSIEWKSSAKNSWEMFKKGCGNIMPTLSKLSKAFLLPIALLPIAGVFLGVGSAIASNSVDGTFGYFLGSLLNKMGDVCFGNLPVLFCISVALAYTKDSGIAAITAVVGFLVMNGMQAALLHTQQLNIDTTNLWVQTSIDENGKAVWEHFTSVVVDANGKGKINWADSSINLQNIMAWGIGSSEDNLRMVNSNFELIDGAGSVYYSLLWINKIPNGLITSNIGVNSLNTGVFAGIFVGAIAAKCYNKFHQTQLPSAISFFSGTKLVPIVTFVAVIPLSFIFMFIWPYVGMGLAAFGQASGKLPGGLDSFIYEVAERSLVPFGLHHVFYAPLWWTNAGGSIAEAFNKATPEQQAEFVKIWSANHSVLAETLLNGVSEGLKFQTIRNMISSDYPDLWKSMGDQTMAYSVIAKINVLNFTDLEALGLNIGRFQSGKFGFMLLGLPMAGLAMWLNVPKENRKEVMGIYFSAAFTCFLTGITEPIEYTFLFLAPWLFYGVHMPLAAISFLFAGLFKTHVSMTVSGGFIDYIVFGVIPYFGSKAMSAKSAFAILGVSAAMAPAYFFGFYFAVKYGNVMVPGRDGSTNVQLATKAEYKASKGLNVDGSKIEEGKSTKASAKDAVEEARIQKATKIIEFLGGEANIVDVDACASRLRLTVKDGSLVDKDGIISLGGATGALIRGTNVQVVYGGEQEAIKPRMIKILDEQRKSKK"
},
"annotation":{
"kegg.genes":"mfl:Mfl214",
"ncbigene":"2897693",
"ncbigi":"GI:50365030",
"ncbiprotein":"YP_053455.1",
"refseq":"YP_053455.1",
"sbo":"SBO:0000243",
"uniprot":"Q6F1Q2"
}
},
{
"id":"Mfl215",
"name":"Mfl215",
"notes":{
"EC_number":{
"PATRIC":"3.5.4.4",
"DETECT":"3.5.4.2",
"COFACTOR":"3.5.4.4"
},
"Sequence":"MKNIENMPKIELHVHIEGTLEAKTVLAKIEQKQLNFDPMYLEKLSKPPVFTSLSDFLKDYYKNMAVLENQQDFFDLAWNHLKNAKKQNVIYTEIFFDPQPHIKRGIHLDDVIDGLYQALEKAEKELDLKAKLIMCFLKDESVDEALNILDMSKLAIENKKIVGIGFDSNEIENWAAIFKPVVDKARNLGLNVTTHAAENSFEQDPIEVINILNPDRIDHGLYIHKSLEALKLVKEKEIHLSLCPLPNFYSKAWLDPKTFPIQVFLDNDISFSINSDDPAYFGPTTLNDNYLLVNQNNKISEEKWKNLLLKTLNSTFTNTEEKEYLKEKIENYFK"
},
"annotation":{
"kegg.genes":"mfl:Mfl215",
"ncbigene":"2898233",
"ncbigi":"GI:50365031",
"ncbiprotein":"YP_053456.1",
"refseq":"YP_053456.1",
"sbo":"SBO:0000243",
"uniprot":"Q6F1Q1"
}
},
{
"id":"Mfl217",
"name":"Mfl217",
"notes":{
"EC_number":{
"COFACTOR":"3.4.24.69"
},
"Sequence":"MLKLDHIEEMLEKALEEKDVKKIRSISKEFQFVDFAEAMEQFESKKVLKIFRLLELEEAAEIFTYLDSEHQEYIIEAFTNTEIQEILDELYTDDIVDLIDEMPSEVVKKILKATTKDVRKELNNILKYKEHTAGAIMSINFTELKADNTVEMAIKAIKRRHEDYDEIDDLFIIDEQNKLLGWLELKQLLINTPETKLEKIMNSKIISVNVEMDQEEVANYFKRYDINTLPVVNKNQQLVGIITVDDVIDVLVEESTEDIQNFAGIDADNVESDYFETSIFKMYKSRIVWLSILLLIGIVTHVIMLIMFNLVDGLKNLSSGREMIMMIPILIVLAGVSGNIANQSSLMMIRSLALNQVHKKEIKTIFIKELIVGFLLGITLSFINVIRLLIIYAIQGGGSINHMEWMVILFSTLGILVVVMLANLLGILLPLILKKIKRDPTIASSPLITSLVDIMCVLVFIGFALIIV"
},
"annotation":{
"kegg.genes":"mfl:Mfl217",
"ncbigene":"2897703",
"ncbigi":"GI:50365033",
"ncbiprotein":"YP_053458.1",
"refseq":"YP_053458.1",
"sbo":"SBO:0000243",
"uniprot":"Q6F1P9"
}
},
{
"id":"Mfl223",
"name":"rpe or cfxE",
"notes":{
"EC_number":{
"PATRIC":"5.1.3.1",
"DETECT":"5.1.3.1",
"COFACTOR":"5.1.3.1"
},
"Sequence":"MQKITIAPSFLSANFADLKNEIKRCKEANIEWIHYDVMDYDFVPNLTFGSKVLKDIVNSSDFKIDIHFMVKVKTKRFEDFFSEYIKCKPTMMTMHVESMSKKEINMFYNICKTNNIMFSLAVSPKTNIKVLNKWIDKLENILIMSVEPGFGGQSFIPEVLEKVKHLAELKKTNGYTYSIEIDGGINDETSKKAIDAGVEMIVAGSYLFESKNFLEKVESLKHD"
},
"annotation":{
"kegg.genes":"mfl:Mfl223",
"ncbigene":"2898124",
"ncbigi":"GI:50365039",
"ncbiprotein":"YP_053464.1",
"refseq":"YP_053464.1",
"sbo":"SBO:0000243",
"uniprot":"Q6F1P3"
}
},
{
"id":"Mfl224",
"name":"Mfl224",
"notes":{
"EC_number":{
"PATRIC":"2.7.6.2",
"COFACTOR":"2.7.6.2"
},
"Sequence":"MIKNIIIVAAKTNINLNIFNNDESFIIGVERGCLDLIDKKIKIDLAISDFDQVLDEEIEIIKSYAKKINILSSEKDYLDGEIAIIEAKKISSTANIVFIANPTKRYDMNFSILNLIFKYGIKLMNDESVIFKLNKGKTELSFENFQVYTYVSFFSKVDTKITLKNLKYECENLELKAWENTCISNAIVLNKNPIIYSDDEIICIATK"
},
"annotation":{
"kegg.genes":"mfl:Mfl224",
"ncbigene":"2897970",
"ncbigi":"GI:50365040",
"ncbiprotein":"YP_053465.1",
"refseq":"YP_053465.1",
"sbo":"SBO:0000243",
"uniprot":"Q6F1P2"
}
},
{
"id":"Mfl229",
"name":"Mfl229",
"notes":{
"EC_number":{},
"Sequence":"MEKLILIKDSMTSAVNNLYNNYPHIDKLNVFPVPDGDTGTNMNLTATNGYNDVKDIEFKTIGEFLNAFSRGLIMGARGNSGVIFSQIIKGLAKGMNDASELSAAEWKKGFAESKIIAYRAVMKPVEGTILTVIREVAEQSALLPDDMEIKEFWNKIILIANEALENTPNLLQALKDVGVVDSGAYGLVKFLEGMNSVFQSNKIIAKTDKLEINEGGNIEMEIEAEFGYCTEGIVMLNEEWINKLQTSAIRDQLQIYGNTSIVVVIDEDILKVHTHALSPGQVLMFLQQYGDFKTIKVDNMNLQADKQVKGNEASGWQETTSIKLERKLNNDYATIAVVSSPEMKKYFEKELGIDIAIDGGSKMNPSTNDFLKAIEEVDAKAVYLMPNNGNVLLAAKQAEKEETKSKIIVIPTKTIQQGMTAALSFDPSATTMKNTKAITSAIKNVISFQVSQAAKDSVVNGIKIKKDQQMAIVDGKIVGTANDIGILFEKQLSRYITNKTEIITIFIGQDASAKSVSQLRKFLDENFDVEYEIIEGGQKVYSFIIAVE"
},
"annotation":{
"kegg.genes":"mfl:Mfl229",
"ncbigene":"2897826",
"ncbigi":"GI:50365045",
"ncbiprotein":"YP_053470.1",
"refseq":"YP_053470.1",
"sbo":"SBO:0000243",
"uniprot":"Q6F1N7"
}
},
{
"id":"Mfl230",
"name":"plsX",
"notes":{
"EC_number":{
"PATRIC":"2.3.1.n2",
"COFACTOR":"2.3.1.8"
},
"Sequence":"MYKIAFDVMGSDNGSAVAIEAASRFIKSRKDLYLVFVGDEDQIKTSLEKFPIDESRFEILATKEFIDMNGSIMDIRRKKDSSMVRALETLKDKKVDAMITGGNSAAFIAGSHFILGELNGISRPGFMPTLPTAVSNKLTLLLDVGANLEADIEDIIGYAKMANIYAKNVLKIENPLIAQLNIGEEKSKGTLLQKEIYKELESDENINFFGNLESRDILAGKVDIIVTDGYTGNMCLKAFEGASKILMTEIKSQLYKTIFTKLKALTLKKSFDNVSKKFDYKNHSGAILLGVEGIAFKAHGSSDVKSFEATLRMTCDAVENDVLNKIKKELN"
},
"annotation":{
"kegg.genes":"mfl:Mfl230",
"ncbigene":"2897976",
"ncbigi":"GI:50365046",
"ncbiprotein":"YP_053471.1",
"refseq":"YP_053471.1",
"sbo":"SBO:0000243",
"uniprot":"Q6F1N6"
}
},
{
"id":"Mfl233",
"name":"Mfl233",
"notes":{
"EC_number":{},
"Sequence":"MNKKFFLVMVIVVGAIVGLWSWTLVAPNNSISIGGSASVQPLLKKLTDKYKTEDGKKFVYSATGSGAGVTNVKEGVYEIGFISKDIGDNDFTPLPINENKTLFKDLTEENINDKHWYSNTLASTQGTEETYRSIEFARDSIVFVYNDQGTGFDKFLKDSNLEFVFEVNDEGKFDQKDNAQGKNINRSYKILNEIYNNDSQNDLITWNRLAILIAENFSEEGTKEQNIKLAQQVSSTAKVTPYSSTSGSGTRTSFTNLTGINPGNAVKEYGANGTIYSQIEKSPGSIGFVSMLYGSANSSRVKSVKIKQGDTTWDPSKDDSEKLSSYPLTRPFIAIYKYDTNNKDLNSILDFLFWMAASPEVKNLYSSVGLTQLVQPTKK"
},
"annotation":{
"kegg.genes":"mfl:Mfl233",
"ncbigene":"2897984",
"ncbigi":"GI:50365049",
"ncbiprotein":"YP_053474.1",
"refseq":"YP_053474.1",
"sbo":"SBO:0000243",
"uniprot":"Q6F1N3"
}
},
{
"id":"Mfl234",
"name":"pstC or pstA",
"notes":{
"EC_number":{},
"Sequence":"MFLNKKSEDNGFKPKTFKPKQNFNAKFFKSLIYTLTFTVLAILFILVLFVILKSLHVFEEQGFWSFITGTNWKPGKDGEGQYGIGLIIIMTIVLLTISMLFAIPLTIFTTLFISEYLSVGMQKKVLTVIKLLASVPSVVFGLFARDQIGALFQLMGAPNNDNLMVASMTMTFMAAPTMISLSYNAVQSVPEGYRLGSLGLGISKEQTTFKIIRKSASAKIISAIILGMARVIGETMAIMMIAGNSTGGFITNSGISGFLFSSIRTLAATIGLEMTENSGSTHQSALYAIGLILFLLVFIINIVILFMSNVDNIKYSRRIKREEKLNSNSSRKIKTPKYVYDKKMLGMMVHNRTENKFFKKTYSAVMLFLMWISTAIIISFTFWILGDVIIKGLMGLSDPIAFIHMDTENRTGGGIFAALFTTILLVVCTLIFAIPFALGAAIYLNEYARQSSVLTKSFRFAINLLASTPSIVFGIFGLSIFIVLLGLPFSILAAGLTMTVVVLPMLISNFEDALQQVPHQYREAGSALGLTKIQTLFKIILPNAMEGIITGIILAMAKIIGESAPIYLTLGTDIQMPTQGFLSQGTTLTTGIYMMVAEGIPGHGQGTIYLMALITIILIIGLNFTSGRLSSLLVQKSKDLKAKSKIKRKEFNVKTKAKIKKMKPSLKFKWMKLQSKFRKGEIKITFFKEMASKNKLWVKRRKEYRKLKKGVIDHE"
},
"annotation":{
"kegg.genes":"mfl:Mfl234",
"ncbigene":"2898250",
"ncbigi":"GI:50365050",
"ncbiprotein":"YP_053475.1",
"refseq":"YP_053475.1",
"sbo":"SBO:0000243",
"uniprot":"Q6F1N2"
}
},
{
"id":"Mfl235",
"name":"pstB",
"notes":{
"EC_number":{
"DETECT":"3.6.3.27",
"COFACTOR":"3.6.3.33"
},
"Sequence":"MSNTLKKDETFKGLDLNKNQKEEKPAKLPALSKRADVIKVSDFNFFYKGKKQALFNINMEIKENSITTFIGPSGCGKSTLLRSINRMNDLISGSSVEGSIEVFNEEIYKQGTDVSKLRTEVGMVFQKANPFPLSIYENVVYGPKTQGVKSKKILDQICEDSLRKAALWEEVKDKLETPALGLSGGQQQRLCIARAIAMHPKILLMDEPTSALDPIATLKVEELVLELKKEYTIVMVTHSLQQATRISDMTAYFLKGELIEYNTTKKIFINPKDSRTEDYISGRYGD"
},
"annotation":{
"kegg.genes":"mfl:Mfl235",
"ncbigene":"2897833",
"ncbigi":"GI:50365051",
"ncbiprotein":"YP_053476.1",
"refseq":"YP_053476.1",
"sbo":"SBO:0000243",
"uniprot":"Q6F1N1"
}
},
{
"id":"Mfl240",
"name":"metK or metX",
"notes":{
"EC_number":{
"PATRIC":"2.5.1.6",
"RefSeq":"2.5.1.6",
"DETECT":"2.5.1.6",
"COFACTOR":"2.5.1.6"
},
"Sequence":"MRKLFTSESVSEGHPDKICDQISDAILDEVLKQDPNAKVACETFATTNYLLIGGQITTTASVDYEKIARDVLRKIGYNNDAYGINADTCKIDIRVEQQSADIALGIDLDTEVIGAGDQGIMFGYATNESKTFLPLAITISHELVYLASKLRKEGKFKWARPDMKSQVTIDYTDESNPKIDTILMSIQHDDEMIEEEFKKFIKSEIMDVVAKEFELNTDFNVLINPTGRFVIGGPQGDTGLTGRKIIVDTYGGYSRHGGGAFSGKDATKVDRSAAYMARYAAKNLVASGLADKIEIQVSYAIGKPEPVSIFIETFGTEKVSKEVIAKALNENFDFSVNEIIKKLDLRKPTFLKTATYGHFGKDEFTWEQLDKVKTIKK"
},
"annotation":{
"kegg.genes":"mfl:Mfl240",
"ncbigene":"2897779",
"ncbigi":"GI:50365056",
"ncbiprotein":"YP_053481.1",
"refseq":"YP_053481.1",
"sbo":"SBO:0000243",
"uniprot":"Q6F1M6"
}
},
{
"id":"Mfl241",
"name":"Mfl241",
"notes":{
"EC_number":{
"COFACTOR":"3.4.24.71"
},
"Sequence":"MTKIRPQDNFYDSVNKEWIDNNELPDGYASWGSFEMLQKKSTDDIKAIINELVNATKLDRDSKMIANLRSNYLNDKARNKQGIKPIQPILNKISALTDKKELTSLFVDLFQEWGISFFHSKGVDSDFKDSNLRALMIDSMGLGMSDRDFYEETHPRHEEIKNAYKNYIENLVKLSGVRLNTKDIFNLIYSFEEKISKSMFKQEELREPENIYNVVTIKELNDICPIVDWTEYLNKTGYDKASKIILTEPKYFEKLNQMIEEISLDDLKDIMSYKVTSSYSRMLTIDLYENSFKYGSVFSGVKKMKPIEDRVVEFVDGTLGELISKEYVKRHFSEDAKKDVLKMVNDLLKVYENRINTLDWMSDETKTKAIEKLNSFTIKIGYPDKWEDLSDVEILSYEEGGSLFDNMQSLAKHYIKKELKEINLPVDKTKWYMDAQTVNAYYNPTSNEICFPAGILQKPFYDVNQSHAANLGGIGAVIGHEVSHGFDDEGSKFDKDGNFENWWTETDNEQYKLRTQRVVDQYNEYQINGSNVNGKLTLGENIGDLSGVAAALDICKAQSPNDLKDFFTNYALVWRRKATDEQKNTRLLVDPHSPEEFRCNGVLVNINEFHEVYETKPGDGMYKPEEERTKVW"
},
"annotation":{
"kegg.genes":"mfl:Mfl241",
"ncbigene":"2897776",
"ncbigi":"GI:50365057",
"ncbiprotein":"YP_053482.1",
"refseq":"YP_053482.1",
"sbo":"SBO:0000243",
"uniprot":"Q6F1M5"
}
},
{
"id":"Mfl245",
"name":"hit1",
"notes":{
"EC_number":{
"PATRIC":"3.6.1.17",
"COFACTOR":"3.-.-.-"
},
"Sequence":"MNDCIFCKIIKQEIPSYKIYENEYVYAFLDINPVSDGHALVIPKVHAENLSTTPDLYLSEVSKAKKVVAQILQEKLKGVKGFNYVSNQEAIAKQVVFHYHEHILPKFKEDEGFLHDKNVNLKYATLEDVFNEITK"
},
"annotation":{
"kegg.genes":"mfl:Mfl245",
"ncbigene":"2897788",
"ncbigi":"GI:50365061",
"ncbiprotein":"YP_053486.1",
"refseq":"YP_053486.1",
"sbo":"SBO:0000243",
"uniprot":"Q6F1M1"
}
},
{
"id":"Mfl248",
"name":"csdB or nifS",
"notes":{
"EC_number":{
"PATRIC":"2.8.1.7",
"DETECT":"2.8.1.7",
"COFACTOR":"2.8.1.7"
},
"Sequence":"MKDLKKYFPFYDKQSNLIYFDSSATSLKIKSVIDAEMKFLSENGSNPHAVDYKKGFEAFEIIKNARQLTQEFINAKKVNEIIFTSGTTHSINLLANGLKKIIKKDDEILVTELEHSANLLPWIALANSVGAKVKKIKLNEDFTIDHESLKLQLSDKTKIVSFASVYNTVGAKNDVKLITKVIKEFNINIIVHVDAAQSIGHTKTDVTDSNIDFMSWSFHKMYGPFGVGCLYGKYELLNQLEPLFYGGGMSLKIEENLIDYSLSSLPEKLEGGTPNISAIAGVVESIKFINLIGLDQIEEHEITLKDYFKIKVKENNLNDHITFYNLDTKSPIILFNVKGVNPQDITNFLDEKYNILVRGGANCARRIEGVIGTKIAIRASFGINNNKAEIDQFIEALKDTNSFLDVLF"
},
"annotation":{
"kegg.genes":"mfl:Mfl248",
"ncbigene":"2898279",
"ncbigi":"GI:50365064",
"ncbiprotein":"YP_053489.1",
"refseq":"YP_053489.1",
"sbo":"SBO:0000243",
"uniprot":"Q6F1L8"
}
},
{
"id":"Mfl250",
"name":"Mfl250",
"notes":{
"EC_number":{
"PATRIC":"6.3.3.2",
"COFACTOR":"6.3.3.2"
},
"Sequence":"MSNKNQIREKFLKTRSFLSKSYKEEVNKIIERKVNHYIDRYNLEKYAIYLSTENEPNTLNIIETSLKKGIEVYVPLIIEDNKMEFKKITNLETDLEQNKVLNILQPKSTCSTLENGNYINTMFIPLVAFDKQLNRVGMGKGFYDRWLNENDYIGYKIGLSASTQLSNESIDADEFDVKFDNVITEKEIYVPFVEEEQEFDYDVTYSVFNDETIVG"
},
"annotation":{
"kegg.genes":"mfl:Mfl250",
"ncbigene":"2897944",
"ncbigi":"GI:50365066",
"ncbiprotein":"YP_053491.1",
"refseq":"YP_053491.1",
"sbo":"SBO:0000243",
"uniprot":"Q6F1L6"
}
},
{
"id":"Mfl254",
"name":"pgi",
"notes":{
"EC_number":{
"PATRIC":"5.3.1.9",
"DETECT":"5.3.1.9",
"COFACTOR":"5.3.1.9"
},
"Sequence":"MIKVDLQHSGLSIADLNEAKVKKVHEMIINKSGKGNDFLGWIEWPKTFDKKEYEEMKKVASSLRNKIDVLVTVGIGGSYLGIRAADEMIRGINHSDKVQVIYAGHTMSSTYVAQLSEYLKGKKFGICVISKSGTTTEPGIAFRALEKQLIEQVGVEASKELIVAVTDSSKGALKTLADNKGYPTFVIPDDIGGRFSVLTPVGIFPLLVAGVNTDNIFAGAIKAMDELVQGDLTNEAYKYAAARNALYNAGYKAEALVAYELQMQYTAEWWKQLFGESEGKDNKGLYPTSMIFSTDLHSLGQWVQEGARNVLFETVIKVKEPVANMLVEADTDNYDGLNYLSGKSFHEINSTAIEGVIDAHVNTGKMPNIVLEFDKMNDVQFGYLVYFFEIAVAMSGYLLEVNPFDQPGVEVYKYNMFKLLGKPGVK"
},
"annotation":{
"kegg.genes":"mfl:Mfl254",
"ncbigene":"2897789",
"ncbigi":"GI:50365070",
"ncbiprotein":"YP_053495.1",
"refseq":"YP_053495.1",
"sbo":"SBO:0000243",
"uniprot":"Q6F1L2"
}
},
{
"id":"Mfl257",
"name":"Mfl257",
"notes":{
"EC_number":{
"PATRIC":"3.6.1.23"
},
"Sequence":"MIKKETLKWLSEQQEFLDNKIIEKHNLTLDHEIFRKKLIAFWVELGEYANEEKSFKYWKQGAPGAKEVQLEEYIDGLHFIISLGNQINYNFETFNFNDLGYNNNIDCYFELIKDLTALVNQPNDQTFSKILNSFLQIAKVQNYSEEDLIKTYKAKHEKNQQRQVENY"
},
"annotation":{
"kegg.genes":"mfl:Mfl257",
"ncbigene":"2897783",
"ncbigi":"GI:50365073",
"ncbiprotein":"YP_053498.1",
"refseq":"YP_053498.1",
"sbo":"SBO:0000243",
"uniprot":"Q6F1K9"
}
},
{
"id":"Mfl259",
"name":"putA",
"notes":{
"EC_number":{
"PATRIC":"1.2.1.9",
"COFACTOR":"1.2.1.9"
},
"Sequence":"MEKFKAIINNQEIESNSWLDIMDPTTDEVYAQVSALSAQEIDSAFKAAKAAQKKWEAIGIEKRTEFLIRWRDLLLKNEEDLATTMMHEIAKAYKDCLTEVRRTAEYIDLTISEYNDLQVLTFDKNSKGVTEDIVAEYKRIAKGVGVGISPFNYPINLAVSKLAPGLLTGNTFVFKPATQGSVVGIKIGQLAIEAGIPAGVLNVVTGRGRDIGDVIVTNPLIDFISFTGSVPVGRRLMEISSSKDLVLELGGKDAAILLDEHNLENIAKDIVAGAFSYSGQRCTAIKRVITTDNIADKITPLIKAEVAKLTVGLPNENPIITPMIDKKSADFVTDLINDAVKKGATLVYGGTRDKNLLQPTLLDNVTVEMNVAWEEPFGPVLPIIRINEIEDMISVANKSNFGLQTSIYSKDVDLAYKVAEQLEVGTVNINRRTQRGPDVLPFLGVKDSGFGVQGIKETILSTTRYRGIIIKK"
},
"annotation":{
"kegg.genes":"mfl:Mfl259",
"ncbigene":"2898228",
"ncbigi":"GI:50365075",
"ncbiprotein":"YP_053500.1",
"refseq":"YP_053500.1",
"sbo":"SBO:0000243",
"uniprot":"Q6F1K7"
}
},
{
"id":"Mfl268",
"name":"glyS or grs1",
"notes":{
"EC_number":{
"PATRIC":"6.1.1.14",
"RefSeq":"6.1.1.14",
"DETECT":"6.1.1.14",
"COFACTOR":"6.1.1.14"
},
"Sequence":"MEKLIAHLKSQGFIFQGSEIYGGLANSWDYGPLGVEVKNKLKQAWWNHFVRKNPYNIGLDSSIILNSSVWKASGHIDGFNDPLIDCKKCNSRWRADKLIEEFNSEINAGVMTENQMEEFIREQNIKCPKCQACDFTQIRKFALMFKTNQGVLEDESSSVYLRPETAQGIFINFKNAQRSLRKKLPFGIGQIGKSFRNEITPGNFIFRTREFEQMELEFFFNPSDEKDWFSYWLNEVETFLQDKIQINKENYRVRSHEKDELAHYSTATSDIEFKFPFGWGELWGVAHRGNFDLNAHQEASKQDLTYLDPTTNQKVLPHVIEPSVGVERMMLAILWQAYHEEDLGEGNSRIVMKLPYNLAPYQIAVMPLQKQQNDQAQALYSNLLNNFDVTYDETGNVGKRYRRQDAIGTPFVITVDFDTPETNSVTVRERDSMEQVRINLDELEAYLKAKF"
},
"annotation":{
"kegg.genes":"mfl:Mfl268",
"ncbigene":"2898161",
"ncbigi":"GI:50365084",
"ncbiprotein":"YP_053509.1",
"refseq":"YP_053509.1",
"sbo":"SBO:0000243",
"uniprot":"Q6F1J8"
}
},
{
"id":"Mfl276",
"name":"apt",
"notes":{
"EC_number":{
"PATRIC":"2.4.2.7",
"RefSeq":"2.4.2.7",
"DETECT":"2.4.2.7",
"COFACTOR":"2.4.2.7"
},
"Sequence":"MDLKKHILNVKDFPIDGIDFKDVTPLLNDADAFAYVIDEMAKFVIECGANVVVAPEARGFLFASAVAYKSHTRFVLVRKPGKLPREVIDIEYTLEYGTNHQQMHKGDIKPGDKVVIIDDVLATGGTIEAIVKLVEMQEGKVEGVSFLIDLPALHDENLLQEYKVQKLVKY"
},
"annotation":{
"kegg.genes":"mfl:Mfl276",
"ncbigene":"2897963",
"ncbigi":"GI:50365092",
"ncbiprotein":"YP_053517.1",
"refseq":"YP_053517.1",
"sbo":"SBO:0000243",
"uniprot":"Q6F1J0"
}
},
{
"id":"Mfl278",
"name":"relA or spoT",
"notes":{
"EC_number":{
"PATRIC":"2.7.6.5,",
"COFACTOR":"2.7.7.7"
},
"Sequence":"MAGIILPRRTSKRASTNLNIVEIKDYITLENELKKYIKDRKALIKIKEAYLFAEKMHSEQKRKNGDPYIYHPLSTAYYLAQLQMGPKTIKAGLLHDVVEDTPVKIEEIEEKFGKEIASLVESVTKVSYFAEENREQIKSEYLRKLYISMAKDIRVIIIKIADRLHNMLTIENLPEEKQRVVAKETLTIYAAIAHRIGMKNAKSKLEDMAFKVLNPNDFTDIENLIEKGRESREDNIAKTIDDISFFLRKEKHIKIIDIFGREKTIYSIYRKMNVNGKQFEELHDLVAIRIIAKSTDDCYKILGYLHQKYLPLSGRFKDYIATPKNNVYQSLHTTLSNSKGMFFEVQIRTQQMDDVAETGAAAHWRYKEGEVVDIAKRQKQIDEQIDIFSRILDLTDQINEEENSKEKELENQLQKDVFGSMIYVLTPTQNVITLPYGATVLDFAYRIHTEIGEKTTGAKIDGIFSPINTVLESGQVVEIKTSSKQQPTHEWLKIATTSNAKNRIRKYLGNKLKEDNSFDEDRKELARKTENLINSYINQKEIKWKRKSQSEILEAVKKAGYANLEEFLINVGKGEISIVEATDKFFINHNFSKDEEALRSIQSKTINDRSLKNDIVIDGITNIKTSIASCCLPIPYEDVIGYVAKSGNGIKVHLKECYNLYTTEETKRLVQVQWNSAVAENSLYTTKLKYFATDRPNLLYDISRALSNLKATTINVKLGVDDKSLLVNGELTIKVKSSAQLNQIILTIKSIANIIDCERSVKSIK"
},
"annotation":{
"kegg.genes":"mfl:Mfl278",
"ncbigene":"2897910",
"ncbigi":"GI:50365094",
"ncbiprotein":"YP_053519.1",
"refseq":"YP_053519.1",
"sbo":"SBO:0000243",
"uniprot":"Q6F1I8"
}
},
{
"id":"Mfl281",
"name":"Mfl281",
"notes":{
"EC_number":{
"PATRIC":"2.7.1.24",
"COFACTOR":"2.7.1.24"
},
"Sequence":"MIIGVYGTIGAGKTTISNKIKKLKFKVINADKISKDVLNSRDIEKQIKDAFPNAFIENNLNRAKLRKIISEDQNCLNKLNSIVWPEIKNQISLLIQTNPGNIVIDAALLPELGLEVDKYIRVKANLLTTLLRVKKRDKKPFKETYSIYKQQKQRIKKYDLNNEVIIINDIWTKSITYKQLHKKIFK"
},
"annotation":{
"kegg.genes":"mfl:Mfl281",
"ncbigene":"2897746",
"ncbigi":"GI:50365097",
"ncbiprotein":"YP_053522.1",
"refseq":"YP_053522.1",
"sbo":"SBO:0000243",
"uniprot":"Q6F1I5"
}
},
{
"id":"Mfl283",
"name":"Mfl283",
"notes":{
"EC_number":{
"PATRIC":"2.7.1.26",
"COFACTOR":"2.7.7.39"
},
"Sequence":"MQAWRFKYLMKVFKTDINSIIQNERETCATIGMFDALHKYHKLIIEKTQTIAQENNLESIIITFDHKPTKGTETLLNENKKINYINENFQIDKMIILQVNNDLINTSKEQFVKILKNKFKVIKLVEGSDFRFGFEKSGDVEYLKNSFGEKNVFIYERDKNISTSKIKKLVKENKIAEIDDELEVDINLL"
},
"annotation":{
"kegg.genes":"mfl:Mfl283",
"ncbigene":"2897964",
"ncbigi":"GI:50365099",
"ncbiprotein":"YP_053524.1",
"refseq":"YP_053524.1",
"sbo":"SBO:0000243",
"uniprot":"Q6F1I3"
}
},
{
"id":"Mfl286",
"name":"cdsA",
"notes":{
"EC_number":{
"PATRIC":"2.7.7.41"
},
"Sequence":"MTNKIESNQSKFLNLKNNNFFIRFSSSVIIVAMIILFLSTAILSEELWVHLSDKNKAEAVSQALGIVMLCISVAILMFCIYELSTSLKIKNKVFIIIMELLALGLFLAPITSIRNLNDLFIYQDWVLKAKLAEWYMQFIYLIIFLSASTITGYLSGVNLKKMVMIIGTSLIIIFGMKGFTYISLTNDYNSQDYSSIRFGYVTAIWIWLIVILTDTFAYIFGIAFGKHKMAPKISPKKSWEGAIGGFTTAFIVSVTMAILFFFFVNSHSIFKDYMSNIQTNLGTGLVIFMYILLASLISFIGQLGDLFFSLIKRKNDIKDFSNLIPGHGGVLDRLDSFMLVFLFMYLFTLIN"
},
"annotation":{
"kegg.genes":"mfl:Mfl286",
"ncbigene":"2897911",
"ncbigi":"GI:50365102",
"ncbiprotein":"YP_053527.1",
"refseq":"YP_053527.1",
"sbo":"SBO:0000243",
"uniprot":"Q6F1I0"
}
},
{
"id":"Mfl289",
"name":"Mfl289",
"notes":{
"EC_number":{
"PATRIC":"1.5.1.34",
"COFACTOR":"1.6.6.-"
},
"Sequence":"MKNLAELMTQRRSARDFDVNYEIPEADFNDIIQAMRMSPSSYGILGQRLLVVNRGEMRQKLVPFFYNQLNYVNASKFIIVLGVNHKGLQEVTNHSLDLRFKGNPEGRSTYGANINKNLFGGNLSDQQLDNYSSQQTYITTGIATAVAASLNVDTCMIGGFNAKGLAEFLIQEGLMHDYETPFITMAFGKSTKISGEKLRSELKDFVKEI"
},
"annotation":{
"kegg.genes":"mfl:Mfl289",
"ncbigene":"2898090",
"ncbigi":"GI:50365105",
"ncbiprotein":"YP_053530.1",
"refseq":"YP_053530.1",
"sbo":"SBO:0000243",
"uniprot":"Q6F1H7"
}
},
{
"id":"Mfl306",
"name":"udk",
"notes":{
"EC_number":{
"PATRIC":"2.7.1.48",
"RefSeq":"2.7.1.48",
"DETECT":"2.7.1.48",
"COFACTOR":"2.7.1.48"
},
"Sequence":"MSKNVTLILIAGGTASGKTTVADRIANEILKGKSVTHISMDNYYKDFGELTLEERRKINFDHPNSVDTELLLNDLQALKDYQPIKVPVYDFKTSSRTKETITVKPSDVVILDGIFALAIKEIRKLGDIKIFIKTANDLRFIRRLQRDVNERGRTLESVVEQYLNEVKPMHDAFIGPSIEYADLIIPYKEGNEVAVDLVATKILTLLTE"
},
"annotation":{
"kegg.genes":"mfl:Mfl306",
"ncbigene":"2898001",
"ncbigi":"GI:50365122",
"ncbiprotein":"YP_053547.1",
"refseq":"YP_053547.1",
"sbo":"SBO:0000243",
"uniprot":"Q6F1G0"
}
},
{
"id":"Mfl313",
"name":"Mfl313",
"notes":{
"EC_number":{
"PATRIC":"3.2.1.86",
"COFACTOR":"3.2.1.21"
},
"Sequence":"MEIKKLKKFDDDFLWGASISAFQAEGASTKDGKGLSIQDVKKISEKYSDFSVAADFYNNYKEDIALLKEMGLSSFRFSISWTRIIPDGDGEINKKGIIFYHNLIDELKKNGIEPIVTIYHFDLPFSLQQKGGWSNRDMIVKAFLKYSKVLFNEYAKKVKYWLTINEQNVMIMIGSKMKFLNGGDKKFNQNELYNQSHNMFIAQALVMEEMHNNFPNCLIAPALNIVSIYPNSNKPQDYLAAMNASVMRNWYYLDAIVRGEYNPIMYKYLEDNNFLPDFRKGDYEILKKAKPDFIAFNYYTSATVKSEINNFIEVEELIDQQRLFDVPGMFSYCENPNLEKTEYGWDIDSTGFRVTMREMYERYRLPLMITENGLGHSEQLNENNTVDDDYRIQYYEKHLNELRKCISEGIKIISYNAWTAIDIVSSHQGFSKRYGFIYVDRTEKDLKEMKRYPKKSFYWYKEYIKKIKY"
},
"annotation":{
"kegg.genes":"mfl:Mfl313",
"ncbigene":"2898021",
"ncbigi":"GI:50365129",
"ncbiprotein":"YP_053554.1",
"refseq":"YP_053554.1",
"sbo":"SBO:0000243",
"uniprot":"Q6F1F3"
}
},
{
"id":"Mfl315",
"name":"Mfl315",
"notes":{
"EC_number":{},
"Sequence":"MENINYKKAKKQIRKYKYTFLKVLGTIILFPIVFIVSAILSKFFTPYLFKYPRAGTDENGQEVNTLNHYLTDIKEKKLKNWELTKDQIEEFEIGSKEASISCLILKNNSNKWVVALHGFKRNKYMGVRNAIQFYKKGYNVISFDAYAHGKTYGKYSDLGVTNSKVLNEVINWVKNNNDVDELGIIGVSMGAATAVYWAQQYYQVNKIDWLISDCALTQPVEQIRFFLKKYFKWLPWWISSFKINWFFKRYSKTNLKDMNLQNNLNSFRDLPVLFIHGKLDSFIDYNNSIVMYCEKSKDSNNNKIKIFDDSEHSSSIVDHQEEYILITIDFVREIMRKNKK"
},
"annotation":{
"kegg.genes":"mfl:Mfl315",
"ncbigene":"2897954",
"ncbigi":"GI:50365131",
"ncbiprotein":"YP_053556.1",
"refseq":"YP_053556.1",
"sbo":"SBO:0000243",
"uniprot":"Q6F1F1"
}
},
{
"id":"Mfl325",
"name":"Mfl325",
"notes":{
"EC_number":{},
"Sequence":"MKKLLAILAATALITPVVTSVISCGENQEPFTNNPLMIGKGIDKSKAIDDSQPGKFGFTNFYIVGDSLSDTDGISNLIKTKFANQMVDLNVSLSGAYGYEKNDVHYSAFSNGMTAGTILSEKLGFGEMKPSNFLSKKESTNYGKNYSVGGATAAKLDLPTGILLNDATIDRQTEALLSQHKINNNDLVFFEIGGNDLFSLIGFEGNEAKQIEFMNDSIDRVRTALFNLLNNGIKNIIFMTPPRMDFPPRYRDIFNEANAGNSKAKKTAEFIINICDEYYSKIMNVLNEVEQYYPDSIELYDLYKKTNELENEFKKIAGQDAIIDKAYSDGQAIEIKLNNEKMTFNTDPKLDLFDNVSSVINEFKSDIVFGAKNTLDITISATRSTSRSLYNNNERDKDMSKFFFTDFVHPTKQVHELVSEILLDHAKELSKKWEN"
},
"annotation":{
"kegg.genes":"mfl:Mfl325",
"ncbigene":"2898076",
"ncbigi":"GI:50365141",
"ncbiprotein":"YP_053566.1",
"refseq":"YP_053566.1",
"sbo":"SBO:0000243",
"uniprot":"Q6F1E1"
}
},
{
"id":"Mfl334",
"name":"yaaC",
"notes":{
"EC_number":{
"PATRIC":"2.7.1.26",
"COFACTOR":"2.4.1.115"
},
"Sequence":"MTIHYNEMLMMLWNLPQTVAVFAEFDKWDENETNLIKKAKENNLKVILIQKEISNFKNIIPNKGIEQKAKDLDCELVLWHSFNQEYNYERIKQDLNIQKVYLFDNNSDLAKIETAFEDKTIIKYDEKLNNDIKKSEEFLKLGKIQEYKNLNGFNFGFKGFVEHGNHIGRTINYPTANIIINDELILKEAVYLTTTKLPNDEKAYPSISAYWTNKNGVNVFESHILDFDQDIYGWGIDVEIIDFIRESIKVNNLDELKDLLNQDKAYAIKHFKGE"
},
"annotation":{
"kegg.genes":"mfl:Mfl334",
"ncbigene":"2897657",
"ncbigi":"GI:50365150",
"ncbiprotein":"YP_053575.1",
"refseq":"YP_053575.1",
"sbo":"SBO:0000243",
"uniprot":"Q6F1D2"
}
},
{
"id":"Mfl337",
"name":"ygiH",
"notes":{
"EC_number":{
"PATRIC":"2.3.1.n3"
},
"Sequence":"MFPYLGIIIASIFGYLLGSVLWSVPITKWVKGVSIYEVGSNNPGATNTVRILGKRWGLAVALLDGFKVLITAAFAIGLSMIPNELFSKTSYFIPCIFVLIGHCWPIWFKFKGGKAVSCFLGLLIVVNYLYFLIFFIVWWIFAFKYRKVSLSSIIGTATILLLMWLPWTYGVMGYSLFNGYDSFIVAWDKHIVFSFYNLFHKFSSNIHGSNFADGMLTGQIVILIGMVILVVRHKSNIVKLKNKTEQPIYPKKEKNV"
},
"annotation":{
"kegg.genes":"mfl:Mfl337",
"ncbigene":"2897641",
"ncbigi":"GI:50365153",
"ncbiprotein":"YP_053578.1",
"refseq":"YP_053578.1",
"sbo":"SBO:0000243",
"uniprot":"Q6F1C9"
}
},
{
"id":"Mfl340",
"name":"Mfl340",
"notes":{
"EC_number":{
"PATRIC":"3.5.1.19",
"COFACTOR":"3.-.-.-"
},
"Sequence":"MNKALIIVDYQYDFVDSNGKLYVHAAESKKTYIEYLIKIFNENNDLVVATKDMHPLDHYSFAQWGPHCVVGTKGTDLYFDSSSIDKIIEKGKNKKTESYSAFFDEKGNSNFLDEYLRENNIQELTIVGVALEVCVKATFEHAIELGYKTNLDLKGCAGFQDKK"
},
"annotation":{
"kegg.genes":"mfl:Mfl340",
"ncbigene":"2897953",
"ncbigi":"GI:50365156",
"ncbiprotein":"YP_053581.1",
"refseq":"YP_053581.1",
"sbo":"SBO:0000243",
"uniprot":"Q6F1C6"
}
},
{
"id":"Mfl342",
"name":"Mfl342",
"notes":{
"EC_number":{
"PATRIC":"6.3.5.2",
"RefSeq":"6.3.5.2",
"DETECT":"6.3.5.2",
"COFACTOR":"6.3.5.2"
},
"Sequence":"MKNTQILILDFGSQYTQLLARRVREANIYTEVLPFDTSIEKIKEYPLLKGIILSGGPSSVYLQNAYKIDSEILNLDIAILGVCYGMQLLTQYFQGAVELADEQEFGKAIITIDDKKNPLFKNVTTESQVWMSHADHVTELPVDFKQIAHSNASIAAIAHNTKPIYGIQFHAEVTHSLQGKEMLENFLYDIAKCNKDWNLDDFIDQQIKEIKETVKDKQVILGLSGGVDSSVAAAIIGKAIGKQLTCIFVDTGLLRKNETIEVMKAYETNFDINIKLVEASDLFFSELKGIKEPEAKRKIIGKCFIDVFTDAARQHKDADFLAQGTIYPDVIESSSHGASSKTIKSHHNVGGLPEDLKFRLIEPLRNLFKDEVRQVGFKLGLPEEMINRHPFPGPGLGIRVIEEVTKDKVEILQEADAIFIKKLREWNLYNTVSQAFVTLLPVKTVGVMGDNRTYDYVVALRSVNTIDFMTATSTHLPWEFLDEVVNEIINKVDNVNRVVYDVTSKPPGTIEWE"
},
"annotation":{
"kegg.genes":"mfl:Mfl342",
"ncbigene":"2897992",
"ncbigi":"GI:50365158",
"ncbiprotein":"YP_053583.1",
"refseq":"YP_053583.1",
"sbo":"SBO:0000243",
"uniprot":"Q6F1C4"
}
},
{
"id":"Mfl343",
"name":"Mfl343",
"notes":{
"EC_number":{
"PATRIC":"1.1.1.205",
"RefSeq":"1.1.1.205",
"DETECT":"1.1.1.205"
},
"Sequence":"MRINMNKDLNGKIINEAITFDDVLLVPNYSEVLPHEVCLKTKLTKNIELNIPIISAAMDTVTESELAIAIASIGGIGIVHKNLTIEQQANEIKIVKSIKPTDEFPNACVDANGFLRVGGAVGVNDETLTRVEGLISAGIDVLVVDSAHGHSKGIIDVVKAIRVKYPNLDIIAGNICTVEGAEALYKAGADCVKVGIGPGSICTTRVVAGVGVPQITAINDVYNWSINKDVTLIADGGIKYSGDVVKALAAGAHSVMLGSMLAGTEEAPGQEVIINNKRYKTYVGMGSLAAMKRGSSDRYFQKGAKKLVPEGIEAVVPFKGTLEEVIFQLVGGLRSGMGYTGSNTIETLRHNAKFVKITGASLKESHPHDVEISAEAPNYK"
},
"annotation":{
"kegg.genes":"mfl:Mfl343",
"ncbigene":"2898003",
"ncbigi":"GI:50365159",
"ncbiprotein":"YP_053584.1",
"refseq":"YP_053584.1",
"sbo":"SBO:0000243",
"uniprot":"Q6F1C3"
}
},
{
"id":"Mfl347",
"name":"Mfl347",
"notes":{
"EC_number":{
"PATRIC":"3.2.1.14"
},
"Sequence":"MRKNVLKKLLGLLGTISLTVPTTILAVSCSTNTKKINIAIVIEKKSLGIINKPTEYEIRQAVLLNNPKLVTSDFEITNISTSESSGKATLIGQDKYNGEITVSFYIVPALEDNIINTDLGTISNKSESTIRNAILSKNPDININGFEITEIDSTSALIIGNDFIYNGSLTVVFTLQTIKPNLSSVITKKDLGILSDNNVLTIQQAVIKLNPKLTTKDINITSITQTSARVNSSASGRYTGSVNVTFTIQVVKQNLSSVLINTNLGNLQDNNASTIQASILAKNSNLLASDISIDYITQTSARVNSSASGRYTGSVNVTFTIQVVKQNLSSVLINTNLGNLQDNNASTIQASILAKNSNLLASDISIDYITQTSARVNSSASGRYTGSVYVSFTIQVVKQNLSSVLVNTNLGSLQDNNASTIQASILAKNSNLLASDISIDYITQTSARVNSSASGRYTGSVNVTFTINGTKPEKTNLTNVITNKNITTVLPNADPDLILNALVKDNSKLNSNYVRIYDAGFNSSSGWGWARVTSTNENVYINPKEGYLDLTFEVDENLLAIDLASVITNTNLGTLNKLDEITIKSQLSKLNSNLEVNYVDINNITETSAIVTSNSPSKYKGSVNITFKLDTSKAVPLSSVLKQTNLGTLSSTDENTIKQVIKSKNPNIDINAIGIDSQSITISNALVKSTDPTKYSGSVKIEYIIDTSNAVDLSTLIKERNLKGISDNLDSGIIRNILKFNPNTTIQEKDLKVINKTNEVATIQSNNLAKYKGSVQVQYEVKTLVGYHYDWGGNFENKIALNDKDLLTSSYNVINLSFLYSTVEYQMPTYSPNNPAAIKEGVKALQSQGKRVLISMGGATAEHMKFRNDQKDQLKTAIKSVINEYGFDGLDIDWESESLKSSESKNVTAEALKELKDEYKSEGKDFIITMAPEFPYLRKIKEADGNYKEFLDGLDGYYDWINPQFYNGWGDGVLVETSEDAKKTGVQQNTYITNDNVDKRGEFYYLMSKYITSKPNNQNGFYQIPADKFIIGASTNEPAGRGAGSKEAFNKAYNLLNSDGIKIRGLMTWSILFDAFEGMIPDTYGGTEPKIMWYRWSYSKWFDESFGKLQDNV"
},
"annotation":{
"kegg.genes":"mfl:Mfl347",
"ncbigene":"2897986",
"ncbigi":"GI:50365163",
"ncbiprotein":"YP_053588.1",
"refseq":"YP_053588.1",
"sbo":"SBO:0000243",
"uniprot":"Q6F1B9"
}
},
{
"id":"Mfl349",
"name":"tktA_1 or tklB or tktA",
"notes":{
"EC_number":{
"PATRIC":"2.2.1.1",
"DETECT":"2.2.1.1",
"COFACTOR":"2.2.1.1"
},
"Sequence":"MINKNNNNLNALRILGVSAINKANSGHPGIVLGAAPIVYTLFNKIMKHNPKNPKWFDRDRFVLSAGHGSALLYSALHLAGYNLSMDEIKNFRQWNSKTPGHPESHLTEGVDVTTGPLGQGIAMAVGLAIAESHTASVYNQSDLKLVDHHTFVLCGDGDLQEGVAQESISLAGRLKLNKLILIHDSNDIQLDDKVEKAQSENMHERFKAAQWNTLKINDGEDLVAIEKAINDAKVSDKPTYIEVKTIIGIGATKQGTSAVHGAPIGSDIETVKNVFDWKFDDFEIPTDIYKHWNENISKNLIIEKKWNETLNTLKTKNPELAKQFTDAINKEINFDFEALKGKTPEKAEATRVSSGNIWDSINSQVKFLIGGSADLVSSTRIKGADGQFDIDNRSGRNILYGVREFAMGAINNGIHQHGGLIPFSSGFFVFSDYMKPAMRLSSIMNTQQLFIFTHDSVAVGEDGPTHQPIEQLAMIRSIPNHITFRPADYAETLASYKIALQDLKKCPSTLVLTRQDLVQLPHNDVYEEVKKGAYIIFDQPNASVTLIATGSEVGLAIETAKRLKEDNIIAKVVSMPSTNLFDQQDQSYKDKIIDKSTLRVSIEMGTTYGWSKYTGDNGLNIGIDVFGASAPANTVISQYGFTSEQIFNKIKKVIK"
},
"annotation":{
"kegg.genes":"mfl:Mfl349",
"ncbigene":"2897987",
"ncbigi":"GI:50365165",
"ncbiprotein":"YP_053590.1",
"refseq":"YP_053590.1",
"sbo":"SBO:0000243",
"uniprot":"Q6F1B7"
}
},
{
"id":"Mfl355",
"name":"valS",
"notes":{
"EC_number":{
"PATRIC":"6.1.1.9",
"RefSeq":"6.1.1.9",
"DETECT":"6.1.1.5",
"COFACTOR":"6.1.1.9"
},
"Sequence":"MKKELEAKYSYEIVEENRYEWWIQNEYFKANPDSKKPKFSIVLPPPNVTGKLHIGHAWDGSLQDAIIRFKKLNGFDVLYLPGMDHAGISTQVKVEAKLREQGISRFELGREKFLEQAWKWKHEYAAIIRQQWSKLGLAFDYSMEKFTLDDDINKIVTEIFVDFYNKGLIYKGKRIVNWDPMQKTAISNVEVIYKEVEGFMYHFKYMIQGTNEFLNVATTRPETMFADQCLVVNPKDERYTSFIGKKAINPVNNQAIPIIADDYVELDFGTGVMKCTPAHDLNDFEIAVRHNLEKPICMNEDGTINEMGGEEYQGLDRFEARNKIIENLTKEKTFIKAEPMIHQVGFSERSNAIVEPYLSDQWFVKMDSFADMILKLQESNDKIKFFPERFDQVLKKWMENIHDWTISRQLWWGHRIPAWYNKEDKTKIYVGMEAPKDAENWIQDEDVLDTWFSSGLWPFATLMRGEGFESKYFKEYLPNGVLVTGHDIIFSWVSRMIFQTIEYTGQIPFKDVLIHGLVRDEHGAKMSKSLGNGIDPMDVIVNNGSDSLRFSLLTNSTPGQDIRYSDSKVKAAWNFINKLWNASRYVLMNLEEDFKPWEEQAILNSNSLNETDKWVLTEFSKVSKQVNYLIDKYEFAIAGKMLYDFVWNTYCSWYIEFAKVNLNNPKTKEATQQTIVYLLKNILIMLHPYLPFVTEHIYKTLDMKNSILEESWFDKEFVFETDYINVVIELINSIREFRATNNIKNNVLLNWNATNGNLEIITKYNLEINNFLNEFVNANLSINESLVSETTSLSVLDFFIEIPNDDFIDKEKMLEELATKKKELENEISRSERMLSNENFISKAAPSKIEEEKEKYELYKQQLELIQDKLNKM"
},
"annotation":{
"kegg.genes":"mfl:Mfl355",
"ncbigene":"2898008",
"ncbigi":"GI:50365171",
"ncbiprotein":"YP_053596.1",
"refseq":"YP_053596.1",
"sbo":"SBO:0000243",
"uniprot":"Q6F1B1"
}
},
{
"id":"Mfl356",
"name":"mgtA",
"notes":{
"EC_number":{
"PATRIC":"3.6.3.4",
"DETECT":"3.6.3.8",
"COFACTOR":"3.6.3.9"
},
"Sequence":"MDSWESSQIKEIENKLDTDIKTGLTEEEATKRLIENGKNELPTAKVTPWWVTFLHAFVEPLQLILMFAAVISVVAPLISSPGEKIGFHEFIDFVVIMLIVIVDAVLETVQTVKARKSVDALKSLSKPKAVVLRDHNQKEIDASDLVVGDIVILEAGKYVPAELRIVQSADFMIDEAILTGESVPVEKTHKAIKETTILAEKTNIAFMSTFTTAGRAVGIVIGTGLNTEIGKISEAIDKNEETETPLEKKISKFGYVISCVAGLIGIFVFLLLSLVGGFEAWASYLMVAITLAIGVIPESLAAVISITLSFSTKRMANNNVIVKKLASVETLGSVNVICTDKTGTLTQNKMTVKKVIDNNRIMDSDEYLDLDKSIQKELLLKALVLPNDSITEGNERIGDPTELALVDFAELMGVDELVYRKKFERIDEIPFDSERKLMSTLNTVDKKTIAFTKGAIDQLLSICDHIMIENKVIKLTESHKHEIMRASINLSDDALRVLAFAYKEVKNNKLEEKGLTFIGAVAMIDPVRKEAVQAIEEAHAAGVEVCMITGDHAITALAIARDLGLAYEEKQVISSDKLDTMSDAELEEVIDNIRVFARVNPEHKVKIVATLQKKGYIVSMTGDGVNDAPSLSKADIGVAMGITGTDVAKQASDVILTDDNFATIMTGVNEGRNVYQKIKRAITLLMGFNLANVLSILIISLIFKISPLEATNILYINLIVESCLAIAIGMGPLDDTLMKLKPQVGKNGLLKGLILPIIKIGVLSALCSVGSFFIGMMATDTKAWIDYDFYAQFKINFELSSTTWLGQIHEIMNNVSDGIIRNKILDEYIVFGRTAMFITIVMSPLFFAHLIKISNWKASNKIKLQISKPLIYASLIALVLSIGVITIPGLNDSILGLVGYSKATSKWTSDNIWIMFVAFAISIVPFLLILMIDTIVFYSYHLSVGNWQKNQILIAEMINQDAKEQNKKRKK"
},
"annotation":{
"kegg.genes":"mfl:Mfl356",
"ncbigene":"2898006",
"ncbigi":"GI:50365172",
"ncbiprotein":"YP_053597.1",
"refseq":"YP_053597.1",
"sbo":"SBO:0000243",
"uniprot":"Q6F1B0"
}
},
{
"id":"Mfl365",
"name":"aspS",
"notes":{
"EC_number":{
"PATRIC":"6.1.1.12",
"RefSeq":"6.1.1.12",
"DETECT":"6.1.1.23",
"COFACTOR":"6.1.1.12"
},
"Sequence":"MKRTHNCNQLNISNVNQEVTLKGWIKKIRKMGQITFIDLRDFYGITQIVVGENKQELINNLKPEYVISITGKVIERKSKNADIPTGEIEIEVKNIELINKSELTPFVIENDVEVSEETRMSYRYLDLRRQKIQNNMLLRAKVNSIIRKEFEADNFVEVETPYFGKSTPEGARDFLVPSRLNKNTFYALPQSPQLYKQLLMVSGFDKYYQIVRCFRDEDLRNDRQPEFTQLDMEMSFASATEVQDQIEKVIKKIFLEVKGIDFKEKLIKMPFREAIDLYGSDKPDIRFDLKINTLNEIFDKTQIKLFESFKENKLSIRGICVEELLSKKQLEILTETAKQKSFNNLAFAKFENGTWSGSIASSLSDGEKQALIKQFNIKDKATILLNVGKYEKISDMLGAVRNKVAEILNLADPNDYKLLWIIDFPLYEWSDEESRYVAAHNPFTMPNIKSIDDFETNKEDAIADSYDLVLNGFELGSGGVRITDSGIQQRMFEAVGLDDETIEKNFGWFINAYKYGAPNHAGFAFGIDRVIMLLTHSESIRDVIAFPKNSKGIDMMNDAPSYVEDNQLSELSIKTIK"
},
"annotation":{
"kegg.genes":"mfl:Mfl365",
"ncbigene":"2898275",
"ncbigi":"GI:50365182",
"ncbiprotein":"YP_053607.1",
"refseq":"YP_053607.1",
"sbo":"SBO:0000243",
"uniprot":"Q6F1A0"
}
},
{
"id":"Mfl366",
"name":"hisS",
"notes":{
"EC_number":{
"PATRIC":"6.1.1.21",
"RefSeq":"6.1.1.21",
"DETECT":"6.1.1.21",
"COFACTOR":"6.1.1.21"
},
"Sequence":"MKTNKNKTNIKMIGFYHFFYFVKPYYLLINENVIIFKAKGDFMIQKPRGTQDLFLNNSKEWNAVEEKFRKVLNLFNYGEIITPMFESKELFVRGVGDSSDIVSKEMYEFTDRKGREYVLRPEGTAPTVRALIENKLYIQENLPYKTFYIGPIFRYERPQAGRYRQFNQLGVETFGIDSISHDVELISLGQSFLKELKINKDVIVEMNYLISGNERKEYELELKKYLNLFDDLCSDCEIRINKNVLRVLDCKIDGNKFAEAPKMTLFASQENKERLNKTFDQLKQLGIEAKINFNLVRGLDYYTGLVFEFKNIKTDQAIIAGGSYNNLVEELGGPNLPASGFAIGIERIMMILSDQEIKVADEDELDLFIIPLSDDAQFLTNKLLLEARTANLKVDTNWNIKNLKAGFKSAERLKSKNIVIIGENSINSDIYAIKDQKSGETKELKFKDIVKYLKGEK"
},
"annotation":{
"kegg.genes":"mfl:Mfl366",
"ncbigene":"2897585",
"ncbigi":"GI:50365183",
"ncbiprotein":"YP_053608.1",
"refseq":"YP_053608.1",
"sbo":"SBO:0000243",
"uniprot":"Q6F199"
}
},
{
"id":"Mfl373",
"name":"nadD",
"notes":{
"EC_number":{
"PATRIC":"2.7.7.18",
"RefSeq":"2.7.7.18",
"DETECT":"2.7.7.18"
},
"Sequence":"MKNNKKIALFGGSFDPVHTDHFNMAKTCHDKLGYEEVWIIPTFLNPFKSSTKTSNEERLNLLNLIFEDENYIKINQFEMNNQRVTTTFETVSHFKKMYPEYDFSFVIGSDNLDRLEEWNNFDELINLVNFIVFERTNEYKKDVAIKYSLPIYHFDNNFLSSTKIRNLEELNLLTPKVNDYINYHLLYLQTRMKPFMDEERYQHCLNVGDMAAKLAEINNIDPQQAKVAGTLHDITKRWSEEKQALYINKYEKALLVEPKPVWHSYTGAFHLKYDWLIRDEEIINAVYNHTVGCENMSTLDMIVFCADKISSERDYKDVEYYREECFKNLKNGFIKLLINQYEVAIKTHGIDSIGDKLLKTYNFYVKGEK"
},
"annotation":{
"kegg.genes":"mfl:Mfl373",
"ncbigene":"2897628",
"ncbigi":"GI:50365191",
"ncbiprotein":"YP_053616.1",
"refseq":"YP_053616.1",
"sbo":"SBO:0000243",
"uniprot":"Q6F191"
}
},
{
"id":"Mfl375",
"name":"Mfl375",
"notes":{
"EC_number":{
"PATRIC":"3.6.1.66",
"DETECT":"3.6.1.19",
"COFACTOR":"3.6.1.15"
},
"Sequence":"MNKKELWIASNNEGKIKEFKLLLPDYEIKSVKDLPEYVEPEENGETLLENAKIKAEALSKYINGWAIGDDTGYFFDALDGFPGVYSRRWAYPVTDFKEICKMIMQKTKDSDNKNMSMQTAIVICNYEENQSFEALGITKGLMGEELKVSDHTFGYDYIFKPEPFNVYCADLTEEDKINCSARAYALNDIKKIIEKEIK"
},
"annotation":{
"kegg.genes":"mfl:Mfl375",
"ncbigene":"2898264",
"ncbigi":"GI:50365193",
"ncbiprotein":"YP_053618.1",
"refseq":"YP_053618.1",
"sbo":"SBO:0000243",
"uniprot":"Q6F189"
}
},
{
"id":"Mfl376",
"name":"Mfl376",
"notes":{
"EC_number":{},
"Sequence":"MKAVSGLSNKIIVKEKVLVKESYSYVDKYLDRDNEIKIYEQLSNLKNDFMIIPFEWKINKTQMVSKTEFFDNAITLHETDICVNKMKSIIKIISKIHNLELIDIKVFNPKEFLNFFIKNTKECLFDLDFIKDQVNLIIDNYWSDNSKPVFSHNDLVKGNFINYKKGWKIIDFEYAMYNHYLFDYASFISESLNKKRWNVFLNLLNLSEAELNKITNLILYQNYLWIYWASYMFEQTNDQIFKDIAKEKFENIK"
},
"annotation":{
"kegg.genes":"mfl:Mfl376",
"ncbigene":"2898184",
"ncbigi":"GI:50365194",
"ncbiprotein":"YP_053619.1",
"refseq":"YP_053619.1",
"sbo":"SBO:0000243",
"uniprot":"Q6F188"
}
},
{
"id":"Mfl378",
"name":"Mfl378",
"notes":{
"EC_number":{},
"Notes":"This gene is annotated as Malate permease in RefSeq. It could potentially transport acetate and lactate.",
"Sequence":"MFYSSSMKAMVDVLSNFNFWSILIAASFIIFIGFIFQRKTLIFADWEKVVVKIILYAALPALALKSFLIDINTDYIWESIFIAILGLIFYTSLTFGSKYFFIGKSKSLQDTLGMSVAFSSAVYFGVMIIKAISPADQQQSIDLYSSLFLIGFWIFMYSAADNIMKKKRYNENEVQNSLLQEKQKTSFISMLKVFKNPVIIATFIGIFLWLFQLIPGVKVIHIDNTYYSISRIDKFIPGLSQVLGILAPLASPLAWFSMGAVLAKSQIKESFQSWLVWWATFVKNIITPLICVVLFIIFSLLLKTVIGKGITSLAFVLCVAIIASPTANTIVGYAIIYNKEPKIASHVGTLTILTSIITIPLWILISSAIGATGLFS"
},
"annotation":{
"kegg.genes":"mfl:Mfl378",
"ncbigene":"2898005",
"ncbigi":"GI:50365196",
"ncbiprotein":"YP_053621.1",
"refseq":"YP_053621.1",
"sbo":"SBO:0000243",
"uniprot":"Q6F186"
}
},
{
"id":"Mfl379",
"name":"pepX or pepP",
"notes":{
"EC_number":{
"COFACTOR":"3.4.-.-"
},
"Sequence":"MKKQEIVNKLLESNSAEAILFYSPENRYWFSRFKSSLGYLLITKTKSYLLVDGRYITAARNSNNIPKDIEIREFSNNLFVQMKEILKEHNVKKLGFESDWVHYAEFEKYASIFTEQTLVPINCSEIRIVKDEWEIEQLQKACDITNEVFEAILEYVKPGMTEKELQRFVDNEFLVKGAEKISFDTIIASGVNGSMPHAVPTDKKIEIGDLVTIDMGCYYNGYCSDQTRTIAIGEIDAKLEDIYNAVYEAQSLGISLVSEGVNAGEIHKQVYDFIEKRGYGGYFTHGLGHGYGVEIHEEPYASAAGNTILKENMTLTIEPGIYIPGLGGVRIEDDILVLKDGYRMLTSATRELVKLKF"
},
"annotation":{
"kegg.genes":"mfl:Mfl379",
"ncbigene":"2898094",
"ncbigi":"GI:50365197",
"ncbiprotein":"YP_053622.1",
"refseq":"YP_053622.1",
"sbo":"SBO:0000243",
"uniprot":"Q6F185"
}
},
{
"id":"Mfl382",
"name":"plsC or plsB",
"notes":{
"EC_number":{
"PATRIC":"2.3.1.51",
"DETECT":"2.3.1.51"
},
"Sequence":"MTKEKEVKKPVAKKTETKPATKKAATPKSPAKKTATKPVAKNQPAKKVEEVKIEEVKVVETTEVTNVSSTKTTKSKTKKKKKEKLKLNFWKMTYMWLPMWNMMRKAKKISKKNLKSPGYFSEEYCYNFVKKAAKRILYVSDITVKCEGIENWLDRGVILAPNHQSNFDPVALVALNNFYLQQPLAFIAKKELWEDKKFGRFVRLMDCIPLDRKNPRSALEAFKEGKQLVVDFRRSLAIFPEGTRSHSQQVGEFQPAALKVAQMANAPVVPVTIINSYQVFSKDRPKHIEIKVVFGKPIMPLKHISLKTEDLTKNTRKVIIENMEKWVDKEILLDHKTINKINLKNREDFQKAGNSKPKKSKEKKKLKDIFKVVD"
},
"annotation":{
"kegg.genes":"mfl:Mfl382",
"ncbigene":"2898027",
"ncbigi":"GI:50365200",
"ncbiprotein":"YP_053625.1",
"refseq":"YP_053625.1",
"sbo":"SBO:0000243",
"uniprot":"Q6F182"
}
},
{
"id":"Mfl383",
"name":"dhfr or dhfR or folA",
"notes":{
"EC_number":{
"PATRIC":"1.5.1.3",
"COFACTOR":"1.5.1.3"
},
"Sequence":"MIKMIWAQTEKGVIGKDNSLPWSIKEEMQHFRTTTLNQNVLMGGKTFESMNFKGLPNRINYVLTRDTEKYKEHMSENVNFINKKDFILKEFKGNTSKDVYIIGGSQIYELFFDDCDEIIRSMIKDDFEGNVHIKNFNYDNFDKINIVEKEHFYVEYMNRRK"
},
"annotation":{
"kegg.genes":"mfl:Mfl383",
"ncbigene":"2898010",
"ncbigi":"GI:50365201",
"ncbiprotein":"YP_053626.1",
"refseq":"YP_053626.1",
"sbo":"SBO:0000243",
"uniprot":"Q6F181"
}
},
{
"id":"Mfl384",
"name":"acpS",
"notes":{
"EC_number":{
"PATRIC":"2.7.8.7",
"DETECT":"2.7.8.7",
"COFACTOR":"2.7.8.7"
},
"Sequence":"MIENIGIDIVENKRVNLRQNFLNKVLTKDELEKLSTLSSKKAKIEFVAGRWAVKESIIKTLKNNEVLPMSKINIGYLEKTPIILNKELTNILISISHEKKYSVGMAVKKND"
},
"annotation":{
"kegg.genes":"mfl:Mfl384",
"ncbigene":"2898088",
"ncbigi":"GI:50365202",
"ncbiprotein":"YP_053627.1",
"refseq":"YP_053627.1",
"sbo":"SBO:0000243",
"uniprot":"Q6F180"
}
},
{
"id":"Mfl385",
"name":"folA",
"notes":{
"EC_number":{
"PATRIC":"3.5.4.12",
"COFACTOR":"3.5.4.12"
},
"Sequence":"MKRENFLNWEQFFMTVAKVCAMRSKDPSTQVGAILVNNLNQIISTGYNGFPRGVNDDEFPWTREGEWIDTKYPYVAHAELNAIVSARTNLTDSDVYVTLFPCNECTKIIIQAGIKKVYYLEDKYKDSNEVKASKRMLDAAKIEYKQINDFNVKISID"
},
"annotation":{
"kegg.genes":"mfl:Mfl385",
"ncbigene":"2897804",
"ncbigi":"GI:50365203",
"ncbiprotein":"YP_053628.1",
"refseq":"YP_053628.1",
"sbo":"SBO:0000243",
"uniprot":"Q6F179"
}
},
{
"id":"Mfl389",
"name":"ileS",
"notes":{
"EC_number":{
"PATRIC":"6.1.1.5",
"RefSeq":"6.1.1.5",
"DETECT":"6.1.1.5",
"COFACTOR":"6.1.1.5"
},
"Sequence":"MKNIYKDTLLIGQTDFDMRAGLKDKEPVIQEMWDAKKIYDQKQKLNEGKPLFMLHDGPPYANGDLHIGHALNKTLKDMIIRWKNANGYLAPFIMGWDTHGLPIETAVTKMGIDRKQTPAVEFRDMCKDYALKQVANQANQFKRLGIFSNSDVKYVTLTHDFEVSELRLFQKMYEKEMVYKALKPIYWSPSSESALAESEIEYKDVKSPTIFVAMKVVEGNAKIDTDTEIVIWTTTPWTIPSNQMAAVGENIEYNIVKANDRKFILASSLVNKVAEQIGWETFEILDTLKGPEIVGVKYAHPLYEQKINPVVIGHHVTDEAGTGIVHTAGGFGEDDYIIVKQHGIEPFAPIDDQGKFTNEIAEFDEKLVGVFYEDANKIVGMDLEAKQRLLKLKFVSHSYPHDWRTKKPVIYRCTSQWFIGLDKAKNQILANVDQITTKPEWAKKRLYQVLEDRTDWTISRQRLWGVPIVAFYDQNDKLVLNNEILAFAIDKIAELGTNAWFDKPADTFLPEAYRNKNLKKEKDILDVWFDSGSSAIALSERFKNLPLPYDLYLEGNDQYRGWFNASMINSTIYSGKSPYKKLISHGMTVDEKGNKMSKSLGNGIDPIEFANTQGADILRLWVASTDYTDDQKIGPEIIKQIGESYRKIRNTMRFILANLFDFDPSKDYQTNLTEVDRYALNNLSVVKNKASEAYDNLSYNQVYNLVVNYVTKDLSSFYLDFIKDILYIEKNDSIRRRQVQTVLYEQLWMLIDLLRPILIHTIEEVYQAMVNLNKTDSVHLLDNKKQDFIESNEFVTKWNNIMVLRDDVNKALEIAREQKIINKGFEATVKVCLKDEFKNIESTTELEKIFIVNSLSFTNDCSGLSEQKIAFVGVELKNGTKCERCWGIFDTLINNEICERCNSVVESL"
},
"annotation":{
"kegg.genes":"mfl:Mfl389",
"ncbigene":"2898000",
"ncbigi":"GI:50365207",
"ncbiprotein":"YP_053632.1",
"refseq":"YP_053632.1",
"sbo":"SBO:0000243",
"uniprot":"Q6F175"
}
},
{
"id":"Mfl398",
"name":"pheT",
"notes":{
"EC_number":{
"PATRIC":"6.1.1.20",
"DETECT":"6.1.1.20",
"COFACTOR":"6.1.1.20"
},
"Sequence":"MIITRKWLEKYLDLSNITNEQISVCLNSLGFEVEQEIDYSKLNTKLVIGHIEESDPIEGTKLKKTKTRIGENKYATILSTSRNIEEDKFAIVALPGAKLANGLELENREILGILSEGMFCGFNEIGLPNSVLTEDEQQDVYYIDSIYKNMDEMVGREISEVLNFDDYTFEVDLTLNRSDALAAKQLVKEIANYFDLKINNNEHKVKFEKPTESITIDLNKKVEDEVNTVSHTFIGLKNTNTPFDSSHDVWLKHSNVKSAQNKFENIANMATLISGQPFILIDADKVNGELTLTKQTIDEKELIVLKSGNSIVNILGLKTEDKFKVTEETVTMLVVMLNLDQISMRKQQRNLNVSTVDTQRYAKPLNPNLYDQGIDELVSILDEYKMLEDVQKVVTTVQKQNYDNVYSITLEKVQDILGIEITVEEIISLFRTLDIEISVKKSELTFTVDKNRTDLYGKNDLCEEIARLYGYDNIIEQPLEYVSFKKTKNLDKKLKDKLSDYLVGAGFNNIKTYSLTDIESNKTWNLFKVKDPVVLMSPLSIQRETFRNNLSKSMIDTIIFNANNGNKSVKFFEMADIFALNGFRQSNLCFGVSGEAITDSLSQVHIKSNYAYISSILMSVLDLYKVDVTNVTFEVNDKAIDEIHPYINATVKYKNKKIGFIYKLNPAFEQANKIYPTFICEVNLNLLLEIADKVHVTSEISKFQKSTRDISFELSNDVNFDTIVKAMLKDLNYLTNYKVIDKYSDEQMDKENISSLTVKLSFNSLDHQLTEKEINDDFEKILNNLKELKVKVR"
},
"annotation":{
"kegg.genes":"mfl:Mfl398",
"ncbigene":"2898102",
"ncbigi":"GI:50365216",
"ncbiprotein":"YP_053641.1",
"refseq":"YP_053641.1",
"sbo":"SBO:0000243",
"uniprot":"Q6F166"
}
},
{
"id":"Mfl399",
"name":"pheS",
"notes":{
"EC_number":{
"PATRIC":"6.1.1.20",
"DETECT":"6.1.1.20",
"COFACTOR":"6.1.1.20"
},
"Sequence":"MLKKINKIKDQFISDLNKVKTIEEAEKLKKSLLGKESELSEILKSLKDSDTNDKQAIGIASHELRTFIASTIDEFVARIKKEALDAKLASEKIDVSLTGTLARFGTKHPLNIVVEEITQIFTEIGFDVLNGNDVESDEYCFQKLNLPVGHPARDMQDTFYIDEETVLSTHCTHMTARVLTQMAKDENFEGNYACVAIGNVYRRDDDDATHSHQFMQLDLLCIGKKITFANLKWVLKYMCKRLFGEEVNIRLRPSLFPFTEPSVEVDVSCFKCSGKGCSICKYSGWIEILGSGIINEQVMLLNGMDPEKNTALAFGAGIERIAMLKFGISNIRNLYENNVQFLEQFKFYGE"
},
"annotation":{
"kegg.genes":"mfl:Mfl399",
"ncbigene":"2897661",
"ncbigi":"GI:50365217",
"ncbiprotein":"YP_053642.1",
"refseq":"YP_053642.1",
"sbo":"SBO:0000243",
"uniprot":"Q6F165"
}
},
{
"id":"Mfl409",
"name":"fmt",
"notes":{
"EC_number":{
"PATRIC":"2.1.2.9",
"DETECT":"2.1.2.9",
"COFACTOR":"1.5.1.6"
},
"Sequence":"MEKIKVIFCGTPQIGADILTTLTEMENVEVVLVISQPDRPVGRKKELKPTPVKEIALKNNLKIIQPVKISEAYEEIAQIESDFIVTCAYGQFVPTKILDLPKIDSINVHGSLLPKYRGGAPIQYAIKNGDSKTGISIMKMVKKMDAGDYYIQESIDIEETDDTGIMFEKLAKLGQKMIKENLLKIYNNELPPIAQNEDEVTFSKNISTEEEKINWNDLSVNVWNHIRSLSPWPIAHTFKGEERYKIQKVQILNNNVEAKPGTIVNISENGIDIQTKDGQVQILLIQKPGKKMMEASSYKLNNLSDLKVGDCFE"
},
"annotation":{
"kegg.genes":"mfl:Mfl409",
"ncbigene":"2898073",
"ncbigi":"GI:50365227",
"ncbiprotein":"YP_053652.1",
"refseq":"YP_053652.1",
"sbo":"SBO:0000243",
"uniprot":"Q6F155"
}
},
{
"id":"Mfl413",
"name":"Mfl413",
"notes":{
"EC_number":{},
"Sequence":"MDNKSLKQTQVENESELFINETPEQTAQRNKEAFVFSNNKAIRSIEKYFKFDTLGAIMKKEIIGGITTFLSLMYILTVNPGLVSGTPSINTGAGNMNYFGIFFATALVSGICCIIMGLFANIPVAMSTSMGMNALVSVNIGISGGLGFEGAMIVTMLSSVVFVTVSLTPLRSFIIKSIPKGIVLAIGIGIGLFIAYVGISSMGWLAQENGIPMASVATLKDNYLPIILGSITLLLILFLAFKKIPGAVAIAILSMSVIAIILASTLPSDSKAISLLGSADLRKWEGWNYDFDGFAWNWTSTFKAFGNAKIWTSPVTYISIFVVMLINFFDATGTMAAFTHQLDQKTNQHKEISQKALVIDSMGTMMASVTGTTPLGVFAESAAGIEQGAKTGLAAVVNGILFLLAIIMFPIFKLIPQPITSAACVYIGIMMIKEAAHVEWDKPEFLVPTFLSILFMIATYEIANGVAMAFIGYSFMMMITAKAKKVHPAVYCLSFLFIIYFIAFAFIQI"
},
"annotation":{
"kegg.genes":"mfl:Mfl413",
"ncbigene":"2898177",
"ncbigi":"GI:50365231",
"ncbiprotein":"YP_053656.1",
"refseq":"YP_053656.1",
"sbo":"SBO:0000243",
"uniprot":"Q6F151"
}
},
{
"id":"Mfl419",
"name":"thyA",
"notes":{
"EC_number":{
"PATRIC":"2.1.1.45",
"RefSeq":"2.1.1.45",
"DETECT":"2.1.1.45",
"COFACTOR":"2.1.1.45"
},
"Sequence":"MKQYLELVNEILKDGEKREDRTNTGTISKFGVQKRYDLREGFPLLTTKKVFYKAIFHEMLWFIKGDTNIKYLVENNVKIWNEWPYENFKKSSEFNNETLQEFVERLKNDNEFCNKWGDLGPVYGKQWRDFGGIDQFAKLINDIKKNPFSRRHIVSAWNPAEVDNMLLPPCHSFWQVYVSKDGWLDLQLYQRSGDVFLGVPFNIASYALLMELIAKECNLKARYFVHTIGDAHIYLNHLEQINEQLKRKPLPLCKIKINSEKSIFDIAFEDIEIEGYESHAKITGEVAV"
},
"annotation":{
"kegg.genes":"mfl:Mfl419",
"ncbigene":"2897608",
"ncbigi":"GI:50365237",
"ncbiprotein":"YP_053662.1",
"refseq":"YP_053662.1",
"sbo":"SBO:0000243",
"uniprot":"Q6F145"
}
},
{
"id":"Mfl425",
"name":"Mfl425",
"notes":{
"EC_number":{
"PATRIC":"3.2.1.21",
"COFACTOR":"3.2.1.21"
},
"Sequence":"MLKFPKNFHIGASMSAMQTEGKGITEIGDLTFDAYFKENPELFYHGVGPDLTSDITRHYKDDIEKFKYIGLDSVRTGFSWARLFPDGINLNKEAVKFYHDYIDEYLKNDIEIIMTLFHFDMPLWAHELGGWESREVIEKFISYCEFVFKEYGSKINYFVTFNEPLVPVFEGYVGKMHYPAKDSPKEAVAQAYGIFLAHAKAVKLFKELKIDSKIGVVYNWNFTFPFSDSAEDKISAEIYDAYVNRGPLNIMYNGNINPIIIKTLEEYNITPFHTSEEIEIIKQTEIDFLGVNYYFPCRVKTNENVKNRWALDQMHIEIPADAKINPFRGWEIYPEGLYDISIAIKKELNNIPWYIAENGMGVENEDRFRNENGQIDDDYRIEFLETHMSELKRGLDAGSNCFGYHIWAAIDCWSFRNAYKNRYGLIEVDLKDQSRKFKKSAYWYKELIENKE"
},
"annotation":{
"kegg.genes":"mfl:Mfl425",
"ncbigene":"2898197",
"ncbigi":"GI:50365243",
"ncbiprotein":"YP_053668.1",
"refseq":"YP_053668.1",
"sbo":"SBO:0000243",
"uniprot":"Q6F139"
}
},
{
"id":"Mfl426",
"name":"Mfl426",
"notes":{
"EC_number":{},
"Sequence":"MATKSQIYKNVEKLFLSLGGHENIQYFTHCMTRMRFHLHDWDKANENEIKDGGYAVGVNKNKSNGEFQVIIGPEVESFYNAFCEVNGYDEDGKTLIVKNDKPNLTEKQNKEIVDMKNRFRVKGSFNKALSFISKVFAPIVIPLVGYGLILTIASLITVEWSGSDSSLAANSHFFKEFSGILSILVNSFSLFVTVAVGYTTAKALRCNGIYGIIIALVLTSPGLINMGDVKPADGQSILGAYDGWTLFGDGVKYPWKINFNGLIIPMIVVVSFGAFLEIQTNKIKQSTLKMIIQPIAIIGGGFLFGVFIVAPVGLLFTNYLSIGINWLSTNSIAKYIAIPVVGGLYGPLVITGLHHSLTPIILQGQAIYGATLIQGFCTISNVSQGVASIAFVVLHRRVSKMKDIGVSNGVSAIVGGITEPSLYTINLKHLFPLIGCSIGTFFGTMIMVASNSYALQGASSIFGILMFLQQAPEKTGATTWIGGGYLWGTISVLTSCIITFVATYSLGKTKYFWNRSREILLNDFHEDINELKLLPKTKKAKRA"
},
"annotation":{
"kegg.genes":"mfl:Mfl426",
"ncbigene":"2897587",
"ncbigi":"GI:50365244",
"ncbiprotein":"YP_053669.1",
"refseq":"YP_053669.1",
"sbo":"SBO:0000243",
"uniprot":"Q6F138"
}
},
{
"id":"Mfl430",
"name":"Mfl430",
"notes":{
"EC_number":{
"PATRIC":"3.2.1.86",
"COFACTOR":"3.2.1.21"
},
"Sequence":"MEKLSKDIMLGTSISANQAEGSWNINGKGLSIAEMRRYNPSLDQKDINTERKMTEDKIKEALDPNSKFYYPKKNGIDFFKHFKEDIKLLAEMNNDCFRTSIAWTRIFPNGDETDPNEEGLKFYDQLIDELIKNNIEPIITISHYEMPYYLVEKFGGWKNRALIDFYTKYAKTLLIRFKDKVKYWIPFNEMNAANYSVWAGAGLRDDEHENILGLSIYALHNIFVANASIIKEGRKINSEFKFGSMIATLLSYADDSNPLTVLKADKDQQMKIYAYFDVLHRGEYPKYALNLYKSFGMNLKISEEDRIVLKENTCDFVGFSYYMSGVVSLNEDSLTEGNLVKVGKNKHLKENDWGWQIDPVGLRILMNRLYDRYQKPLFILENGVGFKEENPNLEMINDDYRIEYLKSHLQQVQKAVDDGVECIGYTMWSPFDIVSHGTSEMAKRYGLIYVDQDDMGNGTKKRIPKKSYYWFKEVCEKREI"
},
"annotation":{
"kegg.genes":"mfl:Mfl430",
"ncbigene":"2897594",
"ncbigi":"GI:50365248",
"ncbiprotein":"YP_053673.1",
"refseq":"YP_053673.1",
"sbo":"SBO:0000243",
"uniprot":"Q6F134"
}
},
{
"id":"Mfl431",
"name":"Mfl431",
"notes":{
"EC_number":{},
"Sequence":"MKFTKENIVFLLENVGGSENIEKISHCISRMRFKLVDITKANTEEIKKQKWCKGVLIVGGEYQVVIGTEIESFYKMFLKTTGINENANDELKTKKQKMTFIMFVSSIFSPIMILLVVYGMWEMVRTPFFLSSNSTEIPTLIEINSFMELISKGLSWFIVMAVCWSTFRVMGGTPIIGLAIGAILISPMLTPLSALDLDGGKTIIQAMNEHGWKIFGNAVFPWKVSFEGLVIPMIFVGLLGVFIERGMNKVNLGGARMLIQPMVVIAGTVIVTMFTIAPAGLIITNYMSISFNFLMTHNITKYIFSPLIGMLYAPMVVFGLHRTITPILMQDILKFNGSFIMGLMIISNICLAVGCLTFGRLNKNCKEVKNIAYSNGISAFIAGVTEPAIYSISLKYLFPLIASAIGTYFGCLLYTSAGVWTNAAPFGILGIIGFASTIPQGINVEQWAGGSIVWGTLSVILGISITIFMTIVLSQVKYFKERTNKILFDEYGFTPELKQKSIFKFKGNKNGKIK"
},
"annotation":{
"kegg.genes":"mfl:Mfl431",
"ncbigene":"2897602",
"ncbigi":"GI:50365249",
"ncbiprotein":"YP_053674.1",
"refseq":"YP_053674.1",
"sbo":"SBO:0000243",
"uniprot":"Q6F133"
}
},
{
"id":"Mfl446",
"name":"Mfl446",
"notes":{
"EC_number":{
"PATRIC":"3.2.1.14"
},
[truncated: 52,802 more chars]
