# Supplementary material for: Genome‐scale metabolic modeling reveals key features of a minimal gene set
Source: Mol Syst Biol. 2021 Jul 20;17(7):e10099. doi: 10.15252/msb.202010099 (PMC8290834; doi:10.15252/msb.202010099)
Supplement: Supplementary file 10 — Code EV2 [file MSB-17-e10099-s009.zip › README_Computer_Code_EV2.txt]

Computer Code EV2:
iJL208 GEM in json format.
