# Supplementary material for: Genome‐scale metabolic modeling reveals key features of a minimal gene set
Source: Mol Syst Biol. 2021 Jul 20;17(7):e10099. doi: 10.15252/msb.202010099 (PMC8290834; doi:10.15252/msb.202010099)
Supplement: Supplementary file 11 — Source Data for Expanded View [file MSB-17-e10099-s012.zip]

Archive with 12 entries (12 files):
- Mfl120_hits_PDB_90.aln
- __MACOSX/._Mfl120_hits_PDB_90.aln
- Mfl121_hits_PDB_90.aln
- __MACOSX/._Mfl121_hits_PDB_90.aln
- Mfl254_hits_PDB_90.aln
- __MACOSX/._Mfl254_hits_PDB_90.aln
- Mfl499_hits_PDB_90.aln
- __MACOSX/._Mfl499_hits_PDB_90.aln
- Mfl639_hits_PDB_90.aln
- __MACOSX/._Mfl639_hits_PDB_90.aln
- README.txt
- __MACOSX/._README.txt
