# Supplementary material for: Genome‐scale metabolic modeling reveals key features of a minimal gene set
Source: Mol Syst Biol. 2021 Jul 20;17(7):e10099. doi: 10.15252/msb.202010099 (PMC8290834; doi:10.15252/msb.202010099)
Supplement: Supplementary file 11 — Source Data for Expanded View [file MSB-17-e10099-s012.zip › Mfl120_hits_PDB_90.aln]

Align Mfl120.pdb 561 with 2z0fA.pdb 491
Twists 0 ini-len 432 ini-rmsd 1.94 opt-equ 472 opt-rmsd 1.62 chain-rmsd 1.94 Score 1124.93 align-len 556 gaps 84 (15.11%)
P-value 0.00e+00 Afp-num 82026 Identity 20.68% Similarity 33.09%
Block  0 afp 54 score 1124.93 rmsd  1.94 gap 118 (0.21%)

Chain 1:   21 DELKSLLVNATDDELHAAFEGIELEFGTAGIRGILGAGPGRFNVYTVKKVTIAFAELLKQNYPNRLNDGI
              1111111111111111111111111111111111111  11111111111111111111111   11111
Chain 2:    1 MEITRLLTLYYEATPDPQNPLEGVRFGTSGHRGSSLK--ATFTEAHVLAIAQAIAELRPSFG---ATGPL

Chain 1:   91 VVGHDNRHNSKQFAKVVAEVLSSFGIKAYLFKENEMMPTPVVSYATKFLN-----CIGGIVITASHNPSE
              11111111111111111111111111111111111111111111111111     111111111  1111
Chain 2:   66 FLAKDTHALSEPAWATALSVFAAHGIEVRVEADGDYTPTPLVSLAILEHNAHHEAKADGVLLTP--NPPE

Chain 1:  156 YNGYKIYDPYGCQLQDEQTAIIAKRMDEI-----TDILNWEYKINDSLIETVSENVIKEYVDMIKNLEFY
              11111111111111111111111111111     111111111111111111  11111111111111  
Chain 2:  136 DGGFKYNPPTGGPANARITRAIEERANALLQEGLKGVKRLPLREALARAKPF--DYAGLYVEKVAEAV--

Chain 1:  221 KKEQEAKKDLKIIFSAVNGTGTKFTPKILRESGYNVIEVEEHAFEDETFKNVVNPNPEFDPAWKIPLEYG
              111111111111111111111111111111111111111                           1111
Chain 2:  202 DLEAIRASGLRIGVDPLGGASLRVWERLAESHGLPLEVV---------------------------LLAL

Chain 1:  291 IKHDADIIIMNDPDADRFGMAIKHDGHFVRLDGNQTGPILIDWKLSNLKRLNSIPKNPALYSSFVTSDLG
              11 111111111111111111111    111111111111111111111     1111111111111111
Chain 2:  276 KD-RFDLAIGNDPDADRHGIVTPR----GLMNPNHYLAAALHHLYTTRS-----WPGAKVGKTAVTSALL

Chain 1:  361 DRIAHEKYGVNIVKTLTGFKWMGREIAKEEDNGLNFVFAYEESYGYVIDD-----SARDKDGIQASILIA
              111111 1111111111111111111111     1111111111111111     111111111111111
Chain 2:  336 DRVAQA-LGREVYETPVGFKHFVAGLLEG-----WLGFAGEESAGASFLRFDGRPFSTDKDGILMGLLAA

Chain 1:  426 EAAWFYKKQNKTLVDYLEDLFKEMGAYYTFTLNLNFKPEEKKLKIEPLMKSLRATPLTQIAGLKVVNVED
              1111111   1111111111111111111111111111111111111   11111111111111111111
Chain 2:  400 ELMAKRG---QAPDALYEALAEKLGRPYYARKDLPVSPEAKARLARL---SAKEVHPSTLAGEPVLQVLD

Chain 1:  496 YIDGMYNMPGQDL--LKFYLEDKSWFAVRPSGTEPKLKIYFIG--VGESVQNAKVKVDEIIKELKL
              11111    1111  111111 111111111111111111111  111111111111111111111
Chain 2:  464 RATGN----GEPLGGIKVVAA-NAWFAVRPSGTEDVAKVYAESFLGEAHLERVLEEATALLHKALA

Align Mfl120.pdb 561 with 3na5A.pdb 545
Twists 0 ini-len 448 ini-rmsd 1.93 opt-equ 519 opt-rmsd 2.12 chain-rmsd 1.93 Score 1136.30 align-len 574 gaps 55 (9.58%)
P-value 0.00e+00 Afp-num 93227 Identity 20.91% Similarity 34.84%
Block  0 afp 56 score 1136.30 rmsd  1.93 gap 117 (0.21%)

Chain 1:   11 SEWI----NSQKLDDELKSLLVNATDDELHAAFEGIELEFGTAGIRGILGAGPGRFNVYTVKKVTIAFAE
              1111    1111111111111111111111111111111111111111111  11111111111111111
Chain 2:    3 IHNRAGQPAQQSDLINVAQLTAQYYVLKPEAGNAEHAVKFGTSGHRGSAGR--HSFNEPHILAIAQAIAE

Chain 1:   77 LLKQNYPNRLNDGIVVGHDNRHNSKQFAKVVAEVLSSFGIKAYLFKENEMMPTPVVSYATKFLN-----C
              111111   1111111111111111111111111111111111111111111111111111111     1
Chain 2:   71 ERAKNG---ITGPCYVGKDTHALSEPAFISVLEVLAANGVDVIVQENNGFTPTPAVSNAILVHNKKGGPL

Chain 1:  142 IGGIVITASHNPSEYNGYKIYDPYGCQLQDEQTAIIAKRMDEIT-----DILNWEYKINDSLIETVSENV
              11111111111111111111111111111111111111111111     111111111111111111111
Chain 2:  138 ADGIVITPSHNPPEDGGIKYNPPNGGPADTNVTKVVEDRANALLAGGLQGVKRISLDAAMASGHVKAVDL

Chain 1:  207 IKEYVDMIKNLEFYKKEQEAKKDLKIIFSAVNGTGTKFTPKILRESGYNVIEVEEHAFEDET-FKNVVNP
              111111111111  111111111111111111111111111111111111111111111111 1111111
Chain 2:  208 VQPFVEGLADIV--DMAAIQKAGLTLGVDPLGGSGIEYWKRIAEHYKLNLTLVNDQVDQTFRFMHLDKDG

Chain 1:  276 NPE-FDPAWKIPLEYG-IKHDADIIIMNDPDADRFGMAIKHDGHFVRLDGNQTGPILIDWKLSNLKRLNS
              111 111111111111 111111111111111111111111    11111111111111111111111  
Chain 2:  276 AIRMDCSSECAMAGLLALRDKFDLAFANDPDYDRHGIVTPA----GLMNPNHYLAVAINYLFQHRPLW--

Chain 1:  344 IPKNPALYSSFVTSDLGDRIAHEKYGVNIVKTLTGFKWMGREIAKEEDNGLNFVFAYEESYGYVIDD---
               11111111111111111111111 111111111111111111111     1111111111111111   
Chain 2:  340 -GKDVAVGKTLVSSAMIDRVVNDL-GRKLVEVPVGFKWFVDGLFDG-----SFGFGGEESAGASFLRFDG

Chain 1:  411 --SARDKDGIQASILIAEAAWFYKKQNKTLVDYLEDLFKEMGAYYTFTLNLNFKPEEKKLKIEPLMKSL-
                1111111111111111111111   11111111111111111111111111    111111111111 
Chain 2:  403 TPWSTDKDGIIMCLLAAEITAVTG---KNPQEHYNELAARFGAPSYNRLQASA----TSAQKAALSKLSP

Chain 1:  478 RATPLTQIAGLKVVNVEDYIDGMYNMPGQDLLKFYLEDKSWFAVRPSGTEPKLKIYFIG--VGESVQNAK
              11111111111111111111111   111111111111111111111111111111111  111111111
Chain 2:  466 EMVSASTLAGDPITARLTAAPGN---GASIGGLKVMTDNGWFAARPSGTEDAYKIYCESFLGEEHRKQIE

Chain 1:  546 VKVDEIIKELKLKM
              11111111111111
Chain 2:  533 KEAVEIVSEVLKNA

Align Mfl120.pdb 561 with 1kfiA.pdb 570
Twists 0 ini-len 400 ini-rmsd 3.68 opt-equ 468 opt-rmsd 3.05 chain-rmsd 3.68 Score 816.64 align-len 580 gaps 112 (19.31%)
P-value 0.00e+00 Afp-num 96650 Identity 16.21% Similarity 30.34%
Block  0 afp 50 score 816.64 rmsd  3.68 gap 181 (0.31%)

Chain 1:   40 EGIELEFGTAGIRGILGAGPGRFNVYTVKKVTIAFAELLKQNYPNRLNDGIVVGHDNRHNSKQFAKVVAE
              11111111111111111   111111111111111111111 1111 11111111111111111111111
Chain 2:   15 PYAGQKPGTSGLRKKVS---EATQPNYLENFVQSIFNTLRKDELKP-KNVLFVGGDGRYFNRQAIFSIIR

Chain 1:  110 VLSSFGIKAYLFKENEMMPTPVVSYATKFLN-----CIGGIVITASHNPS----EYNGYKIYDPYGCQLQ
              1111111111111111111111111111111     11111111111111    1111111111111111
Chain 2:   81 LAYANDISEVHVGQAGLMSTPASSHYIRKVNEEVGNCIGGIILTASHNPGGKEHGDFGIKFNVRTGAPAP

Chain 1:  171 DEQTAIIAKRMDEITDILNWEYKINDS--------------------LIETVSENVIKEYVDMIKNLEFY
              111111111111111111111111  1                    11111 111111111111111  
Chain 2:  151 EDFTDQIYTHTTKIKEYLTVDYEFEKHINLDQIGVYKFEGTRLEKSHFEVKV-VDTVQDYTQLMQKLF--

Chain 1:  221 KKEQEAKKDL----KIIFSAVNGTGTKFTPKILRESGYNVI---EVEEHAFEDETFKNVVNPNPEFDPAW
              1111111111    111111111111111111111 11111   111111111111       1111111
Chain 2:  218 DFDLLKGLFSNKDFSFRFDGMHGVAGPYAKHIFGT-LLGCSKESLLNCDPSEDFGG-------GHPDPNL

Chain 1:  284 KIPLEYGIKH----------DADIIIMNDPDADRFGMAIKHDGHFVRLDGNQTGPILIDWKLSNLKRLNS
              1111111111          111111111111111111111    111111111111111111111111 
Chain 2:  280 TYAHDLVELLDIHKKKDVGTVPQFGAACDGDADRNMILGRQ----FFVTPSDSLAVIAANANLIFKNGL-

Chain 1:  344 IPKNPALYSSFVTSDLGDRIAHEKYGVNIVKTLTGFKWMGREIAKEEDNGLNFVFAYEESYGYVIDDSAR
                  1111111111111111111 1111111111111111111111     111111111111111 111
Chain 2:  345 ----LGAARSMPTSGALDKVAAK-NGIKLFETPTGWKFFGNLMDAG-----LINLCGEESFGTGSN-HIR

Chain 1:  414 DKDGIQASILIAEAAWFYKK---QNKTLVDYLEDLFKEMGAYYTFTLNLN-FKPEEKKLKIEPLMKSLRA
              11111111111111111111   11111111111111111111111111  11111111111111 1111
Chain 2:  404 EKDGIWAVLAWLTILAHKNKNTDHFVTVEEIVTQYWQQFGRNYYSRYDYEQVDSAGANKMMEHLKTKFQY

Chain 1:  480 TPLTQIAGLKVVNVEDYIDGMYNMPGQ----DLLKFYLEDKSWFAVRPSGT---EPKLKIYFIG------
              11111     11111111  1111       11111111111111111111   1111111111      
Chain 2:  474 FEQLK-----QGNKADIYDYVDPVDQSVSKNQGVRFVFGDGSRIIFRLSGTGSVGATIRIYFEQFEQQQI

Chain 1:  537 ---VGESVQNAKVKVDEIIK
                 11111111111111111
Chain 2:  539 QHETATALANIIKLGLEISD

Align Mfl120.pdb 561 with 1tuoA.pdb 437
Twists 0 ini-len 376 ini-rmsd 2.70 opt-equ 432 opt-rmsd 2.89 chain-rmsd 2.70 Score 831.80 align-len 522 gaps 90 (17.24%)
P-value 0.00e+00 Afp-num 71833 Identity 19.73% Similarity 34.67%
Block  0 afp 47 score 831.80 rmsd  2.70 gap 139 (0.27%)

Chain 1:   38 AFEGIELEFGTAGIRGILGAGPGRFNVYTVKKVTIAFAELLKQNYPNRLNDGIVVGHDNRHNSKQFAKVV
              111  11111111111111   11111111111111111111111    111111111111111111111
Chain 2:    8 MSA--PIRFGTEGFRGVIA---REFTFATLHRLAEAYGRHLLERG----GGLVVVGHDTRFLADAFARAL

Chain 1:  108 AEVLSSFGIKAYLFKENEMMPTPVVSYATKFLNCIGGIVITASHNPSEYNGYKIYDPYGCQLQDEQTAII
              111111111111111  11111111111111111111111111111111111111111111111111111
Chain 2:   69 SGHLAGMGLKVVLLK--GPVPTPLLSFAVRHLKAAGGAMLTASHNPPQYLGVKFKDATGGPIAQEEAKAI

Chain 1:  178 AKRMDEITDILNWEYKINDSLIETVSENVIKEYVDMIKNLEFYKKEQEAKKDLKIIFSAVNGTGTKFTPK
              1111 111111111      11111  11111111111111  111111111111111111111111111
Chain 2:  137 EALV-PEEARALEG------AYETL--DLREAYFEALKAHL--DLKALSGFSGVLYHDSMGGAGAGFLKG

Chain 1:  248 ILRESGYNVIEVEEHAFEDETFKNVVNPNPEFDPA--WKIPLEYGIKHDADII-IMNDPDADRFGMAIKH
              111111111111111111111111    1111111  1111111111111111 1111111111111111
Chain 2:  196 FLRHVGLEIPVRPIREEPHPLFHG----VNPEPIPKNLGVTLAVLGPETPPSFAVATDGDADRVGVVLPG

Chain 1:  315 DGHFVRLDGNQTGPILIDWKLSNLKRLNSIPKNPALYSSFVTSDLGDRIAHEKYGVNIVKTLTGFKWMGR
                 11111111111111111111111       11111111111111111111 1111111111111111
Chain 2:  262 ---GVFFNPHQVLTTLALYRFRKGHR-------GRAVKNFAVTWLLDRLGERL-GFGVTTTPVGFKWIKE

Chain 1:  385 EIAKEEDNGLNFVFAYEESYGYVIDDSARDKDGIQASILIAEAAWFYKKQNKTLVDYLEDLFKE-MGAYY
              11111     11111111111111111111111111111111111111   1111111111111 11111
Chain 2:  321 EFLKG-----DCFIGGEESGGVGYPEHLPERDGILTSLLLLESVAATG---KDLAEQFKEVEALTGLTHA

Chain 1:  454 TFTLNLNFKPEEKKLKIEPLMKSLRATPLTQIAGLKVVNVEDYIDGMYNMPGQDLLKFYLEDKSWFAVRP
              11111                        11111111111111           1111111111111111
Chain 2:  383 YDRLD------------------------RPLAGLTPKGVDTL-----------DGVKWLYEEAWVLFRA

Chain 1:  524 SGTEPKLKIYFIGVG-ESVQNAKVKVDEIIKE
              1     111111111 1111111111111111
Chain 2:  433 S-----VRIYVEAQSPELVRALLEEARKLVEG

Align Mfl120.pdb 561 with 5epcA.pdb 561
Twists 0 ini-len 416 ini-rmsd 3.23 opt-equ 476 opt-rmsd 3.19 chain-rmsd 3.23 Score 864.82 align-len 568 gaps 92 (16.20%)
P-value 0.00e+00 Afp-num 93611 Identity 17.25% Similarity 33.27%
Block  0 afp 52 score 864.82 rmsd  3.23 gap 144 (0.26%)

Chain 1:   37 AAFEGIELEFGTAGIRGILGAGPGRFNVYTVKKVTIAFAELLKQNYPNRLNDGIVVGHDNRHNSKQFAKV
              1111  11111111111111  11  11111111111111111   111 11111111111111111111
Chain 2:   10 QAYQ--DQKPGTSGLRKRVK--VFQSSANYAENFIQSIISTVEP--AQRQEATLVVGGDGRFYMKEAIQL

Chain 1:  107 VAEVLSSFGIKAYLFKENEMMPTPVVSYATKFLNCIGGIVITASHNPS---EYNGYKIYDPYGCQLQDEQ
              111111111111111111111111111111111111111111111111   1111111111111111111
Chain 2:   74 IARIAAANGIGRLVIGQNGILSTPAVSCIIRKIKAIGGIILTASHNPGGPNGDFGIKFNISNGGPAPEAI

Chain 1:  174 TAIIAKRMDEITDILNWEYKIN-------DSL--------IETVSENVIKEYVDMIKNLEFYKKEQEAKK
              1111111111111111111111       111        11111111111111111111  11111111
Chain 2:  144 TDKIFQISKTIEEYAVCPDLKVDLGVLGKQQFDLENKFKPFTVEIVDSVEAYATMLRSIF--DFSALKEL

Chain 1:  229 -----DLKIIFSAVNGTGTKFTPKILRESGYNV--IEVEEHAFEDETFKNVVNPNPEFDPAWKIPLEYGI
                   1111111111111111111111111111  1111111111111       111111111111111
Chain 2:  212 LSGPNRLKIRIDAMHGVVGPYVKKILCEELGAPANSAVNCVPLEDFGG-------HHPDPNLTYAADLVE

Chain 1:  292 K---HDADIIIMNDPDADRFGMAIKHDGHFVRLDGNQTGPILIDWKLSN--LKRLNSIPKNPALYSSFVT
              1   1111111111111111111111   11111111111111111111  11111    1111111111
Chain 2:  275 TMKSGEHDFGAAFDGDGDRNMILGKH---GFFVNPSDSVAVIAANIFSIPYFQQTG----VRGFARSMPT

Chain 1:  357 SDLGDRIAHEKYGVNIVKTLTGFKWMGREIAKEEDNGLNFVFAYEESYGYVIDDSARDKDGIQASILIAE
              1111111111 1111111111111111111111     111111111111111 1111111111111111
Chain 2:  338 SGALDRVASA-TKIALYETPTGWKFFGNLMDAS-----KLSLCGEESFGTGSD-HIREKDGLWAVLAWLS

Chain 1:  427 AAWFYKKQNKTLVDYLEDLFKE-MGAYYTFTLNLNFKPEEKKLKIEPLMKSLRATPL-TQIAG-----LK
              111111   1111111111111 11111111111111111111111111  111111 11111     11
Chain 2:  401 ILATRK---QSVEDILKDHWQKYGRNFFTRYDYEEVEAEGANKMMKDLEALMFDRSFVGKQFSANDKVYT

Chain 1:  490 VVNVEDYIDGMYNMPGQDL---LKFYLEDKSWFAVRPSGTEPKLKIYFIG--------------VGESVQ
              1111111111111111111   1111111111111111111111111111              111111
Chain 2:  468 VEKADNFEYSDPVDGSISRNQGLRLIFTDGSRIVFRLSGAGATIRLYIDSYEKDVAKINQDPQVMLAPLI

Chain 1:  543 NAKVKVDE
              11111111
Chain 2:  541 SIALKVSQ

Align Mfl120.pdb 561 with 2f7lA.pdb 455
Twists 0 ini-len 384 ini-rmsd 2.80 opt-equ 449 opt-rmsd 3.01 chain-rmsd 2.80 Score 832.40 align-len 517 gaps 68 (13.15%)
P-value 0.00e+00 Afp-num 78078 Identity 20.89% Similarity 36.36%
Block  0 afp 48 score 832.40 rmsd  2.80 gap 128 (0.25%)

Chain 1:   42 IELEFGTAGIRGILGAGPGRFNVYTVKKVTIAFAELLKQNYPNRLNDGIVVGHDNRHNSKQFAKVVAEVL
              111111111111111   11111111111111111111      11111111111111111111111111
Chain 2:    1 MGKLFGTDGVRGIVN---KELTPELVLKLSKAIGTFFG------KNSKILVGRDVRAGGDMLVKIVEGGL

Chain 1:  112 SSFGIKAYLFKENEMMPTPVVSYATKFLNCIGGIVITASHNPSEYNGYKIYDPYGCQLQDEQTAIIAKRM
              1111111111   111111111111111111111111111111111111111111111111111111111
Chain 2:   62 LSVGVEVYDG---GMAPTPALQYAVKTLGYDGGVVITASHNPAPYNGIKVVDKDGIEIRREKENEIEDLF

Chain 1:  182 DEITDILNWEYKINDSLIETVSENVIKEYVDMIKNLEFYKKEQEAKKDLKIIFSAVNGTGTKFTPKILRE
              111111111   11 111111 111111111111111  1111111111111111111111111111111
Chain 2:  129 FTERFNTIEWSSLT-TEVKRE-DRVISTYVNGILSHV--DIEKIKKKNYKVLIDPANSVGALSTPLVARA

Chain 1:  252 SGYNVIEVEEHAFEDETFKNVVNPNPEFDP--AWKIPLEYGIKHDADIIIMNDPDADRFGMAIKHDGHFV
              1111111111111111111      11111  1111111111111111111111111111111111   1
Chain 2:  195 LGCKIYTINGNLDPLFSAR------QPEPTFDSLKETAEVVKTLKVDLGVAHDGDADRAIFIDSEG---R

Chain 1:  320 RLDGNQTGPILIDWKLSNLKRLNSIPKNPALYSSFVTSDLGDRIAHEKYGVNIVKTLTGFKWMGREIAKE
              1111111111111111111111     11111111111111111111 1111111111111111111111
Chain 2:  256 VQWGDRSGTLLSYWASVKNPKA-----IKKIVTAVSSSSLVEEYLSK-YNIQVDWTKVGSVDIAHKVADE

Chain 1:  390 EDNGLNFVFAYEESYGYVIDDSARDKDGIQASILIAEAAWFYKKQNKTLVDYLEDLFKEMGAYYTFTLNL
                   11111111111111111111111111111111111111   11111111111    111111111
Chain 2:  320 -----NALAGFEENGGFMYPPHQYVRDGAMSFALMLELLANEN---VSSAELFDRLP----KYYLVKTKV

Chain 1:  460 NFKPEEKKLKIEPLMKSLRATPLTQIAGLKVVNVEDYIDGMYNMPGQDLLKFYLEDKSWFAVRPSGTEPK
              11   111111111  111111111    111111111          1111111111111111111111
Chain 2:  378 DL---KPGLMVEEI--YKKILEVYS----TSSVKAITI----------DGVKIIGKDFWFLVRKSGTEPI

Chain 1:  530 LKIYFIG-VGESVQNAKVKVDEIIKEL
              1111111 1111111111111111111
Chain 2:  429 IRIMAEAKDENVANNLVNELKKIVEGK

Align Mfl120.pdb 561 with 1wqaA.pdb 455
Twists 0 ini-len 392 ini-rmsd 3.05 opt-equ 450 opt-rmsd 3.02 chain-rmsd 3.05 Score 825.17 align-len 519 gaps 69 (13.29%)
P-value 0.00e+00 Afp-num 76254 Identity 22.93% Similarity 37.38%
Block  0 afp 49 score 825.17 rmsd  3.05 gap 121 (0.24%)

Chain 1:   42 IELEFGTAGIRGILGAGPGRFNVYTVKKVTIAFAELLKQNYPNRLNDGIVVGHDNRHNSKQFAKVVAEVL
              111111111111111   1111111111111111111111111  1111111111111111111111111
Chain 2:    1 MGKLFGTFGVRGIAN---EKITPEFAMKIGMAFGTLLKREGRK--KPLVVVGRDTRVSGEMLKEALISGL

Chain 1:  112 SSFGIKAYLFKENEMMPTPVVSYATKFLNCIGGIVITASHNPSEYNGYKIYDPYGCQLQDEQTAIIAKRM
              1111111111   111111111111111111111111111111111111111111111111111111111
Chain 2:   66 LSVGCDVIDV---GIAPTPAVQWATKHFNADGGAVITASHNPPEYNGIKLLEPNGMGLKKEREAIVEELF

Chain 1:  182 DEITDILNWEYKINDSLIETVSENVIKEYVDMIKNLEFYKKEQEAKKDLKIIFSAVNGTGTKFTPKILRE
              1111111111  11  11111  11111111111111  1111111111111111111111111111111
Chain 2:  133 FKEDFDRAKWYEIG--EVRRE--DIIKPYIEAIKSKV--DVEAIKKRKPFVVVDTSNGAGSLTLPYLLRE

Chain 1:  252 SGYNVIEVEEHAFEDETFKNVVNPNPEFDPAWKIPLEYGIKH--DADIIIMNDPDADRFGMAIKHDGHFV
              1111111111111111111      11111111111111111  1111111111111111111111   1
Chain 2:  197 LGCKVITVNAQPDGYFPAR------NPEPNEENLKEFMEIVKALGADFGVAQDGDADRAVFIDENG---R

Chain 1:  320 RLDGNQTGPILIDWKLSNLKRLNSIPKNPALYSSFVTSDLGDRIAHEKYGVNIVKTLTGFKWMGREIAKE
              1111111111111111111       11111111111111111111 11111111111111111111111
Chain 2:  258 FIQGDKTFALVADAVLKEK-------GGGLLVTTVATSNLLDDIAK-KHGAKVMRTKVGDLIVARALYEN

Chain 1:  390 EDNGLNFVFAYEESYGYVIDDSARDKDGIQASILIAEAAWFYKKQNKTLVDYLEDLFKEMGAYYTFTLNL
                   11111111111111111111111111111111111111   11111111111    111111111
Chain 2:  320 -----NGTIGGEENGGVIFPEHVLGRDGAMTVAKVVEIFAKSG---KKFSELIDELP----KYYQIKTKR

Chain 1:  460 NFKPEEKKLKIEPLMKSLRATPLTQIAGLKVVNVEDYIDGMYNMPGQDLLKFYLEDKSWFAVRPSGTEPK
              11    111111111111111111      1111111           1111111111111111111111
Chain 2:  378 HV----EGDRHAIVNKVAEMARER------GYTVDTT-----------DGAKIIFEDGWVLVRASGTEPI

Chain 1:  530 LKIYFIG-VGESVQNAKVKVDEIIKELKL
              1111111 111111111111111111111
Chain 2:  427 IRIFSEAKSKEKAQEYLNLGIELLEKALS

Align Mfl120.pdb 561 with 4qg5A.pdb 565
Twists 0 ini-len 384 ini-rmsd 3.21 opt-equ 451 opt-rmsd 3.04 chain-rmsd 3.21 Score 798.49 align-len 571 gaps 120 (21.02%)
P-value 0.00e+00 Afp-num 96183 Identity 14.36% Similarity 30.65%
Block  0 afp 48 score 798.49 rmsd  3.21 gap 178 (0.32%)

Chain 1:   59 PGRFNVYTVKKVTIAFAELLKQNYPNRLNDGIVVGHDNRHNSKQFAKVVAEVLSSFGI-KAYLFKENEMM
              1111  111111111111111    1  111111111111111111111111111111 111111 1111
Chain 2:   25 FQQP--NYTANFVQSTFNALHRQ--GAVPDVLVVGGDGRYYTSEAVQVILKVSAANGVRCVWVGQ-HGLL

Chain 1:  128 PTPVVSYATKFL------NCIGGIVITASHNPSE---YNGYKIYDPYGCQLQDEQTAIIAKRMDEITDIL
              111111111111      1111111111111111   111111111111111111111111111111111
Chain 2:   90 STPAVSTMVRRRRDADGRKATGAFILTASHNPGGPDADFGIKYNSENGGPAPEKLTSQIYEETVKITHIK

Chain 1:  189 NWEYKINDS-------------LIETVSENVIKEYVDMIKNLEFYKKEQEAKKDL----KIIFSAVNGTG
              111111111             11111 111111111111111  1111111111    11111111111
Chain 2:  160 MAPTLPEVDIHTLGTYTFDDYNFQVEV-VDSLADYAAYMQEVF--DFEAIRALVQRLDFKVHVDSLHGVS

Chain 1:  242 TKFTPKILRESGYNVI--EVEEHAFEDETFKNVVNPNPEFDPAWKIPLEYGIK----------------H
              1111111111111111  1111111111111      1111111111111111                1
Chain 2:  227 GPYVDRIFHEGLGVPKTSLFRTNVLPDFGGC------HPDPNLTYAADLVHVMGLLPDGNANPAMKHIST

Chain 1:  294 DADIIIMNDPDADRFGMAIKHDGHFVRLDGNQTGPILIDWKLSNL-KRLNSIPKNPALYSSFVTSDLGDR
              111111111111111111111    11111111111111111111 11  1111 111111111111111
Chain 2:  291 VPSFGVAFDGDADRNMILGCR----FFVNPSDSLAVLAANADCVPFFTQSSSSGLKAVARSMPTSGAVDR

Chain 1:  363 IAHEKYGVNIVKTLTGFKWMGREIAKEEDN---GLNFVFAYEESYGYVIDDSARDKDGIQASILIAEAAW
              111 111111111111111111111111     11111111111111111 1111111111111111111
Chain 2:  357 VAA-AHDFALFEVPTGWKFFGNLMDSKDLYGGKDFNPLLCGEESFGTGSN-HIREKDGIWASLFWLSVIA

Chain 1:  430 FYKK---QNKTLVDYLEDLFKEMGAYYTFTLNLNFKPEEKKLKIEPLMKSLRATPLTQIAGLKVVNVEDY
              1111   111111111111111111111111111 1111  11  1   1  111111111111111111
Chain 2:  425 KRNAPGTPLVGVQQIVEEHWATYGRNYYSRYDYEDVSAEAAKAVMDTVENTVVDDVPNLNGVACKTIDNF

Chain 1:  497 IDGMYNMPGQDL---LKFYLEDKSWFAVRPSGTE---PKLKIYFIG---------------------VGE
              11 11111 111   1111111111111111111   111111111                     111
Chain 2:  495 SYTDPIDGSVSTKQGVRVLFEDGSRFVLRLSGTGSSGATIRLYLEQYMDSATVKSHLAEKTLPTASTALK

Chain 1:  540 SVQNAKVKVDE
              11111111111
Chain 2:  565 ALIGVALQVSK

Align Mfl120.pdb 561 with 3uw2A.pdb 458
Twists 0 ini-len 384 ini-rmsd 2.88 opt-equ 440 opt-rmsd 3.02 chain-rmsd 2.88 Score 746.67 align-len 532 gaps 92 (17.29%)
P-value 0.00e+00 Afp-num 76266 Identity 15.60% Similarity 28.57%
Block  0 afp 48 score 746.67 rmsd  2.88 gap 149 (0.28%)

Chain 1:   40 EGIELEFGTAGIRGILGAGPGRFNVYTVKKVTIAFAELLKQNYPNRLNDGIVVGHDNRHNSKQFAKVVAE
              11111111111111111   11111111111111111111111    11111111111111111111111
Chain 2:    1 MISQSIFKAYDIRGVIG---KTLDADVARSIGRAFGSEVRAQG----GDAVVVARDGRLSGPELVGALAD

Chain 1:  110 VLSSFGIKAYLFKENEMMPTPVVSYATKFL--------NCIGGIVITASHNPSEYNGYKIYDPYGCQLQD
              111111111111   111111111111111        11111111111111111111111111 11111
Chain 2:   64 GLRAAGVDVVDV---GMVPTPVGYFAASVPLALSGGERRVDSCIVVTGSHNPPDYNGFKMVLRG-AAIYG

Chain 1:  172 EQTAIIAKRMDEITDILNWEYKINDSLIETVSENVIKEYVDMIKNLEFYKKEQEAKKDLKIIFSAVNGTG
              1111111111111111111      111111  11111111111111      11111111111111111
Chain 2:  130 DQIQGLYKRIVDARFETGS------GSYEQY--DVADQYVERIVGDI------KLTRPLKLVVDAGNGVA

Chain 1:  242 TKFTPKILRESGYNVIEVEEHAFEDETFKNVVNPNPEFDPAWKIPLEYGIKH---DADIIIMNDPDADRF
              11111111111111111111111111111      11111111111111111   111111111111111
Chain 2:  186 GPLATRLFKALGCELVELFTDIDGNFPNH------HPDPAHPENLQDVIAKLKATDAEIGFAFDGDGDRL

Chain 1:  309 GMAIKHDGHFVRLDGNQTGPILIDWKLSNLKRLNSIPKNPALYSSFVTSDLGDRIAHEKYGVNIVKTLTG
              111111   11111111111111111111       111111111111111111111 111111111111
Chain 2:  250 GVVTKD---GQIIYPDRQLMLFAEEVLSR-------NPGAQIIYDVKCTRNLARWVR-EKGGEPLMWKTG

Chain 1:  379 FKWMGREIAKEEDNGLNFVFAYEESYGYVI-DDSARDKDGIQASILIAEAAWFYKKQNKTLVDYLEDLFK
              11111111111     11111111111111 111111111111111111111111   11111111111 
Chain 2:  309 HSLVKAKLRET-----GAPLAGEMSGHVFFKDRWYGFDDGLYTGARLLEILARVA---DPSALLNGLPN-

Chain 1:  448 EMGAYYTFTLNLNFKPEEKKLKIEPLMKSLRATPLTQIAGLKVVNVEDYIDGMYNMPGQDLLKFYLEDKS
                 111111111         111111111111111     11111111           1111111111
Chain 2:  370 ---AVSTPELQL---------NVKLIDKLRADAKFD-----GADEVVTI-----------DGLRVEYPDG

Chain 1:  518 WFAVRPSGTEPKLKIYFIG-VGESVQNAKVKVDEIIKELKLK
              1111111111111111111 1111111111111111111111
Chain 2:  418 FGLARSSNTTPVVVLRFEATSDAALARIQDDFRRALKAAKPG

Align Mfl120.pdb 561 with 5bmnA.pdb 448
Twists 0 ini-len 384 ini-rmsd 3.73 opt-equ 440 opt-rmsd 3.04 chain-rmsd 3.73 Score 756.41 align-len 520 gaps 80 (15.38%)
P-value 0.00e+00 Afp-num 76737 Identity 14.62% Similarity 29.42%
Block  0 afp 48 score 756.41 rmsd  3.73 gap 128 (0.25%)

Chain 1:   41 GIELEFGTAGIRGILGAGPGRFNVYTVKKVTIAFAELLKQNYPNRLNDGIVVGHDNRHNSKQFAKVVAEV
              1111111111111111   11111111111111111111       111111111111111111111111
Chain 2:   23 MTLPAFKAYDIRGRVP---DELNEDLARRIGVALAAQLD-------QGPVVLGHDVRLASPALQEALSAG

Chain 1:  111 LSSFGIKAYLFKENEMMPTPVVSYATKFLNCIGGIVITASHNPSEYNGYKIYDPYGCQLQ-DEQTAIIAK
              11111111111   1111111111111111111111111111111111111111111111 111111111
Chain 2:   83 LRASGRDVIDI---GLCGTEEVYFQTDYLKAAGGVMVTASHNPMDYNGMKLVREQARPISSDTGLFAIRD

Chain 1:  180 RMDEITDILNWEYKINDSLIETVSENVIKEYVDMIKNLEFYKKEQEAKKDLKIIFSAVNGTGTKFTPKIL
              11111111111    11111111  11111111111111  11111  1111111111111111111111
Chain 2:  150 TVAADTAAPGE----PTASEQSR--TDKTAYLEHLLSYV--DRSTL--KPLKLVVNAGNGGAGLIVDLLA

Chain 1:  250 RESGYNVIEVEEHAFEDETFKNVVNPNPEFDPAWKIPLEYGIKH---DADIIIMNDPDADRFGMAIKHDG
              111111111111111111111      11111111111111111   111111111111111111111  
Chain 2:  210 PHLPFEFVRVFHEPDGNFPNG------IPNPLLPENRDATAKAVKDNGADFGIAWDGDFDRCFFFDHT--

Chain 1:  317 HFVRLDGNQTGPILIDWKLSNLKRLNSIPKNPALYSSFVTSDLGDRIAHEKYGVNIVKTLTGFKWMGREI
               1111111111111111111111       11111111111111111111111111111 1111111111
Chain 2:  272 -GRFIEGYYLVGLLAQAILAKQP-------GGKVVHDPRLTWNTVEQVEEAGGIPVLCK-SGHAFIKEKM

Chain 1:  387 AKEEDNGLNFVFAYEESYGYVIDDSARDKDGIQASILIAEAAWFYKKQNKTLVDYLEDLFKEMGAYYTFT
              11     111111111111111111111111111111111111111   111111111111 11111111
Chain 2:  333 RS-----ENAVYGGEMSAHHYFREFAYADSGMIPWLLIAELVSQSG---RSLADLVEARMQ-KFPCSGEI

Chain 1:  457 LNLNFKPEEKKLKIEPLMKSLRATPLTQIAGLKVVNVEDYIDGMYNMPGQDLLKFYLEDKSWFAVRPSGT
              11111       1111111  1111111     1111111           1111111111111111111
Chain 2:  394 NFKVA-------DAKASVARVMEHYASL-----SPELDYT-----------DGISADFGQWRFNLRSSNT

Chain 1:  527 EPKLKIYFIG--VGESVQNAKVKVDEIIKE
              1111111111  111111111111111111
Chain 2:  441 EPLLRLNVETRGDAALLETRTQEISNLLRG

Align Mfl120.pdb 561 with 3i3wA.pdb 441
Twists 0 ini-len 360 ini-rmsd 3.05 opt-equ 430 opt-rmsd 3.02 chain-rmsd 3.05 Score 758.84 align-len 515 gaps 85 (16.50%)
P-value 0.00e+00 Afp-num 75603 Identity 15.92% Similarity 31.65%
Block  0 afp 45 score 758.84 rmsd  3.05 gap 152 (0.30%)

Chain 1:   44 LEFGTAGIRGILGAGPGRFNVYTVKKVTIAFAELLKQNYPNRLNDGIVVGHDNRHNSKQFAKVVAEVLSS
              11111111111111  11111111111111111111111   1111111111111111111111111111
Chain 2:    3 KYFGTDGIRGEVAN--STITVEFTQKLGNAVGSLINQKN---YPKFVIVGQDTRSSGGFLKFALVSGLNA

Chain 1:  114 FGIKAYLFKENEMMPTPVVSYATKFLNCIGGIVITASHNPSEYNGYKIYDPYGCQLQDEQTAIIAKRMDE
              11111111   111111111111111111111111111111111111111111111111111111111 1
Chain 2:   68 AGIDVLDL---GVVPTPVVAFMTVKHRAAAGFVITASHNKFTDNGIKLFSSNGFKLDDALEEEVEDMI-D

Chain 1:  184 ITDILNWEYKINDSLIETVSENVIKEYVDMIKNLEFYKKEQEAKKDLKIIFSAVNGTGTKFTPKILRESG
              11111      1  11111 1111111111111111111    111111111111111111111111111
Chain 2:  134 GDFIYQPQFKFG--SYKIL-ANAIDEYIESIYSRFAKFV----NYKGKVVVDCAHGAASHNFEALLDKFG

Chain 1:  254 YNVIEVEEHAFEDETFKNVVNPNPEFDPAWKIPLEYGIKHDADIIIMNDPDADRFGMAIKHDGHFVRLDG
              11111111111111  11      1111111111111111111111111111111111111    11111
Chain 2:  197 INYVSIASNPDGLNINVG------CGATCVSNIKKAVKEQKADLGISLDGDADRIIIVDEN----GQEID

Chain 1:  324 NQTGPILIDWKLSNLKRLNSIPKNPALYSSFVTSDLGDRIAHEKYGVNIVKTLTGFKWMGREIAKEEDNG
              111111111111111111      11111111111111111111 11111111111111111111     
Chain 2:  257 GDGILNILAQYSDICGGT------NGIVGTQMTNMSYENHYRAN-KIPFIRSKVGDRYVLEDLVKY----

Chain 1:  394 LNFVFAYEESYGYVIDDSARDKDGIQASILIAEAAWFYKKQNKTLVDYLEDLFKEMGAYYTFTLNLNFKP
               11111111111111111111111111111111111111   11111111111    11111111111  
Chain 2:  316 -GYKIGGESSGHVINLNFGTTGDGLFTAIQLLAIFSQAD---KPVSEFKLQGE----LMQQTLINVPL--

Chain 1:  464 EEKKLKIEPLMKSLRATPLTQIAGLKVVNVEDYIDGMYNMPGQDLLKFYLEDKSWFAVRPSGTEPKLKIY
               11   11111111111111111 11                       111111111111111111111
Chain 2:  376 -TK---KVAREDLQKVASDVNDVEKR-----------------------LGNRGRVLLRPSGTEPVLRVM

Chain 1:  534 FIGV-GESVQNAKVKVDEIIKELKL
              1111 11111111111111111111
Chain 2:  419 VEADDKSLATNEAEYLVEKVKQKLV

Align Mfl120.pdb 561 with 6gyzA.pdb 447
Twists 0 ini-len 360 ini-rmsd 3.13 opt-equ 426 opt-rmsd 3.02 chain-rmsd 3.13 Score 802.40 align-len 517 gaps 91 (17.60%)
P-value 0.00e+00 Afp-num 76717 Identity 15.67% Similarity 32.50%
Block  0 afp 45 score 802.40 rmsd  3.13 gap 155 (0.30%)

Chain 1:   44 LEFGTAGIRGILGAGPGRFNVYTVKKVTIAFAELLKQNYPNRLNDGIVVGHDNRHNSKQFAKVVAEVLSS
              1111111111111   11111111111111111111   111 111111111111111111111111111
Chain 2:    3 KYFGTDGVRGVAN---QELTPELAFKLGRYGGYVLA---HNKGEPRVLVGRDTRVSGEMLESALIAGLIS

Chain 1:  114 FGIKAYLFKENEMMPTPVVSYATKFLNCIGGIVITASHNPSEYNGYKIYDPYGCQLQDEQTAIIAKRMDE
              11111111   11111111111111111111111111111111111111111111111111111111111
Chain 2:   69 IGAEVMRL---GIISTPGVAYLTRDMGAELGVMISASHNPVADNGIKFFGSDGFKLSDEQENEIEALLDQ

Chain 1:  184 ITDILNWEYKINDSLIETVSENVIKEYVDMIKNLEFYKKEQEAKKDLKIIFSAVNGTGTKFTPKILRESG
              111 1        111111 1111111111111111     11111111111111111111111111111
Chain 2:  136 ENPELPRPVGNDIVHYSDY-FEGAQKYLSYLKSTVD-----VNFEGLKIALDGANGSTSSLAPFLFGDLE

Chain 1:  254 YNVIEVEEHAFEDETFKNVVNPNPEFDPAWKIPLEYGIKHDADIIIMNDPDADRFGMAIKHDGHFVRLDG
              11111111111111  11      11111111111111111111111111111111111111   11111
Chain 2:  200 ADTETIGCSPDGYNINEK------CGSTHPEKLAEKVVETESDFGLAFDGDGDRIIAVDENG---QIVDG

Chain 1:  324 NQTGPILIDWKLSNLKRLNSIPKNPALYSSFVTSDLGDRIAHEKYGVNIVKTLTGFKWMGREIAKEEDNG
              111111111111111111     111111111111111111111111 11111111111111111     
Chain 2:  261 DQIMFIIGQEMHKNQELN-----NDMIVSTVMSNLGFYKALEQEGIK-SNKTKVGDRYVVEEMRR-----

Chain 1:  394 LNFVFAYEESYGYVIDDSARDKDGIQASILIAEAAWFYKKQNKTLVDYLEDLFKEMGAYYTFTLNLNFKP
              111111111111111111111111111111111111111   11111111111    1111111111   
Chain 2:  320 GNYNLGGEQSGHIVMMDYNTTGDGLLTGIQLASVIKMTG---KSLSELAGQMK----KYPQSLINVR---

Chain 1:  464 EEKKLKIEPLMKSLRA--TPLTQIAGLKVVNVEDYIDGMYNMPGQDLLKFYLEDKSWFAVRPSGTEPKLK
                    1111111111  1111111111                        111111111111 11111
Chain 2:  380 ------VTDKYRVEENVDVKEVMTKVEVEMN---------------------GEGRILVRPSGT-EPLVR

Chain 1:  532 IYFIGVG-ESVQNAKVKVDEIIKELKL
              1111111 1111111111111111111
Chain 2:  422 VMVEAATDEDAERFAQQIADVVQDKMG

Align Mfl120.pdb 561 with 1k2yX.pdb 459
Twists 0 ini-len 400 ini-rmsd 3.18 opt-equ 442 opt-rmsd 3.15 chain-rmsd 3.18 Score 781.63 align-len 523 gaps 81 (15.49%)
P-value 0.00e+00 Afp-num 77558 Identity 16.25% Similarity 30.40%
Block  0 afp 50 score 781.63 rmsd  3.18 gap 125 (0.24%)

Chain 1:   40 EGIELEFGTAGIRGILGAGPGRFNVYTVKKVTIAFAELLKQNYPNRLNDGIVVGHDNRHNSKQFAKVVAE
              11111111111111111   11111111111111111111111    11111111111111111111111
Chain 2:    8 TLPASIFRAYDIRGVVG---DTLTAETAYWIGRAIGSESLARG----EPCVAVGRDGRLSGPELVKQLIQ

Chain 1:  110 VLSSFGIKAYLFKENEMMPTPVVSYATKFLNCIGGIVITASHNPSEYNGYKIYDPYGCQLQDEQTAIIAK
              111111111111   11111111111111111111111111111111111111111 1111111111111
Chain 2:   71 GLVDCGCQVSDV---GMVPTPVLYYAANVLEGKSGVMLTGAHNPPDYNGFKIVVAG-ETLANEQIQALRE

Chain 1:  180 RMDEITDILNWEYKINDSLIETVSENVIKEYVDMIKNLEFYKKEQEAKKDLKIIFSAVNGTGTKFTPKIL
              1111111 1 1       11111  11111111111111      1111111111111111111111111
Chain 2:  137 RIEKNDLASGVG------SVEQV--DILPRYFKQIRDDI------AMAKPMKVVVDCGNGVAGVIAPQLI

Chain 1:  250 RESGYNVIEVEEHAFEDETFKNVVNPNPEFDPAWKIPLEYGI---KHDADIIIMNDPDADRFGMAIKHDG
              111111111111111111111      111111111111111   11111111111111111111111  
Chain 2:  193 EALGCSVIPLYCEVDGNFPNH------HPDPGKPENLKDLIAKVKAENADLGLAFDGDGDRVGVVTNT--

Chain 1:  317 HFVRLDGNQTGPILIDWKLSNLKRLNSIPKNPALYSSFVTSDLGDRIAHEKYGVNIVKTLTGFKWMGREI
               111111111111111111111       111111111111111111111 1111111111111111111
Chain 2:  255 -GTIIYPDRLLMLFAKDVVSRN-------PGADIIFDVKCTRRLIALISG-YGGRPVMWKTGHSLIKKKM

Chain 1:  387 AKEEDNGLNFVFAYEESYGYVI-DDSARDKDGIQASILIAEAAWFYKKQNKTLVDYLEDLFKEMGAYYTF
              111     11111111111111 111111111111111111111111   11111111111   111111
Chain 2:  316 KET-----GALLAGEMSGHVFFKERWFGFDDGIYSAARLLEILSQDQ---RDSEHVFSAFP---SDISTP

Chain 1:  456 TLNLNFKPEEKKLKIEPLMKSLRATPLTQIAGLKVVNVEDYIDGMYNMPGQDLLKFYLEDKSWFAVRPSG
              11111111111   11111111111111      111111           1111111111111111111
Chain 2:  375 EINITVTEDSK---FAIIEALQRDAQWG------EGNITT-----------LDGVRVDYPKGWGLVRASN

Chain 1:  526 TEPKLKIYFIG-VGESVQNAKVKVDEIIKELKL
              11111111111 111111111111111111111
Chain 2:  425 TTPVLVLRFEADTEEELERIKTVFRNQLKAVDS

Align Mfl120.pdb 561 with 3pdkA.pdb 445
Twists 0 ini-len 360 ini-rmsd 3.06 opt-equ 425 opt-rmsd 3.03 chain-rmsd 3.06 Score 781.39 align-len 517 gaps 92 (17.79%)
P-value 0.00e+00 Afp-num 76481 Identity 16.83% Similarity 33.08%
Block  0 afp 45 score 781.39 rmsd  3.06 gap 153 (0.30%)

Chain 1:   43 ELEFGTAGIRGILGAGPGRFNVYTVKKVTIAFAELLKQNYPNRLNDGIVVGHDNRHNSKQFAKVVAEVLS
              11111111111111   111111111111111111111  111 11111111111111111111111111
Chain 2:    2 GKYFGTDGVRGVAN---KELTPELAFKIGRFGGYVLTK--DTD-RPKVIIGRDTRISGHMLEGALVAGLL

Chain 1:  113 SFGIKAYLFKENEMMPTPVVSYATKFLNCIGGIVITASHNPSEYNGYKIYDPYGCQLQDEQTAIIAKRMD
              111111111   1111111111111111111111111111111111111111111111111111111111
Chain 2:   66 STGAEVMRL---GVISTPGVAYLTKALDAQAGVMISASHNPVQDNGIKFFGSDGFKLTDEQEAEIEALLD

Chain 1:  183 EITDILNWEYKINDSLIETVSENVIKEYVDMIKNLEFYKKEQEAKKDLKIIFSAVNGTGTKFTPKILRES
              1111 1         11111 111111111111111     11111111111111111111111111111
Chain 2:  133 KEVDELPRPTGTNLGQVSDY-FEGGQKYLQYIKQTV-----EEDFSGLHIALDCAHGATSSLAPYLFADL

Chain 1:  253 GYNVIEVEEHAFEDETFKNVVNPNPEFDPAWKIPLEYGIKHDADIIIMNDPDADRFGMAIKHDGHFVRLD
              111111111111111  11      11111111111111111111111111111111111111   1111
Chain 2:  197 EADISTMGTSPNGMNINDG------VGSTHPEVLAELVKEKGADIGLAFDGDGDRLIAVDEKG---NIVD

Chain 1:  323 GNQTGPILIDWKLSNLKRLNSIPKNPALYSSFVTSDLGDRIAHEKYGVNIVKTLTGFKWMGREIAKEEDN
              1111111111111111111     111111111111111111111111 11111111111111111    
Chain 2:  258 GDQIMFICAKYMKETGQLK-----HNTVVSTVMSNLGFYKALEANGIT-SDKTAVGDRYVMEEMKR----

Chain 1:  393 GLNFVFAYEESYGYVIDDSARDKDGIQASILIAEAAWFYKKQNKTLVDYLEDLFKEMGAYYTFTLNLNFK
               111111111111111111111111111111111111111   11111111111    111111111111
Chain 2:  318 -GGYNLGGEQSGHIILLDYITTGDGMLSALQLVNIMKMTK---KPLSELAGEMT----KFPQLLVNVRVT

Chain 1:  463 PEEKKLKIEPLMKSLRATP--LTQIAGLKVVNVEDYIDGMYNMPGQDLLKFYLEDKSWFAVRPSGTEPKL
                    11111111   11  11111111                         1111111111111111
Chain 2:  380 ------DKKLALENEKIKEIIRVVEEEMN-------------------------GDGRILVRPSGTEPLI

Chain 1:  531 KIYFIG-VGESVQNAKVKVDEIIKELK
              111111 11111111111111111 11
Chain 2:  419 RVMAEAPTQEVCDAYVHRIVEVVKAEV

Align Mfl120.pdb 561 with 6snoA.pdb 573
Twists 1 ini-len 432 ini-rmsd 3.68 opt-equ 484 opt-rmsd 3.05 chain-rmsd 6.47 Score 858.69 align-len 589 gaps 105 (17.83%)
P-value 6.44e-15 Afp-num 96168 Identity 16.13% Similarity 31.58%
Block  0 afp  2 score 35.61 rmsd  2.22 gap 0 (0.00%)
Block  1 afp 52 score 852.08 rmsd  3.72 gap 151 (0.27%)

Chain 1:   21 DELKSLLVNATDDELHAAFE----GIELEFGTAGIRGILGAGPGRFNVYTVKKVTIAFAELLKQNYPNRL
              1111111111111111111     22222222222222222  2  222222222222222222  22  
Chain 2:    6 EWISGTYRKMEEGPLPLLTFATAPYHDQKPGTSGLRKKTYYFEE--KPCYLENFIQSIFFSIDL--KDRQ

Chain 1:   87 NDGIVVGHDNRHNSKQFAKVVAEVLSSFGIKAYLFKENEMMPTPVVSYATKFLNCIGGIVITASHNPS--
              22222222222222222222222222222222222222222222222222222222222222222222  
Chain 2:   72 GSSLVVGGDGRYFNKSAIETIVQMAAANGIGRLVIGQNGILSTPAVSCIIRKIKAIGGIILTASHNPGGP

Chain 1:  155 -EYNGYKIYDPYGCQLQDEQTAIIAKRMDEITDILNWEYKIN--------DS--------LIETVSENVI
               2222222222222222222222222222222222222222         22        22222 2222
Chain 2:  142 NGDFGIKFNISNGGPAPEAITDKIFQISKTIEEYAVCPDLKVDLGVLGKQQFDLENKFKPFTVEI-VDSV

Chain 1:  208 KEYVDMIKNLEFYKKEQEAKK-----DLKIIFSAVNGTGTKFTPKILRESGYNVI--EVEEHAFEDETFK
              22222222222  22222222     22222222222222222222222222222  2222222222222
Chain 2:  211 EAYATMLRSIF--DFSALKELLSGPNRLKIRIDAMHGVVGPYVKKILCEELGAPANSAVNCVPLEDFGGH

Chain 1:  271 NVVNPNPEFDPAWKIPLEYGIK--HDADIIIMNDPDADRFGMAIKHDGHFVRLDGNQTGPILIDWKLSN-
                    2222222222222222  22222222222222222222222   2222222222222222222 
Chain 2:  279 ------HPDPNLTYAADLVETMKSGEHDFGAAFDGDGDRNMILGKHG---FFVNPSDSVAVIAANIFSIP

Chain 1:  338 -LKRLNSIPKNPALYSSFVTSDLGDRIAHEKYGVNIVKTLTGFKWMGREIAKEEDNGLNFVFAYEESYGY
               22222    2222222222222222222 22222222222222222222222     222222222222
Chain 2:  340 YFQQTG----VRGFARSMPTSGALDRVAS-ATKIALYETPTGWKFFGNLMDAS-----KLSLCGEESFGT

Chain 1:  407 VIDDSARDKDGIQASILIAEAAWFYKKQNKTLVDYLEDLFKE-MGAYYTFTLNL-NFKPEEKKLKIEPLM
              222 2222222222222222222222   2222222222222 2222222222  2222  22 22  2 
Chain 2:  400 GSD-HIREKDGLWAVLAWLSILATRK---QSVEDILKDHWQKYGRNFFTRYDYEEVEAEGANKMMKDLEA

Chain 1:  475 KSLRATPLTQIA---GLKVVNVEDYIDGMYNMPGQDL---LKFYLEDKSWFAVRPSGT---EPKLKIYFI
               2222 222222   222222222222222222 222   222222222222222222   222222222
Chain 2:  466 LMFDRSFVGKQFSANVYTVEKADNFEYSDPVDGSISRNQGLRLIFTDGSRIVFRLSGTGSAGATIRLYID

Chain 1:  536 G--------------VGESVQNAKVKVDE
              2              22222222222222
Chain 2:  538 SYEKDVAKINQDPQVMLAPLISIALKVSQ

Align Mfl120.pdb 561 with 4hjhA.pdb 467
Twists 1 ini-len 368 ini-rmsd 2.85 opt-equ 447 opt-rmsd 3.02 chain-rmsd 4.59 Score 747.38 align-len 537 gaps 90 (16.76%)
P-value 1.10e-13 Afp-num 79279 Identity 14.71% Similarity 29.24%
Block  0 afp 36 score 605.55 rmsd  2.74 gap 138 (0.32%)
Block  1 afp 10 score 164.27 rmsd  3.72 gap 21 (0.21%)

Chain 1:   42 IELEFGTAGIRGILGAGPGRFNVYTVKKVTIAFAELLKQNYPNRLNDGIVVGHDNRHNSKQFAKVVAEVL
              111111111111111    111111111111111111111111111111111111111111111111111
Chain 2:    4 NSLKFGTSGLRGLAV----ELNGLPAYAYTMAFVQMLAAKGQLQKGDKVFVGRDLRPSSPDIAALAMGAI

Chain 1:  112 SSFGIKAYLFKENEMMPTPVVSYATKFLNCIGGIVITASHNPSEYNGYKIYDPYGCQLQDEQTAIIAKRM
              1111111111   11111111111111111 1111111111111111111111111 1111111111111
Chain 2:   70 EDAGFTPVNC---GVLPTPALSYYAMGAKA-PSIMVTGSHIPDDRNGLKFYRRDGE-IDKDDEAAISAAY

Chain 1:  182 DEITDILNWEYKINDSLIETVSENVIKEYVDMIKNLEFYKKEQEAKKDLKIIFSAVNGTGTKFTPKILRE
              111111111111     1111111111111111111   1111111 1111111111111111111111 
Chain 2:  135 RKLPALAARKHV-----GSTETDAALQAYADRYAGF---LGKGSLN-GLRVGVYQHSSVARDLLMYLLT-

Chain 1:  252 SGYNVIEVEEHAFEDETFKNVVNPNPEFD--PAWKIPLEYGIKH---DADIIIMNDPDADRFGMAIKHDG
              1111111111111111         1111  1111111111111   1111111111111111111111 
Chain 2:  196 TLGVEPVALGRSDIFV---------PVDTEALRPEDIALLAQWGKSDRLDAIVSTDGDADRPLIADEHG-

Chain 1:  317 HFVRLDGNQTGPILIDWKLSNLKRLNSIPKNPALYSSFVTSDLGDRIAHEKYGVNIVKTLTGFKWMGREI
                111111111111111111           111111111111111111     1111111111111111
Chain 2:  256 --QFVRGDLAGAITATWVGA-----------DTLVTPVTSNTALESRFP-----KVLRTRVGSPYVIASM

Chain 1:  387 AKEEDNGLNFVFAYEESYGYVID----------DSARDKDGIQASILIAEAAWFYKKQNKTLVDYLEDLF
              111    1111111111111111          11111111111111111111111   11111111111
Chain 2:  308 AQV----SGPVIGFEANGGVLLGSTVERNGRSLTALPTRDALLPILACLATVHEKK---TPLSTIARSYG

Chain 1:  447 KEMGAYYTFTLNLNFKPEEKKLKIEPLMKSL--RATPLTQIAGLKVVNVEDYIDGMYNMPGQDLLKFYLE
                  11111111     22222222222222  22222222222222222222         22222222
Chain 2:  375 ----FRVALSDRLQ---NIPQEASTAFLALLEDADKRASLFPAGDAIVRVETI---------DGVKLFFQ

Chain 1:  515 DKSWFAVRPSGTEPKLKIYFIG-VGESVQNAKVKVDEIIKELKLKMN
              2222222222222222222222 222222222222222222222222
Chain 2:  429 SGNAVHYRASGNAPELRCYVESSDDTQAAKLQALGLEIARKALKDAT

Align Mfl120.pdb 561 with 4bjuA.pdb 548
Twists 2 ini-len 328 ini-rmsd 4.62 opt-equ 394 opt-rmsd 2.82 chain-rmsd 7.96 Score 584.22 align-len 655 gaps 261 (39.85%)
P-value 8.23e-08 Afp-num 94352 Identity 8.85% Similarity 18.63%
Block  0 afp  2 score 42.04 rmsd  1.70 gap 1 (0.06%)
Block  1 afp  9 score 138.60 rmsd  1.64 gap 79 (0.52%)
Block  2 afp 30 score 437.88 rmsd  4.40 gap 163 (0.40%)

Chain 1:   16 SQKLDDELKSLLVNATDDELHAAFEGIELEFGTAGIRGILGAGPGRFNVYTVKKVTIAFAELLKQNYPNR
              1111111111111111 11111111   2222222222222     2222222222222222222 2222
Chain 2:    1 MASPAVRKAISDAALQ-YAKPEGKI---FQYGTAGFRMKAD-----LLNTVVYAVGLLATLRSKK-LSGQ

Chain 1:   86 L---------------------------------------------------------------NDGIVV
              2                                                               222222
Chain 2:   61 WIGVMVTASHNPAEDNGVKLVDPMGEMLEAEWEAYATKLANAPLENIGDVYDELVKEIDVSMENPARVVF

Chain 1:   93 GHDNRHNSKQFAKVVAEVLSSFGIKAYLFKENEMMPTPVVSYATKFLNCIGGIVITASHNPSEYNGYKIY
              22222222222222222222222222222   22222222222222222                     
Chain 2:  131 ARDTRASGSRLIGVLSAALTATEAEFIDM---KFMTTPQLHYVVRCKNTLGTQYEYGEP-----------

Chain 1:  163 DPYGCQLQDEQTAIIAKRMDEITDILNWEYKINDSLIETVSENVIKEYVDMIKNLEFYKKEQEAKKDLKI
                                                         3333333333333  33333 333333
Chain 2:  187 -------------------------------------------TEQGYYEKLAAAFKRVMRGV-KVKGSL

Chain 1:  233 IFSAVNGTGTKFTPKILRESG----YNVIEVEEHA-FEDETFKNVVNPNPEFDPAWKIPLEYGIKHDADI
              333333333333333333333    3333333333 3333  33       33333   3333333  33
Chain 2:  213 TVDCANGVGGPKLRELIKYLPEDTGLDIKIVNDDVINPDSLNFECGAD---YVKTKQRAPPSSKASILDR

Chain 1:  298 IIMNDPDADRFGMAIKHDGHFVRLDGNQTGPILIDWKLSNLK--RLNSIPKNPALYSSFVTSDLGDRIAH
              33333333333333333  33333333333333333333333  3 33 333333333333333333333
Chain 2:  280 CASLDGDADRILYYFLDEGNVFRLLDGDRIATLAASFIGDLARSAGIAQKLKIGVVQTAYANGSSTEYIE

Chain 1:  366 EKYGVNIVKTLTGFKWMGREIAKEEDNGLNFVFAYEESYGYVID--------------------------
              3333333333333333333333      3333333333333333                          
Chain 2:  350 KVLKLPSVCTNTGVKHLHHAAMR-----FDVGVYFEANGHGTITFSENALKTIKNTEPQSPAQQRSLECL

Chain 1:  410 ------DSARDKDGIQASILIAEAAWFYKKQNKTLVDYLEDLFKEMGAYYTFTLNLNFKPEEKKLKIEPL
                    33333333333333333333333   33333333333    3333333333333      3333
Chain 2:  415 QALTDLINQAVGDAISDMLLVEAILAHKG---WTPKEWLATYT----DLPSRLVRVEVAE------RSIF

Chain 1:  474 M--------KSLRATPL---TQIAGLKVVNVEDYIDGMYNMPGQDLLKFYLEDKSWFAVRPSGTEPKLKI
              3        33  3333   333333                           33333333333333333
Chain 2:  472 KAYDAERKLESPPGLQAKIDSLQSRYN--------------------------KGRSFARASGTEDAVRV

Chain 1:  533 YFIG-VGESVQNAKVKVDEIIKELK
              3333 33333333333333333 33
Chain 2:  516 YAEAASRSEADDLATRVANAVRDAG

Align Mfl120.pdb 561 with 2dkaA.pdb 519
Twists 4 ini-len 312 ini-rmsd 4.85 opt-equ 352 opt-rmsd 3.04 chain-rmsd 7.09 Score 544.81 align-len 635 gaps 283 (44.57%)
P-value 3.62e-05 Afp-num 85231 Identity 8.98% Similarity 19.53%
Block  0 afp  3 score 53.28 rmsd  4.63 gap 5 (0.17%)
Block  1 afp  7 score 133.73 rmsd  5.84 gap 28 (0.33%)
Block  2 afp 23 score 346.22 rmsd  3.96 gap 154 (0.46%)
Block  3 afp  2 score 34.45 rmsd  1.85 gap 0 (0.00%)
Block  4 afp  4 score 87.05 rmsd  1.20 gap 5 (0.14%)

Chain 1:   30 ATDDELHAAFEGIELEFGTAGIRGILGAGPGRFNVYTVKKVTIAFAELLKQNYPNRLNDGIVVGHDNRHN
              1111111     111111111111111                   222222222               
Chain 2:   13 SHPKPQG-----VTFTYGTAGFRMKADKLDYVTFTVGIIA------SLRSKYLQG---------------

Chain 1:  100 SKQFAKVVAEVLSSFGIKAYLFKENEMMPTPVVSYATKFLNCIGGIVITASHNPSEYNGYKIYDPYGCQL
                                                       2222222222 222222222222222222
Chain 2:   57 -----------------------------------------KTVGVMITAS-NPPEDNGVKVVDPLGSML

Chain 1:  170 QDEQTAIIAKRMDEITDIL-------------------------------------------NWEYKIND
              22222222222222222                                             33      
Chain 2:   86 ESSWEKYATDLANASPSPEKNSLVEVIKNLVSDLKIDLSIPANVVIARDSRESSPALSMATIDGFQSVPN

Chain 1:  197 SLIETVSEN--------------------VIKEYVDMIKNLEFYKKEQEAKKDLKIIFSAVNGTGTKFTP
               33333                       3333333333333 33333   3333333333333333333
Chain 2:  162 TKYQDFGLFTTPELHYVTRTLNDPDFGKPTEDGYYSKLAKSFQEIYTI---EKIDITIDAANGVGAPKIQ

Chain 1:  247 KIL-RESG--YNVIEVEEHA-FEDETFKNVVNPNPEFDPAWKIPLEYGIKHDADIIIMNDPDADRFGMAI
              333 3333  3333333333 3333  33       33333   3333333  33333333333333333
Chain 2:  234 ELLEKYLHKEISFTVVNGDYKQPNLLNFDCGAD---YVKTNQKLPKNVKPVNNKLYASFDGDADRLICYY

Chain 1:  313 KHDGHFVRLDGNQTGPILIDWKLSNLKRLNSI---PKNPALYSSFVTSDLGDRIAHEKYGVNIVKTLTGF
              333 33333333333333333333333  3     33333333333333333333333333333333333
Chain 2:  301 QNNDNKFKLLDGDKLSTLFALFLQQLFKQIDPTKISLNIGVVQTAYANGSSTKYVEDVLKIPVRCTPTGV

Chain 1:  380 KWMGREIAKEEDNGLNFVFAYEESYGYVIDD--------------------------------SARDKDG
              33333333      33333333333333333                                3333333
Chain 2:  371 KHLHHEAEN-----FDIGVYFEANGHGTVIFNPEAEKKIFDYKPNNDNEAKAIKVLQNFSQLINQTVGDA

Chain 1:  418 IQASILIAEAAWFYKKQNKTLVDYLEDLFKEMGAYYTFTLNLN--------FKPEEKKLKIEPLMKSLRA
              333333333333333   33333333333    333333333         44444444444444444  
Chain 2:  436 ISDLLAVLIVVHYLK---LSPSDWDNEYT----DLPNKLVKVFKTTNAERLVPKGMQDEIDKLVAQYP--

Chain 1:  480 TPLTQIAGLKVVNVEDYIDGMYNMPGQDLLKFYLEDKSWFAVRPSGTEPKLKIYFIG-VGESVQNAKVKV
                                                  555555555    55555555 555555555555
Chain 2:  506 ------------------------------------NGRSFVRAS----AVRVYAEADTQNNVEELSKAV

Chain 1:  549 DEIIK
              55555
Chain 2:  540 SELVK

Align Mfl120.pdb 561 with 2ehpA.pdb 124
Twists 0 ini-len 80 ini-rmsd 2.81 opt-equ 118 opt-rmsd 3.16 chain-rmsd 2.81 Score 169.46 align-len 159 gaps 41 (25.79%)
P-value 5.80e-03 Afp-num 19463 Identity 5.66% Similarity 20.13%
Block  0 afp 10 score 169.46 rmsd  2.81 gap 65 (0.45%)

Chain 1:   43 ELEFGTAGIRGILGAGPGRFNVYTVKKVTIAFAELLKQNYPNRLNDGIVVGHDNRHNSKQFAKVVAEVLS
              11111111111111  11111111111111111111111111 111111111     1111111111111
Chain 2:    3 AIFTHEGKVEGVPG--NYPLTAENLFRIGLALCTLWILDKEI-EEPTLSIPE-----TNFVTLALSVGFM

Chain 1:  113 SFGIKAYLFKENEMMPTPVVSYATKFLNCIGGIVITASHNPSEYNGYKIYDPYGCQLQDEQTAIIAKRMD
              111111111             11     11111111    1111111111     11111111111111
Chain 2:   65 NAGGSVNVGK------------GG-----DIKLFLQK----GEIYVLEFQP-----LSETDIKKLESILF

Chain 1:  183 EITDILNWEYKINDSLIET
              1111111     11 1111
Chain 2:  109 GRAPIPKKTGEDIG-SFKC

Align Mfl120.pdb 561 with 3tbfA.pdb 357
Twists 4 ini-len 224 ini-rmsd 5.54 opt-equ 250 opt-rmsd 3.55 chain-rmsd 18.71 Score 295.30 align-len 433 gaps 183 (42.26%)
P-value 2.16e-02 Afp-num 67664 Identity 5.77% Similarity 15.47%
Block  0 afp  3 score 48.45 rmsd  2.30 gap 38 (0.61%)
Block  1 afp  7 score 95.54 rmsd  3.58 gap 29 (0.34%)
Block  2 afp  3 score 53.28 rmsd  2.36 gap 14 (0.37%)
Block  3 afp  9 score 106.74 rmsd  5.10 gap 45 (0.38%)
Block  4 afp  6 score 100.63 rmsd  2.73 gap 28 (0.37%)

Chain 1:    8 KVYSEWINSQKLDDELKSLLVNATDDELHAAFEGIELEFGTAGIRGILGAGPGRFNVYTVKKVTIAFAEL
              11    111111111111111111111                             11111111111111
Chain 2:  246 SKDGYKHYMLKEIYEQPEAVSNTILASLADGEISL---------------------DSFDKRAKELFEKT

Chain 1:   78 LKQNYPNRLNDGIVVGHDNRHNSKQFAKVVAEVLSS-FGIKAYLFKENEMMPTPVVSYATKFLNCIGGIV
                        222222222  222222222222222 22222222   22222222 222  22222222
Chain 2:  295 ----------KHICIVACG--TSYNAGMTAKYWIEKYAKVPCSVE---IASEIRYRDNVV--VDGSLFVS

Chain 1:  147 ITASHNPSEYNGYKIYDPYGCQL---------------------------------------QDEQTAII
              2222222                                                       33333333
Chain 2:  348 ISQSGETADTLESLRKSKKQNYVGSMCICNVPNSSLVRESDIAFMTKAGVEIGVASTKAFTTQLVALAIF

Chain 1:  178 AKRMDEITDILNWEYKINDSLIETVSENVIKEYVDMIKNLEFYKKEQEAKKDLKIIFSAVNGTGTKFTPK
              33333333     444444 44444444  444444444444444 444444444444444444444444
Chain 2:  418 TLVIAKLKNSLT-DQQIAKYTEELKNIRALVMGALKLDTEIDQIS-EYFSDKEHTIFLGRGLYYPIAIEG

Chain 1:  248 ILRES--GYNVIEVEEHAFEDETFKNVVNPNPEFDPAWKIPLEYGIKHDADIIIMNDPDADRFGMAIKHD
               44    4 4444444                       44 444444  444444 44           
Chain 2:  486 ALKLKEISYIHAEAYPSGE--------------------LKHGPLALVDKNMPIVAVVPND---------

Chain 1:  316 GHFVRLDGNQTGPILIDWKLSNLKRLNSIPKNPALYSSFVTSDLGDRIAHEKYGVNIVKTLT-----GFK
                    5555555555555555555       55555555555555     55555555555     555
Chain 2:  527 ------ELLDKTLSNLQEVHARGGK-------LILFVDKAVKERVN-----FDNSIVLELDAGHDFSAPV

Chain 1:  381 WMGREIAKEEDNG
              5555555555555
Chain 2:  579 VFTIPLQLLSYHV

Align Mfl120.pdb 561 with 3i0zA.pdb 388
Twists 5 ini-len 264 ini-rmsd 6.24 opt-equ 293 opt-rmsd 4.38 chain-rmsd 19.60 Score 324.51 align-len 532 gaps 239 (44.92%)
P-value 2.92e-02 Afp-num 74646 Identity 4.32% Similarity 13.35%
Block  0 afp  9 score 130.47 rmsd  8.02 gap 45 (0.38%)
Block  1 afp  4 score 56.94 rmsd  2.79 gap 31 (0.49%)
Block  2 afp  3 score 54.31 rmsd  5.38 gap 1 (0.04%)
Block  3 afp  8 score 100.31 rmsd  5.21 gap 42 (0.40%)
Block  4 afp  4 score 62.83 rmsd  2.51 gap 22 (0.41%)
Block  5 afp  5 score 60.17 rmsd  4.66 gap 9 (0.18%)

Chain 1:    9 VYSEWINSQKLDDELKSLLVNATDDELHAAFEGIELEFGTAGIRGILGAGPGRFNVYTVKKVTIAFAELL
              11 1111111111111111111111111                          1111111111111111
Chain 2:    6 KEDLLELGAEITTREIYQQPDVWREAFE--------------------------FYQAKREEIAAFLQEI

Chain 1:   79 KQNYPNRLNDGIVVGHDNRHNSKQFAKVVAEVLSSF--GIKAYLFKENEM--------------------
              11 111  11111111111111111111111111    2222222222                      
Chain 2:   50 AD-KHD--YIKVILTGAGTSAYVGDTLLPYFKEVYDERKWNFNAIATTDIVANPATYLKKDVATVLVSFA

Chain 1:  127 ------MPTPVVSYATKFLNCIGGIVITASHNPSEYNGYKIYDPYGCQL-------------QDEQTAII
                    22222222222222222222222222                              33333333
Chain 2:  117 RSGNSPESLATVDLAKSLVDELYQVTITCAADGKLALQAHGDDRNLLLLQPAVSNDAGFAMTSSFTSMML

Chain 1:  178 AKRMDEITDILNWEYKINDSLIETVSENVIKEYVDMIKNLEFYKKEQEAKKDLKIIFSAVNGTGTKFTPK
              3333333333            44444 444444444444444444444 44444444444444444444
Chain 2:  187 TTLLVFDPTEFAV---------KSERFEVVSSLARKVLDKAEDVKELVDLDFNRVIYLGAGPFFGLAHEA

Chain 1:  248 ILRESGY----NVIEVEEHAFEDETFKNVVNPNPEFDPAWKIPLEYGIKHDA---DIIIMNDPDADRFGM
              444  44    4444444                       44444444444   444444444      
Chain 2:  248 QLKILELTAGQVATMYESP----------------------VGFRHGPKSLINDNTVVLVFGTTT-----

Chain 1:  311 AIKHDGHFVRLDGNQTGPILIDWKLSNLKRLNSIPKNPALYSSFVTSDLGDRIAHEKYGVNIVKTLTGFK
                        555555555555555555555      55555555     5555   5555555555   
Chain 2:  291 ----------DYTRKYDLDLVREVAGDQIAR------RVVLLSDQ-----AFGL---ENVKEVALGCGGV

Chain 1:  381 WMGREIAKEEDNGLNFVFAYEESYGYVIDDSARDKDGIQASILIAEAAWFYKKQNKTLVDYLEDLFKEMG
                                             666666666666666666666666666666  66 6666
Chain 2:  337 LN-----------------------------DIYRVFPYIVYAQLFALLTSLKVENKPDTP--SPTGTVN

Chain 1:  451 AYYTFTLNLNFKPEEKKLKIEPLMKSLRATPLTQIAGLKVVN
              666                                  66666
Chain 2:  376 RVVQGVI------------------------------IHEYQ

Align Mfl120.pdb 561 with 1w25A.pdb 454
Twists 5 ini-len 272 ini-rmsd 6.89 opt-equ 306 opt-rmsd 4.59 chain-rmsd 22.20 Score 340.29 align-len 545 gaps 239 (43.85%)
P-value 3.20e-02 Afp-num 81759 Identity 4.95% Similarity 14.68%
Block  0 afp  6 score 106.36 rmsd  2.16 gap 16 (0.25%)
Block  1 afp  2 score 43.31 rmsd  1.44 gap 0 (0.00%)
Block  2 afp  4 score 59.37 rmsd  3.76 gap 5 (0.14%)
Block  3 afp  5 score 66.15 rmsd  2.58 gap 35 (0.47%)
Block  4 afp  8 score 83.88 rmsd 10.36 gap 43 (0.40%)
Block  5 afp  9 score 129.71 rmsd  5.56 gap 56 (0.44%)

Chain 1:   87 NDGIVVGHDNRHNSKQFAKVVAEVLSSFGIKAYLFKENEMMPTPVVSYATKFLNCIGGIVITASHNPSEY
              111111111    1111111111111111111111     111111111111111111111111      
Chain 2:    2 SARILVVDD----IEANVRLLEAKLTAEYYEVSTA-----MDGPTALAMAARDLPDIILLDVMM------

Chain 1:  157 NGYKIYDPYGCQLQDEQTAIIAKRMDEITDILNWE----------------------------YKINDSL
                        2222222222222222222                                  3333333
Chain 2:   57 ----------PGMDGFTVCRKLKDDPTTRHIPVVLITALDGRGDRIQGLESGASDFLTKPIDDVMLFARV

Chain 1:  199 IETVSENVIKEYVDMIKNLEFYKKEQEA------KKDLKIIFSAVNGTGTKFTPKILRESGYNVIEVEEH
              3333333333333333333333333333      444444444444444444444444 444444444  
Chain 2:  117 RSLTRFKLVIDELRQREASGRRMGVIAGAAARLDGLGGRVLIVDDNERQAQRVAAELG-VEHRPVIES--

Chain 1:  263 AFEDETFKNVVNPNPEFDPAWKIPLEYGIKH--DADIIIMNDPDADRFGMAIKHDGHFVRLDGNQTGPIL
                                    444444444  44444444444                          
Chain 2:  184 ----------------------DPEKAKISAGGPVDLVIVNAAAKNFD----------------------

Chain 1:  331 IDWKLSNLKRLNSIPKNPALYSSFVTSDLGDRIAHEKYGVNIVKTLTGFKWMGREIAKEEDNGLNFVFAY
              5  55555555555555555555                      555555555555555    555555
Chain 2:  210 GLRFTAALRSEERTRQLPVLAMV----------------------DPDDRGRMVKALEIG----VNDILS

Chain 1:  401 EESYGYVIDDSARDKDGIQASILIAEAAWFYKKQNKTLVDY-------------------------LEDL
              555555        555555555555555555                                  66  
Chain 2:  254 RPIDPQ--------ELSARVKTQIQRKRYTDYLRNNLDHSLELAVTDQLTGLHNRRYMTGQLDSLVKRAT

Chain 1:  446 FKEMGAYYTFTLNLNFKPEEKK---------LKIEPLMKSLRATPLTQIAGLKVVNVEDYIDGMYNMPGQ
              66  666666666666666666         6666666666 66                          
Chain 2:  316 LG--GDPVSALLIDIDFFKKINDTFGHDIGDEVLREFALRLASN--------------------------

Chain 1:  507 DLLKFYLEDKSWFAVRPSGTEPKLKIYFIGVGESVQNAKVKVDEIIKELKLKMNI
                  666   666666666   6666666666 6666666666666666666666
Chain 2:  358 ----VRA---IDLPCRYGG---EEFVVIMPDT-ALADALRIAERIRMHVSGSPFT

Align Mfl120.pdb 561 with 3knzA.pdb 322
Twists 5 ini-len 232 ini-rmsd 5.88 opt-equ 261 opt-rmsd 3.88 chain-rmsd 18.54 Score 295.27 align-len 446 gaps 185 (41.48%)
P-value 3.40e-02 Afp-num 60738 Identity 4.04% Similarity 12.11%
Block  0 afp  8 score 125.46 rmsd  5.44 gap 43 (0.40%)
Block  1 afp  3 score 48.91 rmsd  4.49 gap 3 (0.11%)
Block  2 afp  3 score 53.25 rmsd  2.15 gap 8 (0.25%)
Block  3 afp  9 score 119.69 rmsd  4.92 gap 47 (0.39%)
Block  4 afp  4 score 47.89 rmsd  3.78 gap 24 (0.43%)
Block  5 afp  2 score 46.77 rmsd  0.86 gap 0 (0.00%)

Chain 1:   18 KLDDELKSLLVNATDDELHAAFEGIELEFGTAGIRGILGAGPGRFNVYTVKKVTIAFAELLKQNYPNRLN
              111111111111111111111                          111111111111111       1
Chain 2:   -5 NLYFQGMNETPLRLLEMLTQT--------------------------REDLWRAAQALTERG-------V

Chain 1:   88 DGIVVGHDNRHNSKQFAKVVAEVLSSFGIKAYLFKENE----------------------MMPTPVVSYA
              11111111111 11  11 111111111111111                          2222222222
Chain 2:   32 TRIILTGSGTSYHGALTA-RTFMQRWCALPVDVCWPFMLDDETLARSGKALVVGISQGGGSLSTLAAMER

Chain 1:  136 TKFLNCIGGIVITASHNPSE--YNGYKIYDPYGCQ----LQDEQTAIIAKRMDEITDILNWEYKINDSLI
              222 222222222222      333333333333     333333333333333333    444444444
Chain 2:  101 ARN-VGHITASMAGVAPATIDRAADYILTVPCGETKGYHCTVLNLMLLALAVAGQQQRLDGEQRRSLLLR

Chain 1:  200 ETVSENVIKEYVDMIKNLEFYKKEQEAKKDLKIIFSAVNGTGTKFTPKILRES--GYNVIEVEEHAFEDE
              44444 44444444444444444 444444444444444444444444 444   4 4444444      
Chain 2:  176 MEKTFNHLPALVTASQAWAQTNA-LALRDSADIRLTGPATLFGTVQEGALKMLETLRCPVSGYEF-----

Chain 1:  268 TFKNVVNPNPEFDPAWKIPLEYGIKHDA-DIIIMNDPDADRFGMAIKHDGHFVRLDGNQTGPILIDWKLS
                              444444444444 4444444444                 55555555555555
Chain 2:  240 ----------------EEFIHGIYNAFNAQSALIMLDPQ-----------------PDARQDRLAQILGE

Chain 1:  337 NLKRLNSIPKNPALYSSFVTSDLGDRIAHEKYGVNIVKTLTGFKWMGREIAKEEDNGLNFVFAYEESYGY
              55        5555555555             55555555                             
Chain 2:  277 WT--------PSIYRIGPQVENN----------GLNLNFPFVNDED------------------------

Chain 1:  407 VIDDSARDKDGIQASILIAEAAWFYK
                       66666666666666666
Chain 2:  305 ---------FAVFEYIIPLQMLCAIL

Align Mfl120.pdb 561 with 3odpA.pdb 392
Twists 5 ini-len 272 ini-rmsd 6.30 opt-equ 287 opt-rmsd 4.26 chain-rmsd 20.70 Score 313.86 align-len 472 gaps 185 (39.19%)
P-value 3.54e-02 Afp-num 75306 Identity 6.14% Similarity 16.95%
Block  0 afp 13 score 155.04 rmsd  7.44 gap 74 (0.42%)
Block  1 afp  3 score 56.43 rmsd  1.54 gap 12 (0.33%)
Block  2 afp  8 score 98.75 rmsd  4.96 gap 42 (0.40%)
Block  3 afp  4 score 61.05 rmsd  2.66 gap 12 (0.27%)
Block  4 afp  2 score 35.66 rmsd  1.48 gap 1 (0.06%)
Block  5 afp  4 score 54.94 rmsd  3.82 gap 12 (0.27%)

Chain 1:    9 VYSEWINSQKLDDELKSLLVNATDDELHAAFEGIELEFGTAGIRGILGAGPGRFNVYTVKKVTIAFAELL
              11  111111111111111111                             1111111111111111111
Chain 2:    9 EDYLKERKGYITAKEICNQPKL-----------------------------WRETYEIILSQREKLKSFL

Chain 1:   79 KQNYPNRLNDGIVVGHDNRHNSKQFAKVVAEVLSSFGIKAYLFKENEM----------------------
              11111111 11111111111 111111111111111111111111111                      
Chain 2:   50 DNFAKKPN-AKIVITGAGSS-AFVGNSVVSYLNAKENIKIEAIATTDIVSHPFYYLKKDEPTLLISCARS

Chain 1:  127 ----MPTPVVSYATKFLNCIGGIVITASHN--------PSEYNGYKIYDPYGCQ------LQDEQTAIIA
                  11111111111111111111111111        2222222222222222      2222222222
Chain 2:  118 GNSPESTAAVTLAEKIVDDISHLIITCNSEGKLALHAKRNYNSFLLLMPEESNDKGFAMTGSFSTMLLSC

Chain 1:  179 KRMDEITDILNWEYKINDSLIETVSENVIKEYVDMIKNLEFYKKEQEAKKDLKIIFSAVNGTGTKFTPKI
              222222222           333333 33 33 33333333333 33 33333333333333333  33 
Chain 2:  188 LLIFNLDKLES---------IGKQIESISMQGEKVLVNNVELMKKIVGEKFKRTVYLGAANAFGLAKESA

Chain 1:  249 LRESGY----NVIEVEEHAFEDETFKNVVNPNPEFDPAWKIPLEYGIKHDA---DIIIMNDPDADRFGMA
              33   3    3 3333                        33333333333   333333333       
Chain 2:  249 LKVLELTAGKIATLYDTP----------------------LGFRHGPKSIIDDETLIVIFFSND------

Chain 1:  312 IKHDGHFVRLDGNQTGPILIDWKLSNLKRLNSIPKNPALYSSFVTSDLGDRIAHEKYG--VNIVKTLTGF
                       444444444444444444444      444444444444444444      5555555 55
Chain 2:  291 ---------TYAREYEYDLLKEVYSQNGNH------KVLAISEYEDKLIEDNSDYFIAINKEEQEYE-DD

Chain 1:  380 KWMGREIAKEEDNGLNFVFAYEESYGYVIDDSARDKDGIQASILIAEAAWFY
              5555555                             6666666666666666
Chain 2:  345 SFLSLDY-----------------------------LLNAQMYAFINSMELG

Align Mfl120.pdb 561 with 6jrlA.pdb 465
Twists 4 ini-len 256 ini-rmsd 9.40 opt-equ 282 opt-rmsd 4.43 chain-rmsd 23.21 Score 315.52 align-len 623 gaps 341 (54.74%)
P-value 3.54e-02 Afp-num 85315 Identity 2.57% Similarity 9.31%
Block  0 afp  3 score 53.85 rmsd  2.78 gap 32 (0.57%)
Block  1 afp  3 score 50.96 rmsd  2.54 gap 34 (0.59%)
Block  2 afp  3 score 57.15 rmsd  2.27 gap 0 (0.00%)
Block  3 afp 12 score 164.56 rmsd  8.99 gap 78 (0.45%)
Block  4 afp 11 score 113.84 rmsd 12.58 gap 129 (0.59%)

Chain 1:   54 ILGAGPGRFNVYTVKKVTIAFAELLKQNYPNRLNDGIVVGHDNRHNSKQFAKVVAEVLSSFGIKAYLFKE
              1111111111 1111111111111111                                     222222
Chain 2:    5 EFREFGKAAI-DYIADYLENIRDDDVLPNVEPGYLLDL--------------------------LPTEMP

Chain 1:  124 NEMMPTPVVSYATKFLNCIGGIVITASHNPSEYNGYKIYDPYGCQLQDEQTAIIAKRMDEITDILNWEYK
              2222222222222222222                      33333333333333333333333333   
Chain 2:   48 EEPEAWKDVLGDISRVIKPGLTHWQSPHMHAY---------YPTSTSYPSIVGEMLASGFGVIGFSWICS

Chain 1:  194 INDSLIETVSENVIKEYVDMIKNLEFYKKEQEAKKDLKIIFSAVNGTGTKFTPKILRESGYNVIEVEEHA
                                                                                    
Chain 2:  109 PACTE-----------------------------------------------------------------

Chain 1:  264 FEDETFKNVVNPNPEFDPAWKIPLEYGIKHDADIIIMN--DPDADRFG-------MAIKHDGHFVRLDGN
                                          4444444444  4444  44       44444      4444
Chain 2:  114 ----------------------------LEVVVMDWLAKFLKLPAHFQHASDGPGGGVIQ------GSAS

Chain 1:  325 QTGPILIDWKLSNLKRLNS----------IPKNPALYSSFVTSDLGDRIAHEKYGVNIVKTL----TGFK
              4444444444444444444          444444444444444444444444444444444    4444
Chain 2:  150 EAVLVAVLAAREQAVANYRESHPELSESEVRGRLVAYSSDQSNSCIEKAGVLAAMPIRLLPAGEDFVLRG

Chain 1:  381 -WMGREIAKEEDNGLNFVFAYEESYGYVIDDSARD--------------------------------KDG
               4444444444444444444444444                                         555
Chain 2:  220 DTLRGAIEEDVAAGRIPVICVATLGTTGTCAYDDIESLSAVCEEFKVWLHVDAAYAGGAFALEECSDLRK

Chain 1:  418 IQASILIA-----------------EAAWFY-------KKQNKTLVDYL-----EDLFKEMGAYY-----
              55555555                 555555       55555           55 55           
Chain 2:  290 GLDRVDSLNFNLHKFMLVNFDCSAMWLRDANKVVDSFNQIPDFRHWQIPLGRRFRALKVWITFRTLGAEG

Chain 1:  454 -------TF--TLNLNFKPEEKKLKIE-----------PLMK----SLRATP--LTQIAGLKVVNVEDYI
                     55  555555   5555555           5555    555555  5555555   555555
Chain 2:  374 LRNHVRKHIELAKQFEQLVLKDSRFELVAPRALGLVCFRPKGDNEITTQLLQRLMDRKKIY---MVKAEH

Chain 1:  498 DGMYNMPGQDLLKFYLEDKSWFAVRPSGTEPKLKIYFIGVGESVQNAKVKVDEIIKELKLKMN
                     5555555                     5555555555555555555555555555
Chain 2:  441 -------AGRQFLR---------------------FVVCGMDTKASDIDFAWQEIESQLTDLQ

Align Mfl120.pdb 561 with 3e02A.pdb 310
Twists 5 ini-len 216 ini-rmsd 5.70 opt-equ 245 opt-rmsd 3.17 chain-rmsd 17.90 Score 268.63 align-len 418 gaps 173 (41.39%)
P-value 3.65e-02 Afp-num 55498 Identity 4.31% Similarity 12.44%
Block  0 afp  6 score 108.56 rmsd  3.45 gap 20 (0.29%)
Block  1 afp  3 score 57.20 rmsd  2.81 gap 2 (0.08%)
Block  2 afp  3 score 45.08 rmsd  3.51 gap 2 (0.08%)
Block  3 afp  5 score 70.30 rmsd  4.18 gap 39 (0.49%)
Block  4 afp  6 score 80.08 rmsd  3.14 gap 6 (0.11%)
Block  5 afp  4 score 53.32 rmsd  4.18 gap 11 (0.26%)

Chain 1:   47 GTAGIRGILGAGPGRFNVYTVKKVTIAFAELLKQNYPNRLNDGIVVGHDN-----RHNSKQFAKVVAEVL
              111111             111111111111111     1111111111      111111111111111
Chain 2:   23 SPYLPI-------------TPEEIVKEGVAAAEA-----GAAMLHLHARDPLNGRPSQDPDLFMRFLPQL

Chain 1:  112 SSF-GIKAYLFKEN-EMMPTPVVSYATKFLNCIGGIVITASHNPSEYNGYKIYDPYGCQLQDEQTAIIAK
              111 11111111   22222222222222222222222222                       333333
Chain 2:   75 KERTDAILNITTGGGLGMSLDERLAPARAARPEVASMNMGSLNFNISQAAAKFDTFK-------FDWERP

Chain 1:  180 RMDEITDILNWEYKINDSLIETVSENVIKEYVDMIKNLEFYKKEQEAKKDLKIIFSAVNGTGTKFTPKIL
              333333333333333333333                       44444444444444444444444444
Chain 2:  138 YLAGTRDFILSNTFSQIERGMT----------------------ELGASGTRFEFECYDVGHLYNLAHFV

Chain 1:  250 RESGYN--VIEVEEHAFEDETFKNVVNPNPEFDPAWKIPLEYGIKHDADIIIMNDPDADRFGMAIKHDGH
              444444  44444        444      444                                     
Chain 2:  186 DRKLVEPPFFLQC--------VFG------ILGGI-----------------------------------

Chain 1:  318 FVRLDGNQTGPILIDWKLSNLKRLNSIPKNPALYSSFVTSDLGDRIAHEKYGVNIVKTLTGFKWMGREIA
                     5555555555555555555555555555555555555555555 5555555555         
Chain 2:  207 -------GADPENLLHMRTIADRLFGQDYYLSVLAAGRHQMPFVTMSAIL-GGNVRVGLEDSLYSGKG--

Chain 1:  388 KEEDNGLNFVFAYEESYGYVIDDSARDKDGIQASILIAEAAWFYKKQNKTLVDYLEDLFKEMGAYYTF
                                     6666666666666666666666    6666 66 66666666666
Chain 2:  267 -----------------------QLATSNAEQVRKIRRIIEELSL----DIATPDE-ARAMLKTKGAN

Align Mfl120.pdb 561 with 4irxA.pdb 296
Twists 4 ini-len 208 ini-rmsd 5.91 opt-equ 211 opt-rmsd 3.62 chain-rmsd 20.82 Score 276.74 align-len 380 gaps 169 (44.47%)
P-value 3.76e-02 Afp-num 54346 Identity 7.11% Similarity 14.47%
Block  0 afp  6 score 117.03 rmsd  3.21 gap 25 (0.34%)
Block  1 afp  2 score 45.12 rmsd  1.56 gap 0 (0.00%)
Block  2 afp  6 score 80.31 rmsd  4.94 gap 16 (0.25%)
Block  3 afp  8 score 103.55 rmsd  7.48 gap 20 (0.24%)
Block  4 afp  4 score 62.13 rmsd  5.89 gap 13 (0.29%)

Chain 1:   85 RLNDGIVVGHDN--RHNSKQFAKVVAEVLSSFGIKAYLFKENEMM---PTPVVSYATKFLNCIGGIVITA
              111111111111  1111111111111111111111111  1111   1111111111111111111111
Chain 2:   35 GSHMEVVVSFNDLSQPFFVAMRRELEDEAAKLGVKVQVL--DAQNNSSKQISDLQAAAVQGAKVVIVAPT

Chain 1:  150 SHNPSEYNGYKIYDPYGCQLQDEQTAIIAKRMDEITDILNWEYKIN------DSLIETVSENVIKEYVDM
                                  2222222222222222                333333333333333333
Chain 2:  103 --------------------DSKALAGAADDLVEQGVAVISVDRNIAGGKTAVPHVGADNVAGGRAMADW

Chain 1:  214 IKNLEFYKKEQEAKKDLKIIFSAVNGT-------GTKFTPKILRESGYNVIEVEEHAFEDETFKNVVNPN
              333    333333     33333   3       33333333333333333333333             
Chain 2:  153 VVK----TYPAGA-----RVVVITNDPGSSSSIERVKGVHDGLAAGGPAFKIVTEQTANSKR--------

Chain 1:  277 PEFDPAWKIPLEYGIKHDADIIIMNDPDADRFGMAIKHDGHFVRLDGNQTGPILIDWKLSNLKRLNSIPK
                                                           44444444444444444       4
Chain 2:  206 ---------------------------------------------DQALTVTQNILTSMRDT-------P

Chain 1:  347 NPALYS-SFVTSDLGDRIAHEKYG---VNIVKTLTGFKWMGREIAKEEDNGLNFVFAYEESYGYVIDDSA
              444444 44444444444444444   44444444                                   
Chain 2:  224 PDVILCLNDDMAMGALEAVRAAGLDSAKVKVIGFDAIPEALARIKAGEMVATVEQ---------------

Chain 1:  413 RDKDGIQASILIAEAAWFYKKQNKTLVDYL
                 555555555555555555555555555
Chain 2:  279 ---NPGLQIRTALRQAVDKIKSGAALKSVS

Align Mfl120.pdb 561 with 4a5oA.pdb 283
Twists 4 ini-len 192 ini-rmsd 6.57 opt-equ 226 opt-rmsd 3.21 chain-rmsd 18.06 Score 247.98 align-len 398 gaps 172 (43.22%)
P-value 3.80e-02 Afp-num 53556 Identity 4.02% Similarity 11.81%
Block  0 afp  3 score 58.42 rmsd  3.02 gap 0 (0.00%)
Block  1 afp  9 score 131.21 rmsd  4.57 gap 28 (0.28%)
Block  2 afp  7 score 86.88 rmsd  4.06 gap 43 (0.43%)
Block  3 afp  2 score 27.69 rmsd  2.33 gap 30 (0.65%)
Block  4 afp  3 score 46.75 rmsd  4.26 gap 15 (0.38%)

Chain 1:   57 AGPGRFNVYTVKKVTIAFAELLKQNYPNRLNDGIVVGHDNRH-NSKQFAKVVAEVLSSFGIKAYLFKENE
              111111111111111111111111 111 2222222222222 22222222222222222222222   2
Chain 2:    5 LIDGKAIAANLRQQIAQRVTERRQ-QGL-RVPGLAVILVGTDPASQVYVAHKRKDCEEVGFLSQAY---D

Chain 1:  126 MM------PTPVVSYATKFLN-CIGGIVITASHNPSEYNGYKIYDPYGC-----QLQDEQTAIIAKRMDE
              22      2222222222222 222222222222       2 22222      222222 2        
Chain 2:   70 LPAETSQDDLLALIDRLNDDPAIDGILVQLPLPAHLDASLLLERIHPDKDVDGFHPYNIGRLAQRMPL--

Chain 1:  184 ITDILNWEYKINDSLIETVSENVIKEYVDMIKNLEFYKKEQEAKKDLKIIFSAVNGTGTKFTPKILRESG
                                  3333  33 33  33333  33333  33333333333333333333333
Chain 2:  138 --------------------LRPCTPKGIMTLLASTGA--DLYGM--DAVVVGASNIVGRPMALELLLGG

Chain 1:  254 YNVIEVEEHAFEDETFKNVVNPNPEFDPAWKIPLEYGIKHDADI---IIMNDPDADRFGMAIKHDGHFVR
              3333333                         3  333333333   333333     333         
Chain 2:  184 CTVTVTH-------------------------RFTRDLADHVSRADLVVVAAGKPG--LVKGEWI-----

Chain 1:  321 LDGNQTGPILIDWKLSNLKRLNSIPKNPALYSSFVTSDLGDRIAHEKYGVNIVKTLTGFKWMGREIAKEE
                                     44444444444444                   444444 4444444
Chain 2:  222 -----------------------KEGAIVIDVGINRQA------------------DGRLVGDVEYEVAA

Chain 1:  391 DNGLNFVFAYEESYGYVIDDSAR--DKDGIQASILIAEAAWFYKKQNK
              44                  555  55555555555555555555555
Chain 2:  251 QRASW---------------ITPVPGGVGPMTRACLLENTLHAAEHLH

Align Mfl120.pdb 561 with 3dhvA.pdb 498
Twists 4 ini-len 344 ini-rmsd 8.59 opt-equ 376 opt-rmsd 6.24 chain-rmsd 19.42 Score 329.49 align-len 592 gaps 216 (36.49%)
P-value 3.80e-02 Afp-num 85290 Identity 4.90% Similarity 14.53%
Block  0 afp 15 score 185.99 rmsd  6.81 gap 48 (0.29%)
Block  1 afp 15 score 113.12 rmsd 10.87 gap 58 (0.33%)
Block  2 afp  2 score 33.13 rmsd  2.25 gap 1 (0.06%)
Block  3 afp  5 score 32.09 rmsd  7.27 gap 12 (0.23%)
Block  4 afp  6 score 75.09 rmsd  7.38 gap 18 (0.27%)

Chain 1:   27 LVNATDDELHAAFEGIELEFGTAGIRGILGAGPGRFNVYTVKKVTIAFAELLKQNYPNRLNDGIVVGHDN
              1111111111               1111111111111111111111111111      11111111111
Chain 2:    8 EKWAAETPDQTAF------------VWRDAKITYKQLKEDSDALAHWISSEYP------DDRSPIMVYGH

Chain 1:   97 RHNSKQFAKVVAEVLSSFGIKAYLFKENEMMPTP--VVSYATKFLNCIGGIVITASHNPSEYNGYKIYDP
              1111111111111111    11111   111111  1111111111111111           1111111
Chain 2:   60 MQPEMIINFLGCVKAG----HAYIP---VDLSIPADRVQRIAENSGAKLLLS-----------ATAVTVT

Chain 1:  165 YGCQLQDEQTAIIAKRMDEITDILNWEYKINDSLIETV----------SENVIKEYVDMIKNLEFYKKEQ
              11111111111111111111111111111111111111          2222222222222222  2222
Chain 2:  112 DLPVRIVSEDNLKDIFFTHKGNTPNPEHAVKGDENFYIIYTSPKGVQITYNCLVSFTKWAVEDF--NLQT

Chain 1:  225 EAKKDLKIIFSAVNGT-GTKFTPKILRESGYNVIEVEEHAFEDETFKNVVNPNPEFDPAWKIPLEYGIKH
              22    2222222222 22222222222222222222      22222            2222222222
Chain 2:  185 GQ----VFLNQAPFSFDLSVMDIYPSLVTGGTLWAID------KDMIA------------RPKDLFASLE

Chain 1:  294 DADIIIMNDPDADRFGMAIKHDGHFVRLDGNQTGPILIDWKLSNLKRLNSIPKNPALYSSFVTSDLGDRI
              222222222  222222222    222222222222222222               2222222222222
Chain 2:  233 QSDIQVWTS--TPSFAEMCL----MEASFSESMLPNMKTFLFCG-------------EVLPNEVARKLIE

Chain 1:  364 AHEKYGVNIVKTLTGFKWMGREIAKEEDNGLNFVFAYEESYGYVIDDSARDKDGIQASILIAEAAWFYKK
              22222                            2222    222                          
Chain 2:  284 RFPKA----------------------------TIMN----TYGPTEATVAVTGIHV-------------

Chain 1:  434 QNKTLVDYLEDLFKEMGAYYTF------------------------TLNL----NFKPEEKKLKIEPLMK
                   33333333 33333333                        4444    444444444444444 
Chain 2:  309 -----TEEVLDQY-KSLPVGYCKSDCRLLIMKEDGTIAPDGEKGEIVIVGPSVSVGYLGSPELTEKAFTM

Chain 1:  476 ------SLRATPLTQIAGLKVVNVEDYIDGMYNMPGQ--DLLK---FYLEDKSWFAVRPSGTE---PKLK
                    44444444444444444444444444       5555   55555555555555555   5555
Chain 2:  373 IDGERAYKTGDAGYVENGLLFYNGRLDFQIKLHGYRMELEEIEHHLRACSYVEGAVIVPIKKGEKYDYLL

Chain 1:  532 IYFIG--VGE-----SVQNAKVKVDEIIKELK
              55555  555     55555555555555555
Chain 2:  443 AVVVPGEHSFEKEFKLTSAIKKELNERLPNYM

Align Mfl120.pdb 561 with 3wvnA.pdb 387
Twists 4 ini-len 224 ini-rmsd 6.02 opt-equ 260 opt-rmsd 3.94 chain-rmsd 15.97 Score 282.67 align-len 495 gaps 235 (47.47%)
P-value 3.94e-02 Afp-num 67374 Identity 6.46% Similarity 15.96%
Block  0 afp  2 score 29.33 rmsd  3.13 gap 1 (0.06%)
Block  1 afp 11 score 144.91 rmsd  6.73 gap 18 (0.17%)
Block  2 afp  4 score 52.96 rmsd  4.21 gap 5 (0.14%)
Block  3 afp  6 score 69.08 rmsd  3.63 gap 52 (0.52%)
Block  4 afp  5 score 92.04 rmsd  3.70 gap 16 (0.29%)

Chain 1:    5 KNNKVYSEWINSQKLDDELKSLLVNATDDELHAAFEGIELEFGTAGIRGILGAGPGRFNVYTVKKVTIAF
              111          111111111111111111 1                2222  222222222222222
Chain 2:   23 KDL----------RYGGLVHDLLADSGKATPNSDAM-------------EDAF--GTWTYQELLNHSQAF

Chain 1:   75 AELLKQNYPNRLNDGIVVGHDNRHNSKQFAKVVAEVLSSFGIKAYLFKENEMMPTPVVSYATKFLNCIGG
              2222222222 2222222222    2222222222222222222222  222222222222222222222
Chain 2:   68 SAWLDGKGVA-RGERIVVQLP----NIRQTVAVFYGACRRGVVFVPL--NPGMKPFHLRSVIADADPRLV

Chain 1:  145 IVITASHNPSEYNGYKIYDPYGCQLQDEQTAIIAKRMDEITDILNWEYKINDSLIETVS-----------
              2222222           333   3333333333333333333333   3333333333           
Chain 2:  131 IAEDETAADRLRDVTDL-PVY---SIDSLWADVERLRDAGAGAEAV---EVSPEDLAVLIYTSGSTAAPK

Chain 1:  204 -----ENVIKEYVDMIKNLEFYKKEQEAKKDLKIIFSAVNGTG-TKFTPKILRESGYNVIEVEEHAFEDE
                   444444444444444  444444    44444444444 444444444444444444        
Chain 2:  194 AVACPHQQIVFAASSINAVL--GYHAED----IVFCRMSVSWDFGLYKVLISTLTGAKLVLA--------

Chain 1:  268 TFKNVVNPNPEFDPAWKIPLEYGIKHDAD----IIIMNDPDADRFGMAIKHDGHFVRLDGNQTGPILIDW
                                  444444444    4444                         55555555
Chain 2:  254 --------------------DIALVKSLRESGATMMPIVP----------------------SLASMLTT

Chain 1:  334 KLSNLKRLNSIPKNPALYSSF-VTSDLGDRIAHEKYGVNIVKTLTGFKWMGREIAKEEDNGLNFVFAYEE
              555 5   5  555555555  555555555555555555555555                        
Chain 2:  282 LIRRDPEGA--PTLRMFTNSAAALPQVTIDALRSAFPGAQVVRMYGQTECKRISIMPPHLEHERPDSVGL

Chain 1:  403 SYGYVIDDSARDKDGIQASILIAEAAWFYKKQNKTLVDYLEDLFKEMGAYYTFTLNLNFKPEEKKLKIEP
                                                                                    
Chain 2:  350 PLPGTTIEILTLLPPGEPGEITVTGPHVMAGYWRAPEITARAYMRLHTGDYG------------------

Chain 1:  473 LMKSL
              55555
Chain 2:  414 HLDED

Align Mfl120.pdb 561 with 6eemA.pdb 487
Twists 4 ini-len 256 ini-rmsd 7.41 opt-equ 274 opt-rmsd 4.20 chain-rmsd 23.04 Score 309.76 align-len 647 gaps 373 (57.65%)
P-value 4.08e-02 Afp-num 89264 Identity 3.86% Similarity 9.27%
Block  0 afp  3 score 58.09 rmsd  3.01 gap 0 (0.00%)
Block  1 afp  3 score 50.33 rmsd  2.52 gap 34 (0.59%)
Block  2 afp  3 score 56.66 rmsd  2.43 gap 0 (0.00%)
Block  3 afp 12 score 148.83 rmsd  9.52 gap 153 (0.61%)
Block  4 afp 11 score 121.78 rmsd  7.42 gap 87 (0.50%)

Chain 1:   59 PGRFNVYTVKKVTIAFAELLKQNYPNRLNDGIVVGHDNRHNSKQFAKVVAEVLSSFGIKAYLFKENEMMP
              111111111111111111111111                                   22222222222
Chain 2:   22 PDEFRRQGHMIIDFLADYYKNVEKYPVRSQVEPGYLKKR--------------------LPESAPYNPES

Chain 1:  129 TPVVSYATKFLNCIGGIVITASHNPSEYNGYKIYDPYGCQLQDEQTAIIAKRMDEITDILNWEYKINDSL
              222222222222222                     3333333333333333333333333         
Chain 2:   72 IETILEDVTNDIIPGLTHWQSPNYFAY---------FPSSGSIAGFLGEMLSTGFNVVGFNWMSSPAATE

Chain 1:  199 IETVSENVIKEYVDMIKNLEFYKKEQEAKKDLKIIFSAVNGTGTKFTPKILRESGYNVIEVEEHAFEDET
                                                                                    
Chain 2:  133 ----------------------------------------------------------------------

Chain 1:  269 FKNVVNPNPEFDPAWKIPLEYGIKHDADII--IMNDPDADRFG-------MAIKHDGHFVRLDGNQTGPI
                                     4444 44  44 4444  44       44444      444444444
Chain 2:  133 -----------------------LESIVMNWLGQMLTLPKSFLFSSDGGGGGVLQ------GTTCEAILC

Chain 1:  330 LIDWKLSNLK--RLNSIPKNPALYSSFVTSDLGDRIAHEKYGV--NIVKTL-------TGFK-WMGREIA
              4444444444  4444444444444444444444444444444  444444       4444 4444444
Chain 2:  176 TLTAARDKMLNKIGRENINKLVVYASDQTHCALQKAAQIAGINPKNVRAIKTSKATNFGLSPNSLQSAIL

Chain 1:  388 KEEDNGLNFVFAYEESYGY--------------VIDDSARDK----------------------------
              444  444444444444                44 44                                
Chain 2:  246 ADIESGLVPLFLCATVGTTSSTAVDPIGPLCAVAKLYGIWVHIDAAYAGSACICPEFRHFIDGVEDADSF

Chain 1:  416 ----------------------------------------------DGIQASILIAEAAWFYKKQNKTLV
                                                            5      5555555555  55555
Chain 2:  316 SLNAHKWFFTTLDCCCLWVKDSDSLVKALSTSPEYLKNQVIDYKDWQIALSRRFRSMKLWLVL--RSYGV

Chain 1:  440 DYLEDLFKEMGAYY---------------------TFTLNLNFK--------------PEEKKLKIEPLM
              5555555     55                     555555555              555555555555
Chain 2:  390 ANLRTFLRSHVKMAKHFQGLIGMDNRFEIVVPRTFAMVCFRLKPTAIFKQKIVDNDYIEDQTNEVNVKLL

Chain 1:  475 KSLRATPLTQIAGLKVVNVEDYIDGMYNMPGQDLLKFYLEDKSWFAVRPSGTEPKLKIYFI----GVGES
              555                               55555    555555555555555555    55555
Chain 2:  460 ESV-------------------------------NASGK----IYMTHAVVGGVYMIRFAVGATLTEERH

Chain 1:  541 VQNAKVKVDEIIKELKL
              55555555555555555
Chain 2:  495 VTGAWKVVQEHTDAILG

Align Mfl120.pdb 561 with 4d4gA.pdb 480
Twists 4 ini-len 320 ini-rmsd 8.71 opt-equ 334 opt-rmsd 5.17 chain-rmsd 19.71 Score 308.98 align-len 587 gaps 253 (43.10%)
P-value 4.08e-02 Afp-num 83291 Identity 5.79% Similarity 16.87%
Block  0 afp 16 score 157.84 rmsd  9.06 gap 56 (0.30%)
Block  1 afp 13 score 135.34 rmsd  9.17 gap 75 (0.42%)
Block  2 afp  2 score 20.15 rmsd  4.83 gap 8 (0.33%)
Block  3 afp  3 score 34.02 rmsd  4.27 gap 27 (0.53%)
Block  4 afp  6 score 69.77 rmsd  7.65 gap 14 (0.23%)

Chain 1:   23 LKSLLVNATDDELHAAFEGIELEFGTAGIRGILGAGPGRFNVYTVKKVTIAFAELLKQNYPNRLNDGIVV
              111111111111                            11111111111111111      1111111
Chain 2:   23 VLSEQGQLTYEE----------------------------LNTKANQLAHYLRTLGV------KSETLVG

Chain 1:   93 GHDNRHNSKQFAKVVAEVLSSFGIKAYLFKENEMMPTPVVSYATKFLNCIGGIVITASHNPSEYNGYKIY
              11111111111111111111    111111 111111111111111111111111111         111
Chain 2:   59 VCVDRSLEMVIGLLAILKAG----GAYVPL-DPTYPRERLTYMVQDAQISVLVTQTQW---------SNL

Chain 1:  163 DPYGCQLQDEQTAIIAKRMDEITDILNWEYKINDSLIETV--------------SENVIKEYVDMIKNLE
              111111111 11 111111111111111111111111111              2222222222222222
Chain 2:  115 ISDYQGQVI-CLDSQWAKIASYSQENLVNTVNPENLAYVIYTSGSTGKPKGVMIEHQSLVNFTKLAIAQY

Chain 1:  219 FYKKEQEAKKDLKIIFSAVNGT-GTKFTPKILRESGYNVIEVEEHAFEDETFKNVVNPNPEFDPAWKIPL
                22  22  222222222222 22222222222222222222        22         222222 2
Chain 2:  184 --QI--TT--SDRTLQFVSISFDVAAEEIYVTLCSGATLILRT--------EE---------MISSIP-S

Chain 1:  288 EYGIKHDADIIIMNDPDADRFGMAIKHDGHFVRLDGNQTGPILIDWKLSNLKRLNSIPKNPALYSSFVTS
              22222222222222222222222         2222222 22   22                2222222
Chain 2:  230 FVQKSQDWQITVWSLPTAYWHLLVN-------ELVKSKIALPDSLRLVIIGGER---------VQPELVR

Chain 1:  358 DLGDRIAHEKYGVNIVKTLTGFKWMGREIAKEEDNGLNFVFAYEESYGYVIDDSARDKDGIQASILIAEA
              22222222                                                            33
Chain 2:  284 MWFKNVGNFPELINVYGPTEGTIAVSL-----------------------------------------CR

Chain 1:  428 AWFYKKQNKTLVDYLEDLFKEMGAYYT--------------------FTLNLNFKPEEKKLKIEPLMKSL
              333333333333333                                44444444444444444444   
Chain 2:  313 LSQLTESQRNRTEIPIGKSLGENISVYVLDETLKTVPPETPGEIYIGGTALARGYLNRPELTAQKFIQDP

Chain 1:  478 RA--------TPLTQIA---GLKVVNVEDYIDGMYNMPGQD---LLKFYLEDKSWFAVRPSGTEPKLKIY
                        4 4444    444                     55555555555555555   555555
Chain 2:  383 FSPSERLYKTGDLGRYLADGNLEYLGRVDHQVKINGFRVELGEIETVLLQHHQVAQAVVID---RRLVAY

Chain 1:  534 FIGVGESVQNAKVKVDEIIKELKLKMN
              55555 555555555555555555555
Chain 2:  457 LVPHS-TEENLTVTLQQFLKNKLPSYM

Align Mfl120.pdb 561 with 5n9wA.pdb 477
Twists 5 ini-len 304 ini-rmsd 7.71 opt-equ 290 opt-rmsd 4.36 chain-rmsd 19.11 Score 330.77 align-len 570 gaps 280 (49.12%)
P-value 4.24e-02 Afp-num 76279 Identity 4.56% Similarity 13.51%
Block  0 afp 13 score 171.18 rmsd  8.34 gap 81 (0.44%)
Block  1 afp  7 score 81.80 rmsd  3.50 gap 33 (0.37%)
Block  2 afp  6 score 73.94 rmsd  8.45 gap 40 (0.45%)
Block  3 afp  3 score 22.58 rmsd  6.75 gap 21 (0.47%)
Block  4 afp  3 score 37.09 rmsd  4.47 gap 21 (0.47%)
Block  5 afp  6 score 69.56 rmsd  6.93 gap 17 (0.26%)

Chain 1:   23 LKSLLVNATDDELHAAFEGIELEFGTAGIRGILGAGPGRFNVYTVKKVTIAFAELLKQNYPNRLNDGIVV
              111111111111                            11111111111111111      1111111
Chain 2:   37 LHIDDEKISYGL----------------------------LHSWAEGLADLLHDAGV------RKGDRVA

Chain 1:   93 GHDNRHNSKQFAKVVAEVLSSFGIKAYLFKENEMMPTP--VVSYATKFLNCIGGIVITASHNPSEYNGYK
              11111111111111111111    11111   111111  1111111111111111              
Chain 2:   73 LRMPPGANAIAAMLGILRAG----AAYVP---LDIRNPPARNAFIVTDSQVVALVG--------------

Chain 1:  161 IYDPYGCQLQDEQTAIIAKRMDEITDILNWEYKINDSLIETVSE-------NVIKEYVDMIKNLEFYKKE
              11 1111111       1  11  111111   11111111111       222222222222222222 
Chain 2:  122 DPGYTGPLVTEE-----NVAALRDRGPERP---GPQDVAYIIYTSGRPKGVPVRHGNVTALFEACSRLF-

Chain 1:  224 QEAKKDLKIIFSAVNGTGTKFTPKILRESGYNVIEVEEHAFEDETFKNVVNPNPEFDPAWKIPLEYGIKH
              2222 22222222222222222222222222222222                        22222222 
Chain 2:  196 SFSA-DDRWLLFHSMAFDFSVWEIWGALSTGAELVVL------------------------TPVETARVV

Chain 1:  294 DADIIIMNDPDADRFGMAIKHDGHFVRLDGNQTGPILIDWKLSNLKRLNSIPKNPALYSSFVTSDLGDRI
                                                                             3333333
Chain 2:  247 RDRGITVLNQTPTAFGALTTAVLGEGIDLPELRYVVFGGE-----------------------KLTPAVV

Chain 1:  364 AHEKYGVNIVKTLTGFKW---------MGREIAKEEDNGLNFVFAYEESYGYVIDDSARDKDGIQASILI
              333333                     4444444444444444444444444                  
Chain 2:  294 RPWAKRFGLDRPHLINMYGITETTVHATFHRLTEDDLAAEDSVIGRPLPGFTHRIVTEDGRDAATGEPGE

Chain 1:  425 AEAAWFYKKQNKTLVDYLEDLFKEMGAYYTFTLNLNFKPEEKKLKIEPLMKSLRA----TPLTQI----A
                                             5555555555555555555         555555    5
Chain 2:  364 LWLA---------------------------GPQVSEGYLNRPELTAERFTTPPRYYHSGDLVSRRAGGD

Chain 1:  487 GLKVVNVEDYIDGMYNMPGQDLLK--FYLEDKSWFAVRPSGTE----PKLKIYFIGVGESVQNAKVKVDE
              55                 66666  66666666666666666    6666666666     66666666
Chain 2:  416 LVYQGRADLQVKLRGHRIELSDVEAAVRTHPAVVDAVVWVHEFAPGDSRLVCAYTAQ-----PDARALRA

Chain 1:  551 IIKELKLKMN
              6666666666
Chain 2:  488 HVKTVLPSYM

Align Mfl120.pdb 561 with 2jpiA.pdb 96
Twists 0 ini-len 72 ini-rmsd 3.47 opt-equ 82 opt-rmsd 3.10 chain-rmsd 3.47 Score 138.10 align-len 107 gaps 25 (23.36%)
P-value 4.84e-02 Afp-num 15168 Identity 7.48% Similarity 21.50%
Block  0 afp  9 score 138.10 rmsd  3.47 gap 33 (0.31%)

Chain 1:  452 YYTFTLNLNFKPEEKKLKIEPLMKSLRATPLTQIAGLKVVNVEDYIDGMYNMPGQDLLKFYLEDKSWFAV
              1111111111      1111111111111111      1111111          111111111111111
Chain 2:    1 MFRSTSHVRT------ESAARYVNRLCKHWGH------KFEVELT----------PERGFIDFGDSNCEL

Chain 1:  522 RPSGTEPKLKIYFIG-VGESVQNAKVKVDEIIKELKL
              1111  111111111 111111111111111111111
Chain 2:   49 LAHP--DHVLMILNSPDEDSLAHMQNVVADHLQRMAN

Align Mfl120.pdb 561 with 3w0lB.pdb 598
Twists 5 ini-len 320 ini-rmsd 7.80 opt-equ 366 opt-rmsd 5.34 chain-rmsd 22.56 Score 350.66 align-len 670 gaps 304 (45.37%)
P-value 4.89e-02 Afp-num 110227 Identity 4.03% Similarity 13.28%
Block  0 afp 13 score 153.67 rmsd 11.05 gap 79 (0.43%)
Block  1 afp  3 score 57.73 rmsd  1.72 gap 13 (0.35%)
Block  2 afp  8 score 92.13 rmsd  5.06 gap 17 (0.21%)
Block  3 afp  9 score 77.72 rmsd  4.66 gap 67 (0.48%)
Block  4 afp  4 score 74.01 rmsd  4.40 gap 3 (0.09%)
Block  5 afp  3 score 38.04 rmsd  5.44 gap 5 (0.17%)

Chain 1:    2 VFDKNNK--------------VYSEWINSQKLDDELKSLLVNATDDELHAAFEGI--------ELEFGTA
              1111111              11111111111111 111 111 11 11   111        1111111
Chain 2:   13 TPDPGKWELAGYEESLPISEKSNPMTRELDKADPSQLVQLLRDCDAEIF---QEEDENLIHYHRLYSESV

Chain 1:   50 GIRGILGAGPGRFNVYTVKKVTIAFAELLKQNYPNRLNDGIVVGHDNRHNSKQFAKVVAEVLSSF-----
              11                  11111111111111111111111111111 111111111111111     
Chain 2:   80 LK------------------TMGDVAKRVQEVLKNPDDSLVVLSGCGTS-GRLALLLANSFNGLLKGLHK

Chain 1:  115 -GIKAYLFKENE-----------------------------------------MMPTPVVSYATKFL-NC
               11111111111                                         11111111111111 11
Chain 2:  131 TPCYCYIMSGGDRSIVTSQESSEDNPQLGAQELEKVCEGKKNVLFIGISCGLSAPFIAGQLDFCMRHLDV

Chain 1:  142 IGGIVITASHNP----------------------SE----YNGYKIYDPYGCQ-------LQDEQTAIIA
              11111111111                       22    22222222222         2222222222
Chain 2:  201 YLPVLVGFNPVSMARNERIEGWHSSFRQVAERLQTLHDSQKGFILNPAVGPEGVSGSSRMKGGSATKILL

Chain 1:  179 KRMDEITDILNWEYKINDSLIE---TVSENVIKEYVDMIKNLEFYKKEQEAKKDLKIIFSAVNGTGTKFT
              22222222     333333333   333333333333333333333333333333333333333333333
Chain 2:  271 ETLLLVAHKAE--VTEKCLLEILRTYERAHKVTYSQSKKIAALMKQTATSLQKKGHLYILGWGTLGLVGI

Chain 1:  246 PKILRESGY------NVIEVEEHAFEDETFKNVVNPNPEFDPAWKIPLEYGIKHDADIIIMNDPDADRFG
              333333         33333333 3                                   444444444 
Chain 2:  343 MDAVECVPTYQADWRDVRGFITGGY-----------------------------------HSIENKEGDL

Chain 1:  310 MAIKHDGHFVRLDGNQTGPILIDWKLSNLKRLNSIPKNPALYSSFVTSDLGDRIAHEKYG-----VNIVK
                                 44444444444444444444444444444444444444444     44444
Chain 2:  378 SSLGPQFS-----------ISHEDFVKNVLPSVSETDTVLLIFTLDDDLNQIEKLVALVKEKTSNIQVIC

Chain 1:  375 TLT-------------------------------------GFKWMGREIAKEEDNGLNFVFAYEESYGYV
              444                                     44444444444444444             
Chain 2:  437 HATAGQYLPNSLKKTIPSIIGLTWPILFLEYEGAFIQKFQRELSTKWILDTVTSGAYTLRGKIFRNFMVD

Chain 1:  408 IDDSARDKDGIQASILIAEAAWFYKKQNKTLVDYLEDLFKEMGAYYTFTLNLNFKPEEKKLKIEPLMKSL
                     55555555555555555555 5555555  5   55555       66666666666666666
Chain 2:  507 FKI----NNSKLFHRATSVLQRLTGQSQQRCTEVLLQSIYGEQTLSEQIRN--TTIAGHVEAAASQDKVL

Chain 1:  478 RATPLTQIAGLKVVNVEDYIDGMYNMPGQDLLKFYLEDKS
               66 666666     6                 6666666
Chain 2:  571 PVAIVSLLRSCTIQDSRSRINSSLSIRS-----AIESSMN

Align Mfl120.pdb 561 with 4xfkA.pdb 391
Twists 4 ini-len 264 ini-rmsd 6.78 opt-equ 281 opt-rmsd 4.35 chain-rmsd 20.36 Score 275.17 align-len 526 gaps 245 (46.58%)
P-value 4.92e-02 Afp-num 70394 Identity 5.51% Similarity 13.31%
Block  0 afp 10 score 128.56 rmsd  8.97 gap 14 (0.15%)
Block  1 afp  9 score 81.23 rmsd  4.76 gap 36 (0.33%)
Block  2 afp  6 score 61.65 rmsd  5.09 gap 10 (0.17%)
Block  3 afp  4 score 67.00 rmsd  4.32 gap 1 (0.03%)
Block  4 afp  4 score 51.66 rmsd  2.61 gap 38 (0.54%)

Chain 1:   26 LLVNATDDELHAAFEGIELEFGTAGIRGILGAGPGRFNVYTVKKVTIAFAELLKQNYPNRLNDGIVVGHD
              111111                              1111111111111111111111111111111111
Chain 2:   93 SGPQAS------------------------------TGLLYRAAVLYQLGKINEAGGFNGEKIQILEYDN

Chain 1:   96 NRHNSKQFAKVVAEVLSSFGIKAYLFKENEMMPTPVVSYATKFLNCIGGIVITASHNPSEYNGYKIYD--
              111111                       1111111111111    11111111111111    1     
Chain 2:  133 QGGPVG-----------------------AADRVKAAIADGA----QIIVQGSSSAVAGQITEDVRKYNL

Chain 1:  164 ----PYGCQLQDEQTAIIAKRMDEITDILNWEYKINDSLIETVSENVIKEYVDMIKNLEFYKKEQEAKKD
                  11111111                         222222  222222222222222222 22    
Chain 2:  176 RNKGKEVLYLNLGAEALELTGSKC-------------HFYHFRFSPNAAIRFKTVAQGMKDKGILG----

Chain 1:  230 LKIIFSAVNG-TGTKFTPKILRESG---YNVIEVEEHAFEDETFKNVVNPNPEFDPAWKIPLEYGIK--H
              2222222222 22222222222222   22222222222222                222222222  2
Chain 2:  229 ERAYSINQNYSWGVDVENTVVANAKEIGYEVVDKTLHEVNKI----------------QDFSPYVAKIQA

Chain 1:  294 DADIIIMNDPDADRFGMAIKHDGHFVRLDGNQTGPILIDWKLSNLKRLNSIPKNPALYSSFVTSDLGDRI
              222222222                    3333333333333333       333333333333333333
Chain 2:  283 ANVDTVFTGN-------------------WSNDLLLLMKAASGAG-------LKAKFATSFLDQPGNIGN

Chain 1:  364 AHEKYGVNIVKTLTGFKWMGREIAKEEDNGLNFVFAYEESYGYVIDDSARDKDGIQASILIAEAAWFYKK
              3  33333333333                                       44444444444444444
Chain 2:  327 A--GAIAEGHIVSTPFNPEA---------------------------------NGEASMAFAEDYKKVTG

Chain 1:  434 QNKTLVDYLEDLFKEMGAYYTFTLNLNFKPEEKKLKIEPLMKSLRATPLTQIAGLKVVNVEDYIDGMYNM
              4 444444444444444                 555555555                           
Chain 2:  362 HYPSYVEPAAVFGLQLFGEALKNVKPGEGKI---NTTDIALAI---------------------------

Chain 1:  504 PGQDLLKFYLEDKSWFAVRPSGTEPKLKIYFIGVGE
                 55555555 555555555    55555555555
Chain 2:  402 ---ENASVKTP-MGDYSMRSD----DHQAKFPMVVQ
