# Supplementary material for: Genome‐scale metabolic modeling reveals key features of a minimal gene set
Source: Mol Syst Biol. 2021 Jul 20;17(7):e10099. doi: 10.15252/msb.202010099 (PMC8290834; doi:10.15252/msb.202010099)
Supplement: Supplementary file 11 — Source Data for Expanded View [file MSB-17-e10099-s012.zip › Mfl121_hits_PDB_90.aln]

Align Mfl121.pdb 220 with 3ngjA.pdb 218
Twists 0 ini-len 208 ini-rmsd 0.45 opt-equ 214 opt-rmsd 0.52 chain-rmsd 0.45 Score 621.54 align-len 214 gaps 0 (0.00%)
P-value 0.00e+00 Afp-num 16310 Identity 56.54% Similarity 70.56%
Block  0 afp 26 score 621.54 rmsd  0.45 gap 0 (0.00%)

Chain 1:    1 MKLNKYIDHTLLKQDATKAEIKQLCDEAIEFDFATVCVNSYWTSYCKELLKGTNVGITNVVGFPLGACTT
              1111111111111111111111111111111111111111111111111111111111111111111111
Chain 2:    4 ATLAKYIDHTLLKADATEEQIRKLCSEAAEYKFASVCVNPTWVPLCAELLKGTGVKVCTVIGFPLGATPS

Chain 1:   71 ATKAFEVSEAIKDGATEIDMVLNIGALKDKNYELVLEDMKAVKKAAGSHVVKCIMENCLLTKEEIMKACE
              1111111111111111111111111111111111111111111111111111111111111111111111
Chain 2:   74 EVKAYETKVAVEQGAEEVDMVINIGMVKAKKYDDVEKDVKAVVDASGKALTKVIIECCYLTNEEKVEVCK

Chain 1:  141 IAVEAGLEFVKTSTGFSKSGATFEDVKLMKSVVKDNALVKAAGGVRTFEDAQKMIEAGADRLGTSGGVAI
              1111111111111111111111111111111111111111111111111111111111111111111111
Chain 2:  144 RCVAAGAEYVKTSTGFGTHGATPEDVKLMKDTVGDKALVKAAGGIRTFDDAMKMINNGASRIGASAGIAI

Chain 1:  211 IKGE
              1111
Chain 2:  214 LNGI

Align Mfl121.pdb 220 with 6d33A.pdb 224
Twists 0 ini-len 216 ini-rmsd 0.90 opt-equ 219 opt-rmsd 0.79 chain-rmsd 0.90 Score 629.33 align-len 221 gaps 2 (0.90%)
P-value 0.00e+00 Afp-num 17086 Identity 55.20% Similarity 71.04%
Block  0 afp 27 score 629.33 rmsd  0.90 gap 2 (0.01%)

Chain 1:    1 MKLNKYIDHTLLKQDATKAEIKQLCDEAIEFDFATVCVNSYWTSYCKELLKGT-NVGITNVVGFPLGACT
              11111111111111111111111111111111111111111111111111111 1111111111111111
Chain 2:    3 RSIAQMIDHTLLKPNTTEDQIVKLCEEAKEYSFASVCVNPTWVALAAQLLKDAPDVKVCTVIGFPLGATT

Chain 1:   70 TATKAFEVSEAIKDGATEIDMVLNIGALKDKNYELVLEDMKAVKKAAGS-HVVKCIMENCLLTKEEIMKA
              1111111111111111111111111111111111111111111111111 11111111111111111111
Chain 2:   73 PEVKAFETTNAIENGATEVDMVINIGALKDKQYELVGRDIQAVVKAAEGKALTKVIIETSLLTEEEKKAA

Chain 1:  139 CEIAVEAGLEFVKTSTGFSKSGATFEDVKLMKSVVKDNALVKAAGGVRTFEDAQKMIEAGADRLGTSGGV
              1111111111111111111111111111111111111111111111111111111111111111111111
Chain 2:  143 CELAVKAGADFVKTSTGFSGGGATAEDIALMRKVVGPNLGVKASGGVRDLSDAKAMIDAGATRIGASAGV

Chain 1:  209 AIIKGEENNAS
              11111111111
Chain 2:  213 AIVNGERSEGS

Align Mfl121.pdb 220 with 4xbkA.pdb 217
Twists 0 ini-len 200 ini-rmsd 0.80 opt-equ 212 opt-rmsd 0.89 chain-rmsd 0.80 Score 593.58 align-len 214 gaps 2 (0.93%)
P-value 0.00e+00 Afp-num 16144 Identity 55.14% Similarity 71.03%
Block  0 afp 25 score 593.58 rmsd  0.80 gap 2 (0.01%)

Chain 1:    1 MKLNKYIDHTLLKQDATKAEIKQLCDEAIEFDFATVCVNSYWTSYCKELLKGTNVGITNVVGFPLGACTT
              1111111111111111111111111111111111111111111111111111111111111111111111
Chain 2:    6 EQLAKYIDHTNLKADATEADIKQTCDEAKKFNTASVCVNSYWIPFVTEQLKGTDVNPIAVVGFPLGAMAT

Chain 1:   71 ATKAFEVSEAIKDGATEIDMVLNIGALKDKNYELVLEDMKAVKKAAG--SHVVKCIMENCLLTKEEIMKA
              11111111111111111111111111111111111111111111111  111111111111111111111
Chain 2:   76 ESEIFEATTAIDQGAEEIDMVLNVGELKGGNDEKVLADIQGLADAVHAKGKILKVILENALLTKDEIVRA

Chain 1:  139 CEIAVEAGLEFVKTSTGFSKSGATFEDVKLMKSVVKDNALVKAAGGVRTFEDAQKMIEAGADRLGTSGGV
              1111111111111111111111111111111111111111111111111111111111111111111111
Chain 2:  146 CQLSEKAGADFVKTSTGFSTSGAKVEDVKLMRETVGDRLGVKASGGIHSREEALAMIDAGASRMGVSATV

Chain 1:  209 AIIK
              1111
Chain 2:  216 AILT

Align Mfl121.pdb 220 with 5dbuA.pdb 211
Twists 0 ini-len 208 ini-rmsd 0.83 opt-equ 210 opt-rmsd 0.90 chain-rmsd 0.83 Score 602.96 align-len 210 gaps 0 (0.00%)
P-value 0.00e+00 Afp-num 15739 Identity 56.67% Similarity 74.29%
Block  0 afp 26 score 602.96 rmsd  0.83 gap 0 (0.00%)

Chain 1:    2 KLNKYIDHTLLKQDATKAEIKQLCDEAIEFDFATVCVNSYWTSYCKELLKGTNVGITNVVGFPLGACTTA
              1111111111111111111111111111111111111111111111111111111111111111111111
Chain 2:    2 KLNKYIDHTILKPETTQEQVEKILAEAKEYDFASVCVNPTWVALAAESLKDSDVKVCTVIGFPLGANTPA

Chain 1:   72 TKAFEVSEAIKDGATEIDMVLNIGALKDKNYELVLEDMKAVKKAAGSHVVKCIMENCLLTKEEIMKACEI
              1111111111111111111111111111111111111111111111111111111111111111111111
Chain 2:   72 VKAFETKDAISNGADEIDMVINIGALKTGNYDLVLEDIKAVVAASGDKLVKVIIEACLLTDDEKVKACQL

Chain 1:  142 AVEAGLEFVKTSTGFSKSGATFEDVKLMKSVVKDNALVKAAGGVRTFEDAQKMIEAGADRLGTSGGVAII
              1111111111111111111111111111111111111111111111111111111111111111111111
Chain 2:  142 SQEAGADYVKTSTGFSTGGATVADVALMRKTVGPDMGVKASGGARSYEDAIAFIEAGASRIGASSGVAIM

Align Mfl121.pdb 220 with 3r12A.pdb 255
Twists 0 ini-len 216 ini-rmsd 0.85 opt-equ 219 opt-rmsd 0.95 chain-rmsd 0.85 Score 642.27 align-len 219 gaps 0 (0.00%)
P-value 0.00e+00 Afp-num 19646 Identity 52.05% Similarity 64.84%
Block  0 afp 27 score 642.27 rmsd  0.85 gap 0 (0.00%)

Chain 1:    1 MKLNKYIDHTLLKQDATKAEIKQLCDEAIEFDFATVCVNSYWTSYCKELLKGTNVGITNVVGFPLGACTT
              1111111111111111111111111111111111111111111111111111111111111111111111
Chain 2:   29 EDVKSAIEHTNLKPFATPDDIKKLCLEARENRFHGVCVNPCYVKLAREELEGTDVKVVTVVGFPLGANET

Chain 1:   71 ATKAFEVSEAIKDGATEIDMVLNIGALKDKNYELVLEDMKAVKKAAGSHVVKCIMENCLLTKEEIMKACE
              1111111111111111111111111111111111111111111111111111111111111111111111
Chain 2:   99 RTKAHEAIFAVESGADEIDMVINVGMLKAKEWEYVYEDIRSVVESVKGKVVKVIIETCYLDTEEKIAACV

Chain 1:  141 IAVEAGLEFVKTSTGFSKSGATFEDVKLMKSVVKDNALVKAAGGVRTFEDAQKMIEAGADRLGTSGGVAI
              1111111111111111111111111111111111111111111111111111111111111111111111
Chain 2:  169 ISKLAGAHFVKTSTGFGTGGATAEDVHLMKWIVGDEMGVKASGGIRTFEDAVKMIMYGADRIGTSSGVKI

Chain 1:  211 IKGEENNAS
              111111111
Chain 2:  239 VQGGEERYG

Align Mfl121.pdb 220 with 3ndoA.pdb 225
Twists 0 ini-len 208 ini-rmsd 0.95 opt-equ 215 opt-rmsd 0.99 chain-rmsd 0.95 Score 608.84 align-len 221 gaps 6 (2.71%)
P-value 0.00e+00 Afp-num 17075 Identity 37.56% Similarity 55.66%
Block  0 afp 26 score 608.84 rmsd  0.95 gap 10 (0.05%)

Chain 1:    1 MKLNKYIDHTLLKQDATKAEIKQLCDEAIEFDFATVCVNSYWTSYCKELLKGTNVGITNVVGFPLGACTT
              1111111111111111111111111111111111111111111111111111 11111111111111111
Chain 2:    7 AQVAALVDHTLLKPEATPSDVTALVDEAADLGVFAVCVSPPLVSVAAGVAPS-GLAIAAVAGFPSGKHVP

Chain 1:   71 ATKAFEVSEAIKDGATEIDMVLNIGALKDKNYELVLEDMKAVKKAAGSHVVKCIMENCLL----TKEEIM
              111111111111111111111111111111111111111111111111111111111111    111111
Chain 2:   76 GIKATEAELAVAAGATEIDMVIDVGAALAGDLDAVSADITAVRKAVRAATLKVIVESAALLEFSGEPLLA

Chain 1:  137 KACEIAVEAGLEFVKTSTGFSK-SGATFEDVKLMKSVVKDNALVKAAGGVRTFEDAQKMIEAGADRLGTS
              1111111111111111111111 11111111111111111111111111111111111111111111111
Chain 2:  146 DVCRVARDAGADFVKTSTGFHPSGGASVQAVEIMARTVGERLGVKASGGIRTAEQAAAMLDAGATRLGLS

Chain 1:  206 GGVAIIKGEEN
              11111111111
Chain 2:  216 GSRAVLDGFGS

Align Mfl121.pdb 220 with 1j2wA.pdb 212
Twists 0 ini-len 208 ini-rmsd 0.86 opt-equ 212 opt-rmsd 0.98 chain-rmsd 0.86 Score 609.10 align-len 212 gaps 0 (0.00%)
P-value 0.00e+00 Afp-num 16098 Identity 40.57% Similarity 59.91%
Block  0 afp 26 score 609.10 rmsd  0.86 gap 0 (0.00%)

Chain 1:    1 MKLNKYIDHTLLKQDATKAEIKQLCDEAIEFDFATVCVNSYWTSYCKELLKGTNVGITNVVGFPLGACTT
              1111111111111111111111111111111111111111111111111111111111111111111111
Chain 2:    1 MDLAAHIDHTLLKPTATLEEVAKAAEEALEYGFYGLCIPPSYVAWVRARYPHAPFRLVTVVGFPLGYQEK

Chain 1:   71 ATKAFEVSEAIKDGATEIDMVLNIGALKDKNYELVLEDMKAVKKAAGSHVVKCIMENCLLTKEEIMKACE
              1111111111111111111111111111111111111111111111111111111111111111111111
Chain 2:   71 EVKALEAALACARGADEVDMVLHLGRAKAGDLDYLEAEVRAVREAVPQAVLKVILETGYFSPEEIARLAE

Chain 1:  141 IAVEAGLEFVKTSTGFSKSGATFEDVKLMKSVVKDNALVKAAGGVRTFEDAQKMIEAGADRLGTSGGVAI
              1111111111111111111111111111111111111111111111111111111111111111111111
Chain 2:  141 AAIRGGADFLKTSTGFGPRGASLEDVALLVRVAQGRAQVKAAGGIRDRETALRMLKAGASRLGTSSGVAL

Chain 1:  211 IK
              11
Chain 2:  211 VA

Align Mfl121.pdb 220 with 3ng3A.pdb 219
Twists 0 ini-len 200 ini-rmsd 0.89 opt-equ 210 opt-rmsd 1.01 chain-rmsd 0.89 Score 584.64 align-len 219 gaps 9 (4.11%)
P-value 0.00e+00 Afp-num 16091 Identity 38.81% Similarity 55.25%
Block  0 afp 25 score 584.64 rmsd  0.89 gap 17 (0.08%)

Chain 1:    1 MKLNKYIDHTLLKQDATKAEIKQLCDEAIEFDFATVCVNSYWTSYCKELLKGTNVGITNVVGFPLGACTT
              111111111111111111111111111111111111111111111111111    111111111111111
Chain 2:    6 AQLAAFVDHTLLKPEATAADVAALVTEAAELGVYAVCVSPPMVPAAVQAGA----RVASVAGFPSGKHVS

Chain 1:   71 ATKAFEVSEAIKDGATEIDMVLNIGALKDKNYELVLEDMKAVKKAAGSHVVKCIMENCLL----TKEEIM
              111111111111111111111111111111111111111111111111111111111111    111111
Chain 2:   74 AVKAHEAALAVASGAAEIDMVIDVGAALAGDLDGVRADIAAVRGAVGGAVLKVIVESSALLALADEHTLV

Chain 1:  137 KACEIAVEAGLEFVKTSTGFSK-SGATFEDVKLMKSVVKDNALVKAAGGVRTFEDAQKMIEAGADRLGTS
              1111111111111111111111 11111111111111111111111111111111111111111111111
Chain 2:  144 RVCRAAEDAGADFVKTSTGFHPSGGASVRAVALMAEAVGGRLGVKASGGIRTAADALAMLDAGATRLGLS

Chain 1:  206 GGVAIIKGE
              111111111
Chain 2:  214 GTRAVLDGL

Align Mfl121.pdb 220 with 3oa3A.pdb 253
Twists 0 ini-len 208 ini-rmsd 0.88 opt-equ 216 opt-rmsd 1.08 chain-rmsd 0.88 Score 610.65 align-len 219 gaps 3 (1.37%)
P-value 0.00e+00 Afp-num 19148 Identity 43.38% Similarity 62.10%
Block  0 afp 26 score 610.65 rmsd  0.88 gap 4 (0.02%)

Chain 1:    1 MKLNKYIDHTLLKQDATKAEIKQLCDEAIEFDFATVCVNSYWTSYCKELLKGTNVGITNVVGFPLGACTT
              1111111111111111111111111111111111111111111111111111111111111111111111
Chain 2:   35 VSIAQIIDHTQLSLSATGSQIDVLCAEAKEYGFATVCVRPDYVSRAVQYLQGTQVGVTCVIGFHEGTYST

Chain 1:   71 ATKAFEVSEAIKDGATEIDMVLNIGALKDKNYELVLEDMKAVKKAAGSHVVKCIMENCLLTKEEIMKACE
              1111111111111111111111111111111111111111111111111111111111111111111111
Chain 2:  105 DQKVSEAKRAMQNGASELDMVMNYPWLSEKRYTDVFQDIRAVRLAAKDAILKVILETSQLTADEIIAGCV

Chain 1:  141 IAVEAGLEFVKTSTGFSKSGATFEDVKLMKSVVK---DNALVKAAGGVRTFEDAQKMIEAGADRLGTSGG
              1111111111111111111111111111111111   111111111111111111111111111111111
Chain 2:  175 LSSLAGADYVKTSTGFNGPGASIENVSLMSAVCDSLQSETRVKASGGIRTIEDCVKMVRAGAERLGASAG

Chain 1:  208 VAIIKGEEN
              111111111
Chain 2:  245 VKIVNETRL

Align Mfl121.pdb 220 with 1mzhA.pdb 225
Twists 0 ini-len 208 ini-rmsd 1.10 opt-equ 218 opt-rmsd 1.32 chain-rmsd 1.10 Score 614.58 align-len 220 gaps 2 (0.91%)
P-value 0.00e+00 Afp-num 17228 Identity 41.36% Similarity 59.55%
Block  0 afp 26 score 614.58 rmsd  1.10 gap 6 (0.03%)

Chain 1:    1 MKLNKYIDHTLLKQDATKAEIKQLCDEAIEFDFATVCVNSYWTSYCKELLKGTNVGITNVVGFPLGACTT
              11111111111111111111111111111111111111111111111111  111111111111111111
Chain 2:  102 IDVRKYIDNAALKPHLSEKEIEEFVLKSEELGIYAVCVNPYHVKLASSIA--KKVKVCCVIGFPLGLNKT

Chain 1:   71 ATKAFEVSEAIKDGATEIDMVLNIGALKDKNYELVLEDMKAVKKAAGSHVVKCIMENCLLTKEEIMKACE
              1111111111111111111111111111111111111111111111111111111111111111111111
Chain 2:  170 SVKVKEAVEAVRDGAQELDIVWNLSAFKSEKYDFVVEELKEIFRETPSAVHKVIVETPYLNEEEIKKAVE

Chain 1:  141 IAVEAGLEFVKTSTGFSKSGATFEDVKLMKSVVKDNALVKAAGGVRTFEDAQKMIEAGADRLGTSGGVAI
              1111111111111111111111111111111111111111111111111111111111111111111111
Chain 2:  240 ICIEAGADFIKTSTGFAPRGTTLEEVRLIKSSAKGRIKVKASGGIRDLETAISMIEAGADRIGTSSGISI

Chain 1:  211 IKGEENNASY
              1111111111
Chain 2:  310 AEEFLKRHLI

Align Mfl121.pdb 220 with 1vcvA.pdb 226
Twists 0 ini-len 200 ini-rmsd 1.24 opt-equ 206 opt-rmsd 1.29 chain-rmsd 1.24 Score 554.51 align-len 229 gaps 23 (10.04%)
P-value 0.00e+00 Afp-num 17240 Identity 32.75% Similarity 46.29%
Block  0 afp 25 score 554.51 rmsd  1.24 gap 25 (0.11%)

Chain 1:    3 LNKYIDHTLLKQDATKAEIKQLCDEAIEFDFATVCVNSYWTSYCKELLKGTNVGITNVVGFPLGACTTAT
              111111111111111111111111111111111111111111111111  11111111111111111111
Chain 2:    1 MIHLVDYALLKPYLTVDEAVAGARKAEELGVAAYCVNPIYAPVVRPLL--RKVKLCVVADFPFGALPTAS

Chain 1:   73 KAFEVSEAIKDGATEIDMVLNIGALKDKNYELVLEDMKAVKKAAGSHVVKCIMENCLLTKEEIMKACEIA
              1111111111 11111111111111111111111111111111111111111111111111111111111
Chain 2:   69 RIALVSRLAE-VADEIDVVAPIGLVKSRRWAEVRRDLISVVGAAGGRVVKVITEEPYLRDEERYTLYDII

Chain 1:  143 VEAGLEFVKTSTGFSK----------SGATFEDVKLMKSVVK---DNALVKAAGGVRTFEDAQKMIEAG-
              1111111111111111          1111111111111111   111111111111111111111111 
Chain 2:  138 AEAGAHFIKSSTGFAEEAYAARQGNPVHSTPERAAAIARYIKEKGYRLGVKMAGGIRTREQAKAIVDAIG

Chain 1:  199 ------ADRLGTSGGVAII
                    1111111111111
Chain 2:  208 WGEDPARVRLGTSTPEALL

Align Mfl121.pdb 220 with 1n7kA.pdb 234
Twists 0 ini-len 208 ini-rmsd 1.43 opt-equ 213 opt-rmsd 1.53 chain-rmsd 1.43 Score 579.57 align-len 220 gaps 7 (3.18%)
P-value 0.00e+00 Afp-num 17639 Identity 30.00% Similarity 47.73%
Block  0 afp 26 score 579.57 rmsd  1.43 gap 11 (0.05%)

Chain 1:    1 MKLNKYIDHTLLKQDATKAEIKQLCDEAIEFDFATVCVNSYWTSYCKELLKGTNVGITNVVGFPLGACTT
              1111111111111111111111111111111111111111111111111111111111111111111111
Chain 2:   19 EDLASRIDSTLLSPRATEEDVRNLVREASDYGFRCAVLTPVYTVKISGLAEKLGVKLCSVIGFPLGQAPL

Chain 1:   71 ATKAFEVSEAIKDGATEIDMVLNIGALKDKNYELVLEDMKAVKKAAG--SHVVKCIMENCLLTKEEIMKA
              111111111111111111111111111    1111111111111111  111111111111111111111
Chain 2:   89 EVKLVEAQTVLEAGATELDVVPHLSLG----PEAVYREVSGIVKLAKSYGAVVKVILEAPLWDDKTLSLL

Chain 1:  139 CEIAVEAGLEFVKTSTGFSKSGATFEDVKLMKSVV-KDNALVKAAGGVRTFEDAQKMIEAGADRLGTSGG
              11111111111111111111111111111111111 1111111111111111111111111111111111
Chain 2:  155 VDSSRRAGADIVKTSTGVYTKGGDPVTVFRLASLAKPLGMGVKASGGIRSGIDAVLAVGAGADIIGTSSA

Chain 1:  208 VAIIKGEENN
              1111111111
Chain 2:  225 VKVLESFKSL

Align Mfl121.pdb 220 with 5c6mA.pdb 247
Twists 0 ini-len 200 ini-rmsd 1.49 opt-equ 216 opt-rmsd 1.64 chain-rmsd 1.49 Score 547.62 align-len 238 gaps 22 (9.24%)
P-value 0.00e+00 Afp-num 18982 Identity 27.31% Similarity 44.12%
Block  0 afp 25 score 547.62 rmsd  1.49 gap 32 (0.14%)

Chain 1:    1 MKLNKYIDHTLLKQDATKAEIKQLCDEAIE--FDFATVCVNSYWTSYCKELLK---GTNVGITNVVGFPL
              111111111111111111111111111111  111111111111111111111   11111111111111
Chain 2:    9 QQAISLMDLTTLNDDDTDQKVIELCHKAKTPAGDTAAICIYPRFIPIARKTLNEIGGDDIKIATVTNFPH

Chain 1:   66 GACTTATKAFEVSEAIKDGATEIDMVLNIGALKDKNYELVLEDMKAVKKAAG-SHVVKCIMENCLL-TKE
              1111111111111111111111111111111111111111111111111111 1111111111111 111
Chain 2:   79 GNDDIAIAVLETRAAVAYGADEVDVVFPYRALMEGNETVGFELVKACKEACGEDTILKVIIESGVLADPA

Chain 1:  134 EIMKACEIAVEAGLEFVKTSTGFSKSGATFEDVKLMKSVVK---DNALVKAAGGVRTFEDAQKMIEAG--
              11111111111111111111111111111111111111111   111111111111111111111111  
Chain 2:  149 LIRKASELSIDAGADFIKTSTGKVAVNATLEAAEIMMTVISEKNPKVGFKPAGGVKDAAAAAEFLGVAAR

Chain 1:  199 ----------ADRLGTSGGVAIIKGEEN
                        111111111111111111
Chain 2:  219 LLGDDWATPATFRFGASSLLTNLLHTLE

Align Mfl121.pdb 220 with 5c2xA.pdb 246
Twists 0 ini-len 200 ini-rmsd 1.55 opt-equ 216 opt-rmsd 1.70 chain-rmsd 1.55 Score 548.12 align-len 238 gaps 22 (9.24%)
P-value 0.00e+00 Afp-num 18784 Identity 28.99% Similarity 42.44%
Block  0 afp 25 score 548.12 rmsd  1.55 gap 33 (0.14%)

Chain 1:    1 MKLNKYIDHTLLKQDATKAEIKQLCDEAIE--FDFATVCVNSYWTSYCKELLK---GTNVGITNVVGFPL
              111111111111111111111111111111  111111111111111111111   11111111111111
Chain 2:    9 QRALSLMDLTSLTNTETDQEIIDLCRQAKSPAGETAAICIFPRFIPVAKKALKAQQTPHIKIATVTNFPQ

Chain 1:   66 GACTTATKAFEVSEAIKDGATEIDMVLNIGALKDKNYELVLEDMKAVKKAAGS-HVVKCIMENCLL-TKE
              11111111111111111111111111111111111111111111111111111 111111111111 111
Chain 2:   79 GNDDLDIALAETRAAVAYGADEVDLVFPYRALIQGNETIGFDMVKVCKQACSGNAKLKVIIETGELKSEE

Chain 1:  134 EIMKACEIAVEAGLEFVKTSTGFSKSGATFEDVKLMKSVVK---DNALVKAAGGVRTFEDAQKMIEAG--
              11111111111111111111111111111111111111111   111111111111111111111111  
Chain 2:  149 LIRKASEIAINAGADFIKTSTGKVAINATPEAAKVMLTVIKNKNTAVGFKPAGGVRNADDAAIYLDLADN

Chain 1:  199 ----------ADRLGTSGGVAIIKGEEN
                        111111111111111111
Chain 2:  219 ILGNEWADANHFRFGASSLLISLLDTLG

Align Mfl121.pdb 220 with 2a4aA.pdb 250
Twists 0 ini-len 200 ini-rmsd 1.56 opt-equ 216 opt-rmsd 1.76 chain-rmsd 1.56 Score 535.98 align-len 242 gaps 26 (10.74%)
P-value 0.00e+00 Afp-num 19393 Identity 23.97% Similarity 45.04%
Block  0 afp 25 score 535.98 rmsd  1.56 gap 35 (0.15%)

Chain 1:    1 MKLNKYIDHTLLKQDATKAEIKQLCDEAIEF--DFATVCVNSYWTSYCKELLK----GTNVGITNVVGFP
              1111111111111111111111111111111  11111111111111111111    1111111111111
Chain 2:   11 WSVICLTDHTFLDENGTEDDIRELCNESVKTCPFAAAVCVYPKFVKFINEKIKQEINPFKPKIACVINFP

Chain 1:   65 LGACTTATKAFEVSEAIKDGATEIDMVLNIGALK-DKN--YELVLEDMKAVKKAAGSHVVKCIMENCLL-
              1111111111111111111111111111111111 111  11111111111111111111111111111 
Chain 2:   81 YGTDSMEKVLNDTEKALDDGADEIDLVINYKKIIENTDEGLKEATKLTQSVKKLLTNKILKVIIEVGELK

Chain 1:  131 TKEEIMKACEIAVEAGLEFVKTSTGFSKSGATFEDVKLMKSVVK----------DNALVKAAGGVRTFED
              11111111111111111111111111111111111111111111          1111111111111111
Chain 2:  151 TEDLIIKTTLAVLNGNADFIKTSTGKVQINATPSSVEYIIKAIKEYIKNNPEKNNKIGLKVSGGISDLNT

Chain 1:  191 AQKMIEAG------ADRLGTSGGVAIIKGEEN
              11111111      111111111111111111
Chain 2:  221 ASHYILLARRFLSDNFRIGSSSLVIKLRKVIS

Align Mfl121.pdb 220 with 3nqvA.pdb 246
Twists 0 ini-len 200 ini-rmsd 2.09 opt-equ 213 opt-rmsd 1.75 chain-rmsd 2.09 Score 509.82 align-len 243 gaps 30 (12.35%)
P-value 0.00e+00 Afp-num 18258 Identity 23.87% Similarity 38.68%
Block  0 afp 25 score 509.82 rmsd  2.09 gap 41 (0.17%)

Chain 1:    1 MKLNKYIDHTLLKQDATKAEIKQLCDEAIE--FDFATVCVNSYWTSYCKELLK---GTNVGITNVVGFPL
              11111111111   1111111111111111  111111111111111111111   11111111111111
Chain 2:    9 LRALKLMHLAT---DDTDENVIALCHQAKTPVGNTDAIFIYPRFIPIARKTLKEQGTPEIRICTSTNFPH

Chain 1:   66 GACTTATKAFEVSEAIKDGATEIDMVLNIGALKDKNYELVLEDMKAVKKAAG--SHVVKCIMENCLL-TK
              1111111111111111111111111111111111111111111111111111  1111111111111 11
Chain 2:   79 GNDDIDIALAETRAAIAYGADSVAVVFPYRALMAGNEQVGFDLVKACKEACAAANVLLAVIIETGELKDE

Chain 1:  133 EEIMKACEIAVEAGLEFVKTST-GFSKSGATFEDVKLMKSVVK-----DNALVKAAGGVRTFEDAQKMIE
              1111111111111111111111 11111111111111111111     1111111111111111111111
Chain 2:  149 ALIRKASEISIKAGADNIVTSTPGKVAEGATPESARIMMEVIRDMGVEKTVGFIPVGGVRTAEDAQKYLA

Chain 1:  197 AG------------ADRLGTSG-GVAIIKGEEN
              11            11111111 1111111111
Chain 2:  219 IADELFGADWADSRHYAFGASSSLLASLLKALG

Align Mfl121.pdb 220 with 4eivA.pdb 256
Twists 0 ini-len 200 ini-rmsd 2.13 opt-equ 219 opt-rmsd 2.43 chain-rmsd 2.13 Score 465.93 align-len 247 gaps 28 (11.34%)
P-value 0.00e+00 Afp-num 19726 Identity 19.03% Similarity 35.63%
Block  0 afp 25 score 465.93 rmsd  2.13 gap 45 (0.18%)

Chain 1:    1 MKLNKYIDHTLLKQDATKAEIKQLCDEAIEF-DFATVCVNSYWTSYCKELLK-----GTNVGITNVVGFP
              1111111111111111111111111111111 11111111111111111111     1111111111111
Chain 2:   13 RTLLNFFEVAALTDGETNESVAAVCKIAAKDPAIVGVSVRPAFVRFIRQELVKSAPEVAGIKVCAAVNFP

Chain 1:   65 LGACTTATKAFEVSEAIKDGATEIDMVLNIGALKDK---NYELVLEDMKAVKKAAGSHVVKCIME-NCLL
              111111111111111111111111111111111111   11111111111111111111111111 1111
Chain 2:   83 EGTGTPDTVSLEAVGALKDGADEIECLIDWRRMNENVADGESRIRLLVSEVKKVVGPKTLKVVLSGGELQ

Chain 1:  131 TKEEIMKACEIAVEAGLEFVKTSTGFSKSGATFEDVKLMKSVVK----DNALVKAAGGVRTFEDAQKMIE
              11111111111111111111111111111111111111111111    1111111111111111111111
Chain 2:  153 GGDIISRAAVAALEGGADFLQTSSGLGATHATMFTVHLISIALREYMVRCIGIKIEVGDVHMAETADFLM

Chain 1:  197 AG------------ADRLGTS--GGVAIIKGEENNAS
              11            1111111  11111111111111
Chain 2:  241 QMIFENGPRSIVRDKFRVGGGFNLLKELRDCYESWDS

Align Mfl121.pdb 220 with 2cdh0.pdb 226
Twists 0 ini-len 152 ini-rmsd 3.10 opt-equ 192 opt-rmsd 2.85 chain-rmsd 3.10 Score 333.06 align-len 252 gaps 60 (23.81%)
P-value 5.90e-12 Afp-num 15913 Identity 9.92% Similarity 21.03%
Block  0 afp 19 score 333.06 rmsd  3.10 gap 90 (0.37%)

Chain 1:    1 MK------LNKYIDHTLLKQDA--TKAEIKQLCDEAIEFDFATVCVNS---YWTSYCKELLKGTNVGITN
              11      11111111111111  11111111111111111 111111   11111111111   11111
Chain 2:   61 TTTILGFKISMPIMIAPTAMQKMAHPEGEYATARAASAAGT-IMTLSSWATSSVEEVASTGP---GIRFF

Chain 1:   60 VVGFPLGACTTATKAFEVSEAIKDGATEIDMVLNIGALKDKNYELVLEDMKAVKKAAGSHVVKCIMENCL
              111   111111111111111111111111111             111111111111 111111111  
Chain 2:  127 QLY---VYKDRNVVAQLVRRAERAGFKAIALTV-------------WKDVAWLQTITS-LPILVKGVI--

Chain 1:  130 LTKEEIMKACEIAVEAGLEFVKTSTGFSK----SGATFEDVKLMKSVVKDNALVKAAGGVRTFEDAQKMI
                   111111111111111111111111    1111111111111111111111111111111111111
Chain 2:  234 -----TAEDARLAVQHGAAGIIVSNHGARQLDYVPATIMALEEVVKAAQGRIPVFLDGGVRRGTDVFKAL

Chain 1:  196 EAGADRLGTS-----------------GGVAIIKGEENNASY
              1111111111                 111111111111111
Chain 2:  299 ALGAAGVFIGRPVVFSLAAEGEAGVKKVLQMMRDEFELTMAL

Align Mfl121.pdb 220 with 4rc1A.pdb 241
Twists 0 ini-len 144 ini-rmsd 1.80 opt-equ 201 opt-rmsd 3.10 chain-rmsd 1.80 Score 332.10 align-len 254 gaps 53 (20.87%)
P-value 2.13e-11 Afp-num 16902 Identity 14.17% Similarity 26.38%
Block  0 afp 18 score 332.10 rmsd  1.80 gap 87 (0.38%)

Chain 1:    2 KLNKYIDHTLLKQDATKAEIKQLCDEAIEFDFATVCVN---------SY--WTSYCKELLKGTNVGITNV
              1111111111        11111111111111111111         11  11111111111 1111111
Chain 2:   -2 HHHMILLVSP--------IDVEEAKEAIAGGADIIDVKNPKEGSLGANFPWMIKAIREVTPK-DLLVSAT

Chain 1:   61 VGFPLGACTTATKAFEVSEAIKDGATEIDMVLNIGALKDKNYELVLEDMKAVKKAAG----SHVVKCIME
              11  111111111111111111111111111111111    1111111111111111    111111111
Chain 2:   59 VG--DVPYKPGTISLAAVGAAISGADYIKVGLYGVKN----YYQAVELMKNVVRAVKDIDENKIVVAAGY

Chain 1:  127 NCLL--TKEEIMKACEIAVEAGLEFVKTSTGFSK-SGAT----FEDVKLMKSVVKDN-ALVKAAGGVRTF
              1111  1111111111111111111111111111 1111    11111111111111 11111111111 
Chain 2:  123 ADAYRVGAVEPLIVPKIARDAGCDVAMLDTAIKDGKTLFDFQSKEILAEFVDEAHSYGLKCALAGSIKK-

Chain 1:  189 EDAQKMIEAGADRLGTSGG--------------VAIIKGEENNA
              1111111111111111111              11111111111
Chain 2:  192 EHIPILKEIGTDIVGVRGAACKGGDRNNGRIDRELVKELKELCK

Align Mfl121.pdb 220 with 3f4wA.pdb 211
Twists 0 ini-len 152 ini-rmsd 3.14 opt-equ 184 opt-rmsd 2.47 chain-rmsd 3.14 Score 293.15 align-len 232 gaps 48 (20.69%)
P-value 2.22e-11 Afp-num 16344 Identity 12.93% Similarity 26.72%
Block  0 afp 19 score 293.15 rmsd  3.14 gap 82 (0.35%)

Chain 1:    5 KYIDHTLLKQDATKAEIKQLCDEAIEFDFATVCVN--------SYWTSYCKELLKGTNVGITNVVGFPLG
              111111111  1111111111111111 1111111        111111111111  1111111111   
Chain 2:    1 MKLQLALDE--LTLPEAMVFMDKVVDD-VDIIEVGTPFLIREGVNAIKAIKEKYP--HKEVLADAKI---

Chain 1:   67 ACTTATKAFEVSEAIKDGATEIDMVLNIGALKDKNYELVLEDMKAVKKAAG--SHVVKCIMENCLLTKEE
                 1111111111111111111111111          1111111111111  111111111  111  1
Chain 2:   63 ---MDGGHFESQLLFDAGADYVTVLGVT----------DVLTIQSCIRAAKEAGKQVVVDMI--CVD--D

Chain 1:  135 IMKACEIAVEAGLEFVKTSTGFSKS---GATFEDVKLMKSVVKDNALVKAAGGVRTFEDAQKMIEAGADR
              1111111111111111111111111   111111111111111 1111111111111 111111111111
Chain 2:  116 LPARVRLLEEAGADMLAVHTGTDQQAAGRKPIDDLITMLKVRR-KARIAVAGGISSQ-TVKDYALLGPDV

Chain 1:  202 LGTSGG--------VAIIKGEE
              111111        11111111
Chain 2:  184 VIVGSAITHAADPAGEARKISQ

Align Mfl121.pdb 220 with 6rabA.pdb 301
Twists 0 ini-len 160 ini-rmsd 3.07 opt-equ 196 opt-rmsd 3.05 chain-rmsd 3.07 Score 368.16 align-len 237 gaps 41 (17.30%)
P-value 2.27e-11 Afp-num 22774 Identity 10.55% Similarity 21.94%
Block  0 afp 20 score 368.16 rmsd  3.07 gap 78 (0.33%)

Chain 1:    5 KYIDHTLLKQD-----ATKAEIKQLCDEAIEFDFATVCVN--------------SYWTSYCKELLKGTNV
              11111111111     111111111111111111111111              11111111111111 1
Chain 2:    8 KGVIPAFYACYDKEGNISPEGVQGLTKYFVKKGVKGVYVNGSSGECIYQSVEDRKIVLENVMKVAEGK-L

Chain 1:   56 GITNVVGFPLGACTTATKAFEVSEAIKDGATEIDMVLNIGALKDKNYELVLEDMKAVKKAAGSHVVKCIM
              11111111    1111111111111111111111111111111  1111111111111111111111111
Chain 2:   77 TVIAHVAC----NNTKDSQELARHAEGLGVDAIAAIPPIYFHL--PEYAIAQYWNAISAAAPNTDFVIYN

Chain 1:  126 ENCLLTKEEIMKACEIAVEAG-LEFVKTSTGFSKSGATFEDVKLMKSVVKDNALVKAAGGVRTFEDAQKM
              111111111111111111111 1111111      11111111111111111111111111    11111
Chain 2:  141 IPQLAGVALTQNLFVEMRKNPNVIGVKNS------SMPVQDIQMFKQAAGAEYIIFNGPDE----QFMSG

Chain 1:  195 IEAGADRLGTS----GGVAIIKGEENN
              11111111111    111111111111
Chain 2:  201 RVIGAEGAIGGTYGAMPELYLKLDECI

Align Mfl121.pdb 220 with 3ajxA.pdb 207
Twists 0 ini-len 152 ini-rmsd 3.16 opt-equ 185 opt-rmsd 2.74 chain-rmsd 3.16 Score 302.66 align-len 236 gaps 51 (21.61%)
P-value 2.84e-11 Afp-num 15764 Identity 11.02% Similarity 24.58%
Block  0 afp 19 score 302.66 rmsd  3.16 gap 84 (0.36%)

Chain 1:    5 KYIDHTLLKQDATKAEIKQLCDEAIEFDFATVCVN--------SYWTSYCKELLKGTNVGITNVVGFPLG
              111111111  1111111111111111 1111111        111111111111  1111111111   
Chain 2: 1001 MKLQVAIDL--LSTEAALELAGKVAEY-VDIIELGTPLIKAEGLSVITAVKKAHP--DKIVFADMKT---

Chain 1:   67 ACTTATKAFEVSEAIKDGATEIDMVLNIGALKDKNYELVLEDMKAVKKAAG--SHVVKCIMENCLLTKEE
                 1111111111111111111111111          1111111111111  111111111  111  1
Chain 2: 1063 ---MDAGELEADIAFKAGADLVTVLGSA----------DDSTIAGAVKAAQAHNKGVVVDLI--GIE--D

Chain 1:  135 IMKACEIAVEAGLEFVKTSTGFSKS----GATFEDVKLMKSVVKDNALVKAAGGVRTFEDAQKMIEAGAD
              1111111111111111111111111    11111111111111   111111111 11111111111111
Chain 2: 1116 KATRAQEVRALGAKFVEMHAGLDEQAKPGFDLNGLLAAGEKAR---VPFSVAGGV-KVATIPAVQKAGAE

Chain 1:  201 RLGTSGG--------VAIIKGEENNA
              1111111        11111111111
Chain 2: 1182 VAVAGGAIYGAADPAAAAKELRAAIA

Align Mfl121.pdb 220 with 3ewbX.pdb 271
Twists 0 ini-len 168 ini-rmsd 3.25 opt-equ 204 opt-rmsd 3.01 chain-rmsd 3.25 Score 337.54 align-len 258 gaps 54 (20.93%)
P-value 3.12e-11 Afp-num 20345 Identity 9.69% Similarity 26.36%
Block  0 afp 21 score 337.54 rmsd  3.25 gap 86 (0.34%)

Chain 1:    2 KLNKYIDHTL--LKQDATKAEIKQLCDEAIEFDFATVCVNSY--------WTSYCKELLKGTNVGITNVV
              1 11111111  111111111111111111111111111111        1111111111  11111111
Chain 2:    1 LKKIQFFDTTLRDGENFDVKEKIQIALQLEKLGIDVIEAGFPISSPGDFECVKAIAKAIK--HCSVTGLA

Chain 1:   62 GFPLGACTTATKAFEVSEAIKDG-ATEIDMVLNI---------GALKDKNYELVLEDMKAVKKAAGSHVV
              1      1111111111111111 1111111111         1111111111111111111111  111
Chain 2:   74 R------CVEGDIDRAEEALKDAVSPQIHIFLATSDVHMEYKLKMSRAEVLASIKHHISYARQKF--DVV

Chain 1:  122 KCIME-NCLLTKEEIMKACEIAVEAGLEFVKTSTGFSKSGA----TFEDVKLMKSVV--KDNALVKAAGG
              11111 1111111111111111111111111111  11111    111111111111  11111111111
Chain 2:  136 QFSPEDATRSDRAFLIEAVQTAIDAGATVINIPD--TVGYTNPTEFGQLFQDLRREIKQFDDIIFASHCH

Chain 1:  185 V---RTFEDAQKMIEAGADRLGTS-----------GGVAIIKGEENNA
              1   11111111111111111111           1111111111111
Chain 2:  204 DDLGMATANALAAIENGARRVEGTINGIGERAGNTALEEVAVALHIRK

Align Mfl121.pdb 220 with 3iwpA.pdb 249
Twists 0 ini-len 136 ini-rmsd 2.12 opt-equ 195 opt-rmsd 3.05 chain-rmsd 2.12 Score 333.35 align-len 269 gaps 74 (27.51%)
P-value 3.37e-11 Afp-num 17308 Identity 9.67% Similarity 22.68%
Block  0 afp 17 score 333.35 rmsd  2.12 gap 107 (0.44%)

Chain 1:    3 LNKYIDHTLLKQDATKAEIKQLCDEAIEFDFATVCVN--------SY---WTSYCKELLKGTNVGITNVV
              111111111        11111111111111111111        11   1111111111   1111111
Chain 2:   24 NGFLMEVCV--------DSVESAVNAERGGADRIELCSGLSEGGTTPSMGVLQVVKQSVQ---IPVFVMI

Chain 1:   62 G--FPLGACT---TATKAFEVSEAIKDGATEIDMVLNIGALKDKNYELVLEDMKAVKKAAGSHVVKCIME
              1  1111111   11111111111111111111111111111     11111111111111111111111
Chain 2:   83 RPRGGDFLYSDREIEVMKADIRLAKLYGADGLVFGALTEDGH-----IDKELCMSLMAICRPLPVTFHRA

Chain 1:  127 NCLLTKEEIMKACEIAVEAGLEFVKTSTGFSKSGA--TFEDVKLMKSVVKDNALVKAAGGVRTFEDAQKM
              11111  11111111111111111111   11111  111111111111111111111111111111111
Chain 2:  148 FDMVH--DPMAALETLLTLGFERVLTSG--CDSSALEGLPLIKRLIEQAKGRIVVMPGGGITDRNLQRIL

Chain 1:  195 IEAGADRLGTSG-----------------------------------GVAIIKGEENNA
              111111111111                                   111111111111
Chain 2:  214 EGSGATEFHCSARSTRDSGMKFRNSSVAMGASLSCSEYSLKVTDVTKVRTLNAIAKNIL

Align Mfl121.pdb 220 with 3eb2A.pdb 288
Twists 0 ini-len 160 ini-rmsd 2.33 opt-equ 197 opt-rmsd 3.06 chain-rmsd 2.33 Score 354.03 align-len 248 gaps 51 (20.56%)
P-value 3.73e-11 Afp-num 22009 Identity 10.08% Similarity 21.77%
Block  0 afp 20 score 354.03 rmsd  2.33 gap 68 (0.30%)

Chain 1:    4 NKYIDHTLLKQD-----ATKAEIKQLCDEAIEFDFATVCVN--------------SYWTSYCKELLKGTN
              111111111111     111111111111111111111111              11111111111111 
Chain 2:    5 FHGVFPYLVSPVDAEGRVRADVMGRLCDDLIQAGVHGLTPLGSTGEFAYLGTAQREAVVRATIEAAQRR-

Chain 1:   55 VGITNVVGFPLGACTTATKAFEVSEAIKDGATEIDMVLNIGALKDKNYELVLEDMKAVKKAAGSHVVKCI
              11111111    111111111111111111111111111111  1111111111111111111 111111
Chain 2:   74 VPVVAGVA----STSVADAVAQAKLYEKLGADGILAILEAYF--PLKDAQIESYFRAIADAVE-IPVVIY

Chain 1:  125 MENCLLTKEEIMKACEIAVEAG-LEFVKTSTGFSKSGATFEDVKLMKSVVKDNALVKAAGGVRTFEDAQK
              1111111 11111111111111 1111111      11111111111111111111111111    1111
Chain 2:  137 TNPQFQRSDLTLDVIARLAEHPRIRYIKDA------STNTGRLLSIINRCGDALQVFSASAH----IPAA

Chain 1:  194 MIEAGADRLGTSGG----VAIIKGEEN-------NASY
              11111111111111    111111111       11 1
Chain 2:  197 VMLIGGVGWMAGPACIAPRQSVALYELCKAQRWDEALM

Align Mfl121.pdb 220 with 1x1zA.pdb 215
Twists 0 ini-len 152 ini-rmsd 3.12 opt-equ 193 opt-rmsd 3.06 chain-rmsd 3.12 Score 312.30 align-len 235 gaps 42 (17.87%)
P-value 4.46e-11 Afp-num 16207 Identity 10.21% Similarity 24.68%
Block  0 afp 19 score 312.30 rmsd  3.12 gap 81 (0.35%)

Chain 1:    3 LNKYIDHTLLKQDATKAEIKQLCDEAIEFDFATVCVNSYW----TSYCKELLKGTNVGITNVVGFPLGAC
              11111111111  111111111111111111111111111    11111111111111111111   111
Chain 2:   11 VMNRLILAMDL--MNRDDALRVTGEVREYIDTVKIGYPLVLSEGMDIIAEFRKRFGCRIIADFK---VAD

Chain 1:   69 TTATKAFEVSEAIKDGATEIDMVLNIGALKDKNYELVLEDMKAVKKAAG--SHVVKCIMEN-----CLLT
              11111111111111111111111111          1111111111111  1111111111     1111
Chain 2:   76 IPETNEKICRATFKAGADAIIVHGFP----------GADSVRACLNVAEEMGREVFLLTEMSHPGAEMFI

Chain 1:  132 KEEIMKACEIAVEAGLEFVKTSTGFSKSGATFEDVKLMKSVVKDNALVKAAGGVRTFEDAQKMIEAGADR
              1111111111111111111111      1111111111111111111111111111 11111111 1111
Chain 2:  136 QGAADEIARMGVDLGVKNYVGP------STRPERLSRLREIIGQDSFLISPGVGAQGGDPGETLR-FADA

Chain 1:  202 LGTSGGV--------AIIKGEENNA
              1111111        1111111111
Chain 2:  199 IIVGRSIYLADNPAAAAAGIIESIK

Align Mfl121.pdb 220 with 5kp9B.pdb 202
Twists 0 ini-len 152 ini-rmsd 3.42 opt-equ 178 opt-rmsd 3.05 chain-rmsd 3.42 Score 317.44 align-len 237 gaps 59 (24.89%)
P-value 4.54e-11 Afp-num 14754 Identity 10.97% Similarity 21.10%
Block  0 afp 19 score 317.44 rmsd  3.42 gap 80 (0.34%)

Chain 1:    1 MKLNKYIDHTLLKQDATKAEIKQLCDEAIEFDFATVCVNS-----YWTSYCKELLKGTNVGITNVVGFPL
              1111111111111  1111111111111111111111111     11111111111111111111111  
Chain 2:    4 LFKKHKIVAVLRA--NSVEEAKKKALAVFLGGVHLIEITFTVPDADTVIKELSFLKEMGAIIGAGTVT--

Chain 1:   66 GACTTATKAFEVSEAIKDGATEIDMVLNIGALKDKNYELVLEDMKAVKKAA--GSHVVKCIMENCLLTKE
                     111111111111111111111               11111111  1111111111       
Chain 2:   70 -------SVEQCRKAVESGAEFIVSPHL---------------DEEISQFCKEKGVFYMPGVM-------

Chain 1:  134 EIMKACEIAVEAGLEFVKTSTGFSKSGATFEDVKLMKSVVKDNALVKAAGGVRTFEDAQKMIEAGADRLG
               111111111111111111111   11111111111111111 111111111111 11111111111111
Chain 2:  111 -TPTELVKAMKLGHTILKLFPG---EVVGPQFVKAMKGPFPN-VKFVPTGGVNLD-NVCEWFKAGVLAVG

Chain 1:  204 TS-------------GGVAIIKGEENN
              11             111111111111
Chain 2:  175 VGSALVKGTPVEVAEKAKAFVEKIRGC

Align Mfl121.pdb 220 with 6p6fA.pdb 201
Twists 0 ini-len 152 ini-rmsd 3.44 opt-equ 178 opt-rmsd 3.04 chain-rmsd 3.44 Score 315.28 align-len 237 gaps 59 (24.89%)
P-value 4.70e-11 Afp-num 14752 Identity 10.55% Similarity 21.10%
Block  0 afp 19 score 315.28 rmsd  3.44 gap 80 (0.34%)

Chain 1:    1 MKLNKYIDHTLLKQDATKAEIKQLCDEAIEFDFATVCVNS-----YWTSYCKELLKGTNVGITNVVGFPL
              111111111111  11111111111111111111111111     11111111111111111111111  
Chain 2:  694 LFKKHKIVAVLR--ANSVEEAIEKAVAVFAGGVHLIEITFTVPDADTVIKALSVLKEKGAIIGAGTVT--

Chain 1:   66 GACTTATKAFEVSEAIKDGATEIDMVLNIGALKDKNYELVLEDMKAVKKAA--GSHVVKCIMENCLLTKE
                     11111111111111111111               111111111  1111111111       
Chain 2:  760 -------SVEQCRKAVESGAEFIVSPH---------------LDEEISQFCKEKGVFYMPGVM-------

Chain 1:  134 EIMKACEIAVEAGLEFVKTSTGFSKSGATFEDVKLMKSVVKDNALVKAAGGVRTFEDAQKMIEAGADRLG
               111111111111111111111   11111111111111111 111111111111 11111111111111
Chain 2:  801 -TPTELVKAMKLGHDILKLFPG---EVVGPEFVKAMKGPFPN-VKFVPTGGVDLD-NVCEWFDAGVLAVG

Chain 1:  204 TS-------------GGVAIIKGEENN
              11             111111111111
Chain 2:  865 VGDALVEGDPDEVREKAKEFVEKIRGC

Align Mfl121.pdb 220 with 3eegA.pdb 267
Twists 0 ini-len 176 ini-rmsd 3.35 opt-equ 199 opt-rmsd 3.00 chain-rmsd 3.35 Score 332.79 align-len 252 gaps 53 (21.03%)
P-value 5.00e-11 Afp-num 19942 Identity 11.51% Similarity 26.98%
Block  0 afp 22 score 332.79 rmsd  3.35 gap 72 (0.29%)

Chain 1:    2 KLNKYIDHTLLKQDATKAEIKQLCDEAIEFDFATVCVNSY--------WTSYCKELLKGTNVGITNVVGF
              1  1111111111111111111111111111111111111        1111111111  111111111 
Chain 2:    2 GKRIFVFDTTLRDGLNTEEKIIVAKALDELGVDVIEAGFPVSSPGDFNSVVEITKAVT--RPTICALTR-

Chain 1:   64 PLGACTTATKAFEVSEAIKDG-ATEIDMVLN-----IGALKDKNYELVLEDMKAVKKAAGSHVVKCIME-
                   1111111111111111 111111111     11111111111111111111111  11111111 
Chain 2:   76 -----AKEADINIAGEALRFAKRSRIHTGIGSSDIHIESTRENILEMAVAAVKQAKKVV--HEVEFFCED

Chain 1:  127 NCLLTKEEIMKACEIAVEAGLEFVKTSTGFSKSGA----TFEDVKLMKSV--VKDNALVKAAGGVR---T
              111111111111111111111111111   111      11111111111  1111111111111    1
Chain 2:  143 AGRADQAFLARMVEAVIEAGADVVNIPD--TTGYMLPWQYGERIKYLMDNVSNIDKAILSAHCHNDLGLA

Chain 1:  188 FEDAQKMIEAGADRLGTS-----------GGVAIIKGEENNA
              111111111111111111           1111111111111
Chain 2:  211 TANSLAALQNGARQVECTINGIGERAGNTALEEVVMAMECHK

Align Mfl121.pdb 220 with 4nq1A.pdb 290
Twists 0 ini-len 168 ini-rmsd 3.24 opt-equ 194 opt-rmsd 3.05 chain-rmsd 3.24 Score 352.21 align-len 236 gaps 42 (17.80%)
P-value 5.60e-11 Afp-num 22134 Identity 7.20% Similarity 23.73%
Block  0 afp 21 score 352.21 rmsd  3.24 gap 69 (0.29%)

Chain 1:    4 NKYIDHTLLKQD----ATKAEIKQLCDEAIEFDFATVCVN--------------SYWTSYCKELLKGTNV
              111111111111    111111111111111111111111              11111111111111 1
Chain 2:    2 FSGSIVALVTPMRNDSVDVHHLRELVEFHIAKGTHALVAAGTTGEAGTLSHSEKLLVIKTVIEQAKER-V

Chain 1:   56 GITNVVGFPLGACTTATKAFEVSEAIKDGATEIDMVLNIGALKDKNYELVLEDMKAVKKAAGSHVVKCIM
              1111111    11111111111111111111111111111111  11111111111111111 1111111
Chain 2:   71 PVIAGTA----MNATKDCIELTQQAMEYGAHAALIMTPAYIKP--TQEGLYLHYSHIAQSVA-IPIILYN

Chain 1:  126 ENCLLTKEEIMKACEIAVEAG-LEFVKTSTGFSKSGATFEDVKLMKSVVKDNALVKAAGGVRTFEDAQKM
              111111 11111111111111 1111111      11111111111111111111111111    11111
Chain 2:  134 VPGRTACDMLPETVARLAKISNIIGIKEA------TGQMTRLQQILRLCEGSIDVYSGDDL----TAAQW

Chain 1:  195 IEAGADRLGTSGG----VAIIKGEEN
              1111111111111    111111111
Chain 2:  194 LLSGAKGVISVTANVAAKLMAKMCDL

Align Mfl121.pdb 220 with 6tzuA.pdb 296
Twists 0 ini-len 168 ini-rmsd 3.50 opt-equ 192 opt-rmsd 3.00 chain-rmsd 3.50 Score 354.10 align-len 235 gaps 43 (18.30%)
P-value 5.84e-11 Afp-num 22444 Identity 11.06% Similarity 20.85%
Block  0 afp 21 score 354.10 rmsd  3.50 gap 70 (0.29%)

Chain 1:    5 KYIDHTLLKQD----ATKAEIKQLCDEAIEFDFATVCVN--------------SYWTSYCKELLKGTNVG
              11111111111    111111111111111111111111              11111111111111111
Chain 2:    7 IGAMTALITPFKNGKVDEQSYARLIKRQIENGIDAVVPVGTTGESATLTHEEHRTCIEIAVETCKGTKVK

Chain 1:   57 ITNVVGFPLGACTTATKAFEVSEAIKDGATEIDMVLNIGALKDKNYELVLEDMKAVKKAAGSHVVKCIME
              111111    11111111111111111111111111111111  11111111111111111 11111111
Chain 2:   77 VLAGAG----SAATHEAVGLAKFAKEHGADGILSVAPYYNKP--TQQGLYEHYKAIAQSVD-IPVLLYNV

Chain 1:  127 NCLLTKEEIMKACEIAVEAG--LEFVKTSTGFSKSGATFEDVKLMKSVVKDNALVKAAGGVRTFEDAQKM
              11111 11111111111111  1111111      1111111111111111 111111111    11111
Chain 2:  140 PGRTGCEISTDTIIKLFRDCENIYGVKEA------SGNIDKCVDLLAHEPR-MMLISGEDA----INYPI

Chain 1:  195 IEAGADRLGTSG----GVAIIKGEE
              111111111111    111111111
Chain 2:  199 LSNGGKGVISVTSNLLPDMISALTH

Align Mfl121.pdb 220 with 3pudA.pdb 291
Twists 0 ini-len 168 ini-rmsd 3.42 opt-equ 192 opt-rmsd 3.02 chain-rmsd 3.42 Score 351.43 align-len 235 gaps 43 (18.30%)
P-value 5.85e-11 Afp-num 22312 Identity 10.21% Similarity 23.83%
Block  0 afp 21 score 351.43 rmsd  3.42 gap 70 (0.29%)

Chain 1:    5 KYIDHTLLKQD-----ATKAEIKQLCDEAIEFDFATVCVN--------------SYWTSYCKELLKGTNV
              11111111111     111111111111111111111111              11111111111111 1
Chain 2:    3 QGSIVAIVTPMLKDGGVDWKSLEKLVEWHIEQGTNSIVAVGTTGEASTLSMEEHTQVIKEIIRVANKR-I

Chain 1:   56 GITNVVGFPLGACTTATKAFEVSEAIKDGATEIDMVLNIGALKDKNYELVLEDMKAVKKAAGSHVVKCIM
              1111111    11111111111111111111111111111111  11111111111111111 1111111
Chain 2:   72 PIIAGTG----ANSTREAIELTKAAKDLGADAALLVTPYYNKP--TQEGLYQHYKAIAEAVE-LPLILYN

Chain 1:  126 ENCLLTKEEIMKACEIAVEAG-LEFVKTSTGFSKSGATFEDVKLMKSVVKDNALVKAAGGVRTFEDAQKM
              111111 11111111111111 1111111      11111111111111111111111111    11111
Chain 2:  135 VPGRTGVDLSNDTAVRLAEIPNIVGIKDA------TGDVPRGKALIDALNGKMAVYSGDDE----TAWEL

Chain 1:  195 IEAGADRLGTSG----GVAIIKGEE
              111111111111    111111111
Chain 2:  195 MLLGADGNISVTANIAPKAMSEVCA

Align Mfl121.pdb 220 with 5zknA.pdb 225
Twists 0 ini-len 160 ini-rmsd 2.73 opt-equ 183 opt-rmsd 3.04 chain-rmsd 4.77 Score 319.48 align-len 217 gaps 34 (15.67%)
P-value 7.47e-11 Afp-num 15872 Identity 14.29% Similarity 32.26%
Block  0 afp 20 score 317.63 rmsd  2.73 gap 53 (0.25%)

Chain 1:    3 LNKYIDHTLLKQD----ATKAEIKQLCDEAIEFDFATVCVNSY-WTSYCKELLKGTNVGITNVVGFPL--
              1111111111111    11111111111111111111111111 1111111111   11111111111  
Chain 2:    8 IRGKLIVSCQALEDEPLHSSFIMGRMAYAAYSGGAAGIRANTVEDIKEIKKNVS---LPIIGIIKKVYNN

Chain 1:   66 GACTTATKAFEVSEAIKDGATEIDMVLNIGALKDKNYELVLEDMKAVKKAAGSHVVKCIMENCLLTKEEI
              111   1111111111111111111111111       11111111111111111111111        1
Chain 2:   75 SDVYITPTIKEVEDLINEGVQIIAIDATKRERPDRK--DLKNFIAEIKEKYPNQLFMADIS--------S

Chain 1:  136 MKACEIAVEAGLEFVKTSTGFS----KSGATFEDVKLMKSVVKDNALVKAAGGVRTFEDAQKMIEAGADR
              1111111111111111111111    1111111111111111  11111111111111111111111111
Chain 2:  135 VDEALYAEKIGFDIVGTTLVGYTDYTKNYKALEELKKVVKVV--KIPVIAEGNIDTPLKAKKALEIGAFA

Chain 1:  202 LGTSGGV
              1111111
Chain 2:  203 VVVGGAI

Align Mfl121.pdb 220 with 3qzeA.pdb 291
Twists 0 ini-len 168 ini-rmsd 3.46 opt-equ 194 opt-rmsd 3.16 chain-rmsd 3.46 Score 352.51 align-len 237 gaps 43 (18.14%)
P-value 8.39e-11 Afp-num 22078 Identity 9.28% Similarity 23.63%
Block  0 afp 21 score 352.51 rmsd  3.46 gap 70 (0.29%)

Chain 1:    4 NKYIDHTLLKQD-----ATKAEIKQLCDEAIEFDFATVCVN--------------SYWTSYCKELLKGTN
              111111111111     111111111111111111111111              11111111111111 
Chain 2:    2 IAGSMVALVTPFDAQGRLDWDSLAKLVDFHLQEGTNAIVAVGTTGESATLDVEEHIQVIRRVVDQVKGR-

Chain 1:   55 VGITNVVGFPLGACTTATKAFEVSEAIKDGATEIDMVLNIGALKDKNYELVLEDMKAVKKAAGSHVVKCI
              11111111    11111111111111111111111111111111  11111111111111111 111111
Chain 2:   71 IPVIAGTG----ANSTREAVALTEAAKSGGADACLLVTPYYNKP--TQEGMYQHFRHIAEAVA-IPQILY

Chain 1:  125 MENCLLTKEEIMKACEIAVEAG-LEFVKTSTGFSKSGATFEDVKLMKSVVKDNALVKAAGGVRTFEDAQK
              1111111111111111111111 1111111      11111111111111111111111111    1111
Chain 2:  134 NVPGRTSCDMLPETVERLSKVPNIIGIKEA------TGDLQRAKEVIERVGKDFLVYSGDDA----TAVE

Chain 1:  194 MIEAGADRLGTSGG---VAIIKGEENN
              11111111111111   1111111  1
Chain 2:  194 LMLLGGKGNISVTANVAPRAMSDLCAA

Align Mfl121.pdb 220 with 1xkyA.pdb 292
Twists 0 ini-len 160 ini-rmsd 3.07 opt-equ 192 opt-rmsd 3.02 chain-rmsd 3.07 Score 346.73 align-len 233 gaps 41 (17.60%)
P-value 8.92e-11 Afp-num 22113 Identity 9.87% Similarity 24.03%
Block  0 afp 20 score 346.73 rmsd  3.07 gap 78 (0.33%)

Chain 1:    5 KYIDHTLLKQD-----ATKAEIKQLCDEAIEFDFATVCVN--------------SYWTSYCKELLKGTNV
              111111111 1     111111111111111111111111              1111111111111 11
Chain 2:    5 GTIATAMVTPFDINGNIDFAKTTKLVNYLIDNGTTAIVVGGTTGESPTLTSEEKVALYRHVVSVVDK-RV

Chain 1:   56 GITNVVGFPLGACTTATKAFEVSEAIKDGATEIDMVLNIGALKDKNYELVLEDMKAVKKAAGSHVVKCIM
              1111111   111 111111111111111111111111111111  1111111111111111 1111111
Chain 2:   74 PVIAGTG---SNN-THASIDLTKKATEVGVDAVMLVAPYYNKPS--QEGMYQHFKAIAESTP-LPVMLYN

Chain 1:  126 ENCLLTKEEIMKACEIAVEAG-LEFVKTSTGFSKSGATFEDVKLMKSVVKDNALVKAAGGVRTFEDAQKM
              11111  11111111111111 1111111      11111111111111111111111111    11111
Chain 2:  137 VPGRSIVQISVDTVVRLSEIENIVAIKDA------GGDVLTMTEIIEKTADDFAVYSGDDG----LTLPA

Chain 1:  195 IEAGADRLGTSGGVAIIKGEENN
              11111111111111111111111
Chain 2:  197 MAVGAKGIVSVASHVIGNEMQEM

Align Mfl121.pdb 220 with 3lbcA.pdb 293
Twists 0 ini-len 168 ini-rmsd 3.42 opt-equ 192 opt-rmsd 3.03 chain-rmsd 3.42 Score 347.32 align-len 235 gaps 43 (18.30%)
P-value 9.10e-11 Afp-num 22640 Identity 11.91% Similarity 25.96%
Block  0 afp 21 score 347.32 rmsd  3.42 gap 70 (0.29%)

Chain 1:    5 KYIDHTLLKQD-----ATKAEIKQLCDEAIEFDFATVCVN--------------SYWTSYCKELLKGTNV
              11111111111     111111111111111111111111              11111111111111 1
Chain 2:    6 RGVMAALLTPFDQQQALDKASLRRLVQFNIQQGIDGLYVGGSTGEAFVQSLSEREQVLEIVAEEAKGK-I

Chain 1:   56 GITNVVGFPLGACTTATKAFEVSEAIKDGATEIDMVLNIGALKDKNYELVLEDMKAVKKAAGSHVVKCIM
              11111111    1111111111111111111111111111111  1111111111111111111111111
Chain 2:   75 KLIAHVGC----VSTAESQQLAASAKRYGFDAVSAVTPFYYPF--SFEEHCDHYRAIIDSADGLPMVVYN

Chain 1:  126 ENCLLTKEEIMKACEIAVEAG-LEFVKTSTGFSKSGATFEDVKLMKSVVKDNALVKAAGGVRTFEDAQKM
              11111  11111111111111 1111111       1111111111111111111111111    11111
Chain 2:  139 IPALSGVKLTLDQINTLVTLPGVGALKQT-------SGDLYQMEQIRREHPDLVLYNGYDE----IFASG

Chain 1:  195 IEAGADRLGTSGG-VAIIKGEENNA
              1111111111111 11111111  1
Chain 2:  198 LLAGADGGIGSTYNIMGWRYQGIVK

Align Mfl121.pdb 220 with 5ktlA.pdb 295
Twists 0 ini-len 168 ini-rmsd 3.56 opt-equ 194 opt-rmsd 3.09 chain-rmsd 3.56 Score 349.56 align-len 233 gaps 39 (16.74%)
P-value 9.24e-11 Afp-num 22662 Identity 8.15% Similarity 21.89%
Block  0 afp 21 score 349.56 rmsd  3.56 gap 73 (0.30%)

Chain 1:    5 KYIDHTLLKQD-----ATKAEIKQLCDEAIEFDFATVCVN--------------SYWTSYCKELLKGTNV
              11111111111     111111111111111111111111              11111111111111 1
Chain 2:    5 GTVLTAMITPFKADGSVNYAVAAELAAHLVDNGTDTLVVCGTTGESPTLSWDEEYNLFVEVLQTVAGK-A

Chain 1:   56 GITNVVGFPLGACTTATKAFEVSEAIKDGATEIDMVLNIGALKDKNYELVLEDMKAVKKAAGSHVVKCIM
              1111111   111 111111111111111111111111111111  111111111111111111111111
Chain 2:   74 KVIAGCG---SNS-TKEAIAATQKAAKIGVHGTLQVVPYYNKPP--QAGLYQHFQAIAQACPDLPLLLYN

Chain 1:  126 ENCLLTKEEIMKACEIAVEAG-LEFVKTSTGFSKSGATFEDVKLMKSVVKDNALVKAAGGVRTFEDAQKM
              11111  11111111111111 1111111      11111111111111111111111111    11111
Chain 2:  138 VPGRTGQNLSPETVVRLAEIDNIIGVKEA------SGNLDQAGEIRRSTPKEFQIYAGDDS----LTLPL

Chain 1:  195 IEAGADRLGTSGGVAIIKGEENN
              11111111111111111111111
Chain 2:  198 LAIGAKGVVSVASHLVGNQLQQM

Align Mfl121.pdb 220 with 4uttA.pdb 229
Twists 0 ini-len 136 ini-rmsd 1.98 opt-equ 183 opt-rmsd 3.14 chain-rmsd 4.66 Score 323.26 align-len 222 gaps 39 (17.57%)
P-value 9.96e-11 Afp-num 15232 Identity 13.06% Similarity 29.73%
Block  0 afp 17 score 321.51 rmsd  1.98 gap 81 (0.37%)

Chain 1:    2 KLNKYIDHTLLKQD----ATKAEIKQLCDEAIEFDFATVCVNSY-WTSYCKELLKGTNVGITNVVGFPL-
              11111111111111    11111111111111111111111111 1111111111   11111111111 
Chain 2:    4 VVKGNLIVSCQALSDEPLHSSFIMGRMAIAAKQGGAAAIRAQGVNDINEIKEVTK---LPIIGIIKRNYD

Chain 1:   66 -GACTTATKAFEVSEAIKDGATEIDMVLNIGALKDKNYELVLEDMKAVKKAAG--SHVVKCIMENCLLTK
               1111 11111111111111111111111111          11111111111  111111111      
Chain 2:   71 DSEIYITPTMKEVDELLKTDCEMIALDATKRKRPNG------ENVKDLVDAIHAKGRLAMADIS------

Chain 1:  133 EEIMKACEIAVEAGLEFVKTSTGFS------KSGATFEDVKLMKSVVKDNALVKAAGGVRTFEDAQKMIE
                11111111111111111111111      1111111111111111  111111111111111111111
Chain 2:  129 --TLEEGIEAEKLGFDCVSTTLSGYTPYSKQSNSVDFELLEELVKTV--KIPVICEGRINTPEELKKALD

Chain 1:  197 AGADRLGTSGGV
              111111111111
Chain 2:  195 LGAYSAVVGGAI

Align Mfl121.pdb 220 with 3obkA.pdb 352
Twists 0 ini-len 160 ini-rmsd 2.04 opt-equ 201 opt-rmsd 2.78 chain-rmsd 2.04 Score 354.93 align-len 330 gaps 129 (39.09%)
P-value 1.06e-10 Afp-num 26525 Identity 6.67% Similarity 16.36%
Block  0 afp 20 score 354.93 rmsd  2.04 gap 163 (0.50%)

Chain 1:    1 MKLNKYIDHTLLKQ---------------DATKAEIKQLCDEAIEFDFATVCVN----------------
              11111111111111               1111111111111111111111111                
Chain 2:   40 LVKPSSLIYPLFVHDEETSVPIPSMPGQSRLSMEDLLKEVGEARSYGIKAFMLFPKVDDELKSVMAEESY

Chain 1:   40 ------SYWTSYCKELLKGTNVGITNVVGFP------LGAC------------TTATKAFEVSEAIKDGA
                    111111111111  11111111111      1111            11111111111111111
Chain 2:  110 NPDGLLPRAIMALKEAFP--DVLLLADVALDPYSSMGHDGVVDEQSGKIVNDLTVHQLCKQAITLARAGA

Chain 1:   86 TEIDMVLNIGALKDKNYELVLEDMKAVKKAA-----GSHVVKCIMENCL---------------------
              111111111           11111111111     1111111111111                     
Chain 2:  178 DMVCPSDMM-----------DGRVSAIRESLDMEGCTDTSILAYSCKYASSFYGPFRDALDSHMVGGTDK

Chain 1:  130 -------LTKEEIMKACEIAVEAGLEFVKTSTGFSKSGATFEDVKLMKSVVKDNALVKAAGGV-------
                     1111111111111111111111111    111111111111111  1111111111       
Chain 2:  237 KTYQMDPSNSREAEREAEADASEGADMLMVKP----GLPYLDVLAKIREKS--KLPMVAYHVSGEYAMLK

Chain 1:  186 ------------RTFEDAQKMIEAGADRLGTSGGVAIIKGEENNA---SY
                          111111111111111111111111111111111   11
Chain 2:  301 AAAEKGYISEKDTVLEVLKSFRRAGADAVATYYAKEAAKWMVEDMKGTQK

Align Mfl121.pdb 220 with 4jn6A.pdb 338
Twists 0 ini-len 168 ini-rmsd 2.96 opt-equ 201 opt-rmsd 3.07 chain-rmsd 2.96 Score 364.70 align-len 261 gaps 60 (22.99%)
P-value 1.06e-10 Afp-num 26417 Identity 10.34% Similarity 23.37%
Block  0 afp 21 score 364.70 rmsd  2.96 gap 91 (0.35%)

Chain 1:    2 KLNKYIDHTLLK-------QDATKAEIKQLCDEAIEFDFATVCVNS-------------------YWTSY
              111111111111       111111111111111111111111111                   11111
Chain 2:    4 MWDVRITDTSLRDGSHHKRHQFTKDEVGAIVAALDAAGVPVIEVTHGDGLGGSSFNYGFSKTPEQELIKL

Chain 1:   46 CKELLKGTNVGITNVVGFPLGACTTATKAFEVSEAIKDGATEIDMVLNIGALKDKNYELVLEDMKAVKKA
              11111  1111111111   111   1111111111111111111111111        11111111111
Chain 2:   74 AAATA--KEARIAFLML---PGV---GTKDDIKEARDNGGSICRIATHCTE--------ADVSIQHFGLA

Chain 1:  116 A-GSHVVKCIME-NCLLTKEEIMKACEIAVEAGLEFVKTSTGFSKSG--ATFEDVKLMKSVVKDNALVKA
              1 1111111111 1111111111111111111111111111111111  111111111111111111111
Chain 2:  128 RELGLETVGFLMMAHTIAPEKLAAQARIMADAGCQCVYVVDSAGALVLDGVADRVSALVAELGEDAQVGF

Chain 1:  182 AGGV---RTFEDAQKMIEAGADRLGTS-----------GGVAIIKGEENNA
              1111   11111111111111111111           1111111111111
Chain 2:  198 HGHENLGLGVANSVAAVRAGAKQIDGSCRRFGAGAGNAPVEALIGVFDKIG

Align Mfl121.pdb 220 with 2cz5A.pdb 208
Twists 0 ini-len 160 ini-rmsd 3.22 opt-equ 190 opt-rmsd 3.09 chain-rmsd 3.22 Score 302.27 align-len 233 gaps 43 (18.45%)
P-value 1.06e-10 Afp-num 15967 Identity 13.30% Similarity 26.18%
Block  0 afp 20 score 302.27 rmsd  3.22 gap 71 (0.31%)

Chain 1:    6 YIDHTLLKQDATKAEIKQLCDEAIEFDFATVCVNS-----YWTSYCKELLKGTNVGITNVVGFPLGACTT
              11111111  11111111111111 1111111111     1111111111111111111111   11111
Chain 2:    1 MIVLALDV--YEGERAIKIAKSVK-DYISMIKVNWPLILGSGVDIIRRLKEETGVEIIADLK---LADIP

Chain 1:   71 ATKAFEVSEAIKDGATEIDMVLNIGALKDKNYELVLEDMKAVKKAAGSHVVKCIMEN-----CLLTKEEI
              111111111111111111111111          111111111111   11111111     11111111
Chain 2:   65 NTNRLIARKVFGAGADYVIVHTFV----------GRDSVMAVKELG---EIIMVVEMSHPGALEFINPLT

Chain 1:  136 MKACEIAVEAGLEFVKTSTGFSKSGATFEDVKLMKSVVKDNALVKAAGGVRTFEDAQKMIEAGADRLGTS
              111111111111111111      1111111111111111111111111111111111111111111111
Chain 2:  122 DRFIEVANEIEPFGVIAP------GTRPERIGYIRDRLKEGIKILAPGIGAQGGKAKDAVKAGADYIIVG

Chain 1:  206 GG--------VAIIKGEENNASY
              11        1111111111111
Chain 2:  186 RAIYNAPNPREAAKAIYDEIRGV

Align Mfl121.pdb 220 with 1w1zA.pdb 319
Twists 0 ini-len 152 ini-rmsd 1.81 opt-equ 196 opt-rmsd 2.70 chain-rmsd 1.81 Score 336.11 align-len 318 gaps 122 (38.36%)
P-value 1.08e-10 Afp-num 24169 Identity 9.75% Similarity 16.67%
Block  0 afp 19 score 336.11 rmsd  1.81 gap 162 (0.52%)

Chain 1:    1 MKLNKYIDHTLLKQ----------------DATKAEIKQLCDEAIEFDFATVCVN---------------
              11111111111111                1111111111111111111111111               
Chain 2:   30 TLTVNDLVFPLFVMPGTNAVEEVSSMPGSFRFTIDRAVEECKELYDLGIQGIDLFGIPEQKTEDGSEAYN

Chain 1:   40 -----SYWTSYCKELLKGTNVGITNVVGFP------LGAC----------TTATKAFEVSEAIKDGATEI
                   111111111111  11111111111      1111          11111111111111111111
Chain 2:  100 DNGILQQAIRAIKKAVP--ELCIMTDVALDPFTPFGHDGLVKDGIILNDETVEVLQKMAVSHAEAGADFV

Chain 1:   89 DMVLNIGALKDKNYELVLEDMKAVKKAA-----GSHVVKCIMENCL------------------------
              111111           11111111111     1111111111111                        
Chain 2:  168 SPSDMM-----------DGRIGAIREALDETDHSDVGILSYAAKYASSFYGPFRDALHSAPQFGDKSTYQ

Chain 1:  130 L---TKEEIMKACEIAVEAGLEFVKTSTGFSKSGATFEDVKLMKSVVKDNALVKAAGGV-----------
              1   111111111111111111111111    1111111111111111  111111111           
Chain 2:  227 MNPANTEEAMKEVELDIVEGADIVMVKP----GLAYLDIVWRTKERFD--VPVAIYHVSGEYAMVKAAAA

Chain 1:  186 --------RTFEDAQKMIEAGADRLGTSGGVAIIKGEE
                      111111111111111111111111111111
Chain 2:  291 KGWIDEDRVMMESLLCMKRAGADIIFTYYAKEAAKKLR

Align Mfl121.pdb 220 with 6mqhA.pdb 293
Twists 0 ini-len 168 ini-rmsd 3.44 opt-equ 192 opt-rmsd 3.03 chain-rmsd 3.44 Score 344.71 align-len 235 gaps 43 (18.30%)
P-value 1.08e-10 Afp-num 22266 Identity 9.79% Similarity 21.70%
Block  0 afp 21 score 344.71 rmsd  3.44 gap 70 (0.29%)

Chain 1:    5 KYIDHTLLKQD-----ATKAEIKQLCDEAIEFDFATVCVN--------------SYWTSYCKELLKGTNV
              11111111111     111111111111111111111111              11111111111111 1
Chain 2:   12 RGSVPAIVTPMLEDGGLDLAAFRKLIDWHIEEGTDALVVVGTSGESATLSVDEHVLMIETAVKHAAKR-I

Chain 1:   56 GITNVVGFPLGACTTATKAFEVSEAIKDGATEIDMVLNIGALKDKNYELVLEDMKAVKKAAGSHVVKCIM
              1111111    11111111111111111111111111111111  11111111111111111 1111111
Chain 2:   81 PIVAGAG----GNSTTEAIELSKHAKAVGADATLQVVPYYNKP--TQEGIYRHFKAIAEAVD-LPVILYN

Chain 1:  126 ENCLLTKEEIMKACEIAVEAG-LEFVKTSTGFSKSGATFEDVKLMKSVVKDNALVKAAGGVRTFEDAQKM
              111111 11111111111111 1111111      11111111111111111111111111    11111
Chain 2:  144 VPGRTVADMSNETTLRLAQVPGIIGVKDA------TGNIDRAAQLIKAAPAHFSIYSGDDP----TAIAL

Chain 1:  195 IEAGADRLGTS----GGVAIIKGEE
              11111111111    1111111111
Chain 2:  204 MLLGGHGNISVTANVAPRAMSELCR

Align Mfl121.pdb 220 with 5ud6A.pdb 298
Twists 0 ini-len 176 ini-rmsd 3.79 opt-equ 193 opt-rmsd 3.04 chain-rmsd 3.79 Score 347.84 align-len 234 gaps 41 (17.52%)
P-value 1.10e-10 Afp-num 22952 Identity 8.12% Similarity 21.37%
Block  0 afp 22 score 347.84 rmsd  3.79 gap 67 (0.28%)

Chain 1:    5 KYIDHTLLKQD------ATKAEIKQLCDEAIEFDFATVCVN--------------SYWTSYCKELLKGTN
              11111111111      111111111111111111111111              111111111111111
Chain 2:   12 GRVITALVTPFKLTGVEVDYGVAESLAAHLAENGSDAIIVAGTTGESATLTWSEEYELFRVVKSAVAGTK

Chain 1:   55 VGITNVVGFPLGACTTATKAFEVSEAIKDGATEIDMVLNIGALKDKNYELVLEDMKAVKKAAGSHVVKCI
              11111111   111 111111111111111111111111111111  11111111111111111111111
Chain 2:   82 CRVIAGAG---SNS-TEEAIEATKKSAKLGLDGTLQVVPYYNKPP--QQGIMAHFRAIANAAPDLPMMLY

Chain 1:  125 MENCLLTKEEIMKACEIAVEAG--LEFVKTSTGFSKSGATFEDVKLMKSVVKDNALVKAAGGVRTFEDAQ
              111111  11111111111111  1111111      11111111111111111111111111    111
Chain 2:  146 NIPGRTGINMTAETSIKLAEMCPNIVALKEA------SGNLEQFARIRRATSPDFALYSGDDA----LTL

Chain 1:  193 KMIEAGADRLGTSGG-VAIIKGEE
              111111111111111 11111111
Chain 2:  206 PLLSLGGNGVVSVASHFIGPEIQR

Align Mfl121.pdb 220 with 4xq6A.pdb 317
Twists 0 ini-len 160 ini-rmsd 3.33 opt-equ 202 opt-rmsd 3.08 chain-rmsd 3.33 Score 350.60 align-len 294 gaps 92 (31.29%)
P-value 1.20e-10 Afp-num 23987 Identity 10.54% Similarity 20.75%
Block  0 afp 20 score 350.60 rmsd  3.33 gap 123 (0.43%)

Chain 1:    1 MKL--------NKYIDHTLLKQDATKAEIKQLCDEAIEFDFATVCVNSY---------------------
              111        1111111111 1111     111111111111111111                     
Chain 2:   48 VLASTVFGVRFPAPLGLAAGFDKDGT-----ALSSWGAMGFGYAEIGTVTAHPQPLFRLADDRALLNRMG

Chain 1:   42 --------WTSYCKELLKGTNVGITNVVGFPLGAC---TTATKAFEVSEAIKDGATEIDMVL-------N
                      1111111111  1111111111 1  1   11111111111111 111111111       1
Chain 2:  119 FNNHGARALAIRLARHRP--EIPIGVNIGKTKKTPAGDAVNDYRASARMVGP-LASYLVVNVSSPNTPGL

Chain 1:   94 IGALKDKNYELVLEDMKAVKKAAGSHVVKCIMENCLLTKEEIMKACEIAVEAGLEFVKTSTGF-------
              11111   11111111111111 111111111111 111111111111111111111111111       
Chain 2:  186 RDLQA---VESLRPILSAVRAE-TSTPVLVKIAPD-LSDSDLDDIADLAVELDLAGIVATNTTVSRDGLT

Chain 1:  157 ----------SKSG-----ATFEDVKLMKSVVKDNALVKAAGGVRTFEDAQKMIEAGADRLGTS------
                        1111     111111111111111111111111111111111111111111111      
Chain 2:  251 TPGVDRLGPGGISGPPLAQRAVQVLRRLYDRVGDRLALISVGGIETADDAWERITAGASLLQGYTGFIYG

Chain 1:  206 GGVAIIKGEENNAS
              11111111111111
Chain 2:  321 GERWAKDIHEGIAR

Align Mfl121.pdb 220 with 4lrsA.pdb 337
Twists 0 ini-len 168 ini-rmsd 2.91 opt-equ 200 opt-rmsd 3.04 chain-rmsd 2.91 Score 360.90 align-len 262 gaps 62 (23.66%)
P-value 1.22e-10 Afp-num 26248 Identity 9.16% Similarity 21.76%
Block  0 afp 21 score 360.90 rmsd  2.91 gap 90 (0.35%)

Chain 1:    2 KLNKYIDHTL--LK-----QDATKAEIKQLCDEAIEFDFATVCVNS-------------------YWTSY
              1111111111  11     111111111111111111111111111                   11111
Chain 2:   10 APRVRITDSTLRDGSHAMAHQFTEEQVRATVHALDAAGVEVIEVSHGDGLGGSSFNYGFSAVDEIDLVAA

Chain 1:   46 CKELLKGTNVGITNVVGFPLGACTTATKAFEVSEAIKDGATEIDMVLNIGALKDKNYELVLEDMKAVKKA
              11111  1111111111   111   1111111111111111111111111         1111111111
Chain 2:   80 AVDEA--VNAKIAVLLL---PGV---GTVRDLKRAHDAGASVARIATHCTE---------ADVSCQHFAA

Chain 1:  116 A--GSHVVKCIME-NCLLTKEEIMKACEIAVEAGLEFVKTSTGFSKSG--ATFEDVKLMKSVVKDNALVK
              1  1111111111 1111111111111111111111111111111111  11111111111111111111
Chain 2:  133 ARELGMETVGFLMLAHRIGPEELARQARIMVDAGAQCVYVVDSAGALVLSDVQARVQALVREIGHEAQVG

Chain 1:  181 AAGGV---RTFEDAQKMIEAGADRLGTS-----------GGVAIIKGEENNA
              11111   11111111111111111111           1111111111111
Chain 2:  203 FHGHQNLSLGVANSVLAYQNGARQIDGALCALGAGAGNSPTEILAATFERLN

Align Mfl121.pdb 220 with 2ztjA.pdb 312
Twists 0 ini-len 160 ini-rmsd 2.59 opt-equ 202 opt-rmsd 3.11 chain-rmsd 2.59 Score 348.55 align-len 254 gaps 52 (20.47%)
P-value 1.35e-10 Afp-num 23404 Identity 11.02% Similarity 27.17%
Block  0 afp 20 score 348.55 rmsd  2.59 gap 91 (0.36%)

Chain 1:    2 KLNKYIDHT--LLKQD-----ATKAEIKQLCDEAIEFDFATVCVNSY--------WTSYCKELLKGTNVG
              111111111  11111     11111111111111111111111111        11111111  11111
Chain 2:    1 MREWKIIDSTLREGEQFEKANFSTQDKVEIAKALDEFGIEYIEVTTPVASPQSRKDAEVLASL--GLKAK

Chain 1:   57 ITNVVGFPLGACTTATKAFEVSEAIKDGATEIDMVLNIGALKDKNYELVLEDMKAVKKAAG----SHVVK
              111111         11111111111111111111111    1111111111111111111    11111
Chain 2:   69 VVTHIQ---------CRLDAAKVAVETGVQGIDLLFGT----GRDIPRIIEEAKEVIAYIREAAPHVEVR

Chain 1:  123 CIME-NCLLTKEEIMKACEIAVEAGLEFVKTSTGFSKSGA--TFEDVKLMKSVVKDNALVKAAGGV---R
              1111 111111111111111111 1111111111111111  111111111111111111111111   1
Chain 2:  134 FSAEDTFRSEEQDLLAVYEAVAP-YVDRVGLADTVGVATPRQVYALVREVRRVVGPRVDIEFHGHNDTGC

Chain 1:  187 TFEDAQKMIEAGADRLGTS-----------GGVAIIKGEENNAS
              1111111111111111111           11111111111111
Chain 2:  203 AIANAYEAIEAGATHVDTTILGIGERNGITPLGGFLARMYTLQP

Align Mfl121.pdb 220 with 1z41A.pdb 337
Twists 0 ini-len 176 ini-rmsd 3.18 opt-equ 212 opt-rmsd 3.03 chain-rmsd 3.18 Score 347.88 align-len 327 gaps 115 (35.17%)
P-value 1.44e-10 Afp-num 23351 Identity 8.26% Similarity 19.27%
Block  0 afp 22 score 347.88 rmsd  3.18 gap 129 (0.42%)

Chain 1:    1 MKLN-----------KYIDHTLLKQDAT-------KAEIKQLCDEAIEFDFATVCVNSY-----------
              1111           1111111111111       111111111111111111111111           
Chain 2:    3 RKLFTPITIKDMTLKNRIVMSPMCMYSSHEKDGKLTPFHMAHYISRAIGQVGLIIVEASAVNPQGRITDQ

Chain 1:   42 -----------WTSYCKELLKGTNVGITNVVGFPLGA-------------------------------CT
                         111111111111111111111111                                 11
Chain 2:   73 DLGIWSDEHIEGFAKLTEQVKEQGSKIGIQLAHAGRKAELEGDIFAPSAIAFDEQSATPVEMSAEKVKET

Chain 1:   70 TATKAFEVSEAIKDGATEIDMVL-----NIGALKD--------------KNYELVLEDMKAVKKAAGSHV
              11111111111111111111111     1111111              111111111111111111 11
Chain 2:  143 VQEFKQAAARAKEAGFDVIEIHAAHGYLIHEFLSPLSNHRTDEYGGSPENRYRFLREIIDEVKQVWD-GP

Chain 1:  121 VKCIMENCL-----LTKEEIMKACEIAVEAGLEFVKTSTGFSKS-------GATFEDVKLMKSVVKDNAL
              111111111     1111111111111111111111111 111        111111111111111  11
Chain 2:  212 LFVRVSASDYTDKGLDIADHIGFAKWMKEQGVDLIDCSSGALVHADINVFPGYQVSFAEKIREQAD--MA

Chain 1:  179 VKAAGGVRTFEDAQKMI-EAGADRLGTSGG-----VAIIKGEENNAS
              11111111111111111 111111111111     111111111111
Chain 2:  280 TGAVGMITDGSMAEEILQNGRADLIFIGRELLRDPFFARTAAKQLNT

Align Mfl121.pdb 220 with 3a5fA.pdb 291
Twists 0 ini-len 160 ini-rmsd 3.24 opt-equ 193 opt-rmsd 3.05 chain-rmsd 3.24 Score 339.91 align-len 236 gaps 43 (18.22%)
P-value 1.46e-10 Afp-num 22188 Identity 8.05% Similarity 22.88%
Block  0 afp 20 score 339.91 rmsd  3.24 gap 77 (0.32%)

Chain 1:    4 NKYIDHTLLKQD----ATKAEIKQLCDEAIEFDFATVCVN--------------SYWTSYCKELLKGTNV
              111111111111    111111111111111111111111              11111111111111 1
Chain 2:    4 FKGSGVAIITPFTNTGVDFDKLSELIEWHIKSKTDAIIVCGTTGEATTMTETERKETIKFVIDKVNKR-I

Chain 1:   56 GITNVVGFPLGACTTATKAFEVSEAIKDGATEIDMVLNIGALKDKNYELVLEDMKAVKKAAGSHVVKCIM
              1111111   111 11111111111111111111111111111  11111111111111111 1111111
Chain 2:   73 PVIAGTG---SNN-TAASIAMSKWAESIGVDGLLVITPYYNKT--TQKGLVKHFKAVSDAVS-TPIIIYN

Chain 1:  126 ENCLLTKEEIMKACEIAVEAG-LEFVKTSTGFSKSGATFEDVKLMKSVVKDNALVKAAGGVRTFEDAQKM
              111111 11111111111111 1111111      11111111111111111111111111    11111
Chain 2:  136 VPGRTGLNITPGTLKELCEDKNIVAVKEA------SGNISQIAQIKALCGDKLDIYSGNDD----QIIPI

Chain 1:  195 IEAGADRLGTSGG---VAIIKGEENN
              1111111111111   1111111  1
Chain 2:  196 LALGGIGVISVLANVIPEDVHNMCEL

Align Mfl121.pdb 220 with 5c54A.pdb 310
Twists 0 ini-len 168 ini-rmsd 3.34 opt-equ 193 opt-rmsd 3.04 chain-rmsd 3.34 Score 348.99 align-len 241 gaps 48 (19.92%)
P-value 1.58e-10 Afp-num 24199 Identity 10.79% Similarity 21.99%
Block  0 afp 21 score 348.99 rmsd  3.34 gap 74 (0.31%)

Chain 1:    5 KYIDHTLLKQD-----ATKAEIKQLCDEAIEFDFATVCVN--------------SYWTSYCKELLKGTNV
              11111111111     111111111111111111111111              11111111111111 1
Chain 2:    7 TGVIPPVMTPLHADGSVDVESLRKLVDHLINGGVDGLFALGSSGEAAFLTRAQRKLALTTIIEHTAGR-V

Chain 1:   56 GITNVVGFPLGACTTATKAFEVSEAIKDGATEIDMVLNIGALKDKNYELVLEDMKAVKKAAGSHVVKCIM
              1111111    111111111111111111111111111111  111111111111111111111111111
Chain 2:   76 PVTAGVI----ETTTARVIELVEDALEAGAEGLVATAPFYT--RTHDVEIEEHFRKIHAAAPELPLFAYN

Chain 1:  126 ENCLLTKEEIMKACEIAV-EAGLEFVKTSTGFSKSGATFEDVKLMKSVVK-----DNALVKAAGGVRTFE
              11111  11111111111 1111111111      111111111111111     11111111111    
Chain 2:  140 IPVSVHSNLNPVMLLTLAKDGVLAGTKDS------SGNDGAIRSLIEARDDAGLTEQFKILTGSET----

Chain 1:  190 DAQKMIEAGADRLGTS----GGVAIIKGEEN
              1111111111111111    11111111111
Chain 2:  200 TVDFAYLAGADGVVPGLGNVDPAAYAALAKL

Align Mfl121.pdb 220 with 3s5oA.pdb 296
Twists 0 ini-len 168 ini-rmsd 3.15 opt-equ 196 opt-rmsd 3.12 chain-rmsd 3.15 Score 342.25 align-len 237 gaps 41 (17.30%)
P-value 1.71e-10 Afp-num 22863 Identity 10.13% Similarity 21.52%
Block  0 afp 21 score 342.25 rmsd  3.15 gap 71 (0.30%)

Chain 1:    5 KYIDHTLLKQD-----ATKAEIKQLCDEAIEFDFATVCVN--------------SYWTSYCKELLKGTNV
              11111111111     111111111111111111111111              1111111111111 11
Chain 2:   36 AGIYPPVTTPFTATAEVDYGKLEENLHKLGTFPFRGFVVQGSNGEFPFLTSSERLEVVSRVRQAMPK-NR

Chain 1:   56 GITNVVGFPLGACTTATKAFEVSEAIKDGATEIDMVLNIGALKDKNYELVLEDMKAVKKAAGSHVVKCIM
              1111111    111111111111111111111111111111111111111111111111111 1111111
Chain 2:  105 LLLAGSG----CESTQATVEMTVSMAQVGADAAMVVTPCYYRGRMSSAALIHHYTKVADLSP-IPVVLYS

Chain 1:  126 ENCLLTKEEIMKACEIAVEA-GLEFVKTSTGFSKSGATFEDVKLMKSVVKDN-ALVKAAGGVRTFEDAQK
              11111111111111111111 11111111      11111111111111111 111111111    1111
Chain 2:  170 VPANTGLDLPVDAVVTLSQHPNIVGMKDS------GGDVTRIGLIVHKTRKQDFQVLAGSAG----FLMA

Chain 1:  194 MIEAGADRLGTSGG---VAIIKGEENN
              11111111111111   11111111 1
Chain 2:  230 SYALGAVGGVCALANVLGAQVCQLERL

Align Mfl121.pdb 220 with 3fluA.pdb 294
Twists 0 ini-len 168 ini-rmsd 3.38 opt-equ 192 opt-rmsd 3.01 chain-rmsd 3.38 Score 338.68 align-len 235 gaps 43 (18.30%)
P-value 1.73e-10 Afp-num 22218 Identity 10.21% Similarity 20.85%
Block  0 afp 21 score 338.68 rmsd  3.38 gap 70 (0.29%)

Chain 1:    5 KYIDHTLLKQD-----ATKAEIKQLCDEAIEFDFATVCVN--------------SYWTSYCKELLKGTNV
              11111111111     111111111111111111111111              11111111111111 1
Chain 2:    3 QGSLVALITPMNQDGSIHYEQLRDLIDWHIENGTDGIVAVGTTGESATLSVEEHTAVIEAVVKHVAKR-V

Chain 1:   56 GITNVVGFPLGACTTATKAFEVSEAIKDGATEIDMVLNIGALKDKNYELVLEDMKAVKKAAGSHVVKCIM
              1111111    111111111111111111111111111111111  1111111111111111 1111111
Chain 2:   72 PVIAGTG----ANNTVEAIALSQAAEKAGADYTLSVVPYYNKPS--QEGIYQHFKTIAEATS-IPMIIYN

Chain 1:  126 ENCLLTKEEIMKACEIAVEAG-LEFVKTSTGFSKSGATFEDVKLMKSVVKDNALVKAAGGVRTFEDAQKM
              111111 11111111111111 1111111      11111111111111111111111111    11111
Chain 2:  135 VPGRTVVSMTNDTILRLAEIPNIVGVKEA------SGNIGSNIELINRAPEGFVVLSGDDH----TALPF

Chain 1:  195 IEAGADRLGTSG----GVAIIKGEE
              111111111111    111111111
Chain 2:  195 MLCGGHGVITVAANAAPKLFADMCR

Align Mfl121.pdb 220 with 1ojxA.pdb 250
Twists 0 ini-len 152 ini-rmsd 3.57 opt-equ 181 opt-rmsd 3.04 chain-rmsd 3.57 Score 325.03 align-len 251 gaps 70 (27.89%)
P-value 1.79e-10 Afp-num 17916 Identity 12.75% Similarity 24.30%
Block  0 afp 19 score 325.03 rmsd  3.57 gap 95 (0.38%)

Chain 1:    5 KYIDHTLLKQDATK----------AEIKQLCDEAIEFDFATVCVNSYWTSYCKELLKGTNVGITNVVGFP
              1111111111              11111111111111111111111111111111    1111111111
Chain 2:   17 KSIILAYDHGIEHGPADFMDNPDSADPEYILRLARDAGFDGVVFQRGIAEKYYDGS----VPLILKLNGK

Chain 1:   65 L------GACTTATKAFEVSEAIKDGATEIDMVLNIGALKDKNYELVLEDMKAVKKAA--GSHVVKCIME
              1      111   11 1111111111111111111   111     111111111111  1111111111
Chain 2:   83 TTLYNGEPVS---VANCSVEEAVSLGASAVGYTIY---PGSGFEWKMFEELARIKRDAVKFDLPLVVWSY

Chain 1:  127 N------CLLTKEEIMKACEIAVEAGLEFVKTSTGFSKSGATFE--DVKLMKSVVKDNALVKAAGGVR--
              1      11 11111111111111111111111       1111  1111111111 111111111 1  
Chain 2:  147 PRGGKVVNETAPEIVAYAARIALELGADAMKIK-------YTGDPKTFSWAVKVAG-KVPVLMSGGPKTK

Chain 1:  187 ----TFEDAQKMIEAGADRLGTS--------GGVAIIKGEE
                  1111111111111111111        1111111111
Chain 2:  209 TEEDFLKQVEGVLEAGALGIAVGRNVWQRRDALKFARALAE

Align Mfl121.pdb 220 with 3na8A.pdb 291
Twists 0 ini-len 176 ini-rmsd 3.68 opt-equ 192 opt-rmsd 3.02 chain-rmsd 3.68 Score 336.32 align-len 237 gaps 45 (18.99%)
P-value 1.82e-10 Afp-num 22131 Identity 10.55% Similarity 22.78%
Block  0 afp 22 score 336.32 rmsd  3.68 gap 65 (0.27%)

Chain 1:    5 KYIDHTLLKQD-----ATKAEIKQLCDEAIEFDFATVCVN--------------SYWTSYCKELLKGTNV
              11111111111     111111111111111111111111              11111111111111 1
Chain 2:   26 HGIIGYTITPFAADGGLDLPALGRSIERLIDGGVHAIAPLGSTGEGAYLSDPEWDEVVDFTLKTVAHR-V

Chain 1:   56 GITNVVGFPLGACTTATKAFEVSEAIKDGATEIDMVLNIGALKDKNYELVLEDMKAVKKAAGSHVVKCIM
              1111111    11111111111111111111111111111111  11111111111111111 1111111
Chain 2:   95 PTIVSVS----DLTTAKTVRRAQFAESLGAEAVMVLPISYWKL--NEAEVFQHYRAVGEAIG-VPVMLYN

Chain 1:  126 ENCLLTKEEIMKACEIAVEAG--LEFVKTSTGFSKSGATFEDVKLMKSVVKDNALVKAAGGVRTFEDAQK
              11111  11111111111111  1111111      11111111111111111111111111    1111
Chain 2:  158 NPGTSGIDMSVELILRIVREVDNVTMVKES------TGDIQRMHKLRLLGEGRVPFYNGCNP----LALE

Chain 1:  194 MIEAGADRLGTSGG---VAIIKGEENN
              11111111111111   11111111 1
Chain 2:  218 AFVAGAKGWCSAAPNLIPTLNGQLYQA

Align Mfl121.pdb 220 with 1ep1A.pdb 309
Twists 0 ini-len 144 ini-rmsd 2.76 opt-equ 204 opt-rmsd 3.03 chain-rmsd 2.76 Score 335.17 align-len 304 gaps 100 (32.89%)
P-value 1.93e-10 Afp-num 22107 Identity 9.87% Similarity 20.72%
Block  0 afp 18 score 335.17 rmsd  2.76 gap 150 (0.51%)

Chain 1:    1 MKLNK--------YIDHTLLKQDATKAEIKQLCDEAIEFDFATVCVNSY---------------------
              11111        111111111111111111111111   111111111                     
Chain 2:    5 NRLSVKLPGLDLKNPIIPASGCFGFGEEYAKYYDLNK---LGSIMVKATTLHPRFGNPTPRVAETASGML

Chain 1:   42 ----------------WTSYCKELLKGTNVGITNVVGFPLGACTTATKAFEVSEAIKDG-ATEIDMVLNI
                              11111111111  11111111    111111111111111111 1111111111
Chain 2:   72 NAIGLQNPGLEVIMTEKLPWLNENFPE--LPIIANVA----GSEEADYVAVCAKIGDAANVKAIELNISC

Chain 1:   95 G------ALKDKNYELVLEDMKAVKKAAGSHVVKCIMENCLLTKEEIMKACEIAVEAGLEFVKTSTGF--
              1      111 111111111111111111 111111111 1111  1111111111111111111111  
Chain 2:  136 PNVKHGGQAFGTDPEVAAALVKACKAVSK-VPLYVKLSP-NVTD--IVPIAKAVEAAGADGLTMINTLMG

Chain 1:  157 -----------------SKSG-----ATFEDVKLMKSVVKDNALVKAAGGVRTFEDAQKMIEAGADRLGT
                               1111     1111111111111  11111111111111111111111111111
Chain 2:  202 VRFDLKTRQPILANITGGLSGPAIKPVALKLIHQVAQDV--DIPIIGMGGVANAQDVLEMYMAGASAVAV

Chain 1:  205 S--------GGVAIIKGEENNASY
              1        111111111111111
Chain 2:  270 GTANFADPFVCPKIIDKLPELMDQ

Align Mfl121.pdb 220 with 1yxyA.pdb 230
Twists 0 ini-len 152 ini-rmsd 2.63 opt-equ 183 opt-rmsd 3.01 chain-rmsd 4.76 Score 308.38 align-len 221 gaps 38 (17.19%)
P-value 2.08e-10 Afp-num 15828 Identity 13.12% Similarity 29.41%
Block  0 afp 19 score 303.03 rmsd  2.63 gap 66 (0.30%)

Chain 1:    3 LNKYIDHTLLKQD----AT--KAEIKQLCDEAIEFDFATVCVNSY-WTSYCKELLKGTNVGITNVVGFPL
              1111111111111    11  111111111111111111111111 1111111111   11111111111
Chain 2:   14 LKGGIIVSCQALPGEPLYSETGGIMPLMAKAAQEAGAVGIRANSVRDIKEIQAITD---LPIIGIIKKDY

Chain 1:   66 --GACTTATKAFEVSEAIKDGATEIDMVLNIGALKDKNYELVLEDMKAVKKAAGSHVVKCIMENCLLTKE
                111   1111111111111111111111111      111111111111111111111111       
Chain 2:   81 PPQEPFITATMTEVDQLAALNIAVIAMDCTKRDRHDG--LDIASFIRQVKEKYPNQLLMADIS-------

Chain 1:  134 EIMKACEIAVEAGLEFVKTSTGFSK------SGATFEDVKLMKSVVKDNALVKAAGGVRTFEDAQKMIEA
               111111111111111111111111      111111111111111   111111111111111111111
Chain 2:  142 -TFDEGLVAHQAGIDFVGTTLSGYTPYSRQEAGPDVALIEALCKAG---IAVIAEGKIHSPEEAKKINDL

Chain 1:  198 GADRLGTSGGV
              11111111111
Chain 2:  208 GVAGIVVGGAI

Align Mfl121.pdb 220 with 3qfeA.pdb 305
Twists 0 ini-len 168 ini-rmsd 3.36 opt-equ 191 opt-rmsd 3.07 chain-rmsd 3.36 Score 345.50 align-len 239 gaps 48 (20.08%)
P-value 2.12e-10 Afp-num 23528 Identity 8.79% Similarity 22.59%
Block  0 afp 21 score 345.50 rmsd  3.36 gap 72 (0.30%)

Chain 1:    5 KYIDHTLLKQD------ATKAEIKQLCDEAIEFDFATVCVN--------------SYWTSYCKELLKGTN
              111111111 1      111111111111111111111111              1111111111111 1
Chain 2:    8 PGIWCPAVTFFDSKTDTLDLASQERYYAYLARSGLTGLVILGTNAEAFLLTREERAQLIATARKAVGP-D

Chain 1:   55 VGITNVVGFPLGACTTATKAFEVSEAIKDGATEIDMVLNIGALKDKNYELVLEDMKAVKKAAGSHVVKCI
              11111111    1111111111111111111111111111111   11111111111111111 111111
Chain 2:   77 FPIMAGVG----AHSTRQVLEHINDASVAGANYVLVLPPAYAT---TPPVIKSFFDDVSCQSP-LPVVIY

Chain 1:  125 MENCLLTKEEIMKACEIAVEAG--LEFVKTSTGFSKSGATFEDVKLMKSVVKDNALVKAAGGVRTFEDAQ
              111111   1111111111111  1111111      111111111111111111111111111   111
Chain 2:  142 NFPGID---LDSDMITTIARKNPNVVGVKLT------CASVGKITRLAATLPPAAFSVFGGQSD---FLI

Chain 1:  193 KMIEAGADRLGTSG----GVAIIKGEENN
              11111111111111    11111111111
Chain 2:  204 GGLSVGSAGCIAAFANVFPKTVSKIYELY

Align Mfl121.pdb 220 with 2yr1A.pdb 257
Twists 0 ini-len 160 ini-rmsd 3.42 opt-equ 184 opt-rmsd 3.01 chain-rmsd 3.42 Score 320.84 align-len 247 gaps 63 (25.51%)
P-value 2.24e-10 Afp-num 18217 Identity 6.48% Similarity 20.24%
Block  0 afp 20 score 320.84 rmsd  3.42 gap 92 (0.37%)

Chain 1:    5 KYIDHTLLKQDATKAEIKQLCDEAIEFDFATVCVNSY-------------WTSYCKELLKGTNVGITNVV
              11111111  111111111111111111111111111             111111111  111111111
Chain 2:   20 PCICAPVV--GEDDRKVLREAEEVCRKQPDLLEWRADFFRAIDDQERVLATANGLRNIA--GEIPILFTI

Chain 1:   62 GFPLGAC-----TTATKAFEVSEAIKD-GATEIDMVLNIGALKDKNYELVLEDMKAVKKAAG--SHVVKC
              11111       111111111111111 1111111111           1111111111111  111111
Chain 2:   86 RSEREGGQPIPLNEAEVRRLIEAICRSGAIDLVDYELA-----------YGERIADVRRMTEECSVWLVV

Chain 1:  124 IMENCL--LTKEEIMKACEIAVEAGLEFVKTSTGFSKSGATFEDVKLMKSVVK-DNALVKAA-GGVRTFE
              111111  111111111111111111111111        1111111111111 11111111 111  11
Chain 2:  145 SRHYFDGTPRKETLLADMRQAERYGADIAKVAVMPKSPEDVLVLLQATEEARRELAIPLITMAMGGLGAI

Chain 1:  190 DAQKMIEAGADRLGTS---------GGVAIIKGEENN
              1111111111111111         111111111  1
Chain 2:  215 TRLAGWLFGSAVTFAVGNQSSAPGQIPIDDVRTVLSI

Align Mfl121.pdb 220 with 1y0eA.pdb 222
Twists 0 ini-len 152 ini-rmsd 2.91 opt-equ 186 opt-rmsd 3.19 chain-rmsd 4.89 Score 309.44 align-len 221 gaps 35 (15.84%)
P-value 2.26e-10 Afp-num 15053 Identity 12.22% Similarity 30.77%
Block  0 afp 19 score 307.22 rmsd  2.91 gap 65 (0.30%)

Chain 1:    4 NKYIDHTLLKQD----ATKAEIKQLCDEAIEFDFATVCVNSY-WTSYCKELLKGTNVGITNVVGFPL--G
              111111111111    11111111111111111111111111 1111111111   11111111111  1
Chain 2:    3 PHGLIVSCQALPDEPLHSSFIMSKMALAAYEGGAVGIRANTKEDILAIKETVD---LPVIGIVKRDYDHS

Chain 1:   67 ACTTATKAFEVSEAIKDGATEIDMVLNIGALKDKNYELVLEDMKAVKKAAGSHVVKCIMENCLLTKEEIM
              111 111111111111111111111111111      11111111111111111111111        11
Chain 2:   70 DVFITATSKEVDELIESQCEVIALDATLQQRPKE---TLDELVSYIRTHAPNVEIMADIA--------TV

Chain 1:  137 KACEIAVEAGLEFVKTSTGFS-----KSGAT---FEDVKLMKSVVKDNALVKAAGGVRTFEDAQKMIEAG
              111111111111111111111     11111   111111111111  1111111111111111111111
Chain 2:  129 EEAKNAARLGFDYIGTTLHGYTSYTQGQLLYQNDFQFLKDVLQSVD--AKVIAEGNVITPDMYKRVMDLG

Chain 1:  199 ADRLGTSGGVA
              11111111111
Chain 2:  197 VHCSVVGGAIT

Align Mfl121.pdb 220 with 2nzlA.pdb 339
Twists 0 ini-len 160 ini-rmsd 3.18 opt-equ 196 opt-rmsd 2.89 chain-rmsd 3.18 Score 347.69 align-len 283 gaps 87 (30.74%)
P-value 2.32e-10 Afp-num 25358 Identity 10.60% Similarity 21.20%
Block  0 afp 20 score 347.69 rmsd  3.18 gap 112 (0.41%)

Chain 1:    1 MKL--------NKYIDHTLLKQDA--TKAEIKQLCDEAIEFDFATVCVNS---YWTSYCKELLKGTNVGI
              111        1111111111111  11111111111111111 111111   111111111111  111
Chain 2:   61 DLSTSVLGQRVSMPICVGATAMQRMAHVDGELATVRACQSLGT-GMMLSSWATSSIEEVAEAGPE--ALR

Chain 1:   58 TNVVGFPLGACTTATKAFEVSEAIKDGATEIDMVLNIGALKDKNYE------------------------
              11111   111111111111111111111111111111                                
Chain 2:  128 WLQLY---IYKDREVTKKLVRQAEKMGYKAIFVTVDTPYLGNRLDDVRNRFKLPPQLRMKNFGLAAYVAK

Chain 1:  104 -----LVLEDMKAVKKAAGSHVVKCIMENCLLTKEEIMKACEIAVEAGLEFVKTSTGFSK----SGATFE
                   1111111111   11111111111       111111111111111111111111    111111
Chain 2:  212 AIDPSISWEDIKWLR---TSLPIVAKGIL-------RGDDAREAVKHGLNGILVSNHGARQLDGVPATID

Chain 1:  165 DVKLMKSVVKDNALVKAAGGVRTFEDAQKMIEAGADRLGTS-----------------GGVAIIKGEENN
              11111111111111111111111111111111111111111                 111111111111
Chain 2:  274 VLPEIVEAVEGKVEVFLDGGVRKGTDVLKALALGAKAVFVGRPIVWGLAFQGEKGVQDVLEILKEEFRLA

Chain 1:  218 ASY
              111
Chain 2:  344 MAL

Align Mfl121.pdb 220 with 2z0iA.pdb 283
Twists 0 ini-len 152 ini-rmsd 1.80 opt-equ 197 opt-rmsd 3.01 chain-rmsd 1.80 Score 323.58 align-len 282 gaps 85 (30.14%)
P-value 2.36e-10 Afp-num 20881 Identity 8.51% Similarity 21.28%
Block  0 afp 19 score 323.58 rmsd  1.80 gap 123 (0.45%)

Chain 1:    1 MKLNKYIDHTLLKQ----------------DATKAEIKQLCDEAIEFDFATVCVN----------SYWTS
              11111111111111                1111111111111111111111111          11111
Chain 2:   25 TVSASNLIYPIFVTDVPDDVQPIASLPGVARYGVNQLEEMLRPLVEAGLRCVLIFGVPSREDSPTIEAVR

Chain 1:   45 YCKELLKGTNVGITNVVGFPLGACTTATKAFEVSEAIKDGATEIDMVLNIGALKDKNYELVLEDMKAVKK
              1111111  1111111111 111111111111111111111111111111           111111111
Chain 2:  107 LLRKTFP--SLLVACDVCL-LSEESRQRLAEVALAYAKAGCQVVAPSDMM-----------DGRVEAIKA

Chain 1:  115 AA------GSHVVKCIMENCL--------------L---TKEEIMKACEIAVEAGLEFVKTSTGFSKSGA
              11      1111111111111              1   111111111111111111111111    111
Chain 2:  181 ALLKHGLGNRVSVMSYSAKFASCFYGPFRDAAQYQLPPGARGLALRAVARDIQEGADMLMVKP----GLP

Chain 1:  162 TFEDVKLMKSVVKDNALVKAAGG-VR-----------------TFEDAQKMIEAGADRLGTSGGVAIIKG
              11111111111111111111111 11                 111111111111111111111111111
Chain 2:  257 YLDMVREVKDKHPELPLAVYQVSGEFAMLWHGAQAGAFDLRTAVLETMTAFRRAGADIIITYFAPQLLKW

Chain 1:  214 EE
              11
Chain 2:  327 LK

Align Mfl121.pdb 220 with 1w0mA.pdb 225
Twists 0 ini-len 152 ini-rmsd 2.80 opt-equ 182 opt-rmsd 3.04 chain-rmsd 2.80 Score 305.85 align-len 250 gaps 68 (27.20%)
P-value 2.36e-10 Afp-num 15951 Identity 8.80% Similarity 18.80%
Block  0 afp 19 score 305.85 rmsd  2.80 gap 66 (0.30%)

Chain 1:    4 NKYIDHTLLKQD-ATKAEIKQLCDEAIEFD-----FATVCVNSYWTSYCKELLKGTNVGITNVVGFPLGA
              111111111111 11111111111111111     1111111111111111111   11111111     
Chain 2:    3 LPILIINFKAYGEAAGKRAVELAKAAERAARELGVNIVVAPNHLELGLVSQSVD---IPVYAQGA-----

Chain 1:   68 CTTATKA--------FEVSEAIKDGATEIDMVLNIGALKDKNYELVLEDMKAVKKAA--GSHVVKCIMEN
                  111        11111111111111111111 1       1111111111111  1111111111 
Chain 2:   65 ----DVEAGGAHTAHVSLENIKEAGGSGVILNHSEAP-------LKLNDLARLVAKAKSLGLDVVVCAP-

Chain 1:  128 CLLTKEEIMKACEIAVEAGLEFVKTSTGFSKSG--------ATFEDVKLMKSVVK---DNALVKAAGGVR
                     11111111111111111111  1111        11111111111111   111111111111
Chain 2:  123 -------DPRTSLAAAALGPHAVAVEP--PELIGTGRAVSRYKPEAIVETVGLVSRHFPEVSVITGAGIE

Chain 1:  187 TFEDAQKMIEAGADRLGTS-----------GGVAIIKGEE
              1111111111111111111           1111111111
Chain 2:  184 SGDDVAAALRLGTRGVLLASAAVKAKDPYAKIVELAKPLS

Align Mfl121.pdb 220 with 1b4kA.pdb 326
Twists 0 ini-len 152 ini-rmsd 1.83 opt-equ 197 opt-rmsd 2.70 chain-rmsd 1.83 Score 328.18 align-len 323 gaps 126 (39.01%)
P-value 2.40e-10 Afp-num 24954 Identity 6.81% Similarity 17.34%
Block  0 afp 19 score 328.18 rmsd  1.83 gap 167 (0.52%)

Chain 1:    1 MKLNKYIDHTLLKQ----------------DATKAEIKQLCDEAIEFDFATVCVN---------------
              11111111111111                1111111111111111111111111               
Chain 2:   32 VLTVDDLILPVFVLDGVNQRESIPSMPGVERLSIDQLLIEAEEWVALGIPALALFPVTPVEKKSLDAAEA

Chain 1:   40 -------SYWTSYCKELLKGTNVGITNVVGFP------LGAC-----------TTATKAFEVSEAIKDGA
                     111111111111  11111111111      1111           11111111111111111
Chain 2:  102 YNPEGIAQRATRALRERFP--ELGIITDVALDPFTTHGQDGILDDDGYVLNDVSIDVLVRQALSHAEAGA

Chain 1:   86 TEIDMVLNIGALKDKNYELVLEDMKAVKKAA-----GSHVVKCIMENCL---------------------
              111111111           11111111111     1111111111111                     
Chain 2:  170 QVVAPSDMM-----------DGRIGAIREALESAGHTNVRIMAYSAKYASAYYGPFRDAVGSASNLGKGN

Chain 1:  130 -----L---TKEEIMKACEIAVEAGLEFVKTSTGFSKSGATFEDVKLMKSVVKDNALVKAAGGV------
                   1   111111111111111111111111    1111111111111111  111111111      
Chain 2:  229 KATYQMDPANSDEALHEVAADLAEGADMVMVKP----GMPYLDIVRRVKDEFR--APTFVYQVSGEYAMH

Chain 1:  186 ------------RTFEDAQKMIEAGADRLGTSGGVAIIKGEEN
                          1111111111111111111111111111111
Chain 2:  293 MGAIQNGWLAESVILESLTAFKRAGADGILTYFAKQAAEQLRR

Align Mfl121.pdb 220 with 4ur7A.pdb 303
Twists 0 ini-len 176 ini-rmsd 3.90 opt-equ 190 opt-rmsd 3.00 chain-rmsd 3.90 Score 338.74 align-len 237 gaps 47 (19.83%)
P-value 2.56e-10 Afp-num 23776 Identity 8.44% Similarity 21.52%
Block  0 afp 22 score 338.74 rmsd  3.90 gap 63 (0.26%)

Chain 1:    5 KYIDHTLLKQD-----ATKAEIKQLCDEAIEFDFATVCVN--------------SYWTSYCKELLKGTNV
              111111111 1     111111111111111111111111              11111111111  111
Chain 2:   12 SGLLSFPVTHFDAEGRFAADSYREHVEWLAGYKAPVLFAAGGTGEFFSLKPDEIPTIVAAAKEVA--GET

Chain 1:   56 GITNVVGFPLGACTTATKAFEVSEAIKDGATEIDMVLNIGALKDKNYELVLEDMKAVKKAAGSHVVKCIM
              1111111     1111111111111111111111111111 11111  11111111111111 1111111
Chain 2:   80 AIVSGCG-----YGTEIAVDIARSVEKVGADGILLLPHYLIDAPQE--GLYAHIKKVCQSVG-IGVMVYN

Chain 1:  126 ENCLLTKEEIMKACEIAVEAG--LEFVKTSTGFSKSGATFEDVKLMKSVVKDNALVKAAGGVRTFEDAQK
              11111   1111111111111  1111111      1111111111111111111111111111 11111
Chain 2:  142 RDNSV---LQADTLARLCDECPNLVGFKDG------TGDIGLVRQITAKMGDRLMYLGGMPTAE-LFAEA

Chain 1:  194 MIEAGADRLGTSGG----VAIIKGEEN
              11111111111111    111111111
Chain 2:  202 YLGAGFTTYSSAVFNFVPGLANEFYAA

Align Mfl121.pdb 220 with 3rmjA.pdb 307
Twists 0 ini-len 176 ini-rmsd 3.17 opt-equ 204 opt-rmsd 3.07 chain-rmsd 3.17 Score 330.76 align-len 260 gaps 56 (21.54%)
P-value 2.95e-10 Afp-num 22207 Identity 8.85% Similarity 24.23%
Block  0 afp 22 score 330.76 rmsd  3.17 gap 83 (0.32%)

Chain 1:    4 NKYIDHTL---LKQ----DATKAEIKQLCDEAIEFDFATVCVNSY--------WTSYCKELLKGTNVGIT
              11111111   111    111111111111111111111111111        1111111111  11111
Chain 2:    6 RVIIFDTTLRDGEQSPGAAMTKEEKIRVARQLEKLGVDIIEAGFAAASPGDFEAVNAIAKTIT--KSTVC

Chain 1:   59 NVVGFPLGACTTATKAFEVSEAIKDG-ATEIDMVLNI--------GALKDKNYELVLEDMKAVKKAAGSH
              1111      1111111111111111 1111111111        1111111111111111111111 11
Chain 2:   74 SLSR------AIERDIRQAGEAVAPAPKKRIHTFIATSPIHMEYKLKMKPKQVIEAAVKAVKIAREY-TD

Chain 1:  120 VVKCIME-NCLLTKEEIMKACEIAVEAGLEFVKTSTGFSKSGA----TFEDVKLMKSVV--KDNALVKAA
              1111111 1111111111111111111111111111  11111    111111111111  111111111
Chain 2:  137 DVEFSCEDALRSEIDFLAEICGAVIEAGATTINIPD--TVGYSIPYKTEEFFRELIAKTPNGGKVVWSAH

Chain 1:  183 GGV---RTFEDAQKMIEAGADRLGTS-----------GGVAIIKGEENNA
              111   11111111111111111111           1111111111111
Chain 2:  205 CHNDLGLAVANSLAALKGGARQVECTVNGLGERAGNASVEEIVMALKVRH

Align Mfl121.pdb 220 with 2r8wA.pdb 297
Twists 0 ini-len 168 ini-rmsd 3.75 opt-equ 191 opt-rmsd 3.06 chain-rmsd 3.75 Score 335.62 align-len 241 gaps 50 (20.75%)
P-value 2.95e-10 Afp-num 22254 Identity 9.13% Similarity 19.50%
Block  0 afp 21 score 335.62 rmsd  3.75 gap 70 (0.29%)

Chain 1:    5 KYIDHTLLKQD-----ATKAEIKQLCDEAIEFDFATVCVN--------------SYWTSYCKELLKGTNV
              11111111111     111111111111111111111111              1111111111111 11
Chain 2:   36 KGLSAFPITPADEAGRVDIEAFSALIARLDAAEVDSVGILGSTGIYMYLTREERRRAIEAAATILRG-RR

Chain 1:   56 GITNVVGFPLGACTTATKAFEVSEAIKDGATEIDMVLNIGALKDKNYELVLEDMKAVKKAAGSHVVKCIM
              1111111    11111111111111111111111111111111  11111111111111111 1111111
Chain 2:  105 TLMAGIG----ALRTDEAVALAKDAEAAGADALLLAPVSYTPL--TQEEAYHHFAAVAGATA-LPLAIYN

Chain 1:  126 ENCLLTKEEIMKACEIAVEAG-LEFVKTSTGFSKSGAT--FEDVKLMKSVVK---DNALVKAAGGVRTFE
              11111  11111111111111 1111111       11  111111111111   11111111111    
Chain 2:  168 NPTTTRFTFSDELLVRLAYIPNIRAIKMP-------LPADADYAGELARLRPKLSDDFAIGYSGDW----

Chain 1:  190 DAQKMIEAGADRLGTSGG----VAIIKGEEN
              111111111111111111    111111111
Chain 2:  227 GCTDATLAGGDTWYSVVAGLLPVPALQLMRA

Align Mfl121.pdb 220 with 4woqA.pdb 290
Twists 0 ini-len 160 ini-rmsd 3.75 opt-equ 189 opt-rmsd 3.01 chain-rmsd 3.75 Score 331.62 align-len 233 gaps 44 (18.88%)
P-value 2.97e-10 Afp-num 22229 Identity 12.02% Similarity 23.18%
Block  0 afp 20 score 331.62 rmsd  3.75 gap 76 (0.32%)

Chain 1:    5 KYIDHTLLKQD-----ATKAEIKQLCDEAIE-FDFATVCVN--------------SYWTSYCKELLKGTN
              111111111 1     111111111111111 111111111              11111111111111 
Chain 2:   16 KGIYSALLVSFDKEGNINEKGLRQIIRHNIDVCKVDGLYVGGSTGENFMLSTDEKKRIFEIAKDEVKEE-

Chain 1:   55 VGITNVVGFPLGACTTATKAFEVSEAIKDGATEIDMVLNIGALKDKNYELVLEDMKAVKKAAGSHVVKCI
              11111111    111111111111111111111111111111111  1111111111111111 111111
Chain 2:   85 IKLIAQVG----SVNLKEAVELAKFTTDLGYDAISAVTPFYYKFD--FEEIKHYYNTIINSVD-NRLIIY

Chain 1:  125 MENCLLTKEEIMKACEIAVEAG-LEFVKTSTGFSKSGATFEDVKLMKSVVKDNALVKAAGGVRTFEDAQK
              111111  11111111111111 1111111       1111111111111111111111111    1111
Chain 2:  148 SIPFLTGVDMSLDQFGELFENEKIIGVKFT-------AADFYLLERMRKTFPNKLIFAGFDE----MMLP

Chain 1:  194 MIEAGADRLGTSGG-VAIIKGEE
              11111111111111 11111111
Chain 2:  207 ATVLGVDGAIGSTFNVNGVRARQ

Align Mfl121.pdb 220 with 4icnA.pdb 300
Twists 0 ini-len 168 ini-rmsd 3.40 opt-equ 195 opt-rmsd 3.12 chain-rmsd 3.40 Score 337.50 align-len 247 gaps 52 (21.05%)
P-value 3.02e-10 Afp-num 23001 Identity 9.72% Similarity 23.08%
Block  0 afp 21 score 337.50 rmsd  3.40 gap 70 (0.29%)

Chain 1:    5 KYIDHTLLKQD-----ATKAEIKQLCDEAIEFDFATVCVN--------------SYWTSYCKELLKGTNV
              11111111111     111111111111111111111111              11111111111111 1
Chain 2:    3 NGSIVALITPLNSDGTVDYTSLEKLVEYHITEGTDAIVAVGTTGESATLPISEHIAVVGQTVKFASGR-I

Chain 1:   56 GITNVVGFPLGACTTATKAFEVSEAIKDGATEIDMVLNIGALKDKNYELVLEDMKAVKKAAGSHVVKCIM
              1111111    11111111111111111111111111111111  11111111111111111 1111111
Chain 2:   72 PVIGGNG----ANATAEAIELTKAQNKLGVAAMLGVTPYYNKP--SPKGLIAHYTAVAASTD-IPQILYN

Chain 1:  126 ENCLLTKEEIMKACEIAVEAG-LEFVKTSTGFSKSGATFEDVKLMKSVVKDNALVKAAGGVRTFEDAQKM
              111111 11111111111111 1111111      11111111111111111111111111    11111
Chain 2:  135 VPGRTAVDMLPETIAQLVEVPNIIGVKDA------TGDVARVKQLRDLCGNDFLLYSGDDA----TAREF

Chain 1:  195 IEAGADRLGTSG----GVAIIKGEEN-------NASY
              111111111111    111111111        11 1
Chain 2:  195 LTLGGDGVISVANNIVPKLFKLMCDAALAGDTQAAMA

Align Mfl121.pdb 220 with 3gr7A.pdb 340
Twists 0 ini-len 168 ini-rmsd 2.86 opt-equ 212 opt-rmsd 3.02 chain-rmsd 2.86 Score 338.94 align-len 327 gaps 115 (35.17%)
P-value 3.04e-10 Afp-num 23695 Identity 9.17% Similarity 19.88%
Block  0 afp 21 score 338.94 rmsd  2.86 gap 123 (0.42%)

Chain 1:    1 MKLN-----------KYIDHTLLKQDAT-------KAEIKQLCDEAIEFDFATVCVNSY-----------
              1111           1111111111111       111111111111111111111111           
Chain 2:    3 TMLFSPYTIRGLTLKNRIVMSPMCMYSCDTKDGAVRTWHKIHYPARAVGQVGLIIVEATGVTPQGRISER

Chain 1:   42 -----------WTSYCKELLKGTNVGITNVVGFPLGA-------------------------------CT
                         111111111111111111111111                                 11
Chain 2:   73 DLGIWSDDHIAGLRELVGLVKEHGAAIGIQLAHAGRKSQVPGEIIAPSAVPFDDSSPTPKEMTKADIEET

Chain 1:   70 TATKAFEVSEAIKDGATEIDMVL-----NIGALKD--------------KNYELVLEDMKAVKKAAGSHV
              11111111111111111111111     1111111              111111111111111111 11
Chain 2:  143 VQAFQNGARRAKEAGFDVIEIHAAHGYLINEFLSPLSNRRQDEYGGSPENRYRFLGEVIDAVREVWD-GP

Chain 1:  121 VKCIMENCL-----LTKEEIMKACEIAVEAGLEFVKTSTGFSKS-------GATFEDVKLMKSVVKDNAL
              111111111     1111111111111111111111111 111        111111111111111  11
Chain 2:  212 LFVRISASDYHPDGLTAKDYVPYAKRMKEQGVDLVDVSSGAIVPARMNVYPGYQVPFAELIRREAD--IP

Chain 1:  179 VKAAGGVRTFEDAQKMI-EAGADRLGTS-----GGVAIIKGEENNAS
              11111111111111111 1111111111     11111111111111
Chain 2:  280 TGAVGLITSGWQAEEILQNGRADLVFLGRELLRNPYWPYAAARELGA

Align Mfl121.pdb 220 with 1p0kA.pdb 306
Twists 0 ini-len 168 ini-rmsd 3.65 opt-equ 196 opt-rmsd 3.05 chain-rmsd 3.65 Score 335.05 align-len 265 gaps 69 (26.04%)
P-value 3.18e-10 Afp-num 22198 Identity 13.21% Similarity 26.04%
Block  0 afp 21 score 335.05 rmsd  3.65 gap 86 (0.34%)

Chain 1:    1 MKL--------NKYIDHTLLKQD---ATKAEIKQLCDEAIEFDFATVCVNSY-----------WTSYCKE
              111        111111111111   111111111111111111 1111111           1111111
Chain 2:   44 DISTKIGELSSSSPIFINAMTGGGGKLTYEINKSLARAASQAGI-PLAVGSQMSALKDPSERLSYEIVRK

Chain 1:   49 LLKGTNVGITNVVGFPLGACTTATKAFEVSEAIKD-GATEIDMVLNIGALKDKNYELVLEDMKAVKKAAG
              1111  11111111       11111111111111 111111111111  11   11111111111111 
Chain 2:  113 ENPN--GLIFANLG-------SEATAAQAKEAVEMIGANALQIHLNVIQEIF---SGALKRIEQICSRV-

Chain 1:  118 SHVVKCIMENCLLTKEEIMKACEIAVEAGLEFVKTSTGFS-----KSGATFEDVKLMKSVVKDNALVKAA
              1111111111111    11111111111111111111        111111111111111111 111111
Chain 2:  178 SVPVIVKEVGFGM----SKASAGKLYEAGAAAVDIGGRQISFFNSWGISTAASLAEIRSEFPA-STMIAS

Chain 1:  183 GGVRTFEDAQKMIEAGADRLGTS-----------------GGVAIIKGEENNASY
              11111111111111111111111                 111111111111111
Chain 2:  258 GGLQDALDVAKAIALGASCTGMAGHFLKALTDSGEEGLLEEIQLILEELKLIMTV

Align Mfl121.pdb 220 with 2rfgA.pdb 289
Twists 0 ini-len 168 ini-rmsd 3.41 opt-equ 192 opt-rmsd 3.02 chain-rmsd 3.41 Score 327.15 align-len 234 gaps 42 (17.95%)
P-value 3.20e-10 Afp-num 21794 Identity 8.12% Similarity 20.51%
Block  0 afp 21 score 327.15 rmsd  3.41 gap 69 (0.29%)

Chain 1:    5 KYIDHTLLKQD----ATKAEIKQLCDEAIEFDFATVCVN--------------SYWTSYCKELLKGTNVG
              11111111111    111111111111111111111111              11111111111111 11
Chain 2:    3 RGSLIAMITPFINGQVDEKALAGLVDWQIKHGAHGLVPVGTTGESPTLTEEEHKRVVALVAEQAQGR-VP

Chain 1:   57 ITNVVGFPLGACTTATKAFEVSEAIKDGATEIDMVLNIGALKDKNYELVLEDMKAVKKAAGSHVVKCIME
              111111   111 111111111111111111111111111111  1111111111111111 11111111
Chain 2:   72 VIAGAG---SNN-PVEAVRYAQHAQQAGADAVLCVAGYYNRPS--QEGLYQHFKMVHDAID-IPIIVYNI

Chain 1:  127 NCLLTKEEIMKACEIAVEAG-LEFVKTSTGFSKSGATFEDVKLMKSVVKDNALVKAAGGVRTFEDAQKMI
              11111 11111111111111 1111111      11111111111111111111111111    111111
Chain 2:  135 PPRAVVDIKPETMARLAALPRIVGVKDA------TTDLARISRERMLINKPFSFLSGDDM----TAIAYN

Chain 1:  196 EAGADRLGTSGG----VAIIKGEE
              111111111111    11111111
Chain 2:  195 ASGGQGCISVSANIAPALYGQMQT

Align Mfl121.pdb 220 with 2ehhA.pdb 294
Twists 0 ini-len 160 ini-rmsd 3.34 opt-equ 197 opt-rmsd 3.24 chain-rmsd 3.34 Score 337.03 align-len 247 gaps 50 (20.24%)
P-value 3.40e-10 Afp-num 22418 Identity 8.91% Similarity 21.86%
Block  0 afp 20 score 337.03 rmsd  3.34 gap 78 (0.33%)

Chain 1:    5 KYIDHTLLKQD----ATKAEIKQLCDEAIEFDFATVCVN--------------SYWTSYCKELLKGTNVG
              11111111111    111111111111111111111111              11111111111111 11
Chain 2:    3 QGSIVALITPFKEGEVDYEALGNLIEFHVDNGTDAILVCGTTGESPTLTFEEHEKVIEFAVKRAAGR-IK

Chain 1:   57 ITNVVGFPLGACTTATKAFEVSEAIKDGATEIDMVLNIGALKDKNYELVLEDMKAVKKAAGSHVVKCIME
              111111   111 11111111111111111111111111111  11111111111111111 11111111
Chain 2:   72 VIAGTG---GNA-THEAVHLTAHAKEVGADGALVVVPYYNKP--TQRGLYEHFKTVAQEVD-IPIIIYNI

Chain 1:  127 NCLLTKEEIMKACEIAVEAG--LEFVKTSTGFSKSGATFEDVKLMKSVVKDNALVKAAGGVRTFEDAQKM
              11111111111111111111  1111111      11111111111111111111111111    11111
Chain 2:  135 PSRTCVEISVDTMFKLASECENIVASKES------TPNMDRISEIVKRLGESFSVLSGDDS----LTLPM

Chain 1:  195 IEAGADRLGTSGG----VAIIKGEEN-------NASY
              1111111111111    111111111       11 1
Chain 2:  195 MALGAKGVISVANNVMPREVKELIRAALEGDFRRARE

Align Mfl121.pdb 220 with 1uumA.pdb 350
Twists 0 ini-len 176 ini-rmsd 3.55 opt-equ 206 opt-rmsd 3.06 chain-rmsd 3.55 Score 348.59 align-len 306 gaps 100 (32.68%)
P-value 3.60e-10 Afp-num 26071 Identity 10.78% Similarity 22.88%
Block  0 afp 22 score 348.59 rmsd  3.55 gap 120 (0.41%)

Chain 1:    1 MKLNK--------YIDHTLLKQDATKAEIKQLCDEAIEFDFATVCVNSY---------------------
              11111        11111111111111111111111    111111111                     
Chain 2:   77 DMLEVKVLGHKFRNPVGIAAGFDKNGEAVDGLYKLG----FGFVEVGSVTPQPQEGNPRPRVFRLPEDQA

Chain 1:   42 -----------------WTSYCKELLKG---TNVGITNVVGFPLGA-CTTATKAFEVSEAIKDGATEIDM
                               11111111111   11111111111 1 1 111111111111111 1111111
Chain 2:  143 VINRYGFNSHGLSVVEHRLRARQQKQAQLTADGLPLGINLGKNKTSEDAAADYAEGVRTLGP-LADYLVV

Chain 1:   91 VLNIGALKDKNYELVLEDMKAVKKAAG------SHVVKCIMENCLLTKEEIMKACEIAVEAGLEFVKTST
              11111     11111111111111111      11111111111 1111111111111111111111111
Chain 2:  212 NVSSQ-----GKTELRHLLSKVLQERDALKGTRKPAVLVKIAPD-LTAQDKEDIASVARELGIDGLIVTN

Chain 1:  155 GF----------------SKSG-----ATFEDVKLMKSVVKDNALVKAAGGVRTFEDAQKMIEAGADRLG
              11                1111     1111111111111111111111111111111111111111111
Chain 2:  285 TTVSRPVGLQGALRSETGGLSGKPLRDLSTQTIREMYALTQGRIPIIGVGGVSSGQDALEKIQAGASLVQ

Chain 1:  204 TS---------GGVAIIKGEENNASY
              11         1111111111111 1
Chain 2:  355 LYTALIFLGPPVVVRVKRELEALLKE

Align Mfl121.pdb 220 with 2vc6A.pdb 292
Twists 0 ini-len 168 ini-rmsd 3.33 opt-equ 193 opt-rmsd 3.05 chain-rmsd 3.33 Score 327.73 align-len 236 gaps 43 (18.22%)
P-value 3.88e-10 Afp-num 22241 Identity 10.59% Similarity 23.31%
Block  0 afp 21 score 327.73 rmsd  3.33 gap 70 (0.29%)

Chain 1:    5 KYIDHTLLKQD----ATKAEIKQLCDEAIEFDFATVCVN--------------SYWTSYCKELLKGTNVG
              11111111111    111111111111111111111111              11111111111111 11
Chain 2:    3 EGSITALVTPFADDRIDEVALHDLVEWQIEEGSFGLVPCGTTGESPTLSKSEHEQVVEITIKTANGR-VP

Chain 1:   57 ITNVVGFPLGACTTATKAFEVSEAIKDGATEIDMVLNIGALKDKNYELVLEDMKAVKKAAGSHVVKCIME
              111111    11111111111111111111111111111111  11111111111111111 11111111
Chain 2:   72 VIAGAG----SNSTAEAIAFVRHAQNAGADGVLIVSPYYNKP--TQEGIYQHFKAIDAAST-IPIIVYNI

Chain 1:  127 NCLLTKEEIMKACEIAVEAG--LEFVKTSTGFSKSGATFEDVKLMKSVVKDNALVKAAGGVRTFEDAQKM
              11111 11111111111111  1111111      11111111111111111111111111    11111
Chain 2:  135 PGRSAIEIHVETLARIFEDCPNVKGVKDA------TGNLLRPSLERMACGEDFNLLTGEDG----TALGY

Chain 1:  195 IEAGADRLGTSGG----VAIIKGEEN
              1111111111111    111111111
Chain 2:  195 MAHGGHGCISVTANVAPALCADFQQA

Align Mfl121.pdb 220 with 2vp8A.pdb 233
Twists 0 ini-len 144 ini-rmsd 2.79 opt-equ 174 opt-rmsd 3.04 chain-rmsd 2.79 Score 310.67 align-len 238 gaps 64 (26.89%)
P-value 3.90e-10 Afp-num 15804 Identity 10.50% Similarity 20.59%
Block  0 afp 18 score 310.67 rmsd  2.79 gap 99 (0.41%)

Chain 1:    1 MKLNKYIDHTLLKQDATKAEIKQLCDEAIEFDFATVCVNS------YWTSYCKELLK-GTNVGITNVVGF
              11 111111111     1111111111111111111111       11111111111 11111111111 
Chain 2:   38 AGDRALIMAIVN-----DAAARDAVHRAVADGADVIDVGDVDTEITRLVPFIEWLRGAYPDQLISVDTW-

Chain 1:   64 PLGACTTATKAFEVSEAIKDGATEIDMVLNIGALKDKNYELVLEDMKAVKKAAG--SHVVKCIMENCLL-
                       111111111111111111111              1111111111  111111111     
Chain 2:  126 ---------RAQVAKAACAAGADLINDTWGG-------------VDPAMPEVAAEFGAGLVCAHTYGTTT

Chain 1:  131 --TKEEIMKACEIAVEAGL--------EFVK-TSTGFSKSGATFEDVKLMKSVVKDNALVKAAGGVR--T
                11111111111111111        1111 1111   1  11111111111111111111111 1  1
Chain 2:  187 RGVVDAVISQVTAAAERAVAAGVAREKVLIDPAHDFGKNTFHGLLLLRHVADLVMTGWPVLMALSRLEGT

Chain 1:  188 FEDAQKMIEAGADRLGTSGGVAIIKGEE
              1111111111111111111111111111
Chain 2:  272 LAATALAAAAGARMFRVHEVAATRRVLE

Align Mfl121.pdb 220 with 4r9xA.pdb 225
Twists 0 ini-len 136 ini-rmsd 2.11 opt-equ 194 opt-rmsd 3.05 chain-rmsd 2.11 Score 290.31 align-len 242 gaps 48 (19.83%)
P-value 4.03e-10 Afp-num 16056 Identity 7.85% Similarity 23.55%
Block  0 afp 17 score 290.31 rmsd  2.11 gap 89 (0.40%)

Chain 1:    6 YIDHTLLKQDATKAEIKQLCDEAIEFDFATVCVN--------SYWTSYCKELLKGTNVGITNVVGFP--L
              111111        11111111111111111111        1111111111111111111111111  1
Chain 2:    1 MLEVIA--------TCLEDVKRIERAGGKRIELISSYTEGGLTPSYAFIKKAVEAVQIPIHVMIRPHAKS

Chain 1:   66 GACT---TATKAFEVSEAIKDGATEIDMVLNIGALKDKNYELVLEDMKAVKKAAGSHVVKCIMENCLLTK
              1111   11111111111111111111111111111     11111111111111111111111111111
Chain 2:   63 FTYTEEEIEMMKEDIVVAQKLGVAGVVLGVLNERNE-----VAEEKLADLLSVVDGINVTYHRAIDDIEN

Chain 1:  133 EEIMKACEIAVEAG-LEFVKTSTGFSKSGA--TFEDVKLMKSVVKDNALVKAAGGVRTFEDAQKMIEAGA
                111111111111 1111111   11111  11111111111111111111111111111111111111
Chain 2:  128 --PVEAMRTLKKFHKVTHVLTSG--GQGNIVDNIPVLTDMQKISDGQIQLVVGAGVTKENIKQLLNETGI

Chain 1:  200 DRLGTSGGV-------------AIIKGEENNA
              111111111             11111111 1
Chain 2:  194 SQAHVGTAVREGKSCFAEIDLNLVQELVQIIQ

Align Mfl121.pdb 220 with 2h6rA.pdb 203
Twists 0 ini-len 136 ini-rmsd 1.94 opt-equ 177 opt-rmsd 3.10 chain-rmsd 1.94 Score 293.63 align-len 235 gaps 58 (24.68%)
P-value 4.16e-10 Afp-num 13923 Identity 8.94% Similarity 21.28%
Block  0 afp 17 score 293.63 rmsd  1.94 gap 75 (0.36%)

Chain 1:    5 KYIDHTLLKQD-ATKAEIKQLCDEAIEFD-----FATVCVNSYWTSYCKELLKGTNVGITNVVGFPLGAC
              11111111111 11111111111111111     1111111111111111111   11111111      
Chain 2:    1 MVIVINYKTYNESIGNRGLEIAKIAEKVSEESGITIGVAPQFVDLRMIVENVN---IPVYAQHI------

Chain 1:   69 TTATK-----AFEVSEAIKDGATEIDMVLNIGALKDKNYELVLEDMKAVKKAA--GSHVVKCIMENCLLT
              1111      111111111111111111111 11       111111111111  1111111111     
Chain 2:   62 DNINPGSHTGHILAEAIKDCGCKGTLINHSEKRM-------LLADIEAVINKCKNLGLETIVCTN-----

Chain 1:  132 KEEIMKACEIAVEAGLEFVKTSTGFSKSGATFEDVKLMKSVVK---DNALVKAAGGVRTFEDAQKMIEAG
                 1111111111111111111        1111111111111   111111111111111111111111
Chain 2:  120 ---NINTSKAVAALSPDCIAVE--------PPEVVEGTVRAVKEINKDVKVLCGAGISKGEDVKAALDLG

Chain 1:  199 ADRLGTS--------GGVAIIKGEE
              1111111        1111111111
Chain 2:  193 AEGVLLASGVVKAKNVEEAIRELIK

Align Mfl121.pdb 220 with 5zkaA.pdb 292
Twists 0 ini-len 160 ini-rmsd 3.75 opt-equ 190 opt-rmsd 3.01 chain-rmsd 3.75 Score 326.96 align-len 233 gaps 43 (18.45%)
P-value 4.23e-10 Afp-num 22612 Identity 10.73% Similarity 23.61%
Block  0 afp 20 score 326.96 rmsd  3.75 gap 76 (0.32%)

Chain 1:    5 KYIDHTLLKQD-----ATKAEIKQLCDEAIE-FDFATVCVN--------------SYWTSYCKELLKGTN
              111111111 1     111111111111111 111111111              11111111111111 
Chain 2:    2 KGIYSALMVPYNEDGSINEKGLREIIRYNIDKMKVDGLYVGGSTGENFMISTEEKKRVFEIAIDEAKDS-

Chain 1:   55 VGITNVVGFPLGACTTATKAFEVSEAIKDGATEIDMVLNIGALKDKNYELVLEDMKAVKKAAGSHVVKCI
              11111111   1111 11111111111111111111111111111  1111111111111111 111111
Chain 2:   71 VNLIAQVG---SINL-NEAVELGKYVTKLGYKCLSAVTPFYYKFD--FSEIKDYYETIVRETG-NYMIIY

Chain 1:  125 MENCLLTKEEIMKACEIAVEAG-LEFVKTSTGFSKSGATFEDVKLMKSVVKDNALVKAAGGVRTFEDAQK
              1111111 11111111111111 1111111       1111111111111111111111111    1111
Chain 2:  134 SIPFLTGVNMSLSQFGELFENEKIIGVKFT-------AGDFYLLERVRKAFPDKLIFAGFDE----MLLP

Chain 1:  194 MIEAGADRLGTSGG-VAIIKGEE
              11111111111111 11111111
Chain 2:  193 ATVLGVDGAIGSTYNINGIRAKQ

Align Mfl121.pdb 220 with 3si9A.pdb 294
Twists 0 ini-len 168 ini-rmsd 3.40 opt-equ 193 opt-rmsd 3.03 chain-rmsd 3.40 Score 326.57 align-len 236 gaps 43 (18.22%)
P-value 4.25e-10 Afp-num 22345 Identity 9.32% Similarity 19.07%
Block  0 afp 21 score 326.57 rmsd  3.40 gap 71 (0.30%)

Chain 1:    5 KYIDHTLLKQD-----ATKAEIKQLCDEAIEFDFATVCVN--------------SYWTSYCKELLKGTNV
              11111111111     111111111111111111111111              11111111111111 1
Chain 2:    7 KGAVTALITPFDDNGAIDEKAFCNFVEWQITQGINGVSPVGTTGESPTLTHEEHKRIIELCVEQVAKR-V

Chain 1:   56 GITNVVGFPLGACTTATKAFEVSEAIKDGATEIDMVLNIGALKDKNYELVLEDMKAVKKAAGSHVVKCIM
              1111111   111 11111111111111111111111111111  11111111111111111 1111111
Chain 2:   76 PVVAGAG---SNS-TSEAVELAKHAEKAGADAVLVVTPYYNRP--NQRGLYTHFSSIAKAIS-IPIIIYN

Chain 1:  126 ENCLLTKEEIMKACEIAVEAG--LEFVKTSTGFSKSGATFEDVKLMKSVVKDNALVKAAGGVRTFEDAQK
              111111111111111111111  1111111      11111111111111111111111111    1111
Chain 2:  139 IPSRSVIDMAVETMRDLCRDFKNIIGVKDA------TGKIERASEQREKCGKDFVQLSGDDC----TALG

Chain 1:  194 MIEAGADRLGTSG----GVAIIKGEE
              1111111111111    111111111
Chain 2:  199 FNAHGGVGCISVSSNVAPKLCAQLHA

Align Mfl121.pdb 220 with 1e51A.pdb 326
Twists 0 ini-len 160 ini-rmsd 2.03 opt-equ 198 opt-rmsd 2.69 chain-rmsd 2.03 Score 319.34 align-len 319 gaps 121 (37.93%)
P-value 4.27e-10 Afp-num 25221 Identity 7.84% Similarity 18.50%
Block  0 afp 20 score 319.34 rmsd  2.03 gap 156 (0.49%)

Chain 1:    1 MKLNKYIDHTLLKQ----------------DATKAEIKQLCDEAIEFDFATVCVN---------------
              11111111111111                1111111111111111111111111               
Chain 2:   25 TLNASNLIYPIFVTDVPDDIQPITSLPGVARYGVKRLEEMLRPLVEEGLRCVLIFGVPSRVPKDERGSAA

Chain 1:   40 -------SYWTSYCKELLKGTNVGITNVVGFP------LGAC---------TTATKAFEVSEAIKDGATE
                     111111111111  11111111111      1111         1111111111111111111
Chain 2:   95 DSEESPAIEAIHLLRKTFP--NLLVACDVCLCPYTSHGHCGLLSGAFRAEESRQRLAEVALAYAKAGCQV

Chain 1:   88 IDMVLNIGALKDKNYELVLEDMKAVKKAA------GSHVVKCIMENCL----------------------
              1111111           11111111111      1111111111111                      
Chain 2:  165 VAPSDMM-----------DGRVEAIKEALMAHGLGNRVSVMSYSAKFASCFYGPFRDAAKSSPAFGDRRC

Chain 1:  130 --L---TKEEIMKACEIAVEAGLEFVKTSTGFSKSGATFEDVKLMKSVVKDNALVKAAGG-VR-------
                1   111111111111111111111111    11111111111111111111111111 11       
Chain 2:  224 YQLPPGARGLALRAVDRDVREGADMLMVKP----GMPYLDIVREVKDKHPDLPLAVYHVSGEFAMLWHGA

Chain 1:  187 ----------TFEDAQKMIEAGADRLGTSGGVAIIKGEE
                        11111111111111111111111111111
Chain 2:  290 QAGAFDLKAAVLEAMTAFRRAGADIIITYYTPQLLQWLK

Align Mfl121.pdb 220 with 5a8gA.pdb 291
Twists 0 ini-len 160 ini-rmsd 3.78 opt-equ 189 opt-rmsd 3.04 chain-rmsd 3.78 Score 328.02 align-len 233 gaps 44 (18.88%)
P-value 4.34e-10 Afp-num 22411 Identity 12.45% Similarity 24.89%
Block  0 afp 20 score 328.02 rmsd  3.78 gap 76 (0.32%)

Chain 1:    5 KYIDHTLLKQD-----ATKAEIKQLCDEAIE-FDFATVCVN--------------SYWTSYCKELLKGTN
              111111111 1     111111111111111 111111111              1111111111111 1
Chain 2:    6 KGLYAALLVPFDENGQVNEQGLKQIAQNAIETEELDGLYVNGSSGENFLLNTEQKKQVFKVAKEAVGD-K

Chain 1:   55 VGITNVVGFPLGACTTATKAFEVSEAIKDGATEIDMVLNIGALKDKNYELVLEDMKAVKKAAGSHVVKCI
              111111111    1111111111111111111111111111111  11111111111111111 111111
Chain 2:   75 VKLIAQVGS----LDLNEAIELGKYATELGYDALSAVTPFYYPF--TFEEIRDYYFDIIEATQ-NNMIIY

Chain 1:  125 MENCLLTKEEIMKACEIAVEA-GLEFVKTSTGFSKSGATFEDVKLMKSVVKDNALVKAAGGVRTFEDAQK
              111111  1111111111111 11111111       1111111111111111111111111    1111
Chain 2:  138 AIPDLTGVNISIEQFSELFNHEKIVGVKYT-------APNFFLLERIRKAFPDKLILSGFDE----MLVQ

Chain 1:  194 MIEAGADRLGTSGG-VAIIKGEE
              11111111111111 11111111
Chain 2:  197 ATISGVDGAIGSTYNVNGRRARK

Align Mfl121.pdb 220 with 2qjgA.pdb 272
Twists 0 ini-len 152 ini-rmsd 3.70 opt-equ 184 opt-rmsd 3.03 chain-rmsd 3.70 Score 322.14 align-len 260 gaps 76 (29.23%)
P-value 4.37e-10 Afp-num 19552 Identity 13.08% Similarity 26.15%
Block  0 afp 19 score 322.14 rmsd  3.70 gap 91 (0.37%)

Chain 1:    5 KYIDHTLLK----QDATK-AEIKQLCDEAIEFDFATVCVNSYWTSYCKELLKGTNVGITNVVGFP-----
              111111111    111   1111111111111111111111111111 111  111111111111     
Chain 2:   26 KTVIVPMDHGVSNGPIKGLIDIRKTVNDVAEGGANAVLLHKGIVRHGHRGYG-KDVGLIIHLSGGTAISP

Chain 1:   65 --LGACTTATKAFEVSEAIKDGATEIDMVLNIGALKDKNYELVLEDMKAVKKAA--GSHVVKCIMENCLL
                1111    1 11111111111111111111   1     1111111111111  1111111111111 
Chain 2:   95 NPLKKV----IVTTVEEAIRMGADAVSIHVNV---GSDEDWEAYRDLGMIAETCEYWGMPLIAMMYPRGK

Chain 1:  131 ------TKEEIMKACEIAVEAGLEFVKTSTGFSKSGATFE--DVKLMKSVVKDNALVKAAGGVR------
                    11111111111111111111111       1111  111111111  11111111111      
Chain 2:  158 HIQNERDPELVAHAARLGAELGADIVKTS-------YTGDIDSFRDVVKGC--PAPVVVAGGPKTNTDEE

Chain 1:  187 TFEDAQKMIEAGADRLGTS--------GGVAIIK------------GEEN
              1111111111111111111        1111111            1111
Chain 2:  219 FLQMIKDAMEAGAAGVAVGRNIFQHDDVVGITRAVCKIVHENADVEEALK

Align Mfl121.pdb 220 with 4i7uA.pdb 294
Twists 0 ini-len 168 ini-rmsd 3.39 opt-equ 193 opt-rmsd 3.05 chain-rmsd 3.39 Score 325.20 align-len 237 gaps 44 (18.57%)
P-value 4.98e-10 Afp-num 22553 Identity 9.28% Similarity 19.83%
Block  0 afp 21 score 325.20 rmsd  3.39 gap 71 (0.30%)

Chain 1:    5 KYIDHTLLKQD-----ATKAEIKQLCDEAIEFDFATVCVN--------------SYWTSYCKELLKGTNV
              11111111111     111111111111111111111111              11111111111111 1
Chain 2:    3 KGSIPALITPFTDNGAVDEQAFAAHVEWQIAEGSNGLVPVGTTGESPTLSHDEHKRVVELCIEVAAKR-V

Chain 1:   56 GITNVVGFPLGACTTATKAFEVSEAIKDGATEIDMVLNIGALKDKNYELVLEDMKAVKKAAGSHVVKCIM
              1111111   111 111111111111111111111111111111  1111111111111111 1111111
Chain 2:   72 PVIAGAG---SNN-TDEAIELALHAQDAGADALLVVTPYYNKPT--QKGLFAHFSAVAEAVK-LPIVIYN

Chain 1:  126 ENCLLTKEEIMKACEIAVEAG--LEFVKTSTGFSKSGATFEDVKLMKSVVKDNALVKAAGGVRTFEDAQK
              111111 11111111111111  1111111      11111111111111111111111111    1111
Chain 2:  135 IPPRSVVDMSPETMGALVKAHKNIVGVKDA------TGKLDRVSEQRISCGKDFIQLSGEDS----TALG

Chain 1:  194 MIEAGADRLGTSGG----VAIIKGEEN
              11111111111111    111111111
Chain 2:  195 FNAHGGVGCISVSANVAPRLCSEFQAA

Align Mfl121.pdb 220 with 1h5yA.pdb 252
Twists 0 ini-len 152 ini-rmsd 2.81 opt-equ 193 opt-rmsd 3.05 chain-rmsd 2.81 Score 302.92 align-len 266 gaps 73 (27.44%)
P-value 5.00e-10 Afp-num 17505 Identity 9.40% Similarity 22.18%
Block  0 afp 19 score 302.92 rmsd  2.81 gap 107 (0.41%)

Chain 1:    4 NKYIDHTLLKQDATK--------------AEIKQLCDEAIEFDFATVCVN------------SYWTSYCK
              111111111111111              111111111111111111111            11111111
Chain 2:    4 ALRIIPCLDIDGGAKVVVKGVNFQGIREVGDPVEMAVRYEEEGADEIAILDITAAPEGRATFIDSVKRVA

Chain 1:   48 ELLKGTNVGITNVVGFPLGACTTATKAFEVSEAIKDGATEIDMVLNIGALKDKNYELVLEDMKAVKKAAG
              1111   111111111        1111111111111111111111111        1111111111111
Chain 2:   74 EAVS---IPVLVGGGV--------RSLEDATTLFRAGADKVSVNTAAVR--------NPQLVALLAREFG

Chain 1:  118 SHVVKCIMENCLL--TK------------EEIMKACEIAVEAGLEFVKTSTGFSKSG-----ATFEDVKL
              1111111111111  11            1111111111111111111111  1111     11111111
Chain 2:  125 SQSTVVAIDAKWNGEYYEVYVKGGREATGLDAVKWAKEVEELGAGEILLTS--IDRDGTGLGYDVELIRR

Chain 1:  169 MKSVVKDNALVKAAGGVRTFEDAQKMIEAGADRLGTSGGV----AIIKGEENNASY
              11111  111111111111111111111111111111111    1111111111 1
Chain 2:  193 VADSV--RIPVIASGGAGRVEHFYEAAAAGADAVLAASLFHFRVLSIAQVKRYLKE

Align Mfl121.pdb 220 with 3di0A.pdb 291
Twists 0 ini-len 168 ini-rmsd 3.22 opt-equ 195 opt-rmsd 3.18 chain-rmsd 3.22 Score 327.82 align-len 238 gaps 43 (18.07%)
P-value 5.23e-10 Afp-num 21682 Identity 10.08% Similarity 25.21%
Block  0 afp 21 score 327.82 rmsd  3.22 gap 70 (0.29%)

Chain 1:    4 NKYIDHTLLKQD----ATKAEIKQLCDEAIEFDFATVCVN--------------SYWTSYCKELLKGTNV
              111111111111    111111111111111111111111              11111111111111 1
Chain 2:    5 FEGVGVALTTPFTNNKVNIEALKTHVNFLLENNAQAIIVNGTTAESPTLTTDEKERILKTVIDLVDKR-V

Chain 1:   56 GITNVVGFPLGACTTATKAFEVSEAIKDGATEIDMVLNIGALKDKNYELVLEDMKAVKKAAGSHVVKCIM
              1111111    11111111111111111111111111111111  11111111111111111 1111111
Chain 2:   74 PVIAGTG----TNDTEKSIQASIQAKALGADAIMLITPYYNKT--NQRGLVKHFEAIADAVK-LPVVLYN

Chain 1:  126 ENCLLTKEEIMKACEIAVEAG-LEFVKTSTGFSKSGATFEDVKLMKSVVKD-NALVKAAGGVRTFEDAQK
              111111 11111111111111 1111111      1111111111111111 1111111111    1111
Chain 2:  137 VPSRTNMTIEPETVEILSQHPYIVALKDA------TNDFEYLEEVKKRIDTNSFALYSGNDD----NVVE

Chain 1:  194 MIEAGADRLGTSG----GVAIIKGEENN
              1111111111111    11111111111
Chain 2:  197 YYQRGGQGVISVIANVIPKEFQALYDAQ

Align Mfl121.pdb 220 with 6uczA.pdb 254
Twists 0 ini-len 152 ini-rmsd 3.09 opt-equ 183 opt-rmsd 3.09 chain-rmsd 3.09 Score 313.08 align-len 273 gaps 90 (32.97%)
P-value 5.41e-10 Afp-num 18950 Identity 8.79% Similarity 18.32%
Block  0 afp 19 score 313.08 rmsd  3.09 gap 125 (0.45%)

Chain 1:    3 LNKYIDHTLLKQDATKAEIKQLCDEAIEFDFATVCVNS------------------Y--WTSYCKELLKG
              1 1111111111  111111111111111111111111                  1  11111111111
Chain 2:   28 VTTKIVGILNVT--EANAAIRHATDLIEHGADVIDVGAESTAPGVSPITQEEEWSRLKEVLPEIIRIAHN

Chain 1:   53 TNVGITNVVGFPLGACTTATKAFEVSEAIKDGATEIDMVLNIGALKDKNYELVLEDMKAVKKAA--GSHV
              1111111111          111111111111111111111             1111111111  1111
Chain 2:  107 AHVEVSIDTR----------NAKTAELALKLGVDYINDQGG-------------LLDPDMPAIAAASSAK

Chain 1:  121 VKCIMENC-------LL------TKEEIMKACEIAVEAG--------LEFVKTSTGFS-KSGATFEDVKL
              1111111        11      1111111111111111        111111111 1 11  1111111
Chain 2:  154 IIIMHHFGLPVSQDRSYVGQPEQLLNEIIEWLCSRVDTLIAQGVVRERIILDPGLGFGKLPEYSWYIAKN

Chain 1:  169 MKSVVKDNALVKAAGGV----------------RTFEDAQKMIEAGADRLGTSGGVAIIKGEE
              11111111111111111                111111111111111111111111111111
Chain 2:  224 IGKLKKLGFPVCVGHSRKSMFSLIPVELSERDVPTAMLSTFLAQQQVDFLRVHDVKLTGISIK

Align Mfl121.pdb 220 with 3g0sA.pdb 295
Twists 0 ini-len 168 ini-rmsd 3.46 opt-equ 191 opt-rmsd 3.04 chain-rmsd 3.46 Score 325.11 align-len 236 gaps 45 (19.07%)
P-value 5.54e-10 Afp-num 22518 Identity 10.17% Similarity 23.73%
Block  0 afp 21 score 325.11 rmsd  3.46 gap 70 (0.29%)

Chain 1:    5 KYIDHTLLKQD-----ATKAEIKQLCDEAIEFDFATVCVN--------------SYWTSYCKELLKGTNV
              11111111111     111111111111111111111111              11111111111111 1
Chain 2:    3 TGSIVALVTPMDEKGNVSRSCLKKLIDYHVANGTSAIVSVGTTGESATLSHDEHGDVVMMTLELADGR-I

Chain 1:   56 GITNVVGFPLGACTTATKAFEVSEAIKDGATEIDMVLNIGALKDKNYELVLEDMKAVKKAAGSHVVKCIM
              1111111    11111111111111111111111111111111  11111111111111111 1111111
Chain 2:   72 PVIAGTG----ANATAEAISLTQRFNDSGIVGCLTVTPYYNRP--TQEGLFQHFKAIAEHTD-LPQILYN

Chain 1:  126 ENCLLTKEEIMKACEIAVEAG-LEFVKTSTGFSKSGATFEDVKLMKSVVKDNALVKAAGGVRTFEDAQKM
              11111  11111111111111 1111111      11111111111111111111111111    11111
Chain 2:  135 VPSRTGCDMLPETVGRLAEIKNIIAIKEA------TGNLTRVHQIKELVSDDFILLSGDDA----SALDF

Chain 1:  195 IEAGADRLGTSGG---VAIIKGEENN
              1111111111111   1111111  1
Chain 2:  195 MQLGGHGVISVTANVAAREMADMCKL

Align Mfl121.pdb 220 with 3l21A.pdb 297
Twists 0 ini-len 160 ini-rmsd 3.48 opt-equ 191 opt-rmsd 3.05 chain-rmsd 3.48 Score 326.43 align-len 234 gaps 43 (18.38%)
P-value 5.59e-10 Afp-num 22613 Identity 7.69% Similarity 18.38%
Block  0 afp 20 score 326.43 rmsd  3.48 gap 79 (0.33%)

Chain 1:    5 KYIDHTLLKQD-----ATKAEIKQLCDEAIEFDFATVCVN--------------SYWTSYCKELLKGTNV
              11111111111     111111111111111111111111              11111111111111 1
Chain 2:   13 GTLLTAMVTPFSGDGSLDTATAARLANHLVDQGCDGLVVSGTTGESPTTTDGEKIELLRAVLEAVGDR-A

Chain 1:   56 GITNVVGFPLGACTTATKAFEVSEAIKDGATEIDMVLNIGALKDKNYELVLEDMKAVKKAAGSHVVKCIM
              1111111   111 111111111111111111111111111111  1111111111111111 1111111
Chain 2:   82 RVIAGAG---TYD-TAHSIRLAKACAAEGAHGLLVVTPYYSKPP--QRGLQAHFTAVADATE-LPMLLYD

Chain 1:  126 ENCLLTKEEIMKACEIAVEAG-LEFVKTSTGFSKSGATFEDVKLMKSVVK-DNALVKAAGGVRTFEDAQK
              111111 11111111111111 1111111         111111111111 11111111111    1111
Chain 2:  145 IPGRSAVPIEPDTIRALASHPNIVGVKDA---------KADLHSGAQIMADTGLAYYSGDDA----LNLP

Chain 1:  194 MIEAGADRLGTSGGVAIIKGEENN
              111111111111111111111111
Chain 2:  202 WLRMGATGFISVIAHLAAGQLREL

Align Mfl121.pdb 220 with 1twdA.pdb 234
Twists 0 ini-len 136 ini-rmsd 2.35 opt-equ 193 opt-rmsd 3.19 chain-rmsd 2.35 Score 298.57 align-len 254 gaps 61 (24.02%)
P-value 5.60e-10 Afp-num 16002 Identity 9.84% Similarity 25.59%
Block  0 afp 17 score 298.57 rmsd  2.35 gap 95 (0.41%)

Chain 1:    5 KYIDHTLLKQDATKAEIKQLCDEAIEFDFATVCVN--------SY---WTSYCKELLKGTNVGITNVVG-
              11111111        1111111111111111111        11   1111111111   11111111 
Chain 2:    2 ALLEICCY--------SMECALTAQQNGADRVELCAAPKEGGLTPSLGVLKSVRQRVT---IPVHPIIRP

Chain 1:   63 -FPLGACT---TATKAFEVSEAIKDGATEIDMVLNIGALKDKNYELVLEDMKAVKKAAGSHVVKCIMENC
               1111111   11111111111111111111111111111     1111111111111111111111111
Chain 2:   61 RGGDFCYSDGEFAAILEDVRTVRELGFPGLVTGVLDVDGN-----VDMPRMEKIMAAAGPLAVTFHRAFD

Chain 1:  129 LLTKEEIMKACEIAVEAGLEFVKTSTGFSKSGATFEDVKLMKSVVKDNALVKAAGGVRTFEDAQKMIEAG
              111  11111111111111111111   1111111111111111 111111111111111 111111111
Chain 2:  126 MCA--NPLYTLNNLAELGIARVLTSGQKSDALQGLSKIMELIAH-RDAPIIMAGAGVRAE-NLHHFLDAG

Chain 1:  199 ADRLGTSG----------------------GVAIIKGEENNASY
              11111111                      11111111111111
Chain 2:  192 VLEVHSSAGAWQASPMRYRNYSRYIVDGAAVAEMKGIIERHQAK

Align Mfl121.pdb 220 with 5zzpA.pdb 343
Twists 0 ini-len 160 ini-rmsd 3.24 opt-equ 196 opt-rmsd 2.95 chain-rmsd 3.24 Score 340.29 align-len 283 gaps 87 (30.74%)
P-value 5.72e-10 Afp-num 25321 Identity 8.48% Similarity 19.79%
Block  0 afp 20 score 340.29 rmsd  3.24 gap 112 (0.41%)

Chain 1:    1 MKL--------NKYIDHTLLKQDA--TKAEIKQLCDEAIEFDFATVCVNSY---WTSYCKELLKGTNVGI
              111        1111111111111  11111111111111111 1111111   111111111    111
Chain 2:   59 TTEIDIFGRRAALPMAVAPVAYQRLFHPEGELAVARAARDAGV-PYTICTLSSVSLEEIAAVG----GRP

Chain 1:   58 TNVVGFPLGACTTATKAFEVSEAIKDGATEIDMVLNIGALKDKNYE------------------------
              11111   111111111111111111111111111111                                
Chain 2:  124 WFQLY---WLRDEKRSLDLVRRAEDAGCEAIVFTVDVPWMGRRLRDMRNGFALPEWVTAANFSAVADHTA

Chain 1:  104 -----LVLEDMKAVKKAAGSHVVKCIMENCLLTKEEIMKACEIAVEAGLEFVKTSTGFSK----SGATFE
                   11111111111111 111111111       111111111111111111111111    111111
Chain 2:  204 REFAPATWESVEAVRAHTD-LPVVLKGIL-------AVEDARRAVDAGAGGIVVSNHGGRQLDGAVPGIE

Chain 1:  165 DVKLMKSVVKDNALVKAAGGVRTFEDAQKMIEAGADRLGTS-----------------GGVAIIKGEENN
              11111111111111111111111111111111111111111                 111111111111
Chain 2:  266 MLGEIVAAVSGGCEVLVDGGIRSGGDVLKATALGASAVLVGRPVMWALAAAGQDGVRQLLELLAEEVRDA

Chain 1:  218 ASY
              111
Chain 2:  336 MGL

Align Mfl121.pdb 220 with 3iebA.pdb 213
Twists 0 ini-len 160 ini-rmsd 3.93 opt-equ 185 opt-rmsd 3.04 chain-rmsd 3.93 Score 285.52 align-len 235 gaps 50 (21.28%)
P-value 5.90e-10 Afp-num 16081 Identity 10.21% Similarity 21.28%
Block  0 afp 20 score 285.52 rmsd  3.93 gap 73 (0.31%)

Chain 1:    4 NKYIDHTLLKQDATKAEIKQLCDEAIEFDFATVCVN--------SYWTSYCKELLKGTNVGITNVVGFPL
              111111111  11111111111111111 1111111        111111111111  1111111111  
Chain 2:    3 KPMIQIALD--QTNLTDAVAVASNVASY-VDVIEVGTILAFAEGMKAVSTLRHNHP--NHILVCDMKT--

Chain 1:   66 GACTTATKAFEVSEAIKDGATEIDMVLNIGALKDKNYELVLEDMKAVKKAAG--SHVVKCIMENCLLTKE
                  1111111111111111111111111          1111111111111  111111111  11   
Chain 2:   66 ----TDGGAILSRMAFEAGADWITVSAAA----------HIATIAACKKVADELNGEIQIEIY--GN---

Chain 1:  134 EIMKACEIAVEAGLEFVKTSTGFSKSG-----ATFEDVKLMKSVVKDNALVKAAGGVRTFEDAQKMIEAG
              11111111111111111111 1 1111     1111111111111111111111 111111111111111
Chain 2:  117 WTMQDAKAWVDLGITQAIYH-RSRDAELAGIGWTTDDLDKMRQLSALGIELSIT-GGIVPEDIYLFEGIK

Chain 1:  199 ADRLGTSGGV------AIIKGEENN
              1111111111      111111111
Chain 2:  185 TKTFIAGRALAGAEGQQTAAALREQ

Align Mfl121.pdb 220 with 1vpxA.pdb 207
Twists 0 ini-len 152 ini-rmsd 3.36 opt-equ 179 opt-rmsd 3.20 chain-rmsd 3.36 Score 294.46 align-len 227 gaps 48 (21.15%)
P-value 5.96e-10 Afp-num 14671 Identity 7.93% Similarity 20.26%
Block  0 afp 19 score 294.46 rmsd  3.36 gap 68 (0.31%)

Chain 1:    4 NKYIDHTLLKQDATKAEIKQLCDEAIEFD-FATVCVNSYWTSYCKELLKGTNVGITNVVGFPLGACTTAT
              11111111        1111111111111 111111111111111111    111111111   111111
Chain 2:    0 HMKIFLDT--------ANLEEIKKGVEWGIVDGVTTNPQRVKEICDLV----KGPVSAEVV---SLDYEG

Chain 1:   73 KAFEVSEAIKDGATEIDMVLNIGALKDKNYELVLEDMKAVKKAAGSHVVKCIMENCLLTKEEIMKACEIA
              1111111111111111111111        111111111111111  11111111       11111111
Chain 2:   66 MVREARELAQISEYVVIKIPMT--------PDGIKAVKTLSAEGI--KTNVTLVF-------SPAQAILA

Chain 1:  143 VEAGLEFVKTSTGFSKSGA-----TFEDVKLMKSVVK--DN-ALVKAAGGVRTFEDAQKMIEAGADRLGT
              1111111111111   111     1111111111111  11 11111111111 1111111111111111
Chain 2:  119 AKAGATYVSPFVG---RMDDLSNDGMRMLGEIVEIYNNYGFETEIIAASIRHP-MHVVEAALMGVDIVTM

Chain 1:  205 S-GGVAIIKGEENNASY
              1 111111111 11 11
Chain 2:  185 PFAVLEKLFKHPMTDLG

Align Mfl121.pdb 220 with 1nvmA.pdb 340
Twists 0 ini-len 176 ini-rmsd 2.93 opt-equ 201 opt-rmsd 3.06 chain-rmsd 2.93 Score 340.46 align-len 261 gaps 60 (22.99%)
P-value 6.03e-10 Afp-num 26609 Identity 8.81% Similarity 25.29%
Block  0 afp 22 score 340.46 rmsd  2.93 gap 82 (0.32%)

Chain 1:    2 KLNKYIDHTLLK-------QDATKAEIKQLCDEAIEFDFATVCVNS-------------------YWTSY
              111111111111       111111111111111111111111111                   11111
Chain 2:    6 SKKLYISDVTLRDGSHAIRHQYTLDDVRAIARALDKAKVDSIEVAHGDGLQGSSFNYGFGRHTDLEYIEA

Chain 1:   46 CKELLKGTNVGITNVVGFPLGACTTATKAFEVSEAIKDGATEIDMVLNIGALKDKNYELVLEDMKAVKKA
              11111  1111111111   111   1111111111111111111111111        11111111111
Chain 2:   76 VAGEI--SHAQIATLLL---PGI---GSVHDLKNAYQAGARVVRVATHCTE--------ADVSKQHIEYA

Chain 1:  116 A-GSHVVKCIME-NCLLTKEEIMKACEIAVEAGLEFVKTSTGFSKSG--ATFEDVKLMKSVVKDNALVKA
              1 1111111111 1111111111111111111111111111111111  111111111111111111111
Chain 2:  130 RNLGMDTVGFLMMSHMIPAEKLAEQGKLMESYGATCIYMADSGGAMSMNDIRDRMRAFKAVLKPETQVGM

Chain 1:  182 AGGV---RTFEDAQKMIEAGADRLGTS-----------GGVAIIKGEENNA
              1111   11111111111111111111           1111111111111
Chain 2:  200 HAHHNLSLGVANSIVAVEEGCDRVDASLAGMGAGAGNAPLEVFIAVAERLG

Align Mfl121.pdb 220 with 1hg3A.pdb 224
Twists 0 ini-len 152 ini-rmsd 2.89 opt-equ 184 opt-rmsd 3.23 chain-rmsd 2.89 Score 300.27 align-len 239 gaps 55 (23.01%)
P-value 6.53e-10 Afp-num 15671 Identity 11.72% Similarity 23.43%
Block  0 afp 19 score 300.27 rmsd  2.89 gap 66 (0.30%)

Chain 1:    4 NKYIDHTLLKQD-ATKAEIKQLCDEAIEFD-----FATVCVNSYWTSYCKELLKGTNVGITNVVGFPLGA
              111111111111 11111111111111111     1111111111111111111   11111111     
Chain 2:    6 EPIIAINFKTYIEATGKRALEIAKAAEKVYKETGVTIVVAPQLVDLRMIAESVE---IPVFAQHIDPIKP

Chain 1:   68 CTTATKAFEVSEAIKDGATEIDMVLNIGALKDKNYELVLEDMKAVKKAAG--SHVVKCIMENCLLTKEEI
                 111111111111111111111111 1       11111111111111  111111111        1
Chain 2:   73 GS-HTGHVLPEAVKEAGAVGTLLNHSENR-------MILADLEAAIRRAEEVGLMTMVCSN--------N

Chain 1:  136 MKACEIAVEAGLEFVKTST--GFSKSGAT----FEDVKLMKSVVK---DNALVKAAGGVRTFEDAQKMIE
              1111111111111111111  11111111    111111111111   1111111111111111111111
Chain 2:  127 PAVSAAVAALNPDYVAVEPPELIGTGIPVSKAKPEVITNTVELVKKVNPEVKVLCGAGISTGEDVKKAIE

Chain 1:  197 AGADRLGTS-----------GGVAIIKGE
              111111111           111111111
Chain 2:  197 LGTVGVLLASGVTKAKDPEKAIWDLVSGI

Align Mfl121.pdb 220 with 3kruA.pdb 335
Twists 0 ini-len 176 ini-rmsd 3.20 opt-equ 207 opt-rmsd 3.02 chain-rmsd 3.20 Score 328.71 align-len 323 gaps 116 (35.91%)
P-value 6.54e-10 Afp-num 23383 Identity 6.50% Similarity 19.50%
Block  0 afp 22 score 328.71 rmsd  3.20 gap 131 (0.43%)

Chain 1:    1 MKLN-----------KYIDHTLLKQDAT------KAEIKQLCDEAIEFDFATVCVNSY------------
              1111           1111111111111      111111111111111111111111            
Chain 2:    2 SILHMPLKIKDITIKNRIMMSPMCMYSASTDGMPNDWHIVHYATRAIGGVGLIMQEATAVESRGRITDHD

Chain 1:   42 ----------WTSYCKELLKGTNVGITNVVGFPLGAC--------------------------------T
                        111111111111111111111111                                   1
Chain 2:   72 LGIWNDEQVKELKKIVDICKANGAVMGIQLAHAGRKCNISYEDVVGPSPIKAGDRYKLPRELSVEEIKSI

Chain 1:   70 TATKAFEVSEAIKDGATEIDMVL-----NIGALKD--------------KNYELVLEDMKAVKKAAG-SH
              11111111111111111111111     1111111              111111111111111111 11
Chain 2:  142 VKAFGEAAKRANLAGYDVVEIHAAHGYLIHEFLSPLSNKRKDEYGNSIENRARFLIEVIDEVRKNWPENK

Chain 1:  120 VVKCIMENCL-----LTKEEIMKACEIAVEAGLEFVKTSTGFSKS-------GATFEDVKLMKSVVKDNA
              1111111111     111111111111111 111111111 111        111111111111111  1
Chain 2:  212 PIFVRVSADDYMEGGINIDMMVEYINMIKD-KVDLIDVSSGGLLNVDINLYPGYQVKYAETIKKRCN--I

Chain 1:  178 LVKAAGGVRTFEDAQKMI-EAGADRLGTSGG----VAIIKGEE
              111111111111111111 111111111111    11111111
Chain 2:  279 KTSAVGLITTQELAEEILSNERADLVALGRELLRNPYWVLHTY

Align Mfl121.pdb 220 with 1h7nA.pdb 340
Twists 0 ini-len 168 ini-rmsd 2.87 opt-equ 198 opt-rmsd 2.72 chain-rmsd 2.87 Score 322.12 align-len 324 gaps 126 (38.89%)
P-value 6.61e-10 Afp-num 26031 Identity 8.64% Similarity 17.59%
Block  0 afp 21 score 322.12 rmsd  2.87 gap 151 (0.47%)

Chain 1:    1 MKLNKYIDHTLLKQ----------------DATKAEIKQLCDEAIEFDFATVCVN---------------
              11111111111111                1111111111111111111111111               
Chain 2:   35 QLTKNMLIFPLFISDNPDDFTEIDSLPNINRIGVNRLKDYLKPLVAKGLRSVILFGVPLIPGTKDPVGTA

Chain 1:   40 --------SYWTSYCKELLKGTNVGITNVVGFP------LGAC-----------TTATKAFEVSEAIKDG
                      111111111111  11111111111      1111           1111111111111111
Chain 2:  105 ADDPAGPVIQGIKFIREYFP--ELYIICDVCLCEYTSHGHCGVLYDDGTINRERSVSRLAAVAVNYAKAG

Chain 1:   85 ATEIDMVLNIGALKDKNYELVLEDMKAVKKAA------GSHVVKCIMENCL-------------------
              1111111111           11111111111      1111111111111                   
Chain 2:  173 AHCVAPSDMI-----------DGRIRDIKRGLINANLAHKTFVLSYAAKFSGNLYGPFRDAACSAPSNGD

Chain 1:  130 -----L---TKEEIMKACEIAVEAGLEFVKTSTGFSKSGATFEDVKLMKSVVKDNALVKAAGGV------
                   1   111111111111111111111111    11111111111111111 111111111      
Chain 2:  232 RKCYQLPPAGRGLARRALERDMSEGADGIIVKP----STFYLDIMRDASEICKD-LPICAYHVSGEYAML

Chain 1:  186 -------------RTFEDAQKMIEAGADRLGTSGGVAIIKGEEN
                           1111111111111111111111111111111
Chain 2:  297 HAAAEKGVVDLKTIAFESHQGFLRAGARLIITYLAPEFLDWLDE

Align Mfl121.pdb 220 with 3r8rA.pdb 212
Twists 0 ini-len 136 ini-rmsd 2.61 opt-equ 183 opt-rmsd 3.35 chain-rmsd 2.61 Score 299.38 align-len 232 gaps 49 (21.12%)
P-value 6.93e-10 Afp-num 15217 Identity 10.78% Similarity 22.84%
Block  0 afp 17 score 299.38 rmsd  2.61 gap 95 (0.41%)

Chain 1:    5 KYIDHTLLKQDATKAEIKQLCDEAIEF-DFATVCVNS---------YWTSYCKELLKGTNVGITNVVGFP
              11111111        11111111111 111111111         1111111111111111111111  
Chain 2:    1 MLFFVDTA--------NIDEIREANELGILAGVTTNPSLVAKEANVSFHDRLREITDVVKGSVSAEVI--

Chain 1:   65 LGACTTATKAFEVSEAIKDG-ATEIDMVLNIGALKDKNYELVLEDMKAVKKAAGSHVVKCIMENCLLTKE
                111111111111111111 1111111111         11111111111111  11111111      
Chain 2:   61 --SLKAEEMIEEGKELAKIAPNITVKIPMTS---------DGLKAVRALTDLGI--KTNVTLIF------

Chain 1:  134 EIMKACEIAVEAGLEFVKTSTGFSKSG--ATFEDVKLMKSVVK---DNALVKAAGGVRTFEDAQKMIEAG
               11111111111111111111111111  11111111111111   111111111 11111111111111
Chain 2:  112 -NANQALLAARAGATYVSPFLGRLDDIGHNGLDLISEVKQIFDIHGLDTQIIAAS-IRHPQHVTEAALRG

Chain 1:  199 ADRLGTSGGVAIIKGEENNASY
              1111111  1111111111111
Chain 2:  180 AHIGTMP--LKVIHALTKHPLT

Align Mfl121.pdb 220 with 6h4eA.pdb 295
Twists 0 ini-len 160 ini-rmsd 3.16 opt-equ 197 opt-rmsd 3.05 chain-rmsd 3.16 Score 317.45 align-len 237 gaps 40 (16.88%)
P-value 7.00e-10 Afp-num 23035 Identity 8.02% Similarity 18.14%
Block  0 afp 20 score 317.45 rmsd  3.16 gap 77 (0.32%)

Chain 1:    5 KYIDHTLLKQD-----ATKAEIKQLCDEAIEFDFATVCVN--------------SYWTSYCKELLKGTNV
              11111111111     111111111111111111111111              11111111111111 1
Chain 2:    5 SGLIAAPHTPFAADGSVNYPVIDDIAKHLIATGVTGAYVLGTTGEGIHCSVEERKKVAERWVTASQGQ-L

Chain 1:   56 GITNVVGFPLGACTTATKAFEVSEAIKDGATEIDMVLNIGALKDKNYELVLEDMKAVKKAAGSHVVKCIM
              1111111    1111111111111111111111111111111111 111111111111111111111111
Chain 2:   74 DLIIHTG----ALSIADTLELARHAETLDIKATSVIGPCFFKPSH-VDDLVEYCRLAAASAPSKGFYYYH

Chain 1:  126 ENCLLTKEEIMKACEIAVEAG--LEFVKTSTGFSKSGATFEDVKLMKSVVKDNALVKAAGGVRTFEDAQK
              111111111111111111111  1111111      11111111111111111111111111    1111
Chain 2:  139 STMSGLSIDMEKFLQAAGKVIPNLSGMKFN------SPDMYEFQRCLRVEGGKYDIPFGVDE----FIPA

Chain 1:  194 MIEAGADRLGTSGG---VAIIKGEENN
              11111111111111   1111111111
Chain 2:  199 GLACGALSAVGSTYNYAAPLYLELIEK

Align Mfl121.pdb 220 with 4ymzA.pdb 250
Twists 0 ini-len 160 ini-rmsd 3.80 opt-equ 181 opt-rmsd 3.03 chain-rmsd 3.80 Score 306.22 align-len 253 gaps 72 (28.46%)
P-value 7.03e-10 Afp-num 18754 Identity 7.91% Similarity 23.32%
Block  0 afp 20 score 306.22 rmsd  3.80 gap 92 (0.37%)

Chain 1:    5 KYIDHTLLKQDATKAEIKQLCDEAIEFD-------FATVCVNSYWTSYCKELLKGTNVGITNVVGFPLGA
              11111111 1111111111111111111       111111111111111111111111111111     
Chain 2:    5 TIIAGNWK-MNLSLKEAVFLAHSIREKIPSISKDKVSMVFPSTLHLENVSKILEGSSVIVGAQNCYHSGL

Chain 1:   68 CTTATKAFEVSEAIKDGATEIDMVLNI-GALKDKNYELVLEDMKAVKKAAGSHVVKCIMENCL------L
                   1 111111111111111111   1      1111111111111  1111111111111      1
Chain 2:   74 AAFTGE-TSPDQLKEIGVKVVMVGHSERRQFLGESNFFCNDKIRFLLK--NEFTVLYCVGETLSERESGK

Chain 1:  131 TKEEIMKACEIAVEAG------LEFVKTSTGFSKSGA---------TFEDVKLMKSVV----------KD
              1111111111111111      1111111   1111          111111111111          11
Chain 2:  141 TLEVLSSQIREGLKGIDSVFFSNLILAYEP--VWAIGTGKVATPSQAQEVHSFIRKEISGLFVGASSISE

Chain 1:  176 NALVKAAGGVRTFEDAQKMIEAGADRLGTS-------GGVAII
              111111111111111111111111111111       111111
Chain 2:  209 SISILYGGSVKPDNIQDLLKEKDIDGGLVGGASQKISSFAGLF

Align Mfl121.pdb 220 with 6bmaA.pdb 259
Twists 0 ini-len 144 ini-rmsd 2.39 opt-equ 186 opt-rmsd 3.04 chain-rmsd 2.39 Score 306.94 align-len 240 gaps 54 (22.50%)
P-value 7.10e-10 Afp-num 18511 Identity 9.17% Similarity 27.50%
Block  0 afp 18 score 306.94 rmsd  2.39 gap 74 (0.34%)

Chain 1:    1 MKLNKYIDHTLLKQ------DATKAEIKQLCDEAIEFDFATVCVNS---------YWTSYCKELLKGTNV
              11111111111111      11111111111111111111111111         11111111111   1
Chain 2:   47 VEKEVKIIAEVKKASPSKGVIREDFDPLSIALNYEKNKAAAISVLTEPHFFKGSLEYLSLIRRYTQ---I

Chain 1:   56 GITNVVGFPLGACTTATKAFEVSEAIKDGATEIDMVLNIGALKDKNYELVLEDMKAVKKAAG--SHVVKC
              11111111        11111111111111111111111         11111111111111  111111
Chain 2:  114 PLLRKDFI--------FDEYQILEALVYGADFVLLIAKM---------LSMKELKKLLEFARHLGLEALV

Chain 1:  124 IMENCLLTKEEIMKACEIAVEAGLEFVKTSTGFS-KSGATFEDVKLMKSVVKDNALVKAAGGVRTFEDAQ
              111        11111111111111111111111 11111111111111111111111111111111111
Chain 2:  167 EIH--------DKEDLSKAIFAGADIIGINHRNLEDFTMDMSLCEKLIPQIPNSKIIIAESGLENKEFLE

Chain 1:  193 KMIEAGADRLGTS--------GGVAIIKGE
              1111111111111        111111111
Chain 2:  229 HLQNLGVDAFLIGEYFMREKDEGKALKALL

Align Mfl121.pdb 220 with 3e96A.pdb 296
Twists 0 ini-len 168 ini-rmsd 3.32 opt-equ 192 opt-rmsd 3.14 chain-rmsd 3.32 Score 326.73 align-len 241 gaps 49 (20.33%)
P-value 7.19e-10 Afp-num 23159 Identity 9.13% Similarity 20.33%
Block  0 afp 21 score 326.73 rmsd  3.32 gap 73 (0.30%)

Chain 1:    4 NKYIDHTLLKQD------ATKAEIKQLCDEAIEFDFATVCVN--------------SYWTSYCKELLKGT
              111111111111      111111111111111111111111              11111111111111
Chain 2:   12 LETISGIPITPFRKSDGSIDWHHYKETVDRIVDNGIDVIVPCGNTSEFYALSLEEAKEEVRRTVEYVHGR

Chain 1:   54 NVGITNVVGFPLGACTTATKAFEVSEAIKDGATEIDMVLNIGALKDKNYELVLEDMKAVKKAAGSHVVKC
               11111111     1111111111111111111111111111111111  11111111111111 11111
Chain 2:   82 -ALVVAGIG-----YATSTAIELGNAAKAAGADAVMIHMPIHPYVTAG--GVYAYFRDIIEALD-FPSLV

Chain 1:  124 IMENCLLTKEEIMKACEIAVEAG-LEFVKTSTGFSKSGATFEDVKLMKSVVKD--NALVKAAGGVRTFED
              111  111  1111111111111 1111111      1111111111111111  11111111111   1
Chain 2:  143 YFK--DPE--ISDRVLVDLAPLQNLVGVKYA------INDLPRFAKVVRSIPEEHQIAWICGTAEK---W

Chain 1:  191 AQKMIEAGADRLGTSGG----VAIIKGEENN
              11111111111111111    1111111111
Chain 2:  200 APFFWHAGAKGFTSGLVNLLPQKAVEMLEAL

Align Mfl121.pdb 220 with 3vk5A.pdb 253
Twists 0 ini-len 160 ini-rmsd 3.37 opt-equ 183 opt-rmsd 3.13 chain-rmsd 3.37 Score 310.49 align-len 253 gaps 70 (27.67%)
P-value 7.26e-10 Afp-num 17917 Identity 11.07% Similarity 24.51%
Block  0 afp 20 score 310.49 rmsd  3.37 gap 76 (0.32%)

Chain 1:    4 NKYIDHTLLKQDATKAEIKQLCDEAIEFDFATVCVNS--------YWTSYCKELLKGTNVGITNVVGFPL
              1111111111111111111111111111111111111        11111111111 1111111111   
Chain 2:   33 QPGPVHIIDPFKVPVTEAVEKAAELTRLGFAAVLLASTDYESFESHMEPYVAAVKAATPLPVVLHFP---

Chain 1:   66 GACTTATKAFEVSEAIKDGATEIDMVLNIGALKDKNYELVLEDMKAVKKAA-----------GSHVVKCI
               111 111     1111111111111111111      1  11  11  1            11111111
Chain 2:  100 -PRPGAGF-----PVVRGADALLLPALLGSGD------DYFVWKSFLETLAAFPGRIPREEWPELLLTVA

Chain 1:  125 MENC------------LLTK---EEIMKACEIAVEAGLEFVKTSTGFSKSGATFEDVKLMKSVVKDNALV
              1111            1111   1111111111111111111111  11111111111111111111111
Chain 2:  158 LTFGEDPRTGDLLGTVPVSTASTEEIDRYLHVARAFGFHMVYLYS--RNEHVPPEVVRHFRKGLGPDQVL

Chain 1:  180 KAAGGVRTFEDAQKMIEAGADRLGTS----------GGVAIIK
              11111111111111111111111111          1111111
Chain 2:  226 FVSGNVRSGRQVTEYLDSGADYVGFAGALEQPDWRSALAEIAG

Align Mfl121.pdb 220 with 4n4pA.pdb 290
Twists 0 ini-len 160 ini-rmsd 3.30 opt-equ 189 opt-rmsd 3.16 chain-rmsd 3.30 Score 326.83 align-len 237 gaps 48 (20.25%)
P-value 7.37e-10 Afp-num 22719 Identity 9.28% Similarity 19.83%
Block  0 afp 20 score 326.83 rmsd  3.30 gap 78 (0.33%)

Chain 1:    5 KYIDHTLLKQD-----ATKAEIKQLCDEAIE-FDFATVCVN--------------SYWTSYCKELLKGTN
              11111111111     111111111111111 111111111              11111111111111 
Chain 2:    8 KGLFPAMVTPFTKDGKLHKAGVKEVVNFLVEKQKVDGIYITGSTGEFLLLSFEDKKEVMKLVAEANAGR-

Chain 1:   55 VGITNVVGFPLGACTTATKAFEVSEAIKDGATEIDMVLNIGALKDKNYELVLEDMKAVKKAAGSHVVKCI
              111111111    1111111111111111111111111111 11111  11111111111111 111111
Chain 2:   77 VTLIAQIGS----LNIEETKELAKLAKELKYDAISAITPYYYNFSFN--ETHHYYEEISKAAD-IPMLIY

Chain 1:  125 MENCLLTKEEIMKACEIAVEAGLEFVKTSTGFSKSGATFEDVKLMKSVVKDNALVKAAGGVRTFEDAQKM
              111     111111111111111111111      1111111111111 111111111111    11111
Chain 2:  140 YLP-----VSTDQFGKLLEIKNVIGSKYG------ATDLFAFERLMSK-YPDKLFMFAWDE----ALAMG

Chain 1:  195 IEAGADRLGTSGG---VAIIKGEENNA
              1111111111111   11111111111
Chain 2:  200 LTMGAKGFIGSTYNVNAKGANAIIKAW

Align Mfl121.pdb 220 with 6arhA.pdb 300
Twists 0 ini-len 168 ini-rmsd 3.56 opt-equ 192 opt-rmsd 3.05 chain-rmsd 3.56 Score 323.47 align-len 240 gaps 48 (20.00%)
P-value 7.43e-10 Afp-num 23368 Identity 10.83% Similarity 22.50%
Block  0 afp 21 score 323.47 rmsd  3.56 gap 74 (0.31%)

Chain 1:    5 KYIDHTLLKQD-----ATKAEIKQLCDEAIE-FDFATVCVN--------------SYWTSYCKELLKGTN
              111111111 1     111111111111111 111111111              111111111111111
Chain 2:   11 QGLVAATITPMTENGEINFSVIGQYVDYLVKEQGVKNIFVNGTTGEGLSLSVSERRQVAEEWVTKGKDKL

Chain 1:   55 VGITNVVGFPLGACTTATKAFEVSEAIKDGATEIDMVLNIGALKDKNYELVLEDMKAVKKAAGSHVVKCI
              111111111    111111111111111111111111111111111 11111111111111111111111
Chain 2:   81 DQVIIHVGA----LSLKESQELAQHAAEIGADGIAVIAPFFLKPWT-KDILINFLKEVAAAAPALPFYYY

Chain 1:  125 MENCLLTKEEIM-KACEIAVEAG--LEFVKTSTGFSKSGATFEDVKLMKSVVKDN----ALVKAAGGVRT
              111111  1111 1111111111  1111111         11111111111111    111111111  
Chain 2:  146 HIPALTGVKIRAEELLDGILDKIPTFQGLKFS---------DTDLLDFGQCVDQNRQQQFAFLFGVDE--

Chain 1:  188 FEDAQKMIEAGADRLGTSGGVAIIKGEENN
                1111111111111111111111111111
Chain 2:  205 --QLLSALVMGATGAVGSTYNYLGKKTNQM

Align Mfl121.pdb 220 with 6ei9A.pdb 306
Twists 0 ini-len 144 ini-rmsd 3.13 opt-equ 194 opt-rmsd 3.05 chain-rmsd 3.13 Score 325.22 align-len 242 gaps 48 (19.83%)
P-value 7.45e-10 Afp-num 22529 Identity 10.33% Similarity 24.38%
Block  0 afp 18 score 325.22 rmsd  3.13 gap 93 (0.39%)

Chain 1:    4 NKYIDHTLLKQDATKAEIKQLCDEAIEFDFATVCVNSYWTSYCKELLKGTNVGITNVVGFPLGACTTATK
              1111111111111   111111111 111111111111      111    11111111    1111111
Chain 2:    9 RNRLIAAPMAGIT---DRPFRTLCY-EMGAGLTVSEMM------DEP----GIRTVQIA----GSDPKEM

Chain 1:   74 AFEVSEAIKDGATEIDMVL------------NIGALKDKNYELVLEDMKAVKKAAGSHVVKCIMENCLL-
              1111111111111111111            1111111  1111111111111111 111111111111 
Chain 2:   80 ADAARINVESGAQIIDINMGCPAKKVNRKLAGSALLQY--PDVVKSILTEVVNAVD-VPVTLKIRTGWAP

Chain 1:  131 TKEEIMKACEIAVEAGLEFVKTSTG----FSKSGATFEDVKLMKSVVKDNALVKAAGGVRTFEDAQKMIE
              1111111111111111111111111    111111111111111111  111111111111111111111
Chain 2:  147 EHRNCEEIAQLAEDCGIQALTIHGRTRACLFNGEAEYDSIRAVKQKV--SIPVIANGDITDPLKARAVLD

Chain 1:  197 -AGADRLGTS-----GGVAIIKGEEN--NASY
               111111111     11111111111  1111
Chain 2:  215 YTGADALMIGRAAQGRPWIFREIQHYLDTGEL

Align Mfl121.pdb 220 with 3js3A.pdb 253
Twists 0 ini-len 152 ini-rmsd 3.52 opt-equ 182 opt-rmsd 3.02 chain-rmsd 3.52 Score 304.69 align-len 246 gaps 64 (26.02%)
P-value 7.75e-10 Afp-num 17635 Identity 8.54% Similarity 20.33%
Block  0 afp 19 score 304.69 rmsd  3.52 gap 99 (0.39%)

Chain 1:    5 KYIDHTLLKQDATKAEIKQLCDEAIEFDFATVCVNSY-------------WTSYCKELLKGTNVGITNVV
              11111111  11111111111111111111111111              1111111111  11111111
Chain 2:   17 PKICVPII--GKNKKDIIKEAKELKDACLDIIEWRVDFFENVENIKEVKEVLYELRSYIH--DIPLLFTF

Chain 1:   62 GFPLGA----CTTATKAFEVSEAIKD-GATEIDMVLNIGALKDKNYELVLEDMKAVKKAAG--SHVVKCI
              11111     1111111111111111 1111111111           1111111111111  1111111
Chain 2:   83 RSVVEGGEKLISRDYYTTLNKEISNTGLVDLIDVELFM----------GDEVIDEVVNFAHKKEVKVIIS

Chain 1:  125 MENCLLTK--EEIMKACEIAVEAGLEFVKTSTGFSKSGATFEDVKLMKSV---VKDNALVKAAGGVRTFE
              11111111  111111111111111111111        11111111111   111111111 111   1
Chain 2:  143 NHDFNKTPKKEEIVSRLCRMQELGADLPKIAVMPQNEKDVLVLLEATNEMFKIYADRPIITMSMSGMGVI

Chain 1:  190 DAQKMIEAGADRLGTS----------GGVAIIKGEE
              1111111111111111          1111111111
Chain 2:  213 SRLCGEIFGSALTFGAAKSVSAPGQISFKELNSVLN

Align Mfl121.pdb 220 with 3fkkA.pdb 304
Twists 0 ini-len 168 ini-rmsd 2.94 opt-equ 195 opt-rmsd 3.16 chain-rmsd 2.94 Score 327.46 align-len 235 gaps 40 (17.02%)
P-value 8.46e-10 Afp-num 23579 Identity 12.34% Similarity 22.13%
Block  0 afp 21 score 327.46 rmsd  2.94 gap 67 (0.29%)

Chain 1:    5 KYIDHTLLKQD-----ATKAEIKQLCDEAIEFDFATVCVN--------------SYWTSYCKELLKGTNV
              11111111111     111111111111111111111111              11111111111111 1
Chain 2:   21 RGIFPVVPTTFADTGDLDLASQKRAVDFMIDAGSDGLCILANFSEQFAITDDERDVLTRTILEHVAGR-V

Chain 1:   56 GITNVVGFPLGACTTATKAFEVSEAIKDGATEIDMVLNIGAL-KDKNYELVLEDMKAVKKAAGSHVVKCI
              1111111    11111111111111111111111111111   11111111111111111111 111111
Chain 2:   90 PVIVTTS----HYSTQVCAARSLRAQQLGAAMVMAMPPYHGATFRVPEAQIFEFYARVSDAIA-IPIMVQ

Chain 1:  125 MENCLLTKEEIMKACEIAVEAG-LEFVKTSTGFSKSGATFEDVKLMKSVVKDNA-LVKAAGGVRTFEDAQ
              1111111111111111111111 1111111     1111111111111111111 111111111   111
Chain 2:  155 DAPASGTALSAPFLARMAREIEQVAYFKIE-----TPGAANKLRELIRLGGDAIEGPWDGEEAI---TLL

Chain 1:  193 KMIEAGADRLGTS--GGVAIIKGEE
              1111111111111  1111111111
Chain 2:  217 ADLHAGATGAMTGGGFPDGIRPILE

Align Mfl121.pdb 220 with 3og3A.pdb 242
Twists 0 ini-len 160 ini-rmsd 2.72 opt-equ 192 opt-rmsd 3.06 chain-rmsd 2.72 Score 291.91 align-len 261 gaps 69 (26.44%)
P-value 8.71e-10 Afp-num 16014 Identity 9.96% Similarity 25.29%
Block  0 afp 20 score 291.91 rmsd  2.72 gap 99 (0.38%)

Chain 1:    4 NKYIDHTLLKQDA--TKA------------EIKQLCDEAIEFDFATVCVN----------SY--WTSYCK
              1111111111111  111            11111111111111111111          11  111111
Chain 2:    1 MQRVVVAIDAKRVDGEFMVFTHSGKKNTGILLRDWVVEVEKRGAGEILLTSIDRDGTKSGYDTEMIRFVR

Chain 1:   48 ELLKGTNVGITNVVGFPLGACTTATKAFEVSEAIKDGATEIDMVLNIGALKDKNYELVLEDMKAVKKAAG
              111   1111111111        1111111111111111111111111        1111111111111
Chain 2:   71 PLT---TLPIIASGGA--------GKMEHFLEAFLAGADKVSINTAAVE--------NPSLITQIAQTFG

Chain 1:  118 SHVVKCIMENCLL--TKE------------EIMKACEIAVEAGLEFVKTSTG---FSKSGATFEDVKLMK
              1111111111111  111            1111111111111111111111   111111111111111
Chain 2:  122 SQAVVVAIDAKRVDGEFMVFTHSGKKNTGILLRDWVVEVEKRGAGEILLTSIDRDGTKSGYDTEMIRFVR

Chain 1:  171 SVVKDNALVKAAGGVRTFEDAQKMIEAGADRLGTS-GG---VAIIKGEENN
              111  111111111111111111111111111111 11   11111111 1
Chain 2:  192 PLT--TLPIIASGGAGKMEHFLEAFLAGADKVSINTAAVENPSLITQIAQT

Align Mfl121.pdb 220 with 3nyzA.pdb 247
Twists 0 ini-len 144 ini-rmsd 2.26 opt-equ 184 opt-rmsd 3.02 chain-rmsd 2.26 Score 297.51 align-len 237 gaps 53 (22.36%)
P-value 9.45e-10 Afp-num 17223 Identity 8.86% Similarity 27.43%
Block  0 afp 18 score 297.51 rmsd  2.26 gap 87 (0.38%)

Chain 1:    1 MKLNKYIDHTLLKQD----ATKAEIKQLCDEAIEFDFATVCVNS---------YWTSYCKELLKGTNVGI
              111111111111111    11 1111111111111 11111111         11111111111   111
Chain 2:   42 KRNITAIIAAYKRKSPSGLDVERDPIEYSKFMERY-AVGLAIATEEKYFNGSYETLRKIASSVS---IPI

Chain 1:   58 TNVVGFPLGACTTATKAFEVSEAIKDGATEIDMVLNIGALKDKNYELVLEDMKAVKKAAG--SHVVKCIM
              111111        11111111111111111111111         11111111111111  11111111
Chain 2:  108 LMWDFI--------VKESQIDDAYNLGADTVALIVKI---------LTERELESLLEYARSYGMEPAIVI

Chain 1:  126 ENCLLTKEEIMKACEIAVEAGLEFVKTSTGFS--KSGATFEDVKLMKSVVKDNALVKAAGGVRTFEDAQK
              1        11111111111111111111111  11111111111111 111111111111111111111
Chain 2:  161 N--------DENDLDIALRIGARFIEIASRDLETLEINKENQRKLISM-IPSNVVKVAWQGISERNEIEE

Chain 1:  194 MIEAGADRLGTS-----GGVAIIKGEE
              111111111111     1111111111
Chain 2:  222 LRKLGVNAFGIGSSLMRNPEKIKEFIL

Align Mfl121.pdb 220 with 4xkyA.pdb 299
Twists 0 ini-len 176 ini-rmsd 3.35 opt-equ 193 opt-rmsd 3.01 chain-rmsd 3.35 Score 316.62 align-len 238 gaps 45 (18.91%)
P-value 9.46e-10 Afp-num 23039 Identity 9.66% Similarity 21.01%
Block  0 afp 22 score 316.62 rmsd  3.35 gap 64 (0.27%)

Chain 1:    5 KYIDHTLLKQD-----ATKAEIKQLCDEAIEFDFATVCVN--------------SYWTSYCKELLKGTNV
              11111111111     111111111111111111111111              11111111111111 1
Chain 2:    6 SGIIPPLVTPLLDDDVLDVEGLQRLIEHLIAGGVHALFVLGTTGESQSLSYKLRMEMIKNTCRIAKGR-L

Chain 1:   56 GITNVVGFPLGACTTATKAFEVSEAIKDGATEIDMVLNIGALKDKNYELVLEDMKAVKKAAGSHVVKCIM
              1111111    111111111111111111111111111111111111  1111111111111 1111111
Chain 2:   75 PVLVCIS----DTSIVESVNLACLAADHGADAVVSAPPYYFATGQPE--LIEFYEHLLPQLP-LPLFLYN

Chain 1:  126 ENCLLTKEEIMKACEIAVEA-GLEFVKTSTGFSKSGATFEDVKLMKSVVKDN--ALVKAAGGVRTFEDAQ
              11111111111111111111 11111111      11111111111111111  111111111    111
Chain 2:  138 MPTHTKVNFAPATIQRIAENPGVIGFKDS------SANTVYFQSVMYAMKDNPDFSMLVGPEE----IMA

Chain 1:  193 KMIEAGADRLGTSGG---VAIIKGEENN
              111111111111111   1111111  1
Chain 2:  198 ESVLLGAHGGVNGGANMFPELYVSLYNA

Align Mfl121.pdb 220 with 2fptA.pdb 364
Twists 0 ini-len 168 ini-rmsd 3.67 opt-equ 207 opt-rmsd 3.01 chain-rmsd 3.67 Score 337.22 align-len 313 gaps 106 (33.87%)
P-value 1.00e-09 Afp-num 27758 Identity 9.27% Similarity 20.77%
Block  0 afp 21 score 337.22 rmsd  3.67 gap 132 (0.44%)

Chain 1:    1 MKLNK--------YIDHTLLKQDATKAEIKQLCDEAIEFDFATVCVNSY---------------------
              11111        11111111111111111111111    111111111                     
Chain 2:   77 DMLEVRVLGHKFRNPVGIAAGFDKHGEAVDGLYKMG----FGFVEIGSVTPKPQEGNPRPRVFRLPEDQA

Chain 1:   42 -----------------WTSYCKELLKGTN---VGITNVVGFPLGA-CTTATKAFEVSEAIKDGATEIDM
                               1111111111111   111111111   1 111111111111111 1111111
Chain 2:  143 VINRYGFNSHGLSVVEHRLRARQQKQAKLTEDGLPLGVNLGKNKTSVDAAEDYAEGVRVLGP-LADYLVV

Chain 1:   91 VL-------NIGALKDKNYELVLEDMKAVKKAAG------SHVVKCIMENCLLTKEEIMKACEIAVEAGL
              11       11111   11111111111111111      11111111111 111111111111111111
Chain 2:  212 NVSSPNTAGLRSLQ---GKAELRRLLTKVLQERDGLRRVHRPAVLVKIAPD-LTSQDKEDIASVVKELGI

Chain 1:  148 EFVKTSTGF----------------SKSG-----ATFEDVKLMKSVVKDNALVKAAGGVRTFEDAQKMIE
              111111111                1111     111111111111111111111111111111111111
Chain 2:  278 DGLIVTNTTVSRPAGLQGALRSETGGLSGKPLRDLSTQTIREMYALTQGRVPIIGVGGVSSGQDALEKIR

Chain 1:  197 AGADRLGTS---------GGVAIIKGEENNASY
              111111111         1111111111111 1
Chain 2:  348 AGASLVQLYTALTFWGPPVVGKVKRELEALLKE

Align Mfl121.pdb 220 with 2dqwA.pdb 250
Twists 0 ini-len 144 ini-rmsd 2.74 opt-equ 179 opt-rmsd 3.17 chain-rmsd 2.74 Score 310.44 align-len 262 gaps 83 (31.68%)
P-value 1.00e-09 Afp-num 17753 Identity 8.40% Similarity 17.18%
Block  0 afp 18 score 310.44 rmsd  2.74 gap 120 (0.45%)

Chain 1:    4 NKYIDHTLLKQDATKAEIKQLCDEAIEFDFATVCVNS-------Y--WTSYCKELLKGTNVGITNVVGFP
              111111111111    111111111111111111111       1  111111111    11111111  
Chain 2:   28 RVRLLGVLNLTP----RALERAREMVAEGADILDLGAEEEEKRRLLPVLEAVLSLG----VPVSVDTR--

Chain 1:   65 LGACTTATKAFEVSEAIKDGATEIDMVLNIGALKDKNYELVLEDMKAVKKAA--GSHVVKCIMENC----
                      111111111111111111111             1111111111  11111111111     
Chain 2:  112 --------KPEVAEEALKLGAHLLNDVTG-------------LRDERMVALAARHGVAAVVMHMPVPDPA

Chain 1:  129 ----LL----TKEEIMKACEIAVEAG------LEFVKTSTGFSK-SGATFEDVKLMKSVVKDNALVKAAG
                  11    1111111111111111      111111111 11 1  1111111111111111111111
Chain 2:  161 TMMAHARYRDVVAEVKAFLEAQARRALSAGVPQVVLDPGFGFGKLLEHNLALLRRLDEIVALGHPVLVGL

Chain 1:  184 GV------------------RTFEDAQKMIEAGADRLGTSGGVAIIKGEENN
              11                  11111111111111111111111111111111
Chain 2:  231 SRKRTIGELSGVEDPAQRVHGSVAAHLFAVMKGVRLLRVHDVRAHREALGVW

Align Mfl121.pdb 220 with 4qccA.pdb 270
Twists 0 ini-len 152 ini-rmsd 3.14 opt-equ 180 opt-rmsd 3.00 chain-rmsd 3.14 Score 311.28 align-len 240 gaps 60 (25.00%)
P-value 1.01e-09 Afp-num 21683 Identity 13.75% Similarity 23.33%
Block  0 afp 19 score 311.28 rmsd  3.14 gap 90 (0.37%)

Chain 1:    3 LNKYIDHTLLKQDATKAEIKQLCDEAIEFDFATVCVNS------YWTSYCKELLKGTNVGITNVVGFPLG
              11111111111  1111111111111111111111111      1111111111111 111111111   
Chain 2:    5 TKLPLIAILRG--ITPDEALAHVGAVIDAGFDAVEIPLNSPQWEQSIPAIVDAYGDK-ALIGAGTVL---

Chain 1:   67 ACTTATKAFEVSEAIKDGATEIDMVLNIGALKDKNYELVLEDMKAVKKAA-GSHVVKCIMENCLLTKEEI
                    111111111111111111111              111111111 1111111111        1
Chain 2:   69 ------KPEQVDALARMGCQLIVTPNI--------------HSEVIRRAVGYGMTVCPGCA--------T

Chain 1:  136 MKACEIAVEAGLEFVKTSTGFSKSGATFEDVKLMKSVVKDNALVKAAGGVRTFEDAQKMIEAGADRLGTS
              11111111111111111111   111111111111111111111111111111 1111111111111111
Chain 2:  111 ATEAFTALEAGAQALKIFPS---SAFGPQYIKALKAVLPSDIAVFAVGGVTPE-NLAQWIDAGCAGAGLG

Chain 1:  206 ---------------GGVAIIKGEENNASY
                             111111111111111
Chain 2:  177 SDLYRAGQSVERTAQQAAAFVKAYREAQKQ

Align Mfl121.pdb 220 with 5lzlA.pdb 336
Twists 0 ini-len 160 ini-rmsd 2.27 opt-equ 202 opt-rmsd 2.85 chain-rmsd 2.27 Score 317.51 align-len 326 gaps 124 (38.04%)
P-value 1.07e-09 Afp-num 25541 Identity 9.82% Similarity 19.33%
Block  0 afp 20 score 317.51 rmsd  2.27 gap 161 (0.50%)

Chain 1:    1 MKLNKYIDHTLLKQ---------------DATKA-EIKQLCDEAIEFDFATVCVN---------------
              11111111111111               11111 11111111111111111111               
Chain 2:   27 QIDAGDFIYPLFVKPGGEREPIGPMPGIYRWPVGRELINHVEEALSLGINKFILFGVLPDELKNPEGTGG

Chain 1:   40 -------SYWTSYCKELLKGTNVGITNVVGFP------LGAC--------------TTATKAFEVSEAIK
                     11111111111111 1111111111      1111              11111111111111
Chain 2:   97 YDPEGVVPRAIRLIKEIFGDR-VLVFADVCLCEYTDHGHCGVVKEKRDRWYVDNDETIKLYAKEAVVYAE

Chain 1:   83 DGATEIDMVLNIGALKDKNYELVLEDMKAVKKAA-----GSHVVKCIMENCL------------------
              111111111111           11111111111     1111111111111                  
Chain 2:  166 AGADFVAPSGMM-----------DGQVREIRRALDAHGFEEVGIMAYSAKYASAFYGPFRVAAASAPKFG

Chain 1:  130 ------LT---KEEIMKACEIAVEAGLEFVKTSTGFSKSGATFEDVKLMKSVVKDNALVKAAG-GVR---
                    11   11111111111111111111111    1111111111111111111111111 111   
Chain 2:  225 DRRTYQMDPRNAYEALKEVAMDLEEGADIVMVKP----ALAYLDVIRLVKQHFPWVPLAAYNVSGEYSLV

Chain 1:  187 --------------TFEDAQKMIEAGADRLGTSGGVAIIKGEENNA
                            11111111111111111111111111111111
Chain 2:  291 KAAATAGYVDERTITLEILTAIKRAGADLILTYHALEAAKWIKEGL

Align Mfl121.pdb 220 with 4y96A.pdb 250
Twists 0 ini-len 160 ini-rmsd 3.63 opt-equ 186 opt-rmsd 3.19 chain-rmsd 3.63 Score 304.39 align-len 251 gaps 65 (25.90%)
P-value 1.08e-09 Afp-num 18599 Identity 11.95% Similarity 23.90%
Block  0 afp 20 score 304.39 rmsd  3.63 gap 91 (0.36%)

Chain 1:    5 KYIDHTLLKQDATKAEIKQLCDEAIEFD-----FATVCVNSYWTSYCKELLKGTNVGITNVVGFPLGACT
              1111111111111111111111111111     111111111111111111111111111111       
Chain 2:    8 KKFVAGNWKMNTTLAEAKALGAAVAKGVTDDRVTVAVFPPYPWLTAVGEVLKGSPVALGAQDVSSEKKGA

Chain 1:   70 TATKAFEVSEAIKDGATEIDMVLN-IGALKDKNYELVLEDMKAVKKAAGSHVVKCIMENCL------LTK
                11 111111111111111111  11      1111111111111  1111111111111      111
Chain 2:   78 FTGE-VSPAMLLETGCKYALIGHSERRHIIGESETFINHKVHTALE--EGLSVVLCMGETLAERERGLQE

Chain 1:  133 EEIMKACEIAVEAG------LEFVKTSTGFSKSGA---------TFEDVKLMKSVV--------KDNALV
              11111111111111      1111111   1111          111111111111        111111
Chain 2:  145 RVFQRQVYAACAGLTDEQFGRIVIAYEP--VWAIGTGKVATPEQAQEAHAFVRSKLRLLYGDKIADSTPI

Chain 1:  180 KAAGGVRTFEDAQKMIEAGADRLGTS-------GGVAIIKG
              11111111111111111111111111       11111111
Chain 2:  213 VYGGSVTPDNTVGLMSQPDVDGALVGGASLKADSFLAIVKA

Align Mfl121.pdb 220 with 3l2iA.pdb 256
Twists 0 ini-len 160 ini-rmsd 3.61 opt-equ 182 opt-rmsd 3.00 chain-rmsd 3.61 Score 301.51 align-len 243 gaps 61 (25.10%)
P-value 1.09e-09 Afp-num 17417 Identity 10.29% Similarity 21.81%
Block  0 afp 20 score 301.51 rmsd  3.61 gap 87 (0.35%)

Chain 1:    5 KYIDHTLLKQDATKAEIKQLCDEAIEFDFATVCVNSY-------------WTSYCKELLKGTNVGITNVV
              11111111  11111111111111111111111111              1111111111  11111111
Chain 2:   16 PKIIVSLM--GKTITDVKSEALAYREADFDILEWRVDHFANVTTAESVLEAAGAIREIIT--DKPLLFTF

Chain 1:   62 GFPLGA----CTTATKAFEVSEAIKD-GATEIDMVLNIGALKDKNYELVLEDMKAVKKAAG--SHVVKCI
              11111     1111111111111111 1111111111           1111111111111  1111111
Chain 2:   82 RSAKEGGEQALTTGQYIDLNRAAVDSGLVDMIDLELFT----------GDDEVKATVGYAHQHNVAVIMS

Chain 1:  125 MENCL--LTKEEIMKACEIAVEAGLEFVKTSTGFSKSGATFEDVKLMKSVV--KDNALVKAA-GGVRTFE
              11111  111111111111111111111111        111111111111  111111111 11    1
Chain 2:  142 NHDFHKTPAAEEIVQRLRKMQELGADIPKIAVMPQTKADVLTLLTATVEMQERYADRPIITMSMSKTGVI

Chain 1:  190 DAQKMIEAGADRLGTS-------GGVAIIKGEE
              1111111111111111       1111111111
Chain 2:  212 SRLAGEVFGSAATFGAVKAPGQISVADLRTVLT

Align Mfl121.pdb 220 with 1gqnA.pdb 252
Twists 0 ini-len 160 ini-rmsd 3.64 opt-equ 184 opt-rmsd 3.13 chain-rmsd 3.64 Score 303.91 align-len 250 gaps 66 (26.40%)
P-value 1.10e-09 Afp-num 17705 Identity 10.00% Similarity 20.40%
Block  0 afp 20 score 303.91 rmsd  3.64 gap 91 (0.36%)

Chain 1:    4 NKYIDHTLLKQD--ATKAEIKQLCDEAIEFDFATVCVNSY-------------WTSYCKELLKGTNVGIT
              11111111111   1111111111111    11111111              11111111111  1111
Chain 2:   15 MPKIIVSLMGRDINSVKAEALAYREAT----FDILEWRVDHFMDIASTQSVLTAARVIRDAMPD--IPLL

Chain 1:   59 NVVGFPLG----ACTTATKAFEVSEAI-KDGATEIDMVLNIGALKDKNYELVLEDMKAVKKAAG--SHVV
              11111111    111111111111111 1111111111111          1111111111111  1111
Chain 2:   79 FTFRSAKEGGEQTITTQHYLTLNRAAIDSGLVDMIDLELFT----------GDADVKATVDYAHAHNVYV

Chain 1:  122 KCIMENCL--LTKEEIMKACEIAVEAGLEFVKTSTGFSKSGATFEDVKLMKSVV--KDNALVKAA-GGVR
              11111111  111111111111111111111111        111111111111  111111111 111 
Chain 2:  139 VMSNHDFHQTPSAEEMVSRLRKMQALGADIPKIAVMPQSKHDVLTLLTATLEMQQHYADRPVITMSMAKE

Chain 1:  187 TFEDAQKMIEAGADRLGTS----------GGVAIIKGEEN
                11111111111111111          11111111111
Chain 2:  209 GVISRLAGEVFGSAATFGAVKQASAPGQIAVNDLRSVLMI

Align Mfl121.pdb 220 with 3cprA.pdb 302
Twists 0 ini-len 160 ini-rmsd 3.37 opt-equ 190 opt-rmsd 3.03 chain-rmsd 3.37 Score 320.04 align-len 237 gaps 47 (19.83%)
P-value 1.11e-09 Afp-num 23205 Identity 8.86% Similarity 22.78%
Block  0 afp 20 score 320.04 rmsd  3.37 gap 79 (0.33%)

Chain 1:    5 KYIDHTLLKQD-----ATKAEIKQLCDEAIEFDFATVCVN--------------SYWTSYCKELLKGTNV
              11111111111     111111111111111111111111              11111111111111 1
Chain 2:   18 GTVGVAMVTPFTESGDIDIAAGREVAAYLVDKGLDSLVLAGTTGESPTTTAAEKLELLKAVREEVGDR-A

Chain 1:   56 GITNVVGFPLGACTTATKAFEVSEAIKDGATEIDMVLNIGALKDKNYELVLEDMKAVKKAAGSHVVKCIM
              1111111   111 11111111111111111111111111111  11111111111111111 1111111
Chain 2:   87 KLIAGVG---TNN-TRTSVELAEAAASAGADGLLVVTPYYSKP--SQEGLLAHFGAIAAATE-VPICLYD

Chain 1:  126 ENCLLTKEEIMKACEIAVEAG-LEFVKTSTGFSKSGATFEDVKLMKSVV-KDNALVKAAGGVRTFEDAQK
              111111111111111111111 1111111         11111111111 111111111111    1111
Chain 2:  150 IPGRSGIPIESDTMRRLSELPTILAVKDA---------KGDLVAATSLIKETGLAWYSGDDP----LNLV

Chain 1:  194 MIEAGADRLGTSGG---VAIIKGEENN
              11111111111111   1111111  1
Chain 2:  207 WLALGGSGFISVIGHAAPTALRELYTS

Align Mfl121.pdb 220 with 6dayA.pdb 259
Twists 0 ini-len 152 ini-rmsd 3.11 opt-equ 185 opt-rmsd 3.14 chain-rmsd 3.11 Score 306.58 align-len 257 gaps 72 (28.02%)
P-value 1.13e-09 Afp-num 18377 Identity 9.34% Similarity 19.46%
Block  0 afp 19 score 306.58 rmsd  3.11 gap 112 (0.42%)

Chain 1:    5 KYIDHTLLKQDA-----TKAEIKQLCDEAIEFDFATVCVNS-----------YWTSYCKELLKGTNVGIT
              111111111111     111111111111111111111111           111111111111111111
Chain 2:   20 PRVMGIVNVTPDSFTHTTVEAAVAHGLRLAEEGADLLDIGGESAVPVEEELRRVIPVIERLVAQTALPLS

Chain 1:   59 NVVGFPLGACTTATKAFEVSEAIKDGATEIDMVLNIGALKDKNYELVLEDMKAVKKAAGSHVVKCIMENC
              1111          111111111111111111111           1  1111111111 1111111111
Chain 2:  100 VDTF----------KPEVMRAAVAAGAGMINDVQAL----------RQPGALDAVADLR-VPVVLMHMPP

Chain 1:  129 LL--TKEEIMKACEIAVEAG--------LEFVKTSTGFSKSGA-TFEDVKLMKSVVKDNALVKAAGGV--
               1  1111111111111111        1111111111111   111111111111111111111111  
Chain 2:  158 HYDDVVAEVHRFLVERIFAAEMAGIDKRRLLIDPGFGFGKSTADNVQLLAHLPRLCELGVPVLAGLSRKR

Chain 1:  186 ----------------RTFEDAQKMIEAGADRLGTSGGVAIIKGEEN
                              1111111111111111111111111111111
Chain 2:  228 SIGELTGRELPEQRVAGSVAAHLLAAQRGALLLRVHDVAATVDALTV

Align Mfl121.pdb 220 with 4gj1A.pdb 229
Twists 0 ini-len 160 ini-rmsd 2.91 opt-equ 188 opt-rmsd 3.00 chain-rmsd 2.91 Score 281.55 align-len 249 gaps 61 (24.50%)
P-value 1.16e-09 Afp-num 15864 Identity 10.04% Similarity 23.69%
Block  0 afp 20 score 281.55 rmsd  2.91 gap 87 (0.35%)

Chain 1:    5 KYIDHTLLKQDATK---------------AEIKQLCDEAIEFDFATVCVNS------------YWTSYCK
              11111111111111               1111111111111111111111            1111111
Chain 2:    2 TQIIPALDLIDGEVVRLVKGDYEQKKVYKYNPLKKFKEYEKAGAKELHLVDLTGAKDPSKRQFALIEKLA

Chain 1:   48 ELLKGTNVGITNVVGFPLGACTTATKAFEVSEAIKDGATEIDMVLNIGALKDKNYELVLEDMKAVKKAAG
              1111   111111111        1111111111111111111111111        1111111111111
Chain 2:   72 KEVS---VNLQVGGGI--------RSKEEVKALLDCGVKRVVIGSMAIK--------DATLCLEILKEFG

Chain 1:  118 SHVVKCIMENCLLTKE-----EIMKACEIAVEAGLEFVKTSTGFSKSGATFEDVKLMKSVVKDNALVKAA
              1111111111111111     11111111111111111111   111 11111111111111 1111111
Chain 2:  123 SEAIVLALDTILKEDYVVADKKLMEVLDFYSNKGLKHILCTD--ISKGVNVRLYKLIHEIFP-NICIQAS

Chain 1:  183 GGVRTFEDAQKMIEAGADRLGTSGGV----AIIKGEENN
              11111111111111 11111111111    111111111
Chain 2:  203 GGVASLKDLENLKG-ICSGVIVGKALLDGVFSVEEGIRC

Align Mfl121.pdb 220 with 2yxgA.pdb 289
Twists 0 ini-len 152 ini-rmsd 3.36 opt-equ 195 opt-rmsd 3.24 chain-rmsd 3.36 Score 318.32 align-len 247 gaps 52 (21.05%)
P-value 1.17e-09 Afp-num 21729 Identity 8.50% Similarity 21.46%
Block  0 afp 19 score 318.32 rmsd  3.36 gap 86 (0.36%)

Chain 1:    5 KYIDHTLLKQD----ATKAEIKQLCDEAIEFDFATVCVN--------------SYWTSYCKELLKGTNVG
              11111111111    111111111111111111111111              11111111111111 11
Chain 2:    3 KGVYPAIITPFKNKEVDFDGLEENINFLIENGVSGIVAVGTTGESPTLSHEEHKKVIEKVVDVVNGR-VQ

Chain 1:   57 ITNVVGFPLGACTTATKAFEVSEAIKDGATEIDMVLNIGALKDKNYELVLEDMKAVKKAAGSHVVKCIME
              111111    11111111111111111111111111111111  11111111111111111 11111111
Chain 2:   72 VIAGAG----SNCTEEAIELSVFAEDVGADAVLSITPYYNKP--TQEGLRKHFGKVAESIN-LPIVLYNV

Chain 1:  127 NCLLTKEEIMKACEIAVEAG--LEFVKTSTGFSKSGATFEDVKLMKSVVKDNALVKAAGGVRTFEDAQKM
              11111111111111111111  1111111      11111111111111  1111111111    11111
Chain 2:  135 PSRTAVNLEPKTVKLLAEEYSNISAVKEA------NPNLSQVSELIHDA--KITVLSGNDE----LTLPI

Chain 1:  195 IEAGADRLGTSGG----VAIIKGEEN-------NASY
              1111111111111    111111111       11 1
Chain 2:  193 IALGGKGVISVVANIVPKEFVEMVNYALEGDFEKARE

Align Mfl121.pdb 220 with 6cluA.pdb 253
Twists 0 ini-len 144 ini-rmsd 2.86 opt-equ 184 opt-rmsd 3.17 chain-rmsd 2.86 Score 304.92 align-len 270 gaps 86 (31.85%)
P-value 1.20e-09 Afp-num 18620 Identity 7.04% Similarity 16.67%
Block  0 afp 18 score 304.92 rmsd  2.86 gap 125 (0.46%)

Chain 1:    4 NKYIDHTLLKQD---------ATKAEIKQLCDEAIEFDFATVCVNS-----------YWTSYCKELLKGT
              111111111111         1111111111111111111111111           1111111111111
Chain 2:    3 KTKIMGILNVTPDSLSDGGKFNNVESAVTRVKAMMDEGADIIDVGGVSMITVEEELNRVLPVVEAIVGFD

Chain 1:   54 NVGITNVVGFPLGACTTATKAFEVSEAIKDGATEIDMVLNIGALKDKNYELVLEDMKAVKKAAG--SHVV
               11111111          111111111111111111111            111111111111  1111
Chain 2:   79 -VKISVDTF----------RSEVAEACLKLGVDIINDQWA------------GLYDHRMFQVVAKYDAEI

Chain 1:  122 KCIMENCLL----TKEEIMKACEIAVEAGL--------EFVKTSTGFSK----SGATFEDVKLMKSVVKD
              111111 11    11111111111111111        11111111111    1  11111111111   
Chain 2:  126 VLMHNGNGNRDEPVVEEMLTSLLAQAHQAKIAGIPSNKIWLDPGIGFAKTRNEEAEVMARLDELVAT---

Chain 1:  176 NALVKAAGGV-------------------RTFEDAQKMIEAGADRLGTSGGVAIIKGEEN
              1111111111                   1111111111111111111111111111111
Chain 2:  193 EYPVLLATSRKRFTKKMMGYDTTPVERDEVTAATTAYGIMKGVRAVRVHNVELNAKLAKG

Align Mfl121.pdb 220 with 5afdA.pdb 300
Twists 0 ini-len 176 ini-rmsd 3.34 opt-equ 194 opt-rmsd 3.04 chain-rmsd 3.34 Score 313.51 align-len 237 gaps 43 (18.14%)
P-value 1.31e-09 Afp-num 23102 Identity 8.02% Similarity 15.61%
Block  0 afp 22 score 313.51 rmsd  3.34 gap 66 (0.27%)

Chain 1:    5 KYIDHTLLKQD-----ATKAEIKQLCDEAIEFDFATVCVN--------------SYWTSYCKELLKGTNV
              111111111 1     111111111111111111111111              11111111111111 1
Chain 2:    5 TGLIAAPHTPFDSSSNVNFEEIDKIAKHLINDGVKGIYVCGTTGEGIHCSVEERKAIAERWVSACNHK-L

Chain 1:   56 GITNVVGFPLGACTTATKAFEVSEAIKDGATEIDMVLNIGALKDKNYELVLEDMKAVKKAAGSHVVKCIM
              11111111    111111111111111111111111111111111 111111111111111111111111
Chain 2:   74 DIIVHTGA----LSIVDTLELTRHADTLDILATSAIGPCFFKPGS-VSDLVEYCATIAAAAPSKGFYYYH

Chain 1:  126 ENCLLTKEEIMKACEIAVEAG--LEFVKTSTGFSKSGATFEDVKLMKSVVKDNALVKAAGGVRTFEDAQK
              11111 111111111111111  1111111      11111111111111111111111111    1111
Chain 2:  139 SGMSGVNLNMEEFLIQADKRIPNLSGLKFN------SGDLYEYQRCLRACDGKFDVPFGVDE----FLPG

Chain 1:  194 MIEAGADRLGTSG----GVAIIKGEEN
              1111111111111    1111111111
Chain 2:  199 ALAVGAKSAVGSTYNYAAPHFNSIIEA

Align Mfl121.pdb 220 with 4muzA.pdb 212
Twists 0 ini-len 144 ini-rmsd 3.19 opt-equ 188 opt-rmsd 3.01 chain-rmsd 3.19 Score 271.81 align-len 237 gaps 49 (20.68%)
P-value 1.36e-09 Afp-num 16185 Identity 11.81% Similarity 26.16%
Block  0 afp 18 score 271.81 rmsd  3.19 gap 89 (0.38%)

Chain 1:    2 KLNKYIDHTLLKQDATKAEIKQLCDEAIEFDFATVCVNS-----YWTSYCKELLKGTNVGITNVVGFPLG
              1 1111111111  1111111111111111 11111111     111111111111  11111111   1
Chain 2:   19 SHMKQLILALDV--MDGEKAMEIAKKVAEH-VDRIKVNYPLVLSAGVGIMKRLSEI--KPVIADFK---I

Chain 1:   67 ACTTATKAFEVSEAIKDGATEIDMVLNIGALKDKNYELVLEDMKAVKKAAG--SHVVKCIME-----NCL
              1111111111111111111111111111          1111111111111  111111111     111
Chain 2:   81 ADVPYTSSLIARIAFENSAESVIVHGFV----------GSDTLREVCRVAEEFGGKVYAVTELSSPGGEE

Chain 1:  130 LTKEEIMKACEIAVEAGLEFVKTSTGFSKSGATFEDVKLMKSVVKDNALVKAAGGVRTFEDAQKMIEAGA
              111111111111111111111111      1111111111111111 1111111 111 11111111 11
Chain 2:  141 FMSAVSLKIVEKAKEAGCHGLIAP------STRIERLREIRKAAGD-MEILCPG-IGAQKGSIEAVK-YA

Chain 1:  200 DRLGTSGGV--------AIIKGEENNA
              111111111        1111111111
Chain 2:  202 DGIIVGRGIYASGNPAEEARKLRRVLK

Align Mfl121.pdb 220 with 3uz5A.pdb 247
Twists 0 ini-len 136 ini-rmsd 2.20 opt-equ 185 opt-rmsd 3.09 chain-rmsd 2.20 Score 295.11 align-len 237 gaps 52 (21.94%)
P-value 1.39e-09 Afp-num 17299 Identity 8.86% Similarity 27.85%
Block  0 afp 17 score 295.11 rmsd  2.20 gap 81 (0.37%)

Chain 1:    1 MKLNKYIDHTLLKQD----ATKAEIKQLCDEAIEFDFATVCVNS---------YWTSYCKELLKGTNVGI
              111111111111111    1111111111111111 11111111         11111111111   111
Chain 2:   42 KRNITAIMAVYKRKSPSGLDVERDPIEYAKFMERG-VVGLAILTEEKYFNGSYEDLRKIASSVS---VPI

Chain 1:   58 TNVVGFPLGACTTATKAFEVSEAIKDGATEIDMVLNIGALKDKNYELVLEDMKAVKKAAG--SHVVKCIM
              111111        11111111111111111111111         11111111111111  11111111
Chain 2:  108 LMWDII--------VKESQIDDAYNLGADTVGLIVKI---------LTERELESLLEYARSLGMEPAIVI

Chain 1:  126 ENCLLTKEEIMKACEIAVEAGLEFVKTSTGFS--KSGATFEDVKLMKSVVKDNALVKAAGGVRTFEDAQK
              1        11111111111111111111111  11111 111111111111111111111111111111
Chain 2:  161 H--------DENDLDIALRIGARFIIITSHDLETLEINN-ENQRKLISMIPSNVVKVVASGISERNEIEE

Chain 1:  194 MIEAGADRLGTS-----GGVAIIKGEE
              111111111111     1111111111
Chain 2:  222 LYKLGVNAFEIGTSLMRNPEKIKEFIQ

Align Mfl121.pdb 220 with 1f76A.pdb 336
Twists 0 ini-len 152 ini-rmsd 2.24 opt-equ 204 opt-rmsd 3.13 chain-rmsd 2.24 Score 327.33 align-len 304 gaps 100 (32.89%)
P-value 1.41e-09 Afp-num 26011 Identity 8.88% Similarity 23.03%
Block  0 afp 19 score 327.33 rmsd  2.24 gap 137 (0.47%)

Chain 1:    1 MKL-------NKYIDHTLLKQDATKAEIKQLCDEAIEFDFATVCVNSY----------------------
              111       111111111111111 111111111    111111111                      
Chain 2:   45 KPVNCMGLTFKNPLGLAAGLDKDGE-CIDALGAMG----FGSIEIGTVTPRPQPGNDKPRLFRLVDAEGL

Chain 1:   42 -------------WTSYCKELLKGTNVGITNVVGFPL---GACTTATKAFEVSEAIKDGATEIDMVL---
                           1111111111  1111111111 1   11111111111111111 111111111   
Chain 2:  110 INRMGFNNLGVDNLVENVKKAHY--DGVLGINIGKNKDTPVEQGKDDYLICMEKIYA-YAGYIAINISSP

Chain 1:   93 ----NIGALKDKNYELVLEDMKAVKKAAG--------SHVVKCIMENCLLTKEEIMKACEIAVEAGLEFV
                  11111   11111111111111111        11111111111 111111111111111111111
Chain 2:  177 NTPGLRTLQ---YGEALDDLLTAIKNKQNDLQAMHHKYVPIAVKIAPD-LSEEELIQVADSLVRHNIDGV

Chain 1:  151 KTSTGF----------------SKSG-----ATFEDVKLMKSVVKDNALVKAAGGVRTFEDAQKMIEAGA
              111111                1111     111111111111111111111111111111111111111
Chain 2:  243 IATNTTLDRSLVQGMKNCDQTGGLSGRPLQLKSTEIIRRLSLELNGRLPIIGVGGIDSVIAAREKIAAGA

Chain 1:  200 DRLGTS------GGVAIIKGEENN
              111111      111111111111
Chain 2:  313 SLVQIYSGFIFKGPPLIKEIVTHI

Align Mfl121.pdb 220 with 2v8zA.pdb 298
Twists 0 ini-len 160 ini-rmsd 3.00 opt-equ 197 opt-rmsd 3.05 chain-rmsd 3.00 Score 310.04 align-len 251 gaps 54 (21.51%)
P-value 1.41e-09 Afp-num 22887 Identity 8.76% Similarity 21.91%
Block  0 afp 20 score 310.04 rmsd  3.00 gap 82 (0.34%)

Chain 1:    5 KYIDHTLLKQD-----ATKAEIKQLCDEAIEFDFATVCVN--------------SYWTSYCKELLKGTNV
              11111111111     111111111111111111111111              11111111111111 1
Chain 2:   15 TGIIPPVSTIFTADGQLDKPGTAALIDDLIKAGVDGLFFLGSGGEFSQLGAEERKAIARFAIDHVDRR-V

Chain 1:   56 GITNVVGFPLGACTTATKAFEVSEAIKDGATEIDMVLNIGALKDKNYELVLEDMKAVKKAAGSHVVKCIM
              1111111    11111111111111111111111111111111  11111111111111111 1111111
Chain 2:   84 PVLIGTG----GTNARETIELSQHAQQAGADGIVVINPYYWKV--SEANLIRYFEQVADSVT-LPVMLYN

Chain 1:  126 ENCLLTKEEIMKACEIAVEAG--LEFVKTSTGFSKSGATFEDVKLMKSVVKDN---ALVKAAGGVRTFED
              111111111111111111111  1111111      11111111111111111   111111111    1
Chain 2:  147 FPALTGQDLTPALVKTLADSRSNIIGIKDT------IDSVAHLRSMIHTVKGAHPHFTVLCGYDD----H

Chain 1:  191 AQKMIEAGADRLGTSG----GVAIIKGEEN-------NASY
              1111111111111111    1111111111       11 1
Chain 2:  207 LFNTLLLGGDGAISASGNFAPQVSVNLLKAWRDGDVAKAAG

Align Mfl121.pdb 220 with 1tb3A.pdb 332
Twists 0 ini-len 160 ini-rmsd 3.44 opt-equ 196 opt-rmsd 3.01 chain-rmsd 3.44 Score 324.63 align-len 273 gaps 77 (28.21%)
P-value 1.49e-09 Afp-num 24563 Identity 9.89% Similarity 23.81%
Block  0 afp 20 score 324.63 rmsd  3.44 gap 102 (0.39%)

Chain 1:    1 MKL-------NKYIDHTLLKQDA--TKAEIKQLCDEAIEFDFATVCVNSY---WTSYCKELLKGTNVGIT
              111       1111111111111  11111111111111111 1111111   11111111111  1111
Chain 2:   59 TRTTIQGQEISAPICISPTAFHSIAWPDGEKSTARAAQEANI-CYVISSYASYSLEDIVAAAPE--GFRW

Chain 1:   59 NVVGFPLGACTTA-TKAFEVSEAIKDGATEIDMVLNIGALKDKNYE-------------------LVLED
              1111    11111 111111111111111111111111                           11111
Chain 2:  126 FQLY----MKSDWDFNKQMVQRAEALGFKALVITIDTPVLGNRRRDKRNQLNLEAKDLRALKEASFCWND

Chain 1:  109 MKAVKKAAGSHVVKCIMENCLLTKEEIMKACEIAVEAGLEFVKTSTGFSK----SGATFEDVKLMKSVVK
              111111111 111111111       111111111111111111111111    1 11111111111111
Chain 2:  209 LSLLQSITR-LPIILKGIL-------TKEDAELAMKHNVQGIVVSNHGGRQLDEVSASIDALREVVAAVK

Chain 1:  175 DNALVKAAGGVRTFEDAQKMIEAGADRLGTS-----------------GGVAIIKGEENNASY
              1111111111111111111111111111111                 111111111111111
Chain 2:  271 GKIEVYMDGGVRTGTDVLKALALGARCIFLGRPILWGLACKGEDGVKEVLDILTAELHRCMTL

Align Mfl121.pdb 220 with 3hf3A.pdb 348
Twists 0 ini-len 168 ini-rmsd 3.75 opt-equ 212 opt-rmsd 3.05 chain-rmsd 3.87 Score 321.46 align-len 337 gaps 125 (37.09%)
P-value 1.51e-09 Afp-num 24310 Identity 7.12% Similarity 18.10%
Block  0 afp 21 score 321.26 rmsd  3.75 gap 136 (0.45%)

Chain 1:    1 MKLN-----------KYIDHTLLKQDAT------KAEIKQLCDEAIEFDFATVCVNSY------------
              1111           1111111111111      111111111111111111111111            
Chain 2:    2 ALLFTPLELGGLRLKNRLAMSPMCQYSATLEGEVTDWHLLHYPTRALGGVGLILVEATAVEPLGRISPYD

Chain 1:   42 ----------WTSYCKELLKGTNVGITNVVGFPLGA----------------------------------
                        111111111111111111111111                                    
Chain 2:   72 LGIWSEDHLPGLKELARRIREAGAVPGIQLAHAGRKAGTARPWEGGKPLGWRVVGPSPIPFDEGYPVPEP

Chain 1:   68 -------CTTATKAFEVSEAIKDGATEIDMVL-----NIGALKD--------------KNYELVLEDMKA
                     1111111111111111111111111     1111111              111111111111
Chain 2:  142 LDEAGMERILQAFVEGARRALRAGFQVIELHMAHGYLLSSFLSPLSNQRTDAYGGSLENRMRFPLQVAQA

Chain 1:  112 VKKAAG-SHVVKCIMENCL-----LTKEEIMKACEIAVEAGLEFVKTSTGFSKS--------GATFEDVK
              111111 111111111111     1111111111111111111111111 111         11111111
Chain 2:  212 VREVVPRELPLFVRVSATDWGEGGWSLEDTLAFARRLKELGVDLLDCSSGGVVLRVRIPLAPGFQVPFAD

Chain 1:  168 LMKSVVKDNALVKAAGGVRTFEDAQKMI-EAGADRLGTS-----GGVAIIKGEENNA
              1111111  1111111111111111111 1111111111     1111111111111
Chain 2:  282 AVRKRVG--LRTGAVGLITTPEQAETLLQAGSADLVLLGRVLLRDPYFPLRAAKALG

Align Mfl121.pdb 220 with 6bveA.pdb 242
Twists 0 ini-len 160 ini-rmsd 3.89 opt-equ 180 opt-rmsd 3.04 chain-rmsd 3.89 Score 293.26 align-len 243 gaps 63 (25.93%)
P-value 1.53e-09 Afp-num 17773 Identity 7.82% Similarity 21.81%
Block  0 afp 20 score 293.26 rmsd  3.89 gap 82 (0.34%)

Chain 1:    5 KYIDHTLLKQDATKAEIKQLCDEAIEFD-------FATVCVNSYWTSYCKELLKGTNVGITNVVGFPLGA
              111111111 111111111111111111       111111111111111111111111111111     
Chain 2:    4 IIIAGNWKM-HKTQAEAQAFLQGFKPLIEDAAESREVVLCVPFTDLSGMSQQLHGGRVRLGAQNVHWEAS

Chain 1:   68 CTTATKAFEVSEAIKDGATEIDMVLNIGALKDKNYELVLEDMKAVKKAAGSHVVKCIMENCLL------T
                   1 111111111111111111           111111111111 1111111111111       1
Chain 2:   73 GAYTGE-ISAAMLTEIGIHYVVIGHSERRQYFGETDETANLRVLAAQK-AGLIPILCVGESKAQRDAGET

Chain 1:  132 KEEIMKACEIAVEAG---LEFVKTSTGFSKSGA------TFEDVKLMKSVVK----DNALVKAAGGVRTF
              111111111111111   1111111   1111       1111111111111    11111111111111
Chain 2:  141 EQVIVDQVKKGLVNVDQSNLVIAYEP--IWAIGTGDTCAATEANRVIGLIREQLTNSQVTIQYGGSVNAN

Chain 1:  189 EDAQKMIEAGADRLGTS-------GGVAIIKGE
              11111111111111111       1111111 1
Chain 2:  209 NVDEIMAQPEIDGALVGGASLEPQSFARIVNFQ

Align Mfl121.pdb 220 with 5zbmA.pdb 351
Twists 0 ini-len 168 ini-rmsd 3.63 opt-equ 200 opt-rmsd 3.10 chain-rmsd 3.63 Score 334.08 align-len 290 gaps 90 (31.03%)
P-value 1.61e-09 Afp-num 26560 Identity 9.31% Similarity 20.00%
Block  0 afp 21 score 334.08 rmsd  3.63 gap 110 (0.40%)

Chain 1:    1 MKL--------NKYIDHTLLKQDA--TKAEIKQLCDEAIEFDFATVCVNS---YWTSYCKELLKGTNVGI
              111        1111111111111  11111111111111111 111111   11111111111   111
Chain 2:   60 DMSTTVLGFKISMPIMIAPTAMQKMAHPEGEYATARAASAAGT-IMTLSSWATSSVEEVASTGP---GIR

Chain 1:   58 TNVVGFPLGACTTATKAFEVSEAIKDGATEIDMVLNIGALKDKN--------------------------
              11111   1111111111111111111111111111111                               
Chain 2:  126 FFQLY---VYKDRNVVAQLVRRAERAGFKAIALTVDTPRLGRREADIKNRFVLPPFLTLKNFEGLDLGKG

Chain 1:  102 ----------YELVLEDMKAVKKAAGSHVVKCIMENCLLTKEEIMKACEIAVEAGLEFVKTSTGFSK---
                        1111111111111111 111111111       111111111111111111111111   
Chain 2:  200 LASYVAGQIDRTLSWKDVQWLQTITS-LPILVKGVL-------TAEDARLAVQAGAAGIIVSNHGARQLD

Chain 1:  159 -SGATFEDVKLMKSVVKDNALVKAAGGVRTFEDAQKMIEAGADRLGTS-----------------GGVAI
               11111111111111111111111111111111111111111111111                 11111
Chain 2:  262 YVPSTIMALEEVVKAAQGRIPVFLDGGVRRGTDVFKALALGASGIFIGRPVVFSLAAEGEAGIKKVLQML

Chain 1:  211 IKGEENNASY
              1111111111
Chain 2:  332 RDEFELTMAL

Align Mfl121.pdb 220 with 3d0cA.pdb 302
Twists 0 ini-len 168 ini-rmsd 3.65 opt-equ 192 opt-rmsd 3.13 chain-rmsd 3.65 Score 317.68 align-len 241 gaps 49 (20.33%)
P-value 1.63e-09 Afp-num 23762 Identity 9.54% Similarity 20.33%
Block  0 afp 21 score 317.68 rmsd  3.65 gap 71 (0.30%)

Chain 1:    4 NKYIDHTLLKQD------ATKAEIKQLCDEAIEFDFATVCVN--------------SYWTSYCKELLKGT
              111111111111      111111111111111111111111              11111111111111
Chain 2:   10 FSTISGINIVPFLEGTREIDWKGLDDNVEFLLQNGIEVIVPNGNTGEFYALTIEEAKQVATRVTELVNGR

Chain 1:   54 NVGITNVVGFPLGACTTATKAFEVSEAIKDGATEIDMVLNIGALKDKNYELVLEDMKAVKKAAGSHVVKC
               11111111     1111111111111111111111111111111111  11111111111111 11111
Chain 2:   80 -ATVVAGIG-----YSVDTAIELGKSAIDSGADCVMIHQPVHPYITDA--GAVEYYRNIIEALD-APSII

Chain 1:  124 IMENCLLTKEEIMKACEIAVEAG-LEFVKTSTGFSKSGATFEDVKLMKSVVKD--NALVKAAGGVRTFED
              111  111  1111111111111 1111111      1111111111111111  11111111111   1
Chain 2:  141 YFK--DAH--LSDDVIKELAPLDKLVGIKYA------INDIQRVTQVMRAVPKSSNVAFICGTAEK---W

Chain 1:  191 AQKMIEAGADRLGTSGG----VAIIKGEENN
              11111111111111111    1111111111
Chain 2:  198 APFFYHAGAVGFTSGLVNVFPQKSFALLEAL

Align Mfl121.pdb 220 with 5mhbA.pdb 323
Twists 0 ini-len 144 ini-rmsd 2.63 opt-equ 199 opt-rmsd 2.95 chain-rmsd 2.63 Score 312.62 align-len 318 gaps 119 (37.42%)
P-value 1.68e-09 Afp-num 24589 Identity 5.97% Similarity 18.87%
Block  0 afp 18 score 312.62 rmsd  2.63 gap 159 (0.52%)

Chain 1:    1 MKLNKYIDHTLLKQ----------------DATKAEIKQLCDEAIEFDFATVCVN---------------
              11111111111111                1111111111111111111111111               
Chain 2:   25 TLSLNDLVLPIFVEEEIDDYKAVEAMPGVMRIPEKHLAREIERIANAGIRSVMTFGISHHTDETGSDAWR

Chain 1:   40 -----SYWTSYCKELLKGTNVGITNVVGFP------LGAC----------TTATKAFEVSEAIKDGATEI
                   111111111111  11111111111      1111          11111111111111111111
Chain 2:   95 EDGLVARMSRICKQTVP--EMIVMSDTCFCEYTSHGHCGVLCEHGVDNDATLENLGKQAVVAAAAGADFI

Chain 1:   89 DMVLNIGALKDKNYELVLEDMKAVKKAA-----GSHVVKCIMENCL------------------------
              111111           11111111111     1111111111111                        
Chain 2:  163 APSAAM-----------DGQVQAIRQALDAAGFKDTAIMSYSTKFASSFYGPFREAAGSALKGDRKSYQM

Chain 1:  130 --LTKEEIMKACEIAVEAGLEFVKTSTGFSKSGATFEDVKLMKSVVKDNALVKAAGG-VR----------
                111111111111111111111111     11111111111111111111111111 11          
Chain 2:  222 NPMNRREAIRESLLDEAQGADCLMVK-----PAGAYLDIVRELRERTELPIGAYQVSGEYAMIKFAALAG

Chain 1:  187 -------TFEDAQKMIEAGADRLGTSGGVAIIKGEENN
                     1111111111111111111111111111111
Chain 2:  287 AIDEEKVVLESLGSIKRAGADLIFSYFALDLAEKKILR

Align Mfl121.pdb 220 with 3oixA.pdb 310
Twists 0 ini-len 168 ini-rmsd 3.66 opt-equ 205 opt-rmsd 3.02 chain-rmsd 3.66 Score 305.44 align-len 304 gaps 99 (32.57%)
P-value 1.69e-09 Afp-num 21740 Identity 8.88% Similarity 19.74%
Block  0 afp 21 score 305.44 rmsd  3.66 gap 126 (0.43%)

Chain 1:    1 MKL--------NKYIDHTLLKQDATKAEIKQLCDEAIEFDFATVCVNS----------------------
              111        1111111111  1111111111111    11111111                      
Chain 2:    3 STHTTIGSFDFDNCLMNAAGVYCMTREELAAIDHSE----AGSFVTKTGTLEERAGNPQPRYADTKLGSI

Chain 1:   41 -----------YWTSYCKELL-KGTNVGITNVVGFPLGACTTATKAFEVSEAI-KDGATEIDMVLN----
                         1111111111 111111111111    111111111111111 111111111111    
Chain 2:   69 NSMGLPNLGINYYLDYVTELQKQPDSKNHFLSLV----GMSPEETHTILKMVEASKYQGLVELNLSCPNV

Chain 1:   94 ---IGALKDKNYELVLEDMKAVKKAAGSHVVKCIMENCLLTKEEIMKACEIAVEAGLEFVKTSTGFS---
                 11111111  11111111111111 1111111111 11111111111111111111111111 1   
Chain 2:  135 PGKPQIAYDFE--TTDQILSEVFTYFT-KPLGIKLPPY-FDIVHFDQAAAIFNKYPLTFVNCINSIGNGL

Chain 1:  158 ----------------KSG------ATFEDVKLMKSVVKDNALVKAAGGVRTFEDAQKMIEAGADRLGTS
                              111      111111111111111111111111111111111111111111111
Chain 2:  201 VIEDETVVIKPKNGFGGIGGDYVKPTALANVHAFYKRLNPSIQIIGTGGVKTGRDAFEHILCGASMVQIG

Chain 1:  206 ---------GGVAIIKGEENNASY
                       111111111111111
Chain 2:  271 TALHQEGPQIFKRITKELKAIMTE

Align Mfl121.pdb 220 with 4uxdA.pdb 274
Twists 0 ini-len 168 ini-rmsd 3.41 opt-equ 188 opt-rmsd 3.04 chain-rmsd 3.41 Score 301.74 align-len 237 gaps 49 (20.68%)
P-value 1.70e-09 Afp-num 20525 Identity 9.70% Similarity 21.94%
Block  0 afp 21 score 301.74 rmsd  3.41 gap 68 (0.29%)

Chain 1:    5 KYIDHTLLKQD-----ATKAEIKQLCDEAIEFDFATVCVN--------------SYWTSYCKELLKGTNV
              11111111111     111111111111111111111111              111111111111   1
Chain 2:    3 KGIVCPMITPLDAHGNIDYNATNILIKYLEGINVDYLFPMGSTGVFPYFTLKERKDFLKFVRENSK---K

Chain 1:   56 GITNVVGFPLGACTTATKAFEVSEAIKDGATEIDMVLNI-GALKDKNYELVLEDMKAVKKAAGSHVVKCI
              1111111    1111111111111111111111111111 11111111111111111111    111111
Chain 2:   70 PIMAGVG----SSSINEVNELMKFSMDIGIEAAVLMPPYYIKLNQEAIYHYYKEILSSND----MDLLIY

Chain 1:  125 MENCLLTKEEIMKACEIAVEAG--LEFVKTSTGFSKSGATFEDVKLMKSVVKDNALVKAAGGVRTFEDAQ
              111111   1111111111111  1111111      11111111111111111111111111    111
Chain 2:  132 NIPQFTNK-IDPETVKNLKSEFSSVKGVKDS------SADIRGFMEMLSLSDDDFAVFQGQDD----LLF

Chain 1:  193 KMIEAGADRLGTSGG---VAIIKGEEN
              111111111111111   111111111
Chain 2:  191 TSLELGASGGVCGTTNFSDGIVRLYHE

Align Mfl121.pdb 220 with 1kv8A.pdb 213
Twists 0 ini-len 152 ini-rmsd 3.42 opt-equ 188 opt-rmsd 3.06 chain-rmsd 3.42 Score 270.58 align-len 237 gaps 49 (20.68%)
P-value 1.79e-09 Afp-num 16166 Identity 9.28% Similarity 19.83%
Block  0 afp 19 score 270.58 rmsd  3.42 gap 83 (0.35%)

Chain 1:    4 NKYIDHTLLKQDATKAEIKQLCDEAIEFDFATVCVN--------SYWTSYCKELLKGTNVGITNVVGFPL
              1111111111  1111111111111111 1111111        111111111111  1111111111  
Chain 2:    3 LPMLQVALDN--QTMDSAYETTRLIAEE-VDIIEVGTILCVGEGVRAVRDLKALYP--HKIVLADAKI--

Chain 1:   66 GACTTATKAFEVSEAIKDGATEIDMVLNIGALKDKNYELVLEDMKAVKKAAG--SHVVKCIMENCLLTKE
                  1111111111111111111111111          1111111111111  11111111111     
Chain 2:   66 ----ADAGKILSRMCFEANADWVTVICCA----------DINTAKGALDVAKEFNGDVQIELTGY-----

Chain 1:  134 EIMKACEIAVEAGLEFVKTSTGFSKS----GATFEDVKLMKSVVKDNALVKAAGGVRTFEDAQKMIEAGA
              11111111111111111111111111    1111111111111111111111111111 11111111111
Chain 2:  117 WTWEQAQQWRDAGIGQVVYHRSRDAQAAGVAWGEADITAIKRLSDMGFKVTVTGGLAL-EDLPLFKGIPI

Chain 1:  200 DRLGTSGGV--------AIIKGEENNA
              111111111        1111111111
Chain 2:  186 HVFIAGRSIRDAASPVEAARQFKRSIA

Align Mfl121.pdb 220 with 1ka9F.pdb 251
Twists 0 ini-len 160 ini-rmsd 2.95 opt-equ 193 opt-rmsd 3.04 chain-rmsd 2.95 Score 284.85 align-len 264 gaps 71 (26.89%)
P-value 1.82e-09 Afp-num 17440 Identity 10.23% Similarity 22.73%
Block  0 afp 20 score 284.85 rmsd  2.95 gap 96 (0.38%)

Chain 1:    4 NKYIDHTLLKQDATK------------AEIKQLCDEAIEFDFATVCVN------------SYWTSYCKEL
              111111111111111            111111111111111111111            1111111111
Chain 2:    4 AKRIVPCLDVHAGRVVKGVNFVNLRDAGDPVEAARAYDEAGADELVFLDISATHEERAILLDVVARVAER

Chain 1:   50 LKGTNVGITNVVGFPLGACTTATKAFEVSEAIKDGATEIDMVLNIGALKDKNYELVLEDMKAVKKAAGSH
              11   111111111        1111111111111111111111111        111111111111111
Chain 2:   74 VF---IPLTVGGGV--------RSLEDARKLLLSGADKVSVNSAAVR--------RPELIRELADHFGAQ

Chain 1:  120 VVKCIMENCLL--TK------------EEIMKACEIAVEAGLEFVKTSTGFSKSG-----ATFEDVKLMK
              11111111111  11            1111111111111111111111  1111     1111111111
Chain 2:  125 AVVLAIDARWRGDFPEVHVAGGRVPTGLHAVEWAVKGVELGAGEILLTS--MDRDGTKEGYDLRLTRMVA

Chain 1:  171 SVVKDNALVKAAGGVRTFEDAQKMIEAGADRLGTSGGV-----AIIKGEENNAS
              111  111111111111111111111111111111111     11111111111
Chain 2:  193 EAV--GVPVIASGGAGRMEHFLEAFQAGAEAALAASVFHFGEIPIPKLKRYLAE

Align Mfl121.pdb 220 with 3zfhA.pdb 299
Twists 0 ini-len 152 ini-rmsd 3.50 opt-equ 191 opt-rmsd 3.12 chain-rmsd 3.50 Score 314.27 align-len 273 gaps 82 (30.04%)
P-value 1.87e-09 Afp-num 19766 Identity 10.62% Similarity 21.98%
Block  0 afp 19 score 314.27 rmsd  3.50 gap 104 (0.41%)

Chain 1:    1 MKL--------NKYIDHTLLKQDATKAEIKQLCDEAIEFDFATVCVNS------Y--WTSYCKELLK---
              111        1111111111111   11111111111111 111111      1  1111111111   
Chain 2:   29 SLKTRLTRGIELNIPLVSAAMDTV---TEARLAIAMAQEGG-IGIIHKNMGIEQQAAEVRKVKKHETTYP

Chain 1:   52 ------GTNVGITNVVGFPLGACTTATKAFEVSEAIKDGATEIDMVLNIGALKDKNYELVLEDMKAVKKA
                    11111111111    111  111111111111111111111 1 11     1111111111111
Chain 2:  208 LASKDEQGRLRVGAAVG----TGA--DTGERVAALVAAGVDVVVVDTAHGHS-----KGVIERVRWVKQT

Chain 1:  116 AGSHVVKCIMENCLLTKEEIMKACEIAVEAGLEFVKTSTGFSKSG-------------ATFEDVKLMKSV
              111111111111       1111111111111111111   1111             111111111111
Chain 2:  267 FPDVQVIGGNIA-------TAEAAKALAEAGADAVKVG---IGPGSICTTRIVAGVGVPQISAIANVAAA

Chain 1:  173 VKDN-ALVKAAGGVRTFEDAQKMIEAGADRLGTS----------------GGVAIIKGEENNA
              1111 11111111111111111111111111111                1111111111111
Chain 2:  327 LEGTGVPLIADGGIRFSGDLAKAMVAGAYCVMMGSMFAGTEEAPKGALSAIVHQLMGGLRAAM

Align Mfl121.pdb 220 with 1sw0A.pdb 247
Twists 0 ini-len 160 ini-rmsd 3.61 opt-equ 181 opt-rmsd 3.08 chain-rmsd 3.61 Score 293.44 align-len 250 gaps 69 (27.60%)
P-value 1.91e-09 Afp-num 17970 Identity 7.60% Similarity 23.20%
Block  0 afp 20 score 293.44 rmsd  3.61 gap 88 (0.35%)

Chain 1:    5 KYIDHTLLKQDATKAEIKQLCDEAIEFDF-----ATVCVNSYWTSYCKELLKGTNVGITNVVGFPLGACT
              11111111111111111111111111111     1111111111111111111 111111111       
Chain 2:    5 KFFVGGNWKMNGDKKSLGELIHTLNGAKLSADTEVVCGAPSIYLDFARQKLDA-KIGVAAQNCYKVPKGA

Chain 1:   70 TATKAFEVSEAIKDGATEIDMVLNIGALKDKNYEL-VLEDMKAVKKAAGSHVVKCIMENCLL------TK
                 1 111111111111111111           1 1111111111  1111111111111       11
Chain 2:   74 FTGE-ISPAMIKDIGAAWVILGHSERRHVFGESDELIGQKVAHALA--EGLGVIACIGEKLDEREAGITE

Chain 1:  133 EEIMKACEIAVEAG----LEFVKTSTGFSKSGA---------TFEDVKLMKSVV--------KDNALVKA
              11111111111111    1111111   1111          111111111111        11111111
Chain 2:  141 KVVFEQTKAIADNVKDWSKVVLAYEP--VWAIGTGLWATPQQAQEVHEKLRGWLKSHVSDAVAQSTRIIY

Chain 1:  182 AGGVRTFEDAQKMIEAGADRLGTS------GGVAIIKGEE
              111111111111111111111111      1111111111
Chain 2:  209 GGSVTGGNCKELASQHDVDGFLVGGASLKPEFVDIINAKH

Align Mfl121.pdb 220 with 4bk9A.pdb 207
Twists 0 ini-len 136 ini-rmsd 2.34 opt-equ 177 opt-rmsd 3.03 chain-rmsd 2.34 Score 273.33 align-len 227 gaps 50 (22.03%)
P-value 1.94e-09 Afp-num 14914 Identity 8.81% Similarity 21.59%
Block  0 afp 17 score 273.33 rmsd  2.34 gap 72 (0.35%)

Chain 1:    4 NKYIDHTLLKQDATKAEIKQLCDEAIEFDFATVCVNS---YWTSYCKELLKGTNVGITNVVGFPLGACTT
              1111111111  1111111111111111111111111   11111111111111111111111       
Chain 2:   18 LAPVMPVLVI--EDIADAKPIAEALVAGGLNVLEVTLRTPCALEAIKIMKEVPGAVVGAGTVL-------

Chain 1:   71 ATKAFEVSEAIKDGATEIDMVLNIGALKDKNYELVLEDMKAVKKAAGSHVVKCIMENCLLTKEEIMKACE
                111111111111111111111           1111111111  1111111111        111111
Chain 2:   79 --NAKMLDQAQEAGCEFFVSPGL-----------TADLGKHAVA--QKAALLPGVA--------NAADVM

Chain 1:  141 IAVEAGLEFVKTSTGFSKSGATFEDVKLMKSVVKDNALVKAAGGVRTFEDAQKMIEAGADRLGTSGG---
              111111111111111  111111111111111111 1111111111111111111111111111111   
Chain 2:  126 LGLDLGLDRFKFFPA--ENIGGLPALKSMASVFRQ-VRFCPTGGITPASAPKYLENPSILCVGGSWVVPA

Chain 1:  208 ---------VAIIKGEE
                       11111111
Chain 2:  193 GKPDVAKITALAKEASA

Align Mfl121.pdb 220 with 1twsA.pdb 273
Twists 0 ini-len 152 ini-rmsd 2.80 opt-equ 180 opt-rmsd 3.06 chain-rmsd 2.80 Score 306.68 align-len 273 gaps 93 (34.07%)
P-value 1.97e-09 Afp-num 20057 Identity 6.96% Similarity 19.78%
Block  0 afp 19 score 306.68 rmsd  2.80 gap 126 (0.45%)

Chain 1:    4 NKYIDHTLLKQDA---------TKAEIKQLCDEAIEFDFATVCVNS------------------Y--WTS
              111111111111          111111111111111111111111                  1  111
Chain 2:   19 KTLIMGILNVTPDSFSDGGSYNEVDAAVRHAKEMRDEGAHIIDIGGESTRPGFAKVSVEEEIKRVVPMIQ

Chain 1:   45 YCKELLKGTNVGITNVVGFPLGACTTATKAFEVSEAIKDGATEIDMVLNIGALKDKNYELVLEDMKAVKK
              1111111   11111111          11111111111111111111            1111111111
Chain 2:   89 AVSKEVK---LPISIDTY----------KAEVAKQAIEAGAHIINDIW------------GAKAEPKIAE

Chain 1:  115 AA--GSHVVKCIMENCLLTKE----EIMKACEIAVEAG---------LEFVKTSTGFSKSGATFEDVKLM
              11  11111111111 11111    1111111111111         111111111   1  11111111
Chain 2:  134 VAAHYDVPIILMHNRDNMNYRNLMADMIADLYDSIKIAKDAGVRDENIILDPGIGFAKTPEQNLEAMRNL

Chain 1:  170 KSVVKDNALVKAAGGV-----------------RTFEDAQKMIEAGADRLGTSGGVAIIKGEE
              1111111111111111                 111111111111111111111111111111
Chain 2:  204 EQLNVLGYPVLLGTSRKSFIGHVLDLPVEERLEGTGATVCLGIEKGCEFVRVHDVKEMSRMAK

Align Mfl121.pdb 220 with 4e38A.pdb 213
Twists 0 ini-len 136 ini-rmsd 2.42 opt-equ 178 opt-rmsd 3.05 chain-rmsd 2.42 Score 276.47 align-len 239 gaps 61 (25.52%)
P-value 1.97e-09 Afp-num 15975 Identity 9.21% Similarity 19.67%
Block  0 afp 17 score 276.47 rmsd  2.42 gap 100 (0.42%)

Chain 1:    2 KLNKYIDHTLLKQDATKAEIKQLCDEAIEFDFATVCVNS------YWTSYCKELLKGTNVGITNVVGFPL
              11111111111  11111111111111111111111111      111111111111  11111111   
Chain 2:    8 LKALKVIPVIA--IDNAEDIIPLGKVLAENGLPAAEITFRSDAAVEAIRLLRQAQPE--MLIGAGTI---

Chain 1:   66 GACTTATKAFEVSEAIKDGATEIDMVLNIGALKDKNYELVLEDMKAVKKAAGSHVVKCIMENCLLTKEEI
                    1111111111111111111111            111111111111 11111111        1
Chain 2:   71 ------LNGEQALAAKEAGATFVVSPGF------------NPNTVRACQEIG-IDIVPGVN--------N

Chain 1:  136 MKACEIAVEAGLEFVKTSTGFSKSGATFEDVKLMKSVVKDNALVKAAGGVRTFEDAQKMIEAGADRLGTS
              11111111111111111111  111111111111111111 11111111111111111111111111111
Chain 2:  114 PSTVEAALEMGLTTLKFFPA--EASGGISMVKSLVGPYGD-IRLMPTGGITPSNIDNYLAIPQVLACGGT

Chain 1:  206 G------------------GVAIIKGEEN
              1                  1111111111
Chain 2:  181 WMVDKKLVTNGEWDEIARLTREIVEQVNP

Align Mfl121.pdb 220 with 4wzhA.pdb 304
Twists 0 ini-len 176 ini-rmsd 3.88 opt-equ 205 opt-rmsd 3.02 chain-rmsd 3.88 Score 299.62 align-len 301 gaps 96 (31.89%)
P-value 2.09e-09 Afp-num 21802 Identity 8.97% Similarity 20.93%
Block  0 afp 22 score 299.62 rmsd  3.88 gap 114 (0.39%)

Chain 1:    1 MKL--------NKYIDHTLLKQDATKAEIKQLCDEAIEFDFATVCVNS----------------------
              111        1111111111 11111111111111    11111111                      
Chain 2:    2 SLQVGILGNTFANPFMNAAGVMCSTEEELAAMTEST----SGSLITKSCTPALREGNPAPRYYTLPLGSI

Chain 1:   41 -----------YWTSYCKELLKGTNVGITNVVGFPLGACTTATKAFEVSEAIKDG---ATEIDMVLNIGA
                         11111111111111111111111    11111111111111111   111111111111
Chain 2:   68 NSMGLPNKGFDFYLAYSARHHDYSRKPLFISISG----FSAEENAEMCKRLAPVAAEKGVILELNLSQVA

Chain 1:   97 LKDKNYELVLEDMKAVKKAAGSHVVKCIMENCLLTKEEIMKACEIAVEAG-LEFVKTSTGFS--------
              11   11111111111111111 111111111 11111111111111111 11111111111        
Chain 2:  142 YD---FDAMRRYLAAISEAYPH-PFGVKMPPY-FDFAHFDAAAEILNQFPKVQFITCINSIGNGLVIDVE

Chain 1:  158 -------------KSG------ATFEDVKLMKSVVKDNALVKAAGGVRTFEDAQKMIEAGADRLGTS---
                           111      11111111111111 111111111111111111111111111111   
Chain 2:  207 TESVVIKPKQGFGGLGGRYVFPTALANVNAFYRRCP-GKLIFGCGGVYTGEDAFLHVLAGASMVQVGTAL

Chain 1:  206 ------GGVAIIKGEENNASY
                    111111111111111
Chain 2:  276 HEEGAAIFERLTAELLDVMAK

Align Mfl121.pdb 220 with 1dorA.pdb 311
Twists 0 ini-len 176 ini-rmsd 3.79 opt-equ 206 opt-rmsd 3.04 chain-rmsd 3.79 Score 302.56 align-len 308 gaps 102 (33.12%)
P-value 2.16e-09 Afp-num 22261 Identity 10.39% Similarity 21.10%
Block  0 afp 22 score 302.56 rmsd  3.79 gap 119 (0.40%)

Chain 1:    1 MKL--------NKYIDHTLLKQDATKAEIKQLCDEAIEFDFATVCVNSY---------------------
              111        1111111111 11111111111111    111111111                     
Chain 2:    1 MLNTTFANAKFANPFMNASGVHCMTIEDLEELKASQ----AGAYITKSSTLEKREGNPLPRYVDLELGSI

Chain 1:   42 ------------WTSYCKELL--KGTNVGITNVVGFPLGACTTATKAFEVSEAI-KDGATEIDMVLN---
                          111111111  1111111111111    11111111111111 111111111111   
Chain 2:   67 NSMGLPNLGFDYYLDYVLKNQKENAQEGPIFFSIAG----MSAAENIAMLKKIQESDFSGITELNLSCPN

Chain 1:   94 -----IGALKDKNYELVLEDMKAVKKAAGSHVVKCIMENCLLTKEEIMKACEIAVEAGLEFVKTSTGFS-
                   11111   1111111111111111 1111111111 1111111111111111111111111111 
Chain 2:  133 VPGKPQLAYD---FEATEKLLKEVFTFFT-KPLGVKLPPY-FDLVHFDIMAEILNQFPLTYVNSVNSIGN

Chain 1:  158 --------------------KSG------ATFEDVKLMKSVVKDNALVKAAGGVRTFEDAQKMIEAGADR
                                  111      11111111111111111111111111111111111111111
Chain 2:  198 GLFIDPEAESVVIKPKDGFGGIGGAYIKPTALANVRAFYTRLKPEIQIIGTGGIETGQDAFEHLLCGATM

Chain 1:  202 LGTS---------GGVAIIKGEENNASY
              1111         111111111111111
Chain 2:  268 LQIGTALHKEGPAIFDRIIKELEEIMNQ

Align Mfl121.pdb 220 with 1goxA.pdb 350
Twists 0 ini-len 168 ini-rmsd 3.73 opt-equ 199 opt-rmsd 3.06 chain-rmsd 3.73 Score 327.15 align-len 288 gaps 89 (30.90%)
P-value 2.32e-09 Afp-num 26458 Identity 9.38% Similarity 19.44%
Block  0 afp 21 score 327.15 rmsd  3.73 gap 109 (0.39%)

Chain 1:    1 MKL--------NKYIDHTLLKQDA--TKAEIKQLCDEAIEFDFATVCVNS---YWTSYCKELLKGTNVGI
              111        1111111111111  11111111111111111 111111   11111111111   111
Chain 2:   59 DMTTTILGFKISMPIMIAPTAMQKMAHPEGEYATARAASAAGT-IMTLSSWATSSVEEVASTGP---GIR

Chain 1:   58 TNVVGFPLGACTTATKAFEVSEAIKDGATEIDMVLNIGALKDKNY-------------------------
              11111   1111111111111111111111111111111                               
Chain 2:  125 FFQLY---VYKDRNVVAQLVRRAERAGFKAIALTVDTPRLGRREADIKNRFVLPPFLTLKNFEGIDLGLS

Chain 1:  103 ---------ELVLEDMKAVKKAAGSHVVKCIMENCLLTKEEIMKACEIAVEAGLEFVKTSTGFSK----S
                       111111111111111 111111111       111111111111111111111111    1
Chain 2:  201 SYVAGQIDRSLSWKDVAWLQTITS-LPILVKGVI-------TAEDARLAVQHGAAGIIVSNHGARQLDYV

Chain 1:  160 GATFEDVKLMKSVVKDNALVKAAGGVRTFEDAQKMIEAGADRLGTS-----------------GGVAIIK
              1111111111111111111111111111111111111111111111                 1111111
Chain 2:  263 PATIMALEEVVKAAQGRIPVFLDGGVRRGTDVFKALALGAAGVFIGRPVVFSLAAEGEAGVKKVLQMMRD

Chain 1:  213 GEENNASY
              11111111
Chain 2:  333 EFELTMAL

Align Mfl121.pdb 220 with 1vc4A.pdb 254
Twists 0 ini-len 136 ini-rmsd 2.38 opt-equ 184 opt-rmsd 3.03 chain-rmsd 2.38 Score 289.80 align-len 242 gaps 58 (23.97%)
P-value 2.43e-09 Afp-num 17933 Identity 9.92% Similarity 24.79%
Block  0 afp 17 score 289.80 rmsd  2.38 gap 84 (0.38%)

Chain 1:    2 KLNKYIDHTLLKQD-----ATKAEIKQLCDEAIEFDFATVCVNS---------YWTSYCKELLKGTNVGI
              11111111111111     1111111111111111111111111         11111111111   111
Chain 2:   43 RPGLSVIAEVKRQSPSEGLIREVDPVEAALAYARGGARAVSVLTEPHRFGGSLLDLKRVREAVD---LPL

Chain 1:   58 TNVVGFPLGACTTATKAFEVSEAIKDGATEIDMVLNIGALKDKNYELVLEDMKAVKKAA-GSHVVKCIME
              111111        11111111111111111111111         1111111111111 1111111111
Chain 2:  110 LRKDFV--------VDPFMLEEARAFGASAALLIVAL---------LGELTGAYLEEARRLGLEALVEVH

Chain 1:  127 NCLLTKEEIMKACEIAVEAGLEFVKTSTGF---SKSGAT--FEDVKLMKSVVKDNALVKAAGGVRTFEDA
                      1111111111111111111111   111111  1111111111111 111111111111111
Chain 2:  163 --------TERELEIALEAGAEVLGINNRDLATLHINLETAPRLGRLARKRGFG-GVLVAESGYSRKEEL

Chain 1:  192 QKMIEAGADRLGTS--------GGVAIIKGEE
              11111 11111111        1111111111
Chain 2:  224 KALEG-LFDAVLIGTSLMRAPDLEAALRELVG

Align Mfl121.pdb 220 with 4ot7A.pdb 308
Twists 0 ini-len 160 ini-rmsd 3.32 opt-equ 204 opt-rmsd 3.06 chain-rmsd 3.32 Score 302.13 align-len 294 gaps 90 (30.61%)
P-value 2.50e-09 Afp-num 20826 Identity 6.46% Similarity 16.67%
Block  0 afp 20 score 302.13 rmsd  3.32 gap 107 (0.40%)

Chain 1:    1 MKL----------NKYIDHTLLKQDAT------KAEIKQLCDEAIEFDFATVCVNSY-------------
              111          11111111111111      111111111111  1111111111             
Chain 2:    3 SLFDPIRFGAFTAKNRIWMAPLTRGRATRDHVPTEIMAEYYAQRA--SAGLIISEATGISQEGLGWPYAP

Chain 1:   42 ---------WTSYCKELLKGTNVGITNVVGFPLGA---------CTTATKAFEVSEAIKDGATEIDMVL-
                       1111111111111111111111111          1111111111111111111111111 
Chain 2:   71 GIWSDAQVEAWLPITQAVHDAGGLIFAQLWHMGRMVALRLDEIPRLLDDYEKAARHALKAGFDGVQIHAA

Chain 1:   93 ---NIGA---LKD---KNYELVLEDMKAVKKAAGSHVVKCIMENCL---LTKEEIMKACEIAVEAGLEFV
                 1111   111   111111111111111111111111111111   111111111111111111111
Chain 2:  175 NGYLIDEFIEYGGAVENRIRLLKDVTERVIATIGKERTAVRLSPYGVFNGIVQVFIPAAKMLSDLDIAFL

Chain 1:  151 KTSTGFSKSGATF-----------EDVKLMKSVVKDNALVKAAGGVRTFEDAQKMIE--AGADRLGTSGG
              111       111           1111111111  1111111 1111111111111  11111111111
Chain 2:  262 GMR-------EGAVDGTFGKTDQPKLSPEIRKVF--KPPLVLN-QDYTFETAQAALDSGVADAISFGRPF

Chain 1:  208 ----VAIIKGEENN
                  1111111111
Chain 2:  322 IGNPDLPRRFFEKA

Align Mfl121.pdb 220 with 2dp3A.pdb 255
Twists 0 ini-len 160 ini-rmsd 3.84 opt-equ 178 opt-rmsd 3.00 chain-rmsd 3.84 Score 292.64 align-len 252 gaps 74 (29.37%)
P-value 2.53e-09 Afp-num 18920 Identity 7.54% Similarity 17.86%
Block  0 afp 20 score 292.64 rmsd  3.84 gap 92 (0.37%)

Chain 1:    5 KYIDHTLLKQDATKAEIKQLCDEAIEFDF-----ATVCVNSYWTSYCKELLKGTNVGITNVVGFPLGACT
              11111111 11111111111111111111     11111111111111111111111111111       
Chain 2:    6 PFIGGNFK-CNGSLDFIKSHVAAIAAHKIPDSVDVVIAPSAVHLSTAIAANTSKQLRIAAQNVYLEGNGA

Chain 1:   70 TATKAFEVSEAIKDGATEIDMVLNIGALKDKNYELV-LEDMKAVKKAAGSHVVKCIMENCLL------TK
                 1 111111111111111111           11 111111111  111111111111        11
Chain 2:   75 WTGE-TSVEMLQDMGLKHVIVGHSERRRIMGETDEQSAKKAKRALE--KGMTVIFCVGETLDERKANRTM

Chain 1:  133 EEIMKACEIAVEAG--------LEFVKTSTGFSKSGA---------TFEDVKLMKSVV--------KDNA
              11111111111111        1111111   1111          111111111111        1111
Chain 2:  142 EVNIAQLEALGKELGESKMLWKEVVIAYEP--VWSIGTGVVATPEQAEEVHVGLRKWFVEKVAAEGAQHI

Chain 1:  178 LVKAAGGVRTFEDAQKMIEAGADRLGTS------GGVAIIKG
              1111111111111111111111111111      11111111
Chain 2:  210 RIIYGGSANGSNCEKLGQCPNIDGFLVGGASLKPEFMTMIDI

Align Mfl121.pdb 220 with 6ncsA.pdb 285
Twists 0 ini-len 152 ini-rmsd 3.95 opt-equ 179 opt-rmsd 3.00 chain-rmsd 3.95 Score 307.02 align-len 260 gaps 81 (31.15%)
P-value 2.55e-09 Afp-num 20933 Identity 8.08% Similarity 20.00%
Block  0 afp 19 score 307.02 rmsd  3.95 gap 113 (0.43%)

Chain 1:    5 KYIDHTLLKQ-DATKAEIKQLCDEAIEFDFATVCVNSY------------------------WTSYCKEL
              1111111111 111111111111111111111111111                        11111111
Chain 2:   18 VFIIAEAGLNHGGDLNLALRMIDEAADAKANAIKFQAYNSEERFGENKEAVNLVKPAEFGKKEFLLLKER

Chain 1:   50 LKGTNVGITNVVGFPLGACTTATKAFEVSEAIKDGATEIDMVLNIGALKDKNYELVLEDMKAVKKAAGSH
              1111111111111          1111111111111111111111 1        11111111111  11
Chain 2:   88 SQKKNILFFATPF----------DVPNLNMLKEIGVEILKIASCDIC--------NITLLEAAADS--GL

Chain 1:  120 VVKCIMENCLLTKEEIMKACEIAVEAG-----LEFVKTSTGFSKSG---ATFEDVKLMKSVVKDNALVKA
              11111111      1111111111111     1111111 1 111    1111111111111  111111
Chain 2:  138 IVILSRGT------ASASEIETAVSIFKKKKSPFILLHCVSSYPMNEIDANLSAIQTLKSKY--EFPIGY

Chain 1:  182 AGGVRTFEDAQKMIEAGADRLGT----------------SGGVAIIKGEE
              11111111111111111111111                11111111111
Chain 2:  200 SDHSKGIEIPLLAVASGAEIIEKHYTVDRTLQGIDWEISAEPKELAKLVT

Align Mfl121.pdb 220 with 2pcqA.pdb 283
Twists 0 ini-len 160 ini-rmsd 3.81 opt-equ 184 opt-rmsd 3.24 chain-rmsd 3.81 Score 313.26 align-len 233 gaps 49 (21.03%)
P-value 2.60e-09 Afp-num 22412 Identity 7.30% Similarity 17.60%
Block  0 afp 20 score 313.26 rmsd  3.81 gap 70 (0.30%)

Chain 1:    6 YIDHTLLKQD------ATKAEIKQLCDEAIEFDFATVCVN--------------SYWTSYCKELLKGTNV
              1111111111      111111111111111  1111111              1111111111     1
Chain 2:    1 MILPPIPTPFDREGRLDEEAFRELAQALEPL--VDGLLVYGSNGEGVHLTPEERARGLRALRPR-----K

Chain 1:   56 GITNVVGFPLGACTTATKAFEVSEAIKDGATEIDMVLNIGALKDKNYELVLEDMKAVKKAAGSHVVKCIM
              1111111    111111111111111111111111111111111111 1111111111111   111111
Chain 2:   64 PFLVGLM----EETLPQAEGALLEAKAAGAMALLATPPRYYHGSLGA-GLLRYYEALAEKM---PLFLYH

Chain 1:  126 ENCLLTKEEIMKACEIAVEA-GLEFVKTSTGFSKSGATFEDVKLMKSVVKDNALVKAAGGVRTFEDAQKM
              11111  1111111111111 11111111       1111111111111111111111111    11111
Chain 2:  126 VPQNTKVDLPLEAVEALAPHPNVLGIKDS-------SGDLSRIAFYQARLQEFRVYTGHAP----TFLGA

Chain 1:  195 IEAGADRLGTSGGVAIIKGEENN
              11111111111111111111111
Chain 2:  185 LALGAEGGILAAANLAPRAYRAL

Align Mfl121.pdb 220 with 3tuuA.pdb 307
Twists 0 ini-len 152 ini-rmsd 2.45 opt-equ 187 opt-rmsd 3.00 chain-rmsd 2.45 Score 310.72 align-len 238 gaps 51 (21.43%)
P-value 2.63e-09 Afp-num 22877 Identity 7.14% Similarity 18.49%
Block  0 afp 19 score 310.72 rmsd  2.45 gap 77 (0.34%)

Chain 1:    5 KYIDHTLLKQD-----ATKAEIKQLCDEAIEFDFATVCVN--------------SYWTSYCKELLKGTNV
              11111111111     111111111111111111111111              11111111111111 1
Chain 2:   28 LRLITAIKTPYLPDGRFDLEAYDALVNMQIVDGAEGVIVGGTTGEGQLMSWDEHIMLIGHTVNCFGGS-I

Chain 1:   56 GITNVVGFPLGACTTATKAFEVSEAIKDGATEIDMVLNIGALKDKNYELVLEDMKAVKKAAGSHVVKCIM
              1111111   111 11111111111111111111111111111  1111111111111111   111111
Chain 2:   97 KVIGNTG---SNS-TREAIHATEQGFAVGMHAALHINPYYGKT--SLEGLVSHFESVLPMG---PTVIYN

Chain 1:  126 ENCLLTKEEIMKACEIAVEA-GLEFVKTSTGFSKSGATFEDVKLMKSVVKDNALVKAAGGVRTFEDAQKM
              111111 1111111111111 11111111          1111111111111111111111    11111
Chain 2:  158 VPSRTGQDIPPGVIHTVAQSANLAGVKEC----------VGNDRIKQYTDNRIVVWSGNDD----QCHDA

Chain 1:  195 IE-AGADRLGTSGG---VAIIKGEENNA
              11 11111111111   1111111  11
Chain 2:  214 KWDYGATGVISVTSNLIPGLMRQLLFKG

Align Mfl121.pdb 220 with 4fb7A.pdb 266
Twists 0 ini-len 152 ini-rmsd 3.30 opt-equ 184 opt-rmsd 3.03 chain-rmsd 3.30 Score 294.09 align-len 241 gaps 57 (23.65%)
P-value 2.72e-09 Afp-num 18939 Identity 9.13% Similarity 25.31%
Block  0 afp 19 score 294.09 rmsd  3.30 gap 88 (0.37%)

Chain 1:    2 KLNKYIDHTLLKQDATK------AEIKQLCDEAIEFDFATVCVNS---------YWTSYCKELLKGTNVG
              11111111111111         1111111111111111111111         11111111111   11
Chain 2:   49 EPGIGVIAEVKRASPSAGALATIADPAKLAQAYQDGGARIVSVVTEQRRFQGSLDDLDAVRASVS---IP

Chain 1:   57 ITNVVGFPLGACTTATKAFEVSEAIKDGATEIDMVLNIGALKDKNYELVLEDMKAVKKAAG--SHVVKCI
              1111111        11111111111111111111111         11111111111111  1111111
Chain 2:  116 VLRKDFV--------VQPYQIHEARAHGADMLLLIVAA---------LEQSVLVSMLDRTESLGMTALVE

Chain 1:  125 MENCLLTKEEIMKACEIAVEAGLEFVKTSTGFS-KSGATFEDVKLMKSVVKDNALVKAAGGVRTFEDAQK
              11        11111111111111111111111 111111111111111111111111111111111111
Chain 2:  169 VH--------TEQEADRALKAGAKVIGVNARDLMTLDVDRDCFARIAPGLPSSVIRIAESGVRGTADLLA

Chain 1:  194 MIEAGADRLGTS--------GGVAIIKGEEN
              111111111111        11111111111
Chain 2:  231 YAGAGADAVLVGEGLVTSGDPRAAVADLVTA

Align Mfl121.pdb 220 with 6oviA.pdb 210
Twists 0 ini-len 144 ini-rmsd 2.68 opt-equ 175 opt-rmsd 3.02 chain-rmsd 2.68 Score 272.02 align-len 233 gaps 58 (24.89%)
P-value 2.86e-09 Afp-num 15700 Identity 5.58% Similarity 16.31%
Block  0 afp 18 score 272.02 rmsd  2.68 gap 90 (0.38%)

Chain 1:    4 NKYIDHTLLKQDATKAEIKQLCDEAIEFDFATVCVNS------YWTSYCKELLKGTNVGITNVVGFPLGA
              111111111  11111111111111111111111111      111111111111  111111111    
Chain 2:   24 ASPVIPVIV--IKELEDALPLAEALFAGGIHVLEVTLRTPVAIKALELLINTFPD--ELIGAGTVI----

Chain 1:   68 CTTATKAFEVSEAIKDGATEIDMVLNIGALKDKNYELVLEDMKAVKKAAGSHVVKCIMENCLLTKEEIMK
                   111111111111111111111            1111111111 1111111111        111
Chain 2:   86 -----TPGQFHDVVAAGARFAISPGQ------------TRELLIAGQK-SEIPLIPGVA--------SVS

Chain 1:  138 ACEIAVEAGLEFVKTSTGFSKSGATFEDVKLMKSVVKDNALVKAAGGVRTFEDAQKMIEAGADRLGTSGG
              111111111111111111  111111111111111111 1111111111111111111111111111111
Chain 2:  130 ELMEGLGMGYNHFKFFPA--AAAGGIPMLKAISGVFPQ-VKFCPTGGINSKNYEEYLCLPNVACVGGSWI

Chain 1:  208 ---------------VAIIKGEE
                             11111111
Chain 2:  197 VPEEAIKNHNWSLITELCMAVSS

Align Mfl121.pdb 220 with 5eywA.pdb 244
Twists 0 ini-len 152 ini-rmsd 3.52 opt-equ 184 opt-rmsd 3.24 chain-rmsd 3.52 Score 291.50 align-len 249 gaps 65 (26.10%)
P-value 3.06e-09 Afp-num 17999 Identity 10.04% Similarity 24.10%
Block  0 afp 19 score 291.50 rmsd  3.52 gap 82 (0.35%)

Chain 1:    5 KYIDHTLLKQDATKAEIKQLCDEAIEFDF-----ATVCVNSYWTSYCKELLKGTNVGITNVVGFPLGACT
              11111111111111111111111111111     1111111111111111111 111111111       
Chain 2:    6 KFFVGGNWKMNGDKAAIDGIISFMKTGPLSPNTEVVVGCPQCYLMYTREHMPA-NIGIAAQNCYKVAKGA

Chain 1:   70 TATKAFEVSEAIKDGATEIDMVLNI-GALKDKNYELVLEDMKAVKKAAGSHVVKCIMENCLL------TK
                11 111111111111111111   1      1111111111111  1111111111111       11
Chain 2:   75 FTGE-ISPAMVKDCGCEWVILGHSERRNVFGEPDQLISEKVGHALE--AGLKVIPCIGEKLEDREGNRTQ

Chain 1:  133 EEIMKACEIAVEAG----LEFVKTSTGFSKSGA---------TFEDVKLMKSVV--------KDNALVKA
              11111111111111    1111111   1111          111111111111        11111111
Chain 2:  142 EVVFAQMKALLPNISDWSRVVLAYEP--VWAIGTGKTASPEQAQEVHADLRQWLRDNVNAEVAESTRIIY

Chain 1:  182 AGGVRTFEDAQKMIEAGADRLGTS------GGVAIIKGE
              111111111111111111111111      111111111
Chain 2:  210 GGSVSAGNCQELAKKGDIDGFLVGGAALKPDFVQIINAR

Align Mfl121.pdb 220 with 1tv5A.pdb 371
Twists 0 ini-len 176 ini-rmsd 3.60 opt-equ 209 opt-rmsd 3.01 chain-rmsd 3.60 Score 321.80 align-len 318 gaps 109 (34.28%)
P-value 3.13e-09 Afp-num 27920 Identity 8.81% Similarity 22.96%
Block  0 afp 22 score 321.80 rmsd  3.60 gap 128 (0.42%)

Chain 1:    1 MKLNK--------YIDHTLLKQDATKAEIKQLCDEAIEFDFATVCVNSY---------------------
              11111        11111111111111111111111    111111111                     
Chain 2:  206 IYACTNIKHLDFINPFGVAAGFDKNGVCIDSILKLG----FSFIEIGTITPRGQTGNAKPRIFRDVESRS

Chain 1:   42 -----------------WTSYCKELLK----GTNVGITNVVGFPLGA-CTTATKAFEVSEAIKDGATEID
                               1111111111    111111111111 1 1 111111111111111 111111
Chain 2:  272 IINSCGFNNMGCDKVTENLILFRKRQEEDKLLSKHIVGVSIGKNKDTVNIVDDLKYCINKIGR-YADYIA

Chain 1:   90 MVL-------NIGALKDKNYELVLEDMKAVKKAAG------------SHVVKCIMENCLLTKEEIMKACE
              111       11111   11111111111111111            11111111111 11111111111
Chain 2:  341 INVSSPNTPGLRDNQ---EAGKLKNIILSVKEEIDNLEFLWFNTTKKKPLVFVKLAPD-LNQEQKKEIAD

Chain 1:  141 IAVEAGLEFVKTSTG--------------FSKSG-----ATFEDVKLMKSVVKDNALVKAAGGVRTFEDA
              111111111111111              11111     1111111111111111111111111111111
Chain 2:  445 VLLETNIDGMIISNTTTQINDIKSFENKKGGVSGAKLKDISTKFICEMYNYTNKQIPIIASGGIFSGLDA

Chain 1:  192 QKMIEAGADRLGTS---------GGVAIIKGEENNASY
              11111111111111         111111111111111
Chain 2:  515 LEKIEAGASVCQLYSCLVFNGMKSAVQIKRELNHLLYQ

Align Mfl121.pdb 220 with 5ahlA.pdb 321
Twists 0 ini-len 152 ini-rmsd 3.50 opt-equ 191 opt-rmsd 3.10 chain-rmsd 3.50 Score 317.02 align-len 295 gaps 104 (35.25%)
P-value 3.13e-09 Afp-num 21453 Identity 9.83% Similarity 20.34%
Block  0 afp 19 score 317.02 rmsd  3.50 gap 126 (0.45%)

Chain 1:    1 MKL--------NKYIDHTLLKQDATKAEIKQLCDEAIEFDFATVCVNS------Y--WTSYCKELLK---
              111        1111111111111   11111111111111 111111      1  111111111    
Chain 2:   29 SLKTRLTRGIELNIPLVSAAMDTV---TEARLAIAMAQEGG-IGIIHKNMGIEQQAAEVRKVKKHETAKA

Chain 1:   52 ----------GTNVGITNVVGFPLGACTTATKAFEVSEAIKDGATEIDMVLNIGALKDKNYELVLEDMKA
                        11111111111    111  11111111111111111111111 11     111111111
Chain 2:  204 KTYPLASKDEQGRLRVGAAVG----TGA--DTGERVAALVAAGVDVVVVDTAHGHS-----KGVIERVRW

Chain 1:  112 VKKAAGSHVVKCIMENCLLTKEEIMKACEIAVEAGLEFVKTSTGFSKSG-------------ATFEDVKL
              1111111111111111       1111111111111111111   1111             11111111
Chain 2:  263 VKQTFPDVQVIGGNIA-------TAEAAKALAEAGADAVKVG---IGPGSICTTRIVAGVGVPQISAIAN

Chain 1:  169 MKSVVKDN-ALVKAAGGVRTFEDAQKMIEAGADRLGTS--------------------------------
              11111111 11111111111111111111111111111                                
Chain 2:  323 VAAALEGTGVPLIADGGIRFSGDLAKAMVAGAYCVMMGSMFAGTEEAPGEIELFQGRSYKSYRVPYKGAL

Chain 1:  206 --GGVAIIKGEENNA
                1111111111111
Chain 2:  430 SAIVHQLMGGLRAAM

Align Mfl121.pdb 220 with 4ph6A.pdb 240
Twists 0 ini-len 160 ini-rmsd 3.55 opt-equ 181 opt-rmsd 3.06 chain-rmsd 3.55 Score 282.70 align-len 238 gaps 57 (23.95%)
P-value 3.21e-09 Afp-num 17035 Identity 8.82% Similarity 20.17%
Block  0 afp 20 score 282.70 rmsd  3.55 gap 80 (0.33%)

Chain 1:    5 KYIDHTLLKQDATKAEIKQLCDEAIEFDFATVCVNSY-------------WTSYCKELLKGTNVGITNVV
              11111111  11111111111111111111111111              111111111  111111111
Chain 2:   16 PKIVVPIV--APTAEDILAEATASQTLDCDLVEWRLDYYENVADFSDVCNLSQQVMERL--GQKPLLLTF

Chain 1:   62 GFPLGA----CTTATKAFEVSEAI-KDGATEIDMVLNIGALKDKNYELVLEDMKAVKKAAG--SHVVKCI
              11111     11111111111111 111111111111           1111111111111  1111111
Chain 2:   82 RTQKEGGEMAFSEENYFALYHELVKKGALDLLDIELFA----------NPLAADTLIHEAKKAGIKIVLC

Chain 1:  125 MENCL--LTKEEIMKACEIAVEAGLEFVKTSTGFSKSGATFEDVKLMKSV---VKDNALVKAAGGVRTFE
              11111  111111111111111111111111        11111111111   111111111 11    1
Chain 2:  142 NHDFQKTPSQEEIVARLRQMQMRQADICKIAVMPQDATDVLTLLSATNEMYTHYASVPIVTMSMGQLGMI

Chain 1:  190 DAQKMIEAGADRLGTSGGVAIIKGEENN
              1111111111111111111111111  1
Chain 2:  212 SRVTGQLFGSALTFGSLSVQVLRNYLKT

Align Mfl121.pdb 220 with 1btmA.pdb 251
Twists 0 ini-len 152 ini-rmsd 3.50 opt-equ 181 opt-rmsd 3.10 chain-rmsd 3.50 Score 289.44 align-len 250 gaps 69 (27.60%)
P-value 3.22e-09 Afp-num 18488 Identity 8.40% Similarity 20.80%
Block  0 afp 19 score 289.44 rmsd  3.50 gap 97 (0.39%)

Chain 1:    5 KYIDHTLLKQDATKAEIKQLCDEAIEFDF------ATVCVNSYWTSYCKELLKGTNVGITNVVGFPLGAC
              11111111111111111111111111111      11111111111111111111111111111      
Chain 2:    2 KPIIAGNWKMHKTLAEAVQFVEDVKGHVPPADEVISVVCAPFLFLDRLVQAADGTDLKIGAQTMHFADQG

Chain 1:   69 TTATKAFEVSEAIKDGATEIDMVLNIGALKDKNYELVLEDMKAVKKAAGSHVVKCIMENCL------LTK
                  1 111111111111111111           111111111111 1111111111111      111
Chain 2:   72 AYTGE-VSPVMLKDLGVTYVILGHSERRQMFAETDETVNKKVLAAFT-RGLIPIICCGESLEEREAGQTN

Chain 1:  133 EEIMKACEIAVEAG------LEFVKTSTGFSKSGA------TFEDVKLMKSVV-----------KDNALV
              11111111111111      1111111   1111       111111111111           111111
Chain 2:  140 AVVASQVEKALAGLTPEQVKQAVIAYEP--IWAIGTGKSSTPEDANSVCGHIRSVVSRLFGPEAAEAIRI

Chain 1:  180 KAAGGVRTFEDAQKMIEAGADRLGTS-------GGVAIIK
              11111111111111111111111111       1111111
Chain 2:  208 QYGGSVKPDNIRDFLAQQQIDGPLVGGASLEPASFLQLVE

Align Mfl121.pdb 220 with 4evzA.pdb 254
Twists 0 ini-len 144 ini-rmsd 2.24 opt-equ 193 opt-rmsd 3.09 chain-rmsd 2.24 Score 281.55 align-len 262 gaps 69 (26.34%)
P-value 3.31e-09 Afp-num 17342 Identity 11.83% Similarity 24.81%
Block  0 afp 18 score 281.55 rmsd  2.24 gap 110 (0.43%)

Chain 1:    4 NKYIDHTLLKQDATK--------AEIKQLCDEAIEFDFATVCVN------------SYWTSYCKELLKGT
              11111111111111         111111111111111111111            11111111111   
Chain 2:    3 AKRIIPCLDVKDGRVVKGNLRDAGDPVELAARYDEEGADELVFLDITASHEGRETMLEVVERTAEQV---

Chain 1:   54 NVGITNVVGFPLGACTTATKAFEVSEAIKDGATEIDMVLNIGALKDKNYELVLEDMKAVKKAAGSHVVKC
              1111111111        1111111111111111111111111        1111111111111111111
Chain 2:   74 FIPLTVGGGI--------RSVEDASRLLRAGADKVSINTAAVK--------NPELITEAAEEFGSQAVVV

Chain 1:  124 IMENCLLTKE--------------EIMKACEIAVEAGLEFVKTSTGFSKSG-----ATFEDVKLMKSVVK
              1111111111              111111111111111111111  1111     1111111111111 
Chain 2:  128 AIDAKRVGGGWEVFTHGGRKPTGLDAVEWARKVVELGAGEILLTS--MDRDGTKAGYDLELTRAVSEAV-

Chain 1:  175 DNALVKAAGGVRTFEDAQKMIEA-GADRLGTSGG-----VAIIKGEENNASY
               1111111111111111111111 1111111111     1111111111111
Chain 2:  195 -SVPVIASGGAGELEHFAEVFELEGADAALAASIFHFGEITIREVKAYLRER

Align Mfl121.pdb 220 with 1tqxA.pdb 221
Twists 0 ini-len 144 ini-rmsd 3.74 opt-equ 187 opt-rmsd 3.02 chain-rmsd 3.74 Score 266.10 align-len 236 gaps 49 (20.76%)
P-value 3.38e-09 Afp-num 16372 Identity 7.20% Similarity 23.31%
Block  0 afp 18 score 266.10 rmsd  3.74 gap 95 (0.40%)

Chain 1:    5 KYIDHTLLKQDATKAEIKQLCDEAIEFDFATVCVN-------------SYWTSYCKELLKGTNVGITNVV
              111111111  111111111111111111111111             111111111111  11111111
Chain 2:    6 AIIAPSVLA--SNISKLAEETQRMESLGAEWIHLDVMDMHFVPNLSFGPPVINNLKKYTK--SIFFDVHL

Chain 1:   62 GFPLGACTTATKAFEVSEAIKDGATEIDMVLNIGALKDKNYELVLEDMKAVKKAA-GSHVVKCIMENCLL
              11    1   1111111111  11111111111111      1111111111111 1111111111111 
Chain 2:   72 MV----E---YPEKYVPLLK--TSNQLTFHFEALNE------DTERCIQLAKEIRDNNLWCGISIKPKT-

Chain 1:  131 TKEEIMKACEIAVEAGLEFVKTSTGFSK------SGATFEDVKLMKSVVKDNALVKAAGGVRTFEDAQKM
                 1111111111111111111111111      11111111111111111 1111111111 1111111
Chain 2:  126 ---DVQKLVPILDTNLINTVLVMTVEPGFGGQSFMHDMMGKVSFLRKKYKN-LNIQVDGGLN-IETTEIS

Chain 1:  195 IEAGADRLGTSGGV----AIIKGEEN
              11111111111111    11111111
Chain 2:  191 ASHGANIIVAGTSIFNAEDPKYVIDT

Align Mfl121.pdb 220 with 6ndsA.pdb 305
Twists 0 ini-len 144 ini-rmsd 3.72 opt-equ 193 opt-rmsd 3.05 chain-rmsd 3.72 Score 303.58 align-len 271 gaps 78 (28.78%)
P-value 3.45e-09 Afp-num 22278 Identity 7.38% Similarity 22.51%
Block  0 afp 18 score 303.58 rmsd  3.72 gap 106 (0.42%)

Chain 1:    2 KLNKYIDHTL----LKQD---ATKAEIKQLCDEAIEFDFATVCVNSY-----------WTSYCKELLKGT
              11  111111    1111   11111111111111111111111111           111111111111
Chain 2:    7 LL--VVQEVSPRDGLQIEPTWVPTDKKIDLINQLSTMGFSRIEAGSFVSPKAIPNLRDGEEVFTGITRHK

Chain 1:   54 NVGITNVVGFPLGACTTATKAFEVSEAIKDGATEIDMVLN-----IGALKDKNYELVLEDMKAVKKAAG-
              111111111          111111111111111111111     11       111111111111111 
Chain 2:   75 DIIYVGLIP----------NLKGALRAVEANANELNLVLSASQTHNLANMRMTKAQSFAGFTEIVEQLQG

Chain 1:  118 SHVVKCIMEN--CL-----LTKEEIMKACEIAVEAGLEFVKTSTGFSKSGAT---FEDVKLMKSVVKDNA
              1111111111  11     11111111111111111111111111  11111   1111111111111  
Chain 2:  135 KTQFNGTVATTFGCPFEGKISEREVFSLVEHYLKLGIHNITLADT--TGMANPVQVKRIVSHVLSLISPE

Chain 1:  178 LVKAAGGVR---TFEDAQKMIEAGADRLGTS-----------------GGVAIIKGEENNA
              11111111    1111111111111111111                 1111111111111
Chain 2:  203 QLTLHFHNTRGLGLTNVLAAYEVGARRFDAALGGLGGCPFAPGASGNICTEDLVNMCEEIG

Align Mfl121.pdb 220 with 1vkfA.pdb 172
Twists 0 ini-len 128 ini-rmsd 2.72 opt-equ 168 opt-rmsd 3.09 chain-rmsd 2.72 Score 258.38 align-len 213 gaps 45 (21.13%)
P-value 3.51e-09 Afp-num 11735 Identity 13.62% Similarity 27.70%
Block  0 afp 16 score 258.38 rmsd  2.72 gap 52 (0.29%)

Chain 1:    3 LNKYIDHTLLKQDATKAEIKQLCDEAIEFDFATVCVNSY--WTSYCKELLKGTNVGITNVVGFPLGACTT
              1111111111       11111 111  11111111111  111111111111111111111111     
Chain 2:    1 MFKGIIAALW-------DMDSI-GEI--EPDVVFLLKSDILNLKFHLKILKDRGKTVFVDMDFVNGL---

Chain 1:   71 ATKAFEVSEAIKDGATEIDMVLNIGALKDKNYELVLEDMKAVKKAAGSHVVKCIMENCLLTKEEIMKACE
              1111111111111111111111             111111111  111111111111  1111111111
Chain 2:   58 GEGEEAILFVKKAGADGIITIK-------------PKNYVVAKK--NGIPAVLRFFAL--DSKAVERGIE

Chain 1:  141 IAVEAGLEFVKTSTGFSKSGATFEDVKLMKSVVKDNALVKAAGGVRTFEDAQKMIEAGADRLGTSGGVAI
              1111111111111      111  11111111111 1111111111111111111111 1111111 111
Chain 2:  111 QIETLGVDVVEVL------PGA--VAPKVARKIPG-RTVIAAGLVETEEEAREILKHV-SAISTSS-RIL

Chain 1:  211 IKG
              111
Chain 2:  170 WKM

Align Mfl121.pdb 220 with 5tqlA.pdb 249
Twists 0 ini-len 152 ini-rmsd 2.93 opt-equ 192 opt-rmsd 3.01 chain-rmsd 2.93 Score 275.08 align-len 263 gaps 71 (27.00%)
P-value 3.56e-09 Afp-num 17258 Identity 10.27% Similarity 22.81%
Block  0 afp 19 score 275.08 rmsd  2.93 gap 105 (0.41%)

Chain 1:    5 KYIDHTLLKQDATK------------AEIKQLCDEAIEFDFATVCVN------------SYWTSYCKELL
              11111111111111            111111111111111111111            11111111111
Chain 2:    4 KRIIASLDVKDGRVVKGSNFENLRDSGDPVELGKFYSEIGIDELVFLDITASVEKRKTMLELVEKVAEQI

Chain 1:   51 KGTNVGITNVVGFPLGACTTATKAFEVSEAIKDGATEIDMVLNIGALKDKNYELVLEDMKAVKKAAGSHV
              1   111111111        1111111111111111111111111        1111111111111111
Chain 2:   74 D---IPFTVGGGI--------HDFETASELILRGADKVSINTAAVE--------NPSLITQIAQTFGSQA

Chain 1:  121 VKCIMENCLL--TKE------------EIMKACEIAVEAGLEFVKTSTGFSKSG-----ATFEDVKLMKS
              1111111111  111            111111111111111111111  1111     11111111111
Chain 2:  125 VVVAIDAKRVDGEFMVFTYSGKKNTGILLRDWVVEVEKRGAGEILLTS--IDRDGTKSGYDTEMIRFVRP

Chain 1:  172 VVKDNALVKAAGGVRTFEDAQKMIEAGADRLGTSGGV----AIIKGEENNASY
              11  111111111111111111111111111111111    1111111111 1
Chain 2:  193 LT--TLPIIASGGAGKMEHFLEAFLAGADAALAASVFHFREIDVRELKEYLKK

Align Mfl121.pdb 220 with 6oogA.pdb 252
Twists 0 ini-len 160 ini-rmsd 3.60 opt-equ 179 opt-rmsd 3.02 chain-rmsd 3.60 Score 286.96 align-len 251 gaps 72 (28.69%)
P-value 3.61e-09 Afp-num 18223 Identity 8.76% Similarity 21.91%
Block  0 afp 20 score 286.96 rmsd  3.60 gap 91 (0.36%)

Chain 1:    6 YIDHTLLKQDATKAEIKQLCDEAIEFDF-----ATVCVNSYWTSYCKELLKGTNVGITNVVGFPLGACTT
              1111111111111111111111111111     111111111111111111 1111111111        
Chain 2:    5 LFVGGNWKMNGSYSHINTFFDTLQKADTDPNADIVIGVPACYLKYAQDKAP-KGIKIAAENCYKVGSGAF

Chain 1:   71 ATKAFEVSEAIKDGATEIDMVLNIGALKDKNYEL-VLEDMKAVKKAAGSHVVKCIMENCLL------TKE
                1 111111111111111111           1 11111111111  111111111111       111
Chain 2:   74 TGE-ISTEMIKDCGCEWVILGHSERRHIFGESNELIGEKVKHALDS--GLNVIPCIGELLSEREAGKTND

Chain 1:  134 EIMKACEIAVEAG-------LEFVKTSTGFSKSGA---------TFEDVKLMKSVV--------KDNALV
              1111111111111       1111111   1111          111111111111        111111
Chain 2:  141 VCFAQMDAIAKNVPSKEAWDKVVIAYEP--VWAIGTGKTATPAQAQEVHKVVRDWIRKHVDAGIADKVRI

Chain 1:  180 KAAGGVRTFEDAQKMIEAGADRLGTS------GGVAIIKGE
              11111111111111111111111111      111111111
Chain 2:  209 LYGGSVTASNAKDLGTQPDVDGFLVGGASLKPDFITIINAR

Align Mfl121.pdb 220 with 3th6A.pdb 244
Twists 0 ini-len 152 ini-rmsd 3.29 opt-equ 183 opt-rmsd 3.13 chain-rmsd 3.29 Score 284.92 align-len 245 gaps 62 (25.31%)
P-value 3.62e-09 Afp-num 17806 Identity 10.20% Similarity 25.71%
Block  0 afp 19 score 284.92 rmsd  3.29 gap 92 (0.38%)

Chain 1:    5 KYIDHTLLKQDATKAEIKQLCDEAIEFDF-----ATVCVNSYWTSYCKELLKGTNVGITNVVGFPLGACT
              11111111 11111111111111111111     111111111111111111 1111111111       
Chain 2:    6 FCVGGNWK-MHGSKNSIRDICNTLKGASLDPNVEVIVACPAPYLDYCRSLLP-PSVALAAQNCYKVEQGA

Chain 1:   70 TATKAFEVSEAIKDGATEIDMVLNI-GALKDKNYELVLEDMKAVKKAAGSHVVKCIMENCLL------TK
                11 111111111111111111   1      1111111111111  1111111111111       11
Chain 2:   74 FTGE-ISPGMIKDCGGQWVILGHSERRHVFKEDDVLIGEKIKHALE--SGLNVIACIGELLEDREAGRTE

Chain 1:  133 EEIMKACEIAVEAG----LEFVKTSTGFSKSGA----TFEDVKLMKSVV--------KDNALVKAAGGVR
              11111111111111    1111111    11 1    111111111111        1111111111111
Chain 2:  141 EVCFRQIKHIASNVKDWSKVVIAYEPVWAIGTATPDQAQEVHSKVRNWLSTNVSADVASKVRIQYGGSVN

Chain 1:  187 TFEDAQKMIEAGADRLGTS------GGVAIIKGEE
              1111111111111111111      1111111111
Chain 2:  214 AGNCKELGRKPDIDGFLVGGASLKPEFVQIINAMQ

Align Mfl121.pdb 220 with 3ovpA.pdb 221
Twists 0 ini-len 160 ini-rmsd 3.73 opt-equ 185 opt-rmsd 3.09 chain-rmsd 3.73 Score 269.16 align-len 237 gaps 52 (21.94%)
P-value 3.71e-09 Afp-num 16754 Identity 8.86% Similarity 22.36%
Block  0 afp 20 score 269.16 rmsd  3.73 gap 82 (0.34%)

Chain 1:    4 NKYIDHTLLKQDATKAEIKQLCDEAIEFDFATVCVNS-------------YWTSYCKELLKGTNVGITNV
              1111111111  1111111111111111111111111             111111111111 1111111
Chain 2:    4 GCKIGPSILN--SDLANLGAECLRMLDSGADYLHLDVMDGHFVPNITFGHPVVESLRKQLGQ-DPFFDMH

Chain 1:   61 VGFPLGACTTATKAFEVSEAIKDGATEIDMVLNIGALKDKNYELVLEDMKAVKKAAG-SHVVKCIMENCL
              111    1   11111111111111111111111          1111111111111 111111111111
Chain 2:   71 MMV----S---KPEQWVKPMAVAGANQYTFHLEA----------TENPGALIKDIRENGMKVGLAIKPGT

Chain 1:  130 LTKEEIMKACEIAVEAGLEFVKTSTGFS----KSGAT--FEDVKLMKSVVKDNALVKAAGGVRTFEDAQK
                   1111111111 111111111111    11111  1111111111111 11111111111 11111
Chain 2:  124 -----SVEYLAPWAN-QIDMALVMTVEPGFGGQKFMEDMMPKVHWLRTQFPS-LDIEVDGGVGP-DTVHK

Chain 1:  194 MIEAGADRLGTSGGV----AIIKGEEN
              111111111111111    11111111
Chain 2:  186 CAEAGANMIVSGSAIMRSEDPRSVINL

Align Mfl121.pdb 220 with 4lt9A.pdb 250
Twists 0 ini-len 128 ini-rmsd 1.91 opt-equ 186 opt-rmsd 3.06 chain-rmsd 1.91 Score 281.67 align-len 239 gaps 53 (22.18%)
P-value 3.79e-09 Afp-num 17544 Identity 9.21% Similarity 27.62%
Block  0 afp 16 score 281.67 rmsd  1.91 gap 93 (0.42%)

Chain 1:    1 MKLNKYIDHTLLKQD----ATKAEIKQLCDEAIEFDFATVCVNS---------YWTSYCKELLKGTNVGI
              111111111111111    1111111111111111 11111111         11111111111   111
Chain 2:   42 KSNITAIIAYYTRKSPSGLDVERDPIEYAKFMERY-AVGLSIKTEEKYFNGSYEMLRKIASSVS---IPI

Chain 1:   58 TNVVGFPLGACTTATKAFEVSEAIKDGATEIDMVLNIGALKDKNYELVLEDMKAVKKAAG--SHVVKCIM
              11111        111111111111111111111111         11111111111111  11111111
Chain 2:  108 LMNDF--------IVKESQIDDAYNLGADTVLLIASI---------LTERELESLLEYARSYGMEPLILI

Chain 1:  126 ENCLLTKEEIMKACEIAVEAGLEFVKTSTGFSK---SGATFEDVKLMKSVVKDNALVKAAGGVRT-FEDA
              1        111111111111111111111111   11111111111111111111111111111 1111
Chain 2:  161 N--------DENDLDIALRIGARFISIFSVDKSKSSYSINKENQRKLISMIPSNVVKVAATFKVSERNEI

Chain 1:  192 QKMIEAGADRLGTS--GGV---AIIKGEE
              11111111111111  111   1111111
Chain 2:  231 EELRKLGVNAFLISSSLMRNPEKIKELIE

Align Mfl121.pdb 220 with 1eyeA.pdb 256
Twists 0 ini-len 152 ini-rmsd 2.80 opt-equ 184 opt-rmsd 3.15 chain-rmsd 2.80 Score 289.58 align-len 270 gaps 86 (31.85%)
P-value 4.06e-09 Afp-num 19234 Identity 8.89% Similarity 19.26%
Block  0 afp 19 score 289.58 rmsd  2.80 gap 124 (0.45%)

Chain 1:    5 KYIDHTLLKQD---------ATKAEIKQLCDEAIEFDFATVCVNS---YWTSYCKELLKGTNVGITNVVG
              11111111111         1111111111111111111111111   1111111111111 11111111
Chain 2:    6 VQVMGVLNVTDDSFSDGGCYLDLDDAVKHGLAMAAAGAGIVDVGGETSRVIPVVKELAAQG-ITVSIDTM

Chain 1:   63 FPLGACTTATKAFEVSEAIKDGATEIDMVLNIGALKDKNYELVLEDMKAVKKAA--GSHVVKCIMENC--
                        111111111111111111111            11111111111  1111111111    
Chain 2:   89 ----------RADVARAALQNGAQMVNDVSG------------GRADPAMGPLLAEADVPWVLMHWRAVS

Chain 1:  129 ------LL----TKEEIMKACEIAVEAG--------LEFVKTSTGFSK-SGATFEDVKLMKSVVKDNALV
                    11    1111111111111111        111111111 11 1  111111111111111111
Chain 2:  137 ADTPHVPVRYGNVVAEVRADLLASVADAVAAGVDPARLVLDPGLGFAKTAQHNWAILHALPELVATGIPV

Chain 1:  180 KAAGGV-----------------------RTFEDAQKMIEAGADRLGTSGGVAIIKGEEN
              111111                       1111111111111111111111111111111
Chain 2:  207 LVGASRKRFLGALLAGPDGVMRPTDGRDTATAVISALAALHGAWGVRVHDVRASVDAIKV

Align Mfl121.pdb 220 with 3tr9A.pdb 277
Twists 0 ini-len 152 ini-rmsd 3.12 opt-equ 181 opt-rmsd 3.07 chain-rmsd 3.12 Score 297.50 align-len 274 gaps 93 (33.94%)
P-value 4.31e-09 Afp-num 19657 Identity 6.20% Similarity 17.88%
Block  0 afp 19 score 297.50 rmsd  3.12 gap 128 (0.46%)

Chain 1:    5 KYIDHTLLKQD-------ATKAEIKQLCDEAIEFDFATVCVNS----------------YWTSYCKELLK
              11111111111       1111111111111111111111111                11111111111
Chain 2:   28 PAVMGIINVSPNSFYHPHLDLNSALRTAEKMVDEGADILDIGGEATNPFVSPSTQIELDRLLPVIDAIKK

Chain 1:   52 GTNVGITNVVGFPLGACTTATKAFEVSEAIKDGATEIDMVLNIGALKDKNYELVLEDMKAVKKAA--GSH
              11111111111          111111111111111111111              11 111111  111
Chain 2:  103 RFPQLISVDTS----------RPRVMREAVNTGADMINDQRAL-------------QLDDALTTVSALKT

Chain 1:  120 VVKCIMENCLL----------TKEEIMKACEIAVEAG--------LEFVKTSTGFSK----SGATFEDVK
              1111111111           1111111111111111        111111111 11    1  111111
Chain 2:  150 PVCLMHFPSETRKPGSTTHFYFLQSVKKELQESIQRCKKAGISEDRIIIDPGFGQGNYGKNVSENFYLLN

Chain 1:  168 LMKSVVKDNALVKAAGGV-----------------RTFEDAQKMIEAGADRLGTSGGVAIIKGE
              111111111111111111                 11111111111111111111111111111
Chain 2:  220 KLPEFVAMGLPVLSGWSRKSMIGDVLNQPPENRLFGSIAADVLAVYHGASIIRTHDVKATREAI

Align Mfl121.pdb 220 with 5d2xA.pdb 250
Twists 0 ini-len 152 ini-rmsd 3.52 opt-equ 193 opt-rmsd 3.08 chain-rmsd 3.52 Score 275.55 align-len 266 gaps 73 (27.44%)
P-value 4.47e-09 Afp-num 17335 Identity 10.90% Similarity 22.18%
Block  0 afp 19 score 275.55 rmsd  3.52 gap 108 (0.42%)

Chain 1:    2 KLNKYIDHTLLKQDATK------------AEIKQLCDEAIEFDFATVCVNS------------YWTSYCK
              1  11111111111111            1111111111111111111111            1111111
Chain 2:    1 ALAKRIDAALIMKDGRVVKGSNFENLRDSGDPVELGKFYSEIGIDELSFWDITASVEKRKTMLELVEKVA

Chain 1:   48 ELLKGTNVGITNVVGFPLGACTTATKAFEVSEAIKDGATEIDMVLNIGALKDKNYELVLEDMKAVKKAAG
              1111   111111111        1111111111111111111111111        1111111111111
Chain 2:   71 EQID---IPFTVGGGI--------HDFETASELILRGADKVEINTAAVE--------NPSLITQIAQTFG

Chain 1:  118 SHVVKCIMENCLL--TKE------------EIMKACEIAVEAGLEFVKTSTGFSKSG-----ATFEDVKL
              1111111111111  111            111111111111111111111  1111     11111111
Chain 2:  122 SQAVVVYIAAKRVDGEFMVFTYSGKKNTGILLRDWVVEVEKRGAGEIVLGS--IDRLGTKSGYDTEMIRF

Chain 1:  169 MKSVVKDNALVKAAGGVRTFEDAQKMIEAGADRLGTSGGV-----AIIKGEENNAS
              11111  111111111111111111111111111111111     11111111111
Chain 2:  190 VRPLT--TLPIIAHRGAGKMEHFLEAFLAGADAAKADSVFHFREIDVRELKEYLKK

Align Mfl121.pdb 220 with 4zqmA.pdb 333
Twists 0 ini-len 144 ini-rmsd 3.38 opt-equ 190 opt-rmsd 3.02 chain-rmsd 3.38 Score 313.88 align-len 295 gaps 105 (35.59%)
P-value 4.54e-09 Afp-num 22022 Identity 8.81% Similarity 17.97%
Block  0 afp 18 score 313.88 rmsd  3.38 gap 70 (0.33%)

Chain 1:    1 MKL---------NKYIDHTLLKQDATKAEIKQLCDEAIEFDFATVCVNS-----YWTSYCKELLKGTNVG
              111         11111111111     11111111111111 111111     1111111111111111
Chain 2:   65 DTSSQLTKKIRLKVPLVSSAMDTV----TESRMAIAMARAGG-MGVLHRNLPVAEQAGQVEMVKRSGGLL

Chain 1:   57 ITNVVGFPLGACTTATKAFEVSEAIKDGATEIDMVLNIGALKDKNYELVLEDMKAVKKAAG-SHVVKCIM
              111111      11111111111111111111111111 11     111111111111111 11111111
Chain 2:  255 VGAAVG------VGGDAWVRAMMLVDAGVDVLVVDTAHAHN-----RLVLDMVGKLKSEVGDRVEVVGGN

Chain 1:  126 ENCLLTKEEIMKACEIAVEAGLEFVKTSTGFSKSG-------------ATFEDVKLMKSVVKDN-ALVKA
              11       1111111111111111111   1111             1111111111111111 11111
Chain 2:  314 VA-------TRSAAAALVDAGADAVKVG---VGPGSICTTRVVAGVGAPQITAILEAVAACRPAGVPVIA

Chain 1:  182 AGGVRTFEDAQKMIEAGADRLGTSGG--------------------------------------------
              11111111111111111111111111                                            
Chain 2:  374 DGGLQYSGDIAKALAAGASTAMLGSLLAGTAEAPGELIFVNGKQYKSYRGMGSLGAMLVPEGIEGRVPFR

Chain 1:  208 ----VAIIKGEENNA
                  11111111111
Chain 2:  468 GPLSSVIHQLTGGLR

Align Mfl121.pdb 220 with 6r8hA.pdb 250
Twists 0 ini-len 160 ini-rmsd 3.67 opt-equ 182 opt-rmsd 3.12 chain-rmsd 3.67 Score 284.79 align-len 252 gaps 70 (27.78%)
P-value 4.68e-09 Afp-num 18135 Identity 7.54% Similarity 22.62%
Block  0 afp 20 score 284.79 rmsd  3.67 gap 91 (0.36%)

Chain 1:    5 KYIDHTLLKQDATKAEIKQLCDEAIEFD-----FATVCVNSYWTSYCKELLKGTNVGITNVVGFPLGACT
              11111111 1111111111111111111     11111111111111111111 111111111       
Chain 2:    7 FFVGGNWK-MNGSKESNQKLLKTLSDAKPDANTEILVAVPFVYLKDVREHLDK-RFHVAAQNCYKVASGA

Chain 1:   70 TATKAFEVSEAIKDGATEIDMVLNI-GALKDKNYELVLEDMKAVKKAAGSHVVKCIMENCL------LTK
                 1 111111111111111111   1      1111111111111  1111111111111      111
Chain 2:   75 FTGE-ISPAMIRDCGCEWVILGHSERRHIFGESDELIGEKVNHALT--CGLKVVPCIGEKLDEREAGKTE

Chain 1:  133 EEIMKACEIAVEAG-------LEFVKTSTGFSKSGA---------TFEDVKLMKSVV--------KDNAL
              11111111111111       1111111   1111          111111111111        11111
Chain 2:  142 QVCFRQLDAIKKGIPKAEDWSRVVIAYEP--VWAIGTGKTASPEQAQEVHHAVRQWLEKNVSQAVASSLR

Chain 1:  179 VKAAGGVRTFEDAQKMIEAGADRLGTS------GGVAIIKGE
              111111111111111111111111111      1111111 1
Chain 2:  210 ITYGGSVTAANCKELAKKPDVDGFLVGGASLKPEFVDICNAN

Align Mfl121.pdb 220 with 5xfvA.pdb 312
Twists 0 ini-len 160 ini-rmsd 3.57 opt-equ 206 opt-rmsd 3.04 chain-rmsd 3.57 Score 292.79 align-len 308 gaps 102 (33.12%)
P-value 4.80e-09 Afp-num 22377 Identity 9.09% Similarity 22.73%
Block  0 afp 20 score 292.79 rmsd  3.57 gap 136 (0.46%)

Chain 1:    1 MKL--------NKYIDHTLLKQDATKAEIKQLCDEAIEFDFATVCVNS----------------------
              111        1111111111 11111111111111    11111111                      
Chain 2:    2 SLKVNILGHEFSNPFMNAAGVLCTTEEDLRRMTESE----SGSLIGKSCTLAPRTGNPEPRYFGLPLGSI

Chain 1:   41 -----------YWTSYCKELLKGTNVGITNVVGFPLGACTTATKAFEVSEAIKDG---ATEIDMVLN---
                         11111111111111111111111    11111111111111111   111111111   
Chain 2:   68 NSMGLPNLGVDFYLSYAAQTHDYSRKPLFLSMSG----LSVEESVEMVKKLVPITKEKGTILELNLSCPN

Chain 1:   94 ----IGALKDKNYELVLEDMKAVKKAAGSHVVKCIMENCLLTKEEIMKACEIAVEAG-LEFVKTSTGF--
                  111111  11111111111111111 111111111 11111111111111111 1111111111  
Chain 2:  134 VPGKPQVGYD--FDTTRTYLQKVSEAYGL-PFGVKMPPY-FDIAHFDMAAAVLNDFPLVKFITCVNSIGN

Chain 1:  157 --------------------SKSG-----ATFEDVKLMKSVVKDNALVKAAGGVRTFEDAQKMIEAGADR
                                  1111     11111111111111 11111111111111111111111111
Chain 2:  200 GLVIDPANETVVIKPKQGFGGLGGKYVLPTALANVNAFFRRCP-DKLVFGCGGVYSGEEAFLHILAGASM

Chain 1:  202 LGTS---------GGVAIIKGEENNASY
              1111         111111111111111
Chain 2:  269 VQVGTALHDEGPIIFARLNKELQEIMTN

Align Mfl121.pdb 220 with 1umyA.pdb 374
Twists 0 ini-len 168 ini-rmsd 3.76 opt-equ 199 opt-rmsd 3.04 chain-rmsd 3.76 Score 326.69 align-len 293 gaps 94 (32.08%)
P-value 4.80e-09 Afp-num 28935 Identity 7.85% Similarity 19.80%
Block  0 afp 21 score 326.69 rmsd  3.76 gap 93 (0.36%)

Chain 1:    4 NKYIDHTLLKQDA------------------TKAEIKQLCDEAIEFDFATVCVNSY-----------WTS
              1111111111111                  1111111111111111111111111           111
Chain 2:   21 EVVIGDGGFVFALEKRGYVKAGPWTPEAAVEHPEAVRQLHREFLRAGSNVMQTFTFYASSGQKVNEAACD

Chain 1:   45 YCKELLKGTNVGITNVVGFPLGAC---------TTATKAFEVSEAIKDGATEIDMVLNIGALKDKNYELV
              111111111111111111  1111         11111111111111111111111111111      11
Chain 2:  106 IARQVADEGDALVAGGVS--QTPSYLSCKSETEVKKIFHQQLEVFMKKNVDFLIAEYFEHVE------EA

Chain 1:  106 LEDMKAVKKAAGSHVVKCIMENCLLT---KEEIMKACEIAVEAGLEFVKTSTGFSKSGA--TFEDVKLMK
              111111111  111111111111111   11111111111111111111111   1111  111111111
Chain 2:  168 VWAVEALKT--SGKPIAATMCIGPEGDLHGVSPGECAVRLVKAGAAIVGVNC---HFDPSTSLQTIKLMK

Chain 1:  171 SVVK---DNALVKAAGGV-----------------------------RTFEDAQKMIEAGADRLGT----
              1111   11111111111                             1111111111111111111    
Chain 2:  233 EGLEAARLKAYLMSQPLAYHTPDCGKQGFIDLPEFPFGLEPRVATRWDIQKYAREAYNLGVRYIGGCCGF

Chain 1:  205 --SGGVAIIKGEE
                11111111111
Chain 2:  303 EPYHIRAIAEELA

Align Mfl121.pdb 220 with 1znnA.pdb 245
Twists 0 ini-len 128 ini-rmsd 3.72 opt-equ 172 opt-rmsd 3.01 chain-rmsd 3.72 Score 284.37 align-len 276 gaps 104 (37.68%)
P-value 4.82e-09 Afp-num 17663 Identity 9.06% Similarity 19.57%
Block  0 afp 16 score 284.37 rmsd  3.72 gap 119 (0.48%)

Chain 1:    4 NKYIDHTLLKQDATKAEIKQLCDEAIEFDFATVCVN------SY---WTSYCKELLKGTNVGITNVVGFP
              11111111        11111111111111111111      11   1111111111   111111111 
Chain 2:   18 KGGVIMDV--------VNAEQAKIAEAAGAVAVMALEGGVARMADPTVIEEVMNAVS---IPVMAKVRI-

Chain 1:   65 LGACTTATKAFEVSEAIKDGATEIDMVLNIGALKDKNYELVLEDMKAVKKAAGSHVVKCIMENCLLTKEE
                     111111111111111111111              11111111  1111111111        
Chain 2:   85 -------GHYVEARVLEALGVDYIDESEVLTPADE-------EFHIDKRQ--FTVPFVCGCR--------

Chain 1:  135 IMKACEIAVEAGLEFVKTSTGFSK--SGATFEDVKLMKSVV-----------------------------
              111111111111111111111111  111111111111111                             
Chain 2:  131 DLGEAARRIAEGASMLRTKGEPGTGNIVEAVRHMRKVNAQIRKVVNMSEDELVAEAKQLGAPVEVLREIK

Chain 1:  174 ---KDNALVKAAGGVRTFEDAQKMIEAGADRLGTS-----------GGVAIIKG-----EENNASY
                 11111111111111111111111111111111           11111111     1 111 1
Chain 2:  201 RLGRLPVVNFAAGGVTTPADAALMMHLGADGVFVGSGIFKSENPEKYARAIVEATTHYEDYELIAH

Align Mfl121.pdb 220 with 3ktsA.pdb 185
Twists 0 ini-len 136 ini-rmsd 3.10 opt-equ 174 opt-rmsd 3.02 chain-rmsd 3.10 Score 253.01 align-len 216 gaps 42 (19.44%)
P-value 4.85e-09 Afp-num 12893 Identity 11.11% Similarity 23.15%
Block  0 afp 17 score 253.01 rmsd  3.10 gap 63 (0.32%)

Chain 1:    2 KLNKYIDHTLLKQDATKAEIKQLCDEAIEFDFATVCVNSY--WTSYCKELLKGTNVGITNVVGFPLGACT
              11111111111       1111111111111111111111  11111111111111111111111   1 
Chain 2:    5 FSNQSIIPAAH-------NQKDMEKILELDLTYMVMLETHVAQLKALVKYAQAGGKKVLLHADLVNGLK-

Chain 1:   70 TATKAFEVSEAI-KDGATEIDMVLNIGALKDKNYELVLEDMKAVKKAA-GSHVVKCIMENCLLTKEEIMK
                1111111111 11111111111                11111111 111111111111  1111111
Chain 2:   67 --NDDYAIDFLCTEICPDGIISTR----------------GNAIMKAKQHKMLAIQRLFMI--DSSAYNK

Chain 1:  138 ACEIAVEAGLEFVKTSTGFSKSGATFEDVKLMKSVVKDNALVKAAGGVRTFEDAQKMIEAGADRLGTSGG
              1111111111111111     1111111111111111  1111111111111111111111111111111
Chain 2:  117 GVALIQKVQPDCIELL-----PGIIPEQVQKMTQKLH--IPVIAGGLIETSEQVNQVIASGAIAVTTSNK

Chain 1:  208 VAIIKG
              111111
Chain 2:  180 HLWEGH

Align Mfl121.pdb 220 with 5ibxA.pdb 250
Twists 0 ini-len 144 ini-rmsd 4.00 opt-equ 183 opt-rmsd 3.09 chain-rmsd 4.19 Score 282.28 align-len 252 gaps 69 (27.38%)
P-value 4.89e-09 Afp-num 18276 Identity 11.11% Similarity 23.41%
Block  0 afp 18 score 269.58 rmsd  2.94 gap 83 (0.37%)

Chain 1:    5 KYIDHTLLKQDATKAEIKQLCDEAIEFD------FATVCVNSYWTSYCKELLKGTNVGITNVVGFPLGAC
              1111111111111111111111111111      111111111111111111111111111111      
Chain 2:    4 KPFIAGNWKMNKNPEEAKAFVEAVASKLPSSDLVEAGIAAPALDLTTVLAVAKGSNLKVAAQNCYFENAG

Chain 1:   69 TTATKAFEVSEAIKDGATEIDMVLNIGALKDKNYELVLEDMKAVKKAA--GSHVVKCIMENCLL------
                 11 111111111111111111            111111111111  11111111111111      
Chain 2:   74 AFTGE-TSPQVLKEIGTDYVVIGHSERRDYFHE---TDEDINKKAKAIFANGMLPIICCGESLETYEAGK

Chain 1:  131 TKEEIMKACEIAVEAG------LEFVKTSTGFSKSG-------ATFEDVKLMKSVV--------KDNALV
              1111111111111111      1111111    11        1111111111111        111111
Chain 2:  140 AAEFVGAQVSAALAGLTAEQVAASVIAYEPIWAIGTGKSASQDDAQKMCKVVRDVVAADFGQEVADKVRV

Chain 1:  180 KAAGGVRTFEDAQKMIEAGADRLGTS-------GGVAIIKGE
              11111111111111111111111111       111111111
Chain 2:  210 QYGGSVKPENVASYMACPDVDGALVGGASLEAESFLALLDFV

Align Mfl121.pdb 220 with 5j5rA.pdb 332
Twists 0 ini-len 144 ini-rmsd 3.44 opt-equ 189 opt-rmsd 3.02 chain-rmsd 3.44 Score 313.68 align-len 295 gaps 106 (35.93%)
P-value 4.92e-09 Afp-num 21957 Identity 8.81% Similarity 17.63%
Block  0 afp 18 score 313.68 rmsd  3.44 gap 70 (0.33%)

Chain 1:    1 MKL---------NKYIDHTLLKQDATKAEIKQLCDEAIEFDFATVCVNS-----YWTSYCKELLKGTNVG
              111         11111111111     11111111111111 111111     1111111111111111
Chain 2:   50 DTSSQLTKKIRLKVPLVSSAMDTV----TEARMAIAMARAGG-MGVLHRNLPVAEQAAQVETVKRSGGLL

Chain 1:   57 ITNVVGFPLGACTTATKAFEVSEAIKDGATEIDMVLNIGALKDKNYELVLEDMKAVKKAAG-SHVVKCIM
              111111      111111111111111111111111 1 11     111111111111111 11111111
Chain 2:  115 VGAAVG------VGDDAWERAMALRDAGVDVLVVDTAHAHN-----RKVLDMVHRLKTTVGDEIEVVGGN

Chain 1:  126 ENCLLTKEEIMKACEIAVEAGLEFVKTSTGFSKSG-------------ATFEDVKLMKSVVKDN-ALVKA
              11       1111111111111111111   1111             1111111111111111 11111
Chain 2:  174 VA-------TRAAAAALVEAGADAVKVG---VGPGSICTTRVVAGVGAPQITAILEAVAACAPHGVPVIA

Chain 1:  182 AGGVRTFEDAQKMIEAGADRLGTSGG--------------------------------------------
              11111111111111111111111111                                            
Chain 2:  234 DGGLQYSGDIAKALAAGASTAMLGSLLAGTAESPGELILVNGKQFKSYRGMGSLGAMQVPEGIEGRVPFR

Chain 1:  208 ----VAIIKGEENNA
                  11111111111
Chain 2:  328 GPLSTVIHQLVGGLR

Align Mfl121.pdb 220 with 1mo0A.pdb 257
Twists 0 ini-len 160 ini-rmsd 3.74 opt-equ 180 opt-rmsd 3.09 chain-rmsd 3.74 Score 287.33 align-len 248 gaps 68 (27.42%)
P-value 4.92e-09 Afp-num 18609 Identity 10.08% Similarity 22.98%
Block  0 afp 20 score 287.33 rmsd  3.74 gap 88 (0.35%)

Chain 1:    5 KYIDHTLLKQDATKAEIKQLCDEAIEFDF-----ATVCVNSYWTSYCKELLKGTNVGITNVVGFPLGACT
              11111111111111111111111111111     111111111111111111 1111111111       
Chain 2:    4 KFFVGGNWKMNGDYASVDGIVTFLNASADNSSVDVVVAPPAPYLAYAKSKLK-AGVLVAAQNCYKVPKGA

Chain 1:   70 TATKAFEVSEAIKDGATEIDMVLNIGALKDKNYEL-VLEDMKAVKKAAGSHVVKCIMENCL------LTK
                 1 111111111111111111           1 1111111111  1111111111111      111
Chain 2:   73 FTGE-ISPAMIKDLGLEWVILGHSERRHVFGESDALIAEKTVHALE--AGIKVVFCIGEKLEEREAGHTK

Chain 1:  133 EEIMKACEIAV--EAGL--EFVKTSTGFSKSGA---------TFEDVKLMKSVV--------KDNALVKA
              11111111111  1111  111111   1111          111111111111        11111111
Chain 2:  140 DVNFRQLQAIVDKGVSWENIVIAYEP--VWAIGTGKTASGEQAQEVHEWIRAFLKEKVSPAVADATRIIY

Chain 1:  182 AGGVRTFEDAQKMIEAGADRLGTS------GGVAIIKG
              111111111111111111111111      11111111
Chain 2:  208 GGSVTADNAAELGKKPDIDGFLVGGASLKPDFVKIINA

Align Mfl121.pdb 220 with 5ocsA.pdb 369
Twists 0 ini-len 168 ini-rmsd 4.40 opt-equ 211 opt-rmsd 3.07 chain-rmsd 4.39 Score 315.60 align-len 341 gaps 130 (38.12%)
P-value 4.96e-09 Afp-num 25900 Identity 7.62% Similarity 15.25%
Block  0 afp 21 score 309.70 rmsd  3.18 gap 143 (0.46%)

Chain 1:    1 MKL---------NKYIDHTLLKQDAT-----KAEIKQLCDEAIEFDFATVCVNSY---------------
              111         11111111111111     111111111111111111111111               
Chain 2:    4 LFDPYRIGNLELANRIAIAPMCQYSAQEGNATDWHMIHLGQMALSGAGLLIIEATAVSPEGRITPTDLGL

Chain 1:   42 -------WTSYCKELLKG-TNVGITNVVGFPLGA------------------------------------
                     11111111111 1111111111111                                      
Chain 2:   74 YNDANEAALGRVLGAVRNHSPIAVTIQLAHAGRKASSEAPWDGGGQIRPDQPRGWQTFAPSAVPHAAGEV

Chain 1:   68 -----------CTTATKAFEVSEAIKDGATEIDMVL-----NIGALKD--------------KNYELVLE
                         1111111111111111111111111     1111111              11111111
Chain 2:  144 PPAALDKAGMKKIRDDFVAAAKRAARLGIEGIEVHGAHGYLLHQFLSPIANHRTDEYGGSLENRMRFPLE

Chain 1:  108 DMKAVKKAAG-SHVVKCIMENCL-----LTKEEIMKACEIAVEAGLEFVKTSTGFSKSG--------ATF
              1111111111 111111111111     1111111111111111111111111 111          111
Chain 2:  214 VFDAVREAFPAERPVWMRVSATDWVPNGWDIEGTIALSHELKARGSAAVHVSTGGVSPQQAIKIGPGYQV

Chain 1:  164 EDVKLMKSVVKDNALVKAAGGVRTFEDAQKMIE--AGADRLGTSGG----VAIIKGEENNA
              11111111111  11111111111111111111  11111111111    11111111111
Chain 2:  284 PYAQRVKAEVG--LPTMAVGLITEAEQAEAIIANNEADIISIARAMLYDPRWPWHAAAKLG

Align Mfl121.pdb 220 with 2djlA.pdb 312
Twists 0 ini-len 160 ini-rmsd 3.68 opt-equ 206 opt-rmsd 3.08 chain-rmsd 3.68 Score 294.04 align-len 308 gaps 102 (33.12%)
P-value 5.01e-09 Afp-num 22347 Identity 9.74% Similarity 20.13%
Block  0 afp 20 score 294.04 rmsd  3.68 gap 136 (0.46%)

Chain 1:    1 MKL--------NKYIDHTLLKQDATKAEIKQLCDEAIEFDFATVCVNS----------------------
              111        1111111111 11111111111111    11111111                      
Chain 2:    1 CLKLNLLDHVFANPFMNAAGVLCCTEEDLRCMTASS----SGALVSKSCTSAPRDGNPEPRYMAFPLGSI

Chain 1:   41 -----------YWTSYCKELLKGTNVGITNVVGFPLGACTTATKAFEVSEAIKDG---ATEIDMVLN---
                         11111111111111111111111    11111111111111111   111111111   
Chain 2:   67 NSMGLPNLGFDFYLKYASDLHDYSKKPLFLSISG----LSVEENVAMVRRLAPVAQEKGVLLELNLSCPN

Chain 1:   94 ----IGALKDKNYELVLEDMKAVKKAAGSHVVKCIMENCLLTKEEIMKACEIAVEAG-LEFVKTSTGF--
                  111111  11111111111111111 111111111 11111111111111111 1111111111  
Chain 2:  133 VPGKPQVAYD--FEAMRTYLQQVSLAYGL-PFGVKMPPY-FDIAHFDTAAAVLNEFPLVKFVTCVNSVGN

Chain 1:  157 --------------------SKSG-----ATFEDVKLMKSVVKDNALVKAAGGVRTFEDAQKMIEAGADR
                                  1111     11111111111111 11111111111111111111111111
Chain 2:  199 GLVIDAESESVVIKPKQGFGGLGGKYILPTALANVNAFYRRCP-DKLVFGCGGVYSGEDAFLHILAGASM

Chain 1:  202 LGTS---------GGVAIIKGEENNASY
              1111         111111111111111
Chain 2:  268 VQVGTALQEEGPGIFTRLEDELLEIMAR

Align Mfl121.pdb 220 with 3ldvA.pdb 231
Twists 0 ini-len 152 ini-rmsd 2.85 opt-equ 187 opt-rmsd 3.03 chain-rmsd 2.85 Score 266.15 align-len 254 gaps 67 (26.38%)
P-value 5.04e-09 Afp-num 16972 Identity 9.84% Similarity 27.17%
Block  0 afp 19 score 266.15 rmsd  2.85 gap 98 (0.39%)

Chain 1:    4 NKYIDHTLLKQDATKAEIKQLCDEAIEFDFATVCVNS-----YWTSYCKELLKGTNVGITNVVGFPLGAC
              111111111  1111111111111111111 111111     1111111111111 11111111   111
Chain 2:    3 DPKVIVALD--YDNLADALAFVDKIDPSTC-RLKVGKEMFTLFGPDFVRELHKRG-FSVFLDLK---FHD

Chain 1:   69 TTATKAFEVSEAIKDGATEIDMVLNIGALKDKNYELVLEDMKAVKKAAG-----SHVVKCIMENCL----
              1111111111111111111111111          11111111111111     111111111111    
Chain 2:   66 IPNTCSKAVKAAAELGVWMVNVHAS----------GGERMMAASREILEPYGKERPLLIGVTVLTSMESA

Chain 1:  130 ---------LTKEEIMKACEIAVEAGLEFVKTSTGFSKSGATFEDVKLMKSVVKDNALVKAAGGVRTF--
                       11111111111111111111111         111111111111111111111 11111  
Chain 2:  126 DLQGIGILSAPQDHVLRLATLTKNAGLDGVVC---------SAQEASLLKQHLGREFKLVTP-GIRPAGS

Chain 1:  189 --------EDAQKMIEAGADRLGTSGGV-------AIIKGEENN
                      11111111111111111111       111111111
Chain 2:  186 EQGDQRRIMTPAQAIASGSDYLVIGRPITQAAHPEVVLEEINSS

Align Mfl121.pdb 220 with 1wbhA.pdb 213
Twists 0 ini-len 144 ini-rmsd 2.58 opt-equ 177 opt-rmsd 3.06 chain-rmsd 2.58 Score 265.84 align-len 238 gaps 61 (25.63%)
P-value 5.09e-09 Afp-num 15690 Identity 6.30% Similarity 21.01%
Block  0 afp 18 score 265.84 rmsd  2.58 gap 89 (0.38%)

Chain 1:    3 LNKYIDHTLLKQDATKAEIKQLCDEAIEFDFATVCVNS------YWTSYCKELLKGTNVGITNVVGFPLG
              1111111111  11111111111111111111111111      111111111111  111111111   
Chain 2:   13 TTGPVVPVIV--VKKLEHAVPMAKALVAGGVRVLNVTLRTECAVDAIRAIAKEVPE--AIVGAGTVL---

Chain 1:   67 ACTTATKAFEVSEAIKDGATEIDMVLNIGALKDKNYELVLEDMKAVKKAAGSHVVKCIMENCLLTKEEIM
                    111111111111111111111           1111111111  1111111111        11
Chain 2:   76 ------NPQQLAEVTEAGAQFAISPGL-----------TEPLLKAATE--GTIPLIPGIS--------TV

Chain 1:  137 KACEIAVEAGLEFVKTSTGFSKSGATFEDVKLMKSVVKDNALVKAAGGVRTFEDAQKMIEAGADRLGTSG
              1111111111111111111  111111111111111111 111111111111111111111111111111
Chain 2:  119 SELMLGMDYGLKEFKFFPA--EANGGVKALQAIAGPFSQ-VRFCPTGGISPANYRDYLALKSVLCIGGSW

Chain 1:  207 ------------------GVAIIKGEEN
                                1111111111
Chain 2:  186 LVPADALEAGDYDRITKLAREAVEGAKL

Align Mfl121.pdb 220 with 3i65A.pdb 370
Twists 0 ini-len 176 ini-rmsd 3.66 opt-equ 205 opt-rmsd 3.04 chain-rmsd 3.66 Score 319.11 align-len 319 gaps 114 (35.74%)
P-value 5.11e-09 Afp-num 27912 Identity 8.46% Similarity 22.57%
Block  0 afp 22 score 319.11 rmsd  3.66 gap 133 (0.43%)

Chain 1:    1 MKL--------NKYIDHTLLKQDATKAEIKQLCDEAIEFDFATVCVNSY---------------------
              111        111111111111111 111111111    111111111                     
Chain 2:  207 YACTNIKHLDFINPFGVAAGFDKNGV-CIDSILKLG----FSFIEIGTITPRGQTGNAKPRIFRDVESRS

Chain 1:   42 -----------------WTSYCKELLK----GTNVGITNVVGFPLGA-CTTATKAFEVSEAIKDGATEID
                               1111111111    111111111111 1 1 111111111111111 111111
Chain 2:  272 IINSCGFNNMGCDKVTENLILFRKRQEEDKLLSKHIVGVSIGKNKDTVNIVDDLKYCINKIGR-YADYIA

Chain 1:   90 MVLNIGALKDKNYELVLEDMKAVKKAAG--------------------SHVVKCIMENCLLTKEEIMKAC
              11111      11111111111111111                    1111111111 11111111111
Chain 2:  341 INVSSPN----EAGKLKNIILSVKEEIDNLEKNNIMNDEFLWFNTTKKKPLVFVKLAP-DLNQEQKKEIA

Chain 1:  140 EIAVEAGLEFVKTSTG--------------FSKSG-----ATFEDVKLMKSVVKDNALVKAAGGVRTFED
              1111111111111111              11111     111111111111111111111111111111
Chain 2:  444 DVLLETNIDGMIISNTTTQINDIKSFENKKGGVSGAKLKDISTKFICEMYNYTNKQIPIIASGGIFSGLD

Chain 1:  191 AQKMIEAGADRLGTS---------GGVAIIKGEENNASY
              111111111111111         111111111111111
Chain 2:  514 ALEKIEAGASVCQLYSCLVFNGMKSAVQIKRELNHLLYQ

Align Mfl121.pdb 220 with 4nu7A.pdb 225
Twists 0 ini-len 144 ini-rmsd 3.75 opt-equ 188 opt-rmsd 3.05 chain-rmsd 3.75 Score 263.00 align-len 236 gaps 48 (20.34%)
P-value 5.25e-09 Afp-num 16707 Identity 7.63% Similarity 20.76%
Block  0 afp 18 score 263.00 rmsd  3.75 gap 97 (0.40%)

Chain 1:    5 KYIDHTLLKQDATKAEIKQLCDEAIEFDFATVCVNS-------------YWTSYCKELLKGTNVGITNVV
              111111111  1111111111111111111111111             111111111111  1111111
Chain 2:    7 PIICPSVLA--SDLSSLASDAKRMVDAGCDWLHLDIMDGHFVPNISFGPGVVKALRGHLKS--AFFDVHL

Chain 1:   62 GFPLGACTTATKAFEVSEAIKDGATEIDMVLNIGALKDKNYELVLEDMKAVKKAAG-SHVVKCIMENCLL
              111       11111111111111111111111111      11111111111111 111111111 111
Chain 2:   73 MVS-------EPEKWIQPFADAGANSITFHWESVGG------DLQRAAELAKRIQARGIKAGLAIK-PAT

Chain 1:  131 TKEEIMKACEIAVEAGLEFVKTSTGFSK------SGATFEDVKLMKSVVKDNALVKAAGGVRTFEDAQKM
              1   11111111111111111111111       11111111111111111 1111111111 1111111
Chain 2:  129 K---FEDLGEALAGDNFDMLLVMTVEPGFGGQKFMADMLQKVRTARSLFPK-LNIQVDGGLD-GETVKPA

Chain 1:  195 IEAGADRLGTSGGV----AIIKGEEN
              11111111111111    11111111
Chain 2:  194 ASAGANVIVAGTSMFKAENPAALMTF

Align Mfl121.pdb 220 with 3l5aA.pdb 381
Twists 0 ini-len 168 ini-rmsd 3.41 opt-equ 207 opt-rmsd 3.00 chain-rmsd 3.41 Score 319.22 align-len 330 gaps 123 (37.27%)
P-value 5.51e-09 Afp-num 27178 Identity 6.97% Similarity 20.61%
Block  0 afp 21 score 319.22 rmsd  3.41 gap 153 (0.48%)

Chain 1:    4 NKYIDHTLLKQDAT-------KAEIKQLCDEAIEFDFATVCVNSY----------------------WTS
              11111111111111       111111111111  1111111111                      111
Chain 2:   20 SNRFVLSPMTVNASTKEGYITKADLAYAARRSN--SAGMQVTGAAYIEPYGKLFEYGFNIDHDACIPGLT

Chain 1:   45 YCKELLKGTNVGITNVVGFPLGAC------------------------------------TTATKAFEVS
              111111111111111111111                                       1111111111
Chain 2:   88 NMASTMKQHGSLAIIQLAHAGRFSNQAILNFGKVYGPSPMTLHSPIEHVVIAMSHEKINSIIQQYRDATL

Chain 1:   79 EAIKDGATEIDMVL-----NIGALKD---------------KNYELVLEDMKAVKKAAG-----SHVVKC
              11111111111111     1111111               111111111111111111     111111
Chain 2:  158 RAIKAGFDGVEISIAQRLLIQTFFSTFSNRRTDHYGADSLKNRARLCLEVMRAVQEVIDKEAPDNFILGF

Chain 1:  124 IMENCL-------LTKEEIMKACEIAVEA-GLEFVKTSTGFSKSGATF-------------EDVKLMKSV
              111111       1111111111111111 11111111   1111111             111111111
Chain 2:  228 RATPEETRGSDLGYTIDEFNQLIDWVMDVSNIQYLAIA---SWGRHIYQNTSRTPGDHFGRPVNQIVYEH

Chain 1:  173 VKDNALVKAAGGVRTFEDAQKMIEAGADRLGTSGG---VAIIKGEENNAS
              11111111111111111111111111111111111   11111111 111
Chain 2:  295 LAGRIPLIASGGINSPESALDALQHADMVGMSSPFVTEPDFVHKLAEQRP

Align Mfl121.pdb 220 with 3gyeA.pdb 299
Twists 0 ini-len 152 ini-rmsd 3.67 opt-equ 201 opt-rmsd 3.03 chain-rmsd 3.67 Score 287.21 align-len 301 gaps 100 (33.22%)
P-value 5.63e-09 Afp-num 20714 Identity 8.97% Similarity 19.60%
Block  0 afp 19 score 287.21 rmsd  3.67 gap 136 (0.47%)

Chain 1:    1 MKL--------NKYIDHTLLKQDATKAEIKQLCDEAIEFDFATVCVNS----------------------
              111        1111111111111111111111111    11111111                      
Chain 2:    2 SLQVNLLNNTFANPFMNAAGVMCTTTEELVAMTESA----SGSLVSKSCTPALREGNPTPRYQALPLGSI

Chain 1:   41 -----------YWTSYCKELLKGTNVGITNVVGFPLGACTTATKAFEVSEAIKDG---ATEIDMVLNIGA
                         11111111111111111111111    11111111111111111   111111111   
Chain 2:   68 NSMGLPNNGFDFYLAYAAEQHDYGKKPLFLSMSG----LSMRENVEMCKRLAAVATEKGVILELNLD---

Chain 1:   97 LKDKNYELVLEDMKAVKKAAGSHVVKCIMENCLLTKEEIMKACEIAVEAG-LEFVKTSTGFS--------
                   11111111111111111 111111111 11111111111111111 11111111111        
Chain 2:  144 -----FDAMRQCLTAVSEVYPH-SFGVKMPPY-FDFAHFDAAAEILNEFPKVQFITCINSIGNGLVIDAE

Chain 1:  158 -------------KSG------ATFEDVKLMKSVVKDNALVKAAGGVRTFEDAQKMIEAGADRLGTS---
                           111      11111111111111 111111111111111111111111111111   
Chain 2:  207 TESVVIKPKQGFGGLGGRYVLPTALANINAFYRRCP-GKLIFGCGGVYTGEDAFLHVLAGASMVQVGTAL

Chain 1:  206 ------GGVAIIKGEENNASY
                    111111111111111
Chain 2:  276 QEEGPSIFERLTSELLGVMAK

Align Mfl121.pdb 220 with 2hmcA.pdb 314
Twists 0 ini-len 152 ini-rmsd 3.09 opt-equ 191 opt-rmsd 3.11 chain-rmsd 3.09 Score 305.80 align-len 247 gaps 56 (22.67%)
P-value 5.73e-09 Afp-num 24482 Identity 9.31% Similarity 19.03%
Block  0 afp 19 score 305.80 rmsd  3.09 gap 88 (0.37%)

Chain 1:    4 NKYIDHTLLKQD-----ATKAEIKQLCDEAIEFDFATVCVN--------------SYWTSYCKELLKGTN
              111111111111     111111111111111111111111              11111111111    
Chain 2:    6 FSGVIPALMTPCRQDRTPDFDALVRKGKELIADGMSAVVYCGSMGDWPLLTDEQRMEGVERLVKAG----

Chain 1:   55 VGITNVVGFPLGACTTATKAFEVSEAIKDGATEIDMVLNIGALKDKNYELVLEDMKAVKKAAGSHVVKCI
              111111111    111111111111111111111111111111111 11111111111111111111111
Chain 2:   72 IPVIVGTGA----VNTASAVAHAVHAQKVGAKGLMVIPRVLSRGSV-IAAQKAHFKAILSAAPEIPAVIY

Chain 1:  125 MENCLLTKEEIMKACEIAVEAG-----LEFVKTSTGFSKSGATFEDVKLMKSVVKDN---ALVKAAGGVR
              111111    111111111111     1111111       1111111111111111   111111111 
Chain 2:  137 NSPYYG----FATRADLFFALRAEHKNLVGFKEF-------GGPADMRYAAENITSRDDEVTLMIGVDT-

Chain 1:  187 TFEDAQKMIE-AGADRLGTSGG----VAIIKGEENNA
                 1111111 11111111111    11111111111
Chain 2:  195 ---AVVHGFVNCGATGAITGIGNVLPKEVIHLCKLSQ

Align Mfl121.pdb 220 with 5upyA.pdb 350
Twists 0 ini-len 144 ini-rmsd 3.37 opt-equ 192 opt-rmsd 3.11 chain-rmsd 3.37 Score 321.57 align-len 302 gaps 110 (36.42%)
P-value 5.87e-09 Afp-num 23534 Identity 9.60% Similarity 19.54%
Block  0 afp 18 score 321.57 rmsd  3.37 gap 69 (0.32%)

Chain 1:    1 MKL--------NKYIDHTLLKQDATKAEIKQLCDEAIEFDFATVCVNS------Y--WTSYCKELLKGTN
              111        111111111111111  111111111  111111111      1  1111111111   
Chain 2:   31 DLSVEMAPSLKLNVPIWSAGMDTITE--AKMAIAIAR--QGGIGVVHKNMSIEQQAEEIEKVKRSGG---

Chain 1:   55 VGITNVVGFPLGACTTATKAFEVSEAIKDGATEIDMVLNIGALKDKNYELVLEDMKAVKKAAGSHVVKCI
              11111111      11111111111111111111111111 11     1111111111111111111111
Chain 2:  221 LLAAAAVG------ITNDTFVRVEKLIEAGVDAIVIDTAHGHS-----AGVINKISEIRQTFKDVVIVAG

Chain 1:  125 MENCLLTKEEIMKACEIAVEAGLEFVKTS---TGFSKSG-------ATFEDVKLMKSVVKDN-ALVKAAG
              111       1111111111111111111   111111        1111111111111111 1111111
Chain 2:  280 NVA-------TAEGARALFEVGVDIVKVGIGPGSICTTRVVAGVGVPQITAIYDCATVAREFGKTIIADG

Chain 1:  184 GVRTFEDAQKMIEAGADRLGTS------------------------------------------------
              1111111111111111111111                                                
Chain 2:  343 GIKYSGDIVKALAAGGNAVMLGSMLAGTDESPGETEIFQGRQFKTYRGMGSLAAMEHGKLVPEGIEGRVP

Chain 1:  206 -------GGVAIIKGEENNASY
                     1111111111111 1
Chain 2:  424 YKGSVADIIFQLVGGIRSGMGY

Align Mfl121.pdb 220 with 6ooiA.pdb 250
Twists 0 ini-len 152 ini-rmsd 3.58 opt-equ 183 opt-rmsd 3.16 chain-rmsd 3.58 Score 282.49 align-len 254 gaps 71 (27.95%)
P-value 5.98e-09 Afp-num 18171 Identity 8.27% Similarity 22.44%
Block  0 afp 19 score 282.49 rmsd  3.58 gap 85 (0.36%)

Chain 1:    5 KYIDHTLLKQDATKAEIKQLCDEAIEFDF-----ATVCVNSYWTSYCKELLKGTNVGITNVVGFPLGACT
              11111111111111111111111111111     111111111111111111 1111111111       
Chain 2:    6 KFFVGGNWKMNGSRDDNDKLLKLLSEAHFDDNTEVLIAPPSVFLHEIRKSLK-KEIHVAAQNCYKVSKGA

Chain 1:   70 TATKAFEVSEAIKDGATEIDMVLNIGALKDKNYELV-LEDMKAVKKAAGSHVVKCIMENCL------LTK
                 1 111111111111111111           11 111111111  1111111111111      111
Chain 2:   75 FTGE-ISPAMIRDIGCDWVILGHSERRNIFGESDELIAEKVQHALA--EGLSVIACIGETLSERESNKTE

Chain 1:  133 EEIMKACEIAVEAG-------LEFVKTSTGFSKSGA---------TFEDVKLMKSVV--------KDNAL
              11111111111111       1111111   1111          111111111111        11111
Chain 2:  142 EVCVRQLKAIANKIKSADEWKRVVVAYEP--VWAIGTGKVATPQQAQEVHNFLRKWFKTNAPNGVDEKIR

Chain 1:  179 VKAAGGVRTFEDAQKMIEAGADRLGTS------GGVAIIKGEEN
              111111111111111111111111111      11111111111
Chain 2:  210 IIYGGSVTAANCKELAQQHDVDGFLVGGASLKPEFTEICKARQR

Align Mfl121.pdb 220 with 4dppA.pdb 307
Twists 0 ini-len 152 ini-rmsd 2.44 opt-equ 189 opt-rmsd 3.22 chain-rmsd 2.44 Score 307.89 align-len 234 gaps 45 (19.23%)
P-value 6.02e-09 Afp-num 22938 Identity 7.69% Similarity 20.09%
Block  0 afp 19 score 307.89 rmsd  2.44 gap 77 (0.34%)

Chain 1:    5 KYIDHTLLKQD-----ATKAEIKQLCDEAIEFDFATVCVN--------------SYWTSYCKELLKGTNV
              11111111111     111111111111111111111111              11111111111111 1
Chain 2:   66 LRVITAIKTPYLPDGRFDLEAYDDLVNIQIQNGAEGVIVGGTTGEGQLMSWDEHIMLIGHTVNCFGGS-I

Chain 1:   56 GITNVVGFPLGACTTATKAFEVSEAIKDGATEIDMVLNIGALKDKNYELVLEDMKAVKKAAGSHVVKCIM
              1111111   111 11111111111111111111111111111  1111111111111111   111111
Chain 2:  135 KVIGNTG---SNS-TREAIHATEQGFAVGMHAALHINPYYGKT--SIEGLIAHFQSVLHMG---PTIIYN

Chain 1:  126 ENCLLTKEEIMKACEIAVEAG-LEFVKTSTGFSKSGATFEDVKLMKSVVKDNALVKAAGGVRTFEDAQKM
              111111111111111111111 1111111          1111111111111111111111    11111
Chain 2:  196 VPGRTGQDIPPRAIFKLSQNPNLAGVKEC----------VGNKRVEEYTENGVVVWSGNDD----ECHDS

Chain 1:  195 IE-AGADRLGTSGGVAIIKGEENN
              11 111111111111111111111
Chain 2:  252 RWDYGATGVISVTSNLVPGLMRKL

Align Mfl121.pdb 220 with 1vrdA.pdb 321
Twists 0 ini-len 152 ini-rmsd 3.48 opt-equ 190 opt-rmsd 3.05 chain-rmsd 3.48 Score 305.87 align-len 301 gaps 111 (36.88%)
P-value 6.03e-09 Afp-num 21229 Identity 10.96% Similarity 20.27%
Block  0 afp 19 score 305.87 rmsd  3.48 gap 127 (0.46%)

Chain 1:    1 MKL--------NKYIDHTLLKQDATKAEIKQLCDEAIEFDFATVCVNS------Y--WTSYCKELLK---
              111        1111111111111   11111111111111 111111      1  11111111     
Chain 2:   25 KIDTRLTRQIRINIPLVSAAMDTV---TEAALAKALAREGG-IGIIHKNLTPDEQARQVSIVKKTIMSVI

Chain 1:   52 ---------GTNVGITNVVGFPLGACTTATKAFEVSEAIKDGATEIDMVLNIGALKDKNYELVLEDMKAV
                       11111111111      11111111111111111111111111 11     1111111111
Chain 2:  202 EHPNAARDEKGRLLVGAAVG------TSPETMERVEKLVKAGVDVIVIDTAHGHS-----RRVIETLEMI

Chain 1:  113 KKAAGSHVVKCIMENCLLTKEEIMKACEIAVEAGLEFVKTSTGFSKSG-------------ATFEDVKLM
              111111111111111       1111111111111111111   1111             111111111
Chain 2:  261 KADYPDLPVVAGNVA-------TPEGTEALIKAGADAVKVG---VGPGSICTTRVVAGVGVPQLTAVMEC

Chain 1:  170 KSVVKDN-ALVKAAGGVRTFEDAQKMIEAGADRLGTS---------------------------------
              1111111 11111111111111111111111111111                                 
Chain 2:  321 SEVARKYDVPIIADGGIRYSGDIVKALAAGAESVMVGSIFAGTEEAPGETILYQGRKYKAYRGMGIEGMV

Chain 1:  206 --------GGVAIIKGEENNA
                      1111111111111
Chain 2:  416 PYKGTVKDVVHQLVGGLRSGM

Align Mfl121.pdb 220 with 6pz2A.pdb 263
Twists 0 ini-len 152 ini-rmsd 3.11 opt-equ 181 opt-rmsd 3.15 chain-rmsd 3.11 Score 289.43 align-len 275 gaps 94 (34.18%)
P-value 6.07e-09 Afp-num 19630 Identity 10.55% Similarity 20.73%
Block  0 afp 19 score 289.43 rmsd  3.11 gap 122 (0.45%)

Chain 1:    4 NKYIDHTLLKQDA---------TKAEIKQLCDEAIEFDFATVCVNS------------------Y--WTS
              1111111111111         111111111111111111111111                  1  111
Chain 2:    7 RTYIMGILNVTPDSFSDGGDFNNLDIAIQHAKDMVDQGADIIDLGGESTRPGHSYVDSDEELRRVIPVIK

Chain 1:   45 YCKELLKGTNVGITNVVGFPLGACTTATKAFEVSEAIKDGATEIDMVLNIGALKDKNYELVLEDMKAVKK
              1111111   11111111          111111111111111111111          11 11111111
Chain 2:   77 KLKQELD---IPISIDTY----------KADVAEEALKLGVTMVNDVWGL---------RKDKNMASVIG

Chain 1:  115 AAGSHVVKCIMENCLL-----TKEEIMKACEIAVEAG--------LEFVKTSTGFSK----SGATFEDVK
              1 11111111111 11     1111111111111111        111111111111    1  111111
Chain 2:  125 K-YDAEVCIMHNQDGTNYDKDIMESIKDFFKVSIEMAMSCGVKKEKIVLDPGVGFGKDFEQNIEVLRRLN

Chain 1:  168 LMKSVVKDNALVKAAGGV-----------------RTFEDAQKMIEAGADRLGTSGGVAIIKGEE
              11111   1111111111                 111111111111111111111111111111
Chain 2:  194 ELKDL---GYPILLGTSRKSVIGKVLPVEPKKRLEGTIATTVLGIRDGVDIVRVHDVYENLMAAR

Align Mfl121.pdb 220 with 2yytA.pdb 215
Twists 0 ini-len 144 ini-rmsd 2.99 opt-equ 180 opt-rmsd 3.06 chain-rmsd 2.99 Score 262.28 align-len 244 gaps 64 (26.23%)
P-value 6.12e-09 Afp-num 15569 Identity 8.61% Similarity 20.49%
Block  0 afp 18 score 262.28 rmsd  2.99 gap 101 (0.41%)

Chain 1:    6 YIDHTLLKQDATKAEIKQLCDEAIEFDFATVCV---NSYWTSYCKELLKGTNVGITNVVGFPLGACTTAT
              11111111  11111111111111111111111   111111111111111111111111   1111111
Chain 2:    6 PFIVALDF--PSKQEVERFLRPFAGTPLFVKVGMELYYQEGPAIVAFLKEQGHAVFLDLK---LHDIPNT

Chain 1:   73 KAFEVSEAIKDGATEIDMVLNIGALKDKNYELVLEDMKAVKKAAG--------SHVVKCIMENCLL----
              111111111111111111111          11111111111111        1111111111111    
Chain 2:   71 VKQAMKGLARVGADLVNVHAA----------GGRRMMEAAIEGLDAGTPSGRMRPRCIAVTQLTSTDERM

Chain 1:  131 ----------TKEEIMKACEIAVEAGLEFVKTSTGFSKSGATFEDVKLMKSVVKDNALVKAAGGVRTFED
                        1111111111111111111111         11111111111111111111       11
Chain 2:  131 LHEELWISRPLVETVAHYAALAKESGLDGVVC---------SANEAAFIKERCGASFLAVT-------VT

Chain 1:  191 AQKMIEAGADRLGTSGGVA-------IIKGEENN
              1111111111111111111       111111 1
Chain 2:  201 PRKARALGSDYIVIGRSLTRAADPLRTYARLQHE

Align Mfl121.pdb 220 with 3vcrA.pdb 216
Twists 0 ini-len 136 ini-rmsd 2.24 opt-equ 178 opt-rmsd 3.10 chain-rmsd 2.24 Score 266.39 align-len 243 gaps 65 (26.75%)
P-value 6.16e-09 Afp-num 15923 Identity 9.47% Similarity 20.16%
Block  0 afp 17 score 266.39 rmsd  2.24 gap 78 (0.36%)

Chain 1:    2 KLNKYIDHTLLKQDATKAEIKQLCDEAIEFDFATVCVNS------YWTSYCKELLKGTNVGITNVVGFPL
              1 1111111111  1111111111111111111111111      11111111111  1111111111  
Chain 2:    9 ANTKPLIPVIVI--DDLVHAIPMAKALVAGGVHLLEVTLRTEAGLAAISAIKKAVP--EAIVGAGTVC--

Chain 1:   66 GACTTATKAFEVSEAIKDGATEIDMVLNIGALKDKNYELVLEDMKAVKKAAG-----SHVVKCIMENCLL
                     111111111111111111111            111111111111     111111111    
Chain 2:   73 -------TADDFQKAIDAGAQFIVSPGL------------TPELIEKAKQVKLDGQWQGVFLPGVA----

Chain 1:  131 TKEEIMKACEIAVEAGLEFVKTSTGFSKSGATFEDVKLMKSVVKDNALVKAAGGVRTFEDAQKMIEAGAD
                  111111111111111111111  111111111111111111 111111111111111111111111
Chain 2:  120 ----TASEVMIAAQAGITQLKCFPA--SAIGGAKLLKAWSGPFPD-IQFCPTGGISKDNYKEYLGLPNVI

Chain 1:  201 RLGTSGG---------------VAIIKGEENNA
              1111111               11111111  1
Chain 2:  183 CAGGSWLTESKLLIEGDWNEVTRRASEIVKLSD

Align Mfl121.pdb 220 with 4fezA.pdb 316
Twists 0 ini-len 152 ini-rmsd 3.42 opt-equ 190 opt-rmsd 3.15 chain-rmsd 3.42 Score 308.55 align-len 286 gaps 96 (33.57%)
P-value 6.17e-09 Afp-num 20724 Identity 11.19% Similarity 21.68%
Block  0 afp 19 score 308.55 rmsd  3.42 gap 121 (0.44%)

Chain 1:    1 MKL---------NKYIDHTLLKQDATKAEIKQLCDEAIEFDFATVCVNS-----YWTSYCKELLK-----
              111         11111111111     11111111111111 111111     11111111111     
Chain 2:   31 DLRTRLTKNIALNIPMVSASMDTV----TEARLAIALAQEGG-IGFIHKNMSIEQQAAQVHQVKIFESKP

Chain 1:   52 ------GTNVGITNVVGFPLGACTTATKAFEVSEAIKDGATEIDMVLNIGALKDKNYELVLEDMKAVKKA
                    11111111111    111  11111111111111111111111 11     1111111111111
Chain 2:  211 NACKDEQGRLRVGAAVG----AAP--GNEERVKALVEAGVDVLLIDSSHGHS-----EGVLQRIRETRAA

Chain 1:  116 AGSHVVKCIMENCLLTKEEIMKACEIAVEAGLEFVKTSTGF----SKSG------ATFEDVKLMKSVVKD
              111111111111       1111111111111111111       111       111111111111111
Chain 2:  270 YPHLEIIGGNVA-------TAEGARALIEAGVSAVKVGIGPGSICTTRIVTGVGVPQITAIADAAGVANE

Chain 1:  176 N-ALVKAAGGVRTFEDAQKMIEAGADRLGTSGG-------------------------------VAIIKG
              1 1111111111111111111111111111111                               111111
Chain 2:  333 YGIPVIADGGIRFSGDISKAIAAGASCVMVGSMFAGTEEAPGEVILYQGRSYKAYRIAYKGHLKEIIHQQ

Chain 1:  214 EENNAS
              111111
Chain 2:  437 MGGLRS

Align Mfl121.pdb 220 with 5ab3A.pdb 241
Twists 0 ini-len 160 ini-rmsd 2.83 opt-equ 189 opt-rmsd 3.01 chain-rmsd 2.83 Score 266.33 align-len 260 gaps 71 (27.31%)
P-value 6.20e-09 Afp-num 16871 Identity 7.69% Similarity 23.08%
Block  0 afp 20 score 266.33 rmsd  2.83 gap 97 (0.38%)

Chain 1:    6 YIDHTLLKQDATK------------------AEIKQLCDEAIEFDFATVCVNS------------YWTSY
              1111111111111                  1111111111111111111111            11111
Chain 2:    1 MIIPALNLIGGTVVRVVRLHQGDYARLRDYGNDPLPRLQDYAAQGAGVLHLVDLTGAKDPAKRQIPLIKT

Chain 1:   46 CKELLKGTNVGITNVVGFPLGACTTATKAFEVSEAIKDGATEIDMVLNIGALKDKNYELVLEDMKAVKKA
              111111   111111111        1111111111111111111111111        11111111111
Chain 2:   68 LVAGVN---VPVQVGGGV--------RTEEDVAALLKAGVARVVIASTAVK--------SPDVVKGWFER

Chain 1:  116 AGSHVVKCIMENCLL---TKE------EIMKACEIAVEAGLEFVKTSTGFSKSG-----ATFEDVKLMKS
              111111111111111   111      111111111111111111111  1111     11111111111
Chain 2:  119 FGAQALVLALDVRIDEHGTKQVAVSGVSLEQLVETYLPVGLKHVLCTD--ISRDGTLAGSNVSLYEEVCA

Chain 1:  172 VVKDNALVKAAGGVRTFEDAQKMIEAGADRLGTSGGV-----AIIKGEEN
              111 111111111111111111111111111111111     11111111
Chain 2:  193 RYP-QIAFQSSGGIGDIDDIAALRGTGVRGVIVGRALLEGKFTVKEAIQC

Align Mfl121.pdb 220 with 1h1yA.pdb 219
Twists 0 ini-len 152 ini-rmsd 3.74 opt-equ 184 opt-rmsd 3.07 chain-rmsd 3.74 Score 261.63 align-len 238 gaps 54 (22.69%)
P-value 6.30e-09 Afp-num 16355 Identity 8.82% Similarity 23.95%
Block  0 afp 19 score 261.63 rmsd  3.74 gap 92 (0.38%)

Chain 1:    5 KYIDHTLLKQDATKAEIKQLCDEAIEFDFATVCVN-------------SYWTSYCKELLKGTNVGITNVV
              111111111  111111111111111111111111             111111111111   1111111
Chain 2:    6 AKIAPSMLS--SDFANLAAEADRMVRLGADWLHMDIMDGHFVPNLTIGAPVIQSLRKHTK---AYLDCHL

Chain 1:   62 GFPLGACTTATKAFEVSEAIKDGATEIDMVLNIGALKDKNYELVLEDMKAVKKAAG--SHVVKCIMENCL
              11    1   11111111111111111111111          1111111111111  11111111111 
Chain 2:   71 MV----T---NPSDYVEPLAKAGASGFTFHIEV----------SRDNWQELIQSIKAKGMRPGVSLRPG-

Chain 1:  130 LTKEEIMKACEIAVEA--GLEFVKTSTGFS-----KSGATFEDVKLMKSVVKDNALVKAAGGVRTFEDAQ
                  111111111111  111111111111     111111111111111111111111111111 1111
Chain 2:  123 ----TPVEEVFPLVEAENPVELVLVMTVEPGFGGQKFMPEMMEKVRALRKKYPSLDIEVDGGLGP-STID

Chain 1:  193 KMIEAGADRLGTSGGV----AIIKGEEN
              1111111111111111    11111111
Chain 2:  188 VAASAGANCIVAGSSIFGAAEPGEVISA

Align Mfl121.pdb 220 with 5visA.pdb 275
Twists 0 ini-len 152 ini-rmsd 3.36 opt-equ 178 opt-rmsd 3.01 chain-rmsd 3.36 Score 290.61 align-len 282 gaps 104 (36.88%)
P-value 6.34e-09 Afp-num 20823 Identity 8.51% Similarity 18.44%
Block  0 afp 19 score 290.61 rmsd  3.36 gap 132 (0.46%)

Chain 1:    4 NKYIDHTLLKQDA---------TKAEIKQLCDEAIEFDFATVCVNS------------------Y--WTS
              1111111111111         111111111111111111111111                  1  111
Chain 2:    3 KVKIVGILNVTPNSFHDGGRFVETDKAVVRARELLSQGADIIEIGGESTGPGSNTITADEELARIVPVIR

Chain 1:   45 YCKELLKGTNVGITNVVGFPLGACTTATKAFEVSEAIKDGATEIDMVLNIGALKDKNYELVLEDMKAVKK
              11111111  11111111          111111111111111111111            111 11111
Chain 2:   73 AIRSSLPD--ANIAVDTY----------KAEVARKALELGATMINDVSA------------GRADPKLFG

Chain 1:  115 AA--GSHVVKCIMENCLL------------TKEEIMKACEIAVEAG--------LEFVKTSTGFSKSGA-
              11  11111111111               1111111111111111        1111111 1 1 1   
Chain 2:  119 VVARSNAQIVLMYSKDTDPHTSFDERQYVDVVRTVYDFLAERKKAAMSAGIPADRIILDTGLGHFVSSDP

Chain 1:  162 --TFEDVKLMKSVVKDNALVKAAGGV-----------------RTFEDAQKMIEAGADRLGTSGGVAIIK
                111111111111111111111111                 111111111111111111111111111
Chain 2:  189 QYSFQLLAHLSDFQDLGCKLFLSPSRKSFLAGNELLKTADRLPGTIAASAIAVLHGADYIRTHDVLEVRR

Chain 1:  213 GE
              11
Chain 2:  259 GC

Align Mfl121.pdb 220 with 5u0vA.pdb 257
Twists 0 ini-len 152 ini-rmsd 3.18 opt-equ 180 opt-rmsd 3.28 chain-rmsd 3.18 Score 291.89 align-len 261 gaps 81 (31.03%)
P-value 6.60e-09 Afp-num 18180 Identity 8.05% Similarity 20.31%
Block  0 afp 19 score 291.89 rmsd  3.18 gap 113 (0.43%)

Chain 1:    4 NKYIDHTLLKQDATKAEIKQLCDEAIEFDFATVCVN--------------------SYWTSYCKELLKGT
              1111111111 1 11111111111111111111111                    111111111111  
Chain 2:   14 HPHVMGILNV-TNSLIDAVKHANLMINAGATIIDVGGESTRPGAAEVSVEEELQRVIPVVEAIAQRFE--

Chain 1:   54 NVGITNVVGFPLGACTTATKAFEVSEAIKDGATEIDMVLNIGALKDKNYELVLEDMKAVKKAAGSHVVKC
               11111111          111111111111111111111           1  1111111111 11111
Chain 2:   91 -VWISVDTS----------KPEVIRESAKVGAHIINDIRSL----------SEPGALEAAAETG-LPVCL

Chain 1:  124 IMENCLL--TKEEIMKACEIAVEAG--------LEFVKTSTGFSKSGA-TFEDVKLMKSVVKDNALVKAA
              1111 1   1111111111111111        1111111111111   111111111111111111111
Chain 2:  139 MHMQGNPDDVFAEVNRYFIEQIARCEQAGIAKEKLLLDPGFGFGKNLSHNYSLLARLAEFHHFNLPLLVG

Chain 1:  183 GGV-----------------RTFEDAQKMIEAGADRLGTSGGVAIIKGEEN
              111                 1111111111111111111111111111111
Chain 2:  218 MSRKSMIGQLLNVGPSERLSGSLACAVIAAMQGAHIIRVHDVKETVEAMRV

Align Mfl121.pdb 220 with 3tyuA.pdb 265
Twists 0 ini-len 152 ini-rmsd 2.93 opt-equ 177 opt-rmsd 3.06 chain-rmsd 2.93 Score 288.00 align-len 267 gaps 90 (33.71%)
P-value 6.66e-09 Afp-num 18883 Identity 7.49% Similarity 19.85%
Block  0 afp 19 score 288.00 rmsd  2.93 gap 118 (0.44%)

Chain 1:    5 KYIDHTLLKQDA---TKAEIKQLCDEAIEFDFATVCVN--------------------SYWTSYCKELLK
              111111111111   11111111111111111111111                    111111111111
Chain 2:   15 PQVMGILNVTPDSHNNLDQALQHAQRMLSAGATLIDIGGESTRPGAAEVSEQEELDRVVPVVEALAQRFD

Chain 1:   52 GTNVGITNVVGFPLGACTTATKAFEVSEAIKDGATEIDMVLNIGALKDKNYELVLEDMKAVKKAAGSHVV
                 11111111          111111111111111111111           1  1111111111 111
Chain 2:   91 ---VWLSVDTS----------KAAVITESAHAGAHLINDIRSL----------QEPGALEAAAKTG-LPV

Chain 1:  122 KCIMENCLL-------TKEEIMKACEIAVEAG--------LEFVKTSTGFSKSGA-TFEDVKLMKSVVKD
              111111          1111111111111111        1111111 1 111   11111111111111
Chain 2:  137 CLMHMQGMQHSPYYDDLMTDINRFFQHHIERCVAAGIAKNKLLLDPGFGFGKNLAHNYQLLAHLSELHHF

Chain 1:  176 NALVKAAGGV-----------------RTFEDAQKMIEAGADRLGTSGGVAIIKGEE
              1111111111                 111111111111111111111111111111
Chain 2:  211 ELPLLVGMSRKSMVGQLLNVPPQQRVIGSVACAVIAAMQGAQIIRVHDVKETVEAMC

Align Mfl121.pdb 220 with 1eixA.pdb 231
Twists 0 ini-len 144 ini-rmsd 2.62 opt-equ 188 opt-rmsd 3.04 chain-rmsd 2.62 Score 262.55 align-len 255 gaps 67 (26.27%)
P-value 6.68e-09 Afp-num 17009 Identity 9.80% Similarity 23.92%
Block  0 afp 18 score 262.55 rmsd  2.62 gap 107 (0.43%)

Chain 1:    4 NKYIDHTLLKQDATKAEIKQLCDEAIEFDFATVCVNS-----YWTSYCKELLKGTNVGITNVVGFPLGAC
              1111111111  111111111111111111 111111     1111111111111 11111111   111
Chain 2:   14 NSPVVVALDY--HNRDDALAFVDKIDPRDC-RLKVGKEMFTLFGPQFVRELQQRG-FDIFLDLK---FHD

Chain 1:   69 TTATKAFEVSEAIKDGATEIDMVLNIGALKDKNYELVLEDMKAVKKAAG-----SHVVKCIMENCL----
              11111111111111111111111111          1111111111111     111111111111    
Chain 2:   77 IPNTAAHAVAAAADLGVWMVNVHASG----------GARMMTAAREALVPFGKDAPLLIAVTVLTSMEAS

Chain 1:  130 ---------LTKEEIMKACEIAVEAGLEFVKTSTGFSKSGATFEDVKLMKSVVKDNALVKAAGGVRTF--
                       11111111111111111111111         11111111111111111111111111   
Chain 2:  137 DLVDLGMTLSPADYAERLAALTQKCGLDGVVC---------SAQEAVRFKQVFGQEFKLVTPGIRPQGSE

Chain 1:  189 -------EDAQKMIEAGADRLGTSGG--------VAIIKGEENNA
                     1111111111111111111        11111111111
Chain 2:  198 AGDQRRIMTPEQALSAGVDYMVIGRPVTQSVDPAQTLKAINASLQ

Align Mfl121.pdb 220 with 4mpqA.pdb 324
Twists 0 ini-len 152 ini-rmsd 3.12 opt-equ 190 opt-rmsd 3.05 chain-rmsd 3.12 Score 305.43 align-len 246 gaps 56 (22.76%)
P-value 6.88e-09 Afp-num 25482 Identity 9.35% Similarity 19.51%
Block  0 afp 19 score 305.43 rmsd  3.12 gap 88 (0.37%)

Chain 1:    4 NKYIDHTLLKQD-----ATKAEIKQLCDEAIEFDFATVCVN--------------SYWTSYCKELLKGTN
              111111111111     111111111111111111111111              11111111111    
Chain 2:    6 FSGVIPALMTPCKPDRSPDFDALVRKGQELIGDGMSAVVYCGSMGDWPLLTDAQRMEGVERLVKAG----

Chain 1:   55 VGITNVVGFPLGACTTATKAFEVSEAIKDGATEIDMVLNIGALKDKNYELVLEDMKAVKKAAGSHVVKCI
              111111111    111111111111111111111111111111111 11111111111111111111111
Chain 2:   72 IPVIVGTGA----VNTASAVAHAAHAQKVGAKGLMVIPRVLSRGSA-IAAQKAYFKAILSAAPDLPAVIY

Chain 1:  125 MENCLLTKEEIMKACEIAVEAG-----LEFVKTSTGFSKSGATFEDVKLMKSVVKDN---ALVKAAGGVR
              111111    111111111111     1111111       1111111111111111   111111111 
Chain 2:  137 NSPYYG----FATRADLFFDLRAEHPNLVGFKEF-------GGPADMRYAAENITSRDDGVSLMIGVDT-

Chain 1:  187 TFEDAQKMIE-AGADRLGTSGG----VAIIKGEENN
                 1111111 11111111111    1111111111
Chain 2:  195 ---AVFHGFVNCGATGAITGIGNVLPKEVIHLCNLS

Align Mfl121.pdb 220 with 5umfA.pdb 223
Twists 0 ini-len 144 ini-rmsd 3.16 opt-equ 186 opt-rmsd 3.07 chain-rmsd 3.16 Score 260.54 align-len 250 gaps 64 (25.60%)
P-value 7.16e-09 Afp-num 16557 Identity 10.00% Similarity 23.60%
Block  0 afp 18 score 260.54 rmsd  3.16 gap 105 (0.42%)

Chain 1:    4 NKYIDHTLLKQDATKAEIKQLCDEAIEFDFATVCVN-------------SYWTSYCKELLKGTNVGITNV
              1111111111  111111111111111111111111             111111111111   111111
Chain 2:    3 AYRIAPSILS--ADFARLGEEVANVIAAGADLIHFDVMDNHYVPNLTFGPMVCAALKPYAS---VPIDVH

Chain 1:   61 VGFPLGACTTATKAFEVSEAIKDGATEIDMVLNIGALKDKNYELVLEDMKAVKKAAG-SHVVKCIMENCL
              111    11   1111111111111111111111          1111111111111 111111111111
Chain 2:   68 LMV----EP---VDDLIQSFAKAGASIITFHPEA----------SRHIDRSLSLIRDMGCQAGLVLNPAT

Chain 1:  130 LTKEEIMKACEIAVEAGLEFVKTSTGFSK------SGATFEDVKLMKSVVKDN-------ALVKAAGGVR
                   1111111111 1111111111111      111111111111111111       1111111111
Chain 2:  121 -----PVYVLENVLD-RLDMVLLMSVNPGFGGQSFIPHTLEKIRQVRAMLDRYEGKSGRRIAIEVDGGIK

Chain 1:  187 TFEDAQKMIEAGADRLGTSGGV--------AIIKGEENNA
              11 1111111111111111111        1111111111
Chain 2:  185 TD-NIAAVARAGADTFVAGSAIFGKPDYKAVIAAMRAELE

Align Mfl121.pdb 220 with 3ivsA.pdb 364
Twists 0 ini-len 160 ini-rmsd 2.49 opt-equ 198 opt-rmsd 3.05 chain-rmsd 2.49 Score 317.07 align-len 253 gaps 55 (21.74%)
P-value 7.42e-09 Afp-num 27269 Identity 10.67% Similarity 26.88%
Block  0 afp 20 score 317.07 rmsd  2.49 gap 88 (0.35%)

Chain 1:    2 KLNKYIDHT--LLKQD-----ATKAEIKQLCDEAIEFDFATVCVNSY--------WTSYCKELLKGTNVG
              111111111  11111     11111111111111111111111111        11111111  11111
Chain 2:   32 VNNFSIIESTLREGEQFANAFFDTEKKIQIAKALDNFGVDYIELTSPVASEQSRQDCEAICKL--GLKCK

Chain 1:   57 ITNVVGFPLGACTTATKAFEVSEAIKDGATEIDMVLNIGALKDKNYELVLEDMKAVKKAAG--SHVVKCI
              111111         11111111111111111111111        111111111111111  1111111
Chain 2:  100 ILTHIR---------CHMDDARVAVETGVDGVDVVIGT--------TYIIDSATEVINFVKSKGIEVRFS

Chain 1:  125 ME-NCLLTKEEIMKACEIAVEAGLEFVKTSTGFSKSGA--TFEDVKLMKSVVKDNALVKAAGGV---RTF
              11 11111111111111111111111111111111111  111111111111  1111111111   111
Chain 2:  166 SEDSFRSDLVDLLSLYKAVDKIGVNRVGIADTVGCATPRQVYDLIRTLRGVV--SCDIECHFHNDTGMAI

Chain 1:  189 EDAQKMIEAGADRLGTS-----------GGVAIIKGEENNASY
              11111111111111111           111111111111111
Chain 2:  234 ANAYCALEAGATHIDTSILGIGERNGITPLGALLARMYVTDRE

Align Mfl121.pdb 220 with 4x2rA.pdb 243
Twists 0 ini-len 144 ini-rmsd 2.71 opt-equ 190 opt-rmsd 3.07 chain-rmsd 2.71 Score 266.47 align-len 264 gaps 74 (28.03%)
P-value 7.48e-09 Afp-num 16811 Identity 8.33% Similarity 21.59%
Block  0 afp 18 score 266.47 rmsd  2.71 gap 92 (0.39%)

Chain 1:    4 NKYIDHTLLKQDATK--------------AEIKQLCDEAIEFDFATVCVNS-----------YWTSYCKE
              11111111111111               1111111111111111111111           11111111
Chain 2:    1 MLTLLPAVDVADGKAVRLLQGEAGSETDYGSPIEAARDWVEAGAEWIHLVDLDAAFGRGSNAPLLERIVG

Chain 1:   49 LLKGTNVGITNVVGFPLGACTTATKAFEVSEAIKDGATEIDMVLNIGALKDKNYELVLEDMKAVKKAAGS
              111   111111111        1111111111111111111111111        11111111111 11
Chain 2:   71 EVG---IKVELSGGI--------RDDASLTRALKAGAARVNLGTAALE--------DPQWTARVIAE-HG

Chain 1:  119 HVVKCIMENCLLTKE----EIMKACEIAVEAGLEFVKTSTGFSKSG-----ATFEDVKLMKSVVKDNALV
              1111111111111      111111111111111111111  1111     1111111111111  1111
Chain 2:  121 EKIAVGLDVRGTTLAARGGDLWQTLDRLNEAGCRRYVVTD--VTKDGTLTGPNTELLRQVAART--SAPV

Chain 1:  180 KAAGGVRTFEDAQKMIEA---GADRLGTSG-------GVAIIKGE---ENNASY
              111111111111111111   111111111       11111111   111111
Chain 2:  192 VASGGISSLEDIAALARLVPQGVDSAIVGKALYNGNFTLPQALAVAGGAAVQDV

Align Mfl121.pdb 220 with 5ui3D.pdb 305
Twists 0 ini-len 152 ini-rmsd 2.43 opt-equ 188 opt-rmsd 3.13 chain-rmsd 2.43 Score 299.22 align-len 240 gaps 52 (21.67%)
P-value 8.02e-09 Afp-num 22753 Identity 5.83% Similarity 17.08%
Block  0 afp 19 score 299.22 rmsd  2.43 gap 77 (0.34%)

Chain 1:    5 KYIDHTLLKQD-----ATKAEIKQLCDEAIEFDFATVCVN--------------SYWTSYCKELLKGTNV
              11111111111     111111111111111111111111              11111111111111 1
Chain 2:   26 LRLITAIKTPYLANGKFDLPAYDALVSHQIENGVEGLIVGGTTGEGHLMSWDEHVMLIAHTVNAFGDK-T

Chain 1:   56 GITNVVGFPLGACTTATKAFEVSEAIKDGATEIDMVLNIGALKDKNYELVLEDMKAVKKAAGSHVVKCIM
              1111111    11111111111111111111111111111111  1111111111111111   111111
Chain 2:   95 AVIGNTG----SNSTREALHATEQGFAVGMHASLQINPYYGKT--SKAGLLNHFNAVLNEG---PAVVYN

Chain 1:  126 ENCLLTKEEIMKACEIAVEAG-LEFVKTSTGFSKSGATFEDVKLMKSVVKDNALVKAAGGVRTFEDAQKM
              111111111111111111111 1111111          1111111111111111111111    11111
Chain 2:  156 VPGRTGQDIPDDVVMEICQHSNFLGMKEC----------TGNSRIKNYTSKGVNCWSGNDD----ESHDA

Chain 1:  195 I-EAGADRLGTSGG---VAIIKGEENNASY
              1 111111111111   1111111   1 1
Chain 2:  212 RHSNGAVGVISVTSNVIPGLMHKLMHGSPD

Align Mfl121.pdb 220 with 3tsmA.pdb 261
Twists 0 ini-len 136 ini-rmsd 1.96 opt-equ 188 opt-rmsd 3.19 chain-rmsd 1.96 Score 280.58 align-len 242 gaps 54 (22.31%)
P-value 8.22e-09 Afp-num 18626 Identity 9.09% Similarity 23.14%
Block  0 afp 17 score 280.58 rmsd  1.96 gap 83 (0.38%)

Chain 1:    1 MKLNKYIDHTLLKQ------DATKAEIKQLCDEAIEFDFATVCVNS---------YWTSYCKELLKGTNV
              11111111111111      11111111111111111111111111         11111111111   1
Chain 2:   51 AAGQFALIAEIKKASPSKGLIRPDFDPPALAKAYEEGGAACLSVLTDTPSFQGAPEFLTAARQACS---L

Chain 1:   56 GITNVVGFPLGACTTATKAFEVSEAIKDGATEIDMVLNIGALKDKNYELVLEDMKAVKKAAG--SHVVKC
              1111111        111111111111111111111111         11111111111111  111111
Chain 2:  118 PALRKDF--------LFDPYQVYEARSWGADCILIIMAS---------VDDDLAKELEDTAFALGMDALI

Chain 1:  124 IMENCLLTKEEIMKACEIAVEAGLEFVKTSTGFS-KSGATFEDVKLMKSVVKDNALVKAAGGVRTFEDAQ
              111        11111111111111111111111 11111111111111111111111111111111111
Chain 2:  171 EVH--------DEAEMERALKLSSRLLGVNNRNLRSFEVNLAVSERLAKMAPSDRLLVGESGIFTHEDCL

Chain 1:  193 KMIEAGADRLGTS--------GGVAIIKGEEN
              1111111111111        11111111111
Chain 2:  233 RLEKSGIGTFLIGESLMRQHDVAAATRALLTG

Align Mfl121.pdb 220 with 4my1A.pdb 349
Twists 0 ini-len 144 ini-rmsd 3.42 opt-equ 191 opt-rmsd 3.07 chain-rmsd 3.42 Score 314.46 align-len 297 gaps 106 (35.69%)
P-value 8.26e-09 Afp-num 23532 Identity 9.09% Similarity 19.87%
Block  0 afp 18 score 314.46 rmsd  3.42 gap 69 (0.32%)

Chain 1:    1 MKL---------NKYIDHTLLKQDATKAEIKQLCDEAIEFDFATVCVNS-----YWTSYCKELLKGTNVG
              111         11111111111 1    1111111111111 111111     1111111111111111
Chain 2:   31 SVKTVLSESLQLNIPLISAGMDTVT----EADMAIAMARQGG-LGIIHKNMSIEQQAEQVDKVKRSGGLL

Chain 1:   57 ITNVVGFPLGACTTATKAFEVSEAIKDGATEIDMVLNIGALKDKNYELVLEDMKAVKKAAGSHVVKCIME
              111111    111  11111111111111111111111 11     111111111111111111111111
Chain 2:  223 VGAAVG----VTA--DAMTRIDALVKASVDAIVLDTAHGHS-----QGVIDKVKEVRAKYPSLNIIAGNV

Chain 1:  127 NCLLTKEEIMKACEIAVEAGLEFVKTSTGFSKSG-------------ATFEDVKLMKSVVKDN-ALVKAA
              1       1111111111111111111   1111             1111111111111111 111111
Chain 2:  282 A-------TAEATKALIEAGANVVKVG---IGPGSICTTRVVAGVGVPQLTAVYDCATEARKHGIPVIAD

Chain 1:  183 GGVRTFEDAQKMIEAGADRLGTSGG---------------------------------------------
              1111111111111111111111111                                             
Chain 2:  342 GGIKYSGDMVKALAAGAHVVMLGSMFAGVAESPGETEIYQGRQFKVYRGMGSVGAMEKLVPEGIEGRVPY

Chain 1:  208 -----VAIIKGEENNAS
                   111111111111
Chain 2:  425 KGPLADTVHQLVGGLRA

Align Mfl121.pdb 220 with 5dmlA.pdb 292
Twists 0 ini-len 160 ini-rmsd 2.80 opt-equ 195 opt-rmsd 3.04 chain-rmsd 2.80 Score 283.20 align-len 291 gaps 96 (32.99%)
P-value 8.56e-09 Afp-num 22419 Identity 5.50% Similarity 16.84%
Block  0 afp 20 score 283.20 rmsd  2.80 gap 129 (0.45%)

Chain 1:    5 KYIDHTLLKQDA-------------------TKAEIKQLCDEAIEFDFATVCVNS---------------
              111111111  1                   111111111111111111111111               
Chain 2:   16 ILLLDGAMATELEARGCNLADSLWSAKVLVENPELIREVHLDYYRAGAQCAITASYQATPAGFAARGLDE

Chain 1:   41 --------YWTSYCKELLKGT--------NVGITNVVGFPLGA----------------CTTATKAFEVS
                      11111111111 1        1111111111111                 11111111111
Chain 2:   86 AQSKALIGKSVELARKAREAYLAENPQAGTLLVAGSVGPYGAYLADGSEYRGDYHCSVEAFQAFHRPRVE

Chain 1:   79 EAIKDGATEIDMVLNIGALKDKNYELVLEDMKAVKKAAGSHVVKCIMENCLLTK----EEIMKACEIAVE
              111111111111111111       11111111111111111111111111111    111111111111
Chain 2:  156 ALLDAGADLLACETLPNF-------SEIEALAELLTAYPRARAWFSFTLRDSEHLSDGTPLRDVVALLAG

Chain 1:  145 AG-LEFVKTSTGFSKSGATFEDVKLMKSVVKDNALVKAAGGV----RTFEDAQKMIEAGADRLGT-----
              11 111111111  11111111111111111  111111111    1111111111111111111     
Chain 2:  219 YPQVVALGINCI--ALENTTAALQHLHGLTV--LPLVVYPNSGEHAQLADYLPQWQAAGARLIGGCCRTT

Chain 1:  205 -SGGVAIIKGE
               1111111111
Chain 2:  300 PADIAALKARS

Align Mfl121.pdb 220 with 1mxsA.pdb 216
Twists 0 ini-len 144 ini-rmsd 2.58 opt-equ 178 opt-rmsd 3.17 chain-rmsd 2.58 Score 264.51 align-len 239 gaps 61 (25.52%)
P-value 9.00e-09 Afp-num 16249 Identity 9.62% Similarity 17.99%
Block  0 afp 18 score 264.51 rmsd  2.58 gap 92 (0.39%)

Chain 1:    3 LNKYIDHTLLKQDATKAEIKQLCDEAIEFDFATVCVNS------YWTSYCKELLKGTNVGITNVVGFPLG
              1111111111  11111111111111111111111111      111111111111  111111111   
Chain 2:   25 EKARILPVIT--IAREEDILPLADALAAGGIRTLEVTLRSQHGLKAIQVLREQRPE--LCVGAGTVL---

Chain 1:   67 ACTTATKAFEVSEAIKDGATEIDMVLNIGALKDKNYELVLEDMKAVKKAAGSHVVKCIMENCLLTKEEIM
                    111111111111111111111           1111111111  1111111111        11
Chain 2:   88 ------DRSMFAAVEAAGAQFVVTPGI-----------TEDILEAGVD--SEIPLLPGIS--------TP

Chain 1:  137 KACEIAVEAGLEFVKTSTGFSKSGATFEDVKLMKSVVKDNALVKAAGGVRTFEDAQKMIEAGADRLGTSG
              1111111111111111111  111111111111111111 111111111111111111111111111111
Chain 2:  131 SEIMMGYALGYRRFKLFPA--EISGGVAAIKAFGGPFGD-IRFCPTGGVNPANVRNYMALPNVMCVGTTW

Chain 1:  207 ------------------GVAIIKGEENN
                                11111111111
Chain 2:  198 MLDSSWIKNGDWARIEACSAEAIALLDAN

Align Mfl121.pdb 220 with 6omzA.pdb 274
Twists 0 ini-len 152 ini-rmsd 2.96 opt-equ 188 opt-rmsd 3.27 chain-rmsd 2.96 Score 289.65 align-len 286 gaps 98 (34.27%)
P-value 9.03e-09 Afp-num 20873 Identity 7.34% Similarity 17.83%
Block  0 afp 19 score 289.65 rmsd  2.96 gap 139 (0.48%)

Chain 1:    5 KYIDHTLLKQDAT---------KAEIKQLCDEAIEFDFATVCVNS----------------YWTSYCKEL
              1111111111111         11111111111111111111111                111111111
Chain 2:   14 VQVMGVVNVTQDSFSDGGKFIDTDRAVEHGLALVAAGAQIIDVGGESTRPGATRIDPGVEAARVTPVIRE

Chain 1:   50 LKGTNVGITNVVGFPLGACTTATKAFEVSEAIKDGATEIDMVLNIGALKDKNYELVLEDMKAVKKAA--G
              1111111111111          111111111111111111111            111 1111111  1
Chain 2:   84 LAAQGITISIDTM----------HADVARAALEAGAHIVNDVSG------------GRADPGMAGVLAEA

Chain 1:  118 SHVVKCIMENC--------LL----TKEEIMKACEIAVEAG--------LEFVKTSTGFSK-SGATFEDV
              111111111          11    1111111111111111        111111111111 1  11111
Chain 2:  132 KVPWILMHWRSVDADHPHRVPGYRDVVAEVRTELLAAVDAAVTAGVEPERLVIDPGLGFAKTAEHNWALL

Chain 1:  167 KLMKSVVKDNALVKAAGGV-----------------------RTFEDAQKMIEAGADRLGTSGGVAIIKG
              1111111111111111111                       1111111111111111111111111111
Chain 2:  202 HALPDLVATGVPVLVGASRKRFLGTLLAAADGTPRPPDGRETATAVISVLAAMHGAWGVRVHDVQASVDA

Chain 1:  214 EENNAS
              111111
Chain 2:  272 LKVLGA

Align Mfl121.pdb 220 with 2y6zA.pdb 256
Twists 0 ini-len 152 ini-rmsd 3.83 opt-equ 180 opt-rmsd 3.07 chain-rmsd 3.91 Score 278.13 align-len 249 gaps 69 (27.71%)
P-value 9.09e-09 Afp-num 19195 Identity 11.65% Similarity 21.69%
Block  0 afp 19 score 277.92 rmsd  3.83 gap 86 (0.36%)

Chain 1:    6 YIDHTLLKQDATKAEIKQLCDEAIEFDF----ATVCVNSY---WTSYCKELLKGTNVGITNVVGFPLGAC
              1111111111111111111111111111    11111111   1111111111 1111111111      
Chain 2:   26 PIAAANWKCNGGGQSLSELIDLFNSTSINHDVQCVVAPSWYMGAQAMTKERLSHPKFVIAAQNA------

Chain 1:   69 TTATKAFEVSEAIKDGATEIDMVL-NIGALKDKNYELVLEDMKAVKKAAGSHVVKCIMENCLL------T
                 111111111111111111111 111       111111111111  111111111111        1
Chain 2:   90 ---GNADALASLKDFGISWIVLGHSERRAYYGETNEIVADKVAAAVA--SGFMVIACIGETLQERSSGRT

Chain 1:  132 KEEIMKACEIAVEAG------LEFVKTSTGFSKSGA---------TFEDVKLMKSVV--------KDNAL
              111111111111111      1111111   1111          111111111111        11111
Chain 2:  155 AVVVLTQITAIAKKLKKADWAKVVIAYEP--VWAIGTGKVATPQQAQEAHALIRSWVSSKVGADVAGELR

Chain 1:  179 VKAAGGVRTFEDAQKMIEAGADRLGTS------GGVAII
              11111111111111111111111111       111111
Chain 2:  223 ILYGGSVNGKNARTLYQQRDVNGFLVGGASLKPEFVDII

Align Mfl121.pdb 220 with 1yadA.pdb 190
Twists 0 ini-len 136 ini-rmsd 3.73 opt-equ 170 opt-rmsd 3.12 chain-rmsd 3.73 Score 255.42 align-len 233 gaps 63 (27.04%)
P-value 9.14e-09 Afp-num 13894 Identity 6.44% Similarity 19.31%
Block  0 afp 17 score 255.42 rmsd  3.73 gap 89 (0.40%)

Chain 1:    5 KYIDHTLLKQDATKAEIKQLCDEAIEFDFATVCVNS--------YWTSYCKELLKGTNVGITNVVGFPLG
              111111111 11111111111111111 11111111        111111111111111111111     
Chain 2:    1 MELHAITDD-SKPVEELARIIITIQNE-VDFIHIRERSKSAADILKLLDLIFEGGIDKRKLVMNG-----

Chain 1:   67 ACTTATKAFEVSEAIKDGATEIDMVLNIGALKDKNYELVLEDMKAVKKAAGSHVVKCIMENCLLTKEEIM
                       1111111111111111111            11111111111111111111        11
Chain 2:   64 ---------RVDIALFSTIHRVQLPSGS------------FSPKQIRARFPHLHIGRSVH--------SL

Chain 1:  137 KACEIAVEAGLEFVKTSTGFSKSGATFEDVKLMKSVVKDNALVKAAGGVRTFEDAQKMIEAGADRLGTS-
              11111111111111111    111 1111111111111  11111111111 11111111111111111 
Chain 2:  105 EEAVQAEKEDADYVLFG----HVFRGVSLLSDIKQRIS--IPVIAIGGMTP-DRLRDVKQAGADGIAVMS

Chain 1:  206 ----------GGVAIIKGEENNA
                        1111111111111
Chain 2:  178 GIFSSAEPLEAARRYSRKLKEMR

Align Mfl121.pdb 220 with 2vefA.pdb 279
Twists 0 ini-len 152 ini-rmsd 2.93 opt-equ 181 opt-rmsd 3.13 chain-rmsd 2.93 Score 290.47 align-len 289 gaps 108 (37.37%)
P-value 9.16e-09 Afp-num 20746 Identity 6.92% Similarity 18.69%
Block  0 afp 19 score 290.47 rmsd  2.93 gap 143 (0.48%)

Chain 1:    5 KYIDHTLLKQDATKAEIKQLCDEAIEFDFATVCVNS------------YWTSYCKELLKGTNVGITNVVG
              11111111111 111111111111111111111111            1111111111111111111111
Chain 2:   10 TVICGIINVTPFALEQALQQARKLIAEGASMLDIGGESSYVEIEEEIQRVVPVIKAIRKESDVLISIDTW

Chain 1:   63 FPLGACTTATKAFEVSEAIKDGATEIDMVLNIGALKDKNYELVLEDMKAVKKAA--GSHVVKCIMENCLL
                        11111111111111111111             111 1111111  11111111111111
Chain 2:   94 ----------KSQVAEAALAAGADLVNDITG------------LMGDEKMPHVVAEARAQVVIMFNPVMA

Chain 1:  131 ---------------------------TKEEIMKACEIAVEAG--------LEFVKTSTGFSKSGA-TFE
                                         1111111111111111        1111111 1 11    111
Chain 2:  142 RPQHPSSLIFPHFGFAFTELADFETLPIEELMEAFFERALARAAEAGIAPENILLDPGIGFGLTKKENLL

Chain 1:  165 DVKLMKSVVKDNALVKAAGGV----------------------------RTFEDAQKMIEAGADRLGTSG
              111111111111111111111                            111111111111111111111
Chain 2:  216 LLRDLDKLHQKGYPIFLGVSRKRFVINILEENGFEVNPETELGFRNRDTASAHVTSIAARQGVEVVRVHD

Chain 1:  207 GVAIIKGEE
              111111111
Chain 2:  286 VASHRMAVE

Align Mfl121.pdb 220 with 2w6rA.pdb 223
Twists 0 ini-len 136 ini-rmsd 3.30 opt-equ 172 opt-rmsd 3.15 chain-rmsd 3.30 Score 271.04 align-len 248 gaps 76 (30.65%)
P-value 9.17e-09 Afp-num 14107 Identity 10.48% Similarity 23.39%
Block  0 afp 17 score 271.04 rmsd  3.30 gap 108 (0.44%)

Chain 1:    5 KYIDHTLL--------------KQDATKAEIKQLCDEAIEFDFATVCVNS------------YWTSYCKE
              11111111              11111 1111111111111111111111            11111111
Chain 2:    2 QRVVVAIDAKRVDGEFMVFTHSGKKNTGILLRDWVVEVEKRGAGEILLTSIDRDGTKSGYDTEMIRFVRP

Chain 1:   49 LLKGTNVGITNVVGFPLGACTTATKAFEVSEAIKDGATEIDMVLNIGALKDKNYELVLEDMKAVKKAAGS
              11   1111111111        11111111111111111111111              1111111111
Chain 2:   72 LT---TLPIIASGGA--------GKMEHFLEAFLAGADKALAASVF--------------MRELKEYLKS

Chain 1:  119 -HVVKCIMENC--------------LLTKEEIMKACEIAVEAGLEFVKTSTGFSKSG---ATFEDVKLMK
               1111111111              111 111111111111111111111 1  111   1111111111
Chain 2:  127 GQAVVVAIDAKRVDGEFMVFTHSGKKNTGILLRDWVVEVEKRGAGEILLTSIDRDGTKSGYDTEMIRFVR

Chain 1:  171 SVVKDNALVKAAGGVRTFEDAQKMIEAGADRLGTSGGV
              111  111111111111111111111111111111111
Chain 2:  197 PLT--TLPIIASGGAGKMEHFLEAFLAGADAALAASVF

Align Mfl121.pdb 220 with 1tqjA.pdb 217
Twists 0 ini-len 128 ini-rmsd 2.13 opt-equ 186 opt-rmsd 3.00 chain-rmsd 2.13 Score 251.68 align-len 241 gaps 55 (22.82%)
P-value 9.29e-09 Afp-num 15715 Identity 9.96% Similarity 27.39%
Block  0 afp 16 score 251.68 rmsd  2.13 gap 92 (0.42%)

Chain 1:    4 NKYIDHTLLKQDATKAEIKQLCDEAIEFDFATVCVN-------------SYWTSYCKELLKGTNVGITNV
              1111111111  111111111111111111111111             111111111111   111111
Chain 2:    4 NIVVAPSILS--ADFSRLGEEIKAVDEAGADWIHVDVMDGRFVPNITIGPLIVDAIRPLTK---KTLDVH

Chain 1:   61 VGFPLGACTTATKAFEVSEAIKDGATEIDMVLNIGALKDKNYELVLEDMKAVKKAA-GSHVVKCIMENCL
              111    11   111111111111111111111111        111111111111 1111111111111
Chain 2:   69 LMI----VE---PEKYVEDFAKAGADIISVHVEHNA--------SPHLHRTLCQIRELGKKAGAVLNPST

Chain 1:  130 LTKEEIMKACEIAVEAGLEFVKTSTGFSKSGA--TFEDVKLMKSVVK---DNALVKAAGGVRTFEDAQKM
                   1111111111 1111111111111111  1111111111111   11111111111111 11111
Chain 2:  124 -----PLDFLEYVLP-VCDLILIMSVNPQSFIPEVLPKIRALRQMCDERGLDPWIEVDGGLKPN-NTWQV

Chain 1:  195 IEAGADRLGTSGGV--------AIIKGEENN
              11111111111111        1111111 1
Chain 2:  191 LEAGANAIVAGSAVFNAPNYAEAIAGVRNSK

Align Mfl121.pdb 220 with 4mjmA.pdb 328
Twists 0 ini-len 152 ini-rmsd 3.57 opt-equ 188 opt-rmsd 3.08 chain-rmsd 3.57 Score 306.19 align-len 295 gaps 107 (36.27%)
P-value 9.36e-09 Afp-num 22447 Identity 10.51% Similarity 19.66%
Block  0 afp 19 score 306.19 rmsd  3.57 gap 129 (0.46%)

Chain 1:    1 MKL--------NKYIDHTLLKQDATKAEIKQLCDEAIEFDFATVCVNS------Y--WTSYCKELLKG--
              111        1111111111111   11111111111111 111111      1  11111111111  
Chain 2:   31 SVKTVLSESLQLNIPLISAGMDTV---TEADMAIAMARQGG-LGIIHKNMSIEQQAEQVDKVKRSESGGI

Chain 1:   53 -----------------TNVGITNVVGFPLGACTTATKAFEVSEAIKDGATEIDMVLNIGALKDKNYELV
                               1111111111      111111111111111111111111 1 11     111
Chain 2:  202 KDIEKVIEFPNSAKDKQGRLLVGAAVG------VTADAMTRIDALVKASVDAIVLDTAHGHS-----QGV

Chain 1:  106 LEDMKAVKKAAGSHVVKCIMENCLLTKEEIMKACEIAVEAGLEFVKTSTGFSKSGA----------TFED
              1111111111111111111111       1111111111111111111    111           1111
Chain 2:  261 IDKVKEVRAKYPSLNIIAGNVA-------TAEATKALIEAGANVVKVGIGPGSICTTRVVAGVGVPQLTA

Chain 1:  166 VKLMKSVVKDN-ALVKAAGGVRTFEDAQKMIEAGADRLGTS-----------------------------
              11111111111 11111111111111111111111111111                             
Chain 2:  324 VYDCATEARKHGIPVIADGGIKYSGDMVKALAAGAHVVMLGSMFAGVAESPGETEIGRQFKVYRVPYKGP

Chain 1:  206 ---GGVAIIKGEENN
                 111111111111
Chain 2:  428 LADTVHQLVGGLRAG

Align Mfl121.pdb 220 with 4ohqA.pdb 250
Twists 0 ini-len 160 ini-rmsd 3.95 opt-equ 178 opt-rmsd 3.09 chain-rmsd 3.95 Score 276.93 align-len 245 gaps 67 (27.35%)
P-value 9.57e-09 Afp-num 18320 Identity 9.39% Similarity 21.63%
Block  0 afp 20 score 276.93 rmsd  3.95 gap 86 (0.35%)

Chain 1:    5 KYIDHTLLKQDATKAEIKQLCDEAIEFDF-----ATVCVNSYWTSYCKELLKGTNVGITNVVGFPLGACT
              11111111 11111111111111111111     111111111111111111 1111111111       
Chain 2:    7 FFVGGNWK-CNGTKDSIAKLISDLNSATLEADVDVVVSPPFVYIDQVKSSLT-DRIDISGQNSWVGKGGA

Chain 1:   70 TATKAFEVSEAIKDGATEIDMVLNI-GALKDKNYELVLEDMKAVKKAAGSHVVKCIMENCL------LTK
                 1 111111111111111111   1      1111111111111  1111111111111      111
Chain 2:   75 FTGE-ISVEQLKDLGCKWVILGHSERRHVIGEKDEFIGKKAAYALS--EGLGVIACIGEKLEEREAGKTF

Chain 1:  133 EEIMKACEIAVEAG----LEFVKTSTGFSKSGA-------TFEDVKLMKSVV--------KDNALVKAAG
              11111111111111    1111111    11         111111111111        1111111111
Chain 2:  142 DVCFAQLKAFADAVPSWDNIVVAYEPVWAIGTGKVASPQQAQEVHVAVRGWLKKNVSEEVASKTRIIYGG

Chain 1:  184 GVRTFEDAQKMIEAGADRLGTS-------GGVAII
              1111111111111111111111       111111
Chain 2:  212 SVNGGNSAELAKEEDIDGFLVGGASLKGPEFATIV

Align Mfl121.pdb 220 with 6neeA.pdb 250
Twists 0 ini-len 160 ini-rmsd 3.91 opt-equ 183 opt-rmsd 3.19 chain-rmsd 3.91 Score 277.40 align-len 253 gaps 70 (27.67%)
P-value 9.87e-09 Afp-num 18265 Identity 9.09% Similarity 21.74%
Block  0 afp 20 score 277.40 rmsd  3.91 gap 88 (0.35%)

Chain 1:    5 KYIDHTLLKQDATKAEIKQLCDEAIEFDF-----ATVCVNSYWTSYCKELL-KGTNVGITNVVGFPLGAC
              11111111111111111111111111111     11111111111111111 111111111111      
Chain 2:    4 KFFVGGNWKMNGTLESIKALVETLNSAQLDPNTEVVVAPPAIYLPFARSKLKKPKEIQVAAQNCYTKPNG

Chain 1:   69 TTATKAFEVSEAIKDGATEIDMVLNIGALKDKNYEL-VLEDMKAVKKAAGSHVVKCIMENCL------LT
                  1 111111111111111111           1 1111111111  1111111111111      11
Chain 2:   74 AFTGE-ISAEMLKDLGVPWVILGHSERRTIFGESDELIAEKVKYALD--QGLKVIACIGETLEEREAGKT

Chain 1:  132 KEEIMKACEI-AVEAG----LEFVKTSTGFSKSGA---------TFEDVKLMKSVV--------KDNALV
              1111111111 11111    1111111   1111          111111111111        111111
Chain 2:  141 MEVVARQILKAIADKIKDWSNVVIAYEP--VWAIGTGKVATPEQAQEVHAALRKWLKENVSPEVAESTRI

Chain 1:  180 KAAGGVRTFEDAQKMIEAGADRLGTS-------GGVAIIKGEE
              11111111111111111111111111       1111111111
Chain 2:  209 IYGGSVNAANCKELAKQPDIDGFLVGGASLKAPEFVDIINARQ

Align Mfl121.pdb 220 with 2du2A.pdb 374
Twists 0 ini-len 160 ini-rmsd 5.12 opt-equ 199 opt-rmsd 3.08 chain-rmsd 5.19 Score 317.67 align-len 290 gaps 91 (31.38%)
P-value 9.93e-09 Afp-num 28653 Identity 10.69% Similarity 22.76%
Block  0 afp 20 score 293.90 rmsd  3.17 gap 113 (0.41%)

Chain 1:    1 MKL-------NKYIDHTLLKQDA--TKAEIKQLCDEAIEFDFATVCVNSY---WTSYCKELLKGTNVGIT
              111       1111111111111  11111111111111111 1111111   11111111111  1111
Chain 2:   76 TSTEILGHKIKAPFIMAPIAAHGLAHTTKEAGTARAVSEFGT-IMSISAYSGATFEEISEGLNG--GPRW

Chain 1:   59 NVVGFPLGACTTATKAFEVSEAIKDGATEIDMVLNIGALKDKNY--------------------------
              1111   111111111111111111111111111111                                 
Chain 2:  143 FQIY---MAKDDQQNRDILDEAKSDGATAIILTADSTVSGNRDRDVKNKFVYPFGMPIVQRYLRGTAEGM

Chain 1:  103 -----------ELVLEDMKAVKKAAGSHVVKCIMENCLLTKEEIMKACEIAVEAGLEFVKTSTGFSKS--
                         111111111111111 111111111       1111111111111111111111111  
Chain 2:  210 SLNNIYGASKQKISPRDIEEIAGHSG-LPVFVKGIQ-------HPEDADMAIKRGASGIWVSNHGARQLY

Chain 1:  160 --GATFEDVKLMKSVVKDNALVKAAGGVRTFEDAQKMIEAGADRLGTS-----------------GGVAI
                1111111111111111111111111111111111111111111111                 11111
Chain 2:  272 EAPGSFDTLPAIAERVNKRVPIVFDSGVRRGEHVAKALASGADVVALGRPVLFGLALGGWQGAYSVLDYF

Chain 1:  211 IKGEENNASY
              1111111111
Chain 2:  342 QKDLTRVMQL

Align Mfl121.pdb 220 with 5cplA.pdb 359
Twists 0 ini-len 168 ini-rmsd 4.26 opt-equ 213 opt-rmsd 3.15 chain-rmsd 4.25 Score 302.94 align-len 346 gaps 133 (38.44%)
P-value 1.02e-08 Afp-num 25780 Identity 8.09% Similarity 16.47%
Block  0 afp 21 score 294.98 rmsd  2.96 gap 141 (0.46%)

Chain 1:    1 MKLN-----------KYIDHTLLKQDA------TKAEIKQLCDEAIEFDFATVCVNSY------------
              1111           111111111111      111111111111111 111111111            
Chain 2:    2 SALFEPYTLKDVTLRNRIAIPPMCQYMAEDGLINDWHQVHYASMARGG-AGLLVVEATAVAPEGRITPGC

Chain 1:   42 ----------WTSYCKELLKGTNVGITNVVGFPLGA----------------------------------
                        111111111111111111111111 1                                  
Chain 2:   71 AGIWSDAHAQAFVPVVQAIKAAGSVPGIQIAHAGRKASANRPWEGDDHIGADDARGWETIAPSAIAFGAH

Chain 1:   68 --------------CTTATKAFEVSEAIKDGATEIDMVL-----NIGALKD--------------KNYEL
                            1111111111111111111111111     1111111              11111
Chain 2:  141 LPNVPRAMTLDDIARVKQDFVDAARRARDAGFEWIELHFAHGYLGQSFFSEHSNKRTDAYGGSFDNRSRF

Chain 1:  105 VLEDMKAVKKAAG-SHVVKCIMENCLL------TKEEIMKACEIAVEAGLEFVKTSTGFSKS--------
              1111111111111 1111111111111      111111111111111111111111 111         
Chain 2:  211 LLETLAAVREVWPENLPLTARFGVLEYDGRDEQTLEESIELARRFKAGGLDLLSVSVGFTIPETNIPWGP

Chain 1:  160 GATFEDVKLMKSVVKDNALVKAAGGVRTFEDAQKMI-EAGADRLGTSGG-----VAIIKGEENNAS
              111111111111111  1111111111111111111 111111111111     111111111111
Chain 2:  281 AFMGPIAERVRREAK--LPVTSAWGFGTPQLAEAALQANQLDLVSVGRAHLADPHWAYFAAKELGV

Align Mfl121.pdb 220 with 3ru6A.pdb 220
Twists 0 ini-len 152 ini-rmsd 3.84 opt-equ 187 opt-rmsd 3.05 chain-rmsd 3.84 Score 253.69 align-len 242 gaps 55 (22.73%)
P-value 1.02e-08 Afp-num 15967 Identity 14.05% Similarity 25.62%
Block  0 afp 19 score 253.69 rmsd  3.84 gap 90 (0.37%)

Chain 1:    5 KYIDHTLLKQDATKAEIKQLCDEAIEFDFATVCVNS-----YWTSYCKELLKGTNVGITNVVGFPLGACT
              111111111  111111111111111111 111111     1111111111111111111111   1111
Chain 2:    1 MKLCVALDL--STKEECLQLAKELKNLDI-WLKVGLRAYLRDGFKFIEELKKVDDFKIFLDLK---FHDI

Chain 1:   70 TATKAFEVSEAIKDGATEIDMVLNIGALKDKNYELVLEDMKAVKKAAG----SHVVKCIMENCL------
              111111111111111111111111          11111111111111    111111111111      
Chain 2:   65 PNTMADACEEVSKLGVDMINIHAS----------AGKIAIQEVMTRLSKFSKRPLVLAVSALTSFDEENF

Chain 1:  130 ------LTKEEIMKACEIAVEAGLEFVKTSTGFSKSGATFEDVKLMKSVVKDNALVKAAGGVRTF-EDAQ
                    11111111111111111111111         111111111111111111111111111 1111
Chain 2:  125 FSIYRQKIEEAVINFSKISYENGLDGMVC---------SVFESKKIKEHTSSNFLTLTPGIRPFGVANLA

Chain 1:  193 KMIEAGADRLGTSGGV--------AIIKGEEN
              1111111111111111        11111111
Chain 2:  194 MARENLSDYIVVGRPIYKNENPRAVCEKILNK

Align Mfl121.pdb 220 with 5uprA.pdb 263
Twists 0 ini-len 160 ini-rmsd 3.75 opt-equ 179 opt-rmsd 3.17 chain-rmsd 3.75 Score 284.97 align-len 256 gaps 77 (30.08%)
P-value 1.02e-08 Afp-num 19006 Identity 10.55% Similarity 24.61%
Block  0 afp 20 score 284.97 rmsd  3.75 gap 96 (0.38%)

Chain 1:    5 KYIDHTLLKQDATKAEIKQLCDEAIEFD------FATVCVNSYWTSYCKELLKGTNVGITNVVGFPLGAC
              111111111111111111111111111       111111111111111111111111111111      
Chain 2:  119 RGFVGGNWKCNGTTAKTQELVDMLNSAPVSFEQVDVVVAPPSLFISQVQDSLRQPRVQVAAQDSSTQQAY

Chain 1:   69 TTATKAFEVSEAIKDGATEIDMVLNIGALKDKN-----YELVLEDMKAVKKAAGSHVVKCIMENCLL---
                    111111111111111111              1111111111111  111111111111     
Chain 2:  189 GAFTGELSPKMIKEKNIPWVVLGHSERRAGFGGQPGESNQVVAKKVRAALN--EGLSVILCIGETLEERE

Chain 1:  131 ---TKEEIMKACEIAVEAG-------LEFVKTSTGFSKSGA---------TFEDVKLMKSVV--------
                 1111111111111111       1111111   1111          111111111111        
Chain 2:  257 SGQTQKVLSEQLEAVRQAVPEADAWKSIVIAYEP--VWAIGTGKTATAALAQETHRDIRNWLAQAVSPKV

Chain 1:  174 KDNALVKAAGGVRTFEDAQKMIEAGADRLGTS------GGVAIIKG
              11111111111111111111111111111111      11111111
Chain 2:  325 AEATRVIYGGSVKGSNAKELFEGEDVDGFLVGGASLTGDFVSIIDA

Align Mfl121.pdb 220 with 6bfgA.pdb 373
Twists 0 ini-len 176 ini-rmsd 10.13 opt-equ 194 opt-rmsd 2.84 chain-rmsd 10.00 Score 307.27 align-len 315 gaps 121 (38.41%)
P-value 1.04e-08 Afp-num 29098 Identity 6.03% Similarity 18.41%
Block  0 afp 22 score 283.44 rmsd  3.83 gap 121 (0.41%)

Chain 1:    1 MKL-------NKYIDHTLLKQDA--TKAEIKQLCDEAIEFDFATVCVNS---YWTSYCKELLKGTNVGIT
              111       1111111111111  11111111111111111 111111   11111111111   1111
Chain 2:   62 LQAEVLGKRQSMPLLIGPTGLNGALWPKGDLALARAATKAGI-PFVLSTASNMSIEDLARQCD---GDLW

Chain 1:   59 NVVGFPLGACTTATKAFEVSEAIKDGATEIDMVLNIGALKDKNYE-------------------------
              1111    11111111111111111111111111111                                 
Chain 2:  128 FQLY----VIHREIAQGMVLKALHTGYTTLVLTTDVAVNGYRERDLHNRFKIPMSYSAKVVLDGCLHPRW

Chain 1:  104 -------------------------------------LVLEDMKAVKKAAGSHVVKCIMENCLLTKEEIM
                                                   11111111111111 111111111       11
Chain 2:  194 SLDFVRHGMPQLANFVSSQTSSLEMQAALMSRQMDASFNWEALRWLRDLWP-HKLLVKGLL-------SA

Chain 1:  137 KACEIAVEAGLEFVKTSTGFSK----SGATFEDVKLMKSVVKDNALVKAAGGVRTFEDAQKMIEAGADRL
              1111111111111111111111    1111111111111111  11111111111111111111111111
Chain 2:  256 EDADRCIAEGADGVILSNHGGRQLDCAISPMEVLAQSVAKTG--KPVLIDSGFRRGSDIVKALALGAEAV

Chain 1:  203 GTS-----------------GGVAIIKGEENNASY
              111                 111111111111111
Chain 2:  324 LLGRATLYGLAARGETGVDEVLTLLKADIDRTLAQ

Align Mfl121.pdb 220 with 5umgA.pdb 256
Twists 0 ini-len 152 ini-rmsd 3.06 opt-equ 175 opt-rmsd 3.09 chain-rmsd 3.06 Score 281.07 align-len 252 gaps 77 (30.56%)
P-value 1.04e-08 Afp-num 18083 Identity 7.14% Similarity 21.43%
Block  0 afp 19 score 281.07 rmsd  3.06 gap 106 (0.41%)

Chain 1:    5 KYIDHTLLKQDATKAEIKQLCDEAIEFDFATVCVNS----------YWTSYCKELLKGTNVGITNVVGFP
              11111111   1111111111111111111111111          1111111111111111111111  
Chain 2:   15 PHVMGILN---VSLIEAVKHANLMINAGATIIDIGGEEVSVEEELARVIPVVEAIAQRFEVWISVDTS--

Chain 1:   65 LGACTTATKAFEVSEAIKDGATEIDMVLNIGALKDKNYELVLEDMKAVKKAAGSHVVKCIMENCLL----
                      111111111111111111111           1    11111111 111111111 1     
Chain 2:   99 --------KAEVIRQSARAGAHIINDIRSL----------TEPGALQAAAETG-LPVCLMHMQGQPPKYE

Chain 1:  131 -TKEEIMKACEIAVEAG--------LEFVKTSTGFSKSGA-TFEDVKLMKSVVKDNALVKAAGGV-----
               1111111111111111        1111111 1  11   111111111111111111111111     
Chain 2:  156 DVFADVERFFNEHIVRCEQAGIAKEKLLLDPGFGFGKNLSHNYQLLARLGEFHHFGLPLLVGMSRKSMVG

Chain 1:  186 ------------RTFEDAQKMIEAGADRLGTSGGVAIIKGEE
                          111111111111111111111111111111
Chain 2:  226 QLLNVGPSERLNGSLACAVIAAMQGAQIIRVHDVKETVEALR

Align Mfl121.pdb 220 with 6kcfA.pdb 286
Twists 0 ini-len 144 ini-rmsd 3.39 opt-equ 186 opt-rmsd 3.14 chain-rmsd 3.39 Score 288.87 align-len 267 gaps 81 (30.34%)
P-value 1.07e-08 Afp-num 18510 Identity 10.49% Similarity 22.10%
Block  0 afp 18 score 288.87 rmsd  3.39 gap 107 (0.43%)

Chain 1:    1 MKL--------NKYIDHTLLKQDATKAEIKQLCDEAIEFDFATVCVNS------Y--WTSYCKELLKGTN
              111        1111111111111   11111111111111 111111      1  11111111  111
Chain 2:   28 DISTRIAKDFTLNLPIMSAAMDQV---TDSRLAIAMAQAGG-LGVIHRNFSPSEQVAQVHQVKKFPNATK

Chain 1:   55 -----VGITNVVGFPLGACTTATKAFEVSEAIKDGATEIDMVLNIGALKDKNYELVLEDMKAVKKAAGSH
                   11111111          1111111111111111111111 11     11111111111111111
Chain 2:  211 DSKGRLRVAAAVS----------VADRVGPLFDVNVDLVVVDTAHGHS-----QKVLDAVVQIKKNFPSL

Chain 1:  120 VVKCIMENCLLTKEEIMKACEIAVEAGLEFVKTSTGFSK----SGATFEDVKLMKSVVKDN-ALVKAAGG
              11111111       1111111111111111111   11    1 1111111111111111 11111111
Chain 2:  270 LVMAGNIA-------TAEGALALIDAGADIIKVGCTTRVVTGVGCPQLSAIMSVVEVAERAGVAIVADGG

Chain 1:  185 VRTFEDAQKMIEAGADRLGTS---------------------GGVAIIKGEENNASY
              111111111111111111111                     1111111111111 1
Chain 2:  339 IRFSGDIAKAIAAGSACVMIGSLLAGTDESPGDIPYKGPIASVLHQMSGGLKSSMGY

Align Mfl121.pdb 220 with 1ci1A.pdb 248
Twists 0 ini-len 160 ini-rmsd 3.79 opt-equ 184 opt-rmsd 3.24 chain-rmsd 3.79 Score 276.47 align-len 250 gaps 66 (26.40%)
P-value 1.07e-08 Afp-num 18301 Identity 9.20% Similarity 20.00%
Block  0 afp 20 score 276.47 rmsd  3.79 gap 90 (0.36%)

Chain 1:    5 KYIDHTLLKQDATKAEIKQLCDEAIEFDF-----ATVCVNSYWTSYCKELLKGTNVGITNVVGFPLGACT
              11111111111111111111111111111     11111111111111111111111111111       
Chain 2:    6 QPIAAANWKCNGSESLLVPLIETLNAATFDHDVQCVVAPTFLHIPMTKARLTNPKFQIAAQNAITRSGAF

Chain 1:   70 TATKAFEVSEAIKDGATEIDMVLNI-GALKDKNYELVLEDMKAVKKAAGSHVVKCIMENCL------LTK
                1  111111111111111111   1      1111111111111  1111111111111      111
Chain 2:   76 TGE--VSLQILKDYGISWVVLGHSERRLYYGETNEIVAEKVAQACA--AGFHVIVCVGETNEEREAGRTA

Chain 1:  133 EEIMKACEIAVEAG------LEFVKTSTGFSKSGA---------TFEDVKLMKSVV--------KDNALV
              11111111111111      1111111   1111          111111111111        111111
Chain 2:  142 AVVLTQLAAVAQKLSKEAWSRVVIAYEP--VWAIGTGKVATPQQAQEVHELLRRWVRSKLGTDIAAQLRI

Chain 1:  180 KAAGGVRTFEDAQKMIEAGADRLGTS------GGVAIIKG
              11111111111111111111111111      11111111
Chain 2:  210 LYGGSVTAKNARTLYQMRDINGFLVGGASLKPEFVEIIEA

Align Mfl121.pdb 220 with 3tfxA.pdb 231
Twists 0 ini-len 136 ini-rmsd 2.46 opt-equ 186 opt-rmsd 3.07 chain-rmsd 2.46 Score 259.07 align-len 248 gaps 62 (25.00%)
P-value 1.08e-08 Afp-num 17059 Identity 9.68% Similarity 24.60%
Block  0 afp 17 score 259.07 rmsd  2.46 gap 91 (0.40%)

Chain 1:    4 NKYIDHTLLKQDATKAEIKQLCDEAIEFDFATVCVNS-----YWTSYCKELLKGTNVGITNVVGFPLGAC
              1111111111  1111111111111111111111111     1111111111111 11111111   111
Chain 2:    2 DRPVIVALDL--DNEEQLNKILSKLGDPHDVFVKVGMELFYNAGIDVIKKLTQQG-YKIFLDLK---MHD

Chain 1:   69 TTATKAFEVSEAIKDGATEIDMVLNIGALKDKNYELVLEDMKAVKKAAG--------SHVVKCIMENCL-
              1111111111111111111111111          11111111111111        111111111111 
Chain 2:   66 IPNTVYNGAKALAKLGITFTTVHAL----------GGSQMIKSAKDGLIAGTPAGHSVPKLLAVTELTSI

Chain 1:  130 -------------LTKEEIMKACEIAVEAGLEFVKTSTGFSKSGATFEDVKLMKSVVKDNALVKAAGGVR
                           11111111111111111111111         111111111111111111111  11
Chain 2:  126 SDDVLRNEQNCRLPMAEQVLSLAKMAKHSGADGVIC---------SPLEVKKLHENIGDDFLYVTP--GI

Chain 1:  187 TFEDAQKMIEAGADRLGTSGGV--------AIIKGEEN
              1111111111111111111111        11111111
Chain 2:  185 RPATPKMAKEWGSSAIVVGRPITLASDPKAAYEAIKKE

Align Mfl121.pdb 220 with 1amkA.pdb 250
Twists 0 ini-len 152 ini-rmsd 3.67 opt-equ 183 opt-rmsd 3.24 chain-rmsd 3.67 Score 277.79 align-len 250 gaps 67 (26.80%)
P-value 1.10e-08 Afp-num 18496 Identity 10.40% Similarity 21.20%
Block  0 afp 19 score 277.79 rmsd  3.67 gap 85 (0.36%)

Chain 1:    5 KYIDHTLLKQDATKAEIKQLCDEAIEFDF-----ATVCVNSYWTSYCKELLKGTNVGITNVVGFPLGACT
              11111111111111111111111111111     11111111111111111111111111111       
Chain 2:    5 QPIAAANWKCNGTTASIEKLVQVFNEHTISHDVQCVVAPTFVHIPLVQAKLRNPKYVISAENAIAKSGAF

Chain 1:   70 TATKAFEVSEAIKDGATEIDMVLNI-GALKDKNYELVLEDMKAVKKAAGSHVVKCIMENCLL------TK
                1  111111111111111111   1      1111111111111  1111111111111       11
Chain 2:   75 TGE--VSMPILKDIGVHWVILGHSERRTYYGETDEIVAQKVSEACK--QGFMVIACIGETLQQREANQTA

Chain 1:  133 EEIMKACEIAVEAG------LEFVKTSTGFSKSGA---------TFEDVKLMKSVV--------KDNALV
              11111111111111      1111111   1111          111111111111        111111
Chain 2:  141 KVVLSQTSAIAAKLTKDAWNQVVLAYEP--VWAIGTGKVATPEQAQEVHLLLRKWVSENIGTDVAAKLRI

Chain 1:  180 KAAGGVRTFEDAQKMIEAGADRLGTS------GGVAIIKG
              11111111111111111111111111      11111111
Chain 2:  209 LYGGSVNAANAATLYAKPDINGFLVGGASLKPEFRDIIDA

Align Mfl121.pdb 220 with 2y85A.pdb 234
Twists 0 ini-len 144 ini-rmsd 2.56 opt-equ 190 opt-rmsd 3.04 chain-rmsd 2.56 Score 256.22 align-len 255 gaps 65 (25.49%)
P-value 1.14e-08 Afp-num 16036 Identity 6.67% Similarity 19.61%
Block  0 afp 18 score 256.22 rmsd  2.56 gap 105 (0.42%)

Chain 1:    4 NKYIDHTLLKQDATK-----AEIKQLCDEAIEFDFATVCVNS-----------YWTSYCKELLKGTNVGI
              111111111111111     1111111111111111111111           11111111111   111
Chain 2:    3 PLILLPAVDVVEGRAVRTEYGSAVDAALGWQRDGAEWIHLVDLDAAFGRGSNHELLAEVVGKLD---VQV

Chain 1:   58 TNVVGFPLGACTTATKAFEVSEAIKDGATEIDMVLNIGALKDKNYELVLEDMKAVKKAAGSHVVKCIMEN
              111111        1111111111111111111111111        11111111111 11111111111
Chain 2:   79 ELSGGI--------RDDESLAAALATGCARVNVGTAALE--------NPQWCARVIGE-HGDQVAVGLDV

Chain 1:  128 CLL--TKE-----------EIMKACEIAVEAGLEFVKTSTGFSKSG-----ATFEDVKLMKSVVKDNALV
              111  111           111111111111111111111  1111     1111111111111  1111
Chain 2:  132 QIIDGEHRLRGRGWETDGGDLWDVLERLDSEGCSRFVVTD--ITKDGTLGGPNLDLLAGVADRT--DAPV

Chain 1:  180 KAAGGVRTFEDAQKMIEA---GADRLGTSGGV----AIIKGEENN
              111111111111111111   11111111111    111111111
Chain 2:  198 IASGGVSSLDDLRAIATLTHRGVEGAIVGKALYARRFTLPQALAA

Align Mfl121.pdb 220 with 1vzwA.pdb 224
Twists 0 ini-len 152 ini-rmsd 2.76 opt-equ 186 opt-rmsd 3.05 chain-rmsd 2.76 Score 254.35 align-len 249 gaps 63 (25.30%)
P-value 1.20e-08 Afp-num 14928 Identity 8.03% Similarity 24.50%
Block  0 afp 19 score 254.35 rmsd  2.76 gap 93 (0.38%)

Chain 1:    4 NKYIDHTLLKQDATK------AEIKQLCDEAIEFDFATVCVNS-----------YWTSYCKELLKGTNVG
              111111111111111      1111111111111111111111           11111111111   11
Chain 2:    3 KLELLPAVDVRDGQAVRETSYGSPLEAALAWQRSGAEWLHLVDLDAAFGTGDNRALIAEVAQAMD---IK

Chain 1:   57 ITNVVGFPLGACTTATKAFEVSEAIKDGATEIDMVLNIGALKDKNYELVLEDMKAVKKAAGSHVVKCIME
              1111111        1111111111111111111111111        11111111111 1111111111
Chain 2:   78 VELSGGI--------RDDDTLAAALATGCTRVNLGTAALE--------TPEWVAKVIAE-HGDKIAVGLD

Chain 1:  127 NCLLTK---------EEIMKACEIAVEAGLEFVKTSTGFSKSGATFEDVKLMKSVVKDNALVKAAGGVRT
              11111          111111111111111111111    11 1111111111111  111111111111
Chain 2:  131 VRGTTLRGRGWTRDGGDLYETLDRLNKEGCARYVVT----DIGPNLELLKNVCAAT--DRPVVASGGVSS

Chain 1:  188 FEDAQKMIEA---GADRLGTSGGV-----AIIKGEENNA
              1111111111   11111111111     11111111 1
Chain 2:  202 LDDLRAIAGLVPAGVEGAIVGKALYAKAFTLEEALEATS

Align Mfl121.pdb 220 with 3tr2A.pdb 219
Twists 0 ini-len 152 ini-rmsd 3.05 opt-equ 182 opt-rmsd 3.03 chain-rmsd 3.05 Score 253.21 align-len 248 gaps 66 (26.61%)
P-value 1.22e-08 Afp-num 15831 Identity 9.68% Similarity 26.21%
Block  0 afp 19 score 253.21 rmsd  3.05 gap 90 (0.37%)

Chain 1:    4 NKYIDHTLLKQDATKAEIKQLCDEAIEFDFATVCVN--------SYWTSYCKELLKGTNVGITNVVGFPL
              1111111111  111111111111111111 11111        11111111111    11111111   
Chain 2:    5 DPKVIVAIDA--GTVEQARAQINPLTPELC-HLKIGSILFTRYGPAFVEELMQKG----YRIFLDLK---

Chain 1:   66 GACTTATKAFEVSEAIKDGATEIDMVLNIGALKDKNYELVLEDMKAVKKAAG------SHVVKCIMENCL
              1111111111111111111111111111          11111111111111      111111111111
Chain 2:   65 FYDIPQTVAGACRAVAELGVWMMNIHIS----------GGRTMMETVVNALQSITLKEKPLLIGVTILTS

Chain 1:  130 L-------------TKEEIMKACEIAVEAGLEFVKTSTGFSKSGATFEDVKLMKSVVKDNALVKAAGGVR
              1             1111111111111111111111         111111111111111111111 111
Chain 2:  125 LDGSDLKTLGIQEKVPDIVCRMATLAKSAGLDGVVC---------SAQEAALLRKQFDRNFLLVTP-GIR

Chain 1:  187 TFEDAQKMIEAGADRLGTSGGV-------AIIKGEENN
                11111111111111111111       111111111
Chain 2:  195 RVMTPRAAIQAGSDYLVIGRPITQSTDPLKALEAIDKD

Align Mfl121.pdb 220 with 4w9tA.pdb 235
Twists 0 ini-len 144 ini-rmsd 2.70 opt-equ 188 opt-rmsd 3.03 chain-rmsd 2.70 Score 256.07 align-len 257 gaps 69 (26.85%)
P-value 1.26e-08 Afp-num 16122 Identity 6.61% Similarity 21.40%
Block  0 afp 18 score 256.07 rmsd  2.70 gap 108 (0.43%)

Chain 1:    4 NKYIDHTLLKQDATK--------------AEIKQLCDEAIEFDFATVCVNS-----------YWTSYCKE
              111111111111111              1111111111111111111111           11111111
Chain 2:    5 KLELLPAVDVRDGQAVRLVHGVSGSETSYGSPLEAALAWQASGAEWLHLVDLDAAFGTGDNRALVAEITG

Chain 1:   49 LLKGTNVGITNVVGFPLGACTTATKAFEVSEAIKDGATEIDMVLNIGALKDKNYELVLEDMKAVKKAAGS
              111   111111111        1111111111111111111111111        11111111111 11
Chain 2:   75 AMD---IKVELSGGI--------RDDASLAAALATGCTRVNLGTAALE--------TPEWAAKAIAE-HG

Chain 1:  119 HVVKCIMENCLLTKE----EIMKACEIAVEAGLEFVKTSTGFSKSG-----ATFEDVKLMKSVVKDNALV
              1111111111111      111111111111111111111  1111     11111111111111  111
Chain 2:  125 DRIAVGLDVRGTTLKGRGGDLYETLARLDSEGCARYVVTD--IGKDGTLTGPNLELLKNVCAATD--RPV

Chain 1:  180 KAAGGVRTFEDAQKMIEA---GADRLGTSGGV-----AIIKGEENNA
              111111111111111111   11111111111     11111111 1
Chain 2:  196 VASGGISSLEDLRALAALVPQGVEGAIVGKALYAKAFTLEEALKVVS

Align Mfl121.pdb 220 with 4q32A.pdb 337
Twists 0 ini-len 144 ini-rmsd 3.53 opt-equ 191 opt-rmsd 3.12 chain-rmsd 3.53 Score 304.65 align-len 295 gaps 104 (35.25%)
P-value 1.30e-08 Afp-num 22588 Identity 10.51% Similarity 17.97%
Block  0 afp 18 score 304.65 rmsd  3.53 gap 68 (0.32%)

Chain 1:    1 MKL---------NKYIDHTLLKQDATKAEIKQLCDEAIEFDFATVCVNS-----YWTSYCKELLKGTNVG
              111         11111111111 1    1111111111111 111111     1111111111111111
Chain 2:   29 SLKTQLTKKIQLNIPLMSASMDTVT----ESKMAIAMAREGG-IGIIHKNMTIEDQAREVDRVKRSGGLL

Chain 1:   57 ITNVVGFPLGACTTATKAFEVSEAIKDGATEIDMVLNIGALKDKNYELVLEDMKAVKKAAGSHVVKCIME
              111111    111  11111111111111111111111 11     111111111111111111111111
Chain 2:   94 CGASIG----VTN--DMMERVDAVVKAKVDVIVLDTAHGHS-----KGVIEGVKRIKAKYPELQVIAGNI

Chain 1:  127 NCLLTKEEIMKACEIAVEAGLEFVKTSTGFSKSG-------------ATFEDVKLMKSVV-KDNALVKAA
              1       1111111111111111111   1111             1111111111111 111111111
Chain 2:  153 A-------TPEAVRDLAEAGADCVKVG---IGPGSICTTRIVAGVGVPQLTAVMDCAEEGKKLGIPVIAD

Chain 1:  183 GGVRTFEDAQKMIEAGADRLGTSGG---------------------------------------------
              1111111111111111111111111                                             
Chain 2:  213 GGLKYSGDIVKALAAGACAAMMGSIFAGCEEAPGAIEIYQGRSYKVYRGMGSLGAMAVPEGVEGRIAYKG

Chain 1:  208 ---VAIIKGEENNAS
                 111111111111
Chain 2:  298 HLADTIYQLIGGIKS

Align Mfl121.pdb 220 with 3qsrA.pdb 251
Twists 0 ini-len 144 ini-rmsd 3.16 opt-equ 180 opt-rmsd 3.15 chain-rmsd 3.16 Score 273.92 align-len 248 gaps 68 (27.42%)
P-value 1.32e-08 Afp-num 18675 Identity 8.47% Similarity 23.39%
Block  0 afp 18 score 273.92 rmsd  3.16 gap 93 (0.39%)

Chain 1:    5 KYIDHTLLKQDATKAEIKQLCDEAIEFDF-----ATVCVNSYWTSYCKELLKGTNVGITNVVGFPLGACT
              11111111111111111111111111111     111111111111111111 1111111111       
Chain 2:    4 FFVGGNWKANPKTVEEAEKLIEMLNGAKVEGNVEVVVAAPFIFLPTLQQKLR-KDWKVSAENVFTKPNGA

Chain 1:   70 TATKAFEVSEAIKDGATEIDMVLNI-GALKDKNYELVLEDMKAVKKAAGSHVVKCIMENCLLT------K
                 1 111111111111111111   1      1111111111111  1111111111111 1      1
Chain 2:   73 FTGE-VTVPMIKSFGIEWTILGHSERRDILKEDDEFLAAKAKFALE--NGMKIIYCCGEHLSEREAGKAS

Chain 1:  133 EEIMKACEIAVEAG------LEFVKTSTGFSKSGA-------TFEDVKLMKSVV--------KDNALVKA
              11111111111111      1111111    11         111111111111        11111111
Chain 2:  140 EFVSAQIEKMIPAIPAGKWDDVVIAYEPIWAIGTGKVASTQDAQEMCKVIRDILAAKVGADIANKVRILY

Chain 1:  182 AGGVRTFEDAQKMIEAGADRLGTS------GGVAIIKG
              111111111111111111111111      11111111
Chain 2:  210 GGSVKPNNCNELAACPDVDGFLVGGASLEPGFINIVNS

Align Mfl121.pdb 220 with 1ag1O.pdb 249
Twists 0 ini-len 144 ini-rmsd 3.34 opt-equ 180 opt-rmsd 3.12 chain-rmsd 3.34 Score 271.50 align-len 248 gaps 68 (27.42%)
P-value 1.33e-08 Afp-num 18539 Identity 10.89% Similarity 21.37%
Block  0 afp 18 score 271.50 rmsd  3.34 gap 93 (0.39%)

Chain 1:    5 KYIDHTLLKQDATKAEIKQLCDEAIEFD-----FATVCVNSYWTSYCKELLKGTNVGITNVVGFPLGACT
              11111111 1111111111111111111     111111111111111111111111111111       
Chain 2:    6 PIAAANWK-CNGSQQSLSELIDLFNSTSINHDVQCVVASTFVHLAMTKERLSHPKFVIAAQNAIAKSGAF

Chain 1:   70 TATKAFEVSEAIKDGATEIDMVLNI-GALKDKNYELVLEDMKAVKKAAGSHVVKCIMENCLL------TK
                1  111111111111111111   1      1111111111111  1111111111111       11
Chain 2:   75 TGE--VSLPILKDFGVNWIVLGHSERRAYYGETNEIVADKVAAAVA--SGFMVIACIGETLQERESGRTA

Chain 1:  133 EEIMKACEIAVEAG------LEFVKTSTGFSKSGA-------TFEDVKLMKSVV--------KDNALVKA
              11111111111111      1111111    11         111111111111        11111111
Chain 2:  141 VVVLTQIAAIAKKLKKADWAKVVIAYEPVWAIGTGKVATPQQAQEAHALIRSWVSSKIGADVAGELRILY

Chain 1:  182 AGGVRTFEDAQKMIEAGADRLGTS------GGVAIIKG
              111111111111111111111111      11111111
Chain 2:  211 GGSVNGKNARTLYQQRDVNGFLVGGASLKPEFVDIIKA

Align Mfl121.pdb 220 with 3o0kA.pdb 262
Twists 0 ini-len 160 ini-rmsd 3.86 opt-equ 183 opt-rmsd 3.10 chain-rmsd 3.86 Score 274.74 align-len 251 gaps 68 (27.09%)
P-value 1.36e-08 Afp-num 18837 Identity 5.58% Similarity 19.92%
Block  0 afp 20 score 274.74 rmsd  3.86 gap 84 (0.34%)

Chain 1:    5 KYIDHTLLKQDATKAEIKQLCDEAIEFDFATVCVN-----SYWTSYCKELLKGT--NVGITNVVGFPLGA
              111111111  111111111111111111111111     11111111111111  111111111   11
Chain 2:   34 PQLGYGVWQ--ISNDEAVSAVSEALKAGYRHIDTATIYGNEEGVGKAINGSGIARADIFLTTKLW---NS

Chain 1:   68 CTT-ATKAFEVSEAIKDG----ATEIDMVLNIGALKDKNYELVLEDMKAVKKAA---GSHVVKCIMENCL
              111 11111111111111    1111111111111     11111111111111   11111111111  
Chain 2:   99 DQGYESTLKAFDTSLKKLGTDYVDLYLIHWPMPSK-----DLFMETWRAFIKLKEEGRVKSIGVSNFR--

Chain 1:  130 LTKEEIMKACEIAVEAGLEFVKTSTGFSKSGATFEDVKLMKSVVKDNALVKAAGGVR-------------
                 111111 11  1111111111       11111111111111  1111111111             
Chain 2:  162 ---TADLERLIKESGVTPVLNQIELHPQ---FQQDELRLFHGKHD--IATEAWSPLGQGLLEDPTLKSIA

Chain 1:  187 -------TFEDAQKMIEAGADRLGTSG-----GVAIIKGEE
                     1111111111111 111111     111111111
Chain 2:  225 EKHAKSVAQIILRWHIETGN-IVIPKSITPARIKENFDIFD

Align Mfl121.pdb 220 with 2nv1A.pdb 259
Twists 0 ini-len 128 ini-rmsd 3.75 opt-equ 175 opt-rmsd 3.09 chain-rmsd 3.75 Score 278.38 align-len 279 gaps 104 (37.28%)
P-value 1.37e-08 Afp-num 18988 Identity 9.32% Similarity 17.56%
Block  0 afp 16 score 278.38 rmsd  3.75 gap 121 (0.49%)

Chain 1:    4 NKYIDHTLLKQDATKAEIKQLCDEAIEFDFATVCVN--------SY---WTSYCKELLKGTNVGITNVVG
              11111111        11111111111111111111        11   1111111111   11111111
Chain 2:   18 KGGVIMDV--------INAEQAKIAEEAGAVAVMALERAGGVARMADPTIVEEVMNAVS---IPVMAKAR

Chain 1:   63 FPLGACTTATKAFEVSEAIKDGATEIDMVL----NIGALKDKNYELVLEDMKAVKKAAGSHVVKCIMENC
              1        111111111111111111111    1111           11111111  111111111  
Chain 2:   84 I--------GHIVEARVLEAMGVDYIDESEVLTPADEE-----------FHLNKNEY--TVPFVCGCR--

Chain 1:  129 LLTKEEIMKACEIAVEAGLEFVKTSTGFSKSG--ATFEDVKLMKSVV-----------------------
                    11111111111111111111111111  1111111111111                       
Chain 2:  131 ------DLGEATRRIAEGASMLRTKGEPGTGNIVEAVRHMRKVNAQVRKVVAMSEDELMTEAKNLGAPYE

Chain 1:  174 ---------KDNALVKAAGGVRTFEDAQKMIEAGADRLGTS-----------GGVAIIKG--EENNASY
                       11111111111111111111111111111111           11111111  1  1111
Chain 2:  195 LLLQIKKDGKLPVVNFAAGGVATPADAALMMQLGADGVFVGSGIFKSDNPAKFAKAIVEATTHFTDYKL

Align Mfl121.pdb 220 with 3r2gA.pdb 323
Twists 0 ini-len 152 ini-rmsd 3.53 opt-equ 183 opt-rmsd 3.04 chain-rmsd 3.53 Score 299.27 align-len 303 gaps 120 (39.60%)
P-value 1.44e-08 Afp-num 22243 Identity 8.58% Similarity 18.48%
Block  0 afp 19 score 299.27 rmsd  3.53 gap 63 (0.29%)

Chain 1:    1 MKL----------NKYIDHTLLKQDATKAEIKQLCDEAIEFDFATVCVNS-----YWTSYCKELLKGTNV
              111          11111111111 1    1111111111111 111111     1111111111    1
Chain 2:   29 ETTSTDRLGKLTLNLPVISANMDTIT----ESNMANFMHSKGA-MGALHRFMTIEENIQEFKKCK----G

Chain 1:   56 GITNVVGFPLGACTTATKAFEVSEAIKDGATEIDMVLNIGALKDKNYELVLEDMKAVKKAAGSHVVKCIM
              1111111      11111111111111111111111111 11     11111111111111111111111
Chain 2:   90 PVFVSVG------CTENELQRAEALRDAGADFFCVDVAHAHA-----KYVGKTLKSLRQLLGSRCIMAGN

Chain 1:  126 ENCLLTKEEIMKACEIAVEAGLEFVKTSTGFSKSG----------ATFEDVKLMKSVVKDNALVKAAGGV
              11       1111111111111111111 1  11           111111111111   1111111111
Chain 2:  149 VA-------TYAGADYLASCGADIIKAGIGGGSVCSTRIKTGFGVPMLTCIQDCSRA---DRSIVADGGI

Chain 1:  186 RTFEDAQKMIEAGADRLGTSGG------------------------------------------------
              1111111111111111111111                                                
Chain 2:  209 KTSGDIVKALAFGADFVMIGGMLAGSAPTPGEVFQKDDGSKVKRYRGMASREAQEAFLGQMHEWKTAEGV

Chain 1:  208 -----------VAIIKGEENNAS
                         111111111111
Chain 2:  279 ATEVPFKENPDGIIADIIGGLRS

Align Mfl121.pdb 220 with 1vhcA.pdb 212
Twists 0 ini-len 144 ini-rmsd 2.70 opt-equ 176 opt-rmsd 3.10 chain-rmsd 2.70 Score 255.11 align-len 238 gaps 62 (26.05%)
P-value 1.48e-08 Afp-num 15815 Identity 10.08% Similarity 20.17%
Block  0 afp 18 score 255.11 rmsd  2.70 gap 92 (0.39%)

Chain 1:    3 LNKYIDHTLLKQDATKAEIKQLCDEAIEFDFATVCVNS------YWTSYCKELLKGTNVGITNVVGFPLG
              1111111111  11111111111111111111111111      111111111111  111111111   
Chain 2:   13 RELKIVPVIA--LDNADDILPLADTLAKNGLSVAEITFRSEAAADAIRLLRANRPD--FLIAAGTVL---

Chain 1:   67 ACTTATKAFEVSEAIKDGATEIDMVLNIGALKDKNYELVLEDMKAVKKAAGSHVVKCIMENCLLTKEEIM
                    111111111111111111111            111111111111 11111111        11
Chain 2:   76 ------TAEQVVLAKSSGADFVVTPGL------------NPKIVKLCQDLN-FPITPGVN--------NP

Chain 1:  137 KACEIAVEAGLEFVKTSTGFSKSGATFEDVKLMKSVVKDNALVKAAGGVRTFEDAQKMIEAGADRLGTSG
              1111111111111111111   11111111111111111 111111111111111111111111111111
Chain 2:  119 MAIEIALEMGISAVKFFPAE--ASGGVKMIKALLGPYAQ-LQIMPTGGIGLHNIRDYLAIPNIVACGGSW

Chain 1:  207 ------------------GVAIIKGEEN
                                1111111111
Chain 2:  186 FVEKKLIQSNNWDEIGRLVREVIDIIKE

Align Mfl121.pdb 220 with 6joxB.pdb 245
Twists 0 ini-len 160 ini-rmsd 3.76 opt-equ 184 opt-rmsd 3.23 chain-rmsd 3.76 Score 269.80 align-len 247 gaps 63 (25.51%)
P-value 1.51e-08 Afp-num 18088 Identity 9.72% Similarity 23.89%
Block  0 afp 20 score 269.80 rmsd  3.76 gap 87 (0.35%)

Chain 1:    5 KYIDHTLLKQDATKAEIKQLCDEAIEFD----FATVCVNSYWTSYCKELLKGTNVGITNVVGFPLGACTT
              1111111111111111111111111111    1111111111111111111 1111111111        
Chain 2:    6 KFFVGGNWKMNGDKAAIDGIISFMKGPLNADTEVVVGCPQCYLMYTREHMP-ANIGVAAQNCYKTAKGAF

Chain 1:   71 ATKAFEVSEAIKDGATEIDMVLNI-GALKDKNYELVLEDMKAVKKAAGSHVVKCIMENCL------LTKE
               11 111111111111111111   1      1111111111111  1111111111111      1111
Chain 2:   75 TGE-ISPAMIKDCGCEWVILGHSERRNVFGEPDQLISEKVGHALE--AGLKVIPCIGEKLEERESNRTEE

Chain 1:  134 EIMKACEIAVEAG----LEFVKTSTGFSKSGA-------TFEDVKLMKSVV--------KDNALVKAAGG
              1111111111111    1111111    11         111111111111        11111111111
Chain 2:  142 VVFAQMKALVPNISDWSRVVIAYEPVWAIGTGKTATPEQAQDVHAKLRQWLRDNVSPQVAESTRIIYGGS

Chain 1:  185 VRTFEDAQKMIEAGADRLGTS------GGVAIIKGEE
              111111111111111111111      1111111111
Chain 2:  212 VSAGNCKELAKTGDIDGFLVGGASLKPDFVTIINARA

Align Mfl121.pdb 220 with 3b4uA.pdb 287
Twists 0 ini-len 168 ini-rmsd 3.99 opt-equ 183 opt-rmsd 3.05 chain-rmsd 3.99 Score 281.90 align-len 233 gaps 50 (21.46%)
P-value 1.52e-08 Afp-num 22270 Identity 8.58% Similarity 20.17%
Block  0 afp 21 score 281.90 rmsd  3.99 gap 65 (0.28%)

Chain 1:    5 KYIDHTLLKQD-----ATKAEIKQLCDEAIEFDFATVCVN--------------SYWTSYCKELLKGTNV
              111111111 1     111111111111111111111111              1111111111111  1
Chain 2:    5 FGLSAALTTPFKTDGTVDIDAMIAHARRCLSNGCDSVTLFGTTGEGCSVGSRERQAILSSFIAAGIAP-S

Chain 1:   56 GITNVVGFPLGACTTATKAFEVSEAIKDGATEIDMVLNIGALKDKNYELVLEDMKAVK--KAAGSHVVKC
              1111111    11111111111111111111111111111  11111 1111111111  11 1111111
Chain 2:   74 RIVTGVL----VDSIEDAADQSAEALNAGARNILLAPPSYFKNVSDD-GLFAWFSAVFSKIGKDARDILV

Chain 1:  124 IMENCLLTKEEIMKACEIAVEAG---LEFVKTSTGFSKSGATFEDVKLMKSVVKDNALVKAAGGVRTFED
              111111    1111111111111   1111111      1111111111111111 111111111    1
Chain 2:  139 YNIPSVTMVTLSVELVGRLKAAFPGIVTGVKDS------SGNWSHTERLLKEHGD-LAILIGDER----D

Chain 1:  191 AQKMIEAGADRLGTSGGVAIIKG
              11111111111111111111111
Chain 2:  198 LARGVRLGGQGAISGVANFLTQE

Align Mfl121.pdb 220 with 4fo4A.pdb 348
Twists 0 ini-len 144 ini-rmsd 3.46 opt-equ 190 opt-rmsd 3.03 chain-rmsd 3.46 Score 303.86 align-len 297 gaps 107 (36.03%)
P-value 1.53e-08 Afp-num 23275 Identity 10.77% Similarity 20.54%
Block  0 afp 18 score 303.86 rmsd  3.46 gap 69 (0.32%)

Chain 1:    1 MKL---------NKYIDHTLLKQDATKAEIKQLCDEAIEFDFATVCVNS-----YWTSYCKELLKGTNVG
              111         11111111111     11111111111111 111111     1111111111111111
Chain 2:   31 DLRTRLTKNIALNIPMVSASMDTV----TEARLAIALAQEGG-IGFIHKNMSIEQQAAQVHQVKISGGLR

Chain 1:   57 ITNVVGFPLGACTTATKAFEVSEAIKDGATEIDMVLNIGALKDKNYELVLEDMKAVKKAAGSHVVKCIME
              111111    111  111111111111111111111 1 11     111111111111111111111111
Chain 2:  222 VGAAVG----AAP--GNEERVKALVEAGVDVLLIDSSHGHS-----EGVLQRIRETRAAYPHLEIIGGNV

Chain 1:  127 NCLLTKEEIMKACEIAVEAGLEFVKTSTGFSKSG-------------ATFEDVKLMKSVVKDN-ALVKAA
              1       1111111111111111111   1111             1111111111111111 111111
Chain 2:  281 A-------TAEGARALIEAGVSAVKVG---IGPGSICTTRIVTGVGVPQITAIADAAGVANEYGIPVIAD

Chain 1:  183 GGVRTFEDAQKMIEAGADRLGTSGG---------------------------------------------
              1111111111111111111111111                                             
Chain 2:  341 GGIRFSGDISKAIAAGASCVMVGSMFAGTEEAPGEVILYQGRSYKAYRGMGSLGAMSKLVPEGIEGRIAY

Chain 1:  208 -----VAIIKGEENNAS
                   111111111111
Chain 2:  426 KGHLKEIIHQQMGGLRS

Align Mfl121.pdb 220 with 4jdyA.pdb 264
Twists 0 ini-len 128 ini-rmsd 3.76 opt-equ 175 opt-rmsd 3.09 chain-rmsd 3.76 Score 279.60 align-len 289 gaps 114 (39.45%)
P-value 1.55e-08 Afp-num 19734 Identity 7.96% Similarity 16.61%
Block  0 afp 16 score 279.60 rmsd  3.76 gap 128 (0.50%)

Chain 1:    4 NKYIDHTLLKQDATKAEIKQLCDEAIEFDFATVCVN---------------SY---WTSYCKELLKGTNV
              11111111        11111111111111111111               11   1111111111   1
Chain 2:   23 KGGVIMDV--------VTPEQARIAEGAGAVAVMALERVPADIRAQGGVSRMSDPDMIEGIIAAVT---I

Chain 1:   56 GITNVVGFPLGACTTATKAFEVSEAIKDGATEIDMVL----NIGALKDKNYELVLEDMKAVKKAAGSHVV
              11111111        111111111111111111111    1 11           1111111  11111
Chain 2:   82 PVMAKVRI--------GHFVEAQILQTLGVDYIDESEVLTPADYA-----------HHIDKWN--FTVPF

Chain 1:  122 KCIMENCLLTKEEIMKACEIAVEAGLEFVKTSTGFSKSG--ATFEDVKLMKSVV----------------
              11111        11111111111111111111111111  1111111111111                
Chain 2:  131 VCGAT--------NLGEALRRISEGAAMIRSKGEAGTGDVSNATTHMRAIGGEIRRLTSMSEDELFVAAK

Chain 1:  174 ----------------KDNALVKAAGGVRTFEDAQKMIEAGADRLGTS-----------GGVAIIKGEE-
                              11111111111111111111111111111111           1111111111 
Chain 2:  193 ELQAPYELVAEVARAGKLPVTLFTAGGIATPADAAMMMQLGAEGVFVGSGIFKSGAPEHRAAAIVKATTF

Chain 1:  216 ----NNASY
                  111 1
Chain 2:  263 FDDPDVLAK

Align Mfl121.pdb 220 with 3igsA.pdb 230
Twists 1 ini-len 152 ini-rmsd 2.81 opt-equ 195 opt-rmsd 2.89 chain-rmsd 5.80 Score 340.97 align-len 238 gaps 43 (18.07%)
P-value 1.57e-08 Afp-num 16076 Identity 9.66% Similarity 22.27%
Block  0 afp 17 score 322.36 rmsd  1.74 gap 75 (0.36%)
Block  1 afp  2 score 46.11 rmsd  1.02 gap 0 (0.00%)

Chain 1:    1 MKLNKYIDHTLLKQD----ATKAEIKQLCDEAIEFDFATVCVNSY-WTSYCKELLKGTNVGITNVVGFPL
              111111111111111    11111111111111111111111111 111111111   111111111111
Chain 2:   11 IAASGGLIVSCQPVPGSPLDKPEIVAAMALAAEQAGAVAVRIEGIDNLRMTRSLV---SVPIIGIIKRDL

Chain 1:   66 --GACTTATKAFEVSEAIKDGATEIDMVLNIGALKDKNYELVLEDMKAVKKAAG--SHVVKCIMENCLLT
                1111 11111111111111111111111111        1 11111111111  111111111     
Chain 2:   78 DESPVRITPFLDDVDALAQAGAAIIAVDGTARQ--------RPVAVEALLARIHHHHLLTMADCS-----

Chain 1:  132 KEEIMKACEIAVEAGLEFVKTSTGFS-----KSGATFEDVKLMKSVVKDNALVKAAGGVRTFEDAQKMIE
                 11111111111111111111111     1111111111111111   11111111111111111111
Chain 2:  135 ---SVDDGLACQRLGADIIGTTMSGYTTPDTPEEPDLPLVKALHDAG---CRVIAEGRYNSPALAAEAIR

Chain 1:  197 AGADRLG----TSGGVAIIKGEENNASY
              111111     22222222222222222
Chain 2:  199 YGAWAVTVGSAITRLEHICGWYNDALKK

Align Mfl121.pdb 220 with 1vs1A.pdb 270
Twists 0 ini-len 160 ini-rmsd 3.48 opt-equ 182 opt-rmsd 3.00 chain-rmsd 3.48 Score 272.82 align-len 264 gaps 82 (31.06%)
P-value 1.57e-08 Afp-num 19050 Identity 6.44% Similarity 18.18%
Block  0 afp 20 score 272.82 rmsd  3.48 gap 101 (0.39%)

Chain 1:    5 KYIDHTLLKQDATKAEIKQLCDEAIEFDFATVCVNS---------------YWTSYCKELLKGTNVGITN
              1111111111 1111111111111111111111111               1111111111111111111
Chain 2:   39 KAVIAGPCSV-ESWEQVREAALAVKEAGAHMLRGGAFKPRTSPYSFQGLGLEGLKLLRRAGDEAGLPVVT

Chain 1:   60 VVGFPLGACTTATKAFEVSEAIKDGATEIDMVLNIGALKDKNYELVLEDMKAVKKAAGSHVVKCIMENCL
              111          1111111111 11111111111 1        11111111111  1111111111 1
Chain 2:  108 EVL----------DPRHVETVSR-YADMLQIGARNMQ--------NFPLLREVGRS--GKPVLLKRGF-G

Chain 1:  130 LTKEEIMKACEIAVEAG-----LEFVKTSTGFS-----KSGATFEDVKLMKSVVKDNALVKAAGGV----
              1   1111111111111     11111111        1111111111111111  1111111111    
Chain 2:  156 N---TVEELLAAAEYILLEGNWQVVLVERGIRTFEPSTRFTLDVAAVAVLKEAT--HLPVIVDPSHPAGR

Chain 1:  186 --RTFEDAQKMIEAGADRLGTS-------------------GGVAIIKGEENNA
                11111111111111111111                   1111111111111
Chain 2:  221 RSLVPALAKAGLAAGADGLIVEVHPNPEEALSDAKQQLTPGEFARLMGELRWHR

Align Mfl121.pdb 220 with 6daoB.pdb 324
Twists 0 ini-len 144 ini-rmsd 3.48 opt-equ 189 opt-rmsd 3.02 chain-rmsd 3.48 Score 292.58 align-len 245 gaps 56 (22.86%)
P-value 1.62e-08 Afp-num 26385 Identity 8.98% Similarity 18.37%
Block  0 afp 18 score 292.58 rmsd  3.48 gap 106 (0.42%)

Chain 1:    5 KYIDHTLLKQD------------ATKAEIKQLCDEAIEFDFATVCVN--------------SYWTSYCKE
              11111111111            111111111111111111111111              111111111
Chain 2:   17 NGAWTIMPTPSTPDASDWRSTNTVDLDETARIVEELIAAGVNGILSMGTFGECATLTWEEKRDYVSTVVE

Chain 1:   49 LLKGTNVGITNVVGFPLGACTTATKAFEVSEAIKDGATEIDMVLNIGALKDKNYELVLEDMKAVKKAAGS
              11111 11111111    111111111111111111111111111111111  11111111111111111
Chain 2:   87 TIRGR-VPYFCGTT----ALNTREVIRQTRELIDIGANGTMLGVPMWVKMD--LPTAVQFYRDVAGAVPE

Chain 1:  119 HVVKCIMENCLLTKEEIMKACEIAVEAGLEFVKTSTGFSKSGATFEDVKLMKSVVKDNALVKAAGGVRTF
              11111111111   111111111111111111111       1111111111111 11111111     1
Chain 2:  150 AAIAIYANPEAFKFDFPRPFWAEMSKIPQVVTAKY-------LGIGMLDLDLKLA-PNIRFLPH-----E

Chain 1:  189 EDAQKMIEA---GADRLGTSGG----VAIIKGEEN
              111111111   1111111111    111111111
Chain 2:  207 DDYYAAARINPERITAFWSSGAMCGPATAIMLRDE

Align Mfl121.pdb 220 with 3q58A.pdb 229
Twists 1 ini-len 152 ini-rmsd 2.50 opt-equ 195 opt-rmsd 2.96 chain-rmsd 5.63 Score 342.36 align-len 238 gaps 43 (18.07%)
P-value 1.73e-08 Afp-num 16108 Identity 11.34% Similarity 23.11%
Block  0 afp 17 score 324.47 rmsd  1.79 gap 74 (0.35%)
Block  1 afp  2 score 45.89 rmsd  1.03 gap 0 (0.00%)

Chain 1:    1 MKLNKYIDHTLLKQD----ATKAEIKQLCDEAIEFDFATVCVNSY-WTSYCKELLKGTNVGITNVVGFPL
              111111111111111    11111111111111111111111111 111111111   111111111111
Chain 2:   11 VHENGGLIVSCQPVPGSPMDKPEIVAAMAQAAASAGAVAVRIEGIENLRTVRPHL---SVPIIGIIKRDL

Chain 1:   66 --GACTTATKAFEVSEAIKDGATEIDMVLNIGALKDKNYELVLEDMKAVKKAAG--SHVVKCIMENCLLT
                1111 11111111111111111111111111        1 11111111111  111111111     
Chain 2:   78 TGSPVRITPYLQDVDALAQAGADIIAFDASFRS--------RPVDIDSLLTRIRLHGLLAMADCS-----

Chain 1:  132 KEEIMKACEIAVEAGLEFVKTSTGFS-----KSGATFEDVKLMKSVVKDNALVKAAGGVRTFEDAQKMIE
                 11111111111111111111111     1111111111111111   11111111111111111111
Chain 2:  135 ---TVNEGISCHQKGIEFIGTTLSGYTGPITPVEPDLAMVTQLSHAG---CRVIAEGRYNTPALAANAIE

Chain 1:  197 AGADRLG----TSGGVAIIKGEENNASY
              111111     22222222222222222
Chain 2:  199 HGAWAVTVGSAITRIEHICQWFSHAVKR

Align Mfl121.pdb 220 with 6dvhA.pdb 394
Twists 0 ini-len 160 ini-rmsd 6.72 opt-equ 197 opt-rmsd 3.03 chain-rmsd 6.72 Score 316.09 align-len 312 gaps 115 (36.86%)
P-value 1.85e-08 Afp-num 31034 Identity 7.05% Similarity 18.27%
Block  0 afp 20 score 292.52 rmsd  3.16 gap 134 (0.46%)

Chain 1:    1 MKL--------NKYIDHTLLKQDAT----KAEIKQLCDEAIEFDFATVCVNSY---WTSYCKELLKGTNV
              111        11111111111111    1111111111111111 1111111   11111111111  1
Chain 2:   79 DLSVELWGKTWAAPMFFAPIGVIALCAQDGHGDAASAQASARTGV-PYITSTLAVSSLEDIRKHAGD--T

Chain 1:   56 GITNVVGFPLGACTTATKAFEVSEAIKDGATEIDMVLNIGALKDKNYE----------------------
              1111111   111111111111111111111111111111                              
Chain 2:  146 PAYFQLY---YPEDRDLAESFIRRAEEAGYDGLVITLDTWIFGWRPRDLTISNFPFLRGLALTNYVTDPV

Chain 1:  104 ----------------------------------LVLEDMKAVKKAAGSHVVKCIMENCLLTKEEIMKAC
                                                11111111111111 111111111       11111
Chain 2:  213 FQKKFKAHSGVEAEGLRDNPRLAADFWHGLFGHSVTWEDIDWVRSITK-MPVILKGIQ-------HPDDA

Chain 1:  140 EIAVEAGLEFVKTSTGFSK----SGATFEDVKLMKSVVKDNALVKAAGGVRTFEDAQKMIEAGADRLGTS
              1111111111111111111    11111111111111111 11111111111111111111111111111
Chain 2:  275 RRAVDSGVDGIYCSNHGGRQANGGLPALDCLPEVVKASGD-TPVLFDSGIRTGADVVKALAMGASAVGIG

Chain 1:  206 -----------------GGVAIIKGEENNASY
                               111111111111111
Chain 2:  344 RPYAWGAALGGSKGIEHVARSLLAEADLIMAV

Align Mfl121.pdb 220 with 5lntA.pdb 273
Twists 0 ini-len 128 ini-rmsd 3.63 opt-equ 174 opt-rmsd 3.05 chain-rmsd 3.63 Score 278.84 align-len 288 gaps 114 (39.58%)
P-value 2.01e-08 Afp-num 20534 Identity 8.33% Similarity 16.67%
Block  0 afp 16 score 278.84 rmsd  3.63 gap 128 (0.50%)

Chain 1:    5 KYIDHTLLKQDATKAEIKQLCDEAIEFDFATVCVN---------------SY---WTSYCKELLKGTNVG
              11111111        1111111111111111111               11   1111111111   11
Chain 2:   36 GGVIMDVV--------NAEQARIAEEAGACAVMALERVPADIRAQGGVARMSDPEMIKEIKNAVT---IP

Chain 1:   57 ITNVVGFPLGACTTATKAFEVSEAIKDGATEIDMVL----NIGALKDKNYELVLEDMKAVKKAAGSHVVK
              1111111        111111111111111111111    1 11           1111111  111111
Chain 2:   95 VMAKARI--------GHFVEAQILEAIGVDYVDESEVLTLADED-----------NHINKHN--FKIPFV

Chain 1:  123 CIMENCLLTKEEIMKACEIAVEAGLEFVKTSTGFSKSGA--TFEDVKLMKSVV-----------------
              1111        111111111111111111111111111  111111111111                 
Chain 2:  144 CGCR--------NLGEALRRIREGAAMIRTRGEAGTGNVVEAVRHVRSVNGAIRLLRSMDDDEVFTYAKK

Chain 1:  174 ---------------KDNALVKAAGGVRTFEDAQKMIEAGADRLGTS-----------GGVAIIKGEE--
                             11111111111111111111111111111111           1111111111  
Chain 2:  206 IAAPYDLVVQTKELGRLPVVQFAAGGVATPADAALMMQLGCDGVFVGSGVFKSGDPVKRAKAIVQAVTNY

Chain 1:  216 ---NNASY
                 111 1
Chain 2:  276 RDAAVLAE

Align Mfl121.pdb 220 with 4tx9A.pdb 246
Twists 0 ini-len 160 ini-rmsd 3.41 opt-equ 187 opt-rmsd 3.05 chain-rmsd 3.41 Score 256.27 align-len 260 gaps 73 (28.08%)
P-value 2.14e-08 Afp-num 16961 Identity 8.46% Similarity 23.08%
Block  0 afp 20 score 256.27 rmsd  3.41 gap 97 (0.38%)

Chain 1:    4 NKYIDHTLLKQDATK--------------AEIKQLCDEAIEFDFATVCVNS-----------YWTSYCKE
              111111111111111              1111111111111111111111           11111111
Chain 2:    7 RLELLPAVDVRDGQAVRLVHGESGTETSYGSPLEAALSWQRAGAEWLHLVDLDAAFGTGDNRELVRQVTE

Chain 1:   49 LLKGTNVGITNVVGFPLGACTTATKAFEVSEAIKDGATEIDMVLNIGALKDKNYELVLEDMKAVKKAAGS
              111   111111111        1111111111111111111111111        11111111111 11
Chain 2:   77 AMD---IKVELSGGI--------RDDASLAAALATGCTRVNLGTAALE--------SPEWVAKVIAE-HG

Chain 1:  119 HVVKCIMENCLLTKE---------EIMKACEIAVEAGLEFVKTSTGFSKSG-----ATFEDVKLMKSVVK
              1111111111111           111111111111111111111  1111     11111111111111
Chain 2:  127 DRIAVGLDVRGTTLKGRGWTSEGGDLYEALERLDKEGCARYVVTD--IAKDGTLQGPNLELLRNVCAATD

Chain 1:  175 DNALVKAAGGVRTFEDAQKMIEA---GADRLGTSGGV-----AIIKGEEN
                111111111111111111111   11111111111     11111111
Chain 2:  195 --RPVVASGGVSSLDDLRAIAELVPLGVEGSIVGKALYAKAFTLEEALEA

Align Mfl121.pdb 220 with 5bu9A.pdb 338
Twists 0 ini-len 160 ini-rmsd 2.94 opt-equ 198 opt-rmsd 3.01 chain-rmsd 2.94 Score 287.22 align-len 314 gaps 116 (36.94%)
P-value 2.18e-08 Afp-num 25367 Identity 9.87% Similarity 17.83%
Block  0 afp 20 score 287.22 rmsd  2.94 gap 152 (0.49%)

Chain 1:    1 MKLNKYIDHTLLKQDATKAEIKQLCDEAIEFDFATVCVNSYW------TSYCKELLKGT---------NV
              11111111111    1 1111111111111111111111  1      11111111111         11
Chain 2:   77 QRVGQLFMVGT----DAATAEQVTLDAITASHVGNVFLAGRSNAGVDATAAVVEQLTAAVTDEATGGVPL

Chain 1:   56 GITNVVGFPL-------------GACTT---------ATKAFEVSEAIKDGATEIDMVL-----------
              11111111 1             11111         1111111111111111111111           
Chain 2:  143 LVATDQEGGNVQVLRGPGFSDIPTALDQGALDPATLQADATTWGAELAASGINLNLAPVMDVVASPEAAA

Chain 1:   93 ---------NIGALKDKNYELVLEDMKAVKKAAG-SHVVKCIMENCLL----------------TK--EE
                       1111  1111111111111111111 1111111111 11                11  11
Chain 2:  213 ANPPIGYFHREFG--YDAETVASHANAFSAGMRASGVETVIKHFPGLGRVTENTDTTAGVVDDVTTADDA

Chain 1:  135 IMKACEIAVEAGLEFVKTSTGFSKSG-----ATFEDVK---LMKSVVKDNALVKAAGGV--------RTF
              1111111111111111111            1111  1   111111111111111111        111
Chain 2:  281 SVQAFAAGIDAGAAFVMTSTAVYSQIDPDAPAAFSREIVSDLLRGQLGFDGVVVTDDVSAAEQVQAWSPA

Chain 1:  189 EDAQKMIEAGADRLGTS----GGVAIIKGEENNA
              11111111111111111    1111111111111
Chain 2:  351 DRAILAIEAGTDIVLVSADPSIAAEMVAAVVAKA

Align Mfl121.pdb 220 with 4wd0A.pdb 230
Twists 0 ini-len 144 ini-rmsd 2.88 opt-equ 182 opt-rmsd 3.01 chain-rmsd 2.88 Score 250.44 align-len 248 gaps 66 (26.61%)
P-value 2.23e-08 Afp-num 14698 Identity 10.08% Similarity 23.39%
Block  0 afp 18 score 250.44 rmsd  2.88 gap 99 (0.41%)

Chain 1:    2 KLNKYIDHTLLKQDATK--------AEIKQLCDEAIEFDFATVCVNS---------YWTSYCKELLKGTN
              1 111111111111111        1111111111111111111111         1111111111   1
Chain 2:    6 QSVLELLPAVDIVDGQAVRLLETSYGTPLEAALNWQNDGAEWVHMVDLDAAFGNNAALISDVVSQL---N

Chain 1:   55 VGITNVVGFPLGACTTATKAFEVSEAIKDGATEIDMVLNIGALKDKNYELVLEDMKAVKKAAGSHVVKCI
              111111111        1111111111111111111111 11        11111111111 11111111
Chain 2:   81 VKVELSGGL--------RDDESLERALELGVARVNLGTAALE--------NPEWTRKAIDR-FGDKIAVG

Chain 1:  125 MENCLLTKE---------EIMKACEIAVEAGLEFVKTSTGFSKSGATFEDVKLMKSVVKDNALVKAAGGV
              1111 11           11111111111111111111 1 11  11111111111111  111111111
Chain 2:  134 LDVRGTTLAGRGWTKEGGDLWEVLARLEDAGCARYVVTDV-TKDGPNVELLRQMVEKTG--KPVVASGGI

Chain 1:  186 RTFEDAQKMIEA---GADRLGTSGG-----VAIIKGEE
              111111111111   111111111      11111111
Chain 2:  205 SSLEDLRVLRELVPLGVEGAIVGKALYAGAFTLPEALD

Align Mfl121.pdb 220 with 5uswA.pdb 279
Twists 0 ini-len 152 ini-rmsd 3.40 opt-equ 179 opt-rmsd 3.19 chain-rmsd 3.40 Score 281.24 align-len 277 gaps 98 (35.38%)
P-value 2.41e-08 Afp-num 20582 Identity 8.30% Similarity 20.58%
Block  0 afp 19 score 281.24 rmsd  3.40 gap 129 (0.46%)

Chain 1:    5 KYIDHTLLKQDA---------TKAEIKQLCDEAIEFDFATVCVNS-----------------YWTSYCKE
              111111111111         111111111111111111111111                 11111111
Chain 2:   15 SHVMGILNVTPDSFSDGGQFTHLDAALKQAEKMVKAGVSFIDIGGESTRPGAPEVSLQEELDRVLPIIEA

Chain 1:   49 LLKGTNVGITNVVGFPLGACTTATKAFEVSEAIKDGATEIDMVLNIGALKDKNYELVLEDMKAVKKAAGS
              11111111111111          111111111111111111111           1  1111111111 
Chain 2:   85 IHQRFDTWISIDTS----------KAVVMEEAVKVGADLINDVRAL----------QEPNALKVAAEAN-

Chain 1:  119 HVVKCIMENCLLT-----------KEEIMKACEIAVEAG--------LEFVKTSTGFSK----SGATFED
              111111111 111           111111111111111        1111111 1 11    1  1111
Chain 2:  134 VPVCLMHMQGQPRTMQTNPSYQDLFTDISSFLSERIDACQSVGIAKDKLILDPGFGFGKTLAHNYQLLAE

Chain 1:  166 VKLMKSVVKDNALVKAAGGV-----------------RTFEDAQKMIEAGADRLGTSGGVAIIKGEE
              11111111   111111111                 111111111111111111111111111111
Chain 2:  204 LERFHQFG---LPLLAGMSRKSMVFKLLDVEPKMALSGSLACATIAAMKGAQIIRVHDFEQTMDIVK

Align Mfl121.pdb 220 with 3no3A.pdb 238
Twists 0 ini-len 144 ini-rmsd 3.61 opt-equ 178 opt-rmsd 3.04 chain-rmsd 3.61 Score 256.31 align-len 269 gaps 91 (33.83%)
P-value 2.53e-08 Afp-num 16441 Identity 7.43% Similarity 17.10%
Block  0 afp 18 score 256.31 rmsd  3.61 gap 94 (0.39%)

Chain 1:    2 KLNKYIDHTLLKQDATKAE--IKQLCDEAIEFDFATVCVNSY----------------------------
              11 1111111       11  111111111111111111111                            
Chain 2:   22 KDNTKVIAHRGYWKTEGSAQNSIRSLERASEIGAYGSEFDVHLTADNVLVVYHDNDIQGKHIQSCTYDEL

Chain 1:   42 ------------WTSYCKELLK-GTNVGITNVVGFPLGACTTATKAFEVSEAIKDG-------ATEIDMV
                          1111111111 11111111111   1111111111111111111       1111111
Chain 2:   92 KDLQLSNGEKLPTLEQYLKRAKKLKNIRLIFELK---SHDTPERNRDAARLSVQMVKRMKLAKRTDYISF

Chain 1:   92 LNIGALKDKNYELVLEDMKAVKKAAGSHVVKCIMENCLLTKEEIMKACEIAVEAGLEFVKTSTGFSKSGA
              11             111111111111111111111         11111111111111111      11
Chain 2:  159 NM-------------DACKEFIRLCPKSEVSYLNGE---------LSPMELKELGFTGLDYH------YK

Chain 1:  162 TFEDVKLMKSVV-KDNALVKAAGGVRTFEDAQKMIEAGADRLGTSGGVAIIKGEENNAS
              111111111111 1111111111 11111111111111111111111111111111111
Chain 2:  201 VLQSHPDWVKDCKVLGMTSNVWT-VDDPKLMEEMIDMGVDFITTDLPEETQKILHSRAQ

Align Mfl121.pdb 220 with 2wzmA.pdb 274
Twists 0 ini-len 152 ini-rmsd 3.50 opt-equ 185 opt-rmsd 3.08 chain-rmsd 3.50 Score 269.38 align-len 254 gaps 69 (27.17%)
P-value 2.55e-08 Afp-num 19653 Identity 4.33% Similarity 19.69%
Block  0 afp 19 score 269.38 rmsd  3.50 gap 95 (0.38%)

Chain 1:    5 KYIDHTLLKQDATKAEIKQLCDEAIEFDFATVCVN-----SYWTSYCKELLKGT--NVGITNVVGFPLGA
              111111111  111111111111111111111111     11111111111111  111111111   11
Chain 2:   23 PVVGIGVGE--LSDSEAERSVSAALEAGYRLIDTAAAYGNEAAVGRAIAASGIPRDEIYVTTKLA---TP

Chain 1:   68 CTT-ATKAFEVSEAIK--DG--ATEIDMVLNIGALKDKNYELVLEDMKAVKKAA---GSHVVKCIMENCL
              111 111111111111  11  1111111111111     11111111111111   11111111111  
Chain 2:   88 DQGFTSSQAAARASLERLGLDYVDLYLIHWPGGDT-----SKYVDSWGGLMKVKEDGIARSIGVCNFG--

Chain 1:  130 LTKEEIMKACEIAVEAGLEFVKTSTGFSKSGATFEDVKLMKSVVKDNALVKAAGGVR-------------
                 111111 11  1111111111       11111111111111  1111111111             
Chain 2:  151 ---AEDLETIVSLTYFTPAVNQIELHPL---LNQAALREVNAGYN--IVTEAYGPLGVGRLLDHPAVTAI

Chain 1:  187 --------TFEDAQKMIEAGADRLGTSG-----GVAIIKGEENN
                      1111111111111 111111     11111111111
Chain 2:  213 AEAHGRTAAQVLLRWSIQLGN-VVISRSANPERIASNLDVFGFE

Align Mfl121.pdb 220 with 2issA.pdb 281
Twists 0 ini-len 128 ini-rmsd 3.70 opt-equ 171 opt-rmsd 3.02 chain-rmsd 3.70 Score 280.05 align-len 284 gaps 113 (39.79%)
P-value 2.55e-08 Afp-num 20905 Identity 9.15% Similarity 17.61%
Block  0 afp 16 score 280.05 rmsd  3.70 gap 128 (0.50%)

Chain 1:    5 KYIDHTLLKQDATKAEIKQLCDEAIEFDFATVCVN---------------SY---WTSYCKELLKGTNVG
              1111111        11111111111111111111               11   1111111111   11
Chain 2:   20 GGVIMDV--------TSAEQAKIAEEAGAVAVMALERVPADIRKEGGVARMASIAKIREIMEAVS---IP

Chain 1:   57 ITNVVGFPLGACTTATKAFEVSEAIKDGATEIDMVLNIGALKDKNYELVLEDMKAVKKAAGSHVVKCIME
              1111111        111111111111111111111              11111111  1111111111
Chain 2:   79 VMAKVRI--------GHIAEAKILEELGVDFIDESEVLTPADD-------RFHINKHE--FKVPFVCGAR

Chain 1:  127 NCLLTKEEIMKACEIAVEAGLEFVKTSTGFSKSGA--TFEDVKLMKSVV---------------------
                      111111111111111111111111111  111111111111                     
Chain 2:  132 --------DLGEALRRIAEGAAMIRTKGEAGTGNVVEAVKHMRRVMEQIKQVTKMEDEELVAYGKEIGAP

Chain 1:  174 -----------KDNALVKAAGGVRTFEDAQKMIEAGADRLGTS-----------GGVAIIKGEE-----N
                         11111111111111111111111111111111           111111111      1
Chain 2:  194 VELLREVKRLGRLPVVNFAAGGVATPADAALMMMLGADGVFVGSGIFKSKDPRKMAKAMVLAVTYWDNPR

Chain 1:  217 NASY
              11 1
Chain 2:  264 ILLK

Align Mfl121.pdb 220 with 3fs2A.pdb 258
Twists 0 ini-len 152 ini-rmsd 3.44 opt-equ 176 opt-rmsd 3.05 chain-rmsd 3.44 Score 267.02 align-len 256 gaps 80 (31.25%)
P-value 2.59e-08 Afp-num 17205 Identity 5.08% Similarity 15.23%
Block  0 afp 19 score 267.02 rmsd  3.44 gap 108 (0.42%)

Chain 1:    5 KYIDHTLLKQDATKAEIKQLCDEAIEFD-----FATVCVNS--------YWTSYCKELLKGTNVGITNVV
              1111111111 11111111111111111     11111111        111111111111111111111
Chain 2:   21 LALIAGPCQM-ETRDHAFEMAGRLKEMTDKLGIGLVYKSSFDKANIGLEKALEVFSDLKKEYGFPVLTDI

Chain 1:   62 GFPLGACTTATKAFEVSEAIKDGATEIDMVLNIGALKDKNYELVLEDMKAVKKAAGSHVVKCIMENCLLT
              1          1111111111 11111111111 1        11111111111  1111111111  1 
Chain 2:   99 H----------TEEQCAAVAP-VVDVLQIPAFLCR--------QTDLLIAAART--GRVVNVKKGQ--F-

Chain 1:  132 KEEIMKACEIAVEAG------LEFVKTSTGFSKSGATFEDVKLMKSVVKDNALVKAAGGV---------R
                1111111111111      1111111        111111111111111111111111         1
Chain 2:  145 --LAPWDMKNVLAKITESGNPNVLATERGVSFGYNTLVSDMRALPIMAGLGAPVIFDATHSVQQPGQREF

Chain 1:  187 TFEDAQKMIEAGADRLGTSG----------------GVAIIKGEEN
              11111111111111111111                1111111111
Chain 2:  221 VETLARAAVAVGVAGFFIETHEDPDNAPSDGPNMVPIDKMPALLEK

Align Mfl121.pdb 220 with 3glcA.pdb 276
Twists 0 ini-len 144 ini-rmsd 3.81 opt-equ 180 opt-rmsd 3.05 chain-rmsd 3.81 Score 272.12 align-len 242 gaps 62 (25.62%)
P-value 2.64e-08 Afp-num 19998 Identity 8.68% Similarity 22.73%
Block  0 afp 18 score 272.12 rmsd  3.81 gap 93 (0.39%)

Chain 1:    5 KYIDHTLLKQ---------DATKAEIKQLCDEAIEFDFATVCVNSYWTS-YCKELLKGTNVGITNVVGFP
              1111111111         1111111111111     111111111111 1111111   111111111 
Chain 2:   50 KTVMLAFDHGYFQGPTTGLERIDINIAPLFEH-----ADVLMCTRGILRSVVPPATN---RPVVLRASGA

Chain 1:   65 ------LGACTTATKAFEVSEAIKDGATEIDMVLNIGALKDKNYELVLEDMKAVKKAA--GSHVVKCIME
                    11111   111111111111111111111   111    1111111111111  1111111111
Chain 2:  112 NSILAELSNEA---VALSMDDAVRLNSCAVAAQVY---IGSEYEHQSIKNIIQLVDAGMKVGMPTMAVTG

Chain 1:  127 NCLLTKEEIMKACEIAVEAGLEFVKTSTGFSKSGATFEDVKLMKSVVKDNALVKAAGGV-----RTFEDA
               11111111111111111111111111       1111111111111  111111111      111111
Chain 2:  176 -VVRDQRYFSLATRIAAEMGAQIIKTY-------YVEKGFERIVAGC--PVPIVIAGGKKLPEREALEMC

Chain 1:  192 QKMIEAGADRLGTS--------GGVAIIKGEE
              11111111111111        11111111 1
Chain 2:  240 WQAIDQGASGVDMGRNIFQSDHPVAMMKAVQA

Align Mfl121.pdb 220 with 2a7rA.pdb 338
Twists 0 ini-len 136 ini-rmsd 3.89 opt-equ 192 opt-rmsd 3.02 chain-rmsd 3.89 Score 288.92 align-len 309 gaps 117 (37.86%)
P-value 2.71e-08 Afp-num 24041 Identity 8.74% Similarity 19.09%
Block  0 afp 17 score 288.92 rmsd  3.89 gap 78 (0.36%)

Chain 1:    1 MKL-------------NKYIDHTLLKQDATKAEIKQLCDEAIEFDFATVCVNSYW----TSYCKELLKGT
              111             11111111111 1    1111111111111 11111111    11111111111
Chain 2:   31 DLTRSFSFRNSKQTYSGVPIIAANMDTVG----TFEMAKVLCKFSL-FTAVHKHYSLVQWQEFAGQNPDC

Chain 1:   54 NVGITNVVGFPLGACTTATKAFEVSEAIKDG--ATEIDMVLNIGALKDKNYELVLEDMKAVKKAAGSHVV
              111111111      1111111111111111  1111111111 11     1111111111111111111
Chain 2:   96 LEHLAASSG------TGSSDFEQLEQILEAIPQVKYICLDVANGYS-----EHFVEFVKDVRKRFPQHTI

Chain 1:  122 KCIMENCLLTKEEIMKACEIAVEAGLEFVKTS---TGFSKSG-------ATFEDVKLMKSVV-KDNALVK
              111111       1111111111111111111   111111        1111111111111 1111111
Chain 2:  155 MAGNVV-------TGEMVEELILSGADIIKVGIGPGSVCTTRKKTGVGYPQLSAVMECADAAHGLKGHII

Chain 1:  181 AAGGVRTFEDAQKMIEAGADRLGTS---------------------------------------------
              1111111111111111111111111                                             
Chain 2:  218 SDGGCSCPGDVAKAFGAGADFVMLGGMLAGHSESGGELIERDGKKYKLFYGMSSEMAMKKYAGGVAEYRA

Chain 1:  206 ----------------GGVAIIKGEENNA
                              1111111111111
Chain 2:  288 SEGKTVEVPFKGDVEHTIRDILGGIRSTC

Align Mfl121.pdb 220 with 5upxA.pdb 380
Twists 0 ini-len 136 ini-rmsd 2.82 opt-equ 192 opt-rmsd 3.05 chain-rmsd 2.82 Score 308.97 align-len 329 gaps 137 (41.64%)
P-value 2.72e-08 Afp-num 25613 Identity 7.90% Similarity 17.02%
Block  0 afp 17 score 308.97 rmsd  2.82 gap 97 (0.42%)

Chain 1:    1 MKL--------NKYIDHTLLKQDATKAEIKQLCDEAIEFDFATVCVNS------Y--WTSYCKELLK---
              111        1111111111111   11111111111111 111111      1  1111111111   
Chain 2:   31 DLSVEMAPSLKLNVPIWSAGMDTI---TEAKMAIAIARQGG-IGVVHKNMSIEQQAEEIEKVKRSESGGI

Chain 1:   52 --------------GTNVGITNVVGFPLGACTTATKAFEVSEAIKDGATEIDMVLNIGALKDKNYELVLE
                            11111111111      11111111111111111111111111 11     11111
Chain 2:   97 KDKVIEFPNSAKDKHGRLLAAAAVG------ITNDTFVRVEKLIEAGVDAIVIDTAHGHS-----AGVIN

Chain 1:  108 DMKAVKKAAGSHVVKCIMENCLLTKEEIMKACEIAVEAGLEFVKTSTGFSKSG-------------ATFE
              11111111111111111111       1111111111111111111   1111             1111
Chain 2:  263 KISEIRQTFKDVVIVAGNVA-------TAEGARALFEVGVDIVKVG---IGPGSICTTRVVAGVGVPQIT

Chain 1:  165 DVKLMKSVVKDN-ALVKAAGGVRTFEDAQKMIEAGADRLGTS----------------------------
              111111111111 11111111111111111111111111111                            
Chain 2:  323 AIYDCATVAREFGKTIIADGGIKYSGDIVKALAAGGNAVMLGSMLAGTDESPGETEIFQGRQFKTYRGMG

Chain 1:  206 ------------------------------------GGVAIIKGEENNA
                                                  1111111111111
Chain 2:  393 SLAAMEHGDRYFQADAKKLVPEGIEGRVPYKGSVADIIFQLVGGIRSGM

Align Mfl121.pdb 220 with 3gk0A.pdb 252
Twists 0 ini-len 160 ini-rmsd 3.97 opt-equ 189 opt-rmsd 3.15 chain-rmsd 3.97 Score 258.38 align-len 261 gaps 72 (27.59%)
P-value 2.77e-08 Afp-num 18728 Identity 7.28% Similarity 17.62%
Block  0 afp 20 score 258.38 rmsd  3.97 gap 101 (0.39%)

Chain 1:    1 MKLNKYIDHTLLK-QDAT------KAEIKQLCDEAIEFDFATVCVNS---------YWTSYCKELLKGTN
              1111111111111 1111      11111111111111111111111         11111111111   
Chain 2:    7 TPAAIDLGVNIDHVATLRNARGTAYPDPVRAALAAEDAGADAITLHLREDRRHIVDADVRTLRPRVK---

Chain 1:   55 VGITNVVGFPLGACTTATKAFEVSEAIKDGATEIDMVL----NIGALKDKNYELVLEDMKAVKKAAG--S
              11111111         111111111111111111111    111     11111111111111111  1
Chain 2:   74 TRMNLECA---------VTPEMLDIACEIRPHDACLVPEKRSELTTEGGLDVVGHFDAVRAACKQLADAG

Chain 1:  119 HVVKCIMENCLLTKEEIMKACEIAVEAGLEFVKTSTGFSKSGA-------TFEDVKLMKSVV-KDNALVK
              111111111       111111111111111111111  11         111111111111 1111111
Chain 2:  135 VRVSLFIDP-------DEAQIRAAHETGAPVIELHTGRYADAHDAAEQQREFERIATGVDAGIALGLKVN

Chain 1:  181 AAGGVRTFEDAQKMIEAGADRLGTS--------------GGVAIIKGEENN
              1111111111111111111111111              111111111111
Chain 2:  198 AGHGLHYTNVQAIAALPGIAELNIGHAIVAHAVFVGWDNAVREMKAIMVAA

Align Mfl121.pdb 220 with 3bo9A.pdb 314
Twists 0 ini-len 152 ini-rmsd 3.49 opt-equ 183 opt-rmsd 3.03 chain-rmsd 3.49 Score 285.25 align-len 340 gaps 157 (46.18%)
P-value 2.82e-08 Afp-num 23480 Identity 6.76% Similarity 12.94%
Block  0 afp 19 score 285.25 rmsd  3.49 gap 66 (0.30%)

Chain 1:    1 MKL---------NKYIDHTLLKQDATKAEIKQLCDEAIEFDFATVCVNS---------YWTSYCKELLKG
              111         11111111111111   1111111111  11111111         11111111111 
Chain 2:    2 TVRTRVTDLLEIEHPILMGGMAWAGT---PTLAAAVSEA--GGLGIIGSGAMKPDDLRKAISELRQKTD-

Chain 1:   53 TNVGITNVVGFPLGACTTATKAFEVSEAIKDGATEIDMVLNIGALKDKNYELVLEDMKAVKKAAG--SHV
                11111111   1111  1111111111111111111111              1111111111  111
Chain 2:   66 --KPFGVNII---LVSP--WADDLVKVCIEEKVPVVTFGAG--------------NPTKYIRELKENGTK

Chain 1:  121 VKCIMENCLLTKEEIMKACEIAVEAGLEFVKTS---TGFSKS-GATFEDVKLMKSVVKDNALVKAAGGVR
              111111        1111111111111111111   111111 111111111111111  1111111111
Chain 2:  115 VIPVVA--------SDSLARMVERAGADAVIAEGMESGGHIGEVTTFVLVNKVSRSVN--IPVIAAGGIA

Chain 1:  187 TFEDAQKMIEAGADRLGTSGG-------------------------------------------------
              111111111111111111111                                                 
Chain 2:  175 DGRGMAAAFALGAEAVQMGTRFVASVESDVHPVYKEKIVKASIRDTVVTGAKLGHPARVLRTPFARKIQE

Chain 1:  208 -----------------------------------------------VAIIKGEENNASY
                                                             1111111111111
Chain 2:  245 MEFENPMQAEEMLVGSLRRAVVEGDLERGSFMVGQSAGLIDEIKPVKQIIEDILKEFKET

Align Mfl121.pdb 220 with 3fk4A.pdb 388
Twists 0 ini-len 152 ini-rmsd 3.56 opt-equ 194 opt-rmsd 3.06 chain-rmsd 3.56 Score 310.45 align-len 270 gaps 76 (28.15%)
P-value 2.85e-08 Afp-num 28700 Identity 5.19% Similarity 18.15%
Block  0 afp 19 score 310.45 rmsd  3.56 gap 109 (0.42%)

Chain 1:    5 KYIDHTLL-KQDATKAEIKQLCDEAIEFDFATVCVN-----------SYWTSYCKELLKG------TNVG
              11111111 111111111111111111111111111           1111111111111      1111
Chain 2:  141 PLLMSIFKGMIGRNIGYLKTQLRDQAIGGVDIVKDDEILFENALTPLTKRIVSGKEVLQSVYETYGHKTL

Chain 1:   57 ITNVVGFPLGACTTATKAFEVSEAIKDGATEIDMVLNIGALKDKNYELVLEDMKAVKKA-AGSHVVKCIM
              111111     1111111111111111111111111111         11111111111 1111111111
Chain 2:  211 YAVNLT-----GRTFDLKENAKRAVQAGADILLFNVFAY---------GLDVLQSLAEDDEIPVPIMAHP

Chain 1:  126 ENCLLTK-------EEIMKACEIAVEAGLEFVKTSTGFSKSGATFE-DVKLMKSVVKD------NALVKA
              1111111       11111111111111111111       11111 11111111111      111111
Chain 2:  267 AVSGAYSASKLYGVSSPLLLGKLLRYAGADFSLF-------PSPYKEEALAISKYLTEDDASFKKSFSVP

Chain 1:  182 AGGVRTFEDAQKMIEAG---ADRLGTSGG--------VAIIKGEE----------NNASY
              1 111111111111111   111111111        11111111          11111
Chain 2:  336 S-AGIHPGFVPFIVRDFGKDVVINAGGGIHGHPNGAQGGGKAFRTAIDATLQNKPLHEVD

Align Mfl121.pdb 220 with 4q3mA.pdb 273
Twists 0 ini-len 152 ini-rmsd 2.97 opt-equ 185 opt-rmsd 3.05 chain-rmsd 2.97 Score 265.67 align-len 262 gaps 77 (29.39%)
P-value 2.85e-08 Afp-num 19724 Identity 7.25% Similarity 19.47%
Block  0 afp 19 score 265.67 rmsd  2.97 gap 101 (0.40%)

Chain 1:    5 KYIDHTLLKQDATKAEIKQLCDEAIEFDFATVCVNS--YWTSYCKELLK-----GTNVGITNVVGFPLGA
              111111111  1111111111111111111111111  11111111111     1 111111111   11
Chain 2:   13 PIIGLGTFR--SKKNDAYNAVKAALEGGYRHIDTAMIYGNEEEVGRAIKDSNIPREEIFVTTKLW---NT

Chain 1:   68 CTT-ATKAFEVSEAIKDG----ATEIDMVLNIGALKDKNYELVLEDMKAVKKAA---GSHVVKCIMENCL
              111 11111111111111    11111111111      111111111111111   1111111111   
Chain 2:   78 DQGYEKTLEAFNTSLKNLGLDYIDLYLIHWFKG------YDNALSTYRAFETLYEEGKVKAIGVSNF---

Chain 1:  130 LTKEEIMKACEIAVE---AGLEFVKTSTGFSKSGAT--FEDVKLMKSVVKDNALVKAAGGVR--------
                   1111111111   11111111       111  111111111111111111111111        
Chain 2:  139 -----NVHHLMYLMENAKIPPMVNQV-------ETHVTLQNHFLHDYCKKNNIQLEAYAPLMSHQIKDLL

Chain 1:  187 ----------------TFEDAQKMIEAGADRLGTSG-----GVAIIKGEENN
                              1111111111111 111111     11111111111
Chain 2:  197 SNETMAKIAKKHDKTIPQIAIRWLIEREI-VVIPKSITPERIVQNFDVFDFT

Align Mfl121.pdb 220 with 2gouA.pdb 365
Twists 0 ini-len 168 ini-rmsd 4.63 opt-equ 207 opt-rmsd 3.05 chain-rmsd 4.62 Score 289.98 align-len 339 gaps 132 (38.94%)
P-value 2.86e-08 Afp-num 25746 Identity 6.49% Similarity 15.63%
Block  0 afp 21 score 282.70 rmsd  3.34 gap 139 (0.45%)

Chain 1:    1 MKL--------NKYIDHTLLKQDAT--------KAEIKQLCDEAIEFDFATVCVNSY-------------
              111        11111111111111        11111111111   1111111111             
Chain 2:    6 FQPITLGALTLKNRIVMPPMTRSRASQPGDVANHMMAIYYAQRA---SAGLIVSEGTQISPTAKGYAWTP

Chain 1:   42 ---------WTSYCKELLKGTNVGITNVVGFPLGA-----------------------------------
                       111111111111111111111111                                     
Chain 2:   73 GIYTPEQIAGWRIVTEAVHAKGCAIFAQLWHVGRVTHPDNIDGQQPISSSTLKAENVKVFVDNGSDEPGF

Chain 1:   68 ---------------CTTATKAFEVSEAIKDGATEIDMVL-----NIGALKD--------------KNYE
                             1111111111111111111111111     1111111              1111
Chain 2:  143 VDVAVPRAMTKADIAQVIADYRQAALNAMEAGFDGIELHAANGYLINQFIDSEANNRSDEYGGSLENRLR

Chain 1:  104 LVLEDMKAVKKAAGSHVVKCIMENCL--------LTKEEIMKACEIAVEAGLEFVKTSTGFSKSGATFE-
              11111111111111111111111111        1111111111111111111111111111111 111 
Chain 2:  213 FLDEVVAALVDAIGAERVGVRLAPLTTLNGTVDADPILTYTAAAALLNKHRIVYLHIAEVDWDDAPDTPV

Chain 1:  165 -DVKLMKSVVKDNALVKAAGGVRTFEDAQKMIE-AGADRLGTSGG-----VAIIKGEEN
               111111111  1111111111 1111111111 11111111111     111111111
Chain 2:  283 SFKRALREAY--QGVLIYAGRY-NAEKAEQAINDGLADMIGFGRPFIANPDLPERLRHG

Align Mfl121.pdb 220 with 4axkA.pdb 235
Twists 0 ini-len 144 ini-rmsd 3.59 opt-equ 188 opt-rmsd 3.04 chain-rmsd 3.59 Score 246.02 align-len 254 gaps 66 (25.98%)
P-value 2.93e-08 Afp-num 15816 Identity 9.06% Similarity 22.83%
Block  0 afp 18 score 246.02 rmsd  3.59 gap 108 (0.43%)

Chain 1:    5 KYIDHTLLKQDATK-------AEIKQLCDEAIEFDFATVCVNS-----------YWTSYCKELLKGTNVG
              11111111111111       1111111111111111111111           11111111111   11
Chain 2:    3 FTILPAVDVVNGQAVRLDQSYGTPLESALRWQEQGAEWLHFVDLDAAFNRGSNHELMAEITRQLD---IK

Chain 1:   57 ITNVVGFPLGACTTATKAFEVSEAIKDGATEIDMVLNIGALKDKNYELVLEDMKAVKKAAGSHVVKCIME
              1111111        1111111111111111111111111        11111111111 1111111111
Chain 2:   77 VELTGGI--------RDDASLERALATGATRVNIGTAALE--------KPEWIADVIRR-HGEKIAVDIA

Chain 1:  127 NCLL--TKE-------EIMKACEIAVEAGLEFVKTSTGFSKSG-----ATFEDVKLMKSVVKDNALVKAA
              1111  111       11111111111111111111   1111     1111111111111  1111111
Chain 2:  130 VRLENGEWRTKGNDGGDLWEVLERLDSQGCSRFVVTD--VSKDGTLTGPNVDLLRDVAAAT--DAPIVAS

Chain 1:  183 GGVRTFEDAQKMIEA---GADRLGTSGGV-----AIIKGEENNA
              111111111111111   11111111111     11111111 1
Chain 2:  200 GGISTLEDVLGLAKYQDEGIDSVIIGKALYEHRFTLAEALEAVE

Align Mfl121.pdb 220 with 2fliA.pdb 217
Twists 0 ini-len 144 ini-rmsd 3.37 opt-equ 187 opt-rmsd 3.09 chain-rmsd 3.37 Score 239.82 align-len 245 gaps 58 (23.67%)
P-value 3.10e-08 Afp-num 15971 Identity 10.20% Similarity 23.27%
Block  0 afp 18 score 239.82 rmsd  3.37 gap 100 (0.41%)

Chain 1:    4 NKYIDHTLLKQDATKAEIKQLCDEAIEFDFATVCVN-------------SYWTSYCKELLKGTNVGITNV
              1111111111  111111111111111111111111             111111111111   111111
Chain 2:    3 TLKIAPSILA--ADYANFASELARIEETDAEYVHIDIMDGQFVPNISFGADVVASMRKHSK---LVFDCH

Chain 1:   61 VGFPLGACTTATKAFEVSEAIKDGATEIDMVLNIGALKDKNYELVLEDMKAVKKAAGSHVVKCIMENCLL
              111    11   111111111111111111111111       11111111111  1111111111111 
Chain 2:   68 LMV----VD---PERYVEAFAQAGADIMTIHTESTR-------HIHGALQKIKA--AGMKAGVVINPGT-

Chain 1:  131 TKEEIMKACEIAVEAGLEFVKTSTGFSK------SGATFEDVKLMKSVVK---DNALVKAAGGVRTFEDA
                  1111111111 1111111111111      1111111111111111   1111111111111 111
Chain 2:  121 ----PATALEPLLD-LVDQVLIMTVNPGFGGQAFIPECLEKVATVAKWRDEKGLSFDIEVDGGVDN-KTI

Chain 1:  192 QKMIEAGADRLGTSGGV--------AIIKGEENNA
              11111111111111111        1111111111
Chain 2:  185 RACYEAGANVFVAGSYLFKASDLVSQVQTLRTALN

Align Mfl121.pdb 220 with 5dlcA.pdb 242
Twists 0 ini-len 144 ini-rmsd 3.44 opt-equ 187 opt-rmsd 3.15 chain-rmsd 3.44 Score 253.52 align-len 261 gaps 74 (28.35%)
P-value 3.17e-08 Afp-num 18006 Identity 7.66% Similarity 21.84%
Block  0 afp 18 score 253.52 rmsd  3.44 gap 114 (0.44%)

Chain 1:    1 MKLNKYIDHTLLK-QDAT------KAEIKQLCDEAIEFDFATVCVNS---------YWTSYCKELLKGTN
              111  11111111 1111      11111111111111111111111         11111111111   
Chain 2:   13 TRI--LLGVNIDHVATLRQARGTRYPDPVKAALDAEEAGADGITVHLREDRRHIQERDVRVLKEVLQ---

Chain 1:   55 VGITNVVGFPLGACTTATKAFEVSEAIKDGATEIDMVL----NIGALKDKNYELVLEDMKAVKKAAG--S
              11111111         111111111111111111111    111     11111111111111111  1
Chain 2:   78 TRMNFEMG---------VTEEMLAFAEEIRPAHSCLVPERREELTTEGGLDVAGQEQRIRDAVRRLAAVG

Chain 1:  119 HVVKCIMENCLLTKEEIMKACEIAVEAGLEFVKTSTGFSKSGA-------TFEDVKLMKSVV-KDNALVK
              111111111       111111111111111111111  11         111111111111 1111111
Chain 2:  139 SEVSLFIDP-------DPRQIEASARVGAPAIELHTGRYADAEDPEEQARELQRVREGVALGRSLGLIVN

Chain 1:  181 AAGGVRTFEDAQKMIEAGADRLGTS--------------GGVAIIKGEENN
              1111111111111111111111111              111111111111
Chain 2:  202 AGHGLHYHNVEPVAAIDGINELNIGHAIVAHALFVGFRQAVAEMKALMLAA

Align Mfl121.pdb 220 with 5zjbA.pdb 232
Twists 1 ini-len 160 ini-rmsd 3.04 opt-equ 194 opt-rmsd 2.98 chain-rmsd 5.80 Score 336.08 align-len 235 gaps 41 (17.45%)
P-value 3.18e-08 Afp-num 16318 Identity 13.19% Similarity 22.98%
Block  0 afp 18 score 318.27 rmsd  2.65 gap 64 (0.31%)
Block  1 afp  2 score 45.81 rmsd  1.05 gap 0 (0.00%)

Chain 1:    2 KLNKYIDHTLLKQD----ATKAEIKQLCDEAIEFDFATVCVNSY-WTSYCKELLKGTNVGITNVVGFPL-
              11111111111111    11111111111111111111111111 1111111111   11111111111 
Chain 2:   14 FLNGQTVVSIQPVTGSPLDKTDFIVAMAIAVEQAGAKALRIEGVSNVAAVSAAVT---IPIIGIVKRDLP

Chain 1:   66 -GACTTATKAFEVSEAIKDGATEIDMVLNIGALKDKNYELVLEDMKAVKKAAGSHVVKCIMENCLLTKEE
               111  11111111111111111111111111       111111111111 1111111111        
Chain 2:   81 DSPVRITPFVSDVDGLANAGATVIAFDATNRTRP-----ESRERIAQAIKN-TGCFAMADCS--------

Chain 1:  135 IMKACEIAVEAGLEFVKTSTGFS-----KSGATFEDVKLMKSVVKDNALVKAAGGVRTFEDAQKMIEAGA
              11111111111111111111111     1111111111111111   11111111111111111111111
Chain 2:  137 TFEDGLWANSQGVEIVGSTLSGYVGDIEPTVPDFQLVKAFSEAG---FFTMAEGRYNTPELAAKAIESGA

Chain 1:  200 DRLG----TSGGVAIIKGEENNASY
              111     22222222222222222
Chain 2:  204 VAVTVGSALTRLEVVTQWFNNATQA

Align Mfl121.pdb 220 with 2y5jA.pdb 269
Twists 0 ini-len 136 ini-rmsd 2.72 opt-equ 180 opt-rmsd 3.11 chain-rmsd 2.72 Score 268.42 align-len 268 gaps 88 (32.84%)
P-value 3.21e-08 Afp-num 18667 Identity 9.33% Similarity 19.40%
Block  0 afp 17 score 268.42 rmsd  2.72 gap 136 (0.50%)

Chain 1:    5 KYIDHTLLKQDATKAEIKQLCDEAIEFDFATVCVN--------SYWTSYCKELLKGTNVGITNVVGFPLG
              1111111    111111111111111111111111        11111111111111111111111    
Chain 2:   21 PLVMGIL----NARDDALRRAERMIAEGADLLDIGPPVPLDEELARVIPLVEALRPLNVPLSIDTY----

Chain 1:   67 ACTTATKAFEVSEAIKDGATEIDMVLNIGALKDKNYELVLEDMKAVKKAA--GSHVVKCIMENC------
                    111111111111111111111              1  111111  11111111111       
Chain 2:  104 ------KPAVMRAALAAGADLINDIWGF-------------RQPGAIDAVRDGNSGLCAMHMLGEPQTMQ

Chain 1:  129 ---LLT---KEEIMKACEIAVEAG--------LEFVKTSTGFSK-----SGATFEDVKLMKSVV--KDNA
                 111   111111111111111        111111111111     1  111111111111  1111
Chain 2:  155 VGEPDYGDVVTDVRDFLAARAQALRDAGVAAERICVDPGFGFGKAVVDDNYALLAALPDTAPARPDGRAY

Chain 1:  178 LVKAAGGV------------------RTFEDAQKMIEAGADRLGTSGGVAIIKGEENN
              11111111                  11111111111111111111111111111111
Chain 2:  225 PILAGMSRKSMLGAVIGGKPPLERVAASVAAALCAVERGAAIVRVHDVAATVDALSVW

Align Mfl121.pdb 220 with 3ct7A.pdb 219
Twists 0 ini-len 128 ini-rmsd 2.77 opt-equ 182 opt-rmsd 3.03 chain-rmsd 2.77 Score 240.90 align-len 249 gaps 67 (26.91%)
P-value 3.24e-08 Afp-num 16463 Identity 8.03% Similarity 23.29%
Block  0 afp 16 score 240.90 rmsd  2.77 gap 117 (0.48%)

Chain 1:    5 KYIDHTLLKQDATKAEIKQLCDEAIEFDFATVCVN-------------SYWTSYCKELLKGTNVGITNVV
              111111111  111111111111111 11111111             111111111111   1111111
Chain 2:    1 MKISPSLMC--MDLLKFKEQIEFIDS-HADYFHIDIMDGHFVPNLTLSPFFVSQVKKLAT---KPLDCHL

Chain 1:   62 GFPLGACTTATKAFEVSEAIKDGATEIDMVLNIGALKDKNYELVLEDMKAVKKAAG--SHVVKCIMENCL
              1   111    1111111111111111111111          1111111111111  11111111111 
Chain 2:   65 M---VTR----PQDYIAQLARAGADFITLHPET----------INGQAFRLIDEIRRHDMKVGLILNPE-

Chain 1:  130 LTKEEIMKACEIAVEAGLEFVKTSTGFS----KSGA--TFEDVKLMKSVVK---DNALVKAAGGVRTFED
                  11111111111 111111111111    1111  1111111111111   1111111111111 11
Chain 2:  117 ----TPVEAMKYYIH-KADKITVMTVDPGFAGQPFIPEMLDKLAELKAWREREGLEYEIEVDGSCNQ-AT

Chain 1:  191 AQKMIEAGADRLGTSG-------------GVAIIKGEEN
              1111111111111111             1111111111
Chain 2:  181 YEKLMAAGADVFIVGTSGLFNHAENIDEAWRIMTAQILA

Align Mfl121.pdb 220 with 2zbtA.pdb 276
Twists 0 ini-len 128 ini-rmsd 3.88 opt-equ 176 opt-rmsd 3.13 chain-rmsd 3.88 Score 275.46 align-len 289 gaps 113 (39.10%)
P-value 3.39e-08 Afp-num 20622 Identity 8.65% Similarity 15.57%
Block  0 afp 16 score 275.46 rmsd  3.88 gap 128 (0.50%)

Chain 1:    4 NKYIDHTLLKQDATKAEIKQLCDEAIEFDFATVCVN---------------SY---WTSYCKELLKGTNV
              11111111        11111111111111111111               11   1111111111   1
Chain 2:   21 KGGVIMDV--------TTPEQAVIAEEAGAVAVMALERVPADIRAQGGVARMSDPKIIKEIMAAVS---I

Chain 1:   56 GITNVVGFPLGACTTATKAFEVSEAIKDGATEIDMVL----NIGALKDKNYELVLEDMKAVKKAAGSHVV
              11111111        111111111111111111111    1111           1111111  11111
Chain 2:   80 PVMAKVRI--------GHFVEAMILEAIGVDFIDESEVLTPADEE-----------HHIDKWK--FKVPF

Chain 1:  122 KCIMENCLLTKEEIMKACEIAVEAGLEFVKTSTGFSKSG--ATFEDVKLMKSVV----------------
              11111        11111111111111111111111111  1111111111111                
Chain 2:  129 VCGAR--------NLGEALRRIAEGAAMIRTKGEAGTGNVVEAVRHARTMWKEIRYVQSLREDELMAYAK

Chain 1:  174 ----------------KDNALVKAAGGVRTFEDAQKMIEAGADRLGTS-----------GGVAIIKGEE-
                              11111111111111111111111111111111           1111111111 
Chain 2:  191 EIGAPFELVKWVHDHGRLPVVNFAAGGIATPADAALMMHLGMDGVFVGSGIFKSGDPRKRARAIVRAVAH

Chain 1:  216 ----NNASY
                  111 1
Chain 2:  261 YNDPEVLAE

Align Mfl121.pdb 220 with 1rpxA.pdb 230
Twists 0 ini-len 128 ini-rmsd 2.33 opt-equ 185 opt-rmsd 3.00 chain-rmsd 2.33 Score 242.38 align-len 245 gaps 60 (24.49%)
P-value 3.47e-08 Afp-num 16836 Identity 10.61% Similarity 28.98%
Block  0 afp 16 score 242.38 rmsd  2.33 gap 97 (0.43%)

Chain 1:    4 NKYIDHTLLKQDATKAEIKQLCDEAIEFDFATVCVN-------------SYWTSYCKELLKGTNVGITNV
              1111111111  111111111111111111111111             111111111111   111111
Chain 2:   10 DIIVSPSILS--ANFSKLGEQVKAIEQAGCDWIHVDVMDGRFVPNITIGPLVVDSLRPITD---LPLDVH

Chain 1:   61 VGFPLGACTTATKAFEVSEAIKDGATEIDMVLNIGALKDKNYELVLEDMKAVKKAA-GSHVVKCIMENCL
              111    11   111111111111111111111111        111111111111 1111111111111
Chain 2:   75 LMI----VE---PDQRVPDFIKAGADIVSVHCEQSS--------TIHLHRTINQIKSLGAKAGVVLNPGT

Chain 1:  130 LTKEEIMKACEIAVEAGLEFVKTSTGFSK------SGATFEDVKLMKSVVK---DNALVKAAGGVRTFED
                   1111111111 111111111111       1111111111111111   11111111111111 1
Chain 2:  130 -----PLTAIEYVLD-AVDLVLIMSVNPGFGGQSFIESQVKKISDLRKICAERGLNPWIEVDGGVGPK-N

Chain 1:  191 AQKMIEAGADRLGTSGGV--------AIIKGEENN
              111111111111111111        1111111 1
Chain 2:  193 AYKVIEAGANALVAGSAVFGAPDYAEAIKGIKTSK

Align Mfl121.pdb 220 with 4df0A.pdb 199
Twists 0 ini-len 136 ini-rmsd 2.54 opt-equ 180 opt-rmsd 3.19 chain-rmsd 2.54 Score 238.59 align-len 225 gaps 45 (20.00%)
P-value 3.51e-08 Afp-num 14712 Identity 11.56% Similarity 21.78%
Block  0 afp 17 score 238.59 rmsd  2.54 gap 72 (0.35%)

Chain 1:    4 NKYIDHTLLKQDATKAEIKQLCDEAIEFDFATVCVNS-----YWTSYCKELLKGTNVGITNVVGFPLGAC
              111111111   11111111111111 1111111111     111111111111  11111111   111
Chain 2:    4 NLPLVVALD---TEVLKAIDVAKRLK-GAVAGFKVGWDLIFEGGISIVGEIARY--GNVIVDLK---IAD

Chain 1:   69 TTATKAFEVSEAIKDGATEIDMVLNIGALKDKNYELVLEDMKAVKKAAGSHVVKCIMEN--CLLTKEEIM
              1111111111111111111111111          1111111  1     111111111  111111111
Chain 2:   65 VPHVASRVVEKLVNRGACCVIVHGF----------LHPSLPR--G-----QHVYVLVKMTAPTIYDEMWE

Chain 1:  137 KACEIAVEAGLEFVKTSTGFSKSGATFEDVKLMKSVVKDNALVKAAGGVRTFEDAQKMIEAGADRLGTSG
              1111111  11111111      11111111111111111111111111111111111111111111111
Chain 2:  118 KLLNSVQ--DVRGFVLP------GNQPEVVAQARKRIGCSYRIISPGIGPQGGRPGAAIEAGADFEIVGR

Chain 1:  207 G----VAIIKGEENN
              1    1111111111
Chain 2:  180 YVLEDPARISQWAQY

Align Mfl121.pdb 220 with 6mdyA.pdb 242
Twists 0 ini-len 144 ini-rmsd 3.51 opt-equ 176 opt-rmsd 3.13 chain-rmsd 3.51 Score 259.13 align-len 239 gaps 63 (26.36%)
P-value 3.51e-08 Afp-num 16598 Identity 5.86% Similarity 18.41%
Block  0 afp 18 score 259.13 rmsd  3.51 gap 100 (0.41%)

Chain 1:    5 KYIDHTLLKQDATKAEIKQLCDEAIEFD-----FATVCVNS----YWTSYCKELLKGTNVGITNVVGFPL
              111111111 111111111111111111     11111111    1111111111111111111111   
Chain 2:   14 LFLIAGPCV-IESEELALETAGYLKEMCSQLNIPFIYKSSFPGFEKGLSILEKVKSQIGVPVLTDVH---

Chain 1:   66 GACTTATKAFEVSEAIKDGATEIDMVLNIGALKDKNYELVLEDMKAVKKAAGSHVVKCIMENCLLTKEEI
                     1111111111 11111111111 1        11111111111  1111111111  111  1
Chain 2:   93 -------EDTPLFEVSS-VVDVLQTPAFLCR--------QTNFIQKVAAM--NKPVNIKKGQ--FLA--P

Chain 1:  136 MKACEIAVEAG-----LEFVKTSTGFSKSGATFEDVKLMKSVVKDNALVKAAGGV------RTFEDAQKM
              11111111111     1111111        1 1111111111111111111111      111111111
Chain 2:  141 WEMKHVIAKAKAQGNEQIMACERGVSFGYNNLVSDMRSLVIMRETGCPVVYDATHSVQQREFIPALARAA

Chain 1:  195 IEAGADRLGTSG-------GVAIIKGEEN
              111111111111       1111111111
Chain 2:  222 VAVGISGLFMETHPPNSWPLDKMKQLLES

Align Mfl121.pdb 220 with 5iobA.pdb 316
Twists 0 ini-len 152 ini-rmsd 3.38 opt-equ 196 opt-rmsd 3.10 chain-rmsd 3.38 Score 276.05 align-len 285 gaps 89 (31.23%)
P-value 3.67e-08 Afp-num 22788 Identity 6.67% Similarity 17.54%
Block  0 afp 19 score 276.05 rmsd  3.38 gap 134 (0.47%)

Chain 1:    1 MKLNKYIDHTLLKQDATKAEIKQLCDEAIEFDFATVCVNSYWTSYC-------KELLKG---TNVGITNV
              11111111111        11111111111111111111     11       111111   11111111
Chain 2:   71 DQVASLMMVGV--------ANYDQALDALNQGVGGIFIGSWTDENLLTEPGRNIEALREAVGRDFSVSID

Chain 1:   61 VGFPL------------GACTT----------ATKAFEVSEAIKDGATEIDMVLNIGAL-------KDKN
              111 1            11111          111111111111111111111111111       1111
Chain 2:  133 FEGGRVQRATNILGDFPSPRVMAQTMTPEQVEDLAEILGTGLAAHGVTVNFAPVVDVDAWGLPVVFSNDP

Chain 1:  102 YELVLEDMKAVKKAAG-SHVVKCIMENCLL------TKEEIMKACEIAVEAGLEFVKTSTGFSKSG----
              1111111111111111 1111111111111      11111111111111111111111           
Chain 2:  207 AVAATYATAFAKGLSKVGITPVFKHFPGHGTPALDELKTYDLIPYGQALSETDGAVMVGHMIVPGLGTDG

Chain 1:  161 ---ATF-EDVKLMKSV-----VKDNALVKAAGGV------RTFEDAQKMIEAGADRLGTS---GGVAIIK
                 111 111111111     1111111111111      11111111111111111111   1111111
Chain 2:  289 VPSSIDPATYQLLRSGDYPGGVPFDGVIYTDDLSGMSAISSPAEAVLASLKAGADQALWIDYGSLGSAID

Chain 1:  213 GEENN
              11111
Chain 2:  362 RVDAA

Align Mfl121.pdb 220 with 3sz8A.pdb 264
Twists 0 ini-len 160 ini-rmsd 3.80 opt-equ 178 opt-rmsd 3.01 chain-rmsd 3.80 Score 261.62 align-len 262 gaps 84 (32.06%)
P-value 3.77e-08 Afp-num 18252 Identity 6.87% Similarity 18.32%
Block  0 afp 20 score 261.62 rmsd  3.80 gap 103 (0.39%)

Chain 1:    5 KYIDHTLLKQDATKAEIKQLCDEAIEFD-----FATVCVNS-----------------YWTSYCKELLKG
              111111111  11111111111111111     11111111                 111111111111
Chain 2:   17 FVLFGGINVL-ESLDFTLDVCGEYVAVTRKLGIPFVFKASFDKANRSSIHSYRGVGLDEGLKIFAEVKAR

Chain 1:   53 TNVGITNVVGFPLGACTTATKAFEVSEAIKDGATEIDMVLNIGALKDKNYELVLEDMKAVKKAAGSHVVK
              1111111111          1111111111 11111111111 1        111111111111  1111
Chain 2:   86 FGVPVITDVH----------EAEQAAPVAE-IADVLQVPAFLAR--------QTDLVVAIAKAG--KPVN

Chain 1:  123 CIMENCLLTKEEIMKACEIAVEAG-----LEFVKTSTGFS---KSGATFEDVKLMKSVVKDNALVKAA--
              11111  111  111111111111     1111111       111111111111111111 111111  
Chain 2:  135 VKKPQ--FMS--PTQLKHVVSKCGEVGNDRVMLCERGSSFGYDNLVVDMLGFRQMAETTGG-CPVIFDVT

Chain 1:  183 GGVRTFEDAQKMIEAGADRLGTSG-------------------GVAIIKGEE
              111111111111111111111111                   111111111
Chain 2:  200 HSLQVLDLARAGIAVGIAGLFLEAHPDPDRARCDGPSALPLHQLEGLLSQMK

Align Mfl121.pdb 220 with 1o60A.pdb 269
Twists 0 ini-len 160 ini-rmsd 3.79 opt-equ 182 opt-rmsd 3.18 chain-rmsd 3.79 Score 267.82 align-len 268 gaps 86 (32.09%)
P-value 3.78e-08 Afp-num 18871 Identity 7.46% Similarity 18.66%
Block  0 afp 20 score 267.82 rmsd  3.79 gap 106 (0.40%)

Chain 1:    4 NKYIDHTLLKQDATKAEIKQLCDEAIEFD-----FATVCVNSY-----------------WTSYCKELLK
              1111111111 111111111111111111     111111111                 1111111111
Chain 2:   18 PFVLFGGMNV-LESRDMAMQVCEAYVKVTEKLGVPYVFKASFDKANRSSIHSYRGPGMEEGLKIFQELKD

Chain 1:   52 GTNVGITNVVGFPLGACTTATKAFEVSEAIKDGATEIDMVLNIGALKDKNYELVLEDMKAVKKAAGSHVV
              11111111111          1111111111 11111111111 1        11111111111  1111
Chain 2:   87 TFGVKIITDVH----------EIYQCQPVAD-VVDIIQLPAFLAR--------QTDLVEAMAKT--GAVI

Chain 1:  122 KCIMENCLLTKEEIMKACEIAVEAG-----LEFVKTSTGFS---KSGATFEDVKLMKSVVKDNALVKAAG
              111111  111  111111111111     1111111       111111111111111111 1111111
Chain 2:  136 NVKKPQ--FLS--PSQMGNIVEKIEECGNDKIILCDRGTNFGYDNLIVDMLGFSVMKKASKG-SPVIFDV

Chain 1:  184 GV-----RTFEDAQKMIEAGADRLGTSG-------------------GVAIIKGEENN
              11     111111111111111111111                   11111111111
Chain 2:  201 THSLQRAQVTELARSGLAVGIAGLFLEAHPNPNQAKCDGPSALPLSALEGFVSQMKAI

Align Mfl121.pdb 220 with 3femA.pdb 281
Twists 0 ini-len 128 ini-rmsd 3.72 opt-equ 172 opt-rmsd 3.04 chain-rmsd 3.72 Score 274.20 align-len 285 gaps 113 (39.65%)
P-value 3.86e-08 Afp-num 21018 Identity 7.72% Similarity 17.19%
Block  0 afp 16 score 274.20 rmsd  3.72 gap 130 (0.50%)

Chain 1:    5 KYIDHTLLKQDATKAEIKQLCDEAIEFDFATVCVN---------------SY---WTSYCKELLKGTNVG
              1111111        11111111111111111111               11   1111111111   11
Chain 2:   18 GGVIMDV--------VTPEQAKIAEKSGACAVMALESIPADMRKSGKVCRMSDPKMIKDIMNSVS---IP

Chain 1:   57 ITNVVGFPLGACTTATKAFEVSEAIKDGATEIDMVLNIGALKDKNYELVLEDMKAVKKAAGSHVVKCIME
              1111111        111111111111111111111              11111111  1111111111
Chain 2:   77 VMAKVRI--------GHFVEAQIIEALEVDYIDESEVLTPADW-------THHIEKDK--FKVPFVCGAK

Chain 1:  127 NCLLTKEEIMKACEIAVEAGLEFVKTSTGFSKSG--ATFEDVKLMKSVV---------------------
                      11111111111111111111111111  1111111111111                     
Chain 2:  130 --------DLGEALRRINEGAAMIRTKGEAGTGDVSEAVKHIRRITEEIKACQQLKSEDDIAKVAEEMRV

Chain 1:  174 ------------KDNALVKAAGGVRTFEDAQKMIEAGADRLGTS-----------GGVAIIKGEE-----
                          11111111111111111111111111111111           1111111111     
Chain 2:  192 PVSLLKDVLEKGKLPVVNFAAGGVATPADAALLMQLGCDGVFVGSGIFKSSNPVRLATAVVEATTHFDNP

Chain 1:  216 NNASY
              111 1
Chain 2:  262 SKLLE

Align Mfl121.pdb 220 with 3inpA.pdb 218
Twists 0 ini-len 136 ini-rmsd 3.61 opt-equ 184 opt-rmsd 3.00 chain-rmsd 3.61 Score 236.41 align-len 242 gaps 58 (23.97%)
P-value 3.88e-08 Afp-num 15702 Identity 7.85% Similarity 22.31%
Block  0 afp 17 score 236.41 rmsd  3.61 gap 105 (0.44%)

Chain 1:    4 NKYIDHTLLKQDATKAEIKQLCDEAIEFDFATVCVN-------------SYWTSYCKELLKGTNVGITNV
              1111111111  111111111111111111111111             1111111111111  111111
Chain 2:    3 HIQINPSILS--ADLARLGDDVKAVLAAGADNIHFDVMDNHYVPNLTFGPMVLKALRDYGIT--AGMDVH

Chain 1:   61 VGFPLGACTTATKAFEVSEAIKDGATEIDMVLNIGALKDKNYELVLEDMKAVKKAA-GSHVVKCIMENCL
              11   111    1111111111111111111111          1 1111111111 1111111111111
Chain 2:   69 LM---VKP----VDALIESFAKAGATSIVFHPEA----------SEHIDRSLQLIKSFGIQAGLALNPAT

Chain 1:  130 LTKEEIMKACEIAVEAGLEFVKTSTGFSK----SGATFEDVKLMKSVVKDN---ALVKAAGGVRTFEDAQ
                   1111111111 111111111111     111111111111111111   111111111111 111
Chain 2:  122 -----GIDCLKYVES-NIDRVLIMSVNPGFQKFIPAMLDKAKEISKWISSTDRDILLEIDGGVNPY-NIA

Chain 1:  193 KMIEAGADRLGTSGGV-------AIIKGEENN
              1111111111111111       111111111
Chain 2:  187 EIAVCGVNAFVAGSAIFNSDSYKQTIDKMRDE

Align Mfl121.pdb 220 with 3wbwA.pdb 271
Twists 0 ini-len 144 ini-rmsd 3.47 opt-equ 189 opt-rmsd 3.12 chain-rmsd 3.47 Score 260.65 align-len 268 gaps 79 (29.48%)
P-value 3.95e-08 Afp-num 19844 Identity 6.34% Similarity 19.40%
Block  0 afp 18 score 260.65 rmsd  3.47 gap 98 (0.40%)

Chain 1:    1 MKLN---------KYIDHTLLKQDATKAEIKQLCDEAIEFDFATVCVNS--YWTSYCKELL-KGTNVGIT
              1111         111111111  1111111111111111111111111  1111111111 11111111
Chain 2:   10 AQTVISFHDGHTMPQIGLGVWE--TPPDETAEVVKEAVKLGYRSVDTARLYKNEEGVGKGLEDHPEIFLT

Chain 1:   59 NVVGFPLGACTT-ATKAFEVSEAIKDG----ATEIDMVLNIGALKDKNYELVLEDMKAVKKAA---GSHV
              1111   11111 11111111111111    111111111111       1111111111111   1111
Chain 2:   78 TKLW---NDEQGYDSTLRAYEESARLLRRPVLDLYLIHWPMPAQG-----QYVETWKALVELKKSGRVKS

Chain 1:  121 VKCIMENCLLTKEEIMKACEIAV---EAGLEFVKTSTGFSKSGATF--EDVKLMKSVVKDNALVKAAGGV
              111111        111111111   111111111       1111  1111111111111111111111
Chain 2:  140 IGVSNF--------ESEHLERIMDATGVVPVVNQI-------ELHPDFQQRALREFHEKHNIRTESWRPL

Chain 1:  186 R---------------------TFEDAQKMIEAGADRLGTSG-----GVAIIKGEENN
              1                     1111111111111 111111     11111111111
Chain 2:  195 GKGRVLSDERIGKIAEKHSRTPAQVVIRWHLQNGL-IVIPKSVNPKRLAENLDVFGFV

Align Mfl121.pdb 220 with 3f4nA.pdb 242
Twists 0 ini-len 152 ini-rmsd 3.74 opt-equ 186 opt-rmsd 3.13 chain-rmsd 3.74 Score 250.50 align-len 259 gaps 73 (28.19%)
P-value 4.02e-08 Afp-num 17989 Identity 6.95% Similarity 18.92%
Block  0 afp 19 score 250.50 rmsd  3.74 gap 106 (0.41%)

Chain 1:    3 LNKYIDHTLLK-QDAT------KAEIKQLCDEAIEFDFATVCVNSY---------WTSYCKELLKGTNVG
              11111111111 1111      111111111111111111111111         1111111111   11
Chain 2:    2 ADLLLGVNIDHIATLRNARGTIYPDPVQAAFIAEQAGADGITVHLREDRRHITDRDVRILRQTIQ---TR

Chain 1:   57 ITNVVGFPLGACTTATKAFEVSEAIKDGATEIDMVL----NIGALKDKNYELVLEDMKAVKKAAG--SHV
              111111         111111111111111111111    111      1111111111111111  111
Chain 2:   69 MNLEMA---------VTDEMVDIACDIKPHFCCLVPEKRQEVTTEGGLDVAGQVDKMTLAVGRLADVGIL

Chain 1:  121 VKCIMENCLLTKEEIMKACEIAVEAGLEFVKTSTGFSKSGA-------TFEDVKLMKSVV-KDNALVKAA
              1111111       111111111111111111111  11         111111111111 111111111
Chain 2:  130 VSLFIDA-------DFRQIDAAVAAGAPYIEIHTGAYADASTVLERQAELMRIAKAATYAAGKGLKVNAG

Chain 1:  183 GGVRTFEDAQKMIEAGADRLGTS--------------GGVAIIKGEENN
              11111111111111111111111              111111111111
Chain 2:  193 HGLTYHNVQPIAALPEMHELNIGHAIIGQAVMTGLAAAVTDMKVLMREA

Align Mfl121.pdb 220 with 1dbtA.pdb 237
Twists 0 ini-len 144 ini-rmsd 2.77 opt-equ 189 opt-rmsd 3.15 chain-rmsd 2.77 Score 246.25 align-len 255 gaps 66 (25.88%)
P-value 4.06e-08 Afp-num 17201 Identity 9.02% Similarity 20.39%
Block  0 afp 18 score 246.25 rmsd  2.77 gap 112 (0.44%)

Chain 1:    4 NKYIDHTLLKQDATKAEIKQLCDEAIEFDFATVCVN---SYWTSYCKELLKGTNVGITNVVGFPLGACTT
              1111111111  111111111111111111111111   11111111111111111111111   11111
Chain 2:    3 NNLPIIALDF--ASAEETLAFLAPFQQEPLFVKVGMELFYQEGPSIVKQLKERNCELFLDLK---LHDIP

Chain 1:   71 ATKAFEVSEAIKDGATEIDMVLNIGALKDKNYELVLEDMKAVKKAAG--------SHVVKCIMEN--CL-
              111111111111111111111111          1111111111111        1111111111  11 
Chain 2:   68 TTVNKAMKRLASLGVDLVNVHAAG----------GKKMMQAALEGLEEGTPAGKKRPSLIAVTQLTSTSE

Chain 1:  130 -----------LTKEEIMKACEIAVEAGLEFVKTSTGFSKSGATFEDVKLMKSVVKDNALVKAAGGVRTF
                         11111111111111111111111         11111111111111111111111111 
Chain 2:  128 QIMKDELLIEKSLIDTVVHYSKQAEESGLDGVVC---------SVHEAKAIYQAVSPSFLTVTPGIRMSE

Chain 1:  189 ---------EDAQKMIEAGADRLGTSGGV-------AIIKGEENN
                       11111111111111111111       111111111
Chain 2:  189 DAANDQVRVATPAIAREKGSSAIVVGRSITKAEDPVKAYKAVRLE

Align Mfl121.pdb 220 with 1d9eA.pdb 266
Twists 0 ini-len 160 ini-rmsd 3.73 opt-equ 178 opt-rmsd 3.08 chain-rmsd 3.73 Score 264.07 align-len 260 gaps 82 (31.54%)
P-value 4.18e-08 Afp-num 18372 Identity 7.69% Similarity 19.23%
Block  0 afp 20 score 264.07 rmsd  3.73 gap 101 (0.39%)

Chain 1:    5 KYIDHTLLKQDATKAEIKQLCDEAIEFD-----FATVCVNSY-----------------WTSYCKELLKG
              111111111 111111111111111111     111111111                 11111111111
Chain 2: 1019 FVLFGGMNV-LESRDLAMRICEHYVTVTQKLGIPYVFKASFDKANRSSIHSYRGPGLEEGMKIFQELKQT

Chain 1:   53 TNVGITNVVGFPLGACTTATKAFEVSEAIKDGATEIDMVLNIGALKDKNYELVLEDMKAVKKAAGSHVVK
              1111111111          1111111111 11111111111 1        1111111111  111111
Chain 2: 1088 FGVKIITDVH----------EPSQAQPVAD-VVDVIQLPAFLAR--------QTDLVEAMAK--TGAVIN

Chain 1:  123 CIMENCLLTKEEIMKACEIAVEAG------LEFVKTSTGFS---KSGATFEDVKLMKSVVKDNALVKAAG
              111111     1111111111111      1111111       111111111111111111 1111111
Chain 2: 1137 VKKPQF-----VSPGQMGNIVDKFKEGGNEKVILCDRGANFGYDNLVVDMLGFSIMKKVSGN-SPVIFDV

Chain 1:  184 GV-----RTFEDAQKMIEAGADRLGTSG-------------GVAIIKGEE
              11     111111111111111111111             111111111
Chain 2: 1201 THALQRAQVAELARAGMAVGLAGLFIEAHPDPEPSALPLAKLEPFLKQMK

Align Mfl121.pdb 220 with 6u8eA.pdb 375
Twists 0 ini-len 144 ini-rmsd 2.63 opt-equ 188 opt-rmsd 3.02 chain-rmsd 2.63 Score 300.18 align-len 306 gaps 118 (38.56%)
P-value 4.48e-08 Afp-num 24589 Identity 7.19% Similarity 19.28%
Block  0 afp 18 score 300.18 rmsd  2.63 gap 83 (0.37%)

Chain 1:    1 MKL---------NKYIDHTLLKQDATKAEIKQLCDEAIEFDFATVCVNS------Y--WTSYCKELLKGT
              111         1111111111111    1111111111111 111111      1  11111111   1
Chain 2:   50 DLTSALTKKITLKTPLVSSPMDTVT----EAGMAIAMALTGG-IGFIHHNCTPEFQANEVRKVKKYPLAS

Chain 1:   54 N-----VGITNVVGFPLGACTTATKAFEVSEAIKDGATEIDMVLNIGALKDKNYELVLEDMKAVKKAAGS
              1     11111111      11111111111111111111111111 11     1111111111111111
Chain 2:  238 KDAKKQLLCGAAIG------THEDDKYRLDLLAQAGVDVVVLDSSQGNS-----IFQINMIKYIKDKYPN

Chain 1:  119 HVVKCIMENCLLTKEEIMKACEIAVEAGLEFVKTSTGFSKSG-------------ATFEDVKLMKSVVKD
              111111111       1111111111111111111   1111             111111111111111
Chain 2:  297 LQVIGGNVV-------TAAQAKNLIDAGVDALRVG---MGSGSICITQEVLACGRPQATAVYKVSEYARR

Chain 1:  176 N-ALVKAAGGVRTFEDAQKMIEAGADRLGTS---------------------------------------
              1 11111111111111111111111111111                                       
Chain 2:  357 FGVPVIADGGIQNVGHIAKALALGASTVMMGSLLAATTEAPGEYFFSDGIRLKKYRGMGSLDAMIKVAQG

Chain 1:  206 -------------GGVAIIKGEENNA
                           1111111111111
Chain 2:  443 VSGAVQDKGSIHKFVPYLIAGIQHSC

Align Mfl121.pdb 220 with 4exaA.pdb 253
Twists 0 ini-len 168 ini-rmsd 3.98 opt-equ 192 opt-rmsd 3.06 chain-rmsd 3.98 Score 245.71 align-len 246 gaps 54 (21.95%)
P-value 4.78e-08 Afp-num 17136 Identity 6.91% Similarity 19.11%
Block  0 afp 21 score 245.71 rmsd  3.98 gap 79 (0.32%)

Chain 1:    5 KYIDHTLLK--QD--ATKAEIKQLCDEAIEFDFATVCV------NSYWTSYCKELLKGTNVGITNVVGFP
              111111111  11  11111111111111111111111      11111111111111 1111111111 
Chain 2:   21 SPLGLGTVKFGRDTIPDDREAADLLALARDLGINLIDTAPAYGRSEERLGPLLRGQRE-HWVIVSKVGEE

Chain 1:   65 -----LGACTT-ATKAFEVSEAIKDG----ATEIDMVLNIGALKDKNYELVLEDMKAVKKAA---GSHVV
                   111111 11111111111111    1111111111111  111111 1111111111   11111
Chain 2:   99 FVDGQSVFDFSAAHTRRSVERSLKRLETDRIELVLVHSDGNDL--DILENS-EVYPTLAALKREGLIGAY

Chain 1:  122 KCIMENCLLTKEEIMKACEIAVEAGLEFVKTSTGFSKSGATFEDVKLMKSVV-KDNALVKAAGGV---RT
              11111        111111111111 111111      1 111111111111 111111111111   11
Chain 2:  166 GLSGK--------TVEGGLRALREG-DCAMVTY-----NLNERAERPVIEYAAAHAKGILVKKALAQDPV

Chain 1:  188 FEDAQKMIEA-GADRLGTS-----GGVAIIKGEENN
              1111111111 11111111     111111111111
Chain 2:  231 RASFELVFDQPGVAAAIVGTINPLHLAHNVAMAAQA

Align Mfl121.pdb 220 with 4xtdA.pdb 377
Twists 0 ini-len 136 ini-rmsd 2.94 opt-equ 190 opt-rmsd 3.07 chain-rmsd 2.94 Score 298.76 align-len 310 gaps 120 (38.71%)
P-value 5.46e-08 Afp-num 24675 Identity 7.74% Similarity 17.74%
Block  0 afp 17 score 298.76 rmsd  2.94 gap 87 (0.39%)

Chain 1:    1 MKL--------NKYIDHTLLKQDATKAEIKQLCDEAIEFDFATVCVNS--------YWTSYCKELLKGTN
              111        1111111111111 1  111111111  111111111        1111111111  11
Chain 2:   56 VLSSRLTKKITLNAPFVSSPMDTVTE--ADMAIHMAL--LGGIGIIHHNCTAEEQAEMVRRVKKYENPLA

Chain 1:   55 V--------GITNVVGFPLGACTTATKAFEVSEAIKDGATEIDMVLNIGALKDKNYELVLEDMKAVKKAA
              1        1111111      11111111111111111111111111 11     11111111111111
Chain 2:  239 SKSADTKQLLCGAAIG------TIDADRQRLAMLVEAGLDVVVLDSSQGNS-----VFQINMIKWIKETF

Chain 1:  117 GSHVVKCIMENCLLTKEEIMKACEIAVEAGLEFVKTSTGFSKSG-------------ATFEDVKLMKSVV
              11111111111       1111111111111111111   1111             1111111111111
Chain 2:  298 PDLQVIAGNVV-------TREQAASLIHAGADGLRIG---MGSGSICITQEVMACGRPQGTAVYNVTQFA

Chain 1:  174 KDN-ALVKAAGGVRTFEDAQKMIEAGADRLGTS-------------------------------------
              111 11111111111111111111111111111                                     
Chain 2:  358 NQFGVPCIADGGVQNIGHITKAIALGASTVMMGGMLAGTTESPGEYFFRGKRLKTYRGMGSIDAMQKLVA

Chain 1:  206 ---------------GGVAIIKGEENNASY
                             1111111111111 1
Chain 2:  448 QGVTGSVIDKGSIKKYIPYLYNGLQHSCQD

Align Mfl121.pdb 220 with 4iqlA.pdb 313
Twists 0 ini-len 136 ini-rmsd 2.78 opt-equ 181 opt-rmsd 3.09 chain-rmsd 2.78 Score 277.88 align-len 336 gaps 155 (46.13%)
P-value 5.82e-08 Afp-num 23329 Identity 6.85% Similarity 15.48%
Block  0 afp 17 score 277.88 rmsd  2.78 gap 85 (0.38%)

Chain 1:    3 LNKYIDHTLLKQDATKAEIKQLCDEAIEFDFATVCVNS---------YWTSYCKELLKGTNVGITNVVGF
              111111111111111   1111111111  11111111         11111111111   11111111 
Chain 2:   10 IEHPIISGGMVWCSG---WKLASAVSNC--GGLGLIGAGSMHPDNLEHHIRSCKAATD---KPFGVNVP-

Chain 1:   64 PLGACTTATKAFEVSEAIKDGATEIDMVLNIGALKDKNYELVLEDMKAVKKAAG--SHVVKCIMENCLLT
                1111  1111111111111111111111              1111111111  111111111     
Chain 2:   71 --LLYP--EMDKIMEIIMREHVPVVVTSAG--------------SPKVWTAKLKAAGSKVIHVVS-----

Chain 1:  132 KEEIMKACEIAVEAGLEFVKTS---TGFSK---SGATFEDVKLMKSVVKDNALVKAAGGVRTFEDAQKMI
                 1111111111111111111   11111   111111111111111  11111111111111111111
Chain 2:  118 ---SATFARKSEAAGVDAIVAEGFEAGGHNGREETTTLCLIPEVVDAV--NIPVVAAGGIASGRAVAAAL

Chain 1:  196 EAGADRLGTS------------------------------------------------------------
              1111111111                                                            
Chain 2:  183 ALGADAVQVGTRFALSEESSAHEDFKAHCRRSVEGDTMLSLKAVSPTRLLKNKFYQDVFAAEQRGASVEE

Chain 1:  206 -----------------------------------------GGVAIIKGEENNASY
                                                       111111111111111
Chain 2:  253 LRELLGRGRAKQGIFEGDLHEGELEIGQAVSQISHAETVAEIMVDLVDGYKRSLAG

Align Mfl121.pdb 220 with 1v5xA.pdb 200
Twists 0 ini-len 144 ini-rmsd 3.38 opt-equ 175 opt-rmsd 2.85 chain-rmsd 3.38 Score 223.47 align-len 239 gaps 64 (26.78%)
P-value 5.93e-08 Afp-num 13867 Identity 6.28% Similarity 15.90%
Block  0 afp 18 score 223.47 rmsd  3.38 gap 93 (0.39%)

Chain 1:    5 KYIDHTLLKQDATKAEIKQLCDEAIEFDFATVCVNS----------YWTSYCKELLKGTNVGITNVVGFP
              11111111       111111111111111111111          111111111111 111111111  
Chain 2:    1 MRVKICGI-------TRLEDALLAEALGAFALGFVLAPGSRRRIAPEAARAIGEALGP-FVVRVGVFR--

Chain 1:   65 LGACTTATKAFEVSEAIKDGATEIDMVLNIGALKDKNYELVLEDMKAVKKAAGSHVVKCIMENCLLTKEE
                   111111111111111111111111             1111111111111111111111  11  
Chain 2:   61 -----DQPPEEVLRLMEEARLQVAQLHGE-------------EPPEWAEAVGRFYPVIKAFPLE--GP--

Chain 1:  135 IMKACEIAVEAGLEFVKTS--TGFSKSGATFEDVKLMKSVVKDNALVKAAGGVRTFEDAQKMIEAGADRL
              11111111   11111111  11111111111111111111   111111111111 1111111111111
Chain 2:  109 ARPEWADY---PAQALLLDGKRPGSGEAYPRAWAKPLLATG---RRVILAGGIAPE-NLEEVLALRPYAL

Chain 1:  203 GTS-------------GGVAIIKGEENNA
              111             1111111111111
Chain 2:  172 DLASGVEEAPGVKSAEKLRALFARLASLR

Align Mfl121.pdb 220 with 4mz8A.pdb 353
Twists 0 ini-len 136 ini-rmsd 3.06 opt-equ 189 opt-rmsd 3.00 chain-rmsd 3.06 Score 283.54 align-len 309 gaps 120 (38.83%)
P-value 6.44e-08 Afp-num 22915 Identity 8.09% Similarity 18.77%
Block  0 afp 17 score 283.54 rmsd  3.06 gap 89 (0.40%)

Chain 1:    1 MKL--------NKYIDHTLLKQDATKAEIKQLCDEAIEFDFATVCVNS------Y--WTSYCKELLK---
              111        1111111111111   11111111111111 111111      1  111111111    
Chain 2:   28 KIHTKLTKNITLNMPLISAAMDTV---TEHRAAIMMARLGG-LGVIHKNMDIASQVREVKRVKKSEKEYP

Chain 1:   52 ------GTNVGITNVVGFPLGACTTATKAFEVSEAIKDGATEIDMVLNIGALKDKNYELVLEDMKAVKKA
                    11111111111        111111111111111111111111 11     1111111111111
Chain 2:  207 DANKDNFGRLRVGAAIG--------VGQMDRVDALVEAGVDVVVLDSAHGHS-----KGIIDTVKAIKAK

Chain 1:  116 AGSHVVKCIMENCLLTKEEIMKACEIAVEAGLEFVKTSTGFSKSG-------------ATFEDVKLMKSV
              111111111111       1111111111111111111   1111             111111111111
Chain 2:  264 YPNLDLIAGNIA-------TAAAAKALCEAGVDAVKVG---IGPGSICTTRIVSGVGVPQISAIDECVEE

Chain 1:  173 VKDN-ALVKAAGGVRTFEDAQKMIEAGADRLGTS------------------------------------
              1111 11111111111111111111111111111                                    
Chain 2:  324 ANKFGVPVIADGGIKYSGDIAKALAVGASSVMIGSLLAGTDESPGELFTYQGRQYKSYRGMGSLGAMQLV

Chain 1:  206 ----------------GGVAIIKGEENNA
                              1111111111111
Chain 2:  410 PEGIEGRVPYVGSIRSVVHQLLGGLRSSM

Align Mfl121.pdb 220 with 3e9aA.pdb 275
Twists 0 ini-len 160 ini-rmsd 3.67 opt-equ 179 opt-rmsd 3.05 chain-rmsd 3.67 Score 259.39 align-len 269 gaps 90 (33.46%)
P-value 6.49e-08 Afp-num 19658 Identity 7.43% Similarity 17.84%
Block  0 afp 20 score 259.39 rmsd  3.67 gap 108 (0.40%)

Chain 1:    5 KYIDHTLLKQDATKAEIKQLCDEAIEFD-----FATVCVNSY-----------------WTSYCKELLKG
              111111111 111111111111111111     111111111                 11111111111
Chain 2:   19 FTLFAGMNV-LESRDLAMQICEHYVKVTDKLGIPYVFKASFDKANRSSVHSYRGPGLEEGMKIFQELKET

Chain 1:   53 TNVGITNVVGFPLGACTTATKAFEVSEAIKDGATEIDMVLNIGALKDKNYELVLEDMKAVKKAAGSHVVK
              1111111111          1111111111 11111111111 1        1111111111  111111
Chain 2:   88 FGVKIITDVH----------TEAQAQPVAD-VVDVIQLPAFLAR--------QTDLVEAMAK--TGAVIN

Chain 1:  123 CIMENCLLTKEEIMKACEIAVEAG------LEFVKTSTGFS---KSGATFEDVKLMKSVVKDNALVKAAG
              111111     1111111111111      1111111       111111111111111111 1111111
Chain 2:  137 VKKPQF-----MSPGQVGNIVEKFAECGNDKVILCERGSCHGYDNLVVDMLGFGVMKQASNG-SPIIFDV

Chain 1:  184 GV------RTFEDAQKMIEAGADRLGTSG-------------------GVAIIKGEENN
              11      111111111111111111111                   111111111 1
Chain 2:  201 THSLQRREQTVELAKAGLATGIAGLFIEAHPNPDKARCDGPSALPLDKLEPFLAQMKAL

Align Mfl121.pdb 220 with 3gkaA.pdb 350
Twists 0 ini-len 168 ini-rmsd 4.67 opt-equ 203 opt-rmsd 3.04 chain-rmsd 4.66 Score 272.49 align-len 335 gaps 132 (39.40%)
P-value 7.31e-08 Afp-num 24621 Identity 5.97% Similarity 14.03%
Block  0 afp 21 score 263.89 rmsd  3.26 gap 131 (0.44%)

Chain 1:    1 MKL----------NKYIDHTLLKQDAT-------KAEIKQLCDEAIEFDFATVCVNSY------------
              111          11111111111111       11111111111   1111111111            
Chain 2:   11 SLFDPLTIGDLTLANRIIMAPLTRARAGDTRTPNALMARYYAERA---SAGLIISEATSVTPQGVGYAST

Chain 1:   42 ----------WTSYCKELLKGTNVGITNVVGFPLGA----------------------------------
                        111111111111111111111111                                    
Chain 2:   78 PGIWSPEQVDGWRLVTDAVHAAGGRIFLQLWHVGRVSDPVFLDGALPVAPSAIAPGGHVSLVRPQRPYVT

Chain 1:   68 ----------CTTATKAFEVSEAIKDGATEIDMVL-----NIGALKD--------------KNYELVLED
                        1111111111111111111111111     1111111              111111111
Chain 2:  148 PRALELDEIPGVVAAFRRGAENARAAGFDGVEVHGANGYLLDQFLQDSANRRTDAYGGSIENRARLLLEV

Chain 1:  109 MKAVKKAAGSHVVKCIMENCL--------LTKEEIMKACEIAVEAGLEFVKTSTGFSKSGATF--EDVKL
              111111111111111111111        111111111111111111111111      1111  11111
Chain 2:  218 VDAAIDVWSAARVGVHLAPRGDAHTMGDSDPAATFGHVARELGRRRIAFLFAR------ESFGGDAIGQQ

Chain 1:  169 MKSVVKDNALVKAAGGVRTFEDAQKMIE--AGADRLGTSGG----VAIIKGEENN
              111111  111111 1111111111111  11111111111    1111111111
Chain 2:  282 LKAAFG--GPFIVN-ENFTLDSAQAALDAGQADAVAWGKLFIANPDLPRRFKLNA

Align Mfl121.pdb 220 with 3t4cA.pdb 264
Twists 0 ini-len 152 ini-rmsd 3.69 opt-equ 173 opt-rmsd 3.08 chain-rmsd 3.69 Score 258.78 align-len 260 gaps 87 (33.46%)
P-value 7.59e-08 Afp-num 18236 Identity 5.00% Similarity 16.15%
Block  0 afp 19 score 258.78 rmsd  3.69 gap 111 (0.42%)

Chain 1:    5 KYIDHTLLKQDATKAEIKQLCDEAIEFD-----FATVCVNSY----WTSYCKELLKGTNVGITNVVGFPL
              111111111 111111111111111111     111111111    111111111111111111111   
Chain 2:   14 FFLIAGTCV-VESEQMTIDTAGRLKEICAKLNVPFIYKSSYDKMDEGLRILGEVKRQLGLPVLTDVH---

Chain 1:   66 GACTTATKAFEVSEAIKDGATEIDMVLNIGALKDKNYELVLEDMKAVKKAAGSHVVKCIMENCLLTKEEI
                     1111111111 11111111111         111111111111  1111111111     111
Chain 2:   93 -------SIDEIEQVAS-VVDVLQTPAFLC--------RQTDFIHACARS--GKPVNIKKGQ-----FLA

Chain 1:  136 MKACEIAVEAG------------LEFVKTSTGFSKSGATFEDVKLMKSVVKDNALVKAAGG---------
              11111111111            1111111          111111111111111111111         
Chain 2:  140 PHDMKNVIDKAREAAREAGLSEDRFMACERGVSFGYNNLVSDMRSLAIMRETSAPVVFDATHSVQLPGGQ

Chain 1:  185 --VRTFEDAQKMIEAGADRLGTSG----------------GVAIIKGEEN
                111 111111111111111111                1111111111
Chain 2:  217 REFVP-VLARAAVATGVAGLFMETHPNPAEAKSDGPNAVPLNRMGALLET

Align Mfl121.pdb 220 with 4ab4A.pdb 349
Twists 0 ini-len 168 ini-rmsd 4.67 opt-equ 203 opt-rmsd 3.04 chain-rmsd 4.66 Score 271.32 align-len 333 gaps 130 (39.04%)
P-value 7.61e-08 Afp-num 24603 Identity 5.71% Similarity 12.91%
Block  0 afp 21 score 263.30 rmsd  3.25 gap 131 (0.44%)

Chain 1:    1 MKL--------NKYIDHTLLKQDAT-------KAEIKQLCDEAIEFDFATVCVNSY--------------
              111        11111111111111       11111111111   1111111111              
Chain 2:    5 FDPIKLGDLQLPNRIIMAPLTRCRADEGRVPNALMAEYYVQRA---SAGLILSEATSVSPMGVGYPDTPG

Chain 1:   42 --------WTSYCKELLKGTNVGITNVVGFPLGA------------------------------------
                      111111111111111111111111                                      
Chain 2:   72 IWNDEQVRGWNNVTKAVHAAGGRIFLQLWHVGRISHPSYLNGELPVAPSAIQPKGHVSLVRPLSDYPTPR

Chain 1:   68 --------CTTATKAFEVSEAIKDGATEIDMVL-----NIGALKD--------------KNYELVLEDMK
                      1111111111111111111111111     1111111              11111111111
Chain 2:  142 ALETEEINDIVEAYRSGAENAKAAGFDGVEIHGANGYLLDQFLQSSTNQRTDRYGGSLENRARLLLEVTD

Chain 1:  111 AVKKAAGSHVVKCIMENCL--------LTKEEIMKACEIAVEAGLEFVKTSTGFSKSGATF--EDVKLMK
              1111111111111111111        111111111111111111111111      1111  1111111
Chain 2:  212 AAIEVWGAQRVGVHLAPRADAHDMGDADRAETFTYVARELGKRGIAFICSR------EREADDSIGPLIK

Chain 1:  171 SVVKDNALVKAAGGVRTFEDAQKMIE--AGADRLGTSGG----VAIIKGEENN
              1111  111111111 1111111111  11111111111    1111111111
Chain 2:  276 EAFG--GPYIVNERF-DKASANAALASGKADAVAFGVPFIANPDLPARLAADA

Align Mfl121.pdb 220 with 3t7vA.pdb 337
Twists 0 ini-len 168 ini-rmsd 3.16 opt-equ 187 opt-rmsd 3.12 chain-rmsd 3.16 Score 280.79 align-len 286 gaps 99 (34.62%)
P-value 7.87e-08 Afp-num 25221 Identity 9.44% Similarity 23.43%
Block  0 afp 21 score 280.79 rmsd  3.16 gap 114 (0.40%)

Chain 1:    5 KYIDHTLLKQ---------------------DATKAEIKQLCDEAIEFDFATVCVNS-------------
              1111111111                     11111111111111111111111111             
Chain 2:   59 VFLNCFIYFSTYCKNQCSFCYYNCRNEINRYRLTMEEIKETCKTLKGAGFHMVDLTMGEDPYYYEDPNRF

Chain 1:   41 -YWTSYCKELLKGTNVGITNVVGFPLGACTTATKAFEVSEAIKDGATEIDMVLNIGALKDKNYEL----V
               11111111111   111111111        11111111111111111111111 11111        1
Chain 2:  129 VELVQIVKEELG---LPIMISPGL--------MDNATLLKAREKGANFLALYQETYDTELYRKLRVGQSF

Chain 1:  106 LEDMKAVKKAA-GSHVVKCIMENCLLTKE-EIMKACEIAVEAGLEFVKTSTGFSKSGATF---------E
              11111111111 11111111111111111 11111111111111111111   11              1
Chain 2:  188 DGRVNARRFAKQQGYCVEDGILTGVGNDIESTILSLRGMSTNDPDMVRVMTFLPQEGTPLEGFRDKSNLS

Chain 1:  165 DVKLMKSV--VKDNALVKAAGGVRTFEDAQKMIEAGADRLGTS---------------------GGVAII
              11111111  111111111111111111111111111111111                     111111
Chain 2:  258 ELKIISVLRLMFPKRLIPASLDLEGIDGMVLRLNAGANIVTSILPPDSQLEGVANYDRDLEERDRDIKSV

Chain 1:  212 KGEENN
              111  1
Chain 2:  328 VRRLEI

Align Mfl121.pdb 220 with 4yyfA.pdb 331
Twists 0 ini-len 160 ini-rmsd 3.29 opt-equ 193 opt-rmsd 3.12 chain-rmsd 3.29 Score 273.53 align-len 301 gaps 108 (35.88%)
P-value 8.01e-08 Afp-num 24364 Identity 4.32% Similarity 13.95%
Block  0 afp 20 score 273.53 rmsd  3.29 gap 142 (0.47%)

Chain 1:    1 MKLNKYIDHTLLKQDATKAEIKQLCDEAI-EFDFATVCVNSY-----WTSYCKELLKGT----NVGITNV
              11111111111        1111111111 1111111111       1  111111111    1111111
Chain 2:   65 DKLAQLLTVGV--------TDAADARAVVADHHVGGIMIGSWTDLSMLTDGSLGDIAASAAPLPLAVSVD

Chain 1:   61 VGFPL-------------GACT---------TATKAFEVSEAIKDGATEIDMVLNIG------------A
              111 1             1111         11111111111111111111111111            1
Chain 2:  127 EEGGRVSRLASLIGSQPSARELARTKTADEVYGIALDRGRKMRDLGVTVDFAPVVDVTDAAADTVIGDRS

Chain 1:   97 LKDKNYELVLEDMKAVKKAAG-SHVVKCIMENCLLTK------------------EEIMKACEIAVEAGL
              111111111111111111111 11111111 1 111                   111111111111111
Chain 2:  197 FGSDPAVVTEYAGAYARGLRDAGVLPVLKHFPGHGHASGDSHTGGVTTPPLDVLMGDDLVPYRTLTGQAP

Chain 1:  148 EFVKTSTGFSKSG----ATFEDVKLMKSVV-------KDNALVKAAGGV---------RTFEDAQKMIEA
              111111           11111 1111111       111111111111         111111111111
Chain 2:  267 VAVMVGHMQVPGLTGSDPASLSPAVYNLLRSGGYGGPGFGGLVYTDDLSSMGAINQRYGVADAVLRALQA

Chain 1:  198 GADRLGTSGGVAIIKGEENNA
              1111111111111111111 1
Chain 2:  337 GADNALWITTAEVPAVLDRLE

Align Mfl121.pdb 220 with 5swuA.pdb 251
Twists 0 ini-len 144 ini-rmsd 3.69 opt-equ 173 opt-rmsd 3.10 chain-rmsd 3.69 Score 252.34 align-len 254 gaps 81 (31.89%)
P-value 8.29e-08 Afp-num 18003 Identity 9.06% Similarity 20.08%
Block  0 afp 18 score 252.34 rmsd  3.69 gap 109 (0.43%)

Chain 1:    5 KYIDHTLLKQDATKAEIKQLCDEAIEFDFATVCVNSY-------------------WTSYCKELLKGTNV
              11111111  11111 111111111 1111111111                    1111111111   1
Chain 2: 1051 HSFFVSLT--LPDVRGADQILEQAC-VGSDAVELRVDLLEDPDSSNGIPTVDFVADQISYLRSRIT---L

Chain 1:   56 GITNVVGFPL-----GACTTATKAFEVSEAIKDGATEIDMVLNIGALKDKNYELVLEDMKAVKKAAGSHV
              1111111111     1111111111111111111111111111           1111111111111111
Chain 2: 1115 PVIFTIRTKGQGGRFPDDAHAEAMQLYRLAVRSGCEFVDLEIAF----------PDEMLRAVTEMKGYSK

Chain 1:  121 VKCIMENCLLTK----EEIMKACEIAVEAGLEFVKTSTGFSKSGATFEDVKLMKSVV-KDNALVKAA-GG
              111111111111    1111111111111 1111111        11111111111  111111111 11
Chain 2: 1175 IIASHHDPNGELSWANMSWMKYYNRALEY-GDVIKLVGVARNLDDNTALRKFKNWAEEAHDVPLIAINMG

Chain 1:  185 VRTFEDAQKMIEAGADRLGTSGGV----------AIIKGEENNA
                  1111111    1111111            1111111  1
Chain 2: 1244 GNGQLSRILNG----FMTPVSHPALPFRAAPGQLSATDIRKGLS

Align Mfl121.pdb 220 with 4dbdA.pdb 210
Twists 0 ini-len 136 ini-rmsd 3.35 opt-equ 183 opt-rmsd 3.05 chain-rmsd 3.35 Score 225.95 align-len 237 gaps 54 (22.78%)
P-value 8.42e-08 Afp-num 16067 Identity 10.13% Similarity 18.99%
Block  0 afp 17 score 225.95 rmsd  3.35 gap 101 (0.43%)

Chain 1:    4 NKYIDHTLLKQDATKAEIKQLCDEAIEFDFATVCVNS--------YWTSYCKELLKGTNVGITNVVGFPL
              1111111111     1111111111111 11111111        1111111111  1111111111   
Chain 2:    3 KSRVILAMDK-----PLSYQVLKEMENE-LYGIKVGLPLVLDLGVDKTRELLIGL--DVEEIIVDFK---

Chain 1:   66 GACTTATKAFEVSEAIKDGATEIDMVLNIGALKDKNYELVLEDMKAVKKAAG--SHVVKCIMEN--CLLT
              1111111111111111  11111111111         11111111111111  1111111111  1111
Chain 2:   62 LADIGYIMKSIVERLS--FANSFIAHSFI---------GVKGSLDELKRYLDANSKNLYLVAVMSHEGWS

Chain 1:  132 KEEIMKACEIAVEAGLEFVKTSTGFSKSGATFEDVKLMKSVVKDNALVKAAGGVRTFEDAQKMIEAGADR
              1111111111111111111111      1111111111111111 1111111111  1111111111111
Chain 2:  121 TLFADYIKNVIREISPKGIVVG------GTKLDHITQYRRDFEK-MTIVSPGMGSQGGSYGDAVCAGADY

Chain 1:  202 LGTS-----------GGVAIIKGEENN
              1111           111111111111
Chain 2:  184 EIIGRSIYNAGNPLTALRTINKIIEDK

Align Mfl121.pdb 220 with 6bngA.pdb 277
Twists 0 ini-len 160 ini-rmsd 3.82 opt-equ 173 opt-rmsd 3.00 chain-rmsd 3.82 Score 258.40 align-len 269 gaps 96 (35.69%)
P-value 8.89e-08 Afp-num 19589 Identity 5.95% Similarity 17.47%
Block  0 afp 20 score 258.40 rmsd  3.82 gap 111 (0.41%)

Chain 1:    5 KYIDHTLLKQDATKAEIKQLCDEAIEFD-----FATVCVNS-----------------YWTSYCKELLKG
              111111111 111111111111111111     11111111                 11111111111 
Chain 2:   23 FVLFGGMNV-LESKDLAFEIAETYIDICKRLDIPYVFKASFDKANRSSLHSFRGPGLEKGIEWLGDIKKH

Chain 1:   53 TNVGITNVVGFPLGACTTATKAFEVSEAIKDGATEIDMVLNIGALKDKNYELVLEDMKAVKKAAGSHVVK
              1111111111          1111111111 11111111111          1111111111111 1111
Chain 2:   92 FNVPIITDVH----------EPYQAAPVAE-VADIIQLPAFLS---------RQTDLVEAMAKTQ-AIIN

Chain 1:  123 CIMENCLLTKEEIMKACEIAVEAG------LEFVKTSTGFSKSGATFEDVKLMKSVVKDNALVKAAGGV-
              11111  1   1111111111111      1111111        1 1111111111111111111111 
Chain 2:  141 IKKAQ--F---LAPHEMRHILHKCLEAGNDKLILCERGSAFGYNNLVVDMLGFDIMKEMNVPVFFDVTHA

Chain 1:  186 ----------RTFEDAQKMIEAGADRLGTSG-------------------GVAIIKGEE
                        111111111111111111111                   111111111
Chain 2:  206 LQTPGGGRRAQITTLARAGMATGLAGLFLESHPDPDKAKCDGPSALRLSQLEPFLAQLK

Align Mfl121.pdb 220 with 4af0A.pdb 395
Twists 0 ini-len 136 ini-rmsd 2.97 opt-equ 189 opt-rmsd 3.03 chain-rmsd 2.97 Score 296.84 align-len 327 gaps 138 (42.20%)
P-value 9.15e-08 Afp-num 25515 Identity 6.73% Similarity 15.29%
Block  0 afp 17 score 296.84 rmsd  2.97 gap 89 (0.40%)

Chain 1:    1 MKL---------NKYIDHTLLKQDATKAEIKQLCDEAIEFDFATVCVNS------Y--WTSYCKELLK--
              111         11111111111 1    1111111111111 111111      1  111111111   
Chain 2:   68 SLQSKATKNIVLNTPFLSSPMDTVT----EDRMAIALALHGG-LGIIHHNCSAEEQAAMVRRVKKYENYP

Chain 1:   52 -------GTNVGITNVVGFPLGACTTATKAFEVSEAIKDGATEIDMVLNIGALKDKNYELVLEDMKAVKK
                     11111111111      111111111111111111111111 1 11     111111111111
Chain 2:  248 YASKVPESKQLYCGAAIG------TRPGDKDRLKLLAEAGLDVVVLDSSQGNS-----VYQIEFIKWIKQ

Chain 1:  115 AAGSHVVKCIMENCLLTKEEIMKACEIAVEAGLEFVKTSTGFSKSG-------------ATFEDVKLMKS
              1111111111111       1111111111111111111   1111             11111111111
Chain 2:  307 TYPKIDVIAGNVV-------TREQAAQLIAAGADGLRIG---MGSGSICITQEVMAVGRPQGTAVYAVAE

Chain 1:  172 VVKDN-ALVKAAGGVRTFEDAQKMIEAGADRLGTSGG---------------------------------
              11111 1111111111111111111111111111111                                 
Chain 2:  367 FASRFGIPCIADGGIGNIGHIAKALALGASAVMMGGLLAGTTESPGEYFYHEGKRVKVYRGMGSIEAMEH

Chain 1:  208 -----------------------------------VAIIKGEENNAS
                                                 111111111111
Chain 2:  437 TGLDNAATARYFSEADAVKVAQGVSGDVADKGSINKFVPYLFTGLQH

Align Mfl121.pdb 220 with 3ve7A.pdb 206
Twists 0 ini-len 128 ini-rmsd 2.31 opt-equ 178 opt-rmsd 3.08 chain-rmsd 2.31 Score 226.96 align-len 232 gaps 54 (23.28%)
P-value 9.57e-08 Afp-num 15803 Identity 9.91% Similarity 20.69%
Block  0 afp 16 score 226.96 rmsd  2.31 gap 103 (0.45%)

Chain 1:    4 NKYIDHTLLKQDATKAEIKQLCDEAIEFDFATVCVNSY-----WTSYCKELLKGTNVGITNVVGFPLGAC
              1111111111      1111 1111111111111111      111111111111111111111   111
Chain 2:    1 MNRVILSLDS------PIPEETLRKLNGKVAGIKVGWPLLLNLGKEKVKELVGLVDGIKILDLK---LAD

Chain 1:   69 TTATKAFEVSEAIKDGATEIDMVLNIGALKDKNYELVLEDMKAVKKAAGSHVVKCIMEN----CLLTKEE
              11111111111111 11111111111         1111111111111   11111111    1111  1
Chain 2:   62 IDNTMILIVDELKD-ITNSFIAHAFV---------GVEGSLASLSQRV---DLFLVLSMSHPGWNDA--F

Chain 1:  135 IMKACEIAVEAGLEFVKTSTGFSKSGATFEDVKLMKSVVKDNALVKAAGGVRTFEDAQKMIEAGADRLGT
              1111111111111111111      1111111111111111 1111111111   111111111111111
Chain 2:  117 YPYLREVARRVNPKGFVAP------ATRPSMISRVKGDFPD-KLVISPGVGTQGAKPGIALCHGADYEIV

Chain 1:  205 SGGV--------AIIKGEENNA
              1111        11111111 1
Chain 2:  180 GRSVYQSADPVRKLEEIVRSQE

Align Mfl121.pdb 220 with 4grsA.pdb 333
Twists 0 ini-len 160 ini-rmsd 3.46 opt-equ 183 opt-rmsd 3.05 chain-rmsd 3.46 Score 275.33 align-len 265 gaps 82 (30.94%)
P-value 9.92e-08 Afp-num 23849 Identity 8.30% Similarity 20.38%
Block  0 afp 20 score 275.33 rmsd  3.46 gap 101 (0.39%)

Chain 1:    4 NKYIDHTLLKQDATKAEIKQLCDEAIEFDFATVCVNSY---------------WTSYCKELLKGTNVGIT
              11111111111 11111111111111111111111111               11111111111111111
Chain 2:   94 YFTIIAGPCSI-ESRDQIMKVAEFLAEVGIKVLRGGAFKPRTSPYSFQGYGEKALRWMREAADEYGLVTV

Chain 1:   59 NVVGFPLGACTTATKAFEVSEAIKDGATEIDMVLNIGALKDKNYELVLEDMKAVKKAAGSHVVKCIMENC
              1111          1111111111 11111111111 1        1111111111  1111111111  
Chain 2:  163 TEVM----------DTRHVELVAK-YSDILQIGARNSQ--------NFELLKEVGK--VENPVLLKRG--

Chain 1:  129 LLTKEEIMKACEIAVEAG-----LEFVKTSTGFS-----KSGATFEDVKLMKSVVKDNALVKAAGGV---
              111  1111111111111     11111111        1111111111111111  1111111111   
Chain 2:  210 MGN--TIQELLYSAEYIMAQGNENVILCERGIRTFETATRFTLDISAVPVVKELS--HLPIIVDPSHPAG

Chain 1:  186 ---RTFEDAQKMIEAGADRLGTS-------------------GGVAIIKGEENNA
                 11111111111111111111                   1111111111111
Chain 2:  276 RRSLVIPLAKAAYAIGADGIMVEVHPEPEKALSDSQQQLTFDDFLQLLKELEALG

Align Mfl121.pdb 220 with 4qnwA.pdb 369
Twists 0 ini-len 168 ini-rmsd 3.30 opt-equ 207 opt-rmsd 3.03 chain-rmsd 3.30 Score 272.16 align-len 334 gaps 127 (38.02%)
P-value 1.00e-07 Afp-num 26533 Identity 6.29% Similarity 16.77%
Block  0 afp 21 score 272.16 rmsd  3.30 gap 148 (0.47%)

Chain 1:    1 MKL---------NKYIDHTLLKQDAT------KAEIKQLCDEAIEFDFATVCVNSY--------------
              111         11111111111111      111111111111111111111111              
Chain 2:   10 LFKPLKVGRCHLQHRMIMAPTTRFRADGQGVPLPFVQEYYGQRASVPGTLLITEATDITPKAMGYKHVPG

Chain 1:   42 --------WTSYCKELLKGTNVGITNVVGFPLGAC-----------------------------------
                      111111111111111111111111                                      
Chain 2:   80 IWSEPQREAWREIVSRVHSKKCFIFCQLWATGRAADPDVLADMKDLISSSAVPVEEKGPLPRALTEDEIQ

Chain 1:   69 -TTATKAFEVSEAIKDGATEIDMVL-----NIGALKD--------------KNYELVLEDMKAVKKAAGS
               111111111111111111111111     1111111              1111111111111111111
Chain 2:  150 QCIADFAQAARNAINAGFDGVEIHGANGYLIDQFTQKSCNHRQDRWGGSIENRARFAVEVTRAVIEAVGA

Chain 1:  119 HVVKCIMENCLL---------TKEEIMKACEIAVEAGLEFVKTSTGFSKSGAT-----FEDVKLMKSVVK
              111111111111         11111111111111111111111   111        111111111111
Chain 2:  220 DRVGVKLSPYSQYLGMGTMDELVPQFEYLIAQMRRLDVAYLHLAN--SRWLDEEKPHPDPNHEVFVRVWG

Chain 1:  175 DNALVKAAGGVRTFEDAQKMIEAG-------ADRLGTSGG----VAIIKGEENN
              11111111111 111111111111       111111111    1111111111
Chain 2:  288 QSSPILLAGGY-DAASAEKVTEQMAAATYTNVAIAFGRYFISTPDLPFRVMAGI

Align Mfl121.pdb 220 with 3nvtA.pdb 345
Twists 0 ini-len 160 ini-rmsd 3.56 opt-equ 184 opt-rmsd 3.06 chain-rmsd 3.56 Score 279.81 align-len 265 gaps 81 (30.57%)
P-value 1.03e-07 Afp-num 25773 Identity 6.04% Similarity 17.74%
Block  0 afp 20 score 279.81 rmsd  3.56 gap 101 (0.39%)

Chain 1:    4 NKYIDHTLLKQDATKAEIKQLCDEAIEFDFATVCVNS---------------YWTSYCKELLKGTNVGIT
              11111111111 1111111111111111111111111               111111111111111111
Chain 2:  118 EPVFVFGPCSV-ESYEQVAAVAESIKAKGLKLIRGGAFKPRTSPYDFQGLGLEGLKILKRVSDEYGLGVI

Chain 1:   59 NVVGFPLGACTTATKAFEVSEAIKDGATEIDMVLNIGALKDKNYELVLEDMKAVKKAAGSHVVKCIMENC
              1111          1111111111 1111111111111        1111111111  1111111111  
Chain 2:  187 SEIV----------TPADIEVALD-YVDVIQIGARNMQ--------NFELLKAAGR--VDKPILLKRG--

Chain 1:  129 LLTKEEIMKACEIAVEAG-----LEFVKTSTGFS-----KSGATFEDVKLMKSVVKDNALVKAAGGV---
              111  1111111111111     11111111        1111111111111111  1111111111   
Chain 2:  234 LSA--TIEEFIGAAEYIMSQGNGKIILCERGIRTYEKATRNTLDISAVPILKKET--HLPVMVDVTHSTG

Chain 1:  186 ---RTFEDAQKMIEAGADRLGTSG-------------------GVAIIKGEENNA
                 111111111111111111111                   111111111111
Chain 2:  300 RKDLLLPCAKAALAIEADGVMAEVHPDPAVALSDSAQQMDIPEFEEFWNAILASN

Align Mfl121.pdb 220 with 1vr6A.pdb 343
Twists 0 ini-len 160 ini-rmsd 3.57 opt-equ 182 opt-rmsd 3.05 chain-rmsd 3.57 Score 279.79 align-len 263 gaps 81 (30.80%)
P-value 1.03e-07 Afp-num 23975 Identity 5.32% Similarity 17.87%
Block  0 afp 20 score 279.79 rmsd  3.57 gap 105 (0.40%)

Chain 1:    5 KYIDHTLLKQDATKAEIKQLCDEAIEFDFATVCVNSY---------------WTSYCKELLKGTNVGITN
              1111111111 11111111111111111111111111               111111111111111111
Chain 2:   95 FTIIAGPCSV-EGREMLMETAHFLSELGVKVLRGGAYKPRTSPYSFQGLGEKGLEYLREAADKYGMYVVT

Chain 1:   60 VVGFPLGACTTATKAFEVSEAIKDGATEIDMVLNIGALKDKNYELVLEDMKAVKKAAGSHVVKCIMENCL
              111          1111111111 1111111111111        1111111111  1111111111  1
Chain 2:  164 EAL----------GEDDLPKVAE-YADIIQIGARNAQ--------NFRLLSKAGS--YNKPVLLKRG--F

Chain 1:  130 LTKEEIMKACEIAVEAG-----LEFVKTSTGFS-----KSGATFEDVKLMKSVVKDNALVKAAGGV----
              11  1111111111111     11111111        1111111111111111  1111111111    
Chain 2:  211 MN--TIEEFLLSAEYIANSGNTKIILCERGIRTFEKATRNTLDISAVPIIRKES--HLPILVDPSHSGGR

Chain 1:  186 --RTFEDAQKMIEAGADRLGTS-------------------GGVAIIKGEENN
                11111111111111111111                   111111111111
Chain 2:  277 RDLVIPLSRAAIAVGAHGIIVEVHPEPEKALSDGKQSLDFELFKELVQEMKKL

Align Mfl121.pdb 220 with 3cu2A.pdb 235
Twists 0 ini-len 144 ini-rmsd 2.89 opt-equ 180 opt-rmsd 3.02 chain-rmsd 2.89 Score 233.55 align-len 255 gaps 75 (29.41%)
P-value 1.10e-07 Afp-num 17668 Identity 5.88% Similarity 21.96%
Block  0 afp 18 score 233.55 rmsd  2.89 gap 104 (0.42%)

Chain 1:    4 NKYIDHTLLKQDATKAEIKQLCDEAIEFDFATVCVN-------------SYWTSYCKELLKGTNVGITNV
              1111111111  111111111111111111111111             111111111     1111111
Chain 2:   12 QQKLSVGILS--ANWLQLNEEVTTLLENQINVLHFDIADGQFSSLFTVGAIGIKYFPT-----HCFKDVH

Chain 1:   61 VGFPLGACTTATKAFEVSEAIKDGATEIDMVLNIGALKDKNYELVLEDMKAVKKAAG----------SHV
              111    1   11111111111111111111111          1111111111111          111
Chain 2:   75 LMV----R---NQLEVAKAVVANGANLVTLQLEQ----------YHDFALTIEWLAKQKTTYANQVYPVL

Chain 1:  121 VKCIMENCLLTKEEIMKACEIAVEAGLEFVKTSTGFS---KSG---ATFEDVKLMKSVVKDN---ALVKA
              11111111     11111111111 111111111111   111   1111111111111111   11111
Chain 2:  128 IGACLCPE-----TPISELEPYLD-QIDVIQLLTLDPRNGTKYPSELILDRVIQVEKRLGNRRVEKLINI

Chain 1:  182 AGGVRT--FEDAQKMIEAGADRLGTS----------GGVAIIKGE
              111111  1111111 1111111111          111111111
Chain 2:  192 DGSMTLELAKYFKQG-THQIDWLVSGSALFSGELKTNLKVWKSSI

Align Mfl121.pdb 220 with 3o63A.pdb 214
Twists 0 ini-len 152 ini-rmsd 3.89 opt-equ 169 opt-rmsd 3.16 chain-rmsd 3.89 Score 237.53 align-len 238 gaps 69 (28.99%)
P-value 1.10e-07 Afp-num 14348 Identity 4.62% Similarity 16.81%
Block  0 afp 19 score 237.53 rmsd  3.89 gap 90 (0.37%)

Chain 1:    5 KYIDHTLLKQDATKAEIKQLCDEAIEFDFATVCVN------------------SYWTSYCKELLKGTNVG
              111111111 1111111111111111111111111                  11111111111111111
Chain 2:    9 ARLYLCTDA-RRERGDLAQFAEAALAGGVDIIQLRDKGSPGELRFGPLQARDELAACEILADAAHRYGAL

Chain 1:   57 ITNVVGFPLGACTTATKAFEVSEAIKDGATEIDMVLNIGALKDKNYELVLEDMKAVKKAA-GSHVVKCIM
              11111              111111111111111111              111111111 111111111
Chain 2:   78 FAVND--------------RADIARAAGADVLHLGQRDL------------PVNVARQILAPDTLIGRST

Chain 1:  126 ENCLLTKEEIMKACEIAVEAGLEFVKTSTGF-SKSGATFEDVKLMKSVVKDNALVKAAGGVRTFEDAQKM
              1        11111111111111111111   1111111111111111   1111111111111111111
Chain 2:  122 H--------DPDQVAAAAAGDADYFCVGPCWPTPTAPGLGLVRVAAEL---DKPWFAIGGINAQRLPAVL

Chain 1:  195 IEAGADRLGTSGG-------VAIIKGEE
              1111111111111       11111111
Chain 2:  189 DAGARRIVVVRAITSADDPRAAAEQLRS

Align Mfl121.pdb 220 with 1q45A.pdb 365
Twists 0 ini-len 160 ini-rmsd 4.35 opt-equ 206 opt-rmsd 3.11 chain-rmsd 4.34 Score 272.42 align-len 341 gaps 135 (39.59%)
P-value 1.16e-07 Afp-num 25532 Identity 6.74% Similarity 17.89%
Block  0 afp 20 score 264.03 rmsd  3.10 gap 146 (0.48%)

Chain 1:    1 MKL--------NKYIDHTLLKQDAT------KAEIKQLCDEAIEFDFATVCVNSY---------------
              111        11111111111111      111111111111  1111111111               
Chain 2:   13 FSSYKMGRFDLSHRVVLAPMTRCRALNGVPNAALAEYYAQRTT--PGGFLISEGTMVSPGSAGFPHVPGI

Chain 1:   42 -------WTSYCKELLKGTNVGITNVVGFPLGA-------------------------------------
                     11111111111111111111111111                                     
Chain 2:   81 YSDEQVEAWKQVVEAVHAKGGFIFCQLWHVGRASHAVYQPNGGSPISSTNKPISENRWRVLLPDGSHVKY

Chain 1:   68 ------------CTTATKAFEVSEAIKDGATEIDMVL-----NIGALKD--------------KNYELVL
                          1111111111111111111111111     1111111              1111111
Chain 2:  151 PKPRALEASEIPRVVEDYCLSALNAIRAGFDGIEIHGAHGYLIDQFLKDGINDRTDQYGGSIANRCRFLK

Chain 1:  107 EDMKAVKKAAGSHVVKCIMENCL--------LTKEEIMKACEIAVEAG------LEFVKTSTGFSKSGAT
              11111111111111111111111        11111111111111111      1111111    11  1
Chain 2:  221 QVVEGVVSAIGASKVGVRVSPAIDHLDATDSDPLSLGLAVVGMLNKLQGVNGSKLAYLHVTQ---PREEE

Chain 1:  163 FEDVKLMKSVVKDNALVKAAGGVRTFEDAQKMI-EAGADRLGTS-----GGVAIIKGEENN
              11111111111  1111111111 111111111 1111111111     111111111111
Chain 2:  303 AKLMKSLRMAY--NGTFMSSGGF-NKELGMQAVQQGDADLVSYGRLFIANPDLVSRFKIDG

Align Mfl121.pdb 220 with 3e49A.pdb 307
Twists 0 ini-len 160 ini-rmsd 3.98 opt-equ 189 opt-rmsd 3.11 chain-rmsd 3.98 Score 260.73 align-len 293 gaps 104 (35.49%)
P-value 1.16e-07 Afp-num 22300 Identity 7.85% Similarity 18.09%
Block  0 afp 20 score 260.73 rmsd  3.98 gap 132 (0.45%)

Chain 1:    5 KYIDHTLLKQ----------DATKAEIKQLCDEAIEFDFATVCVNS-------------YWTSYCKELLK
              1111111111          11111111111111111111111111             11111111111
Chain 2:    7 VIITCAVTGAIHTPSMSPYLPVTPDEVAQASIGAAEAGAAVIHLHARDPRDGRPTQDPAAFAEFLPRIKS

Chain 1:   52 GTNVGITNVVGFPLGACTTATKAFEVSEAIKDGATEIDMVLNIGALKDKNYEL-----------------
              11111111111111  11 11111111111   11111111111                          
Chain 2:   77 NTDAVINLTTGGSPHMTV-EERLRPATHYM---PELASLNMGSMNFGLYPMLERFKEFAHGWEREHLERS

Chain 1:  105 -------VLEDMKAVKKAA--GSHVVKCIMENCLLTKEEIMKACEIAVE--AGL--EFVKTSTGFSKSGA
                     111111111111  11111111111     111111111111  111  111111 111111 
Chain 2:  143 RDLVFKNTFADIEFILKTCGGNGTRFEFECYD-----TSHLYNLAHFVDRKLATPPFFVQTVFGLLGGIG

Chain 1:  162 -----TFEDVKLMKSVVKDNALVKAAGG---VRTFEDAQKMIEAGADRLGTS------------------
                   11111111111111111111111   111  1111111111 11111                  
Chain 2:  208 PHPEDLAHMRRTADRLFGADYVWSILGAGRHQIP--LASIGAAQGA-NVRVGLEDSLWIAPGELAETNAA

Chain 1:  206 GGVAIIKGEENNA
              1111111111111
Chain 2:  275 QVRKIRQVIEGLS

Align Mfl121.pdb 220 with 6gfvA.pdb 343
Twists 0 ini-len 168 ini-rmsd 3.72 opt-equ 198 opt-rmsd 3.17 chain-rmsd 3.72 Score 270.80 align-len 305 gaps 107 (35.08%)
P-value 1.23e-07 Afp-num 25577 Identity 5.25% Similarity 14.75%
Block  0 afp 21 score 270.80 rmsd  3.72 gap 136 (0.45%)

Chain 1:    1 MKLNKYIDHTLLKQDATKAEIKQLCDEAI-EFDFATVCVNSY----WTSYCKELLKGTN----VGITNVV
              11111111111        1111111111 1111111111      1111111111111    1111111
Chain 2:   65 DKLAQLLVVGV--------RDAADAQAVVTNYHVGGILIGSDTDLTIFDGALAEIVAGGGPLPLAVSVDE

Chain 1:   62 GFPLG------------AC-----------TTATKAFEVSEAIKDGATEIDMVLNI-------------G
              11 11            11           11111111111111111111111111             1
Chain 2:  127 EGGRVSRLRSLIGGTGPSARELAQTRTVQQVRDLARDRGRQMRKLGITIDFAPVVDVTDAPDDTVIGDRS

Chain 1:   96 ALKDKN--YELVLEDMKAVKKAAGSHVVKCIMENCLLT------------------KEEIMKACEIAVEA
              111111  111111111111111  111111111 111                  11111111111111
Chain 2:  197 FGSDPATVTAYAGAYAQGLRDAG--VLPVLKHFPGHGRGSGDSHNGGVTTPPLDDLVGDDLVPYRTLVTQ

Chain 1:  146 GLEFVKTSTGFSKSG----ATFEDVKLMKSVV--------KDNALVKAAGGV---------RTFEDAQKM
              11111111           1111111111111        111111111111         111111111
Chain 2:  265 APVGVMVGHLQVPGLTGSEPASLSKAAVNLLRTGTGYGAPPFDGPVFSDDLSGMAAISDRFGVSEAVLRT

Chain 1:  195 IEAGADRLGTSGGVAIIKGEENNAS
              1111111111111111111111111
Chain 2:  335 LQAGADIALWVTTKEVPAVLDRLEQ

Align Mfl121.pdb 220 with 3up8A.pdb 281
Twists 0 ini-len 160 ini-rmsd 3.84 opt-equ 184 opt-rmsd 3.04 chain-rmsd 3.84 Score 249.35 align-len 266 gaps 82 (30.83%)
P-value 1.24e-07 Afp-num 20268 Identity 6.77% Similarity 21.80%
Block  0 afp 20 score 249.35 rmsd  3.84 gap 83 (0.34%)

Chain 1:    1 MKLN--------KYIDHTLLKQDATKAEIKQLCDEAIEFDFATVCVN-----SYWTSYCKELLKGT--NV
              111         111111111  111111111111111111111111     11111111111111  11
Chain 2:    0 MMHAVSSNGANIPALGFGTFR--MSGAEVLRILPQALKLGFRHVDTAQIYGNEAEVGEAIQKSGIPRADV

Chain 1:   56 GITNVVGFPLGACTTATKAFEVSEAIKDG---ATEIDMVLNIGALKDKNYELVLEDMKAVKKAAGSHVVK
              1111111  11111111111111111111   11111111 111    111111111111111 111111
Chain 2:   68 FLTTKVW--VDNYRHDAFIASVDESLRKLRTDHVDLLLLHWPGSDV--PMAERIGALNEVRNA-GKVRHI

Chain 1:  123 CIMENCLLTKEEIMKACEIAVEAGLEFVKTSTGFSKSGATFEDVKLMKSVVKDNALVKAAGGVR------
              11111   11111111111  1111111111 1      111111111111    111111111      
Chain 2:  133 GISNF---NTTQMEEAARL--SDAPIATNQV-EYHPYLDQTKVLQTARRLG----MSLTSYYAMANGKVP

Chain 1:  187 --------------------TFEDAQKMIEAGADRLGTSGG-----VAIIKGEENN
                                  11111111    1 111111      1111111111
Chain 2:  193 ADPLLTEIGGRHGKTAAQVALRWLVQQQ----DVIVLSKTATEARLKENFAIFDFA

Align Mfl121.pdb 220 with 4j9jA.pdb 227
Twists 0 ini-len 136 ini-rmsd 2.85 opt-equ 172 opt-rmsd 3.11 chain-rmsd 2.85 Score 237.49 align-len 227 gaps 55 (24.23%)
P-value 1.24e-07 Afp-num 14964 Identity 8.37% Similarity 23.79%
Block  0 afp 17 score 237.49 rmsd  2.85 gap 90 (0.40%)

Chain 1:    1 MKLNKYIDHTLLKQDA--TKAE------------IKQLCDEAIEFDFATVCVN----SYWTSYCKELLKG
              1111111111111111  1111            1111111111111111111    111111111111 
Chain 2:   23 TFGSQAVVVAIDAKRVDGEFMAFTYSGKKNTGILLRDWVVEVEKRGAGEILLASGYDTEMIRFVRPLTT-

Chain 1:   53 TNVGITNVVGFPLGACTTATKAFEVSEAIKDGATEIDMVLNIGALKDKNYELVLEDMKAVKKAAGSHVVK
                111111111        1111111111111111111111111        111111111111111111
Chain 2:  100 --LPIIASGGA--------GKMEHFLEAFLAGADKVSINTAAVE--------NPSLITQIAQTFGSQAVV

Chain 1:  123 CIMENCLL--TKE------------EIMKACEIAVEAGLEFVKTSTGFSKSGATFEDVKLMKSVVKDNAL
              11111111  111            111111111111111111111  11111111111111111  111
Chain 2:  152 VAIVAKRVDGEFMVFTYSGKKNTGILLRDWVVEVEKRGAGEILLTS--IDRGYDTEMIRFVRPLT--TLP

Chain 1:  179 VKAAGGVRTFEDAQKMI
              11111111111111111
Chain 2:  223 IIASGGAGKMEHFLEAF

Align Mfl121.pdb 220 with 4z1aA.pdb 260
Twists 0 ini-len 152 ini-rmsd 3.66 opt-equ 177 opt-rmsd 3.08 chain-rmsd 3.66 Score 246.94 align-len 281 gaps 104 (37.01%)
P-value 1.26e-07 Afp-num 18432 Identity 6.05% Similarity 17.79%
Block  0 afp 19 score 246.94 rmsd  3.66 gap 132 (0.46%)

Chain 1:    5 KYIDHTLLKQDATKAEIKQLCDEAIEFDF-----ATVCVNS-----------------YWTSYCKELLKG
              111111111 1111111111111111111     1111111                 111111111111
Chain 2:   11 SVLIAGPCV-IESLENLRSIATKLQPLANNERLDFYFKASFDKANRTSLESYRGPGLEKGLEMLQTIKEE

Chain 1:   53 TNVGITNVVGFPLGACTTATKAFEVSEAIKDGATEIDMVLNIGALKDKNYELVLEDMKAVKKAAGSHVVK
              1111111111          1111111111 11111111111 1        1111111111  111111
Chain 2:   80 FGYKILTDVH----------ESYQASVAAK-VADILQIPAFLCR--------QTDLIVEVSQ--TNAIVN

Chain 1:  123 CIMENCLLTKEEIMKACEIAVEAG------------------LEFVKTSTGFS---KSGATFEDVKLMKS
              11111  111  111111111111                  1111111       11111111111111
Chain 2:  129 IKKGQ--FMN--PKDMQYSVLKALKTRDKSIQSPTYETALKNGVWLCERGSSFGYGNLVVDMRSLKIMRE

Chain 1:  172 VVKDNALVKAAGGV----------RTFEDAQKMIEAGADRLGTS----------------GGVAIIKGEE
              1    111111111          11111111111111111111                1111111111
Chain 2:  195 F----APVIFDATHSVQMPGGDSSFAPILARAAAAVGIDGLFAETHVDPKNALSDGANMLKPDELEQLVT

Chain 1:  216 N
              1
Chain 2:  268 D

Align Mfl121.pdb 220 with 3o6cA.pdb 259
Twists 0 ini-len 144 ini-rmsd 3.51 opt-equ 182 opt-rmsd 3.16 chain-rmsd 4.56 Score 245.50 align-len 279 gaps 97 (34.77%)
P-value 1.31e-07 Afp-num 19328 Identity 5.73% Similarity 20.07%
Block  0 afp 18 score 241.32 rmsd  3.51 gap 110 (0.43%)

Chain 1:    2 KLNKYIDHTLLK-QDAT------KAEIKQLCDEAIEFDFATVCVNS---------YWTSYCKELLKGTNV
              11  11111111 1111      11111111111111 11111111         11111111111   1
Chain 2:    0 AM--LLGVNIDHIAVLRQARMVNDPDLLEAAFIVARH-GDQITLHVREDRRHAQDFDLENIIKFCK---S

Chain 1:   56 GITNVVGFPLGACTTATKAFEVSEAIKDGATEIDMVL--NIGALKDKNYELVLEDMKAVKKAAG--SHVV
              1111111         111111111111111111111  111111     11111111111111  1111
Chain 2:   64 PVNLECA---------LNDEILNLALKLKPHRVTLVPEKREELTTEGGLCLNHAKLKQSIEKLQNANIEV

Chain 1:  122 KCIMENCLLTKEEIMKACEIAVEAGLEFVKTSTGFSKSGA------------------------------
              111111       111111111111111111111   1                                
Chain 2:  125 SLFINP-------SLEDIEKSKILKAQFIELHTGHYANLHNALFSNISHTAFALKELDQDKKTLQAQFEK

Chain 1:  162 TFEDVKLMKSVV-KDNALVKAAGGVRTFEDAQKMIEAGADRLGTS--------------GGVAIIKGEE
              111111111111 11111111111111111111111111111111              1111111111
Chain 2:  188 ELQNLELCAKKGLELGLKVAAGHGLNYKNVKPVVKIKEICELNIGQSIVARSVFTGLQNAILEMKELIK

Align Mfl121.pdb 220 with 4ipiA.pdb 351
Twists 0 ini-len 160 ini-rmsd 3.80 opt-equ 185 opt-rmsd 3.21 chain-rmsd 3.80 Score 283.43 align-len 271 gaps 86 (31.73%)
P-value 1.38e-07 Afp-num 26006 Identity 5.90% Similarity 16.97%
Block  0 afp 20 score 283.43 rmsd  3.80 gap 113 (0.41%)

Chain 1:    5 KYIDHTLLKQ-DATKAEIKQLCDEAIEFDFATVCVNSY--------------------------------
              1111111111 111111111111111111111111111                                
Chain 2:   20 PLIICEIGINHEGSLKTAFEMVDAAYNAGAEVVKHQTHIVEDEMSDEAKQVIPGNADVSIYEIMERCALN

Chain 1:   42 --WTSYCKELLKGTNVGITNVVGFPLGACTTATKAFEVSEAIKDGATEIDMVLNIGALKDKNYELVLEDM
                111111111111111111111          1111111111111111111111 1        11111
Chain 2:   90 EEDEIKLKEYVESKGMIFISTPF----------SRAAALRLQRMDIPAYKIGSGECN--------NYPLI

Chain 1:  110 KAVKKAAGSHVVKCIMENCLLTKEEIMKACEIAVEAG-----LEFVKTSTGFSKS---GATFEDVKLMKS
              11111  11111111111      1111111111111     1111111111111   111111111111
Chain 2:  142 KLVAS--FGKPIILSTGM------NSIESIKKSVEIIREAGVPYALLHCTNIYPTPYEDVRLGGMNDLSE

Chain 1:  172 VVKDNALVKAAGGVRTFEDAQKMIEAGADRLGT---------------SGGVAIIKGEENN
              111 11111111111111111111111111111               1111111111111
Chain 2:  204 AFP-DAIIGLSDHTLDNYACLGAVALGGSILERHFTDRMDRPGPDIVCSMNPDTFKELKQG

Align Mfl121.pdb 220 with 5jh2A.pdb 257
Twists 0 ini-len 144 ini-rmsd 2.76 opt-equ 177 opt-rmsd 3.03 chain-rmsd 2.76 Score 241.26 align-len 256 gaps 79 (30.86%)
P-value 1.49e-07 Afp-num 18291 Identity 5.08% Similarity 18.36%
Block  0 afp 18 score 241.26 rmsd  2.76 gap 109 (0.43%)

Chain 1:    5 KYIDHTLLKQDATKAEIKQLCDEAIEFDFATVCVNS-----YWTSYCKELLK------GTNVGITNVVGF
              111111111  1111111111111111111111111     11111111111      1 111111111 
Chain 2:   14 PSVGLGSWQ--SDPGVVGNAVYAAVKAGYRHIDCARVYGNEKEIGLALKKLFEEGVVKREDMFITSKLWN
[truncated: 7,967,600 more chars]
