# Supplementary material for: Genome‐scale metabolic modeling reveals key features of a minimal gene set
Source: Mol Syst Biol. 2021 Jul 20;17(7):e10099. doi: 10.15252/msb.202010099 (PMC8290834; doi:10.15252/msb.202010099)
Supplement: Supplementary file 11 — Source Data for Expanded View [file MSB-17-e10099-s012.zip › Mfl499_hits_PDB_90.aln]

Align Mfl499.pdb 539 with 5do8B.pdb 553
Twists 0 ini-len 504 ini-rmsd 1.08 opt-equ 533 opt-rmsd 1.20 chain-rmsd 1.08 Score 1478.41 align-len 553 gaps 20 (3.62%)
P-value 0.00e+00 Afp-num 88545 Identity 36.35% Similarity 57.14%
Block  0 afp 63 score 1478.41 rmsd  1.08 gap 40 (0.07%)

Chain 1:    1 MRNEVIYQIFPLTFSDGKKKGKGNIKGIINKLDYLKSLGITRIWISPFTKSPFKDSGYDVSDYCGINEEF
              1111111111111111111111111111111111111111111111111111111111111111111111
Chain 2:    7 WKKSVVYQIYPKSFNDSNGDGVGDIQGIIEKLDYLKELGVDVIWLSPVYDSPQDDNGYDIRDYQKIYEEY

Chain 1:   71 GTMEEVEILISEAKKRDLTIVLDIVFNHTSDQHEWFKKAL-AGDEKYMNYYIFKDPVDGKEPTNWKSKMG
              1111111111111111111111111111111111111111 1111111111111111   1111111111
Chain 2:   77 GDMATFDQLLQGLHDRDMKLVMDLVVNHTSDEHKWFEESRKSKDNPYRDYYFWREEN---EINNWGSIFS

Chain 1:  140 GLSWEFVPNLNKYYLHLFTKEQPDLNWENPEVRNELINILKFWKDKGISGFRLDVCNLYSKPTLFENDEI
              1111111111111111111111111111111111111111111111111111111111111111111111
Chain 2:  144 GPAWELDEKTGEYYLHLFSKKQPDLNWENPKLRQDVYNMMKFWLDKGIDGFRMDVINFISKNTDFPDGPV

Chain 1:  210 GDGR---RFYT---DGVKVEEYFNLMHNEVFGTDNEIFTVGEVSSTTKEKSAKYAKVENKELDSVFTFLH
              1111   1111   111111111111111111 1111111111111111111111111111111111111
Chain 2:  214 PDGQIYGDAGNDFCNGPRIHEFLQEMNQEVTS-KYDVMTVGEMPGASTTDAQIYTNPANNEVDMIFTFEH

Chain 1:  274 LKVDYENNDKWTNVKPDLNLFWKLQKEWQEYYQLENSTLALFMNNHDQPRAVSRFGNVDKYWYESATSIF
              1111111111111111111111111111111111 11111111111111111111111111111111111
Chain 2:  283 MNLDSDSDNKWDLKPIYLPDLKENMSEWQVALQE-NGWNSLYWNNHDQPRIVSRFGNDNRFRVRSAKMLA

Chain 1:  344 AFTSLMRGVPFIYQGEEIGMTNLTFNNLNEFKDVESIGNANDLLKIKSEE-EVLDILRIKSRDNARSVMQ
              11111111111111111111111111111111111111111111111111 1111111111111111111
Chain 2:  352 TCLHMMKGTPYIYQGEEIGMTNVHFETLDDYRDIETLNMYKERKEQGHSHESIMQSIYTKGRDNARTPYQ

Chain 1:  413 WNDEFNAGFSEKENIDLFVNKNYKTINVKNQLNDDKSVLNFYKKVINLRLNEEVFNDGTISFFEN---QD
              111111111111111 1111111111111111111111111111111111111111111111111   11
Chain 2:  422 WDNSENAGFTTGTPW-LKVNPRYTEINNEEALKNPDSIFYYYQNLIKLRKTTEIITTGNYRLLLPKDEAI

Chain 1:  480 YAYCRKLKDKEIIILTNWTTENKLIKLKL---DSNNWKIILNNYEDFSFDSLKPYQVIAIERK
              11111111111111111111111111111   1111111111111111111111111111111
Chain 2:  491 FAYERYTENEKLVVLCNFTEEEQVISDETILNEIQKGSVLVNNVPNIIEGTLRPYEAIVYQIK

Align Mfl499.pdb 539 with 1uokA.pdb 558
Twists 0 ini-len 496 ini-rmsd 1.33 opt-equ 536 opt-rmsd 1.60 chain-rmsd 1.33 Score 1402.21 align-len 556 gaps 20 (3.60%)
P-value 0.00e+00 Afp-num 89198 Identity 38.13% Similarity 59.53%
Block  0 afp 62 score 1402.21 rmsd  1.33 gap 54 (0.10%)

Chain 1:    1 MRNEVIYQIFPLTFSDGKKKGKGNIKGIINKLDYLKSLGITRIWISPFTKSPFKDSGYDVSDYCGINEEF
              1111111111111111111111111111111111111111111111111111111111111111111111
Chain 2:    6 WKESVVYQIYPRSFMDSNGDGIGDLRGIISKLDYLKELGIDVIWLSPVYESPNDDNGYDISDYCKIMNEF

Chain 1:   71 GTMEEVEILISEAKKRDLTIVLDIVFNHTSDQHEWFKKALAG-DEKYMNYYIFKDPVDGKEPTNWKSKMG
              111111111111111111111111111111111111111111 111111111111111111111111111
Chain 2:   76 GTMEDWDELLHEMHERNMKLMMDLVVNHTSDEHNWFIESRKSKDNKYRDYYIWRPGKEGKEPNNWGAAFS

Chain 1:  140 GLSWEFVPNLNKYYLHLFTKEQPDLNWENPEVRNELINILKFWKDKGISGFRLDVCNLYSKPTLFENDEI
              1111111111111111111111111111111111111111111111111111111111111111111111
Chain 2:  146 GSAWQYDEMTDEYYLHLFSKKQPDLNWDNEKVRQDVYEMMKFWLEKGIDGFRMDVINFISKEEGLPTVET

Chain 1:  210 GDG--RRFYTD---GVKVEEYFNLMHNEVFGTDNEIFTVGEVSSTTKEKSAKYAKVENKELDSVFTFLHL
              111  111111   11111111111111111 11111111111111111111111111111111111111
Chain 2:  216 EEEGYVSGHKHFMNGPNIHKYLHEMNEEVLS-HYDIMTVGEMPGVTTEEAKLYTGEERKELQMVFQFEHM

Chain 1:  275 KVDYENNDKWTNVKPDLNLFWKLQKEWQEYYQLENSTLALFMNNHDQPRAVSRFGNVDKYWYESATSIFA
              111111111111111111111111111111111 111111111111111111111111111111111111
Chain 2:  285 DLDSGEGGKWDVKPCSLLTLKENLTKWQKALEH-TGWNSLYWNNHDQPRVVSRFGNDGMYRIESAKMLAT

Chain 1:  345 FTSLMRGVPFIYQGEEIGMTNLTFNNLNEFKDVESIGNANDLL-KIKSEE-EVLDILRIKSRDNARSVMQ
              1111111111111111111111111111111111111111111 111111 1111111111111111111
Chain 2:  354 VLHMMKGTPYIYQGEEIGMTNVRFESIDEYRDIETLNMYKEKVMERGEDIEKVMQSIYIKGRDNARTPMQ

Chain 1:  413 WNDEFNAGFSEKENIDLFVNKNYKTINVKNQLNDDKSVLNFYKKVINLRLNEEVFNDGTISFFE---NQD
              111111111111111 111111111111111111111111111111111111111111111111   111
Chain 2:  424 WDDQNHAGFTTGEPW-ITVNPNYKEINVKQAIQNKDSIFYYYKKLIELRKNNEIVVYGSYDLILENNPSI

Chain 1:  480 YAYCRKLKDKEIIILTNWTTENKLIKLKLDSNN--WKIILNNYEDFSF----DSLKPYQVIAIERK
              111111111111111111111111111111111  1111111111111    11111111111111
Chain 2:  493 FAYVRTYGVEKLLVIANFTAEECIFELPEDISYSEVELLIHNYDVENGPIENITLRPYEAMVFKLK

Align Mfl499.pdb 539 with 3gbdA.pdb 558
Twists 0 ini-len 488 ini-rmsd 1.39 opt-equ 534 opt-rmsd 1.65 chain-rmsd 1.39 Score 1353.66 align-len 555 gaps 21 (3.78%)
P-value 0.00e+00 Afp-num 89427 Identity 36.76% Similarity 55.50%
Block  0 afp 61 score 1353.66 rmsd  1.39 gap 64 (0.12%)

Chain 1:    1 MRNEVIYQIFPLTFSDGKKKGKGNIKGIINKLDYLKSLGITRIWISPFTKSPFKDSGYDVSDYCGINEEF
              1111111111111111111111111111111111111111111111111111111111111111111111
Chain 2:   21 WKEAVFYQVYPRSFKDTNGDGIGDINGIIEKLDYLKALGIDAIWINPHYDSPNTDNGYDIRDYRKIMKEY

Chain 1:   71 GTMEEVEILISEAKKRDLTIVLDIVFNHTSDQHEWFKKAL-AGDEKYMNYYIFKDPVDGKEPTNWKSKMG
              1111111111111111111111111111111111111111 11111111111111111111111111111
Chain 2:   91 GTMEDFDRLISEMKKRNMRLMIDVVINHTSDQNEWFVKSKSSKDNPYRGYYFWKDAKEGQAPNNYPSFFG

Chain 1:  140 GLSWEFVPNLNKYYLHLFTKEQPDLNWENPEVRNELINILKFWKDKGISGFRLDVCNLYSKPTLFENDEI
              1111111111111111111111111111111111111111111111111111111111111111111111
Chain 2:  161 GSAWQKDEKTNQYYLHYFAKQQPDLNWDNPKVRQDLYAMLRFWLDKGVSGLRFDTVATYSKIPDFPNLTQ

Chain 1:  210 GDGRRFYT---DGVKVEEYFNLMHNEVFGTDNEIFTVGEVSSTTKEKSAKYAKVENKELDSVFTFLHLKV
              1  11111   111111111111111111 1111111111111111111111111111111111111111
Chain 2:  231 QQLKNFAAEYTKGPNIHRYVNEMNKEVLS-HYDIATAGEIFGVPLDQSIKFFDRRRDELNIAFTFDLIRL

Chain 1:  277 DYENNDKWTNVKPDLNLFWKLQKEWQEYYQLENSTLALFMNNHDQPRAVSRFGNVD-KYWYESATSIFAF
              111111111111111111111111111111 1111111111111111111111111 1111111111111
Chain 2:  300 DRDSDQRWRRKDWKLSQFRQIIDNVDRTAG-EYGWNAFFLDNHDNPRAVSHFGDDRPQWREPSAKALATL

Chain 1:  346 TSLMRGVPFIYQGEEIGMTNLTFNNLNEFKDVESIGNANDLLK--IKSEEEVLDILRIKSRDNARSVMQW
              1111111111111111111111111111111111111111111  1111111111111111111111111
Chain 2:  369 TLTQRATPFIYQGSELGMTNYPFKAIDEFDDIEVKGFWHDYVETGKVKADEFLQNVRLTSRDNSRTPFQW

Chain 1:  414 NDEFNAGFSEKENIDLFVNKNYKTINVKNQLNDDKSVLNFYKKVINLRLNEEVFNDGTISFFE---NQDY
              11111111111111 111111111111111111111111111111111111111111111111   1111
Chain 2:  439 DGSKNAGFTSGKPW-FKVNPNYQEINAVSQVTQPDSVFNYYRQLIKIRHDIPALTYGTYTDLDPANDSVY

Chain 1:  481 AYCRKLKDKEIIILTNWTTENKLIKLKLDSNNWKIILNNYEDFSF------DSLKPYQVIAIERK
              111111111111111111111111111111111111111111111      11111111111111
Chain 2:  508 AYTRSLGAEKYLVVVNFKEQMMRYKLPDNLSIEKVIIDSNSKNVVKKNDSLLELKPWQSGVYKLN

Align Mfl499.pdb 539 with 1m53A.pdb 556
Twists 0 ini-len 488 ini-rmsd 1.40 opt-equ 534 opt-rmsd 1.66 chain-rmsd 1.40 Score 1354.49 align-len 554 gaps 20 (3.61%)
P-value 0.00e+00 Afp-num 89264 Identity 35.56% Similarity 54.51%
Block  0 afp 61 score 1354.49 rmsd  1.40 gap 63 (0.11%)

Chain 1:    1 MRNEVIYQIFPLTFSDGKKKGKGNIKGIINKLDYLKSLGITRIWISPFTKSPFKDSGYDVSDYCGINEEF
              1111111111111111111111111111111111111111111111111111111111111111111111
Chain 2:   48 WKEAVFYQIYPRSFKDTNDDGIGDIRGIIEKLDYLKSLGIDAIWINPHYDSPNTDNGYDISNYRQIMKEY

Chain 1:   71 GTMEEVEILISEAKKRDLTIVLDIVFNHTSDQHEWFKKAL-AGDEKYMNYYIFKDPVDGKEPTNWKSKMG
              1111111111111111111111111111111111111111 11111111111111111111111111111
Chain 2:  118 GTMEDFDSLVAEMKKRNMRLMIDVVINHTSDQHPWFIQSKSDKNNPYRDYYFWRDGKDNQPPNNYPSFFG

Chain 1:  140 GLSWEFVPNLNKYYLHLFTKEQPDLNWENPEVRNELINILKFWKDKGISGFRLDVCNLYSKPTLFENDEI
              1111111111111111111111111111111111111111111111111111111111111111111111
Chain 2:  188 GSAWQKDAKSGQYYLHYFARQQPDLNWDNPKVREDLYAMLRFWLDKGVSGMRFDTVATYSKIPGFPNLTP

Chain 1:  210 GDGRRFYT---DGVKVEEYFNLMHNEVFGTDNEIFTVGEVSSTTKEKSAKYAKVENKELDSVFTFLHLKV
              1  11111   111111111111111111 1111111111111111111111111111111111111111
Chain 2:  258 EQQKNFAEQYTMGPNIHRYIQEMNRKVLS-RYDVATAGEIFGVPLDRSSQFFDRRRHELNMAFMFDLIRL

Chain 1:  277 DYENNDKWTNVKPDLNLFWKLQKEWQEYYQLENSTLALFMNNHDQPRAVSRFGNVD-KYWYESATSIFAF
              1111111111111111111111111111111 111111111111111111111111 1111111111111
Chain 2:  327 DRDSNERWRHKSWSLSQFRQIISKMDVTVGK-YGWNTFFLDNHDNPRAVSHFGDDRPQWREASAKALATI

Chain 1:  346 TSLMRGVPFIYQGEEIGMTNLTFNNLNEFKDVESIGNANDLLKIK--SEEEVLDILRIKSRDNARSVMQW
              111111111111111111111111111111111111111111111  11111111111111111111111
Chain 2:  396 TLTQRATPFIYQGSELGMTNYPFRQLNEFDDIEVKGFWQDYVQSGKVTATEFLDNVRLTSRDNSRTPFQW

Chain 1:  414 NDEFNAGFSEKENIDLFVNKNYKTINVKNQLNDDKSVLNFYKKVINLRLNEEVFNDGTISFFE---NQDY
              11111111111111 111111111111111111111111111111111111111111111111   1111
Chain 2:  466 NDTLNAGFTRGKPW-FHINPNYVEINAEREETREDSVLNYYKKMIQLRHHIPALVYGAYQDLNPQDNTVY

Chain 1:  481 AYCRKLKDKEIIILTNWTTENKLIKLKLDSNNWKIILNNY--EDFSF---DSLKPYQVIAIERK
              1111111111111111111111111111111111111111  11111   11111111111111
Chain 2:  535 AYTRTLGNERYLVVVNFKEYPVRYTLPANDAIEEVVIDTQQQAAAPHSTSLSLSPWQAGVYKLR

Align Mfl499.pdb 539 with 5wczA.pdb 556
Twists 0 ini-len 488 ini-rmsd 1.41 opt-equ 533 opt-rmsd 1.66 chain-rmsd 1.41 Score 1374.80 align-len 558 gaps 25 (4.48%)
P-value 0.00e+00 Afp-num 89077 Identity 35.66% Similarity 53.76%
Block  0 afp 61 score 1374.80 rmsd  1.41 gap 64 (0.12%)

Chain 1:    1 MRNEVIYQIFPLTFSDGKKKGKGNIKGIINKLDYLKSLGITRIWISPFTKSPFKDSGYDVSDYCGINEEF
              1111111111111111111111111111111111111111111111111111111111111111111111
Chain 2:    5 WKEAVVYQIYPRSFYDANGDGFGDLQGVIQKLDYIKNLGADVIWLSPVFDSPQDDNGYDISDYKNMYEKF

Chain 1:   71 GTMEEVEILISEAKKRDLTIVLDIVFNHTSDQHEWFKKALAG-DEKYMNYYIFKDP-VDGKEPTNWKSKM
              111111111111111111111111111111111111111111 1111111111111 1111111111111
Chain 2:   75 GTNEDMFQLIDEVHKRGMKIVMDLVVNHTSDEHAWFAESRKSKDNPYRDYYLWKDPKPDGSEPNNWGSIF

Chain 1:  139 GGLSWEFVPNLNKYYLHLFTKEQPDLNWENPEVRNELINILKFWKDKGISGFRLDVCNLYSKPTLFENDE
              1111111111111111111111111111111111111111111111111111111111111111111111
Chain 2:  145 SGSAWTYDEGTGQYYLHYFSKKQPDLNWENEAVRREVYDVMRFWMDRGVDGWRMDVIGSISKYTDFPDYE

Chain 1:  209 IGDGRRFYT--DGVKVEEYFNLMHNEVFGTDNEIFTVGEVSSTTKEKSAKYAKVENKELDSVFTFLHLKV
              11  11111  111111111111111111 1111111111111111111111111111111111111111
Chain 2:  215 TRSYIVGRYHSNGPRLHEFIQEMNREVLS-HYDCMTVGEANGSDIEEAKKYTDASRQELNMIFTFEHMDI

Chain 1:  277 DYENN---DKWTNVKPDLNLFWKLQKEWQEYYQLENSTLALFMNNHDQPRAVSRFGNVDKYWYESATSIF
              11111   11111111111111111111111111 11111111111111111111111111111111111
Chain 2:  287 DKEQNSPNGKWQIKPFDLIALKKTMTRWQTGLMN-VGWNTLYFENHDQPRVISRWGNDRKLRKECAKAFA

Chain 1:  344 AFTSLMRGVPFIYQGEEIGMTNLTFNNLNEFKDVESIGNANDLLK---IKSEEEVLDILRIKSRDNARSV
              11111111111111111111111111 111111111111111111   1111111111111111111111
Chain 2:  356 TVLHGMKGTPFIYQGEEIGMVNSDMP-LEMYDDLEIKNAYRELVVENKTMSEKEFVKAVMIKGRDHARTP

Chain 1:  411 MQWNDEFNAGFSEKENIDLFVNKNYKTINVKNQLNDDKSVLNFYKKVINLRLNEEVFNDGTISFFEN---
              11111111111111111 1111111111111111111111111111111111111111111111111   
Chain 2:  425 MQWDAGKHAGFTAGDPW-IPVNSRYQDINVKESLEDQDSIFFYYQKLIQLRKQYKIMIYGDYQLLQENDP

Chain 1:  478 QDYAYCRKLKDKEIIILTNWT-TENKLIKLKLDS-NNWKIILNNYEDFSF---DSLKP-YQVIAIERK
              111111111111111111111 111111111111 111111111111111   11111 111111111
Chain 2:  494 QVFSYLREYRGEKLLVVVNLSEEKALFEAPPELIHERWKVLISNYPQERADLKSISLKPYEAVMGISI

Align Mfl499.pdb 539 with 4howA.pdb 559
Twists 0 ini-len 488 ini-rmsd 1.42 opt-equ 534 opt-rmsd 1.71 chain-rmsd 1.42 Score 1350.32 align-len 555 gaps 21 (3.78%)
P-value 0.00e+00 Afp-num 89162 Identity 37.48% Similarity 54.95%
Block  0 afp 61 score 1350.32 rmsd  1.42 gap 64 (0.12%)

Chain 1:    1 MRNEVIYQIFPLTFSDGKKKGKGNIKGIINKLDYLKSLGITRIWISPFTKSPFKDSGYDVSDYCGINEEF
              1111111111111111111111111111111111111111111111111111111111111111111111
Chain 2:   48 WKQAVFYQVYPRSFKDTNGDGIGDLNGIIENLDYLKKLGIDAIWINPHYDSPNTDNGYDIRDYRKIMKEY

Chain 1:   71 GTMEEVEILISEAKKRDLTIVLDIVFNHTSDQHEWFKKAL-AGDEKYMNYYIFKDPVDGKEPTNWKSKMG
              1111111111111111111111111111111111111111 11111111111111111111111111111
Chain 2:  118 GTMEDFDRLISEMKKRNMRLMIDIVINHTSDQHAWFVQSKSGKNNPYRDYYFWRDGKDGHAPNNYPSFFG

Chain 1:  140 GLSWEFVPNLNKYYLHLFTKEQPDLNWENPEVRNELINILKFWKDKGISGFRLDVCNLYSKPTLFENDEI
              1111111111111111111111111111111111111111111111111111111111111111111111
Chain 2:  188 GSAWEKDDKSGQYYLHYFAKQQPDLNWDNPKVRQDLYDMLRFWLDKGVSGLRFDTVATYSKIPNFPDLSQ

Chain 1:  210 GDGRRFYT---DGVKVEEYFNLMHNEVFGTDNEIFTVGEVSSTTKEKSAKYAKVENKELDSVFTFLHLKV
              1  11111   111111111111111111 1111111111111111111111111111111111111111
Chain 2:  258 QQLKNFAEEYTKGPKIHDYVNEMNREVLS-HYDIATAGEIFGVPLDKSIKFFDRRRNELNIAFTFDLIRL

Chain 1:  277 DYENNDKWTNVKPDLNLFWKLQKEWQEYYQLENSTLALFMNNHDQPRAVSRFGNVD-KYWYESATSIFAF
              111111111111111111111111111111 1111111111111111111111111 1111111111111
Chain 2:  327 DRDADERWRRKDWTLSQFRKIVDKVDQTAG-EYGWNAFFLDNHDNPRAVSHFGDDRPQWREHAAKALATL

Chain 1:  346 TSLMRGVPFIYQGEEIGMTNLTFNNLNEFKDVESIGNANDLLK--IKSEEEVLDILRIKSRDNARSVMQW
              1111111111111111111111111111111111111111111  1111111111111111111111111
Chain 2:  396 TLTQRATPFIYQGSELGMTNYPFKKIDDFDDVEVKGFWQDYVETGKVKAEEFLQNVRQTSRDNSRTPFQW

Chain 1:  414 NDEFNAGFSEKENIDLFVNKNYKTINVKNQLNDDKSVLNFYKKVINLRLNEEVFNDGTISFFE---NQDY
              11111111111111 111111111111111111111111111111111111111111111111   1111
Chain 2:  466 DASKNAGFTSGTPW-LKINPNYKEINSADQINNPNSVFNYYRKLINIRHDIPALTYGSYIDLDPDNNSVY

Chain 1:  481 AYCRKLKDKEIIILTNWTTENKLIKLKLDSNNWKIILNNYEDFSF------DSLKPYQVIAIERK
              111111111111111111111111111111111111111111111      11111111111111
Chain 2:  535 AYTRTLGAEKYLVVINFKEEVMHYTLPGDLSINKVITENNSHTIVNKNDRQLRLEPWQSGIYKLN

Align Mfl499.pdb 539 with 3a47A.pdb 586
Twists 0 ini-len 488 ini-rmsd 1.61 opt-equ 539 opt-rmsd 1.78 chain-rmsd 1.61 Score 1268.48 align-len 575 gaps 36 (6.26%)
P-value 0.00e+00 Afp-num 94947 Identity 28.87% Similarity 49.22%
Block  0 afp 61 score 1268.48 rmsd  1.61 gap 80 (0.14%)

Chain 1:    1 MRNEVIYQIFPLTFSDGKKKGKGNIKGIINKLDYLKSLGITRIWISPFTKSPFKDSGYDVSDYCGINEEF
              1111111111111111111111111111111111111111111111111111111111111111111111
Chain 2:   15 WKEATFYQIYPASFKDSNDDGWGDMKGIASKLEYIKELGADAIWISPFYDSPQDDMGYDIANYEKVWPTY

Chain 1:   71 GTMEEVEILISEAKKRDLTIVLDIVFNHTSDQHEWFKKAL-AGDEKYMNYYIFKDPVDG------KEPTN
              1111111111111111111111111111111111111111 111111111111111111      11111
Chain 2:   85 GTNEDCFALIEKTHKLGMKFITDLVINHCSSEHEWFKESRSSKTNPKRDWFFWRPPKGYDAEGKPIPPNN

Chain 1:  134 WKSKMGGLSWEFVPNLNKYYLHLFTKEQPDLNWENPEVRNELINI-LKFWKDKGISGFRLDVCNLYSKPT
              111111111111111111111111111111111111111111111 111111111111111111111111
Chain 2:  155 WKSYFGGSAWTFDEKTQEFYLRLFCSTQPDLNWENEDCRKAIYESAVGYWLDHGVDGFRIDVGSLYSKVV

Chain 1:  203 LFENDEI-GDGR--RFYTD----GVKVEEYFNLMHNEVFGTD---NEIFTVGEVSSTTKEKSAKYAKVEN
              1111111 1111  11111    1111111111111111111   1111111111111111111111111
Chain 2:  225 GLPDAPVVDKNSTWQSSDPYTLNGPRIHEFHQEMNQFIRNRVKDGREIMTVGEMQHASDETKRLYTSASR

Chain 1:  263 KELDSVFTFLHLKVDYENNDKWTNVKPDLNLFWKLQKEWQEYYQLENSTLALFMNNHDQPRAVSRFGNVD
              1111111111111111111111111111111111111111111111111111111111111111111111
Chain 2:  295 HELSELFNFSHTDVGTSPLFRYNLVPFELKDWKIALAELFRYINGTDCWSTIYLENHDQPRSITRFGDDS

Chain 1:  333 -KYWYESATSIFAFTSLMRGVPFIYQGEEIGMTNLTFNNLNEFKDVESIGNANDLL--KIKSE---EEVL
               1111111111111111111111111111111111111111111111111111111  11111   1111
Chain 2:  365 PKNRVISGKLLSVLLSALTGTLYVYQGQELGQINFKNWPVEKYEDVEIRNNYNAIKEEHGENSEEMKKFL

Chain 1:  397 DILRIKSRDNARSVMQWNDEF-NAGFSE-KENIDLFVNKNYKT-INVKNQLNDDKSVLNFYKKVINLRLN
              111111111111111111111 111111 11111111111111 11111111111111111111111111
Chain 2:  435 EAIALISRDHARTPMQWSREEPNAGFSGPSAKPWFYLNDSFREGINVEDEIKDPNSVLNFWKEALKFRKA

Chain 1:  464 E-EVFNDGTISFFEN----QDYAYCRKLKDKEIIILTNWTTENKLIKLKLDSNNWKIILNNYE--DFSF-
              1 1111111111111    11111111111111111111111111111111111111111111  1111 
Chain 2:  505 HKDITVYGYDFEFIDLDNKKLFSFTKKYNNKTLFAALNFSSDATDFKIPNDDSSFKLEFGNYPKKEVDAS

Chain 1:  526 -DSLKPYQVIAIERK
               11111111111111
Chain 2:  575 SRTLKPWEGRIYISE

Align Mfl499.pdb 539 with 4aieA.pdb 537
Twists 0 ini-len 480 ini-rmsd 1.44 opt-equ 525 opt-rmsd 1.78 chain-rmsd 1.44 Score 1372.41 align-len 548 gaps 23 (4.20%)
P-value 0.00e+00 Afp-num 85180 Identity 38.69% Similarity 57.48%
Block  0 afp 60 score 1372.41 rmsd  1.44 gap 66 (0.12%)

Chain 1:    1 MRNEVIYQIFPLTFSDGKKKGKGNIKGIINKLDYLKSLGITRIWISPFTKSPFKDSGYDVSDYCGINEEF
              1111111111111111111111111111111111111111111111111111111111111111111111
Chain 2:    5 WKNAVVYQVYPKSFQDSNGDGIGDLQGIISRLDYLEKLGIDAIWLSPVYQSPGVDNGYDISDYEAIDPQY

Chain 1:   71 GTMEEVEILISEAKKRDLTIVLDIVFNHTSDQHEWFKKAL-AGDEKYMNYYIFKDPVDGKEPTNWKSKMG
              1111111111111111111111111111111111111111 11111111111111111111111111111
Chain 2:   75 GTMADMDELISKAKEHHIKIVMDLVVNHTSDQHKWFVEAKKGKDNQYRDYYIWRDPVDEHEPNDLKSAFS

Chain 1:  140 GLSWEFVPNLNKYYLHLFTKEQPDLNWENPEVRNELINILKFWKDKGISGFRLDVCNLYSKPTLFENDEI
              1111111111111111111111111111111111111111111111111111111111111111111   
Chain 2:  145 GSAWKYDERSGQYYLHFFADQQPDLNWQNTELRQKIYNMMNFWLDKGIGGFRMDVIELIGKDPDKNI---

Chain 1:  210 GDGRRFYTDGVKVEEYFNLMHNEVFGTDNEIFTVGEVSSTTKEKSAKYAKVENKELDSVFTFLHLKVDYE
                    11111111111111111111 1111111111111111111111111111111111111111111
Chain 2:  212 ------RENGPMLHPYLQEMNKATFG-KRDVMTVGETWNATPKIAEEYSDPDRHELSMVFQFENQSLDQQ

Chain 1:  280 N-NDKWTNVKPDLNLFWKLQKEWQEYYQLENSTLALFMNNHDQPRAVSRFGNVDKYWYESATSIFAFTSL
              1 11111111111111111111111111111111111111111111111111111111111111111111
Chain 2:  275 PGKEKWDLKPLDLGELKKVLVKWQTKIDFDHAWNSLFWENHDIPRVISRWGNDQEYRVQCAKMFAIILHM

Chain 1:  349 MRGVPFIYQGEEIGMTNLTFNNLNEFKDVESIGNANDLLKIKSEE-EVLDILRIKSRDNARSVMQWNDEF
              111111111111111111111111111111111111111111111 111111111111111111111111
Chain 2:  345 MHGTPYIFNGEEIGMTNCPVKNIDEVEDIESINMYNERLAEGYDEEELIHAINVKGRDNARRPMQWNDEK

Chain 1:  418 NAGFSEKENIDLFVNKNYKTINVKNQLNDDKSVLNFYKKVINLRLNEEVFNDGTISFFE---NQDYAYCR
              1111111111 111111111111111111111111111111111111111111111111   11111111
Chain 2:  415 NAGFSEVDPW-LSVNPNYKDINVENALADPNSIFYTYQKLIKLRHENPIVVDGDFSLVSNTQDAVLAYYR

Chain 1:  485 KLKDKEIIILTNWTTENKLIKLKLDSNNWKIILNNYEDFSFD---SLKPYQVIAIERK
              11111111111111111111111  11 11111111111111   1111111111111
Chain 2:  484 ILNDKKWLVVANLSNEEQNFVSN--DQ-IETILSNYPERNNVQNITLKPYEAFISKVI

Align Mfl499.pdb 539 with 2zicA.pdb 536
Twists 0 ini-len 472 ini-rmsd 1.40 opt-equ 522 opt-rmsd 1.78 chain-rmsd 1.40 Score 1330.03 align-len 548 gaps 26 (4.74%)
P-value 0.00e+00 Afp-num 85653 Identity 35.22% Similarity 56.20%
Block  0 afp 59 score 1330.03 rmsd  1.40 gap 74 (0.14%)

Chain 1:    1 MRNEVIYQIFPLTFSDGKKKGKGNIKGIINKLDYLKSLGITRIWISPFTKSPFKDSGYDVSDYCGINEEF
              1111111111111111111111111111111111111111111111111111111111111111111111
Chain 2:    6 WHKATVYQIYPKSFMDTNGDGIGDLKGITSKLDYLQKLGVMAIWLSPVYDSPMDDNGYDIANYEAIADIF

Chain 1:   71 GTMEEVEILISEAKKRDLTIVLDIVFNHTSDQHEWFKKAL-AGDEKYMNYYIFKDPVDGKEPTNWKSKMG
              1111111111111111111111111111111111111111 11111111111111     1111111111
Chain 2:   76 GNMADMDNLLTQAKMRGIKIIMDLVVNHTSDEHAWFIEAREHPDSSERDYYIWCD-----QPNDLESIFG

Chain 1:  140 GLSWEFVPNLNKYYLHLFTKEQPDLNWENPEVRNELINILKFWKDKGISGFRLDVCNLYSKPTLFENDEI
              1111111111111111111111111111111111111111111111111111111111111111111   
Chain 2:  141 GSAWQYDDKSDQYYLHFFSKKQPDLNWENANLRQKIYDMMNFWIDKGIGGFRMDVIDMIGKIPAQHI---

Chain 1:  210 GDGRRFYTDGVKVEEYFNLMHNEVFGTDNEIFTVGEVSSTTKEKSAKYAKVENKELDSVFTFLHLKVDYE
                    11111111111111111111 1111111111111111111111111111111111111111111
Chain 2:  208 ------VSNGPKLHAYLKEMNAASFG-QHDLLTVGETWGATPEIAKQYSNPVNHELSMVFQFEHIGLQHK

Chain 1:  280 NN-DKWTNVK-PDLNLFWKLQKEWQEYYQLENSTLALFMNNHDQPRAVSRFGNVDKYWYESATSIFAFTS
              11 1111111 11111111111111111111111111111111111111111111111111111111111
Chain 2:  271 PEAPKWDYVKELNVPALKTIFNKWQTELELGQGWNSLFWNNHDLPRVLSIWGNTGKYREKSAKALAILLH

Chain 1:  348 LMRGVPFIYQGEEIGMTNLTFNNLNEFKDVESIGNANDLLKIKSEE-EVLDILRIKSRDNARSVMQWNDE
              1111111111111111111111111111111111111111111111 11111111111111111111111
Chain 2:  341 LMRGTPYIYQGEEIGMTNYPFKDLNELDDIESLNYAKEAFTNGKSMETIMDSIRMIGRDNARTPMQWDAS

Chain 1:  417 FNAGFSEKENIDLFVNKNYKTINVKNQLNDDKSVLNFYKKVINLRLNEEVFNDGTISFFENQ--DYAYCR
              11111111111111111111111111111111111111111111111111111111111111  111111
Chain 2:  411 QNAGFSTADKTWLPVNPNYKDINVQAALKNSNSIFYTYQQLIQLRKENDWLVDADFELLPTADKVFAYLR

Chain 1:  485 KLKDKEIIILTNWTTENKLIKLKLDSNNWKIILNNYEDFSFD---SLKPYQVIAIERK
              11111111111111111111111  11111111111111111   1111111111111
Chain 2:  481 KVREERYLIVVNVSDQEEVLEID--VDKQETLISNTNESAALANHKLQPWDAFCIKIL

Align Mfl499.pdb 539 with 5zcbA.pdb 546
Twists 0 ini-len 472 ini-rmsd 1.44 opt-equ 528 opt-rmsd 1.89 chain-rmsd 1.44 Score 1321.56 align-len 555 gaps 27 (4.86%)
P-value 0.00e+00 Afp-num 85675 Identity 34.95% Similarity 54.77%
Block  0 afp 59 score 1321.56 rmsd  1.44 gap 77 (0.14%)

Chain 1:    1 MRNEVIYQIFPLTFSDGKKKGKGNIKGIINKLDYLKSLGITRIWISPFTKSPFKDSGYDVSDYCGINEEF
              1111111111111111111111111111111111111111111111111111111111111111111111
Chain 2:    6 WKEAVAYQIYPRSFMDSNGDGIGDIQGVISKLDYLSDLGIDVIWICPIYQSPNDDNGYDISDYKDIMKDF

Chain 1:   71 GTMEEVEILISEAKKRDLTIVLDIVFNHTSDQHEWFKKAL-AGDEKYMNYYIFKDPVDGKEPTNWKSKMG
              1111111111111111111111111111111111111111 11111111111111111111111111111
Chain 2:   76 GTMEDFDELLDEVHHRGMKLIMDLVINHTSDEHPWFLESRSAKENPYRDYYIWHEGKDGKEPNNWESIFS

Chain 1:  140 GLSWEFVPNLNKYYLHLFTKEQPDLNWENPEVRNELINILKFWKDKGISGFRLDVCNLYSKPTLFENDEI
              1111111111111111111111111111111111111111111111111111111111111111111111
Chain 2:  146 GSAWEFDEKTKEYYMHVFSKKQPDLNWENEKVRHELYEMVNWWLDKGIDGFRVDAISHIKKVAGFPDLPN

Chain 1:  210 GDG---RRFYT---DGVKVEEYFNLMHNEVFGTDNEIFTVGEVSSTTKEKSAKYAKVENKELDSVFTFLH
              111   11111   111111111111111111 1111111111111111111111111111111111111
Chain 2:  216 PEKLDYVPSFEGHMNRPGIQEHLKELKEKTFA-KYDIMTVGEANGVTSDSADEWVAEDGGNFNMIFQFEH

Chain 1:  274 LKVDYENNDKWTNVKPDLNLFWKLQKEWQEYYQLENSTLALFMNNHDQPRAVSRFGNVDKYWYESATSIF
              11     1111   111111111111111111111111111111111111111111111 1111111111
Chain 2:  285 MG-----LWDK---PLDLIELKTILTNWQNGLEKINGWNALYLENHDQIRSVNKFGSTA-YRVESAKCLA

Chain 1:  344 AFTSLMRGVPFIYQGEEIGMTNLTFNNLNEFKDVESIGNANDLLKIKSE-EEVLDILRIKSRDNARSVMQ
              1111111111111111111111111111111111111111111111111 11111111111111111111
Chain 2:  350 ALYFLMKGTPFIYQGQELGMTNVKFDSIDDYDDVGMINYYRIQREKGDSHDEIMKVIWETGRDNSRTPMQ

Chain 1:  413 WNDEFNAGFSEKENIDLFVNKNYKTINVKNQLNDDKSVLNFYKKVINLRLNEEVFNDGTISFFE---NQD
              111111111111111 111111111111111111111111111111111111111111111111   111
Chain 2:  420 WNTEKNAGFSTGNPW-MKVNPNYVDINVEEQKSDKNSVLNFYKQLIKIRKQHDVLVYGTYKLLAEEDSAI

Chain 1:  480 YAYCRKLKDKEIIILTNWTTENKLIKLKLDSNNWKIILNNYEDF---SFD-SLKP-YQVIAIERK
              11111111111111111111111111111111111111111111   111 1111 111111111
Chain 2:  489 YAYTRTLEGKTAVVICNMSPNNQTFEFPSSFTNIEVLIHNYPLDKNETLEQCTLHPYETRVYLIS

Align Mfl499.pdb 539 with 5brpA.pdb 555
Twists 0 ini-len 496 ini-rmsd 1.87 opt-equ 534 opt-rmsd 2.16 chain-rmsd 1.87 Score 1399.87 align-len 556 gaps 22 (3.96%)
P-value 0.00e+00 Afp-num 89300 Identity 40.29% Similarity 58.27%
Block  0 afp 62 score 1399.87 rmsd  1.87 gap 56 (0.10%)

Chain 1:    1 MRNEVIYQIFPLTFSDGKKKGKGNIKGIINKLDYLKSLGITRIWISPFTKSPFKDSGYDVSDYCGINEEF
              1111111111111111111111111111111111111111111111111111111111111111111111
Chain 2:    9 WKKAVVYQIYPKSFKDTTGNGVGDIRGIIEKLDYIKELACDVIWLTPIYQSPQNDNGYDISDYYSIHEEY

Chain 1:   71 GTMEEVEILISEAKKRDLTIVLDIVFNHTSDQHEWFKKALAG-DEKYMNYYIFKDPV-DGKEPTNWKSKM
              111111111111111111111111111111111111111111 11111111111111 111111111111
Chain 2:   79 GTMADFEELLEEAHKRGIKVIMDLVVNHTSTEHRWFKEAASGKENLYRDFYIWKDMKPNGAPPTNWESKF

Chain 1:  139 GGLSWEFVPNLNKYYLHLFTKEQPDLNWENPEVRNELINILKFWKDKGISGFRLDVCNLYSKPTLFENDE
              1111111111111111111111111111111111111111111111111111111111111111111111
Chain 2:  149 GGSAWEFHAESGQYYLHLYDVTQADLNWENEAVRKKVYEMMHFWFEKGIDGFQLDVINVISKDQRFPDDD

Chain 1:  209 IGDGRRFYTD---GVKVEEYFNLMHNEVFGTDNEIFTVGEVSSTTKEKSAKYAKVENKELDSVFTFLHLK
              11   11111   11111111111111111 111111111111111111111111111111111111111
Chain 2:  219 EG---DGRRFYTDGPRVHEFLNEMNREVFS-KYDSMTVGEMSSTTIADCIRYTNPESRELDMVFNFHHLK

Chain 1:  276 VDYENNDKWTNVKPDLNLFWKLQKEWQEYYQLENSTLALFMNNHDQPRAVSRFGNVDKYWYESATSIFAF
              1111111111111111111111111111111111111111111111111111111111111111111111
Chain 2:  285 ADYPNGEKWALADFDFLKLKKILSEWQTEMNKGGGWNALFWCNHDQPRIVSRYGDDGKYRKKSAKMLATA

Chain 1:  346 TSLMRGVPFIYQGEEIGMTNLTFNNLNEFKDVESIGNANDLLKIKSEE-EVLDILRIKSRDNARSVMQWN
              111111111111111111111111111111111111111111111111 111111111111111111111
Chain 2:  355 IHMLQGTPYIYQGEELGMTNPKFDDISLYRDVESLNMYRILKEAGKPEAEIIEILKAKSRDNSRTPVQWN

Chain 1:  415 DEFNAGFSEKENIDLFVNKNYKTINVKNQLNDDKSVLNFYKKVINLRLNEEVFNDGTISFFEN---QDYA
              1111111111111 1111111111111111111111111111111111111111111111111   1111
Chain 2:  425 GEENAGFTAGTPW-IPVPDNYKEINAEEALNDPDSIFYHYKKLNELRKEFDIITTGDYQLILEDDQELYA

Chain 1:  482 YCRKLKDKEIIILTNWTTENKLIKLKLDS----NNWKIILNNYEDFSFD----SLKPYQVIAIERK
              11111111111111111111111111111    1111111111111111    1111111111111
Chain 2:  494 YLRNGADEKLLVINNFYGKETEFQLPDDIDIEGYDAKVLISNDTDLPESFKRFTVKPYQSIVYHLA

Align Mfl499.pdb 539 with 4ginA.pdb 555
Twists 0 ini-len 488 ini-rmsd 1.99 opt-equ 533 opt-rmsd 2.19 chain-rmsd 1.99 Score 1338.41 align-len 555 gaps 22 (3.96%)
P-value 0.00e+00 Afp-num 88172 Identity 35.68% Similarity 52.79%
Block  0 afp 61 score 1338.41 rmsd  1.99 gap 64 (0.12%)

Chain 1:    1 MRNEVIYQIFPLTFSDGKKKGKGNIKGIINKLDYLKSLGITRIWISPFTKSPFKDSGYDVSDYCGINEEF
              1111111111111111111111111111111111111111111111111111111111111111111111
Chain 2:    7 WKSAVFYQVYPRSFKDTNGDGIGDFKGLTEKLDYLKGLGIDAIWINPHYASPNTDNGYDISDYREVMKEY

Chain 1:   71 GTMEEVEILISEAKKRDLTIVLDIVFNHTSDQHEWFKKALA-GDEKYMNYYIFKDPVDGKEPTNWKSKMG
              11111111111111111111111111111111111111111 1111111111111111111111111111
Chain 2:   77 GTMEDFDRLMAELKKRGMRLMVDVVINHSSDQHEWFKSSRASKDNPYRDYYFWRDGKDGHEPNNYPSFFG

Chain 1:  140 GLSWEFVPNLNKYYLHLFTKEQPDLNWENPEVRNELINILKFWKDKGISGFRLDVCNLYSKPTLFENDEI
              1111111111111111111111111111111111111111111111111111111111111111111111
Chain 2:  147 GSAWEKDPVTGQYYLHYFGRQQPDLNWDTPKLREELYAMLRFWLDKGVSGMRFDTVATYSKTPGFPDLTP

Chain 1:  210 GDGRRFYT---DGVKVEEYFNLMHNEVFGTDNEIFTVGEVSSTTKEKSAKYAKVENKELDSVFTFLHLKV
              1  11111   111111111111111111 1111111111111111111111111111111111111111
Chain 2:  217 EQMKNFAEAYTQGPNLHRYLQEMHEKVFD-HYDAVTAGEIFGAPLNQVPLFIDSRRKELDMAFTFDLICY

Chain 1:  277 DYENNDKWTNVKPDLNLFWKLQKEWQEYYQLENSTLALFMNNHDQPRAVSRFGNVDK-YWYESATSIFAF
              1111 1111111111111111111111111 11111111111111111111111111 111111111111
Chain 2:  286 DRAL-DRWHTIPRTLADFRQTIDKVDAIAG-EYGWNTFFLGNHDNPRAVSHFGDDRPQWREASAKALATV

Chain 1:  346 TSLMRGVPFIYQGEEIGMTNLTFNNLNEFKDVESIGNANDLLKIKSEE--EVLDILRIKSRDNARSVMQW
              111111111111111111111111111111111111111111111111  11111111111111111111
Chain 2:  354 TLTQRGTPFIFQGDELGMTNYPFKTLQDFDDIEVKGFFQDYVETGKATAEELLTNVALTSRDNARTPFQW

Chain 1:  414 NDEFNAGFSEKENIDLFVNKNYKTINVKNQLNDDKSVLNFYKKVINLRLNEEVFNDGTISFFE---NQDY
              11111111111111 111111111111111111111111111111111111111111111111   1111
Chain 2:  424 DDSANAGFTTGKPW-LKVNPNYTEINAAREIGDPKSVYSFYRNLISIRHETPALSTGSYRDIDPSNADVY

Chain 1:  481 AYCRKLKDKEIIILTNWTTENKLIKLKLDSNNWKIILNNYEDFSF------DSLKPYQVIAIERK
              111111111111111111111111111111111111111111111      11111111111111
Chain 2:  493 AYTRSQDGETYLVVVNFKAEPRSFTLPDGMHIAETLIESSSPAAPAAGAASLELQPWQSGIYKVK

Align Mfl499.pdb 539 with 6aavA.pdb 536
Twists 0 ini-len 464 ini-rmsd 1.96 opt-equ 505 opt-rmsd 2.15 chain-rmsd 1.96 Score 1158.13 align-len 565 gaps 60 (10.62%)
P-value 0.00e+00 Afp-num 84528 Identity 24.96% Similarity 42.65%
Block  0 afp 58 score 1158.13 rmsd  1.96 gap 102 (0.18%)

Chain 1:    1 MRNEVIYQIFPLTFSDGKKKGKGNIKGIINKLDYLKSLGITRIWISPFTKSPFKDSGYDVSDYCGINEEF
              1111111111111111111111111111111111111111111111111111111111111111111111
Chain 2:    7 WRGAVIYQIYPRSFLDSNGDGVGDLPGIIAKLDYISGLGVDAIWISPFFKSPMADFGYDISDYRAVDPLF

Chain 1:   71 GTMEEVEILISEAKKRDLTIVLDIVFNHTSDQHEWFKKALAG-DEKYMNYYIFKDP-VDGKEPTNWKSKM
              111111111111111111111111111111111111111111 1111111111111 1111111111111
Chain 2:   77 GSLADFDRLLEKAHGLGLKVMIDQVLSHTSIAHAWFQESRQDRSNPKADWYVWADPREDGTPPNNWLSLF

Chain 1:  139 GGLSWEFVPNLNKYYLHLFTKEQPDLNWENPEVRNELINILKFWKDKGISGFRLDVCNLYSKPTLFENDE
              1111111111111111111111111111111111111111111111111111111111111111111111
Chain 2:  147 GGVAWQWEPRREQYYLHNFLVDQPDLNFHNAEVQQATLDNVRFWLDRGVDGFRLDAINFCFHDAQLRDNP

Chain 1:  209 IGDG---------------RRFYT---DGVKVEEYFNLMHNEVFGTDNEIFTVGEVSS-TTKEKSAKYAK
              1111               11111   11111111111111 1111111111111111 11111111111
Chain 2:  217 AKPADKRVGRGFSADNPYAYQYHYFNNTQPENLPFLERLRG-LLDSYPGAVSLGEISSEDSLATTAEYTA

Chain 1:  260 VENKELDSVFTFLHLKVDYENNDKWTNVKPDLNLFWKLQKEWQEYYQLENSTLALFMNNHDQPRAVSRFG
                1111111111111111           11111111111111111  1111111111111111111111
Chain 2:  286 --QGRLHMGYSFELLVQD-----------YSAAYIRDTVSRLEATM--LEGWPCWAISNHDVVRAVTRWG

Chain 1:  330 NVDKYWYESATSIFAFTSLMRGVPFIYQGEEIGMTNLTFNNLNEFKDVESIGNANDLLKIKSEEEVLDIL
              111 11111111111111111111111111111111111 11111111111111            1111
Chain 2:  341 GAQ-ATPAFARMVVALLCSLRGSICLYQGEELGLSEAEV-AFEDLQDPYGITFW------------PTFK

Chain 1:  400 RIKSRDNARSVMQWNDEFNAGFSEKENIDLFVNKNYKTINVKNQLNDDKSVLNFYKKVINLRLNEEVFND
                 1111111111111111111111111 11111111111111111111111111111111111111111
Chain 2:  397 ---GRDGCRTPMPWTDAPSAGFTSGKPW-LPLAASHRAAAVSVQQDDAHSVLRAVRAFLAWRKEMPALRE

Chain 1:  470 GTISFFEN--QDYAYCRKLKDKEIIILTNWTTENKLIKLKLDSNNWKIILNNYEDFSF---DSLKPYQVI
              11111111  111111111111111111111111111111111111111111111111   111111111
Chain 2:  463 GSIAFYDTAEPVLMFRREHAGQVVLLAFNLSADPAELALPAGEWEQIDVPGVELGAMDGGHLRLAGHAVV

Chain 1:  535 AIERK
              11111
Chain 2:  533 AAVGR

Align Mfl499.pdb 539 with 3wy1A.pdb 535
Twists 0 ini-len 456 ini-rmsd 2.02 opt-equ 505 opt-rmsd 2.24 chain-rmsd 2.02 Score 1138.25 align-len 565 gaps 60 (10.62%)
P-value 0.00e+00 Afp-num 85329 Identity 24.96% Similarity 42.65%
Block  0 afp 57 score 1138.25 rmsd  2.02 gap 102 (0.18%)

Chain 1:    1 MRNEVIYQIFPLTFSDGKKKGKGNIKGIINKLDYLKSLGITRIWISPFTKSPFKDSGYDVSDYCGINEEF
              1111111111111111111111111111111111111111111111111111111111111111111111
Chain 2:    8 WRGGVIYQIYPRSFLDSRGDGVGDLNGITEKLDYVASLNVDGIWLSPFFTSPMLDFGYDVSDYRDVDPMF

Chain 1:   71 GTMEEVEILISEAKKRDLTIVLDIVFNHTSDQHEWFKKALAG-DEKYMNYYIFKDP-VDGKEPTNWKSKM
              111111111111111111111111111111111111111111 1111111111111 1111111111111
Chain 2:   78 GTLEDFKALLEKAHSLGLKVMIDQVISHTSDQHPWFQESRQNRTNPKADWFVWADPKPDGTPPNNWLSIF

Chain 1:  139 GGLSWEFVPNLNKYYLHLFTKEQPDLNWENPEVRNELINILKFWKDKGISGFRLDVCNLYSKPTLFENDE
              1111111111111111111111111111111111111111111111111111111111111111111111
Chain 2:  148 GGSAWTFDSRRQQYYLHNFLTSQPDVNFHHPEARQAQLDNMRFWLDLGVDGFRLDTVNFYFHDAELRDNP

Chain 1:  209 IGDG---------------RRFYT---DGVKVEEYFNLMHNEVFGTDNEIFTVGEVSS-TTKEKSAKYAK
              1111               11111   11111111111111 1111111111111111 11111111111
Chain 2:  218 PVPKGEAKTLGAPEANPYTWQRHVYDLSRPENLDFLKDLRA-LMDEYPGTTTVGEIGDDNPLERMAEYTA

Chain 1:  260 VENKELDSVFTFLHLKVDYENNDKWTNVKPDLNLFWKLQKEWQEYYQLENSTLALFMNNHDQPRAVSRFG
               11111111111111111           11111111111111111  1111111111111111111111
Chain 2:  287 -GGDKLHMAYTFDLLNMP-----------HSASYLREVIERFQRLA--GDAWPCWATSNHDVVRSATRWG

Chain 1:  330 NVDKYWYESATSIFAFTSLMRGVPFIYQGEEIGMTNLTFNNLNEFKDVESIGNANDLLKIKSEEEVLDIL
              111 11111111111111111111111111111111111 11111111111111            1111
Chain 2:  343 ADE-DPHAYPKVMLAVLFSLRGSVCLYQGEELGLPEADV-PFERIQDPYGKVLW------------PEFK

Chain 1:  400 RIKSRDNARSVMQWNDEFNAGFSEKENIDLFVNKNYKTINVKNQLNDDKSVLNFYKKVINLRLNEEVFND
                 1111111111111111111111111 11111111111111111111111111111111111111111
Chain 2:  399 ---GRDGCRTPMPWTDGEQGGFSPVEPW-LPMEARHLELAVSRQQDDPNATLNTVRALLAFRRSHPALFD

Chain 1:  470 GTISFFE--NQDYAYCRKLKDKEIIILTNWTTENKLIKLKLDSNNWKIILNNYEDFSF---DSLKPYQVI
              1111111  1111111111111111111111111111 11111111111111111111   111111111
Chain 2:  465 GDLSLVDVGDDLLGFTRQKGDETLLCVFNLTGQEQQT-TLPVEVASDLPVAHFTATRDGSTLTLPAYQAA

Chain 1:  535 AIERK
              11111
Chain 2:  534 FMQVA

Align Mfl499.pdb 539 with 2ze0A.pdb 531
Twists 0 ini-len 464 ini-rmsd 1.94 opt-equ 514 opt-rmsd 2.64 chain-rmsd 1.94 Score 1272.99 align-len 551 gaps 37 (6.72%)
P-value 0.00e+00 Afp-num 81738 Identity 35.21% Similarity 53.90%
Block  0 afp 58 score 1272.99 rmsd  1.94 gap 86 (0.16%)

Chain 1:    1 MRNEVIYQIFPLTFSDGKKKGKGNIKGIINKLDYLKSLGITRIWISPFTKSPFKDSGYDVSDYCGINEEF
              1111111111111111111111111111111111111111111111111111111111111111111111
Chain 2:    6 WKEGVAYQIYPRSFMDANGDGIGDLRGIIEKLDYLVELGVDIVWICPIYRSPNADNGYDISDYYAIMDEF

Chain 1:   71 GTMEEVEILISEAKKRDLTIVLDIVFNHTSDQHEWFKKAL-AGDEKYMNYYIFKDPVDGKEPTNWKSKMG
              1111111111111111111111111111111111111111 11111111111111111111111111111
Chain 2:   76 GTMDDFDELLAQAHRRGLKVILDLVINHTSDEHPWFIESRSSRDNPKRDWYIWRDGKDGREPNNWESIFG

Chain 1:  140 GLSWEFVPNLNKYYLHLFTKEQPDLNWENPEVRNELINILKFWKDKGISGFRLDVCNLYSKPTLFENDEI
              1111111111111111111111111111111111111111111111111111111111111111111111
Chain 2:  146 GSAWQYDERTGQYYLHIFDVKQPDLNWENSEVRQALYEMVNWWLDKGIDGFRIDAISHIKKKPGLPDLPL

Chain 1:  210 GDGRRFY--TDGVKVEEYFNLMHNEVFGTDNEIFTVGEVSSTTKEKSAKYAKVENKELDSVFTFLHLKVD
              1111111  1111111111111111111 11111111111111111111111111111111111111111
Chain 2:  220 KYVPSFAGHMNQPGIMEYLRELKEQTFA-RYDIMTVGEANGVTVDEAEQWVGEENGVFNMIFQFEHLGLW

Chain 1:  278 YENNDKWTNVKPDLNLFWKLQKEWQEYYQLENSTLALFMNNHDQPRAVSRFGNVDKYWYESATSIFAFTS
              11      11111111111111111111111 11111111111111111111111111111111111111
Chain 2:  289 ER------RASIDVRRLKRTLTKWQKGLENR-GWNALFLENHDLPRSVSTWGNDRDYWAESAKALGALYF

Chain 1:  348 LMRGVPFIYQGEEIGMTNLTFNNLNEFKDVESIGNANDLLKIKSEEEVLDILRIKSRDNARSVMQWNDEF
              1111111111111111111111111111111111                11111111111111111111
Chain 2:  354 FMQGTPFIYQGQEIGMTNVRFDDIRDYRDVSALR----------------IIWKTGRDNSRTPMQWSGAS

Chain 1:  418 NAGFSEKENIDLFVNKNYKTINVKNQLNDDKSVLNFYKKVINLRLNEEVFNDGTISFFE---NQDYAYCR
              1111111111 111111111111111111111111111111111111111111111111   11111111
Chain 2:  421 NAGFTTGTPW-IKVNENYRTINVEAERRDPNSVWSFYRQMIQLRKANELFVYGTYDLLLENHPSIYAYTR

Chain 1:  485 KLKDKEIIILTNWTTENKLIKLKLDSNN-WKIILNNYEDFSF-----DSLKPYQVIAIERK
              1111111111111111111111111111 1111111111111     11111111111111
Chain 2:  490 TLGRDRALVVVNLSDRPSLYRYDGFRLQSSDLALSNYPVRPHKNATRFKLKPYEARVYIWK

Align Mfl499.pdb 539 with 6li9A.pdb 623
Twists 0 ini-len 432 ini-rmsd 2.49 opt-equ 496 opt-rmsd 2.64 chain-rmsd 2.49 Score 1060.39 align-len 577 gaps 81 (14.04%)
P-value 0.00e+00 Afp-num 101772 Identity 25.82% Similarity 40.03%
Block  0 afp 54 score 1060.39 rmsd  2.49 gap 139 (0.24%)

Chain 1:    1 MRNEVIYQIFPLTFSDGKKKGKGNIKGIINKLDYLKSLGITRIWISPFTKSPFKDSGYDVSDYCGINEEF
              1111111111111111111111111111111111111111111111111111111111111111111111
Chain 2:  118 WQEGPMYQIYPRSFKDSNKDGNGDLKGIQDKLDYITALNIKTVWITSFYKSSLKDFRYGVEDFREVDPIF

Chain 1:   71 GTMEEVEILISEAKKRDLTIVLDIVFNHTSDQHEWFKKALAGDEKYMNYYIFKDPVD----GKEPTNWKS
              111111111111111111111111111111111111111111111111111111111    111111111
Chain 2:  188 GTMEDFENLVAAIHDKGLKLIIDFIPNHTSDKHIWFQLSRTRTGKYTDYYIWHDCTHENGKTIPPNNWLS

Chain 1:  137 KMGGLSWEFVPNLNKYYLHLFTKEQPDLNWENPEVRNELINILKFWKDKGISGFRLDVCNLYSKPTLFEN
              1111111111111111111111111111111111111111111111111111111111111111111111
Chain 2:  258 VYGNSSWHFDEVRNQCYFHQFMKEQPDLNFRNPDVQEEIKEILRFWLTKGVDGFSLDAVKFLLEAKHLRD

Chain 1:  207 DEIGD-----------GRRFY---TDGVKVEEYFNLMHNEVFGTDN-----EIFTVGEVSSTTKEKSAKY
              11111           11111   111111111111111 111111     1111111111111111111
Chain 2:  328 EIQVNKTQIPDTVTQYSELYHDFTTTQVGMHDIVRSFRQ-TMDQYSTEPGRYRFMGTEAYAESIDRTVMY

Chain 1:  258 AK-VENKELDSVFTFLHLKVDYENNDKWTNVKPDLNLFWKLQKEWQEYYQLENSTLALFMNNHDQPRAVS
              11 111111111111111111          111111111111111111 11111111111111111111
Chain 2:  397 YGLPFIQEADFPFNNYLSMLD----------TVSGNSVYEVITSWMENM-PEGKWPNWMIGGPDSSRLTS

Chain 1:  327 RFGNVDKYWYESATSIFAFTSLMRGVPFIYQGEEIGMTNLTFNNLNEFKDVESIGNANDLLKIKSEEEVL
              1111      11111111111111111111111111111111  111111111                 
Chain 2:  456 RLGN------QYVNVMNMLLFTLPGTPITYYGEEIGMGNIVA--ANLNESYDI-----------------

Chain 1:  397 DILRIKSRDNARSVMQWNDEFNAGFSEKENIDLFVNKNYKTINVKNQLNDDKSVLNFYKKVINLRLNEEV
                    1111111111111111111111111111111111111111111111111111111111111111
Chain 2:  501 ------NTLRSKSPMQWDNSSNAGFSEASNTWLPTNSDYHTVNVDVQKTQPRSALKLYQDLSLLHANELL

Chain 1:  467 FNDGTISFF-ENQDYAYCRKLKD---KEIIILTNWTTENKLIKLKLDSNN---WKIILNNYE----DFSF
              111111111 1111111111111   111111111111111111111111   111111111    1111
Chain 2:  565 LNRGWFCHLRNDSHYVVYTRELDGIDRIFIVVLNFGESTLLNLHNMISGLPAKMRIRLSTNSADKGSKVD

Chain 1:  526 D--SLKP-YQVIAIERK
              1  1111 111111111
Chain 2:  635 TSGIFLDKGEGLIFEHN

Align Mfl499.pdb 539 with 6k5pA.pdb 531
Twists 0 ini-len 424 ini-rmsd 2.38 opt-equ 494 opt-rmsd 2.64 chain-rmsd 2.38 Score 1091.49 align-len 572 gaps 78 (13.64%)
P-value 0.00e+00 Afp-num 83597 Identity 23.78% Similarity 38.29%
Block  0 afp 53 score 1091.49 rmsd  2.38 gap 144 (0.25%)

Chain 1:    1 MRNEVIYQIFPLTFSDGKKKGKGNIKGIINKLDYLKSLGITRIWISPFTKSPFKDSGYDVSDYCGINEEF
              1111111111111111111111111111111111111111111111111111111111111111111111
Chain 2:   10 YQHATFYQIYPRSFLDSNGDGIGDLAGITSKMKYLADIGIDATWLSPPFKSPLKDFGYDVSDFYAIQPEY

Chain 1:   71 GTMEEVEILISEAKKRDLTIVLDIVFNHTSDQHEWFKKALAGDEKYMNYYIFKDPV-DGKEPTNWKSKMG
              11111111111111111111111111111111111111111111111111111111 1111111111111
Chain 2:   80 GNLTDFDKLVEESHKNGIKLMLDFIPNHSSDQHEWFVKSVVRDPEYSDFYVWRPPATGGGPPNNWISVFG

Chain 1:  140 GLSWEFVPNLNKYYLHLFTKEQPDLNWENPEVRNELINILKFWKDKGISGFRLDVCNLYSKPT-LFENDE
              111111111111111111111111111111111111111111111111111111111111111 111111
Chain 2:  150 GSAWTYNQARGEYYLHQFTPQQPDLNYRNPKVLAEMTKMLFFWLDRGVDGFRLDAINHMFEDEQFRDEPL

Chain 1:  209 IGDG-----RRFY----TDGVKVEEYFNLMHNEVFGTDN----EIFTVGEVSSTTKEKSAKYAK--VENK
              1111     1111    1111111111111111111111    111111111111111111111  1111
Chain 2:  220 SGWGQPGEYDSLDHIYTKDIPDVYDVVYNWRDQMDKYSAEKGRTIILMTEAYSSIEGTMLYYESADRKRQ

Chain 1:  264 ELDSVFTFLHLKVDYENNDKWTNVKPDLNLFWKLQKEWQEYYQLENSTLALFMNNHDQPRAVSRFGNVDK
              111111111111111        1111111111111111111 1111111111111111111111111  
Chain 2:  290 GAHMPFNFQLIYDFK--------KEQNAVGLKSSIDWWMNNM-PARHTPSWVAGSHDHSRVASRVGLD--

Chain 1:  334 YWYESATSIFAFTSLMRGVPFIYQGEEIGMTNLTFNNLNEFKDVESIGNANDLLKIKSEEEVLDILRIKS
                  1111111111111111111111111111111    111111                         
Chain 2:  349 ----RVDQVMTLLHTLPGTSITYYGEEVAMQDFKE----AQQFDN-------------------------

Chain 1:  404 RDNARSVMQWNDEFNAGFSEKENIDLFVNKNYKTINVKNQLNDDKSVLNFYKKVINLRLNEEVFNDGTIS
              11111111111111111111111111111111111111111111111111111111111 1111111111
Chain 2:  386 RDPNRTPMQWDSSTSAGFSTNTNTWLRVHPDYARYNVDVMQKNPQSTFHHFQHLTKLRR-HRTMQSGEYV

Chain 1:  474 FFE--NQDYAYCRKLKDK-EIIILTNWTTENKLIKLKLD--SNNWKIILNN-----YE--DFSFD--SLK
              111  1111111111111 11111111111111111111  1111111111     11  11111  111
Chain 2:  455 HKTVGTKVYALLRELRGEDSFLTVLNMAGAEDTVDLGDFVNLPQKMRVEVAQPNSKSKAGNEVDISKLTL

Chain 1:  530 P--YQVIAIERK
              1  111111111
Chain 2:  525 GPYDSVVLRATV

Align Mfl499.pdb 539 with 1wzaA.pdb 488
Twists 0 ini-len 376 ini-rmsd 2.03 opt-equ 461 opt-rmsd 2.82 chain-rmsd 2.03 Score 927.35 align-len 563 gaps 102 (18.12%)
P-value 0.00e+00 Afp-num 77154 Identity 24.33% Similarity 39.25%
Block  0 afp 47 score 927.35 rmsd  2.03 gap 182 (0.33%)

Chain 1:    1 MRNEVIYQIFPLTFSDGKKKGKGNIKGIINKLDYLK--------SLGITRIWISPFTKSPFKDSGYDVSD
              111111111111111111111111111111111111        11111111111111111 11111111
Chain 2:   29 EKHGTYYEIFVRSFYDSDGDGIGDLKGIIEKLDYLNDGDPETIADLGVNGIWLMPIFKSPS-YHGYDVTD

Chain 1:   63 YCGINEEFGTMEEVEILISEAKKRDLTIVLDIVFNHTSDQHEWFKKAL-AGDEKYMNYYIFKDPVDGKEP
              111111111111111111111111111111111111111111111111 111111111111111    11
Chain 2:   98 YYKINPDYGTLEDFHKLVEAAHQRGIKVIIDLPINHTSERHPWFLKASRDKNSEYRDYYVWAGP----DT

Chain 1:  132 TNWKSKMGGLSWEFVPNLNKYYLHLFTKEQPDLNWENPEVRNELINILKFWKDKGISGFRLDVCNLYSKP
              111111111111111111 111111111111111111111111111111111111111111 11111111
Chain 2:  164 DTKETKLDGGRVWHYSPT-GMYYGYFWSGMPDLNYNNPEVQEKVIGIAKYWLKQGVDGFRL-DGAMHIFP

Chain 1:  202 TLFENDEIGDGRRFYTDGVKVEEYFNLMHNEVFGTDNEIFTVGEVSSTTKEKSAKYAKVENKELDSVFTF
              11              11111111111111 1111111111111111111111 1111   111111111
Chain 2:  232 PA--------------QYDKNFTWWEKFRQ-EIEEVKPVYLVGEVWDISETVA-PYFK---YGFDSTFNF

Chain 1:  272 LHLKVDYENNDKWTNVKPDLNLFWKLQKEWQEYYQ----LENSTLALFMNNHDQPRAVSRFGNVDKYWYE
              11111111       11111111111111111111    1111111111111111111111111    11
Chain 2:  283 KLAEAVIATA-----KAGFPFGFNKKAKHIYGVYDREVGFGNYIDAPFLTNHDQNRILDQLGQD----RN

Chain 1:  338 SATSIFAFTSLMRGVPFIYQGEEIGMTNLTFNNLNEFKDVESIGNANDLLKIKSEEEVLDILRIKSRDNA
              11111111111111111111111111111                                   111111
Chain 2:  344 KARVAASIYLTLPGNPFIYYGEEIGMRGQ-----------------------------------GPHEVI

Chain 1:  408 RSVMQWNDEFNAGFSEKENIDLFVNKNYKTINVKNQLNDDKSVLNFYKKVINLRLNEEVFNDGTISFFE-
              111111111111111   11111111 111111111111111111111111111111111111111111 
Chain 2:  379 REPFQWYNGSGEGET---YWEPAMYN-DGFTSVEQEEKNLDSLLNHYRRLIHFRNENPVFYTGKIEIING

Chain 1:  477 -NQDYAYCRKLKDKEIIILTNWTTENKLIKLKLDSNNWKIILNNY-EDFSF--------DSLKPYQVIAI
               11111111111111111111111111111  1111111111111 11111        11111111111
Chain 2:  445 GLNVVAFRRYNDKRDLYVYHNLVNRPVKIK--VASGNWTLLFNSGDKEITPVEDNNKLMYTIPAYTTIVL

Chain 1:  537 ERK
              111
Chain 2:  513 EKE

Align Mfl499.pdb 539 with 3zo9A.pdb 549
Twists 0 ini-len 408 ini-rmsd 2.54 opt-equ 479 opt-rmsd 3.01 chain-rmsd 2.54 Score 965.08 align-len 598 gaps 119 (19.90%)
P-value 0.00e+00 Afp-num 87852 Identity 21.40% Similarity 38.46%
Block  0 afp 51 score 965.08 rmsd  2.54 gap 186 (0.31%)

Chain 1:    1 MRNEVIYQIFPLTFSDGKKKGKGNIKGIINKLDYLKSLGITRIWISPFTKSPFKDSGYDVSDYCGINEEF
              1111111111111111111111111111111111111111111111111111111111111111111111
Chain 2:   36 FKHAVFYEVLVRAFYDSNADGIGDLRGLTEKLDYIKWLGVDCLWLPPFYDSPLRDGGYDIRDFYKVLPEF

Chain 1:   71 GTMEEVEILISEAKKRDLTIVLDIVFNHTSDQHEWFKKALA-GDEKYMNYYIFKDPVDGKEPTNWKSKMG
              11111111111111111111111111111111111111111 111111111111111 111111111111
Chain 2:  106 GTVDDFVTLLDAAHRRGIRIITDLVMNHTSDQHEWFQESRHNPDGPYGDFYVWSDTS-DRYPDARIIFVD

Chain 1:  140 GL--SWEFVPNLNKYYLHLFTKEQPDLNWENPEVRNELINILKFWKDKGISGFRLDVCNLYSKPTLFEND
              11  1111111111111111111111111111111111111111111111111111111111111111  
Chain 2:  175 TEESNWTFDPVRRQFYWHRFFSHQPDLNYDNPAVQEAMLDVLRFWLDLGIDGFRLDAVPYLFEREGTN--

Chain 1:  208 EIGDGRRFYTDGVKVEEYFNLMHNEVFGTDNEIFTVGEVSSTTKEKSAKYAK--VENKELDSVFTFLHLK
                      11111111111111111111111111111111111111111111  1111111111111111
Chain 2:  243 --------CENLPETHAFLKRCRKAIDDEYPGRVLLAEANQWPADVVAYFGDPDTGGDECHMAFHFPLMP

Chain 1:  276 VDYENNDKWTNVKPDL-----NLFWKLQKEWQEYYQLENSTLALFMNNHD--------------------
              11          1111     1111111111  11111111111111111                    
Chain 2:  305 RI----------FMAVRRESRFPISEILAQT--PPIPDTAQWGIFLRNHDELTLEMVTDEERDYMYAEYA

Chain 1:  321 -----------QPRAVSRFGNVDKYWYESATSIFAFTSLMRGVPFIYQGEEIGMTNLTFNNLNEFKDVES
                         1111111  111  111111111111111111111111111111111     111    
Chain 2:  363 KDPRMKANVGIRRRLAPL--LEN--DRNQIELFTALLLSLPGSPVLYYGDEIGMGDII-----WLG----

Chain 1:  380 IGNANDLLKIKSEEEVLDILRIKSRDNARSVMQWNDEFNAGFS--EKENIDLFVNKN----YKTINVKNQ
                                     11111111111111111111  111111111111    111111111
Chain 2:  420 -----------------------DRDSVRTPMQWTPDRNAGFSKATPGRLYLPPNQDAVYGYHSVNVEAQ

Chain 1:  444 LNDDKSVLNFYKKVINLRLNEEVFNDGTISFFE---NQDYAYCRKLKDKEIIILTNWTTENKLIKLKLD-
              111111111111111111111111111111111   111111111111111111111111111111111 
Chain 2:  467 LDSSSSLLNWTRNMLAVRSRHDAFAVGTFRELGGSNPSVLAYIREVTTDAVLCVNNLSRFPQPIELNLQQ

Chain 1:  510 -SNNWKIILNNYEDFS-------FDSLKPYQVIAIERK
               1111111111 1111       111111111111111
Chain 2:  546 WAGYIPVEMTGYVEFPSIGQLPYLLTLPGHGFYWFQLR

Align Mfl499.pdb 539 with 4tvuA.pdb 548
Twists 0 ini-len 408 ini-rmsd 2.91 opt-equ 483 opt-rmsd 3.05 chain-rmsd 2.91 Score 981.96 align-len 600 gaps 117 (19.50%)
P-value 0.00e+00 Afp-num 87006 Identity 21.67% Similarity 36.67%
Block  0 afp 51 score 981.96 rmsd  2.91 gap 187 (0.31%)

Chain 1:    1 MRNEVIYQIFPLTFSDGKKKGKGNIKGIINKLDYLKSLGITRIWISPFTKSPFKDSGYDVSDYCGINEEF
              1111111111111111111111111111111111111111111111111111111111111111111111
Chain 2:    9 YKSAVFYELSVRTFQDGNGDGKGDFPGLTSRLDYLKNLGVDCLWLLPWFPSPLRDDGYDVADYRGIHPDL

Chain 1:   71 GTMEEVEILISEAKKRDLTIVLDIVFNHTSDQHEWFKKALAGD-------EKYMNYYIFKDPVDGKEPTN
              1111111111111111111111111111111111111111111       111111111111  111111
Chain 2:   79 GTLDDFKVFLREAHARGLWVIGDLVTNHTSSDHPWFQAARRGPTLPDGSPNEYHDYYVWSDE--GKEYAD

Chain 1:  134 WKSKM---GGLSWEFVPNLNKYYLHLFTKEQPDLNWENPEVRNELINILKFWKDKGISGFRLDVCNLYSK
              11111   11111111111111111111111111111111111111111111111111111111111111
Chain 2:  147 TRIIFTDTEVSNWTLDEQAGKYYWHRFFASQPDLNYDNPKVVEELHGAARFWLDLGLDGFRVDAVPYLIE

Chain 1:  201 PTLFENDEIGDGRRFYTDGVKVEEYFNLMHNEVFGTDNEIFTVGEVSSTTKEKSAKYAKVENKELDSVFT
              1111          11111111111111111111111111111111111111111111111111111111
Chain 2:  217 REGT----------SCENLPETHEILKGFRAMVDREYPGRLLLAEANQWPEEVVEYFGTEAEPEFHMCFN

Chain 1:  271 FLHLKVDYENNDKWTNVKPDLNLFWKLQKEWQEYYQLENSTLALFMNNHDQP------------------
              111111111      1111111111111111 11111111111111111111                  
Chain 2:  277 FPVMPRLYM------SLKREDTSSIREIMGR-LPKIPSFGQWCIFLRNHDELTLEMVTDDERAFMYAAYA

Chain 1:  323 ------------RAVSRFGNVDKYWYESATSIFAFTSLMRGVPFIYQGEEIGMTNLTFNNLNEFKDVESI
                          111111111   111111111111111111111111111111111     1111    
Chain 2:  340 PDARMKINVGIRRRLAPLLDN---DRRRIELLNTVLLALPGSPVLYYGDEIGMGDDL-----GLPD----

Chain 1:  381 GNANDLLKIKSEEEVLDILRIKSRDNARSVMQWNDEFNAGFSEK---ENIDLFVNKN---YKTINVKNQL
                                     111111111111111111111   1111111111   1111111111
Chain 2:  398 -----------------------RNGVRTPMQWNAGTSGGFSTAQPSDCFFPPIQDPVYGFGRVNVQSQL

Chain 1:  445 NDDKSVLNFYKKVINLRLNEEVFNDGTISFFE---NQDYAYCRKLKDKEIIILTNWTTENKLIKLKL---
              11111111111111111111111111111111   11111111111111111111111111111111   
Chain 2:  445 QDPSSLLKWTARQLELRRAHPAFAHGDLTFIETGNPAILAFTRQYDGETLLIVSNFAGNAQAGLLDLAPF

Chain 1:  509 DSNNWKIILNNYEDFSF---------DSLKPYQVIAIERK
              1111111111  11111         11111111111111
Chain 2:  515 VGRAPVTLSG--ASPLPVVTGNGQYPVVMGKYDYYWLRLN

Align Mfl499.pdb 539 with 5x7uA.pdb 546
Twists 0 ini-len 416 ini-rmsd 2.71 opt-equ 483 opt-rmsd 3.07 chain-rmsd 2.71 Score 989.21 align-len 591 gaps 108 (18.27%)
P-value 0.00e+00 Afp-num 87633 Identity 23.52% Similarity 39.59%
Block  0 afp 52 score 989.21 rmsd  2.71 gap 174 (0.29%)

Chain 1:    1 MRNEVIYQIFPLTFSDGKKKGKGNIKGIINKLDYLKSLGITRIWISPFTKSPFKDSGYDVSDYCGINEEF
              1111111111111111111111111111111111111111111111111111111111111111111111
Chain 2:    8 YKDAIIYEVGVRCFFDSNNDGSGDIPGLTAKLDYIESLGVTAIWLLPFYASPLKDGGYDISDYRSLHPDF

Chain 1:   71 GTMEEVEILISEAKKRDLTIVLDIVFNHTSDQHEWFKKAL-AGDEKYMNYYIFKDPVDGKEPTNWKSKM-
              1111111111111111111111111111111111111111 111111111111111  11111111111 
Chain 2:   78 GTIEDFKVFLDEAHRRGIRVITELVLNHTSDQHQWFREARSNPNSPYRDYYVWSDT--DDKYKDARIIFI

Chain 1:  139 --GGLSWEFVPNLNKYYLHLFTKEQPDLNWENPEVRNELINILKFWKDKGISGFRLDVCNLYSKPTLFEN
                1111111111111111111111111111111111111111111111111111111111111111111 
Chain 2:  146 DTERSNWTWDQEAGKYYWHRFFSHQPDLNYDNPKVQQEILDIVGYWLDMGVDGLRLDAVPYLYEREGTN-

Chain 1:  207 DEIGDGRRFYTDGVKVEEYFNLMHNEVFGTDNEIFTVGEVSSTTKEKSAKYAKVENKELDSVFTFLHLKV
                       111111111111111111111111111111111111111111111  11111111111111
Chain 2:  215 ---------CENLPETHEFLKKLRKFVDDNWPNRMLLAEANQWPEDVVAYFGNG--DECHMAYHFPIMPR

Chain 1:  277 DYENNDKWTNVKPDLNLFWKLQKEWQEYYQLENSTLALFMNNHDQP------------------------
              111      111111111111111111111 111111111111111                        
Chain 2:  274 MYM------ALRREDRHPITEILRRTPPIP-ETCQWALFLRNHDELTLEMVTDEERDYMYHEYAKDPRMR

Chain 1:  323 ------RAVSRFGNVDKYWYESATSIFAFTSLMRGVPFIYQGEEIGMTNLTFNNLNEFKDVESIGNANDL
                    111111111   111111111111111111111111111111111     1111          
Chain 2:  337 LNLGIRRRLAPLLDN---SERRIQLMHLLLFTLPGTPIIYYGDEIGMGDNV-----YLGD----------

Chain 1:  387 LKIKSEEEVLDILRIKSRDNARSVMQWNDEFNAGFSEK---ENIDLFVNK---NYKTINVKNQLNDDKSV
                               111111111111111111111   111111111   11111111111111111
Chain 2:  389 -----------------RDGVRTPMQWSGDRNAGFSRANPQALYLPPIRDPVFTYEAVNVEAQEQVPTSL

Chain 1:  451 LNFYKKVINLRLNEEVFNDGTISFFE---NQDYAYCRKLKDKEIIILTNWTTENKLIKLKLD--SNNWKI
              11111111111111111111111111   111111111111111111111111111111111  111111
Chain 2:  442 LNWMKRTIQIRKKYPVFGRGSIRFLQPSNRAVLAYIRQYQDTTILCACNLSRFCQAAELDLSDFKGLYPV

Chain 1:  516 ILNNYEDFS-------FDSLKPYQVIAIERK
              111111111       111111111111111
Chain 2:  512 ELYGKTVFPQIGELPYLLTFGPHVFYWFELK

Align Mfl499.pdb 539 with 4lxfA.pdb 570
Twists 0 ini-len 392 ini-rmsd 2.60 opt-equ 471 opt-rmsd 3.01 chain-rmsd 2.60 Score 967.56 align-len 603 gaps 132 (21.89%)
P-value 0.00e+00 Afp-num 90257 Identity 20.40% Similarity 35.82%
Block  0 afp 49 score 967.56 rmsd  2.60 gap 204 (0.34%)

Chain 1:    1 MRNEVIYQIFPLTFSDGKKKGKGNIKGIINKLDYLKSLGITRIWISPFTKSPFKDSGYDVSDYCGINEEF
              1111111111111111111111111111111111111111111111111111111111111111111111
Chain 2:   44 FKHAVFYEVLVRAFFDASADGSGDLRGLIDRLDYLQWLGIDCIWLPPFYDSPLRDGGYDIRDFYKVLPEF

Chain 1:   71 GTMEEVEILISEAKKRDLTIVLDIVFNHTSDQHEWFKKALA-GDEKYMNYYIFKDPVDGKEPT-NWKSKM
              11111111111111111111111111111111111111111 111111111111111  1111 111111
Chain 2:  114 GTVDDFVALVDAAHRRGIRIITDLVMNHTSESHPWFQESRRDPDGPYGDYYVWSDTS--ERYTDARIIFV

Chain 1:  139 GGL--SWEFVPNLNKYYLHLFTKEQPDLNWENPEVRNELINILKFWKDKGISGFRLDVCNLYSKPTLFEN
              111  1111111111111111111111111111111111111111111111111111111111111111 
Chain 2:  182 DTEESNWSFDPVRRQFYWHRFFSHQPDLNYDNPAVQEAMIDVIRFWLGLGIDGFRLDAVPYLFEREGTN-

Chain 1:  207 DEIGDGRRFYTDGVKVEEYFNLMHNEVFGTDNEIFTVGEVSSTTK--EKSAKYAKVENKELDSVFTFLHL
                       111111111111111111111111111111111111  11111111111111111111111
Chain 2:  251 ---------CENLPETHAFLKRVRKVVDDEFPGRVLLAEANQWPGDVVEYFGDPNTGGDECHMAFHFPLM

Chain 1:  275 KVDYENNDKWTNVKPDL------NLFWKLQKEWQEYYQLENSTLALFMNNHD------------------
              111           111      1111111111  11111111111111111                  
Chain 2:  312 PRI-----------FMAVRRESRFPISEIIAQT--PPIPDMAQWGIFLRNHDELTLEMVTDEERDYMYAE

Chain 1:  321 -------------QPRAVSRFGNVDKYWYESATSIFAFTSLMRGVPFIYQGEEIGMTNLTFNNLNEFKDV
                           1111111  111  1111111111111111111111111111111111         
Chain 2:  369 YAKDPRMKANVGIRRRLAPL--LDN--DRNQIELFTALLLSLPGSPVLYYGDEIGMGDVIW---------

Chain 1:  378 ESIGNANDLLKIKSEEEVLDILRIKSRDNARSVMQWNDEFNAGFS---EKENIDLFVNKN---YKTINVK
                                          11111111111111111   111111111111   1111111
Chain 2:  431 ----------------------------GVRIPMQWTPDRNAGFSTANPGRLYLPPSQDPVYGYQAVNVE

Chain 1:  442 NQLNDDKSVLNFYKKVINLRLNEEVFNDGTISFFE---NQDYAYCRKLKD---KEIIILTNWTTENKLIK
              11111111111111111111111111111111111   111111111111   11111111111111111
Chain 2:  473 AQRDTSTSLLNFTRTMLAVRRRHPAFAVGAFQELGGSNPSVLAYVRQVAGDDGDTVLCVNNLSRFPQPIE

Chain 1:  506 LKLD--SNNWKIILNNYEDFS-------FDSLKPYQVIAIERK
              1111  1111111111 1 11       111111111111111
Chain 2:  543 LDLQQWTNYTPVELTGHVEFPRIGQVPYLLTLPGHGFYWFQLT

Align Mfl499.pdb 539 with 5h2tA.pdb 544
Twists 0 ini-len 400 ini-rmsd 2.37 opt-equ 480 opt-rmsd 3.15 chain-rmsd 2.37 Score 969.72 align-len 592 gaps 112 (18.92%)
P-value 0.00e+00 Afp-num 88005 Identity 22.64% Similarity 36.99%
Block  0 afp 50 score 969.72 rmsd  2.37 gap 187 (0.32%)

Chain 1:    1 MRNEVIYQIFPLTFSDGKKKGKGNIKGIINKLDYLKSLGITRIWISPFTKSPFKDSGYDVSDYCGINEEF
              1111111111111111111111111111111111111111111111111111111111111111111111
Chain 2:   23 YKHAVFYEVLVRGFSDSNDDGTGDLRGLINRLDYLQWLGIDCIWLLPIYQSPLRDGGYDISDYTKILPEF

Chain 1:   71 GTMEEVEILISEAKKRDLTIVLDIVFNHTSDQHEWFKKALA-GDEKYMNYYIFKDPVDGKEPTNWKSKMG
              11111111111111111111111111111111111111111 111111111111111 111111111111
Chain 2:   93 GDLGDFVELVDEAHRRGIRVIADLVMNHTSDQHPWFQASRTDPDGPYGDFYMWSDTD-DKYPDARIIFVD

Chain 1:  140 GL--SWEFVPNLNKYYLHLFTKEQPDLNWENPEVRNELINILKFWKDKGISGFRLDVCNLYSKPTLFEND
              11  1111111111111111111111111111111111111111111111111111111111111111  
Chain 2:  162 TEVSNWTYDPVRGQYYWHRFFSHQPDLNYDNPAVQEAMLEVLRFWLDLGIDGFRLDAVPYLYAREGTN--

Chain 1:  208 EIGDGRRFYTDGVKVEEYFNLMHNEVFGTDNEIFTVGEVSSTTKEKSAKYAK--VENKELDSVFTFLHLK
                      11111111111111111111111111111111111111111111  1111111111111111
Chain 2:  230 --------CENLPETHAYLKRVRAEVDRLYPDRVLLAEANQWPADVVEYFGDPATGGDECHMAFHFPVMP

Chain 1:  276 VDYENNDKWTNVKPDLNLFWKLQKEWQEYYQLENSTLALFMNNHD-------------------------
              111         1111111111111111111 1111111111111                         
Chain 2:  292 RIFMAV------RREQRYPISEIMAQTPKIP-ENCQWGIFLRNHDELTLEMVTDEERDYMYAEYAKDPRM

Chain 1:  321 ------QPRAVSRFGNVDKYWYESATSIFAFTSLMRGVPFIYQGEEIGMTNLTFNNLNEFKDVESIGNAN
                    1111111  111  111111111111111111111111111111111     111         
Chain 2:  355 KANIGIRRRLAPL--LDN--DRNQLELFTALLLSLPGSPVLYYGDEIGMGDNI-----WLG---------

Chain 1:  385 DLLKIKSEEEVLDILRIKSRDNARSVMQWNDEFNAGFS---EKENIDLFVNKN---YKTINVKNQLNDDK
                                11111111111111111111   111111111111   11111111111111
Chain 2:  407 ------------------DRDSVRTPMQWTPDRNAGFSRCDPARLYLPVIMDPIYGYQAVNVEAQQRNPG

Chain 1:  449 SVLNFYKKVINLRLNEEVFNDGTISFFE---NQDYAYCRKLKDKEIIILTNWTTENKLIKLKLD--SNNW
              1111111111111111111111111111   111111111111111111111111111111111  1111
Chain 2:  459 SLLNWTRKMIEIRKRHPVFGLGSYVELPASNPSVLAFVREYGDDRVLCVNNLSRFPQPVELDLRRFEGCT

Chain 1:  514 KIILNNYEDFS-------FDSLKPYQVIAIER
              111111 1111       11111111111111
Chain 2:  529 PVECMGGVQFPAIGELPYLLTLPGHGFYWFVL

Align Mfl499.pdb 539 with 3ueqA.pdb 632
Twists 0 ini-len 376 ini-rmsd 3.48 opt-equ 459 opt-rmsd 3.02 chain-rmsd 3.45 Score 780.81 align-len 612 gaps 153 (25.00%)
P-value 0.00e+00 Afp-num 104947 Identity 14.05% Similarity 29.41%
Block  0 afp 47 score 771.11 rmsd  2.90 gap 217 (0.37%)

Chain 1:    1 MRNEVIYQIFPLTFSDGKKKGKGNIKGIINKLDYLKSLGITRIWISPFTKSP--FKDSGYDVSDYCGINE
              1111111111111111       11111111111111111111111111111  1111111111111111
Chain 2:   95 SNKQVGGVCYVDLFAG-------DLKGLKDKIPYFQELGLTYLHLMPLFKCPEGKSDGGYAVSSYRDVNP

Chain 1:   69 EFGTMEEVEILISEAKKRDLTIVLDIVFNHTSDQHEWFKKALAGDEKYMNYYIFKDPVDGKEPTN--WKS
              11111111111111111111111111111111111111111111111111111111111111111  111
Chain 2:  158 ALGTIGDLREVIAALHEAGISAVVDFIFNHTSNEHEWAQRCAAGDPLFDNFYYIFPDRRMPDQYDRTLRE

Chain 1:  137 KMG---GLSWEFVPNLNKYYLHLFTKEQPDLNWENPEVRNELINILKFWKDKGISGFRLDVCNLYSKPTL
              111   111111111 111111111111111111111111111111111111111111111111111111
Chain 2:  228 IFPDQHPGGFSQLED-GRWVWTTFNSFQWDLNYSNPWVFRAMAGEMLFLANLGVDILRMDAVAFIWKQMG

Chain 1:  204 FENDEIGDGRRFYTDGVKVEEYFNLMHNEVFGTDNEIFTVGEVSSTTKEKSAKYAKVENKELDSVFTFLH
              1          111111111111111111111111111111111111111111111   11111111111
Chain 2:  297 T----------SCENLPQAHALIRAFNAVMRIAAPAVFFKSEAIVHPDQVVQYIGQ---DECQIGYNPLQ

Chain 1:  274 LKVDYENNDKWTNVKPDLNLFWKLQKEWQEYYQLENSTLALFMNNHDQ----------------------
              111111        111111111111111111 111111111111111                      
Chain 2:  354 MALLWNTL------ATREVNLLHQALTYRHNL-PEHTAWVNYVRSHDDIGWTFADEDAAYLGISGYDHRQ

Chain 1:  322 --------------------------------PRAVSRFGN--VDKYWYESATSIFAFTSLMRGVPFIYQ
                                              111111111  111111111111111111111111111
Chain 2:  417 FLNRFFVNRFDGSFARGVPFQYNPSTGDCRVSGTAAALVGLAQDDPHAVDRIKLLYSIALSTGGLPLIYL

Chain 1:  358 GEEIGMTNLTFNNLNEFKDVESIGNANDLLKIKSEEEVLDILRIKSRDNARSVMQWNDEFNAGFSEKENI
              11111111111 1111111111                       111111111111             
Chain 2:  487 GDEVGTLNDDD-WSQDSNKSDD-----------------------SRWAHRPRYNEA-------------

Chain 1:  428 DLFVNKNYKTINVKNQLNDD---KSVLNFYKKVINLRLNEEVFNDGTISFFE--NQDYAYCRKLKDKEII
                         111111111   11111111111111111111111111111  1111111111  1111
Chain 2:  520 -----------LYAQRNDPSTAAGQIYQDLRHMIAVRQSNPRFDGGRLVTFNTNNKHIIGYIRN--NALL

Chain 1:  493 ILTNWTTENKLIK--LKLDSNNWKIILNNYEDFSF---DSLKPYQVIAIERK
              1111111111111  11111111111111111111   11111111111111
Chain 2:  577 AFGNFSEYPQTVTAHTLQAMPFKAHDLIGGKTVSLNQDLTLQPYQVMWLEIA

Align Mfl499.pdb 539 with 2wpgA.pdb 625
Twists 0 ini-len 360 ini-rmsd 3.20 opt-equ 455 opt-rmsd 3.03 chain-rmsd 3.17 Score 801.08 align-len 616 gaps 161 (26.14%)
P-value 0.00e+00 Afp-num 103811 Identity 13.96% Similarity 27.92%
Block  0 afp 45 score 782.23 rmsd  2.60 gap 230 (0.39%)

Chain 1:    1 MRNEVIYQIFPLTFSDGKKKGKGNIKGIINKLDYLKSLGITRIWISPFTKSP--FKDSGYDVSDYCGINE
              111111111111111       111111111111111111111111111111  1111111111111111
Chain 2:   89 QQDMLGYSAYVDRFA-------GTLRGVAERVPYLQELGVRYLHLLPFLRARAGDNDGGFAVSDYGQVEP

Chain 1:   69 EFGTMEEVEILISEAKKRDLTIVLDIVFNHTSDQHEWFKKALAGDEKYMNYYIFK-DPVDGKEPTN-WKS
              1111111111111111111111111111111111111111111111111111111 111 111111 111
Chain 2:  152 ALGSNDDLVALTARLRAANISLCADFVLNHTADDHAWAQAARAGDTRYLDYYHHFADRNAPDQYDTTLVQ

Chain 1:  137 KMGGLSWEFVPNLNKYYLHLFTKEQPDLNWENPEVRNELINILKFWKDKGISGFRLDVCNLYSKPTLFEN
              111111111111111111111111111111111111111111111111111111111111111111111 
Chain 2:  222 VFPPGNFTWVDETRQWMWTTFYPYQWDLNWSNPAVFGEMALAMLELANLGVEAFRLDSTAYLWKRPGTN-

Chain 1:  207 DEIGDGRRFYTDGVKVEEYFNLMHNEVFGTDNEIFTVGEVSS--TTKEKSAKYAKVENKELDSVFTFLHL
                       111111111111111111111111111111111  111111111 1111111111111111
Chain 2:  294 ---------CMNQPEAHTILVALRAVADIVAPSVVMKAEAIVPMAELPPYFGSGVQRGHECHLAYHSTLM

Chain 1:  275 KVDYENNDKWTNVKPDLNLFWKLQKEWQEYYQLENSTLALFMNNHDQ-----------------------
              111          11111111111111  111111111111111111                       
Chain 2:  355 AAGWSALA-----LQRGDILQDVIAHS--PPLPPNCAWLSYVRCHDDIGWNVLQHEAAGTAAQPPFSLRE

Chain 1:  322 ------------------------PRAVSRFGNV-----------DKYWYESATSIFAFTSLMRGVPFIY
                                      1111111111           1111111111111111111111111
Chain 2:  418 VAQFYANAVPGSYARGESFQVHGTNGMSAALVGVQAAHEHADAAAAARAVDRLVLLYAVSLAMPGVPLIY

Chain 1:  357 QGEEIGMTNLTFNNLNEFKDVESIGNANDLLKIKSEEEVLDILRIKSRDNARSVMQWNDEFNAGFSEKEN
              111111111111 1111111111                        11111111111            
Chain 2:  493 MGDELALPNDTAYLDDAQRRHEG------------------------RWLHRPAMAWE------------

Chain 1:  427 IDLFVNKNYKTINVKNQLNDD---KSVLNFYKKVINLRLNEEVFN-DGTISFFE---NQDYAYCRKLKDK
                          111111111   111111111111111111111 11111111   1111111111   
Chain 2:  527 ------------LAAQRHDASTLAGTVYTRLRALIRLRAGLPALAATQSLGSVALGDARLFALTRGD---

Chain 1:  490 EIIILTNWTTENKLIKLKL-DSNNWKIILNNYEDFS-----FDSLKPYQVIAIERK
              1111111111111111111 111111111111111      111111111111111
Chain 2:  582 SFLAVHNFSDVPLPVDLTQTGHALWAVLDTDGTGDAPEPHTELLLPAYGVRWLQRR

Align Mfl499.pdb 539 with 5m99A.pdb 506
Twists 0 ini-len 376 ini-rmsd 2.92 opt-equ 448 opt-rmsd 3.01 chain-rmsd 2.92 Score 862.18 align-len 585 gaps 137 (23.42%)
P-value 0.00e+00 Afp-num 79470 Identity 20.51% Similarity 34.19%
Block  0 afp 47 score 862.18 rmsd  2.92 gap 200 (0.35%)

Chain 1:    1 MRNEVIYQIFPLTFSDGKKKGKGNIKGIINKLDYLKSLGITRIWISPFTKSPFKDSGYDVSDYCGINEEF
              11111111111111111111111111111111111111111111111111111 1111111111111111
Chain 2:   27 VKYPVVYEIFIRSLYDSDGDGVGDINGVSQKVDYLRKLGIDAVWFMPFNEAVS-YHGYDITDYYNVEKDY

Chain 1:   71 GTMEEVEILISEAKKRDLTIVLDIVFNHTSDQHEWFKKALA--GDEKYMNYYIFKDPVDGKEPTNWKSKM
              11111111111111111111111111111111111111111  11111111111111111111       
Chain 2:   96 GTMEDLENMIQVLHENGIKVIMDLVINHTSDEHPWFKDAVENTTSSPYWDYYIMSLEDHSGQD-------

Chain 1:  139 GGLSWEFVPN---LNKYYLHLFTKEQPDLNWENPEVRNELINILKFWKDKGISGFRLDVCNLYSKPTLFE
                 1111111   11111111111111111111111111111111111111111111111111111    
Chain 2:  159 ---HWHWKINSKGQKVWYFGLFGYNMPDLNHDSQKVREEVKKIVDFWISKGVDGFRIDAAKHIYGWS---

Chain 1:  206 NDEIGDGRRFYTDGVKVEEYFNLMHNEVFGTDNEIFTVGEVSSTTKEKSAKYAKVENKELDSVFTFLHLK
                       11111111111111111111111111111111111111111111       1111111111
Chain 2:  223 ---------WDDGIQESAEYFEWFRDYVLSKKPDAILVGEVFSGNTYDLSLYP-------IPVFNFALMY

Chain 1:  276 VDYENNDKWTNVKPDLNLFWKLQKEWQEYYQLENSTLALFMNNHDQPRAVSRFGN--------VDKYWYE
              1           1111111111111111      111111111111111111111        1111111
Chain 2:  277 SI----------RNYPEGQDGMIENNWV------EESFLFLENHDLHRFFSHLQEHYKKFSESDYEFIKK

Chain 1:  338 SATSIFAFTSLMRGVPFIYQGEEIGMTNLTFNNLNEFKDVESIGNANDLLKIKSEEEVLDILRIKSRDNA
              111111111111111111111111111111   1 1111                           1111
Chain 2:  331 RAALWYFLIFTLKGSPVIYYGGEIGTRGFK---WHGPVY---------------------------DEPV

Chain 1:  408 RSVMQWNDEFNAGFSEKENIDL--------------FVNKNY--KTINVKNQLNDDKSVLNFYKKVINLR
              1111111111111111111111              111111  11111111111111111111111111
Chain 2:  371 REPMQWYASGTGEGQTFWTKEVYKNAGITFGNADVDGCIYDDPYDGFSVEEQENDPKSLLNFIRFILNFR

Chain 1:  462 LNEEVFN-DGTISFFENQDYAYCRKLKD--KEIIILTNWTTENKLIKLKLDSNNWKIILNNYEDFS----
              1111111 111111111111111111    1111111111   111111111 111111111        
Chain 2:  441 KDHDAILNGDQTIFRDWKNLIAFYRESSNEKLLVVLNPDP---VWQNSFTFEENMTMILEVDFENFIWNE

Chain 1:  525 ----------FDSLKPYQVIAIERK
                        11111  11111111
Chain 2:  508 SNVSFSAGESFTVDP--MKAYIFKK

Align Mfl499.pdb 539 with 3czeA.pdb 600
Twists 0 ini-len 344 ini-rmsd 3.25 opt-equ 441 opt-rmsd 3.00 chain-rmsd 3.23 Score 774.34 align-len 610 gaps 169 (27.70%)
P-value 0.00e+00 Afp-num 96796 Identity 14.59% Similarity 28.20%
Block  0 afp 43 score 755.53 rmsd  2.65 gap 231 (0.40%)

Chain 1:    1 MR--NEVIYQIFPLTFSDGKKKGKGNIKGIINKLDYLKSLGITRIWISPFTKSP--FKDSGYDVSDYCGI
              11  1111111111111       111111111111111111111111111111  11111111111111
Chain 2:   86 FGQPHMLGYSAYADRFA-------GTLQGVAERVPYLQELGVRYLHLLPFLRARAGDNDGGFAVSDYGQV

Chain 1:   67 NEEFGTMEEVEILISEAKKRDLTIVLDIVFNHTSDQHEWFKKALAGDEKYMNYYIFKDPVDGKEPTN--W
              1111111111111111111111111111111111111111111111111111111111111 11111  1
Chain 2:  149 EPSLGSNDDLVALTSRLREAGISLCADFVLNHTADDHAWAQAARAGDARYLDYYHHFADRTVPDRYEATL

Chain 1:  135 KSKMGGLSWEFVPNLNKYYLHLFTKEQPDLNWENPEVRNELINILKFWKDKGISGFRLDVCNLYSKPTLF
              111   1111111111111111111111111111111111111111111111111111111111111111
Chain 2:  219 GQV---GNFTWVDDTAQWMWTTFYPYQWDLNWSNPAVFGDMALAMLRLANLGVEAFRLDSTAYLWKRIGT

Chain 1:  205 ENDEIGDGRRFYTDGVKVEEYFNLMHNEVFGTDNEIFTVGEVSS--TTKEKSAKYAKVENKELDSVFTFL
              1          111111111111111111111111111111111  111111111  1111111111111
Chain 2:  292 D----------CMNQSEAHTLLVALRAVTDIVAPAVVMKAEAIVPMTQLPPYFGSGVDEGHECHLAYHST

Chain 1:  273 HLKVDYENNDKWTNVKPDLNLFWKLQKEWQEYYQLENSTLALFMNNHDQ---------------------
              1111           1 111111111111  111111111111111111                     
Chain 2:  352 LMAAGWSALA-----LQRGDILHNVIAHS--PPLPRHCAWLSYVRCHDDIGWNVLQHEACGNAAQPPFSL

Chain 1:  322 --------------------------PRAVSRFGNVDK----------YWYESATSIFAFTSLMRGVPFI
                                        111111111111          1111111111111111111111
Chain 2:  415 RDVARFYANAVPGSYARGESFVHGTNGMAAALAGIQAAQEAGDAAALAVAVDRLVLLYAIALAMPGVPLI

Chain 1:  356 YQGEEIGMTNLTFNNLNEFKDVESIGNANDLLKIKSEEEVLDILRIKSRDNARSVMQWNDEFNAGFSEKE
              1111111111111 1111111111                        11111111111           
Chain 2:  491 YMGDELAMVNDPGYRDDPHRQHEG------------------------RWLHRPAMDWQ-----------

Chain 1:  426 NIDLFVNKNYKTINVKNQLNDD---KSVLNFYKKVINLRLNEEVFN-DGTISFFE---NQDYAYCRKLKD
                           111111111   111111111111111111111 11111111   1111111111  
Chain 2:  526 -------------LAAQRHDAKSLSGTVYRRLRGLIRQRAALGALAADQALASIALNDPRVFALTRGD--

Chain 1:  489 KEIIILTNWTTENKLIKLKLDSNNWKIILNNYEDFSFDSLKPYQVIAIER
               111111111111111111111111111        11111111111111
Chain 2:  581 -SFIALHNFSDQLLDVELAAIGVDGWTL--------SIVLPPYGVRWLQR

Align Mfl499.pdb 539 with 1lwhA.pdb 441
Twists 0 ini-len 360 ini-rmsd 2.19 opt-equ 437 opt-rmsd 3.09 chain-rmsd 2.19 Score 894.53 align-len 535 gaps 98 (18.32%)
P-value 0.00e+00 Afp-num 69052 Identity 18.50% Similarity 34.02%
Block  0 afp 45 score 894.53 rmsd  2.19 gap 170 (0.32%)

Chain 1:    4 EVIYQIFPLTFSDGKKKGKGNIKGIINKLDYLKSLGITRIWISPFTKSPFKDSGYDVSDYCGINEEFGTM
              11111111111111111111111111111111111111111111111111 1111111111111111111
Chain 2:    1 MIGYQIYVRSFRDGNLDGVGDFRGLKNAVSYLKELGIDFVWLMPVFSSIS-FHGYDVVDFYSFKAEYGSE

Chain 1:   74 EEVEILISEAKKRDLTIVLDIVFNHTSDQHEWFKKALAGDEKYMNYYIFKDPVDGKEPTNWKSKMGGLSW
              11111111111111111111111111111111111111111111111111111  111111111111111
Chain 2:   70 REFKEMIEAFHDSGIKVVLDLPIHHTGFLHTWFQKALKGDPHYRDYYVWANKE--TDLDERREWDGEKIW

Chain 1:  144 EFVPNLNKYYLHLFTKEQPDLNWENPEVRNELINILKFWKDKGISGFRLDVCNLYSKPTLFENDEIGDGR
              1111 1111111111111111111111111111111111111111111111111111             
Chain 2:  138 HPLE-DGRFYRGLFGPFSPDLNYDNPQVFDEMKRLVLHLLDMGVDGFRFDAAKHMRD-------------

Chain 1:  214 RFYTDGVKVEEYFNLMHNEVFGTDNEIFTVGEVSSTTKEKSAKYAKVENKELDSVFTFLHLKVDYENNDK
                  1111111111111111     11111111 111111111111    1111111111111111    
Chain 2:  194 ----TIEQNVRFWKYFLSDL-----KGIFLAEI-WAEARMVDEHGR----IFGYMLNFDTSHCIKEAV--

Chain 1:  284 WTNVKPDLNLFWKLQKEWQEYYQLENSTLALFMNNHDQPRAVSRFGNVDKYWYESATSIFAFTSLMRGVP
                 1111111111111111111   111111111111111111111111   111111111111111111
Chain 2:  248 ---WKENTRVLIESIERAVIAK---DYLPVNFTSNHDMSRLASFEGGFS---KEKIKLSISILFTLPGVP

Chain 1:  354 FIYQGEEIGMTNLTFNNLNEFKDVESIGNANDLLKIKSEEEVLDILRIKSRDNARSVMQWNDEFNAGFSE
              11111111111111          1111                      11111111111111111111
Chain 2:  309 LVFYGDELGMKGVY----------QKPN----------------------TEVVLDPFPWNESMCVEGQT

Chain 1:  424 KENIDLFVNKNYKTINVKNQLNDDKSVLNFYKKVINLRLNEEVFNDGTISFFE--NQDYAYCRKLKDKEI
              1111 111111111111111111111111111111111111111111111111  111111111111111
Chain 2:  347 FWKW-PAYNGPFSGISVEYQKRDPDSILSHTLGWTRFRKENQWIDRAKLEFLCKEDKFLVYRLYDDQHSL

Chain 1:  492 IILTNWTTENKLIKLKLDSNNWKIILNNYEDFSFDSLKPYQVIAI
              11111111111111                   111111111111
Chain 2:  416 KVFHNLSGEEVVFE-------------------GVKMKPYKTEVV

Align Mfl499.pdb 539 with 2z1kA.pdb 474
Twists 0 ini-len 352 ini-rmsd 2.80 opt-equ 415 opt-rmsd 3.01 chain-rmsd 2.80 Score 784.77 align-len 589 gaps 174 (29.54%)
P-value 0.00e+00 Afp-num 78376 Identity 15.96% Similarity 25.47%
Block  0 afp 44 score 784.77 rmsd  2.80 gap 237 (0.40%)

Chain 1:    1 MRNEVIYQIFPLTFSDGK---------KK------------GKGNIKGIINKLDYLKSLGITRIWISPFT
              111111111111111111         11            11111111111111111111111111111
Chain 2:    4 YEGAFFYQIFPDRFFRAGPPGRPAPAGPFEPWEAPPTLRGFKGGTLWGVAEKLPYLLDLGVEAIYLNPVF

Chain 1:   50 KSPFKDSGYDVSDYCGINEEFGTMEEVEILISEAKKRDLTIVLDIVFNHTSDQHEWFKKAL--AGDEKYM
              1111 11111111111111111111111111111111111111111111111111111111  1111111
Chain 2:   74 ASTA-NHRYHTVDYFQVDPILGGNEALRHLLEVAHAHGVRVILDGVFNHTGRGFFAFQHLMENGEQSPYR

Chain 1:  118 NYYIFKDPVDGKEPTNWKSKMGGLSWEFVPNLNKYYLHLF-TKEQPDLNWENPEVRNELINILKFWKDKG
              11111111                  1111   1111111 11111111111111111111111111111
Chain 2:  143 DWYHVKGFP-----------------LKAYTAHPNYEAWWGNPELPKLKVETPAVREYLLAVAEHWIRFG

Chain 1:  187 ISGFRLDVCNLYSKPTLFENDEIGDGRRFYTDGVKVEEYFNLMHNEVFGTDNEIFTVGEVSSTTKEKSAK
              1111111111111                      11111111111111111111111111111 11111
Chain 2:  196 VDGWRLDVPNEIP----------------------DPTFWREFRQRVKGANPEAYIVGEIWEEA-DFWLQ

Chain 1:  257 YAKVENKELDSVFTFLHLKV-----------DYENNDKWTNVKPDLN--LFWKLQKEWQEYYQLENS-TL
                   111111111111111           11  1111 1111111  111111111111111111 11
Chain 2:  243 -----GDMFDAVMNYPLARAVLGFVGGEALDRDLAAQTGLGRIEPLQALAFSHRLEDLFGRYRPEVVRAQ

Chain 1:  313 ALFMNNHDQPRAVSRFGNVDKYWYESATSIFAFTSLMRGVPFIYQGEEIGMTNLTFNNLNEFKDVESIGN
              1111111111111111111    1111111111111111111111111111111                
Chain 2:  308 MNLLTSHDTPRLLSLMRGS----VERARLALALLFLLPGNPTVYYGEEVGMAGG----------------

Chain 1:  383 ANDLLKIKSEEEVLDILRIKSRDNARSVMQWNDEFNAGFSEKENIDLFVNKNYKTINVKNQLNDDKSVLN
                                  111111111111                         11111   11111
Chain 2:  358 --------------------KDPENRGGMVWE-------------------------EARWQ---KDLRE

Chain 1:  453 FYKKVINLRLNEEVFNDGTISFF-ENQDYAYCRKLKDKEIIILTNWTTENKLIKLKLDS----NNWKIIL
              11111111111111111111111 1111111111   1111111111111111111111    1111111
Chain 2:  380 TVKRLARLRKEHPALRTAPYLRIYAQDGHLAFAR---GPYLAVVNASPHPFRQDFPLHGVFPRGGRAVDL

Chain 1:  518 NNYEDF-------SFDSLKPYQVIAIERK
              111111       1111111111111111
Chain 2:  447 LSGEVCTPQGGRLCGPVLPPFSLALWREA

Align Mfl499.pdb 539 with 1gviA.pdb 588
Twists 0 ini-len 352 ini-rmsd 2.69 opt-equ 413 opt-rmsd 3.00 chain-rmsd 2.69 Score 776.04 align-len 574 gaps 161 (28.05%)
P-value 0.00e+00 Afp-num 92437 Identity 17.60% Similarity 32.40%
Block  0 afp 44 score 776.04 rmsd  2.69 gap 224 (0.39%)

Chain 1:    1 MRNEVIYQIFPLTFSDGKKK-------------------GKGNIKGIINKLDYLKSLGITRIWISPFTKS
              11111111111111111111                   1111111111111111111111111111111
Chain 2:  132 VKDTVWYQIFPERFANGNPAISPKGARPWGSEDPTPTSFFGGDLQGIIDHLDYLADLGITGIYLTPIFRA

Chain 1:   52 PFKDSGYDVSDYCGINEEFGTMEEVEILISEAKKRDLTIVLDIVFNHTSDQHEWFKKAL--AGDEKYMNY
              11 11111111111111111111111111111111111111111111111111111111  111111111
Chain 2:  202 PS-NHKYDTADYFEIDPHFGDKETLKTLVKRCHEKGIRVMLDAVFNHCGYEFAPFQDVLKNGAASRYKDW

Chain 1:  120 YIFKDPVDGKEPTNWKSKMGGLSWEFVPNLNKYYLHLFTKEQPDLNWENPEVRNELINILKFWKD-KGIS
              111111                  1111  11111111111111111111111111111111111 1111
Chain 2:  271 FHIREFP-----------------LQTEPRPNYDTFAFVPHMPKLNTAHPEVKRYLLDVATYWIREFDID

Chain 1:  189 GFRLDVCNLYSKPTLFENDEIGDGRRFYTDGVKVEEYFNLMHNEVFGTDNEIFTVGEVSSTTKEKSAKYA
              1111111111                       11111111111111111111111111111 11111  
Chain 2:  324 GWRLDVANEI-----------------------DHQFWREFRQAVKALKPDVYILGLIWHDA-MPWLR--

Chain 1:  259 KVENKELDSVFTFLHLKVDYENNDKWTNVKPDLN-LFWKLQKEWQEYYQLENS-TLALFMNNHDQPRAVS
                 11111111111111111        111111 111111111111111111 1111111111111111
Chain 2:  368 ---GDQFDAVMNYPLADAALRFFA----KEDMSASEFADRLMHVLHSYPKQVNEAAFNLLGSHDTPRLLT

Chain 1:  327 RFGNVDKYWYESATSIFAFTSLMRGVPFIYQGEEIGMTNLTFNNLNEFKDVESIGNANDLLKIKSEEEVL
              11111    1111111111111111111111111111111                              
Chain 2:  431 VCGGD----VRKVKLLFLFQLTFTGSPCIYYGDEIGMTGG------------------------------

Chain 1:  397 DILRIKSRDNARSVMQWNDEFNAGFSEKENIDLFVNKNYKTINVKNQLNDDKSVLNFYKKVINLRLNEEV
                    1111111111111                       11111     111111111111111111
Chain 2:  467 ------NDPECRKCMVWDP-----------------------EKQNK-----ELYEHVKQLIALRKQYRA

Chain 1:  467 FNDGTISFFE----NQDYAYCRKLKDKEIIILTNWTTENKLIKLKLDSNNWKIILNNYEDF-------SF
              1111111111    11111111111111111111111111111111111111111111111       11
Chain 2:  503 LRRGDVAFLTADDEVNHLVYAKTDGNETVMIIINRSNEAAEIPMPIDARGKWLVNLLTGERFAAEAETLC

Chain 1:  526 DSLKPYQVIAIERK
              11111111111111
Chain 2:  573 VSLPPYGFVLYAVE

Align Mfl499.pdb 539 with 1j0hA.pdb 588
Twists 0 ini-len 352 ini-rmsd 2.42 opt-equ 414 opt-rmsd 3.02 chain-rmsd 2.42 Score 790.06 align-len 574 gaps 160 (27.87%)
P-value 0.00e+00 Afp-num 92390 Identity 19.34% Similarity 32.93%
Block  0 afp 44 score 790.06 rmsd  2.42 gap 221 (0.39%)

Chain 1:    1 MRNEVIYQIFPLTFSDGKKK-------------------GKGNIKGIINKLDYLKSLGITRIWISPFTKS
              11111111111111111111                   1111111111111111111111111111111
Chain 2:  132 VKDTVWYQIFPERFANGNPSISPEGSRPWGSEDPTPTSFFGGDLQGIIDHLDYLVDLGITGIYLTPIFRS

Chain 1:   52 PFKDSGYDVSDYCGINEEFGTMEEVEILISEAKKRDLTIVLDIVFNHTSDQHEWFKKAL--AGDEKYMNY
              11 11111111111111111111111111111111111111111111111111111111  111111111
Chain 2:  202 PS-NHKYDTADYFEVDPHFGDKETLKTLIDRCHEKGIRVMLDAVFNHCGYEFAPFQDVWKNGESSKYKDW

Chain 1:  120 YIFKDPVDGKEPTNWKSKMGGLSWEFVPNLNKYYLHLFTKEQPDLNWENPEVRNELINILKFWKD-KGIS
              111111                  1111  11111111111111111111111111111111111 1111
Chain 2:  271 FHIHEFP-----------------LQTEPRPNYDTFAFVPQMPKLNTANPEVKRYLLDVATYWIREFDID

Chain 1:  189 GFRLDVCNLYSKPTLFENDEIGDGRRFYTDGVKVEEYFNLMHNEVFGTDNEIFTVGEVSSTTKEKSAKYA
              1111111111                       1111111111111111111111111111    11111
Chain 2:  324 GWRLDVANEI-----------------------DHEFWREFRQEVKALKPDVYILGEIWHD----AMPWL

Chain 1:  259 KVENKELDSVFTFLHLKVDYENNDKWTNVKPDLN-LFWKLQKEWQEYYQLENS-TLALFMNNHDQPRAVS
              1  111111111111111111       111111 111111111111111111 1111111111111111
Chain 2:  367 R--GDQFDAVMNYPFTDGVLRFFA----KEEISARQFANQMMHVLHSYPNNVNEAAFNLLGSHDTSRILT

Chain 1:  327 RFGNVDKYWYESATSIFAFTSLMRGVPFIYQGEEIGMTNLTFNNLNEFKDVESIGNANDLLKIKSEEEVL
              11111    111111111111111111111111111111                               
Chain 2:  431 VCGGD----IRKVKLLFLFQLTFTGSPCIYYGDEIGMTG-------------------------------

Chain 1:  397 DILRIKSRDNARSVMQWNDEFNAGFSEKENIDLFVNKNYKTINVKNQLNDDKSVLNFYKKVINLRLNEEV
                   11111111111111                       11111     111111111111111111
Chain 2:  466 -----GNDPECRKCMVWDP-----------------------MQQNK-----ELHQHVKQLIALRKQYRS

Chain 1:  467 FNDGTISFFE----NQDYAYCRKLKDKEIIILTNWTTENKLIKLKLDSN-NWKIILNNYEDF------SF
              1111111111    11111111111111111111111111111111111 111111111111      11
Chain 2:  503 LRRGEISFLHADDEMNYLIYKKTDGDETVLVIINRSDQKADIPIPLDARGTWLVNLLTGERFAAEAETLC

Chain 1:  526 DSLKPYQVIAIERK
              11111111111111
Chain 2:  573 TSLPPYGFVLYAIE

Align Mfl499.pdb 539 with 1ea9C.pdb 583
Twists 0 ini-len 344 ini-rmsd 3.75 opt-equ 411 opt-rmsd 3.01 chain-rmsd 3.75 Score 756.04 align-len 576 gaps 165 (28.65%)
P-value 0.00e+00 Afp-num 91008 Identity 16.49% Similarity 31.94%
Block  0 afp 43 score 756.04 rmsd  3.75 gap 232 (0.40%)

Chain 1:    1 MRNEVIYQIFPLTFSDGKKK-------------------GKGNIKGIINKLDYLKSLGITRIWISPFTKS
              11111111111111111111                   1111111111111111111111111111111
Chain 2:  128 VKDAIFYQIFPERFANGDTRNDPEGTLPWGSADPTPSCFFGGDLQGVIDHLDHLSKLGVNAVYFTPLFKA

Chain 1:   52 PFKDSGYDVSDYCGINEEFGTMEEVEILISEAKKRDLTIVLDIVFNHTSDQHEWFKKAL--AGDEKYMNY
              11 11111111111111111111111111111111111111111111111111111111  111111111
Chain 2:  198 TT-NHKYDTEDYFQIDPQFGDKDTLKKLVDLCHERGIRVLLDAVFNHSGRTFPPFVDVLKNGEKSKYKDW

Chain 1:  120 YIFKDPVDGKEPTNWKSKMGGLSWEFVPNLNKYYLHLF-TKEQPDLNWENPEVRNELINILKFWKDK-GI
              111111                  1111   1111111 1111111111111111111111111111 11
Chain 2:  267 FHIRSLP-----------------LEVVDGIPTYDTFAFEPLMPKLNTEHPDVKEYLLKAAEYWIRETGI

Chain 1:  188 SGFRLDVCNLYSKPTLFENDEIGDGRRFYTDGVKVEEYFNLMHNEVFGTDNEIFTVGEVSSTTKEKSAKY
              111111111111                       1111111111111111111111111111 11111 
Chain 2:  320 DGWRLDVANEVS-----------------------HQFWREFRRVVKQANPDAYILGEVWHES-SIWLE-

Chain 1:  258 AKVENKELDSVFTFLHLKVDYENNDKWTNVKPDLN--LFWKLQKEWQEYYQLENS-TLALFMNNHDQPRA
                  11111111111111111         11111  111111111111111111 11111111111111
Chain 2:  365 ----GDQFDAVMNYPFTNAVLDFFI-----HQIADAEKFSFMLGKQLAGYPRQASEVMFNLLDSHDTARL

Chain 1:  325 VSRFGNVDKYWYESATSIFAFTSLMRGVPFIYQGEEIGMTNLTFNNLNEFKDVESIGNANDLLKIKSEEE
              1111111    1111111111111111111111111111111                            
Chain 2:  426 LTQADGD----KRKMKLAVLFQFTYFGTPCIYYGDEVGLDGG----------------------------

Chain 1:  395 VLDILRIKSRDNARSVMQWNDEFNAGFSEKENIDLFVNKNYKTINVKNQLNDDKSVLNFYKKVINLRLNE
                      1111111111111                       11111     1111111111111111
Chain 2:  464 --------HDPGCRKCMEWDE-----------------------TKHDK-----DLFAFYQTVIRLRQAH

Chain 1:  465 EVFNDGTISFFEN----QDYAYCRKLKDKEIIILTNWTTENKLIKLKLDSNNWKIILNNYEDFS------
              1111111111111    11111111111111111111111111111111111111111111111      
Chain 2:  498 AALRTGTFKFLTAEKNSRQIAYLREDDQDTILVVMNNDKAGHTLTLPVRHAQWTHLWQDDVLTAAHGQLT

Chain 1:  525 -FDSLKPYQVIAIERK
               111111111111111
Chain 2:  568 VKLPAYGFAVLKASSD

Align Mfl499.pdb 539 with 1bvzA.pdb 585
Twists 0 ini-len 352 ini-rmsd 2.49 opt-equ 415 opt-rmsd 3.04 chain-rmsd 2.49 Score 794.93 align-len 576 gaps 161 (27.95%)
P-value 0.00e+00 Afp-num 90889 Identity 19.44% Similarity 32.81%
Block  0 afp 44 score 794.93 rmsd  2.49 gap 227 (0.39%)

Chain 1:    1 MRNEVIYQIFPLTFSDGKKK--------------------GKGNIKGIINKLDYLKSLGITRIWISPFTK
              11111111111111111111                    111111111111111111111111111111
Chain 2:  128 AKEAVIYQIFPERFANGDPSNDPPGTEQWAKDARPRHDSFYGGDLKGVIDRLPYLEELGVTALYFTPIFA

Chain 1:   51 SPFKDSGYDVSDYCGINEEFGTMEEVEILISEAKKRDLTIVLDIVFNHTSDQHEWFKKAL--AGDEKYMN
              1111 1111111111111111111111111111111111111111111111111111111  11111111
Chain 2:  198 SPSH-HKYDTADYLAIDPQFGDLPTFRRLVDEAHRRGIKIILDAVFNHAGDQFFAFRDVLQKGEQSRYKD

Chain 1:  119 YYIFKDPVDGKEPTNWKSKMGGLSWEFVPNLNKYYLHLF--TKEQPDLNWENPEVRNELINILKFWKDKG
              1111111                   1111 11111111  11111111111111111111111111111
Chain 2:  267 WFFIEDFP------------------VSKTSRTNYETFAVQVPAMPKLRTENPEVKEYLFDVARFWMEQG

Chain 1:  187 ISGFRLDVCNLYSKPTLFENDEIGDGRRFYTDGVKVEEYFNLMHNEVFGTDNEIFTVGEVSSTTKEKSAK
              111111111111                       11111111111111111111111111111 11111
Chain 2:  319 IDGWRLDVANEV-----------------------DHAFWREFRRLVKSLNPDALIVGEIWHDA-SGWLM

Chain 1:  257 YAKVENKELDSVFTFLHLKVDYENNDKWTNVKPDLNLFWKLQKEWQEYYQLENS-TLALFMNNHDQPRAV
                   111111111111111111      1111111111111111111111111 111111111111111
Chain 2:  365 -----GDQFDSVMNYLFRESVIRFFA---TGEIHAERFDAELTRARMLYPEQAAQGLWNLLDSHDTERFL

Chain 1:  326 SRFGNVDKYWYESATSIFAFTSLMRGVPFIYQGEEIGMTNLTFNNLNEFKDVESIGNANDLLKIKSEEEV
              111111    1111111111111111111111111111111                             
Chain 2:  427 TSCGGN----EAKFRLAVLFQMTYLGTPLIYYGDEIGMAGA-----------------------------

Chain 1:  396 LDILRIKSRDNARSVMQWNDEFNAGFSEKENIDLFVNKNYKTINVKNQLNDDKSVLNFYKKVINLRLNEE
                     111111111111                        111111    11111111111111111
Chain 2:  464 -------TDPDCRRPMIWE------------------------EKEQNR----GLFEFYKELIRLRHRLA

Chain 1:  466 VFNDGTISFFEN----QDYAYCRKLKDKEIIILTNWTTENKLIKLKLD--SNNWKIILNNYEDFS-----
              111111111111    11111111111111111111111111111111  111111111111111     
Chain 2:  499 SLTRGNVRSWHADKQANLYAFVRTVQDQHVGVVLNNRGEKQTVLLQVPESGGKTWLDCLTGEEVHGKQGQ

Chain 1:  525 -FDSLKPYQVIAIERK
               111111111111111
Chain 2:  569 LKLTLRPYQGMILWNG

Align Mfl499.pdb 539 with 5ot1A.pdb 572
Twists 0 ini-len 336 ini-rmsd 2.71 opt-equ 412 opt-rmsd 3.04 chain-rmsd 2.71 Score 803.98 align-len 590 gaps 178 (30.17%)
P-value 0.00e+00 Afp-num 89554 Identity 18.47% Similarity 30.51%
Block  0 afp 42 score 803.98 rmsd  2.71 gap 251 (0.43%)

Chain 1:    1 MRNEVIYQIFPLTFSDGKKK---------------------------------------GKGNIKGIINK
              11111111111111111111                                       11111111111
Chain 2:  288 VSNGITYQIFPDRFNNGNKSNDALALDHDELILNQVNPGQPILSNWSDPITPLHCCHQYFGGDIKGITEK

Chain 1:   32 LDYLKSLGITRIWISPFTKSPFKDSGYDVSDYCGINEEFGTMEEVEILISEAKKRDLTIVLDIVFNHTSD
              1111111111111111111111 11111111111111111111111111111111111111111111111
Chain 2:  358 LDYLQSLGVTIIYINPIFLSGS-AHGYDTYDYYRLDPKFGTEDELREFLDEAHRRGMRVIFDFVPNHCGI

Chain 1:  102 QHEWFKKAL--AGDEKYMNYYIFKDPVDGKEPTNWKSKMGGLSWEFVPNLNKYYLHLF-TKEQPDLNWEN
              111111111  111111111111111                  11111111111111 11111111111
Chain 2:  427 GNPAFLDVWEKGNESPYWDWFFVKKW------------------PFKLGDGSAYVGWWGFGSLPKLNTAN

Chain 1:  169 PEVRNELINILKFWKDKGISGFRLDVCNLYSKPTLFENDEIGDGRRFYTDGVKVEEYFNLMHNEVFGTDN
              1111111111111111111111111111111                     111111111111111111
Chain 2:  479 QEVREYLIGAALHWIEFGFDGIRVDVPNEVL---------------------DPGTFFPELRKAVKEKKP

Chain 1:  239 EIFTVGEVSSTTKEKSAKYAKVENKELDSVFTFLHLKVDYENNDKWTNVKPDLN--LFWKLQKEWQEYYQ
              1111111111111 1111     1111111111111111          11111  11111111111111
Chain 2:  528 DAYLVGEIWTLSP-EWVK-----GDRFDSLMNYALGRDILLNYA-----KGLLSGESAMKMMGRYYASYG

Chain 1:  307 LENS-TLALFMNNHDQPRAVSRFGN------VDKYWYESATSIFAFTSLMRGVPFIYQGEEIGMTNLTFN
              1111 11111111111111111111      11111111111111111111111111111111111    
Chain 2:  587 ENVVAMGFNLVDSHDTSRVLTDLGGGKLGDTPSNESIQRLKLLSTLLYALPGTPVTFQGDERGLLG----

Chain 1:  370 NLNEFKDVESIGNANDLLKIKSEEEVLDILRIKSRDNARSVMQWNDEFNAGFSEKENIDLFVNKNYKTIN
                                            111111111111111                         
Chain 2:  653 ------------------------------DKGHYDEQRYPIQWD-------------------------

Chain 1:  440 VKNQLNDDKSVLNFYKKVINLRLNEEVFNDGTISF-FENQDYAYCRKLKDKEIIILTNWTTENKLIKLKL
              1111     11111111111111111111111111 1111111111111111111111111111111  1
Chain 2:  668 TVNE-----DVLNHYRALAELRKRVPALRSSAMRFYTAKGGVMAFFRGHHDEVLVVANSWKKPALLE--L

Chain 1:  509 DSNNWKIILNNYEDFSFDSLKPYQVIAIER
              111111111    11111111111111111
Chain 2:  731 PEGEWKVIW----LRGTVEVPAIGIIILER

Align Mfl499.pdb 539 with 5zxgA.pdb 440
Twists 0 ini-len 352 ini-rmsd 2.65 opt-equ 406 opt-rmsd 3.03 chain-rmsd 2.65 Score 792.68 align-len 566 gaps 160 (28.27%)
P-value 0.00e+00 Afp-num 72127 Identity 15.90% Similarity 29.33%
Block  0 afp 44 score 792.68 rmsd  2.65 gap 207 (0.37%)

Chain 1:    1 MRNEVIYQIFPLTFSDGKKK------------------GKGNIKGIINKLDYLKSLGITRIWISPFTKSP
              11111111111111111111                  11111111111111111111111111111111
Chain 2:    8 LADAVFYQIFPERFANADPSLDPQNVVPWGSTPTPDNFFGGDLQGIIDHLDHIVALGANALYLTPIFEAD

Chain 1:   53 FKDSGYDVSDYCGINEEFGTMEEVEILISEAKKRDLTIVLDIVFNHTSDQHEWFKKAL--AGDEKYMNYY
              1 11111111111111111111111111111111111111111111111111111111  1111111111
Chain 2:   78 T-NHRYDAKDYFSIDHRLGTLETFHALMAECRARGIRIVLDAVLNHCGDGHWAFADVVENEADSAYVNWF

Chain 1:  121 IFKDPVDGKEPTNWKSKMGGLSWEFVPNLNKYYLHLFTKEQPDLNWENPEVRNELINILKFWKDKGISGF
              11111                  11111 11111111111111111111111111111111111111111
Chain 2:  147 SVEGFP-----------------VTAHPTPNYRTCSGCYYLPKWNAYNPEVRHHHLDVARYWIDQGIDGW

Chain 1:  191 RLDVCNLYSKPTLFENDEIGDGRRFYTDGVKVEEYFNLMHNEVFGTDNEIFTVGEVSSTTKEKSAKYAKV
              11111111                       111111111111111111111111111 1111111    
Chain 2:  200 RLDVPYFI-----------------------NHTFWREFRTAVKGKSEDLYIVAEEWR-SPVEWLQ----

Chain 1:  261 ENKELDSVFTFLHLKVDYENNDKWTNVKPDLN--LFWKLQKEWQEYYQLENS-TLALFMNNHDQPRAVSR
               111111111111111111       111111  111111111111111111 11111111111111111
Chain 2:  242 -GDTADGTMNYTARDLILGFT-----ADGGIDASALAAGLNALHAEIPAGFHRGMLNLLGSHDTERVLTR

Chain 1:  328 FGNVDKYWYESATSIFAFTSLMRGVPFIYQGEEIGMTNLTFNNLNEFKDVESIGNANDLLKIKSEEEVLD
              1111    111111111111111111111111111111                                
Chain 2:  306 HAGD----VEAALLSYALLFSLEGAPMVYYGDEVGLTG--------------------------------

Chain 1:  398 ILRIKSRDNARSVMQWNDEFNAGFSEKENIDLFVNKNYKTINVKNQLNDDKSVLNFYKKVINLRLNEEVF
                  11111111111111                       11111     1111111111111111111
Chain 2:  340 ----DNDPGCRGAMPWNE-----------------------ESWNT-----RLLDGIRTFAAFRAHQPAM

Chain 1:  468 NDGTISFFE--NQDYAYCRKLKDKEIIILTNWTTENKLIKLKLD--SNNWKIILNNYEDFSFDSLKPYQV
              111111111  1111111111111111111111 1111111111  111111        1111111111
Chain 2:  378 RRGRQTAVALDADTIAIVRSGGDERAAVIVHRG-EGTTVDTASIPELAPLDA--------DTVVLGPLGT

Chain 1:  534 IAIERK
              111111
Chain 2:  439 ASLATA

Align Mfl499.pdb 539 with 2wc7A.pdb 469
Twists 0 ini-len 344 ini-rmsd 3.16 opt-equ 411 opt-rmsd 3.08 chain-rmsd 3.16 Score 765.63 align-len 584 gaps 173 (29.62%)
P-value 0.00e+00 Afp-num 76403 Identity 17.12% Similarity 29.97%
Block  0 afp 43 score 765.63 rmsd  3.16 gap 231 (0.40%)

Chain 1:    1 MRNEVIYQIFPLTFSDGK---------------------KKGKGNIKGIINKLDYLKSLGITRIWISPFT
              111111111111111111                     1111111111111111111111111111111
Chain 2:    9 VKHAVFYQIFPDRFARSKQPRKRLLQEARWEDWDSMPTLQGKGGDLWGIMEDLDYIQNLGINAIYFTPIF

Chain 1:   50 KSPFKDSGYDVSDYCGINEEFGTMEEVEILISEAKKRDLTIVLDIVFNHTSDQHEWFKKAL--AGDEKYM
              11111 1111111111111111111111111111111111111111111111111111111  1111111
Chain 2:   80 QSASN-HRYHTHDYYQVDPMLGGNEAFKELLDAAHQRNIKVVLDGVFNHSSRGFFFFHDVLENGPHSPWV

Chain 1:  118 NYYIFKDPVDGKEPTNWKSKMGGLSWEFVPN----LNKYYLHLF-TKEQPDLNWENPEVRNELINILKFW
              11111111                   1111    111111111 1111111111111111111111111
Chain 2:  149 NWFKIEGW-------------------PLSPYNGEFPANYVGWAGNRALPEFNHDNPEVREYIMEIAEYW

Chain 1:  183 KDKGISGFRLDVCNLYSKPTLFENDEIGDGRRFYTDGVKVEEYFNLMHNEVFGTDNEIFTVGEVSSTTKE
              11111111111111111                      11111111111111111111111111111 1
Chain 2:  200 LKFGIDGWRLDVPFEIK----------------------TPGFWQEFRDRTKAINPEAYIVGEVWGDS-R

Chain 1:  253 KSAKYAKVENKELDSVFTFLHLKV-----------DYENNDKWTNVKPDLN--LFWKLQKEWQEYYQLEN
              1111     111111111111111           11  1111 1111111  11111111111111111
Chain 2:  247 QWLD-----GTQFDGVMNYLFAGPTIAFAAGDRVVLEQVQSRDYQPYPPLFAAEYATKIQEVLQLYPWEI

Chain 1:  310 S-TLALFMNNHDQPRAVSRFGNVDKYWYESATSIFAFTSLMRGVPFIYQGEEIGMTNLTFNNLNEFKDVE
              1 111111111111111111111    1111111111111111111111111111111            
Chain 2:  312 QLTQLNLLASHDTARLMTIAGGD----IASVELSTLLLLTFPGAPSIYYGDEVGLPGG------------

Chain 1:  379 SIGNANDLLKIKSEEEVLDILRIKSRDNARSVMQWNDEFNAGFSEKENIDLFVNKNYKTINVKNQLNDDK
                                      11    111111                         1111     
Chain 2:  366 ------------------------ID----RGFPLE-------------------------NWNQ-----

Chain 1:  449 SVLNFYKKVINLRLNEEVFNDGTISFFEN--QDYAYCRKLKDKEIIILTNWTTENKLIKLKLDS--NNWK
              11111111111111111111111111111  111111111111111111111111111111111  1111
Chain 2:  383 EIFNTHRQLITIRQTYPALRTGDYQVLYAQGQLYLFARTLGTEELIIAINAGTSSATANVDVASLHTQPN

Chain 1:  515 IILNNYEDFSFDSLKPYQVIAIER
              1111111  111111111111111
Chain 2:  453 KLLYGTAQQLSLTLPARSGCILGT

Align Mfl499.pdb 539 with 4e2oA.pdb 445
Twists 0 ini-len 344 ini-rmsd 3.15 opt-equ 402 opt-rmsd 3.05 chain-rmsd 3.15 Score 711.60 align-len 559 gaps 157 (28.09%)
P-value 0.00e+00 Afp-num 71294 Identity 17.89% Similarity 31.13%
Block  0 afp 43 score 711.60 rmsd  3.15 gap 215 (0.38%)

Chain 1:    1 MRNEVIYQIFPLTFSDGKKK-------GKGNIKGIINKLDYLKSLGITRIWISPFTKS-PFKDSGYDVSD
              11111111111111111111       1111111111111111111111111111111 11111111111
Chain 2:   33 WQDEAIYFIMVDRFNNMDVNVNDPKGYFGGDLKGVTAKLDYIKEMGFTAIWLTPIFKNMPGGYHGYWIED

Chain 1:   63 YCGINEEFGTMEEVEILISEAKKRDLTIVLDIVFNHTSDQHEWFKKALAGDEKYMNYYIFKDPVDGKEPT
              1111111111111111111111111111111111111111111111     1111111111       11
Chain 2:  109 FYQVDPHFGTLGDLKTLVKEAHKRDMKVILDFVANHVGYNHPWLHD-----PTKKDWFHPK-------KE

Chain 1:  133 NWKSKMGGLSWEFVPNLNKYYLHLFTKEQPDLNWENPEVRNELINILKFWKDK-GISGFRLDVCNLYSKP
              111                  11111  1111111111111111111111111 11111111111111  
Chain 2:  167 IFDWNDQTQLEN---------GWVYG--LPDLAQENPEVKTYLIDAAKWWIKETDIDGYRLDTVRHVP--

Chain 1:  202 TLFENDEIGDGRRFYTDGVKVEEYFNLMHNEVFGTDNEIFTVGEVSSTTKEKSAKYAKVENKELDSVFTF
                                   111111111111111111111111111111111111   1111111111
Chain 2:  224 ---------------------KSFWQEFAKEVKSVKKDFFLLGEVWSDDPRYIADYG---KYGIDGFVDY

Chain 1:  272 LHLKVDYENNDKWTNVKPDLNLFWKLQKEWQEYYQLENSTLALFMNNHDQPRAVSRFGNVDKYWYESATS
              1111111           1111111111111111111111111111111111111111111111111111
Chain 2:  270 PLYGAVKQSLARRD----ASLRPLYDVWEYNKTFYDRPYLLGSFLDNHDTVRFTKLAIDNRNNPISRIKL

Chain 1:  342 IFAFTSLMRGVPFIYQGEEIGMTNLTFNNLNEFKDVESIGNANDLLKIKSEEEVLDILRIKSRDNARSVM
              1111111111111111111111111                                    111111111
Chain 2:  336 AMTYLFTAPGIPIMYYGTEIAMNGG------------------------------------QDPDNRRLM

Chain 1:  412 QWNDEFNAGFSEKENIDLFVNKNYKTINVKNQLNDDKSVLNFYKKVINLRLNEEVFNDGTISFF-ENQDY
              111                          111     111111111111111111111111111 11111
Chain 2:  370 DFR--------------------------ADP-----EIIDYLKKIGPLRQELPSLRRGDFTLLYEKDGM

Chain 1:  481 A-YCRKLKDKEIIILTNWTTENKLIKLKLDS---NNWKIILNNYEDFS------FDSLKPYQVIAIERK
              1 11111111111111111111111111111   1111111111111       111111111111111
Chain 2:  409 AVLKRQYQDETTVIAINNTSETQHVHLTNDQLPKNKELRGFLLDDLVRGDEDGYDLVLDRETAEVYKLR

Align Mfl499.pdb 539 with 5a2bA.pdb 452
Twists 0 ini-len 344 ini-rmsd 3.24 opt-equ 406 opt-rmsd 3.11 chain-rmsd 3.24 Score 744.27 align-len 564 gaps 158 (28.01%)
P-value 0.00e+00 Afp-num 74981 Identity 17.20% Similarity 29.96%
Block  0 afp 43 score 744.27 rmsd  3.24 gap 220 (0.39%)

Chain 1:    1 MRNEVIYQIFPLTFSDGKKK-------------GKGNIKGIINKLDYLKSLGITRIWISPFTKSP-FKDS
              11111111111111111111             11111111111111111111111111111111 1111
Chain 2:   29 WQDERIYFIMVDRFNNGNPKNDYEVDVHDPKAYHGGDLQGIIDKLDYIKEMGFTAIWLTPIFANEKGGYH

Chain 1:   57 GYDVSDYCGINEEFGTMEEVEILISEAKKRDLTIVLDIVFNHTSDQHEWFKKALAGDEKYMNYYIFKDPV
              11111111111111111111111111111111111111111111111111111     111111111   
Chain 2:   99 GYWIEDFYKVEEHFGTLDDFKRLVKEAHKRDMKVILDFVVNHTGYNHPWLNDP-----AKKDWFHEK---

Chain 1:  127 DGKEPTNWKSKMGGLSWEFVPNLNKYYLHLFTKEQPDLNWENPEVRNELINILKFWKD-KGISGFRLDVC
                  111111     1          111111  111111111111111111111111 11111111111
Chain 2:  161 ----KDIFNWANQQEVE---------NGWLFG--LPDLAQENPEVKTYLFDVAKWWIQETDIDGYRLDTV

Chain 1:  196 NLYSKPTLFENDEIGDGRRFYTDGVKVEEYFNLMHNEVFGTDNEIFTVGEVSSTTKEKSAKYAKVENKEL
              1111                       111111111111111111111111111111111111   1111
Chain 2:  216 KHVP-----------------------KWFWDEFAKEVKSVKQDFFLLGEVWHDDPRYVAEYG---KHGI

Chain 1:  266 DSVFTFLHLKVDYENNDKWTNVKPDLNLFWKLQKEWQEYYQLENSTLALFMNNHDQPRAVSRFGNVDKYW
              111111111111           11111111111111111111111111111111111111111111111
Chain 2:  260 DALIDFPFYKEASTIFSNV----DQSLEPLYNVWKRNVAFYERPYLLGTFLDNHDTVRFTRLALQNRINP

Chain 1:  336 YESATSIFAFTSLMRGVPFIYQGEEIGMTNLTFNNLNEFKDVESIGNANDLLKIKSEEEVLDILRIKSRD
              1111111111111111111111111111111                                    111
Chain 2:  326 VTRLKLGLTYLFSAPGIPIMYYGTEIALDGG------------------------------------EDP

Chain 1:  406 NARSVMQWNDEFNAGFSEKENIDLFVNKNYKTINVKNQLNDDKSVLNFYKKVINLRLNEEVFNDGTISFF
              111111111                          111     111111111111111111111111111
Chain 2:  360 DNRRLMNFR--------------------------TDK-----ELIDYVTKLGELRAKLPSLRRGDFELL

Chain 1:  476 ENQ--DYAYCRKLKDKEIIILTNWTTENKLIKLKLDSN--NWKIILNNYEDFS------FDSLKPYQVIA
              111  111111111111111111111111111111111  1111111111111      11111111111
Chain 2:  399 YEKDGMALFKRTYEKETTVIAINNTSKTQKVTLDGELEQGKELRGLLAGDLVRSKDGKYDIILDRETAEI

Chain 1:  536 IERK
              1111
Chain 2:  469 YVLA

Align Mfl499.pdb 539 with 4gklA.pdb 420
Twists 0 ini-len 328 ini-rmsd 2.99 opt-equ 392 opt-rmsd 3.01 chain-rmsd 2.99 Score 668.55 align-len 562 gaps 170 (30.25%)
P-value 0.00e+00 Afp-num 66899 Identity 12.28% Similarity 26.87%
Block  0 afp 41 score 668.55 rmsd  2.99 gap 236 (0.42%)

Chain 1:    1 MRNEVIYQIFPLTFSDGKKKGKGNIKGIINKLDYLKSLGITRIWISPFTKSPF------KDSGYDVSDYC
              111111111111111111   11111111111111111111111111111111      11111111111
Chain 2:    3 LKNLIIYEAFARAYPGEK---GKKFLSLEKDLERLKGMGINTVWLMPIHPTGVEGRKGTLGSPYAIRDYY

Chain 1:   65 GINEEFGTMEEVEILISEAKKRDLTIVLDIVFNHTSDQHEWFKKALAGDEKYMNYYIFKDPVDGKEPTNW
              11111111111111111111111111111111111111111111       111111111          
Chain 2:   70 EIDLLIGTKGDFKKFVKRAHELNMYVLMDMVLNHAAVDNVLVKK-------HPEWFLRDE----------

Chain 1:  135 KSKMGGLSWEFVPNLNKYYLHLFTKEQPDLNWENPEVRNELINILKFWKDKGISGFRLDVCNLYSKPTLF
                             11111111111111111111111111111111111111111111111111     
Chain 2:  123 ---------------NGNPTRKVPSDVVDFDYSNGELREYMINMMRYWVEEFDVDGFRCDVAGLV-----

Chain 1:  205 ENDEIGDGRRFYTDGVKVEEYFNLMHNEVFGTDNEIFTVGEVSSTTKEKSAKYAKVENKELDSVFTFLHL
                               11111111111 11111111111111      11111    111111111111
Chain 2:  175 -----------------PLDFWLQARKN-LDPVKRLIWISETH------DPYMY----QAFDITYDYDGY

Chain 1:  275 KVDYENNDKWTNVKPDLNLFWKLQKEWQEYYQLENSTLALFMNNHDQPRAVSRFGNVDKYWYESATSIFA
              11111      11111111111111111111 1111111111111111111111      1111111111
Chain 2:  217 YRFRDFI----EGKNSLREYIDFLRMQDHMY-PRGYIKMRFLENHDQPRVAKFL------SRESLMHWIA

Chain 1:  345 FTSLMRGVPFIYQGEEIGMTNLTFNNLNEFKDVESIGNANDLLKIKSEEEVLDILRIKSRDNARSVMQWN
              1111111111111111111111       11111                             1111111
Chain 2:  276 FLFTVKGVPLVHNGQEYALKED-------LDIFN-----------------------------EYTLPIP

Chain 1:  415 DEFNAGFSEKENIDLFVNKNYKTINVKNQLNDDKSVLNFYKKVINLRLNEEVFNDGTISFFE----NQDY
                                       1111     1111111111111111111111111111    1111
Chain 2:  310 -------------------------GEEN-----EIFSLHRKLAHYRYKTNVFSNGEMIFIRNDQPERVI

Chain 1:  481 AYCRKLKDKEIIILTNWTTENKLIKLKLD-----SNNWKIILNNYEDFSF--------DSLKPYQVIAIE
              11111111111111111111111111111     1111111111111111        111111111111
Chain 2:  350 SYLWRHGNRFILCVLNPLLENTSVTLDFSGIWENICIHSKNVFNDDIVRVSVKNSRAKIKVGREPLILSF

Chain 1:  538 RK
              11
Chain 2:  420 VL

Align Mfl499.pdb 539 with 1izjA.pdb 637
Twists 0 ini-len 360 ini-rmsd 2.93 opt-equ 427 opt-rmsd 3.11 chain-rmsd 2.93 Score 767.06 align-len 617 gaps 190 (30.79%)
P-value 1.11e-16 Afp-num 97168 Identity 16.21% Similarity 28.20%
Block  0 afp 45 score 767.06 rmsd  2.93 gap 254 (0.41%)

Chain 1:    1 MRNEVIYQIFPLTFSDGKKK------------------------------------GKGNIKGIINKLDY
              11111111111111111111                                    11111111111111
Chain 2:  130 LKNGVMYQIFPDRFYNGDSSNDVQTGSYTYNGTPTEKKAWGSSVYADPGYDNSLVFFGGDLAGIDQKLGY

Chain 1:   35 LKS-LGITRIWISPFTKSPFKDSGYDVSDYCGINEEFGTMEEVEILISEAKKR----DLTIVLDIVFNHT
              111 1111111111111111 11111111111111111111111111111111    1111111111111
Chain 2:  200 IKKTLGANILYLNPIFKAPT-NHKYDTQDYMAVDPAFGDNSTLQTLINDIHSTANGPKGYLILDGVFNHT

Chain 1:  100 SDQHEWFK--------KAL-AGDEKYMNYYIFKDPVDGKEPTNWKSKMGGLSWEFVPNLNKYYLHLFTKE
              11111111        111 11111111111111                       1111111111111
Chain 2:  269 GDSHPWFDKYNNFSSQGAYESQSSPWYNYYTFYT-----------------------WPDSYASFLGANS

Chain 1:  161 QPDLNWEN--PEVRNELI----NILKFWKD--KGISGFRLDVCNLYSKPTLFENDEIGDGRRFYTDGVKV
              11111111  11111111    11111111  11111111111111111111            111111
Chain 2:  316 LPKLNYGNSGSAVRGVIYNNSNSVAKTYLNPPYSVDGWRLDAAQYVDANGNN------------GSDVTN

Chain 1:  223 EEYFNLMHNEVFGTDNEIFTVGEVSSTTKEKSAKYAKVENKELDSVFTFL-HLKVDYENN---DKWTNVK
              1111111111111111111111111111111111     11111111111 1111111     1111111
Chain 2:  374 HQIWSEFRNAVKGVNSNAAIIGEYWGNANPWTAQ-----GNQWDAATNFDGFTQPVSEWITGKDYQNNSA

Chain 1:  289 PDLN-LFWKLQKEWQEYYQLENST-LALFMNNHDQPRAVSRFGNVDKYWYESATSIFAFTSLMRGVPFIY
              1111 1111111111111111111 11111111111111111111    111111111111111111111
Chain 2:  439 SISTTQFDSWLRGTRANYPTNVQQSMMNFLSNHDITRFATRSGGD----LWKTYLALIFQMTYVGTPTIY

Chain 1:  357 QGEEIGMTNLTFNNLNEFKDVESIGNANDLLKIKSEEEVLDILRIKSRDNARSVMQWNDEFNAGFSEKEN
              111111111                                    1111111111111            
Chain 2:  505 YGDEYGMQG------------------------------------GADPDNRRSFDWS------------

Chain 1:  427 IDLFVNKNYKTINVKNQLNDDKSVLNFYKKVINLRLNEEVFNDGTISFFEN----QDYAYCRKLKDKEII
                          111111    11111111111111111111111111111    111111111111111
Chain 2:  527 ------------QATPSN----SAVALTQKLITIRNQYPALRTGSFMTLITDDTNKIYSYGRFDNVNRIA

Chain 1:  493 ILTNWTTENKLIKLKLDS-----NNWKIILNNYEDF------SFDSLKPYQVIAIER
              111111111111111111     1111111111111      111111111111111
Chain 2:  581 VVLNNDSVSHTVNVPVWQLSMPNGSTVTDKITGHSYTVQNGMVTVAVDGHYGAVLAQ

Align Mfl499.pdb 539 with 1h3gA.pdb 597
Twists 0 ini-len 336 ini-rmsd 3.99 opt-equ 422 opt-rmsd 3.17 chain-rmsd 3.96 Score 738.15 align-len 581 gaps 159 (27.37%)
P-value 1.11e-16 Afp-num 99130 Identity 17.56% Similarity 30.98%
Block  0 afp 42 score 719.70 rmsd  3.94 gap 233 (0.41%)

Chain 1:    1 MRNEVIYQIFPLTFSDGKKK-------------------GKGNIKGIINKLDYLKSLGITRIWISPFTKS
              11111111111111111111                   1111111111111111111111111111111
Chain 2:  104 GPGDAIYQIMPDRFANGDPSNDNVAGMREQADRRHGGGRHGGDIRGTIDHLDYIAGLGFTQLWPTPLVEN

Chain 1:   52 P---FKDSGYDVSDYCGINEEFGTMEEVEILISEAKKRDLTIVLDIVFNHTSDQHEWFKKALAGDEKYMN
              1   111111111111111111111111111111111111111111111111111111111     1111
Chain 2:  174 DAAAYSYHGYAATDHYRIDPRYGSNEDFVRLSTEARKRGMGLIQDVVLSHIGKHHWWMKDL-----PTPD

Chain 1:  119 YYIFKDPVDGKEPTNWKSKMGGLSWEFVPNLNKYY--LHLFTKEQPDLNWENPEVRNELINILKFWKDK-
              1111111     111111                   11111111111111111111111111111111 
Chain 2:  239 WINYGGK-----FVPTQHHRVAVQDPYAAQADSENFTKGWFVEGMPDLNQTNPLVANYLIQNNIWWIEYA

Chain 1:  186 GISGFRLDVCNLYSKPTLFENDEIGDGRRFYTDGVKVEEYFNLMHNEVFGTDNEIFTVGEVSSTTKEKSA
              11111111111111                       111111111111111111111111111111111
Chain 2:  304 GLSGLRIDTYGYSD-----------------------GAFLTEYTRRLMAEYPRLNMVGEEWSTRVPVVA

Chain 1:  256 KYAKVE------NKELDSVFTFLHLKVDYENNDKWTNVKPDLNLFWKLQKEWQEYYQLENS-TLALFMNN
              111111      111111111111111          111111111111111111111111 11111111
Chain 2:  351 RWQRGKANFDGYTSHLPSLMDFPLVDAMRNALS----KTGEENGLNEVYETLSLDYLYPEPQNLVLFGGN

Chain 1:  319 HDQPRAVSRFGNVDKYWYESATSIFAFTSLMRGVPFIYQGEEIGMTNLTFNNLNEFKDVESIGNANDLLK
              1111111111111    1111111111111111111111111111111                      
Chain 2:  417 HDMARMFSAAGED----FDRWRMNLVFLMTMPRIPQFYSGDEILMTST----------------------

Chain 1:  389 IKSEEEVLDILRIKSRDNARSVMQWNDEFNAGFSEKENIDLFVNKNYKTINVKNQLNDDKSVLNFYKKVI
                      111  111111111111  111111                 11111 11 11111111111
Chain 2:  461 --------VKG--RDDASYRRDFPGGWAGDKANAF---------------SGAGLTSQQRAAQDLVRKLA

Chain 1:  459 NLRLNEEVFNDGTISFFEN--QDYAYCRKLKDKEIIILTNWTTENKLIKLKLDS----NNWKIILNNYED
              1111111111111111111  111111111111111111111111111111111    111111111111
Chain 2:  506 NWRKNQPVIHNGRLMHFGPEENTWVYFRYNKDKRIMVAMNNNDKPMTLPTARFQEMLKGAPSGVDFLSGK

Chain 1:  523 FSF----DSLKPYQVIAIERK
              111    11111111111111
Chain 2:  576 TVGLGRELRLAPKSVVVIELP

Align Mfl499.pdb 539 with 3dhuA.pdb 422
Twists 0 ini-len 336 ini-rmsd 2.78 opt-equ 393 opt-rmsd 3.00 chain-rmsd 2.78 Score 652.42 align-len 562 gaps 169 (30.07%)
P-value 1.11e-16 Afp-num 67982 Identity 13.17% Similarity 26.87%
Block  0 afp 42 score 652.42 rmsd  2.78 gap 221 (0.40%)

Chain 1:    1 MRNEVIYQIFPLTFSDGKKKGKGNIKGIINKLDYLKSLGITRIWISPFTKSP------FKDSGYDVSDYC
              11111111111111111     111111111111111111111111111111      111111111111
Chain 2:    9 LRNEMIYSVFVRNYSEA-----GNFAGVTADLQRIKDLGTDILWLLPINPIGEVNRKGTLGSPYAIKDYR

Chain 1:   65 GINEEFGTMEEVEILISEAKKRDLTIVLDIVFNHTSDQHEWFKKALAGDEKYMNYYIFKDPVDGKEPTNW
              11111111111111111111111111111111111111111111       1111111111         
Chain 2:   74 GINPEYGTLADFKALTDRAHELGMKVMLDIVYNHTSPDSVLATE-------HPEWFYHDAD---------

Chain 1:  135 KSKMGGLSWEFVPNLNKYYLHL-FTKEQPDLNWENPEVRNELINILKFWKDKGISGFRLDVCNLYSKPTL
                             1111111 111111111111111111111111111 11111111111111     
Chain 2:  128 ---------------GQLTNKVGDWSDVKDLDYGHHELWQYQIDTLLYWS-QFVDGYRCDVAPLV-----

Chain 1:  204 FENDEIGDGRRFYTDGVKVEEYFNLMHNEVFGTDNEIFTVGEVSSTTK-----------EKSAKYAKVEN
                                11111111111111111111111111111            1111111    
Chain 2:  177 ------------------PLDFWLEARKQVNAKYPETLWLAESAGSGFIEELRSQGYTGLSDSELY----

Chain 1:  263 KELDSVFTFLHLKVDYENNDKWTNVKPDLNLFWKLQKEWQEYYQLENSTLALFMNNHDQPRAVSRFGNVD
              11111111111111111      11111111111111111111 111111111111111111111  11 
Chain 2:  225 QAFDMTYDYDVFGDFKDYW----QGRSTVERYVDLLQRQDATF-PGNYVKMRFLENHDNARMMSL--MH-

Chain 1:  333 KYWYESATSIFAFTSLMRGVPFIYQGEEIGMTNLTFNNLNEFKDVESIGNANDLLKIKSEEEVLDILRIK
                11111111111111111111111111111111       11111                        
Chain 2:  287 --SKAEAVNNLTWIFMQRGIPLIYNGQEFLAEHQ-------PSLFD------------------------

Chain 1:  403 SRDNARSVMQWNDEFNAGFSEKENIDLFVNKNYKTINVKNQLNDDKSVLNFYKKVINLRLNEEVFNDGTI
                   111111                     1111          11111111111111 111111111
Chain 2:  324 -----RDTMVA---------------------DRHG----------DVTPLIQKLVTIKQ-LPLLRAADY

Chain 1:  473 SFFEN--QDYAYCRKLKDKEIIILTNWTTENKLIKLKLDSNNWKIILNNYEDFSF---DSLKPYQVIAIE
              11111  111111111111111111111111111 11111111111111111111   111111111111
Chain 2:  357 QLAVVEEGIVKITYRAAGEALTAWIPLKGQVTAV-ATKLAAGSYQNLLTDGPTEVVDGKLTVDGQPVLIK

Chain 1:  538 RK
              11
Chain 2:  426 YV

Align Mfl499.pdb 539 with 6i9qA.pdb 422
Twists 0 ini-len 312 ini-rmsd 4.17 opt-equ 373 opt-rmsd 3.00 chain-rmsd 4.14 Score 646.53 align-len 566 gaps 193 (34.10%)
P-value 2.22e-16 Afp-num 67448 Identity 11.66% Similarity 23.14%
Block  0 afp 39 score 627.81 rmsd  3.33 gap 221 (0.41%)

Chain 1:    1 MRNEVIYQI-FPLTFSDGKKKGKGNIKGIINKLDYLKSLGITRIWISPFTKSPFKDSGYDVSDYCGINEE
              111111111 1111111111   1111111111111111111111111111111       111111111
Chain 2:  112 WHKGALYRIGDLQAFVGRDA---GGIAGLKSHLEYLSTLKVKGLVLGPIHKNQKDEINE--TDLKQINPT

Chain 1:   70 FGTMEEVEILISEAKKRDLTIVLDIVFNHTSDQHEWFKKALAGDEKYMNYYIFKDPVDGKEPTNWKSKMG
              1111111111111111111111111111  1                                       
Chain 2:  177 LGSQEDFKDLLQSAKKKSIHIILDLTPNYQG---------------------------------------

Chain 1:  140 GLSWEFVPNLNKYYLHLFTKEQPDLNWENPEVRNELINILKFWKDKGISGFRLDVCNLYSKPTLFENDEI
                               11  11111111  11111111111111111111111111111          
Chain 2:  208 -----------------QNAWFLPAQADI--VATKMKEALSSWLQDGVDGFQFRDVGKLM----------

Chain 1:  210 GDGRRFYTDGVKVEEYFNLMHNEVFGTDN-EIFTVGEVSS---TTKEKSAKYAKVENKELDSVFTFLHLK
                         11111111111 111111 1111111111   11111111111     11111111111
Chain 2:  249 -----------NAPLYLAEWQN-ITKNLSEDRLLIAGTESSDLQQIVNILESTS-----DLLLTSSYLSN

Chain 1:  276 VDYENNDKWTNVKPDLNLFWKLQKEWQEYYQLENSTLALFMNNHDQPRAVSRFGNVDKYWYESATSIFAF
              1           11111111111111111111  1111111111 1111111111       11111111
Chain 2:  302 S-----------TFTGERTESLVTRFLNATGS--QWCSWSVSQA-GLLADFIPDH-------LLRLYQLL

Chain 1:  346 TSLMRGVPFIYQGEEIGMTNLTFNNLNEFKDVESIGNANDLLKIKSEEEVLDILRIKSRDNARSVMQWND
              11111111111111111111111    1111                               11111111
Chain 2:  351 LFTLPGTPVFSYGDELGLQGALP----GQPAK------------------------------APLMPWNE

Chain 1:  416 EFNAGFSEKENIDLFVNKNYKTINVKNQLNDDKSVLNFYKKVINLRLNEEVFNDGTISFFE--NQDYAYC
              1111          11111111111111111111111111111111111111111111111  1111111
Chain 2:  387 SSIFH---------IPRPVSLNMTVKGQNEDPGSLLTQFRRLSDLRGKERSLLHGDFHALSSSPDLFSYI

Chain 1:  484 RKLKDK-EIIILTNWTTENKLIKLKL-------DSNNWKIILNN--------YEDFSF----DSLKPYQV
              11111  1111111111111111111       11111111111        111111    11111111
Chain 2:  448 RHWDQNERYLVVLNFRDSGRSARLGASNLPAGISLPASAKLLLSTDSARQSREEDTSLKLENLSLNPYEG

Chain 1:  534 IAIERK
              111111
Chain 2:  518 LLLQFP

Align Mfl499.pdb 539 with 4aeeA.pdb 684
Twists 0 ini-len 328 ini-rmsd 3.03 opt-equ 406 opt-rmsd 3.11 chain-rmsd 3.03 Score 760.40 align-len 589 gaps 183 (31.07%)
P-value 7.77e-16 Afp-num 106131 Identity 18.17% Similarity 28.86%
Block  0 afp 41 score 760.40 rmsd  3.03 gap 245 (0.43%)

Chain 1:    1 MRNEVIYQIFPLTFSDGKK-----------------KGKGNIKGIINKLDYLKSLGITRIWISPFTKSPF
              1111111111111111111                 1111111111111111111111111111111111
Chain 2:  223 YMGTVYYQIFIDSFDNGDPNNDPPNRIKKTVPREYGYYGGDLAGIMKHIDHLEDLGVETIYLTPIFSSTS

Chain 1:   54 KDSGYDVSDYCGINEEFGTMEEVEILISEAKKRDLTIVLDIVFNHTSDQHEWFKKALAGD--EKYMNYYI
               11111111111111111111111111111111111111111111111111111111111  11111111
Chain 2:  293 -YHRYDTIDYKSIDKYLGTMEDFEKLVQVLHSRKIKIVLDITMHHTNPCNELFVKALREGENSPYWEMFS

Chain 1:  122 FKDPVDGKEPTNWKSKMGGLSWEFVPNLN--------------------------KYYLHLF-TKEQPDL
              1111                  1111111                          1111111 1111111
Chain 2:  362 FLSP------------------PPKEIVELMLKYIDGEECRSRELYKLDYFRNNKPFYEAFFNIWLMAKF

Chain 1:  165 NWENPEVRNELINILKFWKDKGISGFRLDVCNLYSKPTLFENDEIGDGRRFYTDGVKVEEYFNLMHNEVF
              11111111111111111111111111111111111                       111111111111
Chain 2:  414 NHDNPRTVDYFIDITKFWIDKGIDGFRIDVAMGIH-----------------------YSWMKQYYEYIK

Chain 1:  235 GTDNEIFTVGEVSSTTKEKSAKYAKVENKELDSVFTFLHLKVDYENNDKWTNVKPDLN-LFWKLQKEWQE
              111111111111111111111        1111111111111111      1111111 11111111111
Chain 2:  461 NTYPDFLVLGELAENPRIYMD--------YFDSAMNYYLRKAILELL----IYKRIDLNEFISRINNVYA

Chain 1:  304 YYQLENST-LALFMNNHDQPRAVSRFGNVDKYWYESATSIFAFTSLMRGVPFIYQGEEIGMTNLTFNNLN
              11111111 1111111111111111111     1111111111111111111111111111111      
Chain 2:  519 YIPHYKALSLYNMLGSHDVPRIKSMVQN-----NKLLKLMYVLIFALPGSPVIYYGDEIGLEGG------

Chain 1:  373 EFKDVESIGNANDLLKIKSEEEVLDILRIKSRDNARSVMQWNDEFNAGFSEKENIDLFVNKNYKTINVKN
                                            111111111111                         111
Chain 2:  578 ------------------------------RDPDNRRPMIWD-------------------------RGN

Chain 1:  443 QLNDDKSVLNFYKKVINLRLNEEVFNDGTISFFE--NQDYAYCRKLKDKEIIILTNWTTENKLIKLKLDS
              11   11111111111111111111111111111  11111111111111111111111111111    1
Chain 2:  593 WD---LELYEHIKKLIRIYKSCRSMRHGYFLVENLGSNLLFIKRWINNEEIIFLLNVSSKDISVD----L

Chain 1:  511 NNWKIILNNYEDFSFDSLKPYQVIAIERK
              1111111111    111111111111111
Chain 2:  660 KYSFDIYNEK----NVLLRGYGFLILGSK

Align Mfl499.pdb 539 with 6sauA.pdb 441
Twists 0 ini-len 304 ini-rmsd 2.72 opt-equ 390 opt-rmsd 3.11 chain-rmsd 2.72 Score 632.19 align-len 569 gaps 179 (31.46%)
P-value 8.88e-16 Afp-num 72007 Identity 13.36% Similarity 26.89%
Block  0 afp 38 score 632.19 rmsd  2.72 gap 257 (0.46%)

Chain 1:    1 MRNEVIYQIFPLTFSDGKK------------KGKGNIKGIINKLDYLKSLGITRIWISPFTKSPFKDS-G
              111111111111111111             1111111111111111111111111111111111111 1
Chain 2:   24 WKSRTIYFALTDRVARSASDNGGDGCGQLQDYCGGTFKGLEGKLDYIKGMGFDAIWITPVVQNSARGYHG

Chain 1:   58 YDVSDYCGINEEFGTMEEVEILISEAKKRDLTIVLDIVFNHTSDQ----HE--WFKKALAGDEKYMNYYI
              111111111111111111111111111111111111111111111    11  11111        1111
Chain 2:   94 YWASNLYATNSHYGTSDELKGLVNAAHGKGIYIMVDVVANHVGNGPLNEMQPAPLNQG--------SSYH

Chain 1:  122 FKDPVDGKEPTNWKSKMGGLSWEFVPNLNKYYLHLFTKEQPDLNWENPEVRNELINILKFWKDK-GISGF
              11        1111                  11111111111111111111111111111111 11111
Chain 2:  156 PA--------CGINYNDQHSIE----------TCRVASDLPDLDTTDPKIRTLYKDWIKWLMSTYKFDGV

Chain 1:  191 RLDVCNLYSKPTLFENDEIGDGRRFYTDGVKVEEYFNLMHNEVFGTDNEIFTVGEVSSTTKEKSAKYAKV
              111111111                       111111111111     11111111111111111111 
Chain 2:  208 RIDTVKHVE-----------------------KDFWPDFAWASG-----SYTIGEVFSGDPNYVAGYSK-

Chain 1:  261 ENKELDSVFTFLHLKVDYENNDKWTNVKPDLNLFWKLQKEWQEYYQLENSTLALFMNNHDQPRAVSRFGN
                 1111111111111           1111111111111111111111111111111111111111111
Chain 2:  249 ---LMGGLLNYPVYFPLNRFYQ-----QQNSSQALVDMHNQIGSLVPDPTTLGTFLDNHDNPRFLSQKND

Chain 1:  331 VDKYWYESATSIFAFTSLMRGVPFIYQGEEIGMTNLTFNNLNEFKDVESIGNANDLLKIKSEEEVLDILR
              1     11111111111111111111111111111                                   
Chain 2:  311 V-----SLFKNALTYVLLARGIPIVYYGSEQAYAG-----------------------------------

Chain 1:  401 IKSRDNARSVMQWNDEFNAGFSEKENIDLFVNKNYKTINVKNQLNDDKSVLNFYKKVINLRLNEEVFNDG
               111111111111                         1111111   1111111111111111111111
Chain 2:  341 -GGDPQNREDLWR-------------------------SRFNTNS---DMYKFFQALGGVRKSHGGLPGN

Chain 1:  471 TISF-FENQDYAYCRKLKDKEIIILTNWT--TENKLIKLKLDSNNWKIILNNYEDFS--------FDSLK
              1111 111111111111 11111111111  11111111111111111111111111        11111
Chain 2:  382 DHVHLFVESDAYAWSRQ-DGAVMALTSNIGKGQQRQFCFFTQKNNKTWRGIFDGKTYTSGGDGKLCATVN

Chain 1:  530 PYQVIAIER
              111111111
Chain 2:  451 NGEPIVFVA

Align Mfl499.pdb 539 with 5h05A.pdb 497
Twists 0 ini-len 336 ini-rmsd 4.38 opt-equ 393 opt-rmsd 3.02 chain-rmsd 4.41 Score 651.24 align-len 598 gaps 205 (34.28%)
P-value 9.99e-16 Afp-num 78094 Identity 14.38% Similarity 27.09%
Block  0 afp 42 score 643.46 rmsd  3.32 gap 235 (0.41%)

Chain 1:    1 MRNEVIYQIFPLTFSDGKKK-----------GKGNIKGIINKLDYLKSLGITRIWISPFTKSP-------
              11111111111111111111           11111111111111111111111111111111       
Chain 2:   10 ANDLRIYQVMVESFVNGDDAIGHGTGYGTSHHKGDLQGIIDSLDYIESLGMNAIWLTPIFDSIPVEGQDH

Chain 1:   53 ----FKDSGYDVSDYCGINEEFGTMEEVEILISEAKKRDLTIVLDIVFNHTSDQHEWFKKALAGDEKYMN
                  11111111111111111111111111111111111111111111111111111          1 1
Chain 2:   80 WADRLDATGYFTSNYFAVDPRFGTMEQAKELVEKAHEKGLYVFFDGVFGHHKDNVVPSPEG------RLP

Chain 1:  119 YYIFKDPVDGKEPTNWKSKMGGLSWEFVPNLNKYYLHLFTKEQPDLNWENPEVRNELINILKFWKDK-GI
              111                                       11111111  111111111111111 11
Chain 2:  144 VGE---------------------------------------NNPVSYPE--SLAFYQEVATFWIEELKI

Chain 1:  188 SGFRLDVCNLYSKPTLFENDEIGDGRRFYTDGVKVEEYFNLMHNEVFGTDN--------------EIFTV
              11111111111                       11111111111111111              11111
Chain 2:  173 DGWRLDQAYQV-----------------------PTEAWTAIRASVDEASKSVTYVNSKGEAVNPLGYMV

Chain 1:  244 GEVSSTTK-EKSAKYAKVENKELDSVFTFLHLKVDYENNDKWTNVKPDLN-LFWKLQKEWQEYYQLENST
              11111111 111 111  1111111111111111        11111111 1111111111111  1111
Chain 2:  220 AQIWNNENYIKETGYGAEGEPALCSAFDFPVRYRVVETFAANENGIGNKGGKWLDEGMNLHRLYP-SHAQ

Chain 1:  312 LALFMNNHDQPRAVSRF----GNVD--KYWYESATSIFAFTSLMRGVPFIYQGEEIGMTNLTF---NNLN
              11111111111111111    1111  111111111111111111111111111111111111   1 11
Chain 2:  289 PNLMLGNHDLVRFGDLLQRGNIASPEQAEYWERHKAALSFQAAYSGPITLYYGEEIGDELEGYAQKVEQD

Chain 1:  373 EFKDVESIGNANDLLKIKSEEEVLDILRIKSRDNARSVMQWNDEFNAGFSEKENIDLFVNKNYKTINVKN
              11111 1                       111111111111                         111
Chain 2:  359 CAVQGLC-----------------------DDHVARTSANIDGLT----------------------VNL

Chain 1:  443 QLNDDKSVLNFYKKVINLRLNEEVFNDGTISFFEN--QDYAYCRKLKDKEIIILTNWTTENKLIKLKLDS
              1 11 111111111111111111111111111111  111111111111111111111111111111111
Chain 2:  384 N-EKQRDLKQYVSQLMTLRAAHPALSRGERTNIVANETVYIDHKQADDDALIYMVSTTADQDTVELKASD

Chain 1:  511 ----NNWKIILNNYEDFS-----FDSLKPYQVIAIERK
                  11111111           111111111111111
Chain 2:  453 IASDGQLVDLLTGKVHSAINGEYQISLAPFEAKFLLIE

Align Mfl499.pdb 539 with 3m07A.pdb 584
Twists 0 ini-len 336 ini-rmsd 3.85 opt-equ 404 opt-rmsd 3.02 chain-rmsd 3.85 Score 674.31 align-len 589 gaps 185 (31.41%)
P-value 2.22e-15 Afp-num 93263 Identity 12.56% Similarity 24.45%
Block  0 afp 42 score 674.31 rmsd  3.85 gap 250 (0.43%)

Chain 1:    1 MRNEVIYQIFPLTFSDGKKKGKGNIKGIINKLDYLKSLGITRIWISPFTKSPF-KDSGYDVSDYCGINEE
              11111111111111111     1111111111111111111111111111111 1111111111111111
Chain 2:  110 WEQAVVYEMHTGTFTPE-----GTFRAAIAKLPYLAELGVTVIEVMPVAQFGGERGWGYDGVLLYAPHSA

Chain 1:   70 FGTMEEVEILISEAKKRDLTIVLDIVFNHTSD-QHEWFKKALAGDEKYMNYYIFKDPVDGKEPTNWKSKM
              11111111111111111111111111111111 11111111       1111111               
Chain 2:  175 YGTPDDFKAFIDAAHGYGLSVVLDIVLNHFGPEGNYLPLLA-------PAFFHKER--------------

Chain 1:  139 GGLSWEFVPNLNKYYLHLFTKEQPDLNWENPEVRNELINILKFWKDK-GISGFRLDVCNLYSKPTLFEND
                             1111   1111111111111111111111111 111111111111111       
Chain 2:  224 ---------------MTPW---GNGIAYDVDAVRRYIIEAPLYWLTEYHLDGLRFDAIDQIED-------

Chain 1:  208 EIGDGRRFYTDGVKVEEYFNLMHNEVFGTDN--EIFTVGEVSSTTKEKSAKYAKVE----NKELDSVFTF
                          11 1111111111111111  11111111111    11111111    1111111111
Chain 2:  269 ------------SSARHVLVEIAQRIREDITDRPIHLTTEDSRN----IISLHPRDQDGNAPLFTAEWND

Chain 1:  272 LHLKV-------DYENNDKWTNVKPDLNLFWKLQKEWQE----------------YYQLEN-STLALFMN
              11111       111  11 1  1111111111111111                111111 11111111
Chain 2:  323 DFHNAVHVFATGETQ--AYYNDFADAPEKHLARALAEGFAYQGEISPQTGEPRGVKSTGQPPVAFVDFIQ

Chain 1:  318 NHDQP-------RAVSRFGNVDKYWYESATSIFAFTSLMRGVPFIYQGEEIGMTNLTFNNLNEFKD---V
              11111       111111      11111111111111111111111111111111             1
Chain 2:  391 NHDQVGNRAQGDRLITLA------GAERTKVLLATLLLSPHIPLLFMGEEYGESRPFLFFTDFHGDLARA

Chain 1:  378 ESIGNANDLLKIKSEEEVLDILRIKSRDNARSVMQWNDEFNAGFSEKENIDLFVNKNYKTINVKNQLNDD
              1111111111    11111        1  1111111                        11111111 
Chain 2:  455 VREGRAKEFAD---HAGENVPDPNAPETFQRSKLNWK------------------------QQHSEEGK-

Chain 1:  448 KSVLNFYKKVINLRLNEEVFND-----GTISFFENQ--DYAYCRKLKDKEIIILTNWTTENKLIKLKLDS
               111111111111111111111     111111111  11111111111111111111111111    11
Chain 2:  497 -AWLAFTRELLLLRQKHIVPLLSAARESSGTVLQTAPGFIAVSWRFPGGTLSLALNISATTVLL----PD

Chain 1:  511 NNWKIILNNYEDFSFDSLKPYQVIAIERK
              11111111111 11111111111111111
Chain 2:  562 LPGKTLFAWPN-ESTGSLSQHSLIVRLAQ

Align Mfl499.pdb 539 with 6irsA.pdb 469
Twists 0 ini-len 320 ini-rmsd 3.66 opt-equ 374 opt-rmsd 3.13 chain-rmsd 3.64 Score 639.06 align-len 562 gaps 188 (33.45%)
P-value 3.44e-15 Afp-num 78445 Identity 11.74% Similarity 23.84%
Block  0 afp 40 score 620.26 rmsd  3.20 gap 211 (0.40%)

Chain 1:    1 MRNEVIYQI-FPLTFSDGKKKGKGNIKGIINKLDYLKSLGITRIWISPFTKSPFKDSGYDVSDYCGINEE
              111111111 1111111111   11111111111111111111111111111111     1111111111
Chain 2:  220 WHTGALYRIGDLQAFQGHGA---GNLAGLKGRLDYLSSLKVKGLVLGPIHKNQKDDVA--QTDLLQIDPN

Chain 1:   70 FGTMEEVEILISEAKKRDLTIVLDIVFNHTSDQHEWFKKALAGDEKYMNYYIFKDPVDGKEPTNWKSKMG
              1111111111111111111111111111  1                                       
Chain 2:  285 FGSKEDFDSLLQSAKKKSIRVILDLTPNYRG---------------------------------------

Chain 1:  140 GLSWEFVPNLNKYYLHLFTKEQPDLNWENPEVRNELINILKFWKDKGISGFRLDVCNLYSKPTLFENDEI
                               11  111111   111111111111111111111111111111          
Chain 2:  316 -----------------ENSWFSTQVD---TVATKVKDALEFWLQAGVDGFQVRDIENLK----------

Chain 1:  210 GDGRRFYTDGVKVEEYFNLMHNEVFGTDNEIFTVGEVSS---TTKEKSAKYAKVENKELDSVFTFLHLKV
                         1111111111111111111111111111   11111111111     111111111111
Chain 2:  356 -----------DASSFLAEWQNITKGFSEDRLLIAGTNSSDLQQILSLLESNK-----DLLLTSSYLSDS

Chain 1:  277 DYENNDKWTNVKPDLNLFWKLQKEWQEYYQLENSTLALFMNNHDQPRAVSRFGNVDKYWYESATSIFAFT
              1           1111111111111111111  11111111111  111111111      111111111
Chain 2:  410 G-----------STGEHTKSLVTQYLNATGN--RWCSWSLSQAR--LLTSFLPAQ------LLRLYQLML

Chain 1:  347 SLMRGVPFIYQGEEIGMTNLTFNNLNEFKDVESIGNANDLLKIKSEEEVLDILRIKSRDNARSVMQWNDE
              11111111111111111111111                                   111111111111
Chain 2:  459 FTLPGTPVFSYGDEIGLDAAALPGQ---------------------------------PMEAPVMLWDES

Chain 1:  417 FNAGFSEKENIDLFVNKNYKTINVKNQLNDDKSVLNFYKKVINLRLNEEVFNDGTISFFE--NQDYAYCR
              111          1  11111111111111111111111111111111111111111111  11111111
Chain 2:  496 SFPD---------IPGAVSANMTVKGQSEDPGSLLSLFRRLSDQRSKERSLLHGDFHAFSAGPGLFSYIR

Chain 1:  485 KLKDK-EIIILTNWTTENKLIKLKL-------DSNNWKIILNN---YEDF---SFD---SLKPYQVIAIE
              11111 1111111111111111111       11111111111   1111   111   11111111111
Chain 2:  557 HWDQNERFLVVLNFGDVGLSAGLQASDLPASASLPAKADLLLSTQPGREEGSPLELERLKLEPHEGLLLR

Chain 1:  538 RK
              11
Chain 2:  627 FP

Align Mfl499.pdb 539 with 2aaaA.pdb 476
Twists 0 ini-len 304 ini-rmsd 3.91 opt-equ 391 opt-rmsd 3.12 chain-rmsd 3.91 Score 620.01 align-len 582 gaps 191 (32.82%)
P-value 5.33e-15 Afp-num 77803 Identity 12.03% Similarity 23.54%
Block  0 afp 38 score 620.01 rmsd  3.91 gap 292 (0.49%)

Chain 1:    1 MRNEVIYQIFPLTFSDGKKK------------GKGNIKGIINKLDYLKSLGITRIWISPFTKSP------
              1111111111111111111             11111111111111111111111111111111      
Chain 2:    6 WRTQSIYFLLTDRFGRTDNSTTATCNTGNEIYCGGSWQGIIDHLDYIEGMGFTAIWISPITEQLPQDTAD

Chain 1:   53 -FKDSGYDVSDYCGINEEFGTMEEVEILISEAKKRDLTIVLDIVFNHTSDQHEW--FKKALAGDEKYMNY
               11111111111111111111111111111111111111111111111111     1111     11111
Chain 2:   76 GEAYHGYWQQKIYDVNSNFGTADNLKSLSDALHARGMYLMVDVVPDHMGYAGNGNDVDYSVFDPFDSSSY

Chain 1:  120 YIFKDPVDGKEPTNWKSKMGGLSWEFVPNLNKYYLHLFT--KEQPDLNWENPEVRNELINILKFWKDK-G
              1111       11111                  11111  111111111111111111111111111 1
Chain 2:  146 FHPY-------CLITDWDNLTMVED---------CWEGDTIVSLPDLDTTETAVRTIWYDWVADLVSNYS

Chain 1:  187 ISGFRLDVCNLYSKPTLFENDEIGDGRRFYTDGVKVEEYFNLMHNEVFGTDNEIFTVGEVSSTTKEKSAK
              111111111111                       1111111111111     11111111111111111
Chain 2:  200 VDGLRIDSVLEV-----------------------QPDFFPGYNKASG-----VYCVGEIDNGNPASDCP

Chain 1:  257 YAKVENKELDSVFTFLHLKVDYENNDKWTNVKPDLNLFWKLQKEWQEYYQLENSTLALFMNNHDQPRAVS
              111    1111111111111            11111111111111111111111111111111111111
Chain 2:  242 YQK----VLDGVLNYPIYWQLLYAFESS----SGSISNLYNMIKSVASDCSDPTLLGNFIENHDNPRFAK

Chain 1:  327 RFGNVDKYWYESATSIFAFTSLMRGVPFIYQGEEIGMTNLTFNNLNEFKDVESIGNANDLLKIKSEEEVL
              1111     111111111111111111111111111111                               
Chain 2:  304 YTSD-----YSQAKNVLSYIFLSDGIPIVYAGEEQHYAG-------------------------------

Chain 1:  397 DILRIKSRDNARSVMQWNDEFNAGFSEKENIDLFVNKNYKTINVKNQLNDDKSVLNFYKKVINLRLNEE-
                   1111111111111                        111111    11111111111111111 
Chain 2:  338 -----GKVPYNREATWLS------------------------GYDTSA----ELYTWIATTNAIRKLAIA

Chain 1:  466 ---VFNDGTISF-FENQDYAYCRKLKDK-EIIILTNWT---TENKLIKLKLDS---NNWKIILNNYEDFS
                 111111111 111111111111111 111111111   111111111111   1111111111111 
Chain 2:  375 ADSAYITYANDAFYTDSNTIAMAKGTSGSQVITVLSNKGSSGSSYTLTLSGSGYTSGTKLIEAYTCTSVT

Chain 1:  525 -------FDSLKPYQVIAIERK
                     111111111111111
Chain 2:  445 VDSSGDIPVPMASGLPRVLLPA

Align Mfl499.pdb 539 with 3vm7A.pdb 470
Twists 0 ini-len 288 ini-rmsd 3.98 opt-equ 383 opt-rmsd 3.02 chain-rmsd 3.98 Score 605.83 align-len 579 gaps 196 (33.85%)
P-value 8.33e-15 Afp-num 77784 Identity 13.99% Similarity 25.04%
Block  0 afp 36 score 605.83 rmsd  3.98 gap 299 (0.51%)

Chain 1:    1 MRNEVIYQIFPLTFSDGKK------------KGKGNIKGIINKLDYLKSLGITRIWISPFTKSP------
              111111111111111111             111111111111111111111111111111111      
Chain 2:   27 WRSRSIYQVLTDRFARGDGSPDAPCDTGARKYCGGNYRGLISQLDYIQGMGFDSVWISPITKQFEDDWNG

Chain 1:   53 FKDSGYDVSDYCGINEEFGTMEEVEILISEAKKRDLTIVLDIVFNHTSDQHEW--FKKALAGDEKYMNYY
              11111111111111111111111111111111111111111111111111     1111      11111
Chain 2:   97 APYHGYWQTDLYALNEHFGTEEDLRALADELHARGMFLMVDVVINHNGWPGDAASIDYSQFNPFNSSDYY

Chain 1:  121 IFKDPVDGKEPTNWKSKMGGLSWEFVPNLNKYYLHLF--TKEQPDLNWENPEVRNELINILKFWKDK-GI
              111                 11           1111  1111111111111111111111111111 11
Chain 2:  167 HPP-----------------CEINYDDQTSVEQCWLYTGANALPDLKTEDPHVSQVHNDWIADLVSKYSI

Chain 1:  188 SGFRLDVCNLYSKPTLFENDEIGDGRRFYTDGVKVEEYFNLMHNEVFGTDNEIFTVGEVSSTTKEKSAKY
              11111111111                       1111111111111     111111111111111111
Chain 2:  220 DGLRIDTTKHV-----------------------DKPAIGSFNDAAG-----VYAVGEVYHGDPAYTCPY

Chain 1:  258 AKVENKELDSVFTFLHLKVDYENNDKWTNVKPDLNLFWKLQKEWQEYYQLENSTLALFMNNHDQPRAVSR
              11    1111111111111            111111111111111111111111111111111111111
Chain 2:  262 QD----WVDGVLNFPVYYPLIDAFKSP----SGTMWSLVDNINKVFQTCNDPRLLGTFSENHDIPRFASY

Chain 1:  328 FGNVDKYWYESATSIFAFTSLMRGVPFIYQGEEIGMTNLTFNNLNEFKDVESIGNANDLLKIKSEEEVLD
              111     111111111111111111111111111111                                
Chain 2:  324 TQD-----LALAKNVLAFTILFDGIPIVYAGQEQQYSG--------------------------------

Chain 1:  398 ILRIKSRDNARSVMQWNDEFNAGFSEKENIDLFVNKNYKTINVKNQLNDDKSVLNFYKKVINLRLNEE--
                  1111111111111                        111111    11111111111111111  
Chain 2:  357 ----DSDPYNREALWLS------------------------GFNTDA----PLYKHIAACNRIRSHAVSN

Chain 1:  466 --VFNDGTISF-FENQDYAYCRKLKDKEIIILTNWT---TENKLIKLKLDS--NNWKIILNNYEDFS---
                111111111 11111111111   1111111111   11111111111   11111111111111   
Chain 2:  395 DDAYITTPTDIKYSDDHTLALVK---GAVTTVLTNAGANAGETTVTVEATGYASGEQVTDVLSCESIAAS

Chain 1:  525 -----FDSLKPYQVIAIER
                   11111111111111
Chain 2:  462 DGGRLSVTLNQGLPRVFFP

Align Mfl499.pdb 539 with 6savA.pdb 438
Twists 0 ini-len 296 ini-rmsd 2.81 opt-equ 385 opt-rmsd 3.08 chain-rmsd 2.81 Score 590.95 align-len 570 gaps 185 (32.46%)
P-value 9.10e-15 Afp-num 71326 Identity 14.04% Similarity 26.67%
Block  0 afp 37 score 590.95 rmsd  2.81 gap 266 (0.47%)

Chain 1:    1 MRNEVIYQIFPLTFSDGKK----------KGKGNIKGIINKLDYLKSLGITRIWISPFTKSPFKDS-GYD
              1111111111111111111          1111111111111111111111111111111111111 111
Chain 2:    6 WKSKAIYQLLTDRFGRADDSTSNCSNLSNYCGGTYEGITKHLDYISGMGFDAIWISPIPKNSDGGYHGYW

Chain 1:   60 VSDYCGINEEFGTMEEVEILISEAKKRDLTIVLDIVFNHTSDQ-----HEWFKKALAGDEKYMNYYIFKD
              1111111111111111111111111111111111111111111     1111111        111111 
Chain 2:   76 ATDFYQLNSNFGDESQLKALIQAAHERDMYVMLDVVANHAGPTSNGYSGYTFGDA--------SLYHPK-

Chain 1:  125 PVDGKEPTNWKSKMGGLSWEFVPNLNKYYLHLFTKEQPDLNWENPEVRNELINILKFWKDK-GISGFRLD
                     1111                  111111 1111111111111111111111111 11111111
Chain 2:  137 -------CTIDYNDQTSIEQ---------CWVADE-LPDIDTENSDNVAILNDIVSGWVGNYSFDGIRID

Chain 1:  194 VCNLYSKPTLFENDEIGDGRRFYTDGVKVEEYFNLMHNEVFGTDNEIFTVGEVSSTTKEKSAKYAKVENK
              111111                       111111111111     1111111111111111111    1
Chain 2:  190 TVKHIR-----------------------KDFWTGYAEAAG-----VFATGEVFNGDPAYVGPYQ----K

Chain 1:  264 ELDSVFTFLHLKVDYENNDKWTNVKPDLNLFWKLQKEWQEYYQLENS--TLALFMNNHDQPRAVSRFGNV
              1111111111111           1111111111111111111 111  111111111111111111111
Chain 2:  228 YLPSLINYPMYYALNDVF------VSKSKGFSRISEMLGSNRNAFEDTSVLTTFVDNHDNPRFLNSQSDK

Chain 1:  332 DKYWYESATSIFAFTSLMRGVPFIYQGEEIGMTNLTFNNLNEFKDVESIGNANDLLKIKSEEEVLDILRI
                   11111111111111111111111111111                                    
Chain 2:  292 -----ALFKNALTYVLLGEGIPIVYYGSEQGFSG------------------------------------

Chain 1:  402 KSRDNARSVMQWNDEFNAGFSEKENIDLFVNKNYKTINVKNQLNDDKSVLNFYKKVINLRLNEEVFNDGT
              1111111111111                        111111    11111111111111111  1111
Chain 2:  321 GADPANREVLWTT------------------------NYDTSS----DLYQFIKTVNSVRMKSN--KAVY

Chain 1:  472 ISFFENQDYAYCRKLKDKEIIILTNWT--TENKLIKLKLD---SNNWKIILNNYEDFSF--------DSL
              11111111111111   1111111111  11111111111   1111111111111111        111
Chain 2:  361 MDIYVGDNAYAFKH---GDALVVLNNYGSGSTNQVSFSVSGKFDSGASLMDIVSNITTTVSSDGTVTFNL

Chain 1:  529 KPYQVIAIER
              1111111111
Chain 2:  428 KDGLPAIFTS

Align Mfl499.pdb 539 with 6saoA.pdb 438
Twists 0 ini-len 296 ini-rmsd 3.13 opt-equ 376 opt-rmsd 3.00 chain-rmsd 3.13 Score 576.44 align-len 568 gaps 192 (33.80%)
P-value 2.08e-14 Afp-num 71348 Identity 14.61% Similarity 27.82%
Block  0 afp 37 score 576.44 rmsd  3.13 gap 266 (0.47%)

Chain 1:    1 MRNEVIYQIFPLTFSDGKKK----------GKGNIKGIINKLDYLKSLGITRIWISPFTKSPFKDS-GYD
              111111111111111111            111111111111111111111111111111111111 111
Chain 2:    6 WKSRSIYQLVTDRFGRSDGSTSACGDLSNYCGGDYKGIQNQLDYIAGMGFDAIWISPIPENTDGGYHGYW

Chain 1:   60 VSDYCGINEEFGTMEEVEILISEAKKRDLTIVLDIVFNHTSDQ------HEWFKKALAGDEKYMNYYIFK
              1111111111111111111111111111111111111111111      1111111        111111
Chain 2:   76 AKDFEKLNTNFGSADDLKALVTAAHGKGMYVMLDVVANHAGPASGGDYSGFTFSSA--------SNYHPQ

Chain 1:  124 DPVDGKEPTNWKSKMGGLSWEFVPNLNKYYLHLFTKEQPDLNWENPEVRNELINILKFWKDK-GISGFRL
                               11           111111 1111111111111111111111111 1111111
Chain 2:  138 -----------------CTIDYDNQTSVEQCWVADD-LPDINTEDDTIVSKLHSIVSDWVTTYDFDGIRI

Chain 1:  193 DVCNLYSKPTLFENDEIGDGRRFYTDGVKVEEYFNLMHNEVFGTDNEIFTVGEVSSTTKEKSAKYAKVEN
              1111111                       111111111111     1111111111111111111    
Chain 2:  190 DTVKHIR-----------------------KDFWSGYEEAAG-----VFATGEVFDGDAAYVGPYQ----

Chain 1:  263 KELDSVFTFLHLKVDYENNDKWTNVKPDLNLFWKLQKEWQEYYQLENSTLALFMNNHDQPRAVSRFGNVD
              11111111111111           11111 111111111111  111111111111111111111111 
Chain 2:  228 DQLSSLINYPLYYAIRDVFS-----AGSGFSRISDMLSTIKSNFKDPSVLTTFVDNQDNARFLSVKSDM-

Chain 1:  333 KYWYESATSIFAFTSLMRGVPFIYQGEEIGMTNLTFNNLNEFKDVESIGNANDLLKIKSEEEVLDILRIK
                  11111111111111111111111111111                                    1
Chain 2:  292 ----SLYKNALAFTILTEGIPVVYYGTEQGFKG------------------------------------G

Chain 1:  403 SRDNARSVMQWNDEFNAGFSEKENIDLFVNKNYKTINVKNQLNDDKSVLNFYKKVINLRLNEEVFNDGTI
              111111111111                        111111    111111111111111111 11111
Chain 2:  322 DDPKNREVLWTS------------------------NYDTSS----DLYKFIKIVNNDVRQKSD-KTVTL

Chain 1:  473 SFFENQDYAYCRKLKDKEIIILTNWT--TENKLIKLKLDS---NNWKIILNNYEDFS-------FDSLKP
              111111111111     111111111  111111111 1    11111111111111       111111
Chain 2:  363 DVDVGTNTYAFTHG---KNLIVVNNYGSGSTESVTVKVGDSVADGTKLVDAVSNITATVSGGSITFSLKD

Chain 1:  531 YQVIAIER
              11111111
Chain 2:  430 GLPALFVP

Align Mfl499.pdb 539 with 6joyA.pdb 621
Twists 0 ini-len 344 ini-rmsd 3.41 opt-equ 407 opt-rmsd 3.03 chain-rmsd 3.41 Score 646.39 align-len 584 gaps 177 (30.31%)
P-value 2.71e-14 Afp-num 100158 Identity 10.27% Similarity 24.66%
Block  0 afp 43 score 646.39 rmsd  3.41 gap 237 (0.41%)

Chain 1:    1 MRNEVIYQIFPLTFSDGKKKGKGNIKGIINK-LDYLKSLGITRIWISPFTKSPF-KDSGYDVSDYCGINE
              1111111111111111111111111111111 1111111111111111111111 111111111111111
Chain 2:  141 YEPVSIYEVHLGSWRHKRPGESFSYREIAEPLADYVQEMGFTHVELLPVMEHPYYGSWGYQVVGYYAPTF

Chain 1:   69 EFGTMEEVEILISEAKKRDLTIVLDIVFNHTSDQHEWFKKALAGDEKYMNYYIFKDPVDGKEPTNWKSKM
              11111111111111111111111111111111111111111111    1111111111111111      
Chain 2:  211 RYGSPQDLMYLIDYLHQRGIGVILDWVPSHFAADPQGLVFFDGT----TLFEYDDPKMRYHPDW------

Chain 1:  139 GGLSWEFVPNLNKYYLHLFTKEQPDLNWENPEVRNELINILKFWKD-KGISGFRLDVCNLYSKPTLFEND
                            11       11111111111111111111111 111111111111111111 1111
Chain 2:  271 --------------GT-------YVFDYNKPGVRNFLISNALFWLEKYHVDGLRVDAVASMLYRD-YSRK

Chain 1:  208 EIGDGRRFYTDGVKVEEYFNLMHNEVFGTDNEIFTVGEVSSTTKEKSAKYAKVENKELDSVFTFLHLKVD
                       1111111111111111111111111111111111 111111    1111111111111111
Chain 2:  319 EWTPNIFGGRENLEAIDFIKKFNETVYLHFPEAMTIAEESTAW-PGVSAPTYNNGLGFLYKWNMGWMHDT

Chain 1:  278 YENNDKWTNVKPDLNLFWKLQKEWQEYYQLENSTLALFMNNHDQP-----RAVSRFGNVDKYWYESATSI
                          1111111111111111     11111 111111     11111111111111111111
Chain 2:  388 LDYIQRDPIYRKYHHDELTFSLWYAFSE-----HYVLP-LSHDEVVHGKGSLWGKMPGDDWQKAANLRLL

Chain 1:  343 FAFTSLMRGVPFIYQGEEIGMTNLTFNNLNEFKDVESIGNANDLLKIKSEEEVLDILRIKSRDNARS--V
              11111111111111111111111                                        1111  1
Chain 2:  452 FGHMWGHPGKKLLFMGGEFGQHH----------------------------------------EWNHDTQ

Chain 1:  411 MQWNDEFNAGFSEKENIDLFVNKNYKTINVKNQLNDDKSVLNFYKKVINLRLNEEVFND---GTISFFEN
              1111                        11111  1  111111111111111111111   11111111
Chain 2:  482 LEWH------------------------LLDQPYHR--GIQLWVCDLNHLYRTNPALWHDGPEGFEWIDF

Chain 1:  478 -----QDYAYCRKLKDKEIIILTNWTTENKLIKLKLDSNN--WKIILNNY-------EDFS---------
                   11111111111111111111111111111111111  11111111       1111         
Chain 2:  526 SDRDQSVICYLRKNAGRMLLFVLNFTPVPREHYRVGVPIGGPWHEVLNSDAVAYGGSGMGNFGRVEAVPE

Chain 1:  525 ---------FDSLKPYQVIAIERK
                       111111111111111
Chain 2:  596 SWHGRPFHLELTLPPLAALILEPE

Align Mfl499.pdb 539 with 4jcmA.pdb 669
Twists 0 ini-len 312 ini-rmsd 2.57 opt-equ 402 opt-rmsd 3.02 chain-rmsd 2.57 Score 672.29 align-len 599 gaps 197 (32.89%)
P-value 2.88e-14 Afp-num 103956 Identity 15.53% Similarity 24.21%
Block  0 afp 39 score 672.29 rmsd  2.57 gap 271 (0.46%)

Chain 1:    1 MRNEVIYQIFPLTFSDGKKK------------------GKGNIKGIINKL--DYLKSLGITRIWISPFTK
              11111111111111111111                  111111111111  111111111111111111
Chain 2:   12 YAEEVIYHIVTDRFKDGDPDNNPQGQLFSNGCSDLTKYCGGDWQGIIDEIESGYLPDMGITALWISPPVE

Chain 1:   51 SP--------FKDSGYDVSDYCGINEEFGTMEEVEILISEAKKRDLTIVLDIVFNHTS------DQHE--
              11        111111111111111111111111111111111111111111111111      1111  
Chain 2:   82 NVFDLHPEGFSSYHGYWARDFKKTNPFFGDFDDFSRLIETAHAHDIKVVIDFVPNHTSPVDIEDGALYDN

Chain 1:  105 --WFKKALAGDEKYMNYYIFKDPVDGKEPTNWKSKMGGLSWEFVPNLNKYYLHLFTKEQPDLNWENPEVR
                1111111111   111111       111111                111111  111111111111
Chain 2:  152 GTLLGHYSTDAN---NYFYNY-------GGSDFSDYENSI----------YRNLYD--LASLNQQHSFID

Chain 1:  173 NELINILKFWKDKGISGFRLDVCNLYSKPTLFENDEIGDGRRFYTDGVKVEEYFNLMHNEVFGTDNEIFT
              111111111111111111111111111                       111111111 1111111111
Chain 2:  200 KYLKESIQLWLDTGIDGIRVDAVAHMP-----------------------LGWQKAFIS-SVYDYNPVFT

Chain 1:  243 VGEVSS-----TTKEKSAKYAKVENKELDSVFTFLHLKVDYENNDKWTNVKPDLNLFWKLQKEWQEYYQL
              111111     111111111      111111111111111        111111111111111111111
Chain 2:  246 FGEWFTGAQGSNHYHHFVNN------SGMSALDFRYAQVAQDVLR----NQKGTMHDIYDMLASTQLDYE

Chain 1:  308 ENSTLALFMNNHDQPRAVSRFGNVDKYWYESATSIFAFTSLMRGVPFIYQGEEIGMTNLTFNNLNEFKDV
              1111111111111111111    11111 11111111111111111111111111111            
Chain 2:  306 RPQDQVTFIDNHDIDRFTV----EGRDT-RTTDIGLAFLLTSRGVPAIYYGTENYMTG------------

Chain 1:  378 ESIGNANDLLKIKSEEEVLDILRIKSRDNARSVMQWNDEFNAGFSEKENIDLFVNKNYKTINVKNQLNDD
                                      111111111111                          11111   
Chain 2:  359 ------------------------KGDPGNRKMMES--------------------------FDQTT---

Chain 1:  448 KSVLNFYKKVINLRLNEEVFNDGTISFFENQ--DYAYCRKLKDKEIIILTNWT-TENKLIKLKLDS--NN
               111111111111111111111111111111  11111111111111111111 111111111111  11
Chain 2:  376 -TAYQVIQKLAPLRQENKAVAYGSTKERWINDDVLIYERSFNGDYLLVAINKNVNQAYTISGLLTEMPAQ

Chain 1:  513 WKIILN---NYEDFS---------FDSLKPYQVIAIERK
              111111   111111         111111111111111
Chain 2:  445 VYHDVLDSLLDGQSLAVKENGTVDSFLLGPGEVSVWQHI

Align Mfl499.pdb 539 with 1a47A.pdb 683
Twists 0 ini-len 312 ini-rmsd 2.63 opt-equ 402 opt-rmsd 3.03 chain-rmsd 2.63 Score 666.26 align-len 607 gaps 205 (33.77%)
P-value 6.02e-14 Afp-num 108012 Identity 16.14% Similarity 25.21%
Block  0 afp 39 score 666.26 rmsd  2.63 gap 280 (0.47%)

Chain 1:    1 MRNEVIYQIFPLTFSDGKKK------------------GKGNIKGIINKL--DYLKSLGITRIWISPFTK
              11111111111111111111                  111111111111  111111111111111111
Chain 2:   12 YSTDVIYQIVTDRFVDGNTSNNPTGDLYDPTHTSLKKYFGGDWQGIINKINDGYLTGMGVTAIWISQPVE

Chain 1:   51 SP------------FKDSGYDVSDYCGINEEFGTMEEVEILISEAKKRDLTIVLDIVFNHTS--------
              11            111111111111111111111111111111111111111111111111        
Chain 2:   82 NIYAVLPDSTFGGSTSYHGYWARDFKRTNPYFGSFTDFQNLINTAHAHNIKVIIDFAPNHTSPASETDPT

Chain 1:  101 ----DQHE----WFKKALAGDEKYMNYYIFKDPVDGKEPTNWKSKMGGLSWEFVPNLNKYYLHLFTKEQP
                  1111    111111111   1111111        11111     1           11111  11
Chain 2:  152 YAENGRLYDNGTLLGGYTNDT---NGYFHHY--------GGTDFSSYEDGIY---------RNLFD--LA

Chain 1:  163 DLNWENPEVRNELINILKFWKDKGISGFRLDVCNLYSKPTLFENDEIGDGRRFYTDGVKVEEYFNLMHNE
              1111111111111111111111111111111111111                       111111111 
Chain 2:  200 DLNQQNSTIDSYLKSAIKVWLDMGIDGIRLDAVKHMP-----------------------FGWQKNFMD-

Chain 1:  233 VFGTDNEIFTVGEVSS---TTKEKSAKYAKVENKELDSVFTFLHLKVDYENNDKWTNVKPDLNLFWKLQK
              1111111111111111   11111111111   111111111111111         1111111111111
Chain 2:  246 SILSYRPVFTFGEWFLGTNEIDVNNTYFAN---ESGMSLLDFRFSQKVRQVFR----DNTDTMYGLDSMI

Chain 1:  300 EWQEYYQLENSTLALFMNNHDQPRAVSRFGNVDKYWYESATSIFAFTSLMRGVPFIYQGEEIGMTNLTFN
              111111111111111111111111111    1111  11111111111111111111111111111    
Chain 2:  309 QSTASDYNFINDMVTFIDNHDMDRFYN----GGST--RPVEQALAFTLTSRGVPAIYYGTEQYMTG----

Chain 1:  370 NLNEFKDVESIGNANDLLKIKSEEEVLDILRIKSRDNARSVMQWNDEFNAGFSEKENIDLFVNKNYKTIN
                                              111111111111                          
Chain 2:  369 --------------------------------NGDPYNRAMMTS--------------------------

Chain 1:  440 VKNQLNDDKSVLNFYKKVINLRLNEEVFNDGTISFF--ENQDYAYCRKLKDKEIIILTNWTTENKLIKLK
              1111    1111111111111111111111111111  11111111111111111111111111111111
Chain 2:  381 FNTS----TTAYNVIKKLAPLRKSNPAIAYGTTQQRWINNDVYIYERKFGNNVALVAINRNLSTSYNITG

Chain 1:  508 LDS---NNWKIILN--NYEDFSF----------DSLKPYQVIAIERK
              111   11111111  1111111          11111111111111
Chain 2:  447 LYTALPAGTYTDVLGGLLNGNSISVASDGSVTPFTLSAGEVAVWQYV

Align Mfl499.pdb 539 with 1cygA.pdb 680
Twists 0 ini-len 320 ini-rmsd 2.72 opt-equ 403 opt-rmsd 3.08 chain-rmsd 2.72 Score 666.64 align-len 605 gaps 202 (33.39%)
P-value 6.45e-14 Afp-num 106159 Identity 15.37% Similarity 24.96%
Block  0 afp 40 score 666.64 rmsd  2.72 gap 266 (0.45%)

Chain 1:    1 MRNEVIYQIFPLTFSDGKKK------------------GKGNIKGIINKL--DYLKSLGITRIWISPFTK
              11111111111111111111                  111111111111  111111111111111111
Chain 2:    9 FTSDVVYQIVVDRFVDGNTSNNPSGALFSSGCTNLRKYCGGDWQGIINKINDGYLTDMGVTAIWISQPVE

Chain 1:   51 SP----------FKDSGYDVSDYCGINEEFGTMEEVEILISEAKKRDLTIVLDIVFNHTS----------
              11          111111111111111111111111111111111111111111111111          
Chain 2:   79 NVFSVMNDASGSASYHGYWARDFKKPNPFFGTLSDFQRLVDAAHAKGIKVIIDFAPNHTSPASETNPSYM

Chain 1:  101 --DQHE----WFKKALAGDEKYMNYYIFKDPVDGKEPTNWKSKMGGLSWEFVPNLNKYYLHLFTKEQPDL
                1111    111111111   1111111        11111     1           11111  1111
Chain 2:  149 ENGRLYDNGTLLGGYTNDA---NMYFHHN--------GGTTFSSLEDGIY---------RNLFD--LADL

Chain 1:  165 NWENPEVRNELINILKFWKDKGISGFRLDVCNLYSKPTLFENDEIGDGRRFYTDGVKVEEYFNLMHNEVF
              11111111111111111111111111111111111                       111111111 11
Chain 2:  197 NHQNPVIDRYLKDAVKMWIDMGIDGIRMDAVKHMP-----------------------FGWQKSLMD-EI

Chain 1:  235 GTDNEIFTVGEVSS---TTKEKSAKYAKVENKELDSVFTFLHLKVDYENNDKWTNVKPDLNLFWKLQKEW
              11111111111111   11111111111   111111111111111         111111111111111
Chain 2:  243 DNYRPVFTFGEWFLSENEVDANNHYFAN---ESGMSLLDFRFGQKLRQVLR----NNSDNWYGFNQMIQD

Chain 1:  302 QEYYQLENSTLALFMNNHDQPRAVSRFGNVDKYWYESATSIFAFTSLMRGVPFIYQGEEIGMTNLTFNNL
              1111111111111111111111111    11111 11111111111111111111111111111      
Chain 2:  306 TASAYDEVLDQVTFIDNHDMDRFMI----DGGDP-RKVDMALAVLLTSRGVPNIYYGTEQYMTG------

Chain 1:  372 NEFKDVESIGNANDLLKIKSEEEVLDILRIKSRDNARSVMQWNDEFNAGFSEKENIDLFVNKNYKTINVK
                                            111111111111                          11
Chain 2:  365 ------------------------------NGDPNNRKMMSS--------------------------FN

Chain 1:  442 NQLNDDKSVLNFYKKVINLRLNEEVFNDGTISFFE--NQDYAYCRKLKDKEIIILTNWTTENKLIKLKLD
              11    11111111111111111111111111111  111111111111111111111111111111111
Chain 2:  379 KN----TRAYQVIQKLSSLRRNNPALAYGDTEQRWINGDVYVYERQFGKDVVLVAVNRSSSSNYSITGLF

Chain 1:  510 S---NNWKIILN--NYEDFSF----------DSLKPYQVIAIERK
              1   11111111  1111111          11111111111111
Chain 2:  445 TALPAGTYTDQLGGLLDGNTIQVGSNGSVNAFDLGPGEVGVWAYS

Align Mfl499.pdb 539 with 1cdgA.pdb 686
Twists 0 ini-len 312 ini-rmsd 2.70 opt-equ 400 opt-rmsd 3.05 chain-rmsd 2.70 Score 668.64 align-len 609 gaps 209 (34.32%)
P-value 6.57e-14 Afp-num 108270 Identity 15.44% Similarity 24.30%
Block  0 afp 39 score 668.64 rmsd  2.70 gap 275 (0.47%)

Chain 1:    1 MRNEVIYQIFPLTFSDGKKK------------------GKGNIKGIINKLD--YLKSLGITRIWISPFTK
              11111111111111111111                  1111111111111  11111111111111111
Chain 2:   12 FSTDVIYQIFTDRFSDGNPANNPTGAAFDGTCTNLRLYCGGDWQGIINKINDGYLTGMGVTAIWISQPVE

Chain 1:   51 SP-----------FKDSGYDVSDYCGINEEFGTMEEVEILISEAKKRDLTIVLDIVFNHTS---------
              11           111111111111111111111111111111111111111111111111         
Chain 2:   82 NIYSIINYSGVNNTAYHGYWARDFKKTNPAYGTIADFQNLIAAAHAKNIKVIIDFAPNHTSPASSDQPSF

Chain 1:  101 ---DQHE----WFKKALAGDEKYMNYYIFKDPVDGKEPTNWKSKMGGLSWEFVPNLNKYYLHLFTKEQPD
                 1111    111111111   1111111        11111     1           11111  111
Chain 2:  152 AENGRLYDNGTLLGGYTNDT---QNLFHHN--------GGTDFSTTENGIY---------KNLYD--LAD

Chain 1:  164 LNWENPEVRNELINILKFWKDKGISGFRLDVCNLYSKPTLFENDEIGDGRRFYTDGVKVEEYFNLMHNEV
              111111111111111111111111111111111111                       111111111 1
Chain 2:  200 LNHNNSTVDVYLKDAIKMWLDLGIDGIRMDAVKHMP-----------------------FGWQKSFMA-A

Chain 1:  234 FGTDNEIFTVGEVSS------TTKEKSAKYAKVENKELDSVFTFLHLKVDYENNDKWTNVKPDLNLFWKL
              111111111111111      111111111      11111111111111         11111111111
Chain 2:  246 VNNYKPVFTFGEWFLGVNEVSPENHKFANE------SGMSLLDFRFAQKVRQVFR----DNTDNMYGLKA

Chain 1:  298 QKEWQEYYQLENSTLALFMNNHDQPRAVSRFGNVDKYWYESATSIFAFTSLMRGVPFIYQGEEIGMTNLT
              11111111111111111111111111111    11111 11111111111111111111111111111  
Chain 2:  306 MLEGSAADYAQVDDQVTFIDNHDMERFHA----SNANR-RKLEQALAFTLTSRGVPAIYYGTEQYMSG--

Chain 1:  368 FNNLNEFKDVESIGNANDLLKIKSEEEVLDILRIKSRDNARSVMQWNDEFNAGFSEKENIDLFVNKNYKT
                                                111111111111                        
Chain 2:  369 ----------------------------------GTDPDNRARIPS------------------------

Chain 1:  438 INVKNQLNDDKSVLNFYKKVINLRLNEEVFNDGTISFF--ENQDYAYCRKLKDKEIIILTNWTTENKLIK
                1111    1111111111111111111111111111  111111111111111111111111111111
Chain 2:  381 --FSTS----TTAYQVIQKLAPLRKCNPAIAYGSTQERWINNDVLIYERKFGSNVAVVAVNRNLNAPASI

Chain 1:  506 LKLDS---NNWKIILNNY--EDFSF----------DSLKPYQVIAIERK
              11111   1111111111  11111          11111111111111
Chain 2:  445 SGLVTSLPQGSYNDVLGGLLNGNTLSVGSGGAASNFTLAAGGTAVWQYT

Align Mfl499.pdb 539 with 1cgtA.pdb 684
Twists 0 ini-len 312 ini-rmsd 2.61 opt-equ 398 opt-rmsd 3.04 chain-rmsd 2.61 Score 666.24 align-len 608 gaps 210 (34.54%)
P-value 7.32e-14 Afp-num 107169 Identity 14.97% Similarity 23.68%
Block  0 afp 39 score 666.24 rmsd  2.61 gap 281 (0.47%)

Chain 1:    1 MRNEVIYQIFPLTFSDGKKK------------------GKGNIKGIINKL--DYLKSLGITRIWISPFTK
              11111111111111111111                  111111111111  111111111111111111
Chain 2:   12 FSTDVIYQVFTDRFLDGNPSNNPTGAAYDATCSNLKLYCGGDWQGLINKINDNYFSDLGVTALWISQPVE

Chain 1:   51 SP-----------FKDSGYDVSDYCGINEEFGTMEEVEILISEAKKRDLTIVLDIVFNHTS---------
              11           111111111111111111111111111111111111111111111111         
Chain 2:   82 NIFATINYSGVTNTAYHGYWARDFKKTNPYFGTMADFQNLITTAHAKGIKIVIDFAPNHTSPAMETDTSF

Chain 1:  101 ---DQHE----WFKKALAGDEKYMNYYIFKDPVDGKEPTNWKSKMGGLSWEFVPNLNKYYLHLFTKEQPD
                 1111    111111111   1111111       11111                  11111  111
Chain 2:  152 AENGRLYDNGTLVGGYTNDT---NGYFHHN-------GGSDFSSLENGIY----------KNLYD--LAD

Chain 1:  164 LNWENPEVRNELINILKFWKDKGISGFRLDVCNLYSKPTLFENDEIGDGRRFYTDGVKVEEYFNLMHNEV
              111111111111111111111111111111111111                       111111111 1
Chain 2:  200 FNHNNATIDKYFKDAIKLWLDMGVDGIRVDAVKHMP-----------------------LGWQKSWMS-S

Chain 1:  234 FGTDNEIFTVGEVSS------TTKEKSAKYAKVENKELDSVFTFLHLKVDYENNDKWTNVKPDLNLFWKL
              111111111111111      111111111      1111111111111          11111111111
Chain 2:  246 IYAHKPVFTFGEWFLGSAASDADNTDFANK------SGMSLLDFRFNSAVRNVFR----DNTSNMYALDS

Chain 1:  298 QKEWQEYYQLENSTLALFMNNHDQPRAVSRFGNVDKYWYESATSIFAFTSLMRGVPFIYQGEEIGMTNLT
              1111111111111111111111111111111111     11111111111111111111111111111  
Chain 2:  306 MINSTATDYNQVNDQVTFIDNHDMDRFKTSAVNN-----RRLEQALAFTLTSRGVPAIYYGTEQYLTG--

Chain 1:  368 FNNLNEFKDVESIGNANDLLKIKSEEEVLDILRIKSRDNARSVMQWNDEFNAGFSEKENIDLFVNKNYKT
                                                111111111111                        
Chain 2:  369 ----------------------------------NGDPDNRAKMPS------------------------

Chain 1:  438 INVKNQLNDDKSVLNFYKKVINLRLNEEVFNDGTISFF--ENQDYAYCRKLKDKEIIILTNWTTENKLIK
                1111    1111111111111111111111111111  111111111111111111111111111111
Chain 2:  381 --FSKS----TTAFNVISKLAPLRKSNPAIAYGSTQQRWINNDVYVYERKFGKSVAVVAVNRNLSTSASI

Chain 1:  506 LKLDS---NNWKIILN---NYEDFS--------FDSLKPYQVIAIERK
              11111   11111111   111111        111111111111111
Chain 2:  445 TGLSTSLPTGSYTDVLGGVLNGNNITSTNGSINNFTLAAGATAVWQYT

Align Mfl499.pdb 539 with 1d7fA.pdb 686
Twists 0 ini-len 312 ini-rmsd 2.75 opt-equ 396 opt-rmsd 3.01 chain-rmsd 2.75 Score 663.52 align-len 609 gaps 213 (34.98%)
P-value 8.24e-14 Afp-num 107211 Identity 16.09% Similarity 25.94%
Block  0 afp 39 score 663.52 rmsd  2.75 gap 278 (0.47%)

Chain 1:    1 MRNEVIYQIFPLTFSDGKKK------------------GKGNIKGIINKL--DYLKSLGITRIWISPFTK
              11111111111111111111                  111111111111  111111111111111111
Chain 2:   12 FSTDVIYQIFTDRFSDGNPANNPTGAAFDGSCTNLRLYCGGDWQGIINKINDGYLTGMGITAIWISQPVE

Chain 1:   51 SP-----------FKDSGYDVSDYCGINEEFGTMEEVEILISEAKKRDLTIVLDIVFNHTS---------
              11           111111111111111111111111111111111111111111111111         
Chain 2:   82 NIYSVINYSGVNNTAYHGYWARDFKKTNPAYGTMQDFKNLIDTAHAHNIKVIIDFAPNHTSPASSDDPSF

Chain 1:  101 --DQHEW-----FKKALAGDEKYMNYYIFKDPVDGKEPTNWKSKMGGLSWEFVPNLNKYYLHLFTKEQPD
                11111     111111111   111111       11111                  11111  111
Chain 2:  152 AENGRLYDNGNLLGGYTNDTQ---NLFHHY-------GGTDFSTIENGIY----------KNLYD--LAD

Chain 1:  164 LNWENPEVRNELINILKFWKDKGISGFRLDVCNLYSKPTLFENDEIGDGRRFYTDGVKVEEYFNLMHNEV
              111111111111111111111111111111111111                       111111111 1
Chain 2:  200 LNHNNSSVDVYLKDAIKMWLDLGVDGIRVDAVKNMP-----------------------FGWQKSFMA-T

Chain 1:  234 FGTDNEIFTVGEVSS------TTKEKSAKYAKVENKELDSVFTFLHLKVDYENNDKWTNVKPDLNLFWKL
              111111111111111      111111111      1111111111111          11111111111
Chain 2:  246 INNYKPVFTFGEWFLGVNEISPEYHQFANE------SGMSLLDFRFAQKARQVFR----DNTDNMYGLKA

Chain 1:  298 QKEWQEYYQLENSTLALFMNNHDQPRAVSRFGNVDKYWYESATSIFAFTSLMRGVPFIYQGEEIGMTNLT
              11111111111111111111111111111  111     11111111111111111111111111111  
Chain 2:  306 MLEGSEVDYAQVNDQVTFIDNHDMERFHTSNGDR-----RKLEQALAFTLTSRGVPAIYYGSEQYMSG--

Chain 1:  368 FNNLNEFKDVESIGNANDLLKIKSEEEVLDILRIKSRDNARSVMQWNDEFNAGFSEKENIDLFVNKNYKT
                                                111111111111                        
Chain 2:  369 ----------------------------------GNDPDNRARLPS------------------------

Chain 1:  438 INVKNQLNDDKSVLNFYKKVINLRLNEEVFNDGTISFF--ENQDYAYCRKLKDKEIIILTNWTTENKLIK
                11111    111111111111111111111111111  111111111111111111111111111111
Chain 2:  381 --FSTTT----TAYQVIQKLAPLRKSNPAIAYGSTHERWINNDVIIYERKFGNNVAVVAINRNMNTPASI

Chain 1:  506 LKLDSNNW---KIILN---NYEDFS---------FDSLKPYQVIAIERK
              11111111   11111   111111         111111111111111
Chain 2:  445 TGLVTSLPRGSYNDVLGGILNGNTLTVGAGGAASNFTLAPGGTAVWQYT

Align Mfl499.pdb 539 with 3amlA.pdb 693
Twists 0 ini-len 336 ini-rmsd 3.03 opt-equ 412 opt-rmsd 3.07 chain-rmsd 3.03 Score 659.55 align-len 620 gaps 208 (33.55%)
P-value 8.68e-14 Afp-num 112206 Identity 9.52% Similarity 21.29%
Block  0 afp 42 score 659.55 rmsd  3.03 gap 271 (0.45%)

Chain 1:    1 MRNEVIYQIFPLTFSDGKKKGKGNIKGIINK-LDYLKSLGITRIWISPFTKSPF-KDSGYDVSDYCGINE
              1111111111111111  1111111111111 1111111111111111111111 111111111111111
Chain 2:  178 PDAPRIYEAHVGMSGE--EPEVSTYREFADNVLPRIRANNYNTVQLMAIMEHSYYASFGYHVTNFFAVSS

Chain 1:   69 EFGTMEEVEILISEAKKRDLTIVLDIVFNHTSDQ--HEWFKKALAGDEKYMNYYIFKDPVDGKEPTNWKS
              1111111111111111111111111111111111  111111111111111111111             
Chain 2:  246 RSGTPEDLKYLVDKAHSLGLRVLMDVVHSHASNNVTDGLNGYDVGQNTHESYFHTGDR------------

Chain 1:  137 KMGGLSWEFVPNLNKYYLHLFTKEQPDLNWENPEVRNELINILKFWKDK-GISGFRLDVCNLYSKPTLFE
                              1111111 1111111111111111111111111 11111111111111111   
Chain 2:  304 ----------------GYHKLWD-SRLFNYANWEVLRFLLSNLRYWMDEFMFDGFRFDGVTSMLYHHHGI

Chain 1:  206 NDEIGDGRRFYT----------DGVK-VEEYFNLMHNEVFGTDNEIFTVGEVSSTTKEKSAKYAKVE---
                      1111          1111 1111111111111111111111111111    11111111   
Chain 2:  357 --------NKGFTGNYKEYFSLDTDVDAIVYMMLANHLMHKLLPEATIVAEDVSG----MPVLCRPVDEG

Chain 1:  262 NKELDSVFTFLHLKVDYENNDKWTNVKPDLNLFWKLQKEWQEYYQLENSTLALFMNNHD-----QPRAVS
              111111111111111111        11111111111111  11   111111111111     111111
Chain 2:  415 GVGFDFRLAMAIPDRWIDYLKNKEDRKWSMSEIVQTLTNR--RY---TEKCIAYAESHDQSIVGDKTIAF

Chain 1:  327 RFGN---------------VDKYWYESATSIFAFTSLM-RGVPFIYQGEEIGMTNLTFNNLNEFKDVESI
              111                1111111111111111111 11111111111111111     1111     
Chain 2:  480 LLMDKEMYTGMSDLQPASPTINRGIALQKMIHFITMALGGDGYLNFMGNEFGHPEWIDFPREGNNWSYD-

Chain 1:  381 GNANDLLKIKSEEEVLDILRIKSRDNARSVMQWNDEFNAGFSEKENIDLFVNKNYKTINVKNQLNDDKSV
                                         1111111                        11111111 111
Chain 2:  549 ---------------------------KCRRQWS------------------------LVDTDHLRYKYM

Chain 1:  451 LNFYKKVINLRLNEEVFNDGTISFFEN----QDYAYCRKLKDKEIIILTNWTTENKLIKLKLDS---NNW
              111111111111111111111111111    11111111    111111111111111111111   111
Chain 2:  568 NAFDQAMNALEEEFSFLSSSKQIVSDMNEKDKVIVFERG----DLVFVFNFHPNKTYKGYKVGCDLPGKY

Chain 1:  514 KIILNNY-------EDFS---------------------------FDSLKPYQVIAIERK
              1111111       1111                           111111111111111
Chain 2:  634 RVALDSDALVFGGHGRVGHDVDHFTSPEGMPGVPETNFNNRPNSFKVLSPPRTCVAYYRV

Align Mfl499.pdb 539 with 3zssA.pdb 649
Twists 0 ini-len 336 ini-rmsd 2.99 opt-equ 403 opt-rmsd 3.03 chain-rmsd 2.99 Score 640.64 align-len 590 gaps 187 (31.69%)
P-value 8.95e-14 Afp-num 102424 Identity 8.64% Similarity 21.69%
Block  0 afp 42 score 640.64 rmsd  2.99 gap 198 (0.37%)

Chain 1:    1 MRNEVIYQIFPLTFSDGKKKGKGNIKGIINKLDYLKSLGITRIWISPFTKSPFK----------------
              1111111111111 1111111111111111111111111111111111111111                
Chain 2:  209 ALYGAWYEFFPRS-EGTPHTPHGTFRTAARRLPAIAAMGFDVVYLPPIHPIGTTHRKGRNNTLSATGDDV

Chain 1:   55 DSGYDVS----DYCGINEEFGTMEEVEILISEAKKRDLTIVLDIVFNHTSDQHEWFKKALAGDEKYMNYY
              1111111    11111111111111111111111111111111111 11111111111       11111
Chain 2:  278 GVPWAIGSPEGGHDSIHPALGTLDDFDHFVTEAGKLGLEIALDFAL-QCSPDHPWVHK-------HPEWF

Chain 1:  121 IFKDPVDGKEPTNWKSKMGGLSWEFVPNLNKYYLHLF-----TKEQPDLNWE--NPEVRNELINILKFWK
              1111                         11111111     1111111111  1111111111111111
Chain 2:  340 HHRP-------------------------DGTIAHAENPPKKYQDIYPIAFDADPDGLATETVRILRHWM

Chain 1:  184 DKGISGFRLDVCNLYSKPTLFENDEIGDGRRFYTDGVKVEEYFNLMHNEVFGTDNEIFTVGEVSSTTKEK
              1111111111111111                       1111111111111111111111111111111
Chain 2:  385 DHGVRIFRVDNPHTKP-----------------------VAFWERVIADINGTDPDVIFLAEAFTRPAMM

Chain 1:  254 SAKYAKVENKELDSVFTFLHLKVDYENNDKWTNVKPDLNLFWKLQKEWQEYYQLENSTLALFMNNHDQPR
              11111    111111111111              11111111111111111111111111111111111
Chain 2:  432 ATLAQ----IGFQQSYTYFTW--------------RNTKQELTEYLTELSGEAASYMRPNFFANTPDILH

Chain 1:  324 AVSRFGNVDKYWYESATSIFAFTSLMRGVPFIYQGEEIGMTNLTFNNLNEFKDVESIGNANDLLKIKSEE
              11111111     1111111111111111111111111111111                          
Chain 2:  484 AYLQHGGR-----PAFEVRAVLAATLSPTWGIYSGYELCENTPL--------------------------

Chain 1:  394 EVLDILRIKSRDNAR---SVMQWNDEFNAGFSEKENIDLFVNKNYKTINVKNQLNDDKSVLNFYKKVINL
                1111  1111111   11111                          111111111111111111111
Chain 2:  523 --REGS--EEYLDSEKYQLKPRD--------------------------WTRAAREGTTIAPLVTRLNTI

Chain 1:  461 RLNEEVFNDG-TISFFE---NQDYAYCRKLKDKEIIILTNWT--TENKLIKLKLD--------SNNWKII
              1111111111 111111   1111111111111111111111  11111111111        1111111
Chain 2:  563 RRENPALRQLRDLHFHPTDKEEVIAYSKRQGSNTVLVVVNLDPRHTQEATVSLDMPQLGLDWHESVPVRD

Chain 1:  517 LNNYEDFSF----DSLKPY---QVIAIERK
              111111111    111111   11111111
Chain 2:  633 ELTGETYHWGRANYVRLEPGRTPAHVCTVL

Align Mfl499.pdb 539 with 3wmsA.pdb 685
Twists 0 ini-len 312 ini-rmsd 3.11 opt-equ 399 opt-rmsd 3.02 chain-rmsd 3.11 Score 659.32 align-len 609 gaps 210 (34.48%)
P-value 9.51e-14 Afp-num 107319 Identity 14.61% Similarity 24.30%
Block  0 afp 39 score 659.32 rmsd  3.11 gap 274 (0.47%)

Chain 1:    1 MRNEVIYQIFPLTFSDGKKK------------------GKGNIKGIINKL--DYLKSLGITRIWISPFTK
              11111111111111111111                  111111111111  111111111111111111
Chain 2:   43 FSTDVIYQIVTDRFADGDRTNNPAGDAFSGDRSNLKLYFGGDWQGIIDKINDGYLTGMGVTALWISQPVE

Chain 1:   51 SP-----------FKDSGYDVSDYCGINEEFGTMEEVEILISEAKKRDLTIVLDIVFNHTS---------
              11           111111111111111111111111111111111111111111111111         
Chain 2:  113 NITSVIKYSGVNNTSYHGYWARDFKQTNDAFGDFADFQNLIDTAHAHNIKVVIDFAPNHTSPADRDNPGF

Chain 1:  101 ---DQHE----WFKKALAGDEKYMNYYIFKDPVDGKEPTNWKSKMGGLSWEFVPNLNKYYLHLFTKEQPD
                 1111    1111111111   111111       11111                  11111  111
Chain 2:  183 AENGALYDNGSLLGAYSNDTA---GLFHHN-------GGTDFSTIEDGIY----------KNLID--LAD

Chain 1:  164 LNWENPEVRNELINILKFWKDKGISGFRLDVCNLYSKPTLFENDEIGDGRRFYTDGVKVEEYFNLMHNEV
              111111111111111111111111111111111111                       11111111111
Chain 2:  231 INHNNNAMDAYFKSAIDLWLGMGVDGIRFDAVKHMP-----------------------FGWQKSFVSSI

Chain 1:  234 FGTDNEIFTVGEVSS------TTKEKSAKYAKVENKELDSVFTFLHLKVDYENNDKWTNVKPDLNLFWKL
              111111111111111      111111111      1111111111111          11111111111
Chain 2:  278 YGGDHPVFTFGEWYLGADQTDGDNIKFANE------SGMNLLDFEYAQEVREVFR----DKTETMKDLYE

Chain 1:  298 QKEWQEYYQLENSTLALFMNNHDQPRAVSRFGNVDKYWYESATSIFAFTSLMRGVPFIYQGEEIGMTNLT
              11111111111111111111111111111    11111 11111111111111111111111111111  
Chain 2:  338 VLASTESQYDYINNMVTFIDNHDMDRFQV----AGSGT-RATEQALALTLTSRGVPAIYYGTEQYMTG--

Chain 1:  368 FNNLNEFKDVESIGNANDLLKIKSEEEVLDILRIKSRDNARSVMQWNDEFNAGFSEKENIDLFVNKNYKT
                                                111111111111                        
Chain 2:  401 ----------------------------------DGDPNNRAMMTS------------------------

Chain 1:  438 INVKNQLNDDKSVLNFYKKVINLRLNEEVFNDGTISFF-ENQDYA-YCRKLKDKEIIILTNWTTENKLIK
                1111    1111111111111111111111111111 111111 111111111111111111111111
Chain 2:  413 --FNTG----TTAYKVIQALAPLRKSNPAIAYGTTTERWVNNDVLIIERKFGSSAALVAINRNSSAAYPI

Chain 1:  506 LKLDS---NNWKIILN---NYEDFS---------FDSLKPYQVIAIERK
              11111   11111111   111111         111111111111111
Chain 2:  477 SGLLSSLPAGTYSDVLNGLLNGNSITVGSGGAVTNFTLAAGGTAVWQYT

Align Mfl499.pdb 539 with 4u33A.pdb 661
Twists 0 ini-len 328 ini-rmsd 2.61 opt-equ 402 opt-rmsd 3.02 chain-rmsd 2.61 Score 641.77 align-len 595 gaps 193 (32.44%)
P-value 1.08e-13 Afp-num 105880 Identity 8.91% Similarity 23.19%
Block  0 afp 41 score 641.77 rmsd  2.61 gap 214 (0.39%)

Chain 1:    1 MRNEVIYQIFPLTFSDGK---KKGKGNIKGIINKLDYLKSLGITRIWISPFTKSP---FK----------
              111111111111111111   1111111111111111111111111111111111   11          
Chain 2:  229 ARFGAWYEMFPRSTGGWDDDGNPVHGTFATAAAELPRIAGMGFDVVYLPPIHPIGKVHRKGRNNSPTAAP

Chain 1:   55 ---DSGYDVS----DYCGINEEFGTMEEVEILISEAKKRDLTIVLDIVFNHTSDQHEWFKKALAGDEKYM
                 1111111    11111111111111111111111111111111111 11111111111       11
Chain 2:  299 TDVGSPWAIGSDEGGHDTVHPSLGTIDDFDDFVSAARDLGMEVALDLAL-QCAPDHPWARE-------HR

Chain 1:  118 NYYIFKDPVDGKEPTNWKSKMGGLSWEFVPNLNKYYLHLF-----TKEQPDLNWE--NPEVRNELINILK
              1111111                         11111111     1111111111  1111111111111
Chain 2:  361 QWFTELP-------------------------DGTIAYAENPPKKYQDIYPLNFDNDPEGLYDEVLRVVQ

Chain 1:  181 FWKDKGISGFRLDVCNLYSKPTLFENDEIGDGRRFYTDGVKVEEYFNLMHNEVFGTDNEIFTVGEVSSTT
              1111111111111111111                       1111111111111111111111111111
Chain 2:  406 HWVNHGVKFFRVDNPHTKP-----------------------PNFWAWLIAQVKTVDPDVLFLSEAFTPP

Chain 1:  251 KEKSAKYAKVENKELDSVFTFLHLKVDYENNDKWTNVKPDLNLFWKLQKEWQEYYQLENSTLALFMNNHD
              11111111    111111111111              111111111111111111 1111111111111
Chain 2:  453 ARQYGLAK----LGFTQSYSYFTW--------------RTTKWELTEFGNQIAELA-DYRRPNLFVNTPD

Chain 1:  321 QPRAVSRFGNVDKYWYESATSIFAFTSLMRGVPFIYQGEEIGMTNLTFNNLNEFKDVESIGNANDLLKIK
              1111111 111    11111111111111111111111111111111                       
Chain 2:  504 ILHAVLQ-HNG----PGMFAIRAVLAATMSPAWGMYCGYELFEHRAV-----------------------

Chain 1:  391 SEEEVLDILRIKSRDNAR---SVMQWNDEFNAGFSEKENIDLFVNKNYKTINVKNQLNDDKSVLNFYKKV
                   1111  1111111   11111                          111111111111111111
Chain 2:  546 -----REGS--EEYLDSEKYELRPRD--------------------------FASALDQGRSLQPFITRL

Chain 1:  458 INLRLNEEVFNDG-TISFFE---NQDYAYCRKLK--DKEIIILTNWT--TENKLIKLKLD--------SN
              1111111111111 111111   11111111111  11111111111  11111111111        11
Chain 2:  583 NIIRRLHPAFQQLRTIHFHHVDNDALLAYSKFDPATGDCVLVVVTLNAFGPEEATLWLDMAALGMEDYDR

Chain 1:  512 NWKIILNNYEDFS----FDSLKPY---QVIAIERK
              11111111 1111    1111111   11111111
Chain 2:  653 FWVRDEITGEEYQWGQANYIRIDPARAVAHIINMP

Align Mfl499.pdb 539 with 1m7xA.pdb 587
Twists 0 ini-len 344 ini-rmsd 3.60 opt-equ 394 opt-rmsd 3.05 chain-rmsd 3.60 Score 613.51 align-len 588 gaps 194 (32.99%)
P-value 1.18e-13 Afp-num 92236 Identity 9.69% Similarity 22.79%
Block  0 afp 43 score 613.51 rmsd  3.60 gap 240 (0.41%)

Chain 1:    1 MRNEVIYQIFPLTFSDGK-KKGKGNIKGIINK-LDYLKSLGITRIWISPFTKSPF-KDSGYDVSDYCGIN
              11111111111111111  1111111111111 1111111111111111111111 11111111111111
Chain 2:  240 DAPISIYEVHLGSWRRHTDNNFWLSYRELADQLVPYAKWMGFTHLELLPINEHPFDGSWGYQPTGLYAPT

Chain 1:   68 EEFGTMEEVEILISEAKKRDLTIVLDIVFNHTSDQHEWFKKALAGDEKYMNYYIFKDPVDGKEPTNWKSK
              111111111111111111111111111111111111111111111    111111               
Chain 2:  310 RRFGTRDDFRYFIDAAHAAGLNVILDWVPGHFPTDDFALAEFDGT----NLYEHS---------------

Chain 1:  138 MGGLSWEFVPNLNKYYLHLFTKEQPDLNWENPEVRNELINILKFWKD-KGISGFRLDVCNLYSKPTLFEN
                                     111111111111111111111111 11111111111111111 1   
Chain 2:  372 -----------------------TLIYNYGRREVSNFLVGNALYWIERFGIDALRVDAVASMIYRGG---

Chain 1:  207 DEIGDGRRFYTDGVKVEEYFNLMHNEVFGTDNEIFTVGEVSSTTKEKSAKYAKVENKELDSVFTFLHLKV
                        1111111111111111111111111111111111 111111    111111111111111
Chain 2:  430 ----------RENLEAIEFLRNTNRILGEQVSGAVTMAEESTDF-PGVSRPQDMGGLGFWYKWNLGWMHD

Chain 1:  277 DYENNDKWTNVKPDLNLFWKLQKEWQEYYQLENSTLALFMNNHDQP-----RAVSRFGNVDKYWYESATS
              1            1111111111111111     11111 111111     1111111111111111111
Chain 2:  489 TLDYMKLDPVYRQYHHDKLTFGILYNYTE-----NFVLP-LSHDEVVHGKKSILDRMPGDAWQKFANLRA

Chain 1:  342 IFAFTSLMRGVPFIYQGEEIGMTNLTFNNLNEFKDVESIGNANDLLKIKSEEEVLDILRIKSRDNAR--S
              111111111111111111111111                                        111  1
Chain 2:  553 YYGWMWAFPGKKLLFMGNEFAQGR----------------------------------------EWNHDA

Chain 1:  410 VMQWNDEFNAGFSEKENIDLFVNKNYKTINVKNQLNDDKSVLNFYKKVINLRLNEEVFNDG-----TISF
              11111                        11111111 11111111111111111111111     1111
Chain 2:  583 SLDWH------------------------LLEGGDNWHHGVQRLVRDLNLTYRHHKAMHELDFDPYGFEW

Chain 1:  475 FEN-----QDYAYCRKL-KDKEIIILTNWTTENKLIKLKLDS-NNWKIILNN---------YEDFS----
              111     111111111 111111111111111111111111 111111111         11111    
Chain 2:  629 LVVDDKERSVLIFVRRDKEGNEIIVASNFTPVPRHDYRFGINQPGKWREILNTDSMHYHGSNAGNGGTVH

Chain 1:  525 -------------FDSLKPYQVIAIERK
                           111111111111111
Chain 2:  699 SDEIASHGRQHSLSLTLPPLATIWLVRE

Align Mfl499.pdb 539 with 5cgmA.pdb 669
Twists 0 ini-len 328 ini-rmsd 2.59 opt-equ 404 opt-rmsd 3.02 chain-rmsd 2.59 Score 641.89 align-len 590 gaps 186 (31.53%)
P-value 1.23e-13 Afp-num 103510 Identity 8.64% Similarity 22.88%
Block  0 afp 41 score 641.89 rmsd  2.59 gap 210 (0.39%)

Chain 1:    1 MRNEVIYQIFPLTFSDGK---KKGKGNIKGIINKLDYLKSLGITRIWISPFTKSP---FK----------
              111111111111111111   1111111111111111111111111111111111   11          
Chain 2:  224 ARFSSWYEMFPRSTGGWDAEGRPVHGTFATAAEALPRIARMGFDVVYLPPIHPIGKVHRKGRNNSVTAAP

Chain 1:   55 ---DSGYDVS----DYCGINEEFGTMEEVEILISEAKKRDLTIVLDIVFNHTSDQHEWFKKALAGDEKYM
                 1111111    11111111111111111111111111111111111 11111111111       11
Chain 2:  294 GDVGSPWAIGSDEGGHDAVHPQLGTIEDFDEFVASARDLGLEVALDLAL-QCAPDHPWARE-------HP

Chain 1:  118 NYYIFKDPVDGKEPTNWKSKMGGLSWEFVPNLNKYYLHLFTKEQPDLNWE--NPEVRNELINILKFWKDK
              1111111                        1111111111111111111  111111111111111111
Chain 2:  356 EWFTVLP------------------------DGSIAYAEKYQDIYPLNFDNDPAGIYQEVLRVVRFWISH

Chain 1:  186 GISGFRLDVCNLYSKPTLFENDEIGDGRRFYTDGVKVEEYFNLMHNEVFGTDNEIFTVGEVSSTTKEKSA
              11111111111111                       111111111111111111111111111111111
Chain 2:  406 GVNIFRVDNPHTKP-----------------------PNFWAWLIGQIKNENPDVLFLSEAFTRPARLYG

Chain 1:  256 KYAKVENKELDSVFTFLHLKVDYENNDKWTNVKPDLNLFWKLQKEWQEYYQLENSTLALFMNNHDQPRAV
              111    111111111111              111111111111111111 111111111111111111
Chain 2:  453 LAK----LGFTQSYTYFTW--------------RTSKWELTEFGQEIAAKA-DIARPNLFVNTPDILHES

Chain 1:  326 SRFGNVDKYWYESATSIFAFTSLMRGVPFIYQGEEIGMTNLTFNNLNEFKDVESIGNANDLLKIKSEEEV
              11111     11111111111111111111111111111111                            
Chain 2:  504 LQHGG-----PGMFAIRAVLAATMGPAWGVYSGYELFENQPV----------------------------

Chain 1:  396 LDILRIKSRDNAR---SVMQWNDEFNAGFSEKENIDLFVNKNYKTINVKNQLNDDKSVLNFYKKVINLRL
              1111  1111111   11111                          11111111111111111111111
Chain 2:  541 RPGS--EEYLNSEKYELRPRD--------------------------FESALARGESLEPFLTRLNEIRR

Chain 1:  463 NEEVFNDG-TISFFE---NQDYAYCRKLK--DKEIIILTNWT--TENKLIKLKLD--------SNNWKII
              11111111 111111   11111111111  11111111111  11111111111        1111111
Chain 2:  583 LHPALRELRTIRFHHVDNDALLAYSKFDPGTGDTVLVVVTLNPFGAEEATLWLDMPELGMEPYDRFWVRD

Chain 1:  517 LNNYEDFS----FDSLKPY---QVIAIERK
              11111111    1111111   11111111
Chain 2:  653 EITGEEYQWGQANYVRLDPAKAVAHVLNMP

Align Mfl499.pdb 539 with 4bzyA.pdb 637
Twists 0 ini-len 336 ini-rmsd 3.29 opt-equ 400 opt-rmsd 3.14 chain-rmsd 3.29 Score 629.76 align-len 601 gaps 201 (33.44%)
P-value 2.29e-13 Afp-num 100699 Identity 9.98% Similarity 23.13%
Block  0 afp 42 score 629.76 rmsd  3.29 gap 264 (0.44%)

Chain 1:    1 MRNEVIYQIFPLTFSDGKKKGKGNIKGIINK-LDYLKSLGITRIWISPFTKSPF-KDSGYDVSDYCGINE
              1111111111111111  1111111111111 1111111111111111111111 111111111111111
Chain 2:  194 PRSLRIYESHVGISSH--EGKVASYKHFTCNVLPRIKGLGYNCIQLMAIMEHAYYASFGYQITSFFAASS

Chain 1:   69 EFGTMEEVEILISEAKKRDLTIVLDIVFNHTSDQ--HEWFKKALAGDEKYMNYYIFKDPVDGKEPTNWKS
              1111111111111111111111111111111111  1111111111    11111111            
Chain 2:  262 RYGSPEELQELVDTAHSMGIIVLLDVVHSHASKNSADGLNMFDGTD----SCYFHSGP------------

Chain 1:  137 KMGGLSWEFVPNLNKYYLHLFTKEQPDLNWENPEVRNELINILKFWKDK-GISGFRLDVCNLYSKPTLFE
                             11111111 1111111111111111111111111 1111111111111111    
Chain 2:  316 ---------------RGTHDLWD-SRLFAYSSWEVLRFLLSNIRWWLEEYRFDGFRFDGVTSMLYH----

Chain 1:  206 NDEIGDGRRFYTDGVKVEEYFNLMHNEVFGTDNEIFTVGEVSSTTKEKSAKYAKVEN---KELDSVFTFL
                         1111111111111111111111111111111111  1  1111111   1111111111
Chain 2:  384 -----------QVDEDALTYLMLANHLVHTLCPDSITIAEDVSGM--P--ALCSPISQGGGGFDYRLAMA

Chain 1:  273 HLKVDYENNDKWTNVKPDLNLFWKLQKEWQEYYQLENSTLALFMNNHDQP----RAVSRFGNV-------
              1111111         1111111111111        1111111111111    111111111       
Chain 2:  439 IPDKWIQLLKEFKDEDWNMGDIVYTLTNR--------EKCIAYAESHDQALVGDKSLAFWLMDAEMYTNM

Chain 1:  332 ---------DKYWYESATSIFAFTSLM-RGVPFIYQGEEIGMTNLTFNNLNEFKDVESIGNANDLLKIKS
                       111111111111111111 11111111111111111      11                 
Chain 2:  504 SVLTPFTPVIDRGIQLHKMIRLITHGLGGEGYLNFMGNEFGHPEWLDFPRKGNNESYH------------

Chain 1:  392 EEEVLDILRIKSRDNARSVMQWNDEFNAGFSEKENIDLFVNKNYKTINVKNQLNDDKSVLNFYKKVINLR
                              1111111                        11111 11 11111111111111
Chain 2:  562 ----------------YARRQFH------------------------LTDDDLLRYKFLNNFDRDMNRLE

Chain 1:  462 LNEEVFNDGTISFFEN----QDYAYCRKLKDKEIIILTNWTTENKLIKLKLDS---NNWKIILNNY----
              1111111111111111    11111111    111111111111111111111   1111111111    
Chain 2:  592 ERYGWLAAPQAYVSEKHEGNKIIAFERA----GLLFIFNFHPSKSYTDYRVGTALPGKFKIVLDSDAAEY

Chain 1:  521 ---EDFS-------------------FDSLKPYQVIAIERK
                 1111                   111111111111111
Chain 2:  658 GGHQRLDHSTDFFSEAFEHNGRPYSLLVYIPSRVALILQNV

Align Mfl499.pdb 539 with 5bn7A.pdb 453
Twists 0 ini-len 312 ini-rmsd 3.75 opt-equ 373 opt-rmsd 3.06 chain-rmsd 3.75 Score 549.43 align-len 583 gaps 210 (36.02%)
P-value 2.43e-13 Afp-num 68664 Identity 12.35% Similarity 25.56%
Block  0 afp 39 score 549.43 rmsd  3.75 gap 261 (0.46%)

Chain 1:   12 LTFSDGKKK-----------------------------------GKGNIKGIINKLDYLKSLGITRIWIS
              111111111                                   11111111111111111111111111
Chain 2:  131 DRFARSLPREAEQDHVYYHHAAGQEIILRDWDEPVTAQAGGSTFYGGDLDGISEKLPYLKKLGVTALYLN

Chain 1:   47 PFTKSPFKDSGYDVSDYCGINEEFGTMEEVEILISEAKKRDLTIVLDIVFNHTSDQHEWFK--------K
              1111111 111111111111111111111111111111     111111111111111111        1
Chain 2:  201 PVFKAPS-VHKYDTEDYRHVDPQFGGDGALLRLRHNTQ-----LVLDGVFNHSGDSHAWFDRHNRGTGGA

Chain 1:  109 ALAGDEKYMNYYIFKDPVDGKEPTNWKSKMGGLSWEFVPNLNKYYLHLF-TKEQPDLNWENPEVRNELI-
              111111111111111                         111111111 1111111111111111111 
Chain 2:  270 CHNPESPWRDWYSFS-------------------------DDGTALDWLGYASLPKLDYQSESLVNEIYR

Chain 1:  177 ---NILKFWKD--KGISGFRLDVCNLYSKPTLFENDEIGDGRRFYTDGVKVEEYFNLMHNEVFGTDNEIF
                 11111111  11111111111111111               111111111111111 111111111
Chain 2:  315 GEDSIVRHWLKAPWNMDGWRLDVVHMLGEA---------------GGARNNMQHVAGITE-AAKETQPEA

Chain 1:  242 TVGEVSSTTKEKSAKYAKVENKELDSVFTFL---HLKVDYENNDKWTNVKPDLNLFWKLQKEWQEYYQLE
              111111111111111     11111111111   11  1       11111111           11111
Chain 2:  369 YIVGEHFGDARQWLQ-----ADVEDAAMNYRGFTFPLWGFLANTDISYDPQQIDA----------GLSHQ

Chain 1:  309 NS-TLALFMNNHDQPRAVSRFGNVDKYWYESATSIFAFTSLMRGVPFIYQGEEIGMTNLTFNNLNEFKDV
              11 111111111111111111111    1111111111111111111111111111111           
Chain 2:  436 QQLRMFNQLDSHDTARFKTLLGRD----IARLPLAVVWLFTWPGVPCIYYGDEVGLDGK-----------

Chain 1:  378 ESIGNANDLLKIKSEEEVLDILRIKSRDNARSVMQWNDEFNAGFSEKENIDLFVNKNYKTINVKNQLNDD
                                       111111111111                            11111
Chain 2:  491 -------------------------NDPFCRKPFPWQ----------------------------VEKQD

Chain 1:  448 KSVLNFYKKVINLRLNEEVFNDGTISFFENQ--DYAYCRKLKDKEIIILTNWTTENKLIKLKLDS----N
              1111111111111111111111111111111  1111111111111111111111111111111     1
Chain 2:  508 TALFALYQRMIALRKKSQALRHGGCQVLYAEDNVVVFVRVLNQQRVLVAINRGEACEVVLPASPFLNAVQ

Chain 1:  512 NWKIILNNYEDFS---FDSLKPY
              1111111         1111111
Chain 2:  578 WQCKEGHGQLTDGILALPAISAT

Align Mfl499.pdb 539 with 6jeqA.pdb 651
Twists 0 ini-len 328 ini-rmsd 3.18 opt-equ 407 opt-rmsd 3.00 chain-rmsd 3.18 Score 605.03 align-len 633 gaps 226 (35.70%)
P-value 4.16e-13 Afp-num 106844 Identity 11.06% Similarity 22.12%
Block  0 afp 41 score 605.03 rmsd  3.18 gap 293 (0.47%)

Chain 1:    1 MRNEVIYQIFPLTFSD------GKKKGKGNIKGIIN-----------KLDYLKSLGITRIWISPFTKSPF
              1111111111111111      111   11111111           11111111111111111111111
Chain 2:  153 PTDAVIYELHVRDLSIHPQSGIREK---GKFLGLTEEGTRGPNGIPTGLDHITGLGVTHVQLLPIYDYSQ

Chain 1:   54 K------------DSGYDVSDYCGINEEFG--------TMEEVEILISEAKKRDLTIVLDIVFNHTSD--
              1            11111111111111111        111111111111111111111111111111  
Chain 2:  220 ESVDESRLDEPHYNWGYDPQNYNVPEGSYSTDPHNPAARILELKRLIQKLHARGLRVIMDVVYNHVYDGY

Chain 1:  102 QHEWFKKALAGDEKYMNYYIFKDPVDGKEPTNWKSKMGGLSWEFVPNLNKYYLHLFTKEQPDLNWENPEV
              111111111      111111111                         111111111 11111111111
Chain 2:  290 LIHFTKLVP------GYYLRYKAD-------------------------RTFSDGTFC-GNECASERPIM

Chain 1:  172 RNELINILKFWKD-KGISGFRLDVCNLYSKPTLFENDEIGDGRRFYTDGVKVEEYFNLMHNEVFGTDNEI
              1111111111111 11111111111111                       1111111111111111111
Chain 2:  328 RKYIIESILHWVREYHIDGFRFDLMGMI-----------------------DIETMNEIRRRLDEIDPTI

Chain 1:  241 FTVGEVSS----------TTKEKSAKYAKVENKELDSVFTFLHLKV--DYENNDKWTNVKPDL----NLF
              11111111          111111111      1111111111111  11    111111111    111
Chain 2:  375 LTIGEGWMMETVLPKELRANQDNAEKL------PGIGMFNDGMRDAVKGD----IFIFDRKGFISGGDGF

Chain 1:  295 WKLQKEWQEYYQL---------ENST-LALFMNNHDQPRAVSRFG-----NVDKYWYESATSIFAFTSLM
              1111111111111         1111 111111111111111111     11111111111111111111
Chain 2:  435 EDGVKRGVAGGINYGGQLRQFAVEPVQSVNYVECHDNHTLWDKIELSTPGASDEERRAMHRLASAIVLTS

Chain 1:  350 RGVPFIYQGEEIGMTNLTFNNLNEFKDVESIGNANDLLKIKSEEEVLDILRIKSRDNA----RSVMQWND
              1111111111111111111                                  1111     1111111 
Chain 2:  505 QGIPFLHAGQEFMRTKGGV----------------------------------ENSYKSPIEVNWLDWE-

Chain 1:  416 EFNAGFSEKENIDLFVNKNYKTINVKNQLNDDKSVLNFYKKVINLRLNEEVFND--------GTISFFEN
                                     111111    111111111111111111111        11111111
Chain 2:  540 -----------------------RCAAHQ----DDVSYMRSLIALRKAHPAFRLKTADEIRAHLRFEAAP

Chain 1:  478 QDYAYCRKLKD------KEIIILTNWTTENKLIKLKLDSNNWKIILNNYEDFSF-----DSLKPYQVIAI
              11111111111      1111111111111111 11111111111111111111     11111111111
Chain 2:  583 PHTVAFTLRDHAGGDPDRHLYVLYNANPGALSL-ELPALGPWEVRFGGEHVLALEAGARLEVRGVGVVVL

Chain 1:  537 ERK
              111
Chain 2:  672 AVP

Align Mfl499.pdb 539 with 3wdhA.pdb 698
Twists 0 ini-len 336 ini-rmsd 3.06 opt-equ 403 opt-rmsd 3.08 chain-rmsd 3.06 Score 623.94 align-len 621 gaps 218 (35.10%)
P-value 7.94e-13 Afp-num 112652 Identity 10.79% Similarity 23.83%
Block  0 afp 42 score 623.94 rmsd  3.06 gap 273 (0.45%)

Chain 1:    1 MRNEVIYQIFPLTFSD------GKKKGKGNIKGIIN-----------KLDYLKSLGITRIWISPFTKSPF
              1111111111111111      111   11111111           11111111111111111111111
Chain 2:  219 MTDAIIYEMHIRDFTIHHESGVRQK---GKYVGLTERGTTGPNGTLTGLSYIKQLGVTHVQLMPVQDFEG

Chain 1:   54 K---------DSGYDVSDYCGINEEFG--------TMEEVEILISEAKKRDLTIVLDIVFNHTSD--QHE
                        11111111111111111        111111111111111111111111111111  111
Chain 2:  286 VDELQPLKMYNWGYNTVHYNAPEGSYATDPDDPYARIIELKRAIRAFQQEGIRVILDVVYNHVYVRETSS

Chain 1:  105 WFKKALAGDEKYMNYYIFKDPVDGKEPTNWKSKMGGLSWEFVPNLNKYYLHLFTKEQPDLNWENPEVRNE
              111111      111111111                         111111111 11111111111111
Chain 2:  356 FEHLVP------GYYFRYERN-------------------------GYPSNGTGV-GNDLASERKMVKKF

Chain 1:  175 LINILKFWKD-KGISGFRLDVCNLYSKPTLFENDEIGDGRRFYTDGVKVEEYFNLMHNEVFGTDNEIFTV
              1111111111 11111111111111                       1111111111111111111111
Chain 2:  394 IIDSVTYWLKEYGVDGFRFDLMGIL-----------------------DIDTMNDVRRAIDEIDPTVIIL

Chain 1:  244 GEVSS----------TTKEKSAKYAKVENKELDSVFTFLHLKV--DYENNDKWTNVKPD----LNLFWKL
              11111          111111111      1111111111111  11    11111111    1111111
Chain 2:  441 GEGWDLATPLPSEKKTTIANAKHT------PRIAYFNDRFRDYVKGS----TFDIHERGFALGDCSYKEA

Chain 1:  298 QKEWQEYYQ---LENSTLALFMNNHDQPRAVSRFG-----NVDKYWYESATSIFAFTSLMRGVPFIYQGE
              111111111   11111111111111111111111     111111111111111111111111111111
Chain 2:  501 VIGAIRGSIHLFFSPRQSVNYVECHDNHTLWDKMAVANAHESEYIRRKRQKLATAIVLLSQGIPFLHSGQ

Chain 1:  360 EIGMTNLTFNNLNEFKDVESIGNANDLLKIKSEEEVLDILRIKSRDNA----RSVMQWNDEFNAGFSEKE
              111111111                                  111      1111111           
Chain 2:  571 EFYRTKKGV----------------------------------ENSYNSPDEVNQVDWN-----------

Chain 1:  426 NIDLFVNKNYKTINVKNQLNDDKSVLNFYKKVINLRLNEEVFND--------GTISFFENQDYAYCRKLK
                           111111    111111111111111111111        111111111111111111
Chain 2:  596 -------------EKSRWE----EDVREIMKLIELRKKHGAFRFLTADQVRRHMKFYDTHPSVIAYQLVD

Chain 1:  488 D------KEIIILTNWTTENKLIKLKLDSNNWKIILNNYEDFS---FDSLKPYQVIAIERK
              1      1111111111111111  11111111111111111    111111111111111
Chain 2:  649 VGVYGPWKQIVVVYHNEEKKAML--PLADGKWKVMFSSELGNVCEQFIEINGIGAWVLIQC

Align Mfl499.pdb 539 with 3k1dA.pdb 722
Twists 0 ini-len 344 ini-rmsd 3.49 opt-equ 406 opt-rmsd 3.10 chain-rmsd 3.49 Score 631.83 align-len 587 gaps 181 (30.83%)
P-value 9.43e-13 Afp-num 117848 Identity 9.20% Similarity 22.15%
Block  0 afp 43 score 631.83 rmsd  3.49 gap 240 (0.41%)

Chain 1:    1 MRNEVIYQIFPLTFSDGKKKGKGNIKGII-NKLDYLKSLGITRIWISPFTKSPF-KDSGYDVSDYCGINE
              11111111111111111     1111111 111111111111111111111111 111111111111111
Chain 2:  252 NEAMSTYEVHLGSWRPG-----LSYRQLARELTDYIVDQGFTHVELLPVAEHPFAGSWGYQVTSYYAPTS

Chain 1:   69 EFGTMEEVEILISEAKKRDLTIVLDIVFNHTSDQHEWFKKALAGDEKYMNYYIFKDPVDGKEPTNWKSKM
              11111111111111111111111111111111111111111111    1111111111111111      
Chain 2:  317 RFGTPDDFRALVDALHQAGIGVIVDWVPAHFPKDAWALGRFDGT----PLYEHSDPKRGEQLDW------

Chain 1:  139 GGLSWEFVPNLNKYYLHLFTKEQPDLNWENPEVRNELINILKFWKD-KGISGFRLDVCNLYSKPTLFEND
                             11      11111111111111111111111 11111111111111111  1111
Chain 2:  377 ---------------GT------YVFDFGRPEVRNFLVANALYWLQEFHIDGLRVDAVASMLYL--DYSR

Chain 1:  208 EIGDGRRFY---TDGVKVEEYFNLMHNEVFGTDNEIFTVGEVSSTTKEKSAKYAKVENKELDSVFTFLHL
              1           1111111111111111111111111111111111 111111    1111111111111
Chain 2:  424 PEGGWTPNVHGGRENLEAVQFLQEMNATAHKVAPGIVTIAEESTPW-SGVTRPTNIGGLGFSMKWNMGWM

Chain 1:  275 KVDYENNDKWTNVKPDLNLFWKLQKEWQEYYQLENSTLALFMNNHDQ----PRAVSRFGNVDKYWYESAT
              111            1111111111111111     11111111111    1111111111111111111
Chain 2:  493 HDTLDYVSRDPVYRSYHHHEMTFSMLYAFSE-----NYVLPLSHDEVVHGKGTLWGRMPGNNHVKAAGLR

Chain 1:  341 SIFAFTSLMRGVPFIYQGEEIGMTNLTFNNLNEFKDVESIGNANDLLKIKSEEEVLDILRIKSRDNARSV
              11111111111111111111111111                                      111111
Chain 2:  558 SLLAYQWAHPGKQLLFMGQEFGQRAE--------------------------------------WSEQRG

Chain 1:  411 MQWNDEFNAGFSEKENIDLFVNKNYKTINVKNQLNDDKSVLNFYKKVINLRLNEEVFNDG-----TISF-
              1111                        11111  1 11111111111111111111111     1111 
Chain 2:  590 LDWF------------------------QLDENG-FSNGIQRLVRDINDIYRCHPALWSLDTTPEGYSWI

Chain 1:  475 -FEN--QDYAYCRKLK--DKEIIILTNWTTENKLIKLKLDSNN--WKIILNNY-------EDFS------
               111  1111111111  1111111111111111111111111  11111111       1111      
Chain 2:  635 DANDSANNVLSFMRYGSDGSVLACVFNFAGAEHRDYRLGLPRAGRWREVLNTDATIYHGSGIGNLGGVDA

Chain 1:  525 ------------FDSLKPYQVIAIERK
                          111111111111111
Chain 2:  705 TDDPWHGRPASAVLVLPPTSALWLTPA

Align Mfl499.pdb 539 with 2e8yA.pdb 712
Twists 0 ini-len 328 ini-rmsd 2.94 opt-equ 404 opt-rmsd 3.06 chain-rmsd 2.94 Score 612.66 align-len 631 gaps 227 (35.97%)
P-value 1.69e-12 Afp-num 114033 Identity 9.98% Similarity 22.03%
Block  0 afp 41 score 612.66 rmsd  2.94 gap 291 (0.47%)

Chain 1:    1 MRNEVIYQIFPLTFSD------GKKKGKGNIKGIIN-----------KLDYLKSLGITRIWISPFTKSPF
              1111111111111111      111   11111111           11111111111111111111111
Chain 2:  212 PVDAVIYETHLRDFSIHENSGMINK---GKYLALTETDTQTANGSSSGLAYVKELGVTHVELLPVNDFAG

Chain 1:   54 K---------DSGYDVSDYCGINEEFG--------TMEEVEILISEAKKRDLTIVLDIVFNHTSD--QHE
              1         11111111111111111        111111111111111111111111111111  111
Chain 2:  279 VDEEKPLDAYNWGYNPLHFFAPEGSYASNPHDPQTRKTELKQMINTLHQHGLRVILDVVFNHVYKRENSP

Chain 1:  105 WFKKALAGDEKYMNYYIFKDPVDGKEPTNWKSKMGGLSWEFVPNLNKYYLHLFTKEQPDLNWENPEVRNE
              111111      111111111                         111111111 11111111111111
Chain 2:  349 FEKTVP------GYFFRHDEC-------------------------GKPSNGTGV-GNDIASERRMARKF

Chain 1:  175 LINILKFWKD-KGISGFRLDVCNLYSKPTLFENDEIGDGRRFYTDGVKVEEYFNLMHNEVFGTDNEIFTV
              1111111111 11111111111111                       1111111111111111111111
Chain 2:  387 IADCVVYWLEEYNVDGFRFDLLGIL-----------------------DIDTVLYMKEKATKAKPGILLF

Chain 1:  244 GEVSS----------TTKEKSAKYAKVENKELDSVFTFLHLKV--DYENNDKWTNVKPD----LNLFWKL
              11111          111111111      1111111111111  11    11111111    1111111
Chain 2:  434 GEGWDLATPLPHEQKAALANAPRM------PGIGFFNDMFRDAVKGN----TFHLKATGFALGNGESAQA

Chain 1:  298 QKEWQEYYQL---------ENSTLALFMNNHDQPRAVSRFG-----NVDKYWYESATSIFAFTSLMRGVP
              1111111111         1111111111111111111111     111111111111111111111111
Chain 2:  494 VMHGIAGSSGWKALAPIVPEPSQSINYVESHDNHTFWDKMSFALPQENDSRKRSRQRLAVAIILLAQGVP

Chain 1:  354 FIYQGEEIGMTNLTFNNLNEFKDVESIGNANDLLKIKSEEEVLDILRIKSRDNA----RSVMQWNDEFNA
              111111111111111                                  111      1111111     
Chain 2:  564 FIHSGQEFFRTKQGV----------------------------------ENSYQSSDSINQLDWD-----

Chain 1:  420 GFSEKENIDLFVNKNYKTINVKNQLNDDKSVLNFYKKVINLRLNEEVFND--------GTISFFENQDYA
                                 111111    111111111111111111111        111111111111
Chain 2:  595 -------------------RRETFK----EDVHYIRRLISLRKAHPAFRLRSAADIQRHLECLTLKEHLI

Chain 1:  482 YCRKLKD------KEIIILTNWTTENKLIKLKLDSNNWKIILNNYEDFS-------FDSLKPYQVIAIER
              1111111      1111111111111111 1111111111111111 1        11111111111111
Chain 2:  642 AYRLYDLDEVDEWKDIIVIHHASPDSVEW-RLPNDIPYRLLCDPSGFQEDPTEIKKTVAVNGIGTVILYL

Chain 1:  539 K
              1
Chain 2:  711 A

Align Mfl499.pdb 539 with 2vncA.pdb 699
Twists 0 ini-len 304 ini-rmsd 4.25 opt-equ 387 opt-rmsd 3.06 chain-rmsd 4.27 Score 616.73 align-len 655 gaps 268 (40.92%)
P-value 1.94e-12 Afp-num 113821 Identity 9.77% Similarity 23.82%
Block  0 afp 38 score 581.54 rmsd  3.52 gap 292 (0.49%)

Chain 1:    1 MRNEVIYQIFPLTFSD----GKKKGKGNIKGIIN--KLDYLKSLGITRIWISPFTKSPFK----------
              1111111111111111    111   11111111  111111111111111111111111          
Chain 2:  171 LKDTVIYEVHVKGFTKLRLDLPENIRGTYEGLASEQMISYLKDLGITTVELMPVFHFIDQRFLTDKGLTN

Chain 1:   55 DSGYDVSDYCGINEEFG-------TMEEVEILISEAKKRDLTIVLDIVFNHTSD------QHEWFKKALA
              11111111111111111       111111111111111111111111111111      111111111 
Chain 2:  241 YWGYDPINFFSPECRYSSTGCLGGQVLSFKKMVNELHNAGIEVIIDVVYNHTAEGNHLGPTLSFRGIDN-

Chain 1:  112 GDEKYMNYYIFKDPVDGKEPTNWKSKMGGLSWEFVPNLNKYYLHLFTKEQPDLNWENPEVRNELINILKF
                   1111111111                       1111111111 111111111111111111111
Chain 2:  310 -----TAYYMLQPDN-----------------------KRYYLDFTGT-GNTLNLSHPRVIQMVLDSLRY

Chain 1:  182 WKDK-GISGFRLDVCNLYSKPTLFENDEIGDGRRFYTDGVKVEEYFNLMHNEVFGTDNEIFTVGEVSSTT
              1111 1111111111111111                  11111111111111111  1111111111  
Chain 2:  351 WVTEMHVDGFRFDLAAALARELYSV--------------NMLNTFFIALQQDPILS--QVKLIAEPWDVG

Chain 1:  251 KEKSAKYAKVENKELDSVFTFLHLKVDYENNDKWTNVKPDLNLFWKLQKEWQEYYQL-----ENST-LAL
                11       111111111111111             1111  11111 1111       1111 111
Chain 2:  405 QGGYQVGN---FPYQWAEWNGKYRDSIRRFWRG------EALPYSEIANRLLGSPDIYLGNNKTPFASIN

Chain 1:  315 FMNNHDQPRAVSR-----------------------FGNV-----------DKYWYESATSIFAFTSLMR
              1111111111111                       1111           1111111111111111111
Chain 2:  466 YVTSHDGFTLEDLVSYNQKHNEANGFNNQDGMNENYSWNCGAEGPTNDQNVVICREKQKRNFMITLLVSQ

Chain 1:  351 GVPFIYQGEEIGMTNLTFNNLNEFKDVESIGNANDLLKIKSEEEVLDILRIKSRDNA----RSVMQWNDE
              111111111111111111                                  111      1111111  
Chain 2:  536 GTPMILGGDELSRTQRGN----------------------------------NNAFCQDNEITWFDWN--

Chain 1:  417 FNAGFSEKENIDLFVNKNYKTINVKNQLNDDKSVLNFYKKVINLRLNEEVFNDG---TISFFE-------
                                      111  1  111111111111111111111    111111       
Chain 2:  570 ------------------------LDERKS--KFLEFVKKMIQFYRAHPAFRRERYFDVTFYTLEGREVD

Chain 1:  477 -------NQDYAYCRKLKD-------------KEIIILTNWTTENKLIKLKLDSNNWKIILNN----YED
                     111111111111             11111111111111111   11111111111    111
Chain 2:  625 EKTWSSPTQLVIFVLEGSVMDEINMYGERIADDSFLIILNANPNNVKVK---FPKGKWELVISSYLREIK

Chain 1:  523 FSF--------DSLKPYQVIAIERK
              111        11111111111111
Chain 2:  692 PEERIIEGEKELEIEGRTALVYRRI

Align Mfl499.pdb 539 with 5gquA.pdb 755
Twists 0 ini-len 344 ini-rmsd 3.41 opt-equ 408 opt-rmsd 3.10 chain-rmsd 3.41 Score 619.51 align-len 609 gaps 201 (33.00%)
P-value 3.16e-12 Afp-num 122787 Identity 10.34% Similarity 24.96%
Block  0 afp 43 score 619.51 rmsd  3.41 gap 264 (0.43%)

Chain 1:    1 MRNEVIYQIFPLTFSDGKK----------------------KGKGNIKGII-NKLDYLKSLGITRIWISP
              1111111111111111111                      1111111111 111111111111111111
Chain 2:  248 KQPVSVYEVHLGSWLHGSSAEKMPLLNGEADPVIVSEWNPGARFLSYYELAEKLIPYVKDMGYTHIELLP

Chain 1:   48 FTKSPF-KDSGYDVSDYCGINEEFGTMEEVEILISEAKKRDLTIVLDIVFNHTSDQHEWFKKALAGDEKY
              111111 11111111111111111111111111111111111111111111111111111111111    
Chain 2:  318 IAEHPFDGSWGYQVTGFYSPTSRFGRPEDFMYFVDKCHENGIGVILDWVPGHFPKDSHGLAYFDGT----

Chain 1:  117 MNYYIFKDPVDGKEPTNWKSKMGGLSWEFVPNLNKYYLHLFTKEQPDLNWENPEVRNELINILKFWKDK-
              11111111                            1111111 1111111111111111111111111 
Chain 2:  384 HLYEHADPRI--------------------------GEHKEWG-TLVFNYGRHEVRNFLVANVLFWFDKY

Chain 1:  186 GISGFRLDVCNLYSKPTL-FENDEIGDGRRFYTDGVKVEEYFNLMHNEVFGTDNEIFTVGEVSSTTKEKS
              11111111111111111  1111         1111111111111111111111111111111111 111
Chain 2:  427 HVDGIRVDAVASMLYRNYLRKEGEWIANEYGGDEHIEAVSFIREVNTLLFEYFPGILSIAEESTEW-EKV

Chain 1:  255 AKYAKVENKELDSVFTFLHLKVDYENNDKWTNVKPDLNLFWKLQKEWQEYYQLENSTLALFMNNHDQP--
              111    1111111111111111            1111111111111111     111111 11111  
Chain 2:  496 SRPVYDGGLGFNLKWDMGWMHDMLDYFNIDPYFRQYHQNNVTFSMLYYYNE-----NFMLAL-SHDEIVH

Chain 1:  323 ---RAVSRFGNVDKYWYESATSIFAFTSLMRGVPFIYQGEEIGMTNLTFNNLNEFKDVESIGNANDLLKI
                 11111111111111111111111111111111111111111111                       
Chain 2:  560 GKSNMLGKMPGDEWQKYANVRALFTYMYTHPGKKTMFMSMEFGQWSE-----------------------

Chain 1:  390 KSEEEVLDILRIKSRDNARSVMQWNDEFNAGFSEKENIDLFVNKNYKTINVKNQLNDDKSVLNFYKKVIN
                             1111111111                        11111  1 111111111111
Chain 2:  607 ---------------WNVWGDLEWH------------------------LLQYE--PHQQLKQFFTDLNA

Chain 1:  460 LRLNEEVFNDG-----TISFFEN-----QDYAYCRKLKDK--EIIILTNWTTENKLIKLKLDSNN--WKI
              11111111111     1111111     111111111111  11111111111111111111111  111
Chain 2:  636 LYQQEPALYTHDFEYHGFEWIDCNDNTHSVVSFLRRSDDPNDSLVVVCNFTPQPHSHYRIGVPEAGYYVE

Chain 1:  516 ILNNY-------EDFS------------------FDSLKPYQVIAIERK
              11111       1111                  111111111111111
Chain 2:  706 LFNSDAKQYGGSNMGNLGGKWADEWSFHNKPYSLDLCLPPLAVLILKLD

Align Mfl499.pdb 539 with 1bf2A.pdb 750
Twists 0 ini-len 328 ini-rmsd 4.10 opt-equ 388 opt-rmsd 3.10 chain-rmsd 4.10 Score 621.72 align-len 681 gaps 293 (43.02%)
P-value 5.21e-12 Afp-num 125063 Identity 9.54% Similarity 21.44%
Block  0 afp 41 score 603.25 rmsd  4.00 gap 296 (0.47%)

Chain 1:    1 MRNEVIYQIFPLTFSDGK----KKGKGNIKGIINKLDYLKSLGITRIWISPFTKSPF-------------
              11111111111111111     1   1111111111111111111111111111111             
Chain 2:  176 QKDDVIYEVHVRGFTEQDTSIPAQYRGTYYGAGLKASYLASLGVTAVEFLPVQETQNDANDVVPNSDANQ

Chain 1:   54 KDSGYDVSDYCGINEEFG-------TMEEVEILISEAKKRDLTIVLDIVFNHTSD-------------QH
              111111111111111111       111111111111111111111111111111             11
Chain 2:  246 NYWGYMTENYFSPDRRYAYNKAAGGPTAEFQAMVQAFHNAGIKVYMDVVYNHTAEGGTWTSSDPTTATIY

Chain 1:  104 EWFKKALAGDEKYMNYYIFKDPVDGKEPTNWKSKMGGLSWEFVPNLNKYYLHLFTKEQPDLNWENPEVRN
              1111111      111111111                         111111111 1111111111111
Chain 2:  316 SWRGLDN------ATYYELTSGN------------------------QYFYDNTGI-GANFNTYNTVAQN

Chain 1:  174 ELINILKFWKDK-GISGFRLDVCNLYSKP--TLFENDEIGDGRRFYTDGVKVEEY--FNLMHNEVFGTD-
              111111111111 1111111111111111  111            111111111  1111111111   
Chain 2:  355 LIVDSLAYWANTMGVDGFRFDLASVLGNSCLNGAYTASAPNCPNGGYNFDAADSNVAINRILREFTVRPA

Chain 1:  238 ---NEIFTVGEVS------STTKEKSAKYAKVENKELDSVFTFLHLKVDYENNDKWTNVKPDLNLFWKLQ
                 1111111111      1111111         1111111111111           11111  11 1
Chain 2:  425 AGGSGLDLFAEPWAIGGNSYQLGGFP---------QGWSEWNGLFRDSLRQAQNELG--SMTIYVTQDAN

Chain 1:  299 KEWQEY---YQLENS--TLALFMNNHDQPRAVSR-------------------------FGNV-------
              1 1111   1  111  11111111111111111                         1111       
Chain 2:  484 DFSGSSNLFQSSGRSPWNSINFIDVHDGMTLKDVYSCNGANNSQAWPYGPSDGGTSTNYSWDQGMSAGTG

Chain 1:  332 -DKYWYESATSIFAFTSLMRGVPFIYQGEEIGMTNLTFNNLNEFKDVESIGNANDLLKIKSEEEVLDILR
               1111111111111111111111111111111111111                                
Chain 2:  554 AAVDQRRAARTGMAFEMLSAGTPLMQGGDEYLRTLQCN--------------------------------

Chain 1:  401 IKSRDNAR---SVMQWNDEFNAGFSEKENIDLFVNKNYKTINVKNQLNDDKSVLNFYKKVINLRLNEEVF
                111  1   111111                         1111  1  1111111111111111111
Chain 2:  592 --NNAYNLDSSANWLTY-------------------------SWTTDQS--NFYTFAQRLIAFRKAHPAL

Chain 1:  468 NDG------TISFFE---------------NQDYAYCRKLKDK----EIIILTNWTTENKLIKLKLDSNN
              11       111111               1111111111 1     1111111111111111   1111
Chain 2:  633 RPSSWYSGSQLTWYQPSGAVADSNYWNNTSNYAIAYAINGPSLGDSNSIYVAYNGWSSSVTFT---LPAP

Chain 1:  513 ----WKIILNNYEDFS--------------------FDSLKPYQVIAIERK
                  11111111                        111111111111111
Chain 2:  700 PSGTQWYRVTDTCDWNDGASTFVAPGSETLIGGAGTTYGQCGQSLLLLISK

Align Mfl499.pdb 539 with 6bs6A.pdb 648
Twists 2 ini-len 392 ini-rmsd 2.99 opt-equ 454 opt-rmsd 2.71 chain-rmsd 9.19 Score 845.65 align-len 700 gaps 246 (35.14%)
P-value 8.90e-12 Afp-num 104836 Identity 16.14% Similarity 27.57%
Block  0 afp 14 score 329.26 rmsd  0.88 gap 3 (0.03%)
Block  1 afp  2 score 19.01 rmsd  2.43 gap 30 (0.65%)
Block  2 afp 33 score 565.66 rmsd  3.55 gap 154 (0.37%)

Chain 1:    3 NEVIYQIFPLTFSDGKKKGKGNIKGIINKLDYLKSLGITRIWISPFTKSPFKDSGYDVSDYCGINEEFGT
              111111111111111111111111111111111111111111111111111  11111111111111111
Chain 2:   60 ADISYQLLLYSFADSDGDGYGDLNGVTQKLDYLNQLGVKALWLSPIHPCMSY-HGYDVTDYTKVNPQLGT

Chain 1:   73 MEEVEILISEAKKRDLTIVLDIVFNHTSDQHEWFKKALAG-DEKYMNYYIFKDPVDGK------------
              1111111111111111111111111111111111111111 111111111111                 
Chain 2:  129 ESDFDRLVTEAHNRGIKIYLDYVMNHTGTAHPWFTEASSSSESPYRNYYSFSEDPKTDIAAGKIAMITQE

Chain 1:  130 -----------------------------------------------------EPTNWKSK---------
                                                                   22222222         
Chain 2:  199 GAAGYNAAEWFQVSDETAAVKGLLKFTLDWSNAPSPILVVSTGTKADEDNPDTGTDNAKYLYYGEDICKK

Chain 1:  138 ---------------------MGGLSWEFVPN------------------------------------LN
                                   2222222222                                     33
Chain 2:  269 FYDKGNNIYELTVDFESTWGLLIRTSNASFWPSGTKYGASSSSEKLALNKDFKLTNAGNPANIMFDSQQI

Chain 1:  151 KYYLHLF-TKEQPDLNWEN------PEVRNELINILKFWKDKGISGFRLDVCNLYSKPTLFENDEIGDGR
              3333333 33333333333      333333333333333333333333333333333            
Chain 2:  339 TYFHSHFCTDWFADLNYGPVDQAGESPAYQAIADAAKGWIARGVDGLRLDAVKHIYHS------------

Chain 1:  214 RFYTDGVKVEEYFNLMHNEVFGTDN------EIFTVGEVSSTTKEKSAKYAKVENKELDSVFTFLHLKVD
                 3333333333333333333333      33333333333333333333     33333333333333
Chain 2:  397 ---ETSEENPRFLKMFYEDMNAYYKQKGHTDDFYMIGEVLSEYDKVAPYYK-----GLPALFEFSFWYRL

Chain 1:  278 YENNDKWTNVKPDLNLFWKLQKEWQEYYQ--LENSTLALFMNNHDQPRAVSRFGNVDKYWYESATSIFAF
                        3333333333333333333  3333333333333333333333333    3333333333
Chain 2:  459 EWGIN-----NSTGCYFAKDILSYQQKYANYRSDYIEATKLSNHNEDRTSSKLGKS----ADKCKLAAAV

Chain 1:  346 TSLMRGVPFIYQGEEIGMTNLTFNNLNEFKDVESIGNANDLLKIKSEEEVLDILRIKSRDNARSVMQWND
              3333333333333333333333      333                           333333333333
Chain 2:  520 LLTSAGHPYIYYGEELGLYGTK------DNG---------------------------DEYVRSPMLWGD

Chain 1:  416 EFNAGFSEKENIDLFVNKNYKTINV-KNQLNDDKSVLNFYKKVINLRLNEEVFNDGTISFF---E-----
              3   333   333333333333333 33333333333333333333333333333333333   3     
Chain 2:  557 SY--TTN---YTDKTDATVSKNVKTVADQQADTHSLLNIYFSLTRLRNTYPALAEGNMTKHSVYNESQEK

Chain 1:  477 --NQDYAYCRKLKDKEIIILTNWTTENKLIKLKLDSNNWKIILNNYEDFS-----FDSLKPYQVIAIERK
                333333333333333333333333333333  3333333333333333     333333333333333
Chain 2:  622 DYKPIAAWYMTKDNEKLLVIHNFGGTAMQLPL--TDKIEKVLFVNGETQQNTDSYTLKLGGYASVVFKLG

Align Mfl499.pdb 539 with 2wskA.pdb 654
Twists 0 ini-len 312 ini-rmsd 3.83 opt-equ 387 opt-rmsd 3.05 chain-rmsd 3.83 Score 556.96 align-len 644 gaps 257 (39.91%)
P-value 1.26e-11 Afp-num 106542 Identity 9.01% Similarity 20.34%
Block  0 afp 39 score 556.96 rmsd  3.83 gap 315 (0.50%)

Chain 1:    1 MRNEVIYQIFPLTFSDGK----KKGKGNIKGIIN--KLDYLKSLGITRIWISPFTKSPFK----------
              1111111111111111      1   11111111  111111111111111111111111          
Chain 2:  148 WGSTIIYEAHVKGLTYLHPEIPVEIRGTYKALGHPVMINYLKQLGITALELLPVAQFASEPRLQRMGLSN

Chain 1:   55 DSGYDVSDYCGINEEFG-----TMEEVEILISEAKKRDLTIVLDIVFNHTSD------QHEWFKKALAGD
              11111111111111111     111111111111111111111111111111      111111111   
Chain 2:  218 YWGYNPVAMFALHPAYACSPETALDEFRDAIKALHKAGIEVILDIVLNHSAELDLDGPLFSLRGIDN---

Chain 1:  114 EKYMNYYIFKDPVDGKEPTNWKSKMGGLSWEFVPNLNKYYLHLFTKEQPDLNWENPEVRNELINILKFWK
                 111111111                         111111111 11111111111111111111111
Chain 2:  285 ---RSYYWIRED-------------------------GDYHNWTGC-GNTLNLSHPAVVDYASACLRYWV

Chain 1:  184 D-KGISGFRLDVCNLYSKPTLFENDEIGDGRRFYTDGVKVEEYFNLMHNEVFGTDNEIFTVGEVS-----
              1 111111111111111111                1111111111111111 111111111111     
Chain 2:  326 ETCHVDGFRFDLAAVMGRTP----------------EFRQDAPLFTAIQNCP-VLSQVKLIAEPWDIAPG

Chain 1:  248 -STTKEKSAKYAKVENKELDSVFTFLHLKVDYENNDKWTNVKPDLNLFWKLQKE--WQEYYQLE--NST-
               111   1111      1111111111111            11111 111111  11111111  111 
Chain 2:  379 GYQV---GNFP------PLFAEWNDHFRDAARRFWL------HYDLPLGAFAGRFAASSDVFKRNGRLPS

Chain 1:  312 -LALFMNNHDQPRAVSRFGN----------------------------------VDKYWYESATSIFAFT
               11111111111111111                                    1111111111111111
Chain 2:  434 AAINLVTAHDGFTLRDCVCFNHKHNEANGEENRDGTNNNYSNNHGKEGLGGSLDLVERRRDSIHALLTTL

Chain 1:  347 SLMRGVPFIYQGEEIGMTNLTFNNLNEFKDVESIGNANDLLKIKSEEEVLDILRIKSRDNA----RSVMQ
              1111111111111111111111                                  111      11111
Chain 2:  504 LLSQGTPMLLAGDEHGHSQHGN----------------------------------NNAYCQDNQLTWLD

Chain 1:  413 WNDEFNAGFSEKENIDLFVNKNYKTINVKNQLNDDKSVLNFYKKVINLRLNEEVFNDG--------TISF
              11                        11  11    1111111111111111111111        1111
Chain 2:  540 WS------------------------QA--SS----GLTAFTAALIHLRKRIPALVENRWWEEGDGNVRW

Chain 1:  475 FE--------------NQDYAYCRKLKDKEIIILTNWTTENKLIKLKLDSNNWKIILNNYE-----DFSF
              11              111111111   11111111111111111   1111111111111     1111
Chain 2:  580 LNRYAQPLSTDEWQNGPKQLQILLS---DRFLIAINATLEVTEIV---LPAGEWHAIPPFAGEDNPVITA

Chain 1:  526 DSLKP--YQVIAIE
              11111  1111111
Chain 2:  644 VWQGPAHGLCVFQR

Align Mfl499.pdb 539 with 2wanA.pdb 810
Twists 0 ini-len 336 ini-rmsd 3.74 opt-equ 398 opt-rmsd 3.02 chain-rmsd 3.74 Score 597.68 align-len 622 gaps 224 (36.01%)
P-value 2.39e-11 Afp-num 129950 Identity 11.90% Similarity 23.95%
Block  0 afp 42 score 597.68 rmsd  3.74 gap 272 (0.45%)

Chain 1:    1 MRNEVIYQIFPLTFSD------GKKKGKGNIKGIIN-----------KLDYLKSLGITRIWISPFTKSPF
              1111111111111111      111   11111111           11111111111111111111111
Chain 2:  430 PVDEVIYEAHVRDFSIDANSGMKNK---GKYLAFTEHGTKGPDHVKTGIDSLKELGITTVQLQPVEEFNS

Chain 1:   54 K--------DSGYDVSDYCGINEEFG-------TMEEVEILISEAKKRDLTIVLDIVFNHTSD--QHEWF
              1        11111111111111111       111111111111111111111111111111  11111
Chain 2:  497 IDETQPDTYNWGYDPRNYNVPEGAYATTPEGTARITELKQLIQSLHQQRIGVNMDVVYNHTFDVMVSDFD

Chain 1:  107 KKALAGDEKYMNYYIFKDPVDGKEPTNWKSKMGGLSWEFVPNLNKYYLHLFTKEQPDLNWENPEVRNELI
              11      11111111111                         111111111 1111111111111111
Chain 2:  567 KI------VPQYYYRTDSN-------------------------GNYTNGSGC-GNEFATEHPMAQKFVL

Chain 1:  177 NILKFWKDK-GISGFRLDVCNLYSKPTLFENDEIGDGRRFYTDGVKVEEYFNLMHNEVFGTDNEIFTVGE
              111111111 1111111111111                       111111111111111111111111
Chain 2:  605 DSVNYWVNEYHVDGFRFDLMALL-----------------------GKDTMAKISNELHAINPGIVLYGE

Chain 1:  246 VSSTTKE--------KSAKYAKVENKELDSVFTFLHLKV--DYENNDKWTNVKPD----LNLFWKLQKEW
              11             1111111    1111111111111  11    11111111    11111111111
Chain 2:  652 PWTGGTSGLSSDQLVTKGQQKG----LGIGVFNDNIRNGLDGN----VFDKTAQGFATGDPNQVDVIKNG

Chain 1:  302 QEYYQL---ENST-LALFMNNHDQPRAVSRFG-----NVDKYWYESATSIFAFTSLMRGVPFIYQGEEIG
              111111   1111 111111111111111111     111111111111111111111111111111111
Chain 2:  714 VIGSIQDFTSAPSETINYVTSHDNMTLWDKILASNPSDTEADRIKMDELAHAVVFTSQGVPFMQGGEEML

Chain 1:  363 MTNLTFNNLNEFKDVESIGNANDLLKIKSEEEVLDILRIKSRDNA----RSVMQWNDEFNAGFSEKENID
              111111                                  111      1111111              
Chain 2:  784 RTKGGN----------------------------------DNSYNAGDSVNQFDWS--------------

Chain 1:  429 LFVNKNYKTINVKNQLNDDKSVLNFYKKVINLRLNEEVFND--------GTISFFENQDYAYCRKLKD--
                        111111    111111111111111111111        1111111111111111111  
Chain 2:  806 ----------RKAQFK----DVFDYFSSMIHLRNQHPAFRMTTADQIKQNLTFLESPTNTVAFELKNYAN

Chain 1:  489 ----KEIIILTNWTTENKLIKLKLDSNNWKIILNNYEDFS--------FDSLKPYQVIAIER
                  1111111111111111  111111111111111           11111111111111
Chain 2:  862 HDTWKNIIVMYNPNKTSQTL--NLPSGDWTIVGLGDQIGEKSLGHVMGNVQVPAISTLILKQ

Align Mfl499.pdb 539 with 3ucqA.pdb 651
Twists 2 ini-len 376 ini-rmsd 3.43 opt-equ 454 opt-rmsd 2.80 chain-rmsd 6.31 Score 797.00 align-len 628 gaps 174 (27.71%)
P-value 7.37e-11 Afp-num 107486 Identity 13.54% Similarity 27.71%
Block  0 afp 29 score 546.24 rmsd  3.78 gap 69 (0.23%)
Block  1 afp  2 score 46.97 rmsd  1.01 gap 0 (0.00%)
Block  2 afp 16 score 255.91 rmsd  2.93 gap 115 (0.47%)

Chain 1:    1 MRN--EVIYQIFPLTFSDGKKKGKGNIKGIINKLDYLKSLGITRIWISPFTKSP--FKDSGYDVSDYCGI
              111  111111111111       111111111111111111111111111111  11111111111111
Chain 2:   86 LQRPEMVGYVAYTDRFA-------GTLKGVEERLDYLEGLGVKYLHLMPLLRPREGENDGGYAVQDYRAV

Chain 1:   67 NEEFGTMEEVEILISEAKKRDLTIVLDIVFNHTSDQHEWFKKALAGDEKYMNYYIFKDPVDGKEPTN--W
              1111111111111111111111111111111111111111111111111111111111111111111  1
Chain 2:  149 RPDLGTMDDLSALARALRGRGISLVLDLVLNHVAREHAWAQKARAGDPKYRAYFHLFPDRRGPDAFEATL

Chain 1:  135 KSKMG---GLSWEFVPNL----NKYYLHLFTKEQPDLNWENPEVRNELINILKFWKDKGISGFRLDVCNL
              11111   1111111111    111111111111111111111111111111111111111111111111
Chain 2:  219 PEIFPDFAPGNFSWDEEIGEGEGGWVWTTFNSYQWDLNWANPDVFLEFVDIILYLANRGVEVFRLDAIAF

Chain 1:  198 YSKPTLFENDEIGDGRRFYTDGVKVEEYFNLMHNEVFGTDNEIFTVGEVSSTTKEKSAKYAKVE--NKEL
              11111111          1111111111111111111111111111111111111111111111  1111
Chain 2:  289 IWKRLGTD----------CQNQPEVHHLTRALRAAARIVAPAVAFKAEAIVAPADLIHYLGTRAHHGKVS

Chain 1:  266 DSVFTFLHLKVDYENNDKWTN----------------------------------------VKPDLNLFW
              11111111111111                                               222222222
Chain 2:  349 DMAYHNSLMVQLWSSLASRNTRLFEEALRAFPPKPTSTTWGLYVRCHDDIGWAISDEDAARAGLNGAAHR

Chain 1:  296 KLQKEWQEYYQLENSTLALFMNNHD-------QPRAVSRFGNVDK----------YWYESATSIFAFTSL
              22222222222   222               3333333333333          333333333333333
Chain 2:  419 HFLSDFYSGQFPGSFARGLVFQYNPVNGDRRISGSAASLAGLEAALETGDPGRIEDAVRRLLLLHTVILG

Chain 1:  349 MRGVPFIYQGEEIGMTNLTFNNLNEFKDVESIGNANDLLKIKSEEEVLDILRIKSRDNARSVMQWNDEFN
              33333333333333333333 3333333333                       333333333333    
Chain 2:  489 FGGVPLLYMGDELALLNDYA-FEDVPEHAPD-----------------------NRWVHRPQMDWA----

Chain 1:  419 AGFSEKENIDLFVNKNYKTINVKNQLNDDK----SVLNFYKKVINLRLNEEVFND-GTISFFE---NQDY
                                  3333333333    333333333333333333333 3333333   3333
Chain 2:  531 --------------------LAERVRQEPSSPAGRVNTGLRHLLRVRRDTPQLHASIESQVLPSPDSRAL

Chain 1:  481 AYCRKLKDKEIIILTNWTTENKLIKLKLDS----NNWKIILNNYEDFSF-----DSLKPYQVIAIERK
              333333333333333333333333333333    33333333  33333     33333333333333
Chain 2:  581 LLRRDHPLGGMVQVYNFSEETVMLPSHVLRDVLGDHVQDRLS--GSAFRLDRPTVRLEGYRALWLTAG

Align Mfl499.pdb 539 with 4aefA.pdb 636
Twists 2 ini-len 344 ini-rmsd 3.00 opt-equ 406 opt-rmsd 2.74 chain-rmsd 4.79 Score 766.02 align-len 552 gaps 146 (26.45%)
P-value 4.41e-10 Afp-num 97092 Identity 17.57% Similarity 32.79%
Block  0 afp 14 score 321.45 rmsd  0.94 gap 10 (0.08%)
Block  1 afp  2 score 19.86 rmsd  4.08 gap 2 (0.11%)
Block  2 afp 27 score 479.86 rmsd  2.87 gap 176 (0.45%)

Chain 1:    1 MRNEVIYQIFPLTFSDG-KKKGKGNIKGIINKLDYLKSLGITRIWISPFTKSPFKDSGYDVSDYCGINEE
              11111111111111111 1111111111111111111111111111111111111 11111111111111
Chain 2:  204 VIDRVFYQIMPDKFARSRKIQWGGDLIGIKEKIDHLVNLGINAIYLTPIFSSLTY-HGYDIVDYFHVARR

Chain 1:   70 FGTMEEVEILISEAKKRDLTIVLDIVFNHTSDQHEWFKKAL--AGDEKYMNYYIFK-----DPVDGKEPT
              11111111111111111111111111111111111111111  111111111111      222 22222
Chain 2:  282 LGGDRAFVDLLSELKRFDIKVILDGVFHHTSFFHPYFQDVVRKGENSSFKNFYRIIKFPVVSKEFLQILH

Chain 1:  133 NWKSKMGGLSWEF-VPNLNKYYLHLFTKEQPDLNWENPEVRNELINILKFWKDKGISGFRLDVCNLYSKP
              2222  2222222 3   33333333333333333333333333333333333333333333333333  
Chain 2:  352 SKSS--WEEKYKKIKSLGWNYESFFSVWIMPRLNHDNPKVREFIKNVILFWTNKGVDGFRMDVAHGVP--

Chain 1:  202 TLFENDEIGDGRRFYTDGVKVEEYFNLMHNEVFGTDNEIFTVGEVSSTTKEKSAKYAKVENKELDSVFTF
                                   33333333333   3333333333333    333333   333333333
Chain 2:  418 ---------------------PEVWKEVREAL---PKEKYLIGEVMDD----ARLWLF---DKFHGVMNY

Chain 1:  272 LHLKVDYENNDKWTNVKPDLN--LFWKLQKEWQEYYQLENSTLALFMNNHDQPRAVSRFGNVDKYWYESA
              33333333       333333  33333333333333333333333333333333333333     3333
Chain 2:  457 RLYDAILRFF-----GYEEITAEEFLNELELLSSYYGPAEYLMYNFLDNHDVERFLDIVGD-----KRKY

Chain 1:  340 TSIFAFTSLMRGVPFIYQGEEIGMTNLTFNNLNEFKDVESIGNANDLLKIKSEEEVLDILRIKSRDNARS
              33333333333333333333333333333   333                              33333
Chain 2:  517 VCALVFLMTYKGIPSLFYGDEIGLRGINL---QGM------------------------------ESSRA

Chain 1:  410 VMQWNDEFNAGFSEKENIDLFVNKNYKTINVKNQLNDDKSVLNFYKKVINLRLNEEVFNDGTISF-FENQ
              33333                         33333   333333333333333333333333333 3333
Chain 2:  554 PMLWN-------------------------EEEWD---QRILEITKTLVKIRKNNKALLFGNFVPVKFKR

Chain 1:  479 DYA-YCRKLKDKEIIILTNWTTENKLIKLKLDSNNWKIILNNYEDFSFDSLKPYQVIAIERK
              333 333333333333333333333333                   333333333333333
Chain 2:  596 KFMVYKREHMGERTIVAINYSNSRVKEL-------------------GITIPEYSGVIINED

Align Mfl499.pdb 539 with 6s9vA.pdb 490
Twists 2 ini-len 328 ini-rmsd 3.03 opt-equ 401 opt-rmsd 3.04 chain-rmsd 6.66 Score 652.47 align-len 573 gaps 172 (30.02%)
P-value 4.10e-09 Afp-num 78171 Identity 13.09% Similarity 25.65%
Block  0 afp 25 score 434.27 rmsd  3.14 gap 94 (0.32%)
Block  1 afp  3 score 52.70 rmsd  3.22 gap 5 (0.17%)
Block  2 afp 13 score 218.25 rmsd  2.77 gap 115 (0.53%)

Chain 1:    1 MRNEVIYQIFPLTFSDGKKKGKGNIKGIINKLDYLKSLGITRIWISPFTKSPFKDSGYDVSDYCGINEEF
              111111111111111       111111111111111111111111111111 11111111111111111
Chain 2:   17 LKNKVQLITYPDSLG-------GNLKTLNDVLEKYFSDVFGGVHILPPFPSS-GDRGFAPITYSEIEPKF

Chain 1:   71 GTMEEVEILISEAKKRDLTIVLDIVFNHTSDQHEWFKKAL--AGDEKYMNYYIFK-----DPVDGKEPTN
              11111111111     111111111111111111111111  1111111111111     1111111111
Chain 2:   79 GTWYDIKKMAE-----NFDILLDLMVNHVSRRSIYFQDFLKKGRKSEYADMFITLDKLWKDGKPVKGDIE

Chain 1:  134 WKSKMGGLSWEFVPN----LNKYYLHLFT----KEQPDLNWENPEVRNELINILKFWKDKGISGFRLDVC
              111111111111111    1111111111    1111111111111111111111111111111111111
Chain 2:  144 KMFLRRTLPYSTFKIEETGEEEKVWTTFGKTDPSEQIDLDVNSHLVREFLLEVFKTFSNFGVKIVRLDAV

Chain 1:  196 NLYSKPTLFENDEIGDGRRFYTDGVKVEEYFNLMHNEVFGTDNEIFTVGEVSSTTKEKSAKYAKVENKEL
              11111111111         1111111111111111111  111111111111111111111111     
Chain 2:  214 GYVIKKIGTSC---------FFVEPEIYEFLDWAKGQAA--SYGIELLLEVHSQFEVQYKLAERG-----

Chain 1:  266 DSVFTFLHLKVDYENNDKW-------------------------------TNVKPDLNLFWKLQKEWQEY
              111111111111                                      22222222222222222222
Chain 2:  268 FLIYDFILPFTVLYTLINKSNEMLYHYLKNRPINQFTMLDCHDGIPVKPDLDGLIDTKKAKEVVDICVQR

Chain 1:  305 YQLENSTLALFMNNHD-------QPRAVSRFGNVDKYWYESATSIFAFTSLMRGVPFIYQGEEIGMTNLT
              2      2222222         3333333 333   333333333333333333333333333333333
Chain 2:  338 G------ANLSLIYEDGFDVHQINCTYYSA-LNC---DDDAYLAARAIQFFTPGIPQVYYVGLLAGVNDF

Chain 1:  368 FNNLNEFKDVESIGNANDLLKIKSEEEVLDILRIKSRDNARSVMQWNDEFNAGFSEKENIDLFVNKNYKT
              3  333333                           33333333333                       
Chain 2:  404 EAVKKTKEG---------------------------REINRHNYGLK-----------------------

Chain 1:  438 INVKNQLNDDKSVLNFYKKVINLRLNEEVFNDGTISFFE-NQDYAYCRKLKDKEIIILTNWTTENKLIKL
               33333333  3333333333333333333333333333 33333333333 33333333333       
Chain 2:  424 -EIEESVQK--NVVQRLLKLIRFRNEYEAFNGEFFIEDCRKDEIRLTWKKDDKRCSLFIDLKTYKTTIDY

Chain 1:  507 KLDSNNWKIILNN
                    333 333
Chain 2:  491 INENGEEVK-YLV

Align Mfl499.pdb 539 with 2bhuA.pdb 580
Twists 2 ini-len 336 ini-rmsd 3.84 opt-equ 407 opt-rmsd 2.93 chain-rmsd 4.14 Score 679.25 align-len 585 gaps 178 (30.43%)
P-value 5.08e-09 Afp-num 91139 Identity 11.79% Similarity 23.93%
Block  0 afp 31 score 531.73 rmsd  3.78 gap 172 (0.41%)
Block  1 afp  2 score 26.73 rmsd  2.85 gap 32 (0.67%)
Block  2 afp  9 score 162.67 rmsd  2.16 gap 20 (0.22%)

Chain 1:    1 MRNEVIYQIFPLTFSDGKKKGKGNIKGIINKLDYLKSLGITRIWISPFTKSPF-KDSGYDVSDYCGINEE
              11111111111111111     1111111111111111111111111111111 1111111111111111
Chain 2:  124 LADCVFYEVHVGTFTPE-----GTYRAAAEKLPYLKELGVTAIQVMPLAAFDGQRGWGYDGAAFYAPYAP

Chain 1:   70 FGTMEEVEILISEAKKRDLTIVLDIVFNHTSDQHEWFKKALAGDEKYMNYYIFKDPVDGKEPTNWKSKMG
              1111111111111111111111111111111111111111      11111111                
Chain 2:  189 YGRPEDLMALVDAAHRLGLGVFLDVVYNHFGPSGNYLSSY------APSYFTDRF---------------

Chain 1:  140 GLSWEFVPNLNKYYLHLFTKEQPDLNWENPEVRNELINILKFWKDK-GISGFRLDVCNLYSKPTLFENDE
                            1111   1111111111111111111111111 111111111111111        
Chain 2:  238 --------------SSAW---GMGLDYAEPHMRRYVTGNARMWLRDYHFDGLRLDATPYMTD--------

Chain 1:  209 IGDGRRFYTDGVKVEEYFNLMHNEVFGTDNEIFTVGEVSSTTKEKSAKYAKVENKELDSVFTFLHLKV--
                         11 111111111111111111111111111    111111  111111111111111  
Chain 2:  283 -----------DSETHILTELAQEIHELGGTHLLLAEDHRN----LPDLVT--VNHLDGIWTDDFHHETR

Chain 1:  277 ----DYENNDKWTNVKPDLNLFWKLQKEWQE------------------YYQLENSTLALFMNNHDQP--
                  1111 1111 1111111111111111                   1111111111111111111  
Chain 2:  336 VTLTGEQE-GYYAGYRGGAEALAYTIRRGWRYEGQFWAVKGEEHERGHPSDALEAPNFVYCIQNHDQIGN

Chain 1:  323 -----RAVSRFGNVDKYWYESATSIFAFTSLMRGVPFIYQGEEIGMTNLTFNNLNEFKDV---------E
                   11111 111    1111111111111111111111111111111       1111         1
Chain 2:  405 RPLGERLHQSDGVT----LHEYRGAAALLLTLPMTPLLFQGQEWAASTPF------QFFSDHAGELGQAV

Chain 1:  379 SIGNANDLLKIKSEEEVLDILRIKSRDNARSVMQWNDEFNAGFSEKENIDLFVNKNYKTINVKNQLNDDK
              11111111            2222222222222222 22                               
Chain 2:  465 SEGRKKEFDV----------PDPQAEQTFLNSKLNWAEREGGEHA-------------------------

Chain 1:  449 SVLNFYKKVINLRLNEEVFNDG---TISFFEN-QDYAYCRKLKDKEIIILTNWTTENKL--IKLKLDSNN
              3333333333333333333333   3333333 33333333333333333333333333  333333333
Chain 2:  509 RTLRLYRDLLRLRREDPVLHNRQRENLTTGHDGDVLWVRTVTGAGERVLLWNLGQDTRAVAEVKLPFTVP

Chain 1:  513 WKIILNNYEDFSFDSLKPYQVIAIE
              3333333333333 33333333333
Chain 2:  579 RRLLLHTEGREDL-TLGAGEAVLVG

Align Mfl499.pdb 539 with 5c8bB.pdb 504
Twists 2 ini-len 344 ini-rmsd 3.40 opt-equ 391 opt-rmsd 3.11 chain-rmsd 6.04 Score 663.28 align-len 596 gaps 205 (34.40%)
P-value 6.20e-09 Afp-num 80760 Identity 10.74% Similarity 23.49%
Block  0 afp 28 score 448.95 rmsd  3.54 gap 118 (0.35%)
Block  1 afp  2 score 47.67 rmsd  0.63 gap 0 (0.00%)
Block  2 afp 13 score 215.09 rmsd  3.05 gap 115 (0.53%)

Chain 1:    1 MRNEVIYQIFPLTFSDGKKKGKGNIKGIINKLDYLKSLGITRIWISPFTKS-PFKDSGYDVSDYCGINEE
              1111111111111111      11111111111111111111111111111 111111111111111111
Chain 2:    1 MKNKVQLITYADRLGD------GTIKSMTDILRTRFDGVYDGVHILPFFTPFDGADAGFDPIDHTKVDER

Chain 1:   70 FGTMEEVEILISEAKKRDLTIVLDIVFNHTSDQHEWFKKAL--AGDEKYMNYYIFKD-----PVDGKEPT
              1111   11111111  111111111111111111111111  11111111111111     11 11111
Chain 2:   65 LGSW---DDVAELSK--THNIMVDAIVNHMSWESKQFQDVLAKGEESEYYPMFLTMSSVFPNGATEEDLA

Chain 1:  133 NWKSKMGGLSWEFVP--NLNKYYLHLFTKEQPDLNWENPEVRNELINILKFWKDKGISGFRLDVCNLYSK
              111111111111111  11111111111111111111111111111111111111111111111111111
Chain 2:  130 GIYRPRPGLPFTHYKFAGKTRLVWVSFTPQQVDIDTDSDKGWEYLMSIFDQMAASHVSYIRLDAVGYGAK

Chain 1:  201 PTLFENDEIGDGRRFYTDGVKVEEYFNLMHNEVFGTDNEIFTVGEVSS---TTKEKSAKYAKVENKELDS
              11111          1111111111111111 11111 1111111111   1111111111        1
Chain 2:  200 EAGTS----------CFMTPKTFKLISRLRE-EGVKR-GLEILIEVHSYYKKQVEIASKVD--------R

Chain 1:  268 VFTFLH--------------------------------------LKVDYENNDKWTNVKP--DLNLFWKL
              111111                                      111111111      1  22222222
Chain 2:  250 VYDFALPPLLLHALSTGHVEPVAHWTDIRPNNAVTVLDTHDGIGVIDIGSDQLDRSLKGLVPDEDVDNLV

Chain 1:  298 QKEWQEYYQLENSTLALFMNNHD----QPRAVSRFGNVDKYWYESATSIFAFTSLMRGVPFIYQGEEIGM
              22222222                   3333333  333  33333333333333333333333333333
Chain 2:  320 NTIHANTHGESQAATGAAASNLDLYFVNSTYYSA--LGC--NDQHYIAARAVQFFLPGVPQVYYVGALAG

Chain 1:  364 TNLTFNNLNEFKDVESIGNANDLLKIKSEEEVLDILRIKSRDNARSVMQWNDEFNAGFSEKENIDLFVNK
              3333     3333                           33333333333                   
Chain 2:  386 KNDMELLRKTNNG---------------------------RDINRHYYSTA-------------------

Chain 1:  434 NYKTINVKNQLNDDKSVLNFYKKVINLRLNEEVFNDGTISFFE-NQDYAYCRKLKDKEIIILTNWTTENK
                   33333333  3333333333333333333333333333 3333333333   33333333333  
Chain 2:  410 -----EIDENLKR--PVVKALNALAKFRNELDAFDGTFSYTTDDDTSISFTWRGETSQATLTFEPKRGLG

Chain 1:  503 LIKLKLDSNNWKIILNNYEDFSFDSLKPYQVIAIER
                                         333333333
Chain 2:  473 VDNT-----------------------TPVAMLEWE

Align Mfl499.pdb 539 with 4aysA.pdb 589
Twists 2 ini-len 320 ini-rmsd 2.44 opt-equ 416 opt-rmsd 3.03 chain-rmsd 6.72 Score 682.06 align-len 619 gaps 203 (32.79%)
P-value 6.36e-09 Afp-num 94770 Identity 11.95% Similarity 25.69%
Block  0 afp 24 score 447.93 rmsd  2.55 gap 95 (0.33%)
Block  1 afp  2 score 47.13 rmsd  0.90 gap 0 (0.00%)
Block  2 afp 14 score 238.67 rmsd  2.40 gap 125 (0.53%)

Chain 1:    1 MR--NEVIYQIFPLTFSDGKKKGKGNIKGIINKLDYLKSLGITRIWISPFTKSPFKDSGYDVSDYCGINE
              11  1111111111111       1111111111111111111111111                     
Chain 2:   82 LQGPEMVGYVAYVDRFA-------GTLRGVGERLEYLEGLGVTYLHLLP---------------------

Chain 1:   69 EFGTMEEVEILISEAKKRDLTIVLDIVFNHTSDQHEWFKKALAGDEKYMNYYIFKDPVDGKEPTN--WKS
                   111111111111111111111111111111111111111111111111111111111111  111
Chain 2:  152 -----DDLSALARELRGRGISLVLDLVLNHVAEEHEWAVRATAGEAAYRDYFHIFPDRTQPDAYERTLPE

Chain 1:  137 KM---GGLSWEFVPNLNKYYLHLFTKEQPDLNWENPEVRNELINILKFWKDKGISGFRLDVCNLYSKPTL
              1    1111111     11111111111111111111111111111111111111111111111111111
Chain 2:  217 IFPDFAPGNFTW-----GWVWTTFNRSQWDVNWGNPAVFREYLDLILTLANRGVEVFRLDAIAFLWKRLG

Chain 1:  204 FENDEIGDGRRFYTDGVKVEEYFNLMHNEVFGTDNEIFTVGEVSSTTKEKSAKYAK--VENKELDSVFTF
              11          11111111111111111111111111111111111111111111  111111111111
Chain 2:  287 TD----------CQNQPEVHRLTHALRAATRIVAPAVAFKAEAIVAPGDLIHYLGSRDHHGRVSDMAYHN

Chain 1:  272 LHLKVDYENNDKWT----------------------------------------NVKPDLNLFWKLQKEW
              111111                                                2222222222222222
Chain 2:  347 SLMVQLWSSLASRDTRLLTAALAAFPPKPTNTTWGVYVRCHDDIGWAIADEDAARVGLSGPAHRHFLSDF

Chain 1:  302 QEYYQLENSTLALFMNNHD-------QPRAVSRFGNVDK----------YWYESATSIFAFTSLMRGVPF
              2222    222               3333333333333          333333333333333333333
Chain 2:  417 YSGEFPGSFARGLVFQHHPQTGDRRISGTAASLAGLDLALETGDAERVNDALARLLLLHAVMLGFGGVPL

Chain 1:  355 IYQGEEIGMTNLTFNNLNEFKDVESIGNANDLLKIKSEEEVLDILRIKSRDNARSVMQWNDEFNAGFSEK
              33333333333333 3333333333                       333333333333          
Chain 2:  487 LYMGDELALLNDTD-FAAVPAHAAD-----------------------NRWVHRPQMDWE----------

Chain 1:  425 ENIDLFVNKNYKTINVKNQLNDD---KSVLNFYKKVINLRLNEEVFN-DGTISFFE---NQDYAYCRKLK
                            333333333   333333333333333333333 33333333   33333333333
Chain 2:  523 --------------LVASAQQPVTPAGRMFAGLRHLLAVRRRTPHLHASTESRPLPSPDPCVLLLRREHP

Chain 1:  488 DKEIIILTNWTTENKLIKLKLDS----NNWKIILNNYEDFS---FDSLKPYQVIAIERK
              33333333333333333333333    33333333         333333333333333
Chain 2:  585 TGVLLQVYNFSEHHITFPTWPLQEQLGAVAHDLLGESQFHLGGPDLALEPYRALWLVAG

Align Mfl499.pdb 539 with 6s9uA.pdb 520
Twists 2 ini-len 328 ini-rmsd 2.74 opt-equ 397 opt-rmsd 3.00 chain-rmsd 4.72 Score 629.76 align-len 607 gaps 210 (34.60%)
P-value 1.43e-08 Afp-num 80812 Identity 10.87% Similarity 22.90%
Block  0 afp 26 score 436.04 rmsd  2.65 gap 132 (0.39%)
Block  1 afp  1 score 18.59 rmsd  1.90 gap 0 (0.00%)
Block  2 afp 14 score 221.58 rmsd  2.94 gap 104 (0.48%)

Chain 1:    1 MRNEVIYQIFPLTFSDGKKKGKGNIKGIINKLDY-LKSLGITRIWISPFTKSPFKDSGYDVSDYCGINEE
              1111111111111111       11111111111 11111111111111111111111111111 11111
Chain 2:   10 LPNRVMLNAYPDSIDG-------DLAGTVRMLQRPEFTDAFGLFYVLPSIFNSDLDRGFSIIDY-DLNSD

Chain 1:   70 FGTMEEVEILISEAKKRDLTIVLDIVFNHTSDQHEWFKKAL--AGDEKYMNYYIFKD------PVDG---
              11    11111111111111111111111111111111111  11111111111111      1111   
Chain 2:   72 LA----SAEDLAALDELGIMLKFDMVLNHLSVGSPQFQDLLKHGDDSAFRDFFIDWNEFWEGEGELHADG

Chain 1:  129 KEPT------NWKSKMGGLSWEFVPN---LNKYYLHLFTK------------EQPDLNWENPEVRNELIN
              1111      1111111111111111   11111111111            111111111111111111
Chain 2:  138 HVVPSPEHLDRLFMRKPGLPILQVRFPDGSDRFYWNTFYQRVETIDGERSYLGQMDLNAESPRVWTFYRE

Chain 1:  178 ILKFWKDKGISGFRLDVCNLYSKPTLFENDEIGDGRRFYTDGVKVEEYFNLMHNEVFGTDNEIFTVGEVS
              11111111111111111111111111111         1111111111111111 11111 111111111
Chain 2:  208 TFEKLARYGAKIVRLDAFAYLHKAVGDTN---------FFNTPGTWDHLDRLRT-ISEEN-GLVLLPEIH

Chain 1:  248 S----TTKEKSAKYAKVENKELDSVFTFLHLKVDYENNDKWTNVKPDLNLFWKLQKEWQEYY--------
              1    1111111111       11111111111           1 1111111111111111        
Chain 2:  267 GEYGTKIHEELSDRD-------YPVYDFFFPGLVIDAID-----SASNTHLLRWIDEIIERDIATVNMLG

Chain 1:  306 ------------QLENSTLALFMNNHD----------------------------QPRAVSRFGNVDKYW
                          22222222                                   3333333 333   3
Chain 2:  325 CHDGIPVIDLKGGPTGQGLLPDATIEAMISRLLERGGRVKNLYGADGTKVSYYQVNATFFSA-LGE---S

Chain 1:  336 YESATSIFAFTSLMRGVPFIYQGEEIGMTNLTFNNLNEFKDVESIGNANDLLKIKSEEEVLDILRIKSRD
              333333333333333333333333333333333  333 333                         333
Chain 2:  391 DARLRLARAIQLFVPGTPQVWYLDLFAGANDVEAADRAGADG-------------------------HKE

Chain 1:  406 NARSVMQWNDEFNAGFSEKENIDLFVNKNYKTINVKNQLNDDKSVLNFYKKVINLRLNEEVFNDGTISFF
              333333333                        33333333  333333333333333333333333333
Chain 2:  436 INRTNLSAA------------------------DVEAGLAR--PIVLDQLEMIRLRNASPAFDGRFEVVP

Chain 1:  476 ENQDYAYCRKLKDK-EIIILTNWTTENKLIKLKLDSNNWKIILNNYE
              33333333333    3333333333              33333333
Chain 2:  480 TDDTRLQLRWQNGSTVALLDADLATERFTITHEHDGH--TEILGYDL

Align Mfl499.pdb 539 with 5yn2A.pdb 1054
Twists 0 ini-len 336 ini-rmsd 5.68 opt-equ 409 opt-rmsd 3.02 chain-rmsd 5.62 Score 517.15 align-len 751 gaps 342 (45.54%)
P-value 1.95e-08 Afp-num 180008 Identity 8.26% Similarity 18.11%
Block  0 afp 42 score 507.60 rmsd  3.68 gap 410 (0.55%)

Chain 1:    1 MRNEVIYQIFPLTFSD----GKKKGKGNIKGIIN----KLDYLKSLG---ITRIWISPFTKSPFK-----
              1111111111111111    1111 111111111    111111111   111111111111111     
Chain 2:  421 LAKMTIHESHIRDLSAWDQTVPAELRGKYLALTAQESNMVQHLKQLSASGVTHIELLPVFDLATVNEFSD

Chain 1:   55 -----------------------------------------------------------------DSGYD
                                                                               11111
Chain 2:  491 KVADIQQPFSRLCEVNSAVKSSEFAGYCDSGSTVEEVLTQLKQNDSKDNPQVQALNTLVAQTDSYNWGYD

Chain 1:   60 VSDYCGINEEFG-------TMEEVEILISEAKKR-DLTIVLDIVFNHTSD------QHEWFKKALAGDEK
              111111111111       111111111111111 111111111111111      1111111      1
Chain 2:  561 PFHYTVPEGSYATDPEGTARIKEFRTMIQAIKQDLGMNVIMDVVYNHTNAAGPTDRTSVLDKI------V

Chain 1:  116 YMNYYIFKDPVDGKEPTNWKSKMGGLSWEFVPNLNKYYLHLFTKEQPDLNWENPEVRNELINILKFWKDK
              11111111111                        11111111  1111111111111111111111111
Chain 2:  625 PWYYQRLNETT------------------------GSVESATC--CSDSAPEHRMFAKLIADSLAVWTTD

Chain 1:  186 -GISGFRLDVCNLYSKPTLFENDEIGDGRRFYTDGVKVEEYFNLMHNEVFGTDNEIFTVGEVSS------
               1111111111111                       111111111111111111111111111      
Chain 2:  669 YKIDGFRFDLMLYH-----------------------PKAQILSAWERIKALNPDIYFFGEGWDSNQSDR

Chain 1:  249 ---TTKEKSAKYAKVENKELDSVFTFLHLKVDYENNDKWTN----VKP-------------------DLN
                 1111111111       11111111111    111111    111                   111
Chain 2:  716 FEIASQINLKGTG-------IGTFSDRLRDAVRGGGPFDSGDALRQNQGVGSGAGVLPNELTTLSDDQAR

Chain 1:  293 LFWKLQKEW--QEYYQL-------------------------ENST-LALFMNNHDQPRAVSRFG-----
              111111111  111111                         1111 111111111111111111     
Chain 2:  779 HLADLTRLGMAGNLADFVLIDKDGAVKRGSEIDYNGAPGGYAADPTEVVNYVSKHDNQTLWDMISYKAAQ

Chain 1:  330 -NVDKYWYESATSIFAFTSLMRGVPFIYQGEEIGMTNLTFNNLNEFKDVESIGNANDLLKIKSEEEVLDI
               11111111111111111111111111111111111111                               
Chain 2:  849 EADLDTRVRMQAVSLATVMLGQGIAFDQQGSELLRSKSF-------------------------------

Chain 1:  399 LRIKSRDNA----RSVMQWNDEFNAGFSEKENIDLFVNKNYK---------TINVKNQLNDDKSVLNFYK
                 1111      111111111  1                          1111 111    1111111
Chain 2:  888 ---TRDSYDSGDWFNRVDYSLQDNNYNVGMPRSSDDGSNYDIIARVKDAVATPGETELK----QMTAFYQ

Chain 1:  456 KVINLRLNEEVFNDG-------TISFFE-----NQDYAYCRKLKD-----------KEIIILTNWTTENK
              11111111111111        111111     111111111111           11111111111111
Chain 2:  951 ELTALRKSSPLFTLGDGATVMKRVDFRNTGADQQTGLLVMTIDDGMQAGASLDSRVDGIVVAINAAPESR

Chain 1:  503 LIKLKLDSNN-WKIIL--------NNYEDFSF-----DSLKPYQVIAIERK
              11  111111 11111        11111111     11111111111111
Chain 2: 1021 TL--QDFAGTSLQLSAIQQAAGDRSLASGVQVAADGSVTLPAWSVAVLELP

Align Mfl499.pdb 539 with 1qhoA.pdb 686
Twists 2 ini-len 336 ini-rmsd 3.28 opt-equ 398 opt-rmsd 3.06 chain-rmsd 5.12 Score 693.05 align-len 622 gaps 224 (36.01%)
P-value 3.56e-08 Afp-num 108018 Identity 15.11% Similarity 23.79%
Block  0 afp 12 score 250.37 rmsd  1.37 gap 33 (0.26%)
Block  1 afp  2 score 35.65 rmsd  1.86 gap 1 (0.06%)
Block  2 afp 28 score 462.08 rmsd  2.57 gap 172 (0.43%)

Chain 1:    1 MRNEVIYQIFPLTFSDGKKK---------------------GKGNIKGIINKLDYLKSLGITRIWISPFT
              11111111111111111111                     11111111111111111111111111111
Chain 2:    6 VKGDVIYQIIIDRFYDGDTTNNNPAKSYGLYDPTKSKWKMYWGGDLEGVRQKLPYLKQLGVTTIWLSPVL

Chain 1:   50 KSP--------FKDSGYDVSDYCGINEEFGTMEEVEILISEAKKRDLTIVLDIVFNHTS-----------
              111        111111111111111111111111111111111111111111111111           
Chain 2:   76 DNLDTLAGTDNTGYHGYWTRDFKQIEEHFGNWTTFDTLVNDAHQNGIKVIVDFVPNHSTPFKANDSTFAE

Chain 1:  101 -DQHEW-------------------FKKALAGDEKY-MNYYIFKDPVDGKEPTNWKSKMGGLSWEFVPNL
               11111                   22222222222 2222222222                       
Chain 2:  146 GGALYNNGTYMGNYFDDATKGYFHHNGDISNWDDRYEAQWKNFTDPA-----------------------

Chain 1:  150 NKYYLHLFTKEQPDLNWENPEVRNELINILKFWKDKGISGFRLDVCNLYSKPTLFENDEIGDGRRFYTDG
                      333333333333333333333333333333333333333333                    
Chain 2:  193 --------GFSLADLSQENGTIAQYLTDAAVQLVAHGADGLRIDAVKHFN--------------------

Chain 1:  220 VKVEEYFNLMHNEVFGTDNEIFTVGEVSST------TKEKSAKYAKVENKELDSVFTFLHLKVDYENNDK
                 333333333 33333333333333333      3333333333    3333333333333       
Chain 2:  235 ---SGFSKSLAD-KLYQKKDIFLVGEWYGDDPGTANHLEKVRYANN----SGVNVLDFDLNTVIRNVFG-

Chain 1:  284 WTNVKPDLNLFWKLQKEWQEYYQLENSTLALFMNNHDQPRAVSRFGNVDKYWYESATSIFAFTSLMRGVP
                 33333333333333333333333333333333333333333333     333333333333333333
Chain 2:  296 ---TFTQTMYDLNNMVNQTGNEYKYKENLITFIDNHDMSRFLSVNSN-----KANLHQALAFILTSRGTP

Chain 1:  354 FIYQGEEIGMTNLTFNNLNEFKDVESIGNANDLLKIKSEEEVLDILRIKSRDNARSVMQWNDEFNAGFSE
              3333333333333                                    33333333333          
Chain 2:  358 SIYYGTEQYMAGG------------------------------------NDPYNRGMMPA----------

Chain 1:  424 KENIDLFVNKNYKTINVKNQLNDDKSVLNFYKKVINLRLNEEVFNDGTISFFENQ--DYAYCRKLKDKEI
                              33 33    333333333333333333333333333333  3333333333333
Chain 2:  382 ----------------FDTTT----TAFKEVSTLAGLRRNNAAIQYGTTTQRWINNDVYIYERKFFNDVV

Chain 1:  492 IILTNWT-TENKLIKLKLDS--NNWKIILNNY--EDFSF---------DSLKPYQVIAIERK
              3333333 333333333333  3333333333  33333         33333333333333
Chain 2:  432 LVAINRNTQSSYSISGLQTALPNGSYADYLSGLLGGNGISVSNGSVASFTLAPGAVSVWQYS

Align Mfl499.pdb 539 with 1gjuA.pdb 636
Twists 2 ini-len 352 ini-rmsd 3.95 opt-equ 395 opt-rmsd 3.08 chain-rmsd 4.44 Score 643.91 align-len 672 gaps 277 (41.22%)
P-value 8.00e-08 Afp-num 109612 Identity 11.01% Similarity 22.92%
Block  0 afp 16 score 262.99 rmsd  4.25 gap 70 (0.35%)
Block  1 afp 23 score 287.34 rmsd  3.48 gap 170 (0.48%)
Block  2 afp  5 score 110.31 rmsd  3.71 gap 4 (0.09%)

Chain 1:    1 MRNEVIYQIFPLTFSDG--------------KKKGKGNIKGIINKLDYLKSLGITRIWISPFTKSPFK--
              11111111111111111              1111111111111111111111111111111111111  
Chain 2:   81 IKRSVVYGSLPRTTAAYNHKGSGYYEENDVLGFREAGTFFKMMLLLPFVKSLGADAIYLLPVSRMSDLFK

Chain 1:   55 ----DSGYDVSDYCGINEEFG--------TMEEVEILISEAKKRDLTIVLDIVFNHTSDQHEWFKKALAG
                  11111111111111111        1111111111111111111111111111111111111    
Chain 2:  151 KGDAPSPYSVKNPMELDERYHDPLLEPFKVDEEFKAFVEACHILGIRVILDFIPRTAARDSDLIRE----

Chain 1:  113 DEKYMNYYIFKDPVDGKEPTNWKSKMGGLSWEFVPN----------------------------------
                 1111111111111  11111                                               
Chain 2:  217 ---HPDWFYWIKVEELADYTPPRAEELPFKVPDEDELEIIYNKENVKRHLKKFTLPPNLIDPQKWEKIKR

Chain 1:  149 -------------LNKYYLHL---------FTKEQPDLNWE-----------------------------
                           22222222         22222222222                             
Chain 2:  284 EEGNILELIVKEFGIITPPGFSDLINDPQPTWDDVTFLRLYLDHPEASKRFLDPNQPPYVLYDVIKASKF

Chain 1:  168 -----NPEVRNELINILKFWKD-KGISGFRLDVCNLYSKPTLFENDEIGDGRRFYTDGVKVEEYFNLMHN
                   22222222222222222 22222222222222                       2222222222
Chain 2:  354 PGKEPNRELWEYLAGVIPHYQKKYGIDGARLDMGHAL-----------------------PKELLDLIIK

Chain 1:  232 EVFGTDNEIFTVGEVSSTTKEKSAKYAKVENKELDSVFTFLHLKVDYENNDKWTNVKPDLNLFWKLQKEW
              2222222222222222  222222222   22222222222222             22222222 2222
Chain 2:  401 NVKEYDPAFVMIAEEL--DMEKDKASK---EAGYDVILGSSWYFA------------GRVEEIGK-LPDI

Chain 1:  302 QEYYQLENSTLALFMNNHDQPRAVSRFGNVDKYWYESATSIFAFTSLMR-GVPFIYQGEEIGMTNLTFNN
              2222   22222222222222222222222     22222222222222 2222222222222222    
Chain 2:  453 AEEL---VLPFLASVETPDTPRIATRKYAS-----KMKKLAPFVTYFLPNSIPYVNTGQEIGEKQPMNLG

Chain 1:  371 LNEFKDVESIGNANDLLKIKSEEEVLDILRIK------------SRDNARSVMQWNDEFNAGFSEKENID
                                         22222            222  2222222              
Chain 2:  515 LDT------------------------DPNLRKVLSPTDEFFGKLAFFDHYVLHWD--------------

Chain 1:  429 LFVNKNYKTINVKNQLNDDKSVLNFYKKVINLR-LNEEVFNDGTISFFEN-QDYAYCRKLKDKEIIILTN
                       222  2     2222222222222 3333333333333333 3333333333333333333
Chain 2:  547 ---------SPD--R-----GVLNFIKKLIKVRHEFLDFVLNGKFENLTTKDLVMYSYEKNGQKIVIAAN

Chain 1:  497 WTTENKLIKLKLDSNNWKIILNNYEDFSFDSLKPYQVIAIER
              33333333      333333333 3 3333333333333333
Chain 2:  601 VGKEPKEI------TGGRVWNGKWSDEEKVVLKPLEFALVVQ

Align Mfl499.pdb 539 with 1eh9A.pdb 557
Twists 2 ini-len 312 ini-rmsd 3.18 opt-equ 409 opt-rmsd 3.27 chain-rmsd 4.52 Score 595.38 align-len 576 gaps 167 (28.99%)
P-value 1.35e-07 Afp-num 89804 Identity 15.28% Similarity 29.34%
Block  0 afp 28 score 486.51 rmsd  2.28 gap 171 (0.43%)
Block  1 afp  3 score 51.42 rmsd  2.70 gap 0 (0.00%)
Block  2 afp  8 score 109.71 rmsd  3.99 gap 77 (0.55%)

Chain 1:    1 MRNEVIYQIFPLTFSDGKKKGKGNIKGIINKLDYLKSLGITRIWISPFTKSPF-KDSGYDVSDYCGINEE
              11111111111111111     1111111111111111111111111111111 1111111111111111
Chain 2:   99 KEDLIIYEIHVGTFTPE-----GTFEGVIRKLDYLKDLGITAIEIMPIAQFPGKRDWGYDGVYLYAVQNS

Chain 1:   70 FGTMEEVEILISEAKKRDLTIVLDIVFNHTSDQHEWFKKALAGDEKYMNYYIFKDPVDGKEPTNWKSKMG
              1111111111111111111111111111111111111111       1111111                
Chain 2:  164 YGGPEGFRKLVDEAHKKGLGVILDVVYNHVGPEGNYMVKL-------GPYFSQK----------------

Chain 1:  140 GLSWEFVPNLNKYYLHLFTKEQPDLNWE---NPEVRNELINILKFWKD-KGISGFRLDVCNLYSKPTLFE
                           11111   1111111   11111111111111111 1111111111111111     
Chain 2:  211 -------------YKTPW---GLTFNFDDAESDEVRKFILENVEYWIKEYNVDGFRLDAVHAIID-----

Chain 1:  206 NDEIGDGRRFYTDGVKVEEYFNLMHNEVFGTDNEIFTVGEVSSTTKEKSAKYAKVENKELDSVFTFLHLK
                            11 111111111 111 11111111111111 111111111111111111111111
Chain 2:  260 --------------TSPKHILEEIAD-VVH-KYNRIVIAESDLND-PRVVNPKEKCGYNIDAQWVDDFHH

Chain 1:  276 V-------DYENNDKWTNVKPDLNLFWKLQKEWQE----------------YYQLENSTLALFMNNHDQP
              1       111   11111111111111111111                 1111111111111111111
Chain 2:  313 SIHAYLTGERQ---GYYTDFGNLDDIVKSYKDVFVYDGKYSNFRRKTHGEPVGELDGCNFVVYIQNHDQV

Chain 1:  323 ------RAVSRFGNVDKYWYESATSIFAFTSLMRGVPFIYQGEEIGMTNLTFNNLNEFKDVESIGNANDL
                    111111111     111111111111111111111111111111       2222222222222
Chain 2:  380 GNRGKGERIIKLVDR-----ESYKIAAALYLLSPYIPMIFMGEEYGEENPFYFFSDFSDSKLIQGVREGR

Chain 1:  387 LKIKSEEEVLDILRIKSRDNARSVMQWNDEFNAGFSEKENIDLFVNKNYKTINVKNQLNDDKSVLNFYKK
              2222222 222222                         333333       333333    33333333
Chain 2:  445 KKENGQD-TDPQDE-------------------------STFNASKL-----SWKIDE----EIFSFYKI

Chain 1:  457 VINLRLNEEVFNDGTISFFENQDYAYCRKLKDKEIIILTNWTTENKLIKLKLDSNNWKIILNNYEDFSF-
              333333333333333333333333333333   333333333  33333   33333333333333333 
Chain 2:  480 LIKMRKELSIACDRRVNVVNGENWLIIKGR---EYFSLYVFS--KSSIE---VKYSGTLLLSSNNSFPQH

Chain 1:  526 ----DSLKPYQVIAIE
                  333333333333
Chain 2:  542 IEEGKYEFDKGFALYK

Align Mfl499.pdb 539 with 2aamA.pdb 285
Twists 0 ini-len 176 ini-rmsd 3.85 opt-equ 209 opt-rmsd 3.02 chain-rmsd 3.85 Score 336.66 align-len 370 gaps 161 (43.51%)
P-value 3.82e-07 Afp-num 48186 Identity 5.41% Similarity 13.78%
Block  0 afp 22 score 336.66 rmsd  3.85 gap 184 (0.51%)

Chain 1:    2 RNEVIYQIFPLTFSDGKKKGKGNIKGIINKLDYLKSLGITRIWISPFTKSPFKDSGYDVSDYCGINEEFG
              11111111111               11111 11   11111111 1111             111    
Chain 2:   33 PFDNWLYQLQNA--------------DPVEISSS---GFEIAVIDYSKDGS------------ESGE---

Chain 1:   72 TMEEVEILISEAKKRDLTIVLDIVFNHTSDQH-EWFKKALAGDEKYMNYYIFKDPVDGKEPTNWKSKMGG
                 11111111111111111111111111111 111111111    11111                   
Chain 2:   71 ---YSPEEIKIMVDAGVVPVAYVNIGQAEDYRFYWKESWYTNT---PEWLG-------------------

Chain 1:  141 LSWEFVPNLNKYYLHLFTKEQPDLNWENPEVRNELINILKFWKDKGISGFRLDVCNLYSKPTLFENDEIG
                          1111111111111111111111111111111111111111111111 11  11     
Chain 2:  116 ------------EEDPAWPGNYFVKYWYNEWKEIVFSYLDRVIDQGFKGIYLDRIDSFEYWAQEGVISRR

Chain 1:  211 DGRRFYTDGVKVEEYFNLMHNEVFGTDNEIFTVGEVSSTTKEKSAKYAKVENKELDSVFTFLHLKVDYEN
                      11111111111111111111111111111 1  1   1 111   11111111 111     
Chain 2:  174 SA------ARKMINFVLEIAEYVRERKPDMLIIPQNGENILDFDDGQLAS---TVSGWAVENLFYLKTIP

Chain 1:  281 NDKWTNVKPDLNLFWKLQKEWQEYYQLENSTLALFMNNHDQPRAVSRFGNVDKYWYESATSIFAFTSLMR
                          1   1  11  11  1111111111   111      11      1  11  1  11 
Chain 2:  235 LE----------ENETKSRLEYLIRLNRKGKFILSVD---YVDDGSDSFENI-----SRILDYYEKAKRN

Chain 1:  351 GVPFIY---------QGEEI
              1 1111         11111
Chain 2:  287 GCIPYAARSDLELDEMNVIE

Align Mfl499.pdb 539 with 3fawA.pdb 775
Twists 2 ini-len 336 ini-rmsd 3.70 opt-equ 421 opt-rmsd 3.04 chain-rmsd 4.57 Score 611.88 align-len 645 gaps 224 (34.73%)
P-value 6.23e-07 Afp-num 124851 Identity 11.78% Similarity 23.88%
Block  0 afp 31 score 487.92 rmsd  3.87 gap 179 (0.42%)
Block  1 afp  1 score 21.10 rmsd  1.39 gap 0 (0.00%)
Block  2 afp 10 score 151.59 rmsd  3.72 gap 99 (0.55%)

Chain 1:    1 MRNEVIYQIFPLTFSD---------GKKKGKGNIKGIINKLDYLKSLGITRIWISPFTKSPFK-------
              1111111111111111         111   11111111111111111111111111111111       
Chain 2:  610 RQDAVIYEAHVRDFTSDQSLDGKLKNQL---GTFAAFSEKLDYLQKLGVTHIQLLPVLSYFYVNEMDKSR

Chain 1:   55 -----------DSGYDVSDYCGINEEFG--------TMEEVEILISEAKKRDLTIVLDIVFNHTSDQHEW
                         11111111111111111        1111111111111111111111111111111111
Chain 2:  677 STAYTSSDNNYNWGYDPQSYFALSGMYSEKPKDPSARIAELKQLIHDIHKRGMGVILDVVYNHTAKTYLF

Chain 1:  106 FKKALAGDEKYMNYYIFKDPVDGKEPTNWKSKMGGLSWEFVPNLNKYYLHLFTKEQPDLNWENPEVRNEL
              1111      1111111111                          1111111  111111111111111
Chain 2:  747 EDIE------PNYYHFMNEDG-------------------------SPRESFG--GGRLGTTHAMSRRVL

Chain 1:  176 INILKFWKDK-GISGFRLDVCNLYSKPTLFENDEIGDGRRFYTDGVKVEEYFNLMHNEVFGTDNEIFTVG
              1111111111 1111111111111                       11111111111111111111111
Chain 2:  784 VDSIKYLTSEFKVDGFRFDMMGDH-----------------------DAAAIELAYKEAKAINPNMIMIG

Chain 1:  245 EVSST------------TKEKSAKYAKVENKELDSVFTFLHLKVDYENNDKWTNVKPDL----NLFWKLQ
              1111             111111111      111111111111    111  111111    1111111
Chain 2:  831 EGWRTFQGDQGKPVKPADQDWMKSTD------TVGVFSDDIRNSLKSGFPN--EGTPAFITGGPQSLQGI

Chain 1:  299 KEWQEYY-----QLENSTLALFMNNHDQPRAVSRFGN--------VDKYWYESATSIFAFTSLMRGVPFI
              1111111     111111111111111111111111         1111111111111111111111111
Chain 2:  893 FKNIKAQPGNFEADSPGDVVQYIAAHDNLTLHDVIAKSINKDPKVAEEDIHRRLRLGNVMILTSQGTAFI

Chain 1:  356 YQGEEIGMTNLTFNNL-NEFKDVESIGNANDLLKIKSEEEVLDILRIKSRDNARSVMQWNDEFNAGFSEK
              11111111111111   22222222222222                   3333333     33333   
Chain 2:  963 HSGQEYGRTKRLLNPDYMTKVSDDKLPNKATLIEAVKEYPYF--------IHDSYDSS----DAINHF--

Chain 1:  425 ENIDLFVNKNYKTINVKNQLN---DDKS--VLNFYKKVINLRLNEEVFNDG-------TISFFEN-----
                            3333333   3333  33333333333333333333        3333333     
Chain 2: 1019 --------------DWAAATDNNKHPISTKTQAYTAGLITLRRSTDAFRKLSKAEIDREVSLITEVGQGD

Chain 1:  478 -----QDYAYCRKLK-DKEIIILTNWTTENKLIKLKL---DSNNWKIILNNY----------EDFSF---
                   3333333333 333333333333333333333   333333333333          33333   
Chain 2: 1075 IKEKDLVIAYQTIDSKGDIYAVFVNADSKARNVLLGEKYKHLLKGQVIVDADQAGIKPISTPRGVHFEKD

Chain 1:  526 -DSLKPYQVIAIERK
               33333333333333
Chain 2: 1145 SLLIDPLTAIVIKVG

Align Mfl499.pdb 539 with 5wznA.pdb 621
Twists 0 ini-len 240 ini-rmsd 4.05 opt-equ 299 opt-rmsd 3.09 chain-rmsd 4.02 Score 367.20 align-len 561 gaps 262 (46.70%)
P-value 9.68e-07 Afp-num 91385 Identity 5.70% Similarity 12.83%
Block  0 afp 30 score 334.86 rmsd  3.74 gap 262 (0.52%)

Chain 1:    1 MRNEVIYQIFPLTFSDGKKK-----------GKGNIKGIINKLDYLK--SLGITRIWISPFTKSPFKDSG
              111111111111                   1111111111111111  1111111111111111    1
Chain 2:  264 LLGRSWVHVGIKTNVQPDSSFYDPAQPGKNDSLVTFAQRERQMRTLHEMGAGRLYLHLDGWAQPG----Y

Chain 1:   58 YDVS-DYCGINEEFGTMEEVEILISEAKKRDLTIVLDIVFNHTSDQHEWFKKALAGDEKYMNYYIFKDPV
              1111 111111111111111111111111111111111111111111111         111111     
Chain 2:  330 DNGHPDYLPACREAGGWKGMKSLIDACHEQGDLFGTHDQYRDYYFAARTF---------DPRNAIRLADG

Chain 1:  127 DGKEPTNWKSKMGGLSWEFVPNLNKYYLHLFT---KEQPDLNWENPEVRNELINILKFWKD--KGISGFR
                                        111111   1111111111  11111111111111  1111111
Chain 2:  391 T-------------------------MPEHAMWAGGRQTYLCAEL--APDYVRRNFSEIATHGIVLDCAY

Chain 1:  192 LDVCN-LYSKPTLFENDEIGDGRRFYTDGVKVEEYFNLMHNEVFGTDNEIFTVGEVSSTTKEKSAKYAKV
              11111 1 11111               11111111111111111  111111111       111111 
Chain 2:  434 LDVFTCNEGDECSHPEHRMT--------RRECYERRAECFEYLLA--HGILTSSEEV------SDWAVP-

Chain 1:  261 ENKELDSVFTFLHLKVDYENNDKWTNVKPDLNLFWKLQKEWQEYYQLENSTLALFMNNHDQPRAVSRFGN
                 111111111111 11        1111111    111111111  11111111       111  11
Chain 2:  487 ---SLVFCHYAPYDFQMRSPD-----APRHGIP----VPLYNLVYH--DCVIQPWMM------DRVAGGD

Chain 1:  331 VDKYWYESATSIFAFTSLMRGVPFIYQGEEIGMTNLTFNNLNEFKDVESIGNANDLLKIKSEEEVLDILR
                        111111111111111111                                          
Chain 2:  537 ----------DYMLYALLNGGAPYLIRDAAYA--------------------------------------

Chain 1:  401 IKSRDNARSVMQWNDEFNAGFSEKENIDLFVNKNYKTINVKNQLNDDKSVLNFYKKVINLRLNEEVFNDG
                11  1                                         1111111111111  1111111
Chain 2:  559 --GMDGDMT---------------------------------------ENDIERCAVVAGLH-RRVGMQE

Chain 1:  471 TISFFE---NQDYAYCRKLKDKEIIILTNWTTENKLIKLKLDSNNWKIILNNYEDFSFDSLKPYQVIAIE
              111111   11111111111  111111111                               11111111
Chain 2:  594 LVRHDLVGGDPLVQRSVFAD--GTAVTCDFH-------------------------------AQTYEVAA

Chain 1:  538 R
              1
Chain 2:  631 N

Align Mfl499.pdb 539 with 4j7rA.pdb 800
Twists 2 ini-len 320 ini-rmsd 3.49 opt-equ 400 opt-rmsd 2.91 chain-rmsd 5.25 Score 598.98 align-len 715 gaps 315 (44.06%)
P-value 1.25e-06 Afp-num 130055 Identity 10.77% Similarity 21.26%
Block  0 afp 18 score 332.02 rmsd  2.02 gap 88 (0.38%)
Block  1 afp  1 score 21.99 rmsd  1.16 gap 0 (0.00%)
Block  2 afp 21 score 288.28 rmsd  3.78 gap 251 (0.60%)

Chain 1:    1 MRNEVIYQIFPLTFSD---GKKKGKGNIKGIINKLDYLKSLGITRIWISPFTKSPF--------------
              1111111111111111   1111111111111111111111111111111111111              
Chain 2:  256 MESLVIYEAHVRGFTAHASSGVAAPGTYAGMVERLDYLKSLGVNAIELLPVFEFNELEYYSQIPGSDQYR

Chain 1:   54 -KDSGYDVSDYCGINEEFG-----------TMEEVEILISEAKKRDLTIVLDIVFNHTSD------QHEW
               111111111111111111           111111111111111111111111111111      1111
Chain 2:  326 FNFWGYSTVNYFSPMGRFSAAVGQGAPARASCDEFKQLVKECHRRGIEVILDVVFNHTAEGNERGPTISF

Chain 1:  106 FKKALAGDEKYMNYYIFKDPVDGKEPTNWKSKMGGLSWEFVPNLNKYYLHLFTKEQPDLNWENPEVRNEL
              11111      111111111                         111111111 111111111111111
Chain 2:  396 RGLDN------RVYYMLAPG-------------------------GEYYNYSGC-GNTLNCNQPVVRQFI

Chain 1:  176 INILKFWKD-KGISGFRLDVCNLYSKP-TLFENDEIGD--GRRFYT----------------------DG
              111111111 11111111111111111 2222222222  22222                       33
Chain 2:  434 LDCLKHWVTEYHVDGFRFDLASILTRAHSAWHPQQYDQETGQRVAMSSGGAIVTAEGIMTDGAGVPTGYP

Chain 1:  220 VKVEEYFNLMHNEVFGTDNEIFTVGEVS-----STTKEKSAKYAKVENKELDSVFTFLHLKVDYENNDKW
              3333333333333  3333333333333     333333        33333333333333         
Chain 2:  504 LADPPLVESISED--PVLRNTKMIAEAWDCDGLNQVGAFPH------YGGRWSEWNGKFRDVVRNFIKG-

Chain 1:  285 TNVKPDLNLFWKLQKEW--QEYYQLE----------------------NST-LALFMNNHDQPRAVSR--
                   333333333333  333   3                      333 3333333333333333  
Chain 2:  565 -----TDGPWAGDFASAICGSPNIYANNTPHETDWWANNGGRQWKGGRGPHASINFVAAHDGFTLADMVA

Chain 1:  328 ---------------------FGNV-----------DKYWYESATSIFAFTSLMRGVPFIYQGEEIGMTN
                                   3333           3333333333333333333333333333333333
Chain 2:  630 YNNKHNEANGENNRDGEQHNNSWNCGEEGPTTKWEVNRLRQRQMRNLTGALLLSCGVPMINMGDEYGHSK

Chain 1:  366 LTFNNLNEFKDVESIGNANDLLKIKSEEEVLDILRIKSRDNA----RSVMQWNDEFNAGFSEKENIDLFV
              33                                   333      3333333                 
Chain 2:  700 NGN----------------------------------NNTYCHDSELNYLRWD-----------------

Chain 1:  432 NKNYKTINVKNQLNDDKSVLNFYKKVINLRLNEEVFNDG------TISFFE-----------NQDYAYCR
                     33333    3333333333333333333333       333333           33333333
Chain 2:  719 -------QLAEDP---HGFNRFVRLLIHFRRATPALQRTTFVNDKDIQWHGELPNTPDWTDTSRLVAFTL

Chain 1:  485 KLKDK-EIIILTNWTTENKLIKLKLDSNNWKIILNNYEDFS-----------------------------
              3 3 3 3333333333333333      333333333                                 
Chain 2:  779 HDGKGGGLYVAFNTSHLPKLLQLPKWGGRVWQPLVDTSKVAPYDFLAVDGVLSAEDVAAARRQMAMWTAD

Chain 1:  525 -FDSLKPYQVIAIER
               33333333333333
Chain 2:  849 HTYPVLPWSCIVLQS

Align Mfl499.pdb 539 with 5opqA.pdb 659
Twists 0 ini-len 216 ini-rmsd 5.05 opt-equ 298 opt-rmsd 3.01 chain-rmsd 4.92 Score 354.19 align-len 549 gaps 251 (45.72%)
P-value 2.26e-06 Afp-num 103949 Identity 5.46% Similarity 16.39%
Block  0 afp 27 score 312.86 rmsd  3.50 gap 284 (0.57%)

Chain 1:    1 MRNEVIYQIFPLTFSDGKKKG-KGNIKGIINKLDYLK---SLGITRIWISPFTKSPFKDSGYDVSDYCGI
              111111111111        1 111111111111111   111111111111111       11 11111
Chain 2:  333 LPGAIYFGIYGGYPHYVNMPGMAFTFDELKNIIKTIHDDLRVDKAFVHAWGTFSN-------FVPHNYPI

Chain 1:   67 NEEFGTMEEVEILISEAKKRDLTIVLDIVFNHTS--DQHEWFKKALAGDEKYMNYYIFKDPVDGKEPTNW
              1111111111111111111111111111111111  111               111 1     1111 1
Chain 2:  396 SEALGGPEKLKAAVDLAKSYGYLYSSYHAYSPMLENDPNFTT------------DLMQRDA---EGKLMN

Chain 1:  135 KSKMGGLSWEFVPNLNKYYLHLFTKEQPDLNWENPEVRNELINILKFWKDK-GISGFRLDVCNLYSKPTL
              111                  11     111111   11111111111111 11111111111       
Chain 2:  451 TGS------------------RWA----RVDPKFQ--KGLAQKNIEKEISYLGLEADITDITFAAYRE--

Chain 1:  204 FENDEIGDGRRFYTDGVKVEEYFNLMHNEVFGTDNEIFTVGEVSSTTKEKSAKYAKVENKELDSVFTFLH
                            1111111111111   11  111111111       111111    1111111111
Chain 2:  495 --------------NGKEGRIELAKYI---DS--FNLVNGTEHG------QEQWIP----YFDMFEGMTY

Chain 1:  274 LKVDYENNDKWTNVKPDLNLFWKLQKEWQEYYQLENSTLALFMNNHDQPRAVSRFGNVDKYWYESATSIF
              11111          11 1111   11111111  1111111 111 1 1111111        111111
Chain 2:  536 LEDRPL---------SVISHPA---PLFNLVYH--EAIANFG-KIQDPDNEVTANG--------DFRIKA

Chain 1:  344 AFTSLMRGVPFIYQGEEIGMTNLTFNNLNEFKDVESIGNANDLLKIKSEEEVLDILRIKSRDNARSVMQW
              11111111111111                                                  1 1111
Chain 2:  583 LRSMLFGRGTTIFF--------------------------------------------------APYEFE

Chain 1:  414 NDEFNAGFSEKENIDLFVNKNYKTINVKNQLNDDKSVLNFYKKVINLRLNEEVFNDGTI-SFFE---NQD
                                                 1111111111111   11111111 1111   111
Chain 2:  603 GMR--------------------------------PMIEMARDLVSPVH--KETFYSELKSHEYLSADYK

Chain 1:  480 YAYCRKLKDKEIIILTNWTTENKLIKLKLDSNNWKIILNNYEDFSFDSLKPYQVIAIER
              1111111   1111111111111111                    1111111111111
Chain 2:  639 VQRSRFSS--GTEVIANLGPVAQKIEGG------------------ISIPGYGYRIQMK

Align Mfl499.pdb 539 with 1mwoA.pdb 434
Twists 2 ini-len 288 ini-rmsd 5.12 opt-equ 350 opt-rmsd 3.16 chain-rmsd 6.81 Score 463.01 align-len 594 gaps 244 (41.08%)
P-value 3.80e-06 Afp-num 69019 Identity 10.94% Similarity 19.19%
Block  0 afp 28 score 415.85 rmsd  2.88 gap 169 (0.43%)
Block  1 afp  2 score 20.09 rmsd  4.28 gap 24 (0.60%)
Block  2 afp  6 score 87.07 rmsd  1.97 gap 44 (0.48%)

Chain 1:    1 MRNEVIYQIFPLTFSDGKKKGKGNIKGIINKLDYLKSLGITRIWISPFTKSPF--KDSGYDVSDYCGIN-
              111111111111111    1111111111111111111111111111111111  11111111111111 
Chain 2:    7 EEGGVIMQAFYWDVP----GGGIWWDHIRSKIPEWYEAGISAIWLPPPSKGMSGGYSMGYDPYDYFDLGE

Chain 1:   68 --------EEFGTMEEVEILISEAKKRDLTIVLDIVFNHTSDQHE----------WFKKALAGDE---KY
                      111111111111111111111111111111111111           11111        11
Chain 2:   73 YYQKGTVETRFGSKEELVRLIQTAHAYGIKVIADVVINHRAGGDLEWNPFVGDYTWTDFSKVASGKYTAN

Chain 1:  117 MNYYIFKDPVDGKEPTNWKSKMGGLSWEFVPNLNKYYLHLFTKEQPDLNWENPEVRNELI----NILKFW
              1111111                               1111  1111111111111111    111111
Chain 2:  143 YLDFHPNELHCCDEG-----------------------TFGG--FPDICHHKEWDQYWLWKSNESYAAYL

Chain 1:  183 KDKGISGFRLDVCNLYSKPTLFENDEIGDGRRFYTDGVKVEEYFNLMHNEVFGTDNEIFTVGEVSSTTKE
              1111111111111111                       1111111111111     1111111111111
Chain 2:  188 RSIGFDGWRFDYVKGY-----------------------GAWVVRDWLNWWG-----GWAVGEYWDTNVD

Chain 1:  253 KSAKYAKVENKELDSVFTFLHLKVDYENNDKWTNVKPDLNLFWKLQK---EWQEYYQLENSTLALFMNNH
              1111111   11111111111111           111111111111   1111111   1111111111
Chain 2:  230 ALLSWAY---ESGAKVFDFPLYYKMDEAFD-----NNNIPALVYALQNGQTVVSRDP---FKAVTFVANH

Chain 1:  320 DQPRAVSRFGNVDKYWYESATSIFAFTSLMRGVPFIYQGEEIGMTNLTFNNLNEFKDVESIGNANDLLKI
              1111111            111111111111111111111111                           
Chain 2:  289 DTDIIWN------------KYPAYAFILTYEGQPVIFYRDFEE---------------------------

Chain 1:  390 KSEEEVLDILRIKSRDNARSVMQWNDEFNAGFSEKENIDLFVNKNYKTINVKNQLNDDKSVLNFYKKVIN
                         222222222222     2222222                                   
Chain 2:  320 -----------WLNKDKLINLIW-----IHDHLAGG----------------------------------

Chain 1:  460 LRLNEEVFNDGTISFFENQ--DYAYCRKLKD--KEIIILTNWTTENKLIKLKLDS---NNWKIILNNYED
                         33333333  3333333333  3333333333333333333333   333333333333
Chain 2:  340 -----------STTIVYYDNDELIFVRNGDSRRPGLITYINLSPNWVGRWVYVPKFAGACIHEYTGNLGG

Chain 1:  523 FSF----------DSLKPY-------QVIAIERK
              333          333333       33333333
Chain 2:  399 WVDKRVDSSGWVYLEAPPHDPANGYYGYSVWSYC

Align Mfl499.pdb 539 with 3qgvA.pdb 435
Twists 2 ini-len 288 ini-rmsd 5.10 opt-equ 350 opt-rmsd 3.20 chain-rmsd 6.78 Score 457.50 align-len 594 gaps 244 (41.08%)
P-value 5.06e-06 Afp-num 68516 Identity 10.94% Similarity 19.70%
Block  0 afp 28 score 410.66 rmsd  2.81 gap 168 (0.43%)
Block  1 afp  2 score 19.32 rmsd  4.31 gap 24 (0.60%)
Block  2 afp  6 score 87.51 rmsd  1.97 gap 44 (0.48%)

Chain 1:    1 MRNEVIYQIFPLTFSDGKKKGKGNIKGIINKLDYLKSLGITRIWISPFTKSPF--KDSGYDVSDYCGIN-
              111111111111111    1111111111111111111111111111111111  11111111111111 
Chain 2:    7 EKGGVIMQAFYWDVP----SGGIWWDTIRQKIPEWYDAGISAIWIPPASKGMGGAYSMGYDPYDFFDLGE

Chain 1:   68 --------EEFGTMEEVEILISEAKKRDLTIVLDIVFNHTSDQHE----------WFKKALAGDE---KY
                      111111111111111111111111111111111111           11111        11
Chain 2:   73 YDQKGTVETRFGSKQELVNMINTAHAYGMKVIADIVINHRAGGDLEWNPFVNDYTWTDFSKVASGKYTAN

Chain 1:  117 MNYYIFKDPVDGKEPTNWKSKMGGLSWEFVPNLNKYYLHLFTKEQPDLNWENPEVRNELI----NILKFW
              1111111                               1111  1111111111111111    111111
Chain 2:  143 YLDFHPNELHAGDSG-----------------------TFGG--YPDICHDKSWDQYWLWASQESYAAYL

Chain 1:  183 KDKGISGFRLDVCNLYSKPTLFENDEIGDGRRFYTDGVKVEEYFNLMHNEVFGTDNEIFTVGEVSSTTKE
              1111111111111111                       1111111111111     1111111111111
Chain 2:  188 RSIGIDAWRFDYVKGY-----------------------APWVVKDWLNWWG-----GWAVGEYWDTNVD

Chain 1:  253 KSAKYAKVENKELDSVFTFLHLKVDYENNDKWTNVKPDLNLFWKLQK---EWQEYYQLENSTLALFMNNH
              1111111   11111111111111           111111111111   1111111   1111111111
Chain 2:  230 AVLNWAY---SSGAKVFDFALYYKMDEAFD-----NKNIPALVSALQNGQTVVSRDP---FKAVTFVANH

Chain 1:  320 DQPRAVSRFGNVDKYWYESATSIFAFTSLMRGVPFIYQGEEIGMTNLTFNNLNEFKDVESIGNANDLLKI
              1111111            111111111111111111111111                           
Chain 2:  289 DTDIIWN------------KYPAYAFILTYEGQPTIFYRDYEE---------------------------

Chain 1:  390 KSEEEVLDILRIKSRDNARSVMQWNDEFNAGFSEKENIDLFVNKNYKTINVKNQLNDDKSVLNFYKKVIN
                         2222222222222222222                                        
Chain 2:  320 -----------WLNKDKLKNLIWIHENLAGG---------------------------------------

Chain 1:  460 LRLNEEVFNDGTISFFENQ--DYAYCRKLKD--KEIIILTNWTTENKLIKLKLD---SNNWKIILNNYED
                         33333333  3333333333  333333333333333333333   3333333333333
Chain 2:  340 -----------STDIVYYDNDELIFVRNGYGDKPGLITYINLGSSKAGRWVYVPKFAGACIHEYTGNLGG

Chain 1:  523 FSF----------DSLKPY-------QVIAIERK
              333          333333       33333333
Chain 2:  399 WVDKYVYSSGWVYLEAPAYDPANGQYGYSVWSYC

Align Mfl499.pdb 539 with 6ojbA.pdb 251
Twists 0 ini-len 168 ini-rmsd 3.65 opt-equ 201 opt-rmsd 3.03 chain-rmsd 3.65 Score 273.04 align-len 373 gaps 172 (46.11%)
P-value 7.68e-06 Afp-num 43675 Identity 6.43% Similarity 15.55%
Block  0 afp 21 score 273.04 rmsd  3.65 gap 191 (0.53%)

Chain 1:    1 MR-NEVIYQIFPLTFSDGKKKGKGNIKGIINKLDYLKSLGITRIWISPFTKSPFKDSGYDVSDYCGINEE
              11 1111111111            1 111    11   11111111111                    
Chain 2:   77 PAVGTKWQIELLY------------ALNDT----SV---DAEIYDIDLFI--------------------

Chain 1:   70 FGTMEEVEILISEAKKRDLTIVLDIVFNHTSDQ---HEWFKKALAGDEKYMNYYIFKDPVDGKEPTNWKS
                   1111111111111111111111111111   1111         111111               
Chain 2:  108 -----NDKSTIAGLQRAGRKVICYFSAGSYENWRPDKDKF---------KDSDLG---------------

Chain 1:  137 KMGGLSWEFVPNLNKYYLHLF-TKEQPDLNWENPEVRNELINILKFWKDKGISGFRLDVCNLYSKPTLFE
                               1111 11111111111111111111111111111111111111111     1 
Chain 2:  149 -----------------HDLDDWPGEKWLNISSANVRQIMLDRLDMARDKGCDGVDPDNVDGYDNDNGLD

Chain 1:  206 NDEIGDGRRFYTDGVKVEEYFNLMHNEVFGTDNEIFTVGEVSSTTKEKSAKYAKVENKELDSVFT-FLHL
                          11111111111111 111111 1111111111   1111111    1111111 1111
Chain 2:  202 L-----------TQADSISFVNFLAN-AAHARN-MSIGLKNAGD---IIPSVIK----NMQWSVNEQCAQ

Chain 1:  275 KVDYENNDKWTNVKPDLNLFWKLQKEWQEYYQLENSTLALFMNNHDQPRAVSRFGNVDKYWYESATSIFA
              11                    1111111 11  111111111   111           1  11  1  
Chain 2:  252 YN--------------------ECDTYAVFPQ--NGKPVFHIE---YPKGDKTNNDLSVTASQKNAAC--

Chain 1:  345 FTSLMRGVPFIY-------QGEE
              1   11111111       1111
Chain 2:  295 DFAGSANFSTVIKNMNLNNWVEY

Align Mfl499.pdb 539 with 4j3sA.pdb 854
Twists 2 ini-len 336 ini-rmsd 3.12 opt-equ 416 opt-rmsd 3.08 chain-rmsd 4.57 Score 553.86 align-len 715 gaps 299 (41.82%)
P-value 7.96e-06 Afp-num 141851 Identity 6.85% Similarity 18.60%
Block  0 afp 33 score 440.54 rmsd  3.23 gap 236 (0.47%)
Block  1 afp  2 score 27.92 rmsd  2.65 gap 26 (0.62%)
Block  2 afp  7 score 126.37 rmsd  2.44 gap 64 (0.53%)

Chain 1:    1 MRNEVIYQIFPLTFSD----GKKKGKGNIKGIIN----KLDYLKSLG---ITRIWISPFTKSPFK-----
              1111111111111111    1111 111111111    111111111   111111111111111     
Chain 2:  251 FSDITIYELHIRDFSAHDGTVDSDSRGGFRAFAYQASAGMEHLRKLSDAGLTHVHLLPSFHFAGVDDIKS

Chain 1:   55 ---------------------------------DSGYDVSDYCGINEEFG-------TMEEVEILISEAK
                                               11111111111111111       1111111111111
Chain 2:  321 NWKFVDECELATFPPGSDMQQAAVVAIQEEDPYNWGYNPVLWGVPKGSYASDPDGPSRIIEYRQMVQALN

Chain 1:   85 KRDLTIVLDIVFNHTSD------QHEWFKKALAGDEKYMNYYIFKDPVDGKEPTNWKSKMGGLSWEFVPN
              11111111111111111      111111111      111111111                       
Chain 2:  391 RIGLRVVMDVVYNHLDSSGPCGISSVLDKIVP------GYYVRRDTN-----------------------

Chain 1:  149 LNKYYLHLFTKEQPDLNWENPEVRNELINILKFWKD-KGISGFRLDVCNLYSKPTLFENDEIGDGRRFYT
                11111111  111111111111111111111111 11111111111111                   
Chain 2:  432 --GQIENSAA--MNNTASEHFMVDRLIVDDLLNWAVNYKVDGFRFDLMGHI-------------------

Chain 1:  218 DGVKVEEYFNLMHNEVFGT--------DNEIFTVGEVSSTTKE---------KSAKYAKVENKELDSVFT
                  111111111111111        1111111111111            1111111    1111111
Chain 2:  479 ----MKRTMMRAKSALQSLTTDAHGVDGSKIYLYGEGWDFAEVARNQRGINGSQLNMSG----TGIGSFN

Chain 1:  271 FLHLKVDYENNDKWTNVKPDL-----------------NLFWKLQKEWQEYYQL----------------
              111111111111111111111                 1111111111111111                
Chain 2:  541 DRIRDAINGGNPFGNPLQQGFNTGLFLEPNGFDTRRSLATYADQIQIGLAGNLRDYVLISHTGEAKKGSE

Chain 1:  308 ------------ENST-LALFMNNHDQPRAVSRFG------NVDKYWYESATSIFAFTSLMRGVPFIYQG
                          1111 111111111111111111      11111111111111111111111111111
Chain 2:  617 IHTFDGLPVGYTASPIETINYVSAHDNETLFDVISVKTPMILSVDERCRINHLASSMMALSQGIPFFHAG

Chain 1:  359 EEIGMTNLTFNNLNEFKDVESIGNANDLLKIKSEEEVLDILRI----KSRDNARSVMQWNDEFNAGFSEK
              1111111111     11                              222222222222           
Chain 2:  687 DEILRSKSIDRDSYNSGDWFNKLDFTYETNNWGVGLPPSEKNEDNWPLMKPRLENPSFK-----------

Chain 1:  425 ENIDLFVNKNYKTINVKNQLNDDKSVLNFYKKVINLRLNEEVFNDG-------TISFFEN------QDYA
                            2222222222   3333333333333333333       3333333      3333
Chain 2:  746 --------------PAKGHILAAL---DSFVDILKIRYSSPLFRLSTANDIKQRVRFHNTGPSLVPGVIV

Chain 1:  482 YCRKLKD-------------KEIIILTNWTTENKLIKLKLDS-NNWKIILN-------NYEDFSF-----
              3333333             3333333333333333333333 33333333       3333333     
Chain 2:  799 MGIEDARGESPEMAQLDTNFSYVVTVFNVCPHEVSMDIPALASMGFELHPVQVNSSDTLVRKSAYEAATG

Chain 1:  526 -DSLKPYQVIAIERK
               33333333333333
Chain 2:  869 RFTVPGRTVSVFVEP

Align Mfl499.pdb 539 with 6gp5A.pdb 314
Twists 0 ini-len 176 ini-rmsd 5.90 opt-equ 229 opt-rmsd 3.39 chain-rmsd 5.83 Score 259.20 align-len 487 gaps 258 (52.98%)
P-value 3.30e-05 Afp-num 50819 Identity 5.75% Similarity 15.20%
Block  0 afp 22 score 246.60 rmsd  3.92 gap 193 (0.52%)

Chain 1:    2 RNEVIYQIFPLTFSDGKKKGKGNIKGII---NKLDYLKS-LGITRIWISPFTKSPFKDSGYDVSDYCGIN
              11111111111 111111             11111111 111111111111111               
Chain 2:   43 GFARGADVSWLTQMEAEGLKFYTPDENRQEMECMDLLRDYCGVNSIRLRVWVNPK---------------

Chain 1:   68 EEFGTMEEVEILISEAKKRDLTIVLDIVF----------NHTSDQHEWFKKALAGDEKYMNYYIFKDPVD
              111  111111111111111111111111          1111   111          111        
Chain 2:   98 DGWNNMNDVIVKAKRAERLGLRTMIDFHFSDTWADPGHQEMPE---AWK----------ELS--------

Chain 1:  128 GKEPTNWKSKMGGLSWEFVPNLNKYYLHLFTKEQPDLNWENPEVRNELINILKFWKDKG------ISGFR
                                                      1111111111111111111      11111
Chain 2:  147 ----------------------------------------FDDLKIALSEHVKSVLTALKAVGVTPEWVQ

Chain 1:  192 LD--VCNLYSKPTLFENDEIGDGRRFYTDGVKVEEYFNLMHNEVFGTDNEIFTVGEVS------STTKEK
              11  1 111 1                1111111111111111111111111111111      111  1
Chain 2:  177 VGNETTPGMMLPVGSV-----------DNPEQLTALNNAGYDAVKAICPDAKVIVHLDAGNDQWVYNRMF

Chain 1:  254 SAKYAKVENKELDSVFTFLHLKVDYENNDKWTNVKPDL---NLFWKLQKEWQEYYQLENSTLALFMNNHD
              1 11      11111111  1  1         11111   111111111111111 1111111111   
Chain 2:  236 DILQANGG--KYDMIGMSLYPYWAEQ-------EGKTGGWLKVADDCIANIKHVKQKYNKPVMICEI---

Chain 1:  321 QPRAVSRFGNVDKYWYESATSIFAFTSLMRG-VPFIYQGEEIGMTNLTFNNLNEFKDVESIGNANDLLKI
                111         11111111111111111 1111111                               
Chain 2:  294 --GMPYD-------QAEACKQLITKMMQADVEGIFYWEPQAPNGYND-----------------------

Chain 1:  390 KSEEEVLDILRIKSRDNARSVMQWNDEFNAGFSEKENIDLFVNKNYKTINVKNQLNDDKSVLNFYKK
                            1111    11                          11       11111111
Chain 2:  332 --------------GYNLGCFDNN--------------------------AP-------TIALDAFK

Align Mfl499.pdb 539 with 2ya1A.pdb 981
Twists 3 ini-len 352 ini-rmsd 3.96 opt-equ 421 opt-rmsd 3.09 chain-rmsd 5.19 Score 613.84 align-len 649 gaps 228 (35.13%)
P-value 3.87e-05 Afp-num 155028 Identity 11.40% Similarity 21.73%
Block  0 afp 25 score 376.22 rmsd  3.87 gap 148 (0.43%)
Block  1 afp  8 score 136.04 rmsd  4.81 gap 16 (0.20%)
Block  2 afp  1 score 16.75 rmsd  2.20 gap 0 (0.00%)
Block  3 afp 10 score 155.99 rmsd  3.54 gap 67 (0.46%)

Chain 1:    1 MRNEVIYQIFPLTFSD---------GKKKGKGNIKGIINKLDYLKSLGITRIWISPFTKSPFK-------
              1111111111111111         111   11111111111111111111111111111111       
Chain 2:  585 REDAVIYEAHVRDFTSDPAIAKDLTKPF---GTFEAFIEKLDYLKDLGVTHIQLLPVLSYYFVNELKNHE

Chain 1:   55 ------------DSGYDVSDYCGINEEFG--------TMEEVEILISEAKKRDLTIVLDIVFNHTSDQHE
                          11111111111111111        111111111111111111111111111111111
Chain 2:  652 RLSDYASSNSNYNWGYDPQNYFSLTGMYSSDPKNPEKRIAEFKNLINEIHKRGMGAILDVVYNHTAKVDL

Chain 1:  105 WFKKALAGDEKYMNYYIFKDPVDGKEPTNWKSKMGGLSWEFVPNLNKYYLHLFTKEQPDLNWENPEVRNE
              1111      11111111111                         11111   1111111111111111
Chain 2:  722 FEDL------EPNYYHFMDADG------------------------TPRTS---FGGGRLGTTHHMTKRL

Chain 1:  175 LINILKFWKDK-GISGFRLDVCNLYSKPTLFENDEIGDGRRFYTDGVKVEEYFNLMHNEVFGTDNEIFTV
              11111111111 1111111111111                       1111111111111111111111
Chain 2:  759 LIDSIKYLVDTYKVDGFRFDMMGDH-----------------------DAASIEEAYKAARALNPNLIML

Chain 1:  244 GEVSS------------TTKEKSAKYAKVENKELDSVFTFLHLKV--DYENNDKWTNVKP----DLNLFW
              11111            1111111111      111111111111  11   11111111    111111
Chain 2:  806 GEGWRTYAGDENMPTKAADQDWMKHTD------TVAVFSDDIRNNLKSG---YPNEGQPAFITGGKRDVN

Chain 1:  296 KLQKEWQEYY----QLENSTLALFMNNHDQPRAVSRFGN----------VDKYWYESATSIFAFTSLMRG
              1111111111    2222222222222222222222222          222222222222222222222
Chain 2:  867 TIFKNLIAQPTNFEADSPGDVIQYIAAHDNLTLFDIIAQSIKKDPSKAENYAEIHRRLRLGNLMVLTAQG

Chain 1:  352 VPFIYQGEEIGMTNLTFNNLNEFKDVESIGNANDLLKIK-SEEEVLDILRIKSRDNARSVMQWNDEFNAG
              22222222222222222222          22        33333333                      
Chain 2:  937 TPFIHSGQEYGRTKQFRNPAYRTPVAEDKVPNKSHLLRDKDGNPFDYPYFIHD-----------------

Chain 1:  421 FSEKENIDLFVNKNYKTINVKNQLN---DDKS--VLNFYKKVINLRLNEEVFNDG-------TISFFE--
                   4444444  4   4444444   4444  444444444444444444444       444444  
Chain 2:  990 -----SYDSSDA--VNKFDWTKATDGKAYPENVKSRDYMKGLIALRQSTDAFRLKSLQDIKDRVHLITVP

Chain 1:  477 --------NQDYAYCRKLK-DKEIIILTNWTTENKLIKLKLD---SNNWKIILNNY----------EDFS
                      44444444444 4444444444444444444444   44444444444          4444
Chain 2: 1053 GQNGVEKEDVVIGYQITAPNGDIYAVFVNADEKAREFNLGTAFAHLRNAEVLADENQAGPVGIANPKGLE

Chain 1:  525 F----DSLKPYQVIAIERK
              4    44444444444444
Chain 2: 1123 WTEKGLKLNALTATVLRVS

Align Mfl499.pdb 539 with 1ud2A.pdb 480
Twists 3 ini-len 272 ini-rmsd 3.30 opt-equ 369 opt-rmsd 3.15 chain-rmsd 5.32 Score 451.93 align-len 618 gaps 249 (40.29%)
P-value 4.41e-05 Afp-num 78761 Identity 11.00% Similarity 20.71%
Block  0 afp 11 score 200.93 rmsd  2.92 gap 47 (0.35%)
Block  1 afp  2 score 31.66 rmsd  2.02 gap 3 (0.16%)
Block  2 afp 16 score 220.59 rmsd  3.60 gap 77 (0.38%)
Block  3 afp  5 score 90.65 rmsd  3.49 gap 16 (0.29%)

Chain 1:    1 MRNEVIYQIFPLTFSDGKKKGKGNIKGIINKLDYLKSLGITRIWISPFTKSPF-KDSGYDVSDYCGIN--
              111111111111111    1111111111111111111111111111111111 11111111111111  
Chain 2:    2 GLNGTMMQYYEWHLE----NDGQHWNRLHDDAAALSDAGITAIWIPPAYKGNSQADVGYGAYDLYDLGEF

Chain 1:   68 -------EEFGTMEEVEILISEAKKRDLTIVLDIVFNHTSDQHEWFKKALAGDEKYMNYYIFKDP-----
                     11111111111111111111111111111111111    111111         1111     
Chain 2:   68 NQKGTVRTKYGTKAQLERAIGSLKSNDINVYGDVVMNHKMGA----DFTEAV---------QAVQVNPTN

Chain 1:  126 ---VDGKEPTNWKSKM-----------------GGLSWEFVP---NLNKYYLHLFTK-------------
                 111111                        222222222   2222222222               
Chain 2:  125 RWQDISGAYTIDAWTGFDFSGRNNAYSDFKWRWFHFNGVDWDQRYQENHIFRFANTNWNWRVDEENGNYD

Chain 1:  160 --EQPDLNWENPEVRNELINILKFWKDK-GISGFRLDVCNLYSKPTLFENDEIGDGRRFYTDGVKVEEYF
                33333333333333333333333333 33333333333333                       3333
Chain 2:  195 YLLGSNIDFSHPEVQDELKDWGSWFTDELDLDGYRLDAIKHIP-----------------------FWYT

Chain 1:  227 NLMHNEVFGTDN-EIFTVGEVSSTTKEKSAKYAKVENKELDSVFTFLHLKVDYENNDKWTNVKPD--LNL
              333333333333 333333333333333333333  333333333333333           333  333
Chain 2:  242 SDWVRHQRNEADQDLFVVGEYWKDDVGALEFYLDE-MNWEMSLFDVPLNYNFYRAS------QQGGSYDM

Chain 1:  294 FWKLQKEWQEYYQLENSTLALFMNNHDQPRAV----SRFGNVDKYWYESATSIFAFTSLM-RGVPFIYQG
               333333333333   33333333333333      33333       333333333333 333333333
Chain 2:  305 RNILRGSLVEAHP---MHAVTFVDNHDTQPGESLESWVADW-------FKPLAYATILTREGGYPNVFYG

Chain 1:  359 EEIGMTNLTFNNLNEFKDVESIGNANDLLKIKSEEEVLDILRIKSRDNARSVMQWNDEFNAGFSEKENID
              33333                                                                 
Chain 2:  365 DYYGIP----------------------------------------------------------------

Chain 1:  429 LFVNKNYKTINVKNQLNDDKSVLNFYKKVINLRLNEEVFNDGTISFFENQDYAYCRKLKDK-----EIII
                    44444         4444444444444444  44444444444444444444        4444
Chain 2:  371 ------NDNIS---------AKKDMIDELLDARQNY--AYGTQHDYFDHWDVVGWTREGSSSRPNSGLAT

Chain 1:  494 LTNWTTENKLIKLKLDSN----NWKIILNNYEDFSF---------DSLKPYQVIAIER
              44444  4444 4         444444444444 4         4444444444444
Chain 2:  424 IMSNG--PGGSKWMYVGRQNAGQTWTDLTGNNGASVTINGDGWGEFFTNGGSVSVYVN

Align Mfl499.pdb 539 with 3w0kA.pdb 330
Twists 0 ini-len 176 ini-rmsd 5.03 opt-equ 217 opt-rmsd 3.13 chain-rmsd 5.02 Score 253.05 align-len 393 gaps 176 (44.78%)
P-value 4.69e-05 Afp-num 54371 Identity 4.58% Similarity 18.58%
Block  0 afp 22 score 249.19 rmsd  3.58 gap 206 (0.54%)

Chain 1:    2 RNEVIYQIFPLTFSDGKKKGKGNIKGIINKLDYLKSLGITRIWISPFTKSPFKDSGYDVSDYCGINEEFG
              1111111111            1111111111111111111111111111         1          
Chain 2:    1 MKKYGFNFQWMYVWEEGRE---PEPPDKKALDFLAETGFNFVRIPVDYRFWT-------RNFDYFNPDKK

Chain 1:   72 TMEEVEILISEAKKRDLTIVLDI--VFNHTSDQHEWFKKALAGDEKYMNYYIFKDPVDGKEPTNWKSKMG
              11111111111111111111111  1111                                         
Chain 2:   61 VFEYIDLYLRECSARNIHMCLNLHRAPGYCIN--------------------------------------

Chain 1:  140 GLSWEFVPNLNKYYLHLFTKEQPDLNWENPEVRNELINILKFWKDKG-------ISGFRLDVCNLYSKPT
                               111111111111111111111111111111       111111111       
Chain 2:   93 -----------------RNDIERDNLWLDKRAQDGFVYQWELFAKRYKGVSSKFLSFDLVNEPPNIGQYG

Chain 1:  203 LFENDEIGDGRRFYTDGVKVEEYFNLMHNEVFGTDNEIFTVGEVSSTTKEKSAKYAKVENKELDSVFTFL
                             1111111111111111111111111111111    111111   11 111111  
Chain 2:  146 L--------------TRENHASLIIRTVEAIRKIDPDREIVIDGLGGGNIAMPELA---HLGVVHSGRGY

Chain 1:  273 HLKVDYENN-----DKWTNVK-----------PDLNLFWKLQKEWQEYYQLENSTLALFMNNHDQPRAVS
              111 1         11111             11111111111111111111111111  11   11  1
Chain 2:  199 QPMALTHYQASWWDGHKGLPEPYYPDLLWQGKVWNKDTLREYYKPWRDLQQKGVNVHIGEFG---CFNKT

Chain 1:  327 RFGNVDKYWYESATSIFAFTSLMRGVPFIYQG----EEIGMTN
                111       1  11111111111111111    111 111
Chain 2:  266 SNDVAIRW----FEDVLSLYKEFEWGYSLWNFKGPFGIVEHGR

Align Mfl499.pdb 539 with 1bliA.pdb 481
Twists 3 ini-len 272 ini-rmsd 3.34 opt-equ 344 opt-rmsd 3.18 chain-rmsd 4.93 Score 464.20 align-len 612 gaps 268 (43.79%)
P-value 5.28e-05 Afp-num 79117 Identity 11.11% Similarity 20.10%
Block  0 afp 10 score 207.52 rmsd  1.49 gap 30 (0.27%)
Block  1 afp  3 score 34.81 rmsd  3.89 gap 40 (0.62%)
Block  2 afp 18 score 214.82 rmsd  3.42 gap 161 (0.53%)
Block  3 afp  3 score 56.42 rmsd  2.19 gap 10 (0.29%)

Chain 1:    2 RNEVIYQIFPLTFSDGKKKGKGNIKGIINKLDYLKSLGITRIWISPFTKSPF-KDSGYDVSDYCGIN---
              11111111111111    1111111111111111111111111111111111 11111111111111   
Chain 2:    3 LNGTLMQYFEWYMP----NDGQHWKRLQNDSAYLAEHGITAVWIPPAYKGTSQADVGYGAYDLYDLGEFH

Chain 1:   68 ------EEFGTMEEVEILISEAKKRDLTIVLDIVFNHTSDQHEWFKKALAGDEKY-----MNYYIFKDPV
                    1111111111111111111111111111111111111                 22222     
Chain 2:   69 QKGTVRTKYGTKGELQSAIKSLHSRDINVYGDVVINHKGGADATEDVTAVEVDPADRNRVISGEHLIKAW

Chain 1:  127 DGKEPTNWKSK-------MGGLSWEFVP---NLNKYYLHLFTK---------------EQPDLNWENPEV
                                2222222222   2222222222                 333333333333
Chain 2:  139 THFHFPGRGSTYSDFKWHWYHFDGTDWDESRKLNRIYKFQGKAWDWEVSNEFGNYDYLMYADIDYDHPDV

Chain 1:  172 RNELINILKFWKDK-GISGFRLDVCNLYSKPTLFENDEIGDGRRFYTDGVKVEEYFNLMHNEVFGTDNE-
              33333333333333 33333333333333                       33333333333333333 
Chain 2:  209 AAEIKRWGTWYANELQLDGFRLDAVKHIK-----------------------FSFLRDWVNHVREKTGKE

Chain 1:  240 IFTVGEVSS----TTKEKSAKYAKVENKELDSVFTFLHLKVDYENNDKWTNVKPDLNLFWKLQKEWQEYY
              333333333    33333333333     333333333333             3333 33333333333
Chain 2:  256 MFTVAEYWSYDLGALENYLNKTNF-----NHSVFDVPLHYQFHAASTQGG----GYDMRKLLNGTVVSKH

Chain 1:  306 QLENSTLALFMNNHDQPRAVS---RFGNVDKYWYESATSIFAFTSLM-RGVPFIYQGEEIGMTNLTFNNL
              3   33333333333333      33333      333333333333 33333333333333 3333   
Chain 2:  317 P---LKSVTFVDNHDTQPGQSLESTVQTW------FKPLAYAFILTRESGYPQVFYGDMYGTKGDSQR--

Chain 1:  372 NEFKDVESIGNANDLLKIKSEEEVLDILRIKSRDNARSVMQWNDEFNAGFSEKENIDLFVNKNYKTINVK
                                                33                              333 
Chain 2:  376 ----------------------------------EI------------------------------PALK

Chain 1:  442 NQLNDDKSVLNFYKKVINLRLNEEVFNDGTISFFENQDYAYCRKLK--------DKEIIILTNWTTENKL
                     333333333333    44  44444444  444444444        444444444     44
Chain 2:  382 -------HKIEPILKARKQ----YAYGAQHDYFDH--HDIVGWTREGDSSVANSGLAALITDG-----PG

Chain 1:  504 IKLKLDS--------NNWKIILNNYEDFSF--------DSLKPYQVIAIERK
              444            444444                 444    4444444
Chain 2:  434 GAKRMYVGRQNAGETWHDITGNRSEPVVINSAGWGEFHVNG----GSVSIYV

Align Mfl499.pdb 539 with 1bagA.pdb 425
Twists 4 ini-len 272 ini-rmsd 4.16 opt-equ 311 opt-rmsd 2.69 chain-rmsd 5.34 Score 474.61 align-len 558 gaps 247 (44.27%)
P-value 5.57e-05 Afp-num 70565 Identity 10.04% Similarity 20.43%
Block  0 afp 10 score 205.23 rmsd  1.45 gap 29 (0.27%)
Block  1 afp 15 score 225.25 rmsd  5.35 gap 126 (0.51%)
Block  2 afp  3 score 38.32 rmsd  3.84 gap 38 (0.61%)
Block  3 afp  4 score 79.41 rmsd  1.53 gap 9 (0.22%)
Block  4 afp  2 score 29.20 rmsd  4.81 gap 13 (0.45%)

Chain 1:    1 MRNEVIYQIFPLTFSDGKKKGKGNIKGIINKLDYLKSLGITRIWISPFTKSPFK----------DSGYDV
              11111111111           11111111111111111111111111111111          111111
Chain 2:    6 IKSGTILHAWN-----------WSFNTLKHNMKDIHDAGYTAIQTSPINQVKEGNQGDKSMSNWYWLYQP

Chain 1:   61 SDYCGINEEFGTMEEVEILISEAKKRDLTIVLDIVFNHTS----DQHEWFKKALAGDEKYMNYYIFKDPV
              1111111111111111111111111111111111111111    1111111           2222    
Chain 2:   65 TSYQIGNRYLGTEQEFKEMCAAAEEYGIKVIVDAVINHTTFDYAAISNEVKSIPN-------WTHGNT--

Chain 1:  127 DGKEPTNWKSKMGGLSWEFVPNLNKYYLHLFTKEQPDLNWENPEVRNELINILKFWKDKGISGFRLDVCN
                            22           22222  222222222222222222222222222222222222
Chain 2:  126 --------------QIKNWSDRWDVTQNSLLG--LYDWNTQNTQVQSYLKRFLERALNDGADGFRFDAAK

Chain 1:  197 LYSKPTLFENDEIGDGRRFYTDGVKVEEYFNLMHNEVFGTDNEIFTVGEVSSTTKEKSAKYAKVENKELD
              222                  22222 22222222     22222222222222  222222     222
Chain 2:  180 HIELPD---------------DGSYGSQFWPNITN-----TSAEFQYGQILQDSASRDAAYA-----NYM

Chain 1:  267 SVFTFLHLKVDYENNDKWTNVKPDLNLFWKLQKEWQEYYQLENSTLALFMNNHDQPRAVSRFGNVDKYWY
              2222222222              2   2222222  222   2222222222222        2   22
Chain 2:  225 DVTASNYGHSIRSALKNR------NLGVSNISHYASDVSA---DKLVTWVESHDTYANDDEESTWM--SD

Chain 1:  337 ESATSIFAFTSLMR-GVPFIYQGEEIGMTNLTFNNLNEFKDVESIGNANDLLKIKSEEEVLDILRIKSRD
              22222222222222 22222222    22                                         
Chain 2:  284 DDIRLGWAVIASRSGSTPLFFSRPEG-GGNGVRFPGKSQIGDRGSALFE---------------------

Chain 1:  406 NARSVMQWNDEFNAGFSEKENIDLFVNKNYKTINVKNQLNDDKSVLNFYKKVINLRLNEEVFNDGTISFF
                                                           333333333333333   4444444
Chain 2:  332 ---------------------------------------------DQAITAVNRFHNVMA---GQPEELS

Chain 1:  476 E----NQDYAYCRKLKDKEIIILTNWTTENKLIKLKLDSNNWKIILNNYEDFSFDSLKPYQVIAIERK
              4    444444444   44444444444444444     5555          555555555555555
Chain 2:  354 NPNGNNQIFMNQRG---SHGVVLANAGSSSVSINTATK-LPDGR---------YDNKAGAGSFQVNDG

Align Mfl499.pdb 539 with 2gjpA.pdb 481
Twists 3 ini-len 264 ini-rmsd 3.07 opt-equ 340 opt-rmsd 2.96 chain-rmsd 6.28 Score 447.93 align-len 609 gaps 269 (44.17%)
P-value 5.66e-05 Afp-num 79751 Identity 11.49% Similarity 21.51%
Block  0 afp 10 score 207.59 rmsd  1.55 gap 30 (0.27%)
Block  1 afp  2 score 34.89 rmsd  1.63 gap 5 (0.24%)
Block  2 afp 16 score 213.99 rmsd  3.73 gap 77 (0.38%)
Block  3 afp  5 score 93.67 rmsd  3.41 gap 16 (0.29%)

Chain 1:    2 RNEVIYQIFPLTFSDGKKKGKGNIKGIINKLDYLKSLGITRIWISPFTKSPF-KDSGYDVSDYCGIN---
              11111111111111    1111111111111111111111111111111111 11111111111111   
Chain 2:    5 TNGTMMQYFEWHLP----NDGQHWNRLRDDASNLRNRGITAIWIPPAWKGTSQNDVGYGAYDLYDLGEFN

Chain 1:   68 ------EEFGTMEEVEILISEAKKRDLTIVLDIVFNHTSDQHEWFKKALAGDEKYMNYYIFKDPVDGKEP
                    11111111111111111111111111111111111    1111111                  
Chain 2:   71 QKGTVRTKYGTRSQLESAIHALKNNGVQVYGDVVMNHKGGA----DATENVLAVEVNPNNRNQEISGDYT

Chain 1:  132 TNWKSK----------------MGGLSWEFV----PNLNKYYLHLFTK-----------------EQPDL
                                    222222222    22222222222                   33333
Chain 2:  137 IEAWTKFDFPGRGNTYSDFKWRWYHFDGVDWDQSRQFQNRIYKFRGDGKAWDWEVDSENGNYDYLMYADV

Chain 1:  165 NWENPEVRNELINILKFWKDK-GISGFRLDVCNLYSKPTLFENDEIGDGRRFYTDGVKVEEYFNLMHNEV
              333333333333333333333 3333333333333                       333333333333
Chain 2:  207 DMDHPEVVNELRRWGEWYTNTLNLDGFRIDAVKHI-----------------------KYSFTRDWLTHV

Chain 1:  234 FGTDNE-IFTVGEVSSTTKEKSAKYAKVENKELDSVFTFLHLKVDYENNDKWTNVKP--DLNLFWKLQKE
              333333 33333333333333333333  3333 3333333333           33  333  333333
Chain 2:  254 RNATGKEMFAVAEFWKNDLGALENYLNKTNWNH-SVFDVPLHYNLYNAS------NSGGNYDMAKLLNGT

Chain 1:  301 WQEYYQLENSTLALFMNNHDQPRAV----SRFGNVDKYWYESATSIFAFTSLM-RGVPFIYQGEEIGMTN
              333333   33333333333333      33333       333333333333 33333333333333  
Chain 2:  317 VVQKHP---MHAVTFVDNHDSQPGESLESFVQEW-------FKPLAYALILTREQGYPSVFYGDYYGIP-

Chain 1:  366 LTFNNLNEFKDVESIGNANDLLKIKSEEEVLDILRIKSRDNARSVMQWNDEFNAGFSEKENIDLFVNKNY
                                                                                   4
Chain 2:  376 ---------------------------------------------------------------------T

Chain 1:  436 KTINVKNQLNDDKSVLNFYKKVINLRLNEEVFNDGTISFFENQDYAYCRKLKDKE-------IIILTNWT
              444          444444444444444444 4444444444  4444444           4444444 
Chain 2:  377 HSVP---------AMKAKIDPILEARQNFAY-GTQHDYFDHH--NIIGWTREGNTTHPNSGLATIMSDGP

Chain 1:  499 TENKLIKLKLDSNN--WKIILNNYEDFSFDS--------LKPYQVIAIE
                              4444444                4444444444
Chain 2:  435 GGEKWMYVGQNKAGQVWHDITGNKPGTVTINADGWANFSVNGGSVSIWV

Align Mfl499.pdb 539 with 1b2yA.pdb 495
Twists 3 ini-len 288 ini-rmsd 5.17 opt-equ 353 opt-rmsd 3.16 chain-rmsd 6.34 Score 459.27 align-len 600 gaps 247 (41.17%)
P-value 5.76e-05 Afp-num 77310 Identity 9.33% Similarity 17.33%
Block  0 afp 10 score 199.06 rmsd  1.66 gap 61 (0.43%)
Block  1 afp 12 score 171.62 rmsd  7.07 gap 68 (0.41%)
Block  2 afp  8 score 63.20 rmsd  3.98 gap 89 (0.58%)
Block  3 afp  6 score 78.18 rmsd  5.12 gap 26 (0.35%)

Chain 1:    1 MRNEVIYQIFPLTFSDGKKKGKGNIKGIINKL-DYLKSLGITRIWISPFTKSPFK-------DSGYDVSD
              11111111111           1111111111 1111111111111111111111       11111111
Chain 2:    8 QGRTSIVHLFE-----------WRWVDIALECERYLAPKGFGGVQVSPPNENVAIYNPFRPWWERYQPVS

Chain 1:   63 YCGINEEFGTMEEVEILISEAKKRDLTIVLDIVFNHTSD-------------QHEWFKKALAGDEKYMNY
              11111 111111111111111111111111111111111             111111111    11111
Chain 2:   67 YKLCT-RSGNEDEFRNMVTRCNNVGVRIYVDAVINHMCGNAVSAGTSSTCGSYFNPGSRDFPAVPYSGWD

Chain 1:  120 YIFKDPVDGKEPTNWKSKMGGLSWEFVPNLNKYYLHLFTKEQPDLNWENPEVRNELINILKFWKDKGISG
              1111      111        22           22222  22222222222222222222222222222
Chain 2:  136 FNDG------KCKTGSG----DIENYNDATQVRDCRLTG--LLDLALEKDYVRSKIAEYMNHLIDIGVAG

Chain 1:  190 FRLDVCNLYSKPTLFENDEIGDGRRFYTDGVKVEEYFNLMHNEVFGT-------DNEIFTVGEVSSTTKE
              222222222                       22222222222222        22222222222222  
Chain 2:  194 FRLDASKHM-----------------------WPGDIKAILDKLHNLNSNWFPAGSKPFIYQEVIDLGGE

Chain 1:  253 --KSAKYAKVENKELDSVFTFLHLKVDYENNDKWTNVKPDLNLFWKLQKEWQEYYQLENSTLALFMNNHD
                222222     2222222222222              2   2  22222     3333333333333
Chain 2:  241 PIKSSDYF-----GNGRVTEFKYGAKLGTVIRKWNGEKMSYLKNWGEGWGFV-----PSDRALVFVDNHD

Chain 1:  321 QPRAVS-----RFGNVDKYWYESATSIFAFTSLM-RGVPFIYQGEEIGMTNLTFNNLNEFKDVESIGNAN
              333        33  3   333333333333333 333333333    33 333                
Chain 2:  301 NQRGHGAGGASILTFW---DARLYKMAVGFMLAHPYGFTRVMSSY---RWPRQF----------------

Chain 1:  385 DLLKIKSEEEVLDILRIKSRDNARSVMQWNDEFNAGFSEKENIDLFVNKNYKTINVKNQLNDDKSVLNFY
                         33333  3    3333         33333              333       33333
Chain 2:  349 -----------QNGNDVND----WVGP---------PNNNGVIKEVTINPDT---TCGNDWVCEHRWRQI

Chain 1:  455 KKVINLRLNEEVFNDGTISFFENQ-----DYAYCRKLKDKEIIILTNWT--TENKLIKLKLDSNNWKIIL
              33333333    444444444444     444444     444444444  44444444 4444444444
Chain 2:  392 RNMVIFRN----VVDGQPFTNWYDNGSNQVAFGRG-----NRGFIVFNNDDWSFSLTLQTGLPAGTYCDV

Chain 1:  518 NNY--------EDFSF-------DSLKP-----YQVIAIE
              444        44444       44444     4444444
Chain 2:  453 ISGDKINGNCTGIKIYVSDDGKAHFSISNSAEDPFIAIHA

Align Mfl499.pdb 539 with 1n7kA.pdb 234
Twists 0 ini-len 144 ini-rmsd 5.10 opt-equ 184 opt-rmsd 3.05 chain-rmsd 5.02 Score 235.92 align-len 368 gaps 184 (50.00%)
P-value 7.14e-05 Afp-num 39496 Identity 3.26% Similarity 10.05%
Block  0 afp 18 score 225.01 rmsd  3.10 gap 208 (0.59%)

Chain 1:    3 NEVIYQIFPLTFSDGKKKGKGNIKGIINKLDYLKSLGITRIWISPFTKSPFKDSGYDVSDYCGINEEFGT
              11111111111         11111111111111111111111111                        
Chain 2:   23 SRIDSTLLSPR---------ATEEDVRNLVREASDYGFRCAVLTPVY-----------------------

Chain 1:   73 MEEVEILISEAKKRDLTIVLDIV---FNHTSDQHEWFKKALAGDEKYMNYYIFKDPVDGKEPTNWKSKMG
                 11111111111111111111   111                                         
Chain 2:   61 ---TVKISGLAEKLGVKLCSVIGFPLGQA-----------------------------------------

Chain 1:  140 GLSWEFVPNLNKYYLHLFTKEQPDLNWENPEVRNELINILKFWKDKGISGFRLDVCNLYSKPTLFENDEI
                                             1111111111111111111111111111           
Chain 2:   87 -------------------------------PLEVKLVEAQTVLEAGATELDVVPHLSL-----------

Chain 1:  210 GDGRRFYTDGVKVEEYFNLMHNEVFGTDNEIFTVGEVSS------TTKEKSAKYAKVENKELDSVFTFLH
                      11111111111111  111111111111111      1111111111   1111111111  
Chain 2:  115 --------GPEAVYREVSGIVK--LAKSYGAVVKVILEAPLWDDKTLSLLVDSSR---RAGADIVKTSTG

Chain 1:  274 LKVDYENNDKWTNVKPDLNLFWKLQKEWQEYYQLENSTLALFMNNHDQPRAVSRFGNVDKYWYESATSIF
                                  111111111111111111111111                     11111
Chain 2:  172 VYTKGG--------------DPVTVFRLASLAKPLGMGVKASGGIR-------------------SGIDA

Chain 1:  344 AFTSLMRGVPFIYQGEEI
              111111111111111111
Chain 2:  209 VLAVGAGADIIGTSSAVK

Align Mfl499.pdb 539 with 4s1aA.pdb 190
Twists 0 ini-len 136 ini-rmsd 5.00 opt-equ 169 opt-rmsd 3.05 chain-rmsd 4.97 Score 233.42 align-len 257 gaps 88 (34.24%)
P-value 7.34e-05 Afp-num 30404 Identity 7.78% Similarity 17.90%
Block  0 afp 17 score 230.06 rmsd  3.87 gap 99 (0.42%)

Chain 1:    6 IYQIFPLTFSDGKKKGKGNIKGIINK-LDYLKSLGITRIWISPFTKSPFKDSGYDVSDYCG---------
              11111111         111111111 11111111111111111        111111111         
Chain 2:   94 ALYLTGWT---------VGSDERLQHYVDLANRTEINAYVVDIK--------DDDGYVGYESNIPAVREI

Chain 1:   66 --INEEFGTMEEVEILISEAKKRDLTIVLDIVFNHTSDQHEWFKKALAGDEKYMNYYIFKDPVDGKEPTN
                11111    11111111111111111111111111  1111111        11111111        
Chain 2:  147 GAWKSKY----NVDKVLKTFHDNNIHVIGRLVCFKDP--VLSSKKP--------ELAVKSVN--------

Chain 1:  134 WKSKMGGLSWEFVPNLNKYYLHLFTKEQPDLNWENPEVRNELINILKFWKDKGISGFRLDVCNLYSKPTL
                               1111111111 1111111111111111111111111111111111111   11
Chain 2:  195 -----------------GGSWRDNHNL-TWLDPYNKDSWPYLIEIAKEAVEKGFDEIQFDYIRFPNKSMS

Chain 1:  204 FENDEIGDGRRFYTDGVKVEEYFNLMHNEVFGTDNEIFTVGEVSSTT
              1             1111111111111111   11111111111111
Chain 2:  251 FNTGGKE-------KHEIINEFLAYAREQL---PGVVLSADVFGIIL

Align Mfl499.pdb 539 with 1wp6A.pdb 481
Twists 3 ini-len 272 ini-rmsd 3.35 opt-equ 340 opt-rmsd 3.05 chain-rmsd 5.66 Score 443.97 align-len 619 gaps 279 (45.07%)
P-value 7.58e-05 Afp-num 78790 Identity 11.31% Similarity 21.00%
Block  0 afp 11 score 201.91 rmsd  2.94 gap 48 (0.35%)
Block  1 afp  2 score 34.61 rmsd  1.65 gap 5 (0.24%)
Block  2 afp 16 score 214.59 rmsd  3.73 gap 77 (0.38%)
Block  3 afp  5 score 88.94 rmsd  3.42 gap 16 (0.29%)

Chain 1:    2 RNEVIYQIFPLTFSDGKKKGKGNIKGIINKLDYLKSLGITRIWISPFTKSPF-KDSGYDVSDYCGIN---
              11111111111111    1111111111111111111111111111111111 11111111111111   
Chain 2:    5 TNGTMMQYFEWYLP----NDGNHWNRLNSDASNLKSKGITAVWIPPAWKGASQNDVGYGAYDLYDLGEFN

Chain 1:   68 ------EEFGTMEEVEILISEAKKRDLTIVLDIVFNHTSDQHEWFKKALAGDEKYMNYYIFKDPVD----
                    11111111111111111111111111111111111    111111         11111     
Chain 2:   71 QKGTVRTKYGTRSQLQAAVTSLKNNGIQVYGDVVMNHKGGA----DATEMV---------RAVEVNPNNR

Chain 1:  128 --GKEPTNWKSK-------------------MGGLSWEFV----PNLNKYYLHLFTK-------------
                1111                         222222222    22222222222               
Chain 2:  128 NQEVTGEYTIEAWTRFDFPGRGNTHSSFKWRWYHFDGVDWDQSRRLNNRIYKFRGHGKAWDWEVDTENGN

Chain 1:  160 ----EQPDLNWENPEVRNELINILKFWKDK-GISGFRLDVCNLYSKPTLFENDEIGDGRRFYTDGVKVEE
                  33333333333333333333333333 3333333333333                       333
Chain 2:  198 YDYLMYADIDMDHPEVVNELRNWGVWYTNTLGLDGFRIDAVKHI-----------------------KYS

Chain 1:  225 YFNLMHNEVFGT-DNEIFTVGEVSSTTKEKSAKYAKVENKELDSVFTFLHLKVDYENNDKWTNVKP--DL
              333333333333 33333333333333333333333  3333 3333333333           33  33
Chain 2:  245 FTRDWINHVRSATGKNMFAVAEFWKNDLGAIENYLQKTNWNH-SVFDVPLHYNLYNAS------KSGGNY

Chain 1:  292 NLFWKLQKEWQEYYQLENSTLALFMNNHDQPRAV----SRFGNVDKYWYESATSIFAFTSLM-RGVPFIY
              3  333333333333   33333333333333      33333       333333333333 3333333
Chain 2:  308 DMRNIFNGTVVQRHP---SHAVTFVDNHDSQPEEALESFVEEW-------FKPLAYALTLTREQGYPSVF

Chain 1:  357 QGEEIGMTNLTFNNLNEFKDVESIGNANDLLKIKSEEEVLDILRIKSRDNARSVMQWNDEFNAGFSEKEN
              3333333                                                               
Chain 2:  368 YGDYYGIPTHGV----------------------------------------------------------

Chain 1:  427 IDLFVNKNYKTINVKNQLNDDKSVLNFYKKVINLRLNEEVFNDGTISFFENQDYAYCRKLKDK-------
                                    44444 444 44444444  444444444  44444444         
Chain 2:  380 ----------------------PAMRSKIDPILEARQKYAYGKQNDYLDHH--NIIGWTREGNTAHPNSG

Chain 1:  490 EIIILTNWTTENKLIKLKLDSNN--WKIILNNYEDFSFDSLKPY-------QVIAIERK
              44444444                 4444444                   444444 4
Chain 2:  426 LATIMSDGAGGSKWMFVGRNKAGQVWSDITGNRTGTVTINADGWGNFSVNGGSVSIWVN

Align Mfl499.pdb 539 with 2dieA.pdb 481
Twists 3 ini-len 272 ini-rmsd 3.29 opt-equ 333 opt-rmsd 3.00 chain-rmsd 5.75 Score 443.23 align-len 616 gaps 283 (45.94%)
P-value 7.91e-05 Afp-num 78833 Identity 10.88% Similarity 20.94%
Block  0 afp 10 score 208.47 rmsd  1.55 gap 29 (0.27%)
Block  1 afp  3 score 31.69 rmsd  3.07 gap 39 (0.62%)
Block  2 afp 16 score 213.94 rmsd  3.77 gap 77 (0.38%)
Block  3 afp  5 score 90.66 rmsd  3.46 gap 16 (0.29%)

Chain 1:    2 RNEVIYQIFPLTFSDGKKKGKGNIKGIINKLDYLKSLGITRIWISPFTKSPF-KDSGYDVSDYCGIN---
              11111111111111    1111111111111111111111111111111111 11111111111111   
Chain 2:    5 TNGTMMQYFEWHLP----NDGNHWNRLRDDAANLKSKGITAVWIPPAWKGTSQNDVGYGAYDLYDLGEFN

Chain 1:   68 ------EEFGTMEEVEILISEAKKRDLTIVLDIVFNHTSDQHEWFKKALAGDEKYMNYYIFKDPV--DGK
                    1111111111111111111111111111111111111              22222222  222
Chain 2:   71 QKGTVRTKYGTRSQLQGAVTSLKNNGIQVYGDVVMNHKGGADGTE------------MVNAVEVNRSNRN

Chain 1:  130 EPTNWKSKMGG----------------------LSWEFV-----PNLNKYYLHLFTK-------------
              22                               222222     22 22222                  
Chain 2:  129 QEISGEYTIEAWTKFDFPGRGNTHSNFKWRWYHFDGTDWDQSRQLQNKIYKFRGTGKAWDWEVDIENGNY

Chain 1:  160 ---EQPDLNWENPEVRNELINILKFWKDK-GISGFRLDVCNLYSKPTLFENDEIGDGRRFYTDGVKVEEY
                 33333333333333333333333333 3333333333333                       3333
Chain 2:  199 DYLMYADIDMDHPEVINELRNWGVWYTNTLNLDGFRIDAVKHI-----------------------KYSY

Chain 1:  226 FNLMHNEVFGT-DNEIFTVGEVSSTTKEKSAKYAKVENKELDSVFTFLHLKVDYENNDKWTNVKPDLNLF
              33333333333 33333333333333333333333  3333 3333333333             333  
Chain 2:  246 TRDWLTHVRNTTGKPMFAVAEFWKNDLAAIENYLNKTSWNH-SVFDVPLHYNLYNASNSGG----YFDMR

Chain 1:  295 WKLQKEWQEYYQLENSTLALFMNNHDQPRAV----SRFGNVDKYWYESATSIFAFTSLM-RGVPFIYQGE
              333333333333   33333333333333      33333       333333333333 3333333333
Chain 2:  311 NILNGSVVQKHP---IHAVTFVDNHDSQPGEALESFVQSW-------FKPLAYALILTREQGYPSVFYGD

Chain 1:  360 EIGMTNLTFNNLNEFKDVESIGNANDLLKIKSEEEVLDILRIKSRDNARSVMQWNDEFNAGFSEKENIDL
              3333                                                                  
Chain 2:  371 YYGIPTHGV-------------------------------------------------------------

Chain 1:  430 FVNKNYKTINVKNQLNDDKSVLNFYKKVINLRLNEEVFNDGTISFFENQDYAYCRKLKDK-------EII
                                 44444 444444444444  444444444  44444444         444
Chain 2:  380 -------------------PSMKSKIDPLLQARQTYAYGTQHDYFDHH--DIIGWTREGDSSHPNSGLAT

Chain 1:  493 ILTNWTTENKLIKLKLDSNN--WKIILNNYEDFSFDSLKP-------YQVIAIERK
              44444                 4444444                  4444444 4
Chain 2:  429 IMSDGPGGNKWMYVGKHKAGQVWRDITGNRSGTVTINADGWGNFTVNGGAVSVWVK

Align Mfl499.pdb 539 with 1bvnP.pdb 496
Twists 3 ini-len 280 ini-rmsd 4.85 opt-equ 346 opt-rmsd 3.32 chain-rmsd 5.84 Score 457.98 align-len 596 gaps 250 (41.95%)
P-value 8.99e-05 Afp-num 78049 Identity 10.74% Similarity 19.63%
Block  0 afp 10 score 201.89 rmsd  1.68 gap 61 (0.43%)
Block  1 afp 12 score 170.06 rmsd  6.46 gap 71 (0.43%)
Block  2 afp  4 score 65.60 rmsd  1.80 gap 18 (0.36%)
Block  3 afp  9 score 98.04 rmsd  5.52 gap 73 (0.50%)

Chain 1:    1 MRNEVIYQIFPLTFSDGKKKGKGNIKGIINKL-DYLKSLGITRIWISPFTKSPFK-------DSGYDVSD
              11111111111           1111111111 1111111111111111111111       11111111
Chain 2:    8 SGRTDIVHLFE-----------WRWVDIALECERYLGPKGFGGVQVSPPNENVVVTNPSRPWWERYQPVS

Chain 1:   63 YCGINEEFGTMEEVEILISEAKKRDLTIVLDIVFNHTSD------------QHEWFKKALAGD-EKYMNY
              11111 111111111111111111111111111111111            1111111111   111111
Chain 2:   67 YKLCT-RSGNENEFRDMVTRCNNVGVRIYVDAVINHMCGSGAAAGTGTTCGSYCNPGSREFPAVPYSAWD

Chain 1:  120 YIFKDPVDGKEPTNWKSKMGGLSWEFVPNLNKYYLHLFTKEQPDLNWENPEVRNELINILKFWKDKGISG
              111111      222 2     2           22222  22222222222222222222222222222
Chain 2:  136 FNDGKCK-----TASGG-----IESYNDPYQVRDCQLVG--LLDLALEKDYVRSMIADYLNKLIDIGVAG

Chain 1:  190 FRLDVCNLYSKPTLFENDEIGDGRRFYTDGVKVEEYFNLMHNEVFGT-------DNEIFTVGEVSS----
              222222222                       22222222222222        222222222222    
Chain 2:  194 FRLDASKHM-----------------------WPGDIKAVLDKLHNLNTNWFPAGSRPFIFQEVIDLGGE

Chain 1:  249 -TTKEKSAKYAKVENKELDSVFTFLHLKVDYENNDKWTNVKPDLNLFWKLQKEWQEYYQLENSTLALFMN
               2222222        2222222222222              2   2 222222  33   33333333
Chain 2:  241 AISSSEYF--------GNGRVTEFKYGAKLGTVVRKWSGEKMSYLKNWGEGWGFM--PS---DRALVFVD

Chain 1:  318 NHDQPRAVS--RFGNVDKYWYESATSIFAFTSLM-RGVPFIYQGEEIGMTNLTFNNLNEFKDVESIGNAN
              333333     333 3   333333333333333 333333333    33 3333               
Chain 2:  298 NHDNQRGHGAGGSSILTFWDARLYKVAVGFMLAHPYGFTRVMSSY---RWARNFVNGEDVNDWIGP----

Chain 1:  385 DLLKIKSEEEVLDILRIKSRDNARSVMQWNDEFNAGFSEKENIDLFVNKNYKTINVKNQLNDDKSVLNFY
                                                 44444               44         4444
Chain 2:  361 -----------------------------------PNNNGVIKEVTINADTTCGNDWVCEHR----WREI

Chain 1:  455 KKVINLRLNEEVFNDGTISFFEN---QDYAYCRKLKDKEIIILTNWTTENKLIKLKLDSNNWKIILNNY-
              44444444   444444444444   44444444   444444444444444444  4  444444444 
Chain 2:  392 RNMVWFRN---VVDGQPFANWWDNGSNQVAFGRG---NRGFIVFNNDDWQLSSTLQTGLPGGTYCNVISG

Chain 1:  521 --------EDFS--------FDSLKP---YQVIAIE
                      444         444444   4444444
Chain 2:  456 DKVGNSCTGIKVYVSSDGTAQFSISNSAQDPFIAIH

Align Mfl499.pdb 539 with 1clvA.pdb 471
Twists 3 ini-len 280 ini-rmsd 4.01 opt-equ 348 opt-rmsd 3.16 chain-rmsd 4.77 Score 433.88 align-len 592 gaps 244 (41.22%)
P-value 9.52e-05 Afp-num 73911 Identity 9.29% Similarity 17.23%
Block  0 afp 25 score 377.28 rmsd  3.57 gap 182 (0.48%)
Block  1 afp  2 score 19.89 rmsd  3.44 gap 34 (0.68%)
Block  2 afp  5 score 80.48 rmsd  3.50 gap 6 (0.13%)
Block  3 afp  3 score 27.46 rmsd  2.77 gap 36 (0.60%)

Chain 1:    3 NEVIYQIFPLTFSDGKKKGKGNIKGIINKL-DYLKSLGITRIWISPFTKSPFK-----DSGYDVSDYCGI
              111111111           1111111111 1111111111111111111111     111111111111
Chain 2:   10 RNSIVHLFE-----------WKWNDIADECERFLQPQGFGGVQISPPNEYLVADGRPWWERYQPVSYIIN

Chain 1:   67 NEEFGTMEEVEILISEAKKRDLTIVLDIVFNHTSD---------QHEWFKKALAGDEKYMNYYIFKDPVD
              1 111111111111111111111111111111111         111 1111     111111111    
Chain 2:   69 T-RSGDESAFTDMTRRCNDAGVRIYVDAVINHMTGMNGVGTSGSSADHDGMNYPAVPYGSGDFHSP----

Chain 1:  128 GKEPTNWKSKMGGLSWEFVPNLNKYYLHLFTKEQPDLNWENPEVRNELINILKFWKDKGISGFRLDVCNL
                 1111                   11111  1111111111111111111111111111111111111
Chain 2:  134 ---CEVNNYQDADNVRN---------CELVG--LRDLNQGSDYVRGVLIDYMNHMIDLGVAGFRVDAAKH

Chain 1:  198 YSKPTLFENDEIGDGRRFYTDGVKVEEYFNLMHNEVFGT--------DNEIFTVGEVSSTTKE--KSAKY
              1                       11111111111111         11111111111111    11111
Chain 2:  190 M-----------------------SPGDLSVIFSGLKNLNTDYGFADGARPFIYQEVIDLGGEAISKNEY

Chain 1:  258 AKVENKELDSVFTFLHLKVDYENNDKWTNVKPDLNLFWKLQKEWQ--EYYQLENSTLALFMNNHDQP---
              1     1111111111111           11111  11  1111  1111   1111111111111   
Chain 2:  237 T-----GFGCVLEFQFGVSLGNAF------QGGNQLKNLANWGPEWGLLEG---LDAVVFVDNHDNQRTG

Chain 1:  323 ----RAVSRFGNVDKYWYESATSIFAFTSLM-RGVPFIYQGEEIGMTNLTFNNLNEFKDVESIGNANDLL
                  11111        11111111111111 111111111       222222222             
Chain 2:  293 GSQILTYKN--------PKPYKMAIAFMLAHPYGTTRIMSS-------FDFTDNDQGPPQDGSGNLISPG

Chain 1:  388 KIKSEEEVLDILRIKSRDNARSVMQWNDEFNAGFSEKENIDLFVNKNYKTINVKNQLNDDKSVLNFYKKV
                                                                   3333     33333333
Chain 2:  348 INDDNTCSN--------------------------------------------GYVCEH---RWRQVYGM

Chain 1:  458 INLRLNEEVFNDGTISFFEN-QDYAYCRKLKDKEIIILTNWTTENKLIKLKLDSNNWKIILNNY------
              33333333  3333333333 333333333  333333333 444444444 444444444444      
Chain 2:  371 VGFRNAVE--GTQVENWWSNDDNQIAFSRG--SQGFVAFTN-GGDLNQNLNTGLPAGTYCDVISGELSGG

Chain 1:  521 ---EDFS--------FDSLKP----YQVIAIE
                 4444        444444    4444444
Chain 2:  436 SCTGKSVTVGDNGSADISLGSAEDDGVLAIHV

Align Mfl499.pdb 539 with 1rh9A.pdb 370
Twists 1 ini-len 232 ini-rmsd 4.14 opt-equ 261 opt-rmsd 3.10 chain-rmsd 4.76 Score 317.94 align-len 499 gaps 238 (47.70%)
P-value 9.74e-05 Afp-num 61209 Identity 5.41% Similarity 15.83%
Block  0 afp 26 score 267.05 rmsd  3.87 gap 164 (0.44%)
Block  1 afp  3 score 47.42 rmsd  5.36 gap 35 (0.59%)

Chain 1:    2 RNEVIYQIFPLTFSDGKKKGKGNIKGIINKLDYLKSLGITRIWISPFTKSPFKDSGYDVSDYCGINEEFG
              1111111111            11111111111111111111111 11111         11        
Chain 2:   47 LYINGFNAYWLMYIAYDPS---TRIKVTNTFQQASKYKMNVARTWAFSHGGSRPL-----QSAPGVYNEQ

Chain 1:   72 TMEEVEILISEAKKRDLTIVLDIVFN------HTSDQHEWFKKALAGDEKYMNYYIFKDPVDGKEPTNWK
              11111111111111111111111111      111  111111       111111              
Chain 2:  109 MFQGLDFVISEAKKYGIHLIMSLVNNWDAFGGKKQYVEWAVQR-------GQKLTS--------------

Chain 1:  136 SKMGGLSWEFVPNLNKYYLHLFTKEQPDLNWENPEVRNELINILKFWKDK--------GI------SGFR
                                        111111111111111111111111        11      1111
Chain 2:  158 --------------------------DDDFFTNPMVKGFYKNNVKVVLTRVNTITKVAYKDDPTILSWEL

Chain 1:  192 LDVCNLYSKPTLFENDEIGDGRRFYTDGVKVEEYFNLMHNEVFGTDNEIFTVGEVSSTTKE---------
              111111 11                1111111111111111111111111111111111           
Chain 2:  202 INEPRCPSD----------------LSGKTFQNWVLEMAGYLKSIDSNHLLEIGLEGFYGNDMRQYNPNS

Chain 1:  253 -----KSAKYAKVENKELDSVFTFLHLKVDYENNDKWTNVKPD-LNLFWKLQKEWQEYYQLENSTLALFM
                   1111111  1111111111  1   1     1111111 11111111111111111111111111
Chain 2:  256 YIFGTNFISNNQ--VQGIDFTTIHMYPNQWL-----PGLTQEAQDKWASQWIQVHIDDSKMLKKPLLIAE

Chain 1:  317 NNHDQPRAVSRFGNVDKYWYESATSIFAFTSLMRGVPFIYQGEEIGMTNLTFNNLNEFKDVESIGNANDL
              1     11      11 11  11 1111111111                                    
Chain 2:  319 F-----GKSTKTPGYTVAKRDNYFEKIYGTIFNCAKSGGPCGGGLFWQ----------------------

Chain 1:  387 LKIKSEEEVLDILRIKSRDNARSVMQWNDEFNAGFSEKENIDLFVNKNYKTINVKNQLNDDKSVLNFYKK
                                      2222  222           22222 22222222    22222222
Chain 2:  362 ------------------------VLGQ--GMS-----------SFDDGYQVVLQESP----STSRVILL

Chain 1:  457 VINLRLNEE
              222222222
Chain 2:  391 QSLRLSKLS

Align Mfl499.pdb 539 with 1iv8A.pdb 720
Twists 4 ini-len 384 ini-rmsd 8.57 opt-equ 403 opt-rmsd 2.93 chain-rmsd 12.91 Score 526.83 align-len 828 gaps 425 (51.33%)
P-value 1.04e-04 Afp-num 122427 Identity 9.90% Similarity 18.12%
Block  0 afp 14 score 247.64 rmsd  3.58 gap 24 (0.18%)
Block  1 afp  2 score 39.91 rmsd  2.33 gap 2 (0.11%)
Block  2 afp  9 score 134.30 rmsd  3.88 gap 52 (0.42%)
Block  3 afp  3 score 61.54 rmsd  2.41 gap 0 (0.00%)
Block  4 afp 20 score 174.50 rmsd 12.62 gap 165 (0.51%)

Chain 1:    2 RNEVIYQIFPLTFSDGKKKGKGNIKGIINKLDYLKSLGITRIWISPFTKSP-FKDSGYDVSDYCGINEEF
              11111111111        11111111111111111111111111111111 111111111111111111
Chain 2:    1 MISATYRLQLN--------KNFNFGDVIDNLWYFKDLGVSHLYLSPVLMASPGSNHGYDVIDHSRINDEL

Chain 1:   71 GTMEEVEILISEAKKRDLTIVLDIVFNHTSD--QHEWFKKAL--AGDEKYMNYYIFKDPVDGKEPTNWKS
              1111111111111111111111111111111  111111111  1111111111111111          
Chain 2:   63 GGEKEYRRLIETAHTIGLGIIQDIVPNHMAVNSLNWRLMDVLKMGKKSKYYTYFDFFPEDDKIRLPILGE

Chain 1:  137 KMG-------------GLSWEFVPNLNKYYLHLF------------------------------TKEQPD
                              2222222 2222222222                              333333
Chain 2:  133 DLDTVISKGLLKIVKDGDEYFLE-YFKWKLPLTEVGNDIYDTLQKQNYTLMSWKNPPSYRRFFDVNTLIG

Chain 1:  164 LNWENPEVRNELINILKFWKDKGISGFRLDVCNLYSKPTLFENDEIGDGRRFYTDGVKVEEYFNLMHNEV
              3333333333333333333   33333333333333                     33333333333 3
Chain 2:  202 VNVEKDHVFQESHSKILDL---DVDGYRIDHIDGLY---------------------DPEKYINDLRS-I

Chain 1:  234 FGTDNEIFTVGEVSSTTKEKSAKYAKVENKELDSVFTFLHLKVDYENNDKWT-----------NVKPDLN
              33   3333333333333333333       333333333333                    4444444
Chain 2:  247 IK---NKIIIVEKILGFQEELKLN-------SDGTTGYDFLNYSNLLFNFNQEIMDSIYENFTAEKISIS

Chain 1:  293 LFWKLQKEWQEYYQLENSTLAL------------------------------------------------
              44444444444444444                                                     
Chain 2:  307 ESIKKIKAQIIDELFSYEVKRLASQLGISYDILRDYLSCIDVYRTYANQIVKECDKTNEIEEATKRNPEA

Chain 1:  315 -------------------------------------------------------------FMNNHDQ-P
                                                                           5555555 5
Chain 2:  377 YTKLQQYMPAVYAKAYEDTFLFRYNRLISINEVGSDLRYYKISPDQFHVFNQKRRGKITLNATSTHDTKF

Chain 1:  323 RAVSRFGN--------------------------------------------------------------
              55555555                                                              
Chain 2:  447 SEDVRMKISVLSEFPEEWKNKVEEWHSIINPKVSRNDEYRYYQVLVGSFYEGFSNDFKERIKQHMIKSVR

Chain 1:  331 ------------------------------------------VDKYWYESATSIFAFTSLMRGVPFIYQG
                                                        5555555555555555555555555555
Chain 2:  517 EAKINTSWRNQNKEYENRVMELVEETFTNKDFIKSFMKFESKIRRIGMIKSLSLVALKIMSAGIPDFYQG

Chain 1:  359 EEIGMTNLTFNNLNEFKDVESIGNANDLLKIKSEEEVLDILRIKSRDNARSVMQWNDEFNAGFSEKENID
              55555555                                    555555555555              
Chain 2:  587 TEIWRYLL------------------------------------TDPDNRVPVDFK--------------

Chain 1:  429 LFVNKNYKTINVKNQLNDD--------------KSVLNFYKKVINLRLNE-EVFNDGTISFF-ENQDYAY
                        555555555              55555555555555555 55555555555 5555555
Chain 2:  607 ----------KLHEILEKSKKFEKNMLESMDDGRIKMYLTYKLLSLRKQLAEDFLKGEYKGLDLEEGLCG

Chain 1:  483 CRKLKDKEIIILTNW-TTENKLIKLKLDSNNWKIILNNYEDFSFDSLKPYQVIAIERK
              5555  555555555 55555555  55555555555555555555555555555555
Chain 2:  667 FIRF--NKILVIIKTKGSVNYKLK--LEEGAIYTDVLTGEEIKKEVQINELPRILVRM

Align Mfl499.pdb 539 with 1hjqA.pdb 332
Twists 0 ini-len 144 ini-rmsd 5.10 opt-equ 196 opt-rmsd 3.06 chain-rmsd 4.99 Score 245.21 align-len 393 gaps 197 (50.13%)
P-value 1.12e-04 Afp-num 55120 Identity 5.09% Similarity 15.27%
Block  0 afp 18 score 229.70 rmsd  3.27 gap 193 (0.57%)

Chain 1:    2 RNEVIYQIFPLTFSDGKKKGKGNIKGII-NKLDYLKSLGITRIWISPFTKSPFKDSGYDVSDYCGINEEF
              1111111111  1111 1           111111111111111111 11111               11
Chain 2:    2 LQYKGVDWSSVMVEERAGVRYKNVNGQEKPLEYILAENGVNMVRQRVWVNPWD---------------GN

Chain 1:   71 GTMEEVEILISEAKKRDLTIVLDIVFNHTSDQHEWFKKALAGDEKYMNYYIFKDPVDGKEPTNWKSKMGG
                   1111111111111111111111                     11                    
Chain 2:   57 YNLDYNIQLARRAKAAGLGLYINFHYSDTWADPAHQTTPAGW------PS--------------------

Chain 1:  141 LSWEFVPNLNKYYLHLFTKEQPDLNWEN-PEVRNELINILKFWKDK---GISGFRLD--VCNLYSKPTLF
                                      1111 11111111111111111   11111111  1  11      
Chain 2:  101 ------------------------DINNLAWKLYNYTLDSMNRFADAGIQVDIVSIGNEITQGLLWPLGK

Chain 1:  205 ENDEIGDGRRFYTDGVKVEEYFNLMHNEVFGTD--NEIFTVGEVS------STTKEKSAKYAKVE--NKE
                          1111111111111111111 1  1111111111      111  1          111
Chain 2:  147 T-----------NNWYNIARLLHSAAWGVKDSRLNPKPKIMVHLDNGWNWDTQNWWYTNVLSQGPFEMSD

Chain 1:  265 LDSVFTFLHLKVDYENNDKWTNVKPDLNLFWKLQKEWQEYYQLE-NSTLALFMNNHDQPRAVSRF-----
              1111111     1           11   111111111111111 111111111                
Chain 2:  206 FDMMGVSFYPFYS-----------ASA--TLDSLRRSLNNMVSRWGKEVAVVETNWPTSCPYPRYQFPAD

Chain 1:  329 GNVDKYWYESATSIFAFTSLMR------GVPFIYQGEEIGMTN
              11   11111111111111111      11111111     11
Chain 2:  263 VRNVPFSAAGQTQYIQSVANVVSSVSKGVGLFYWEPAWIHNAN

Align Mfl499.pdb 539 with 1aqhA.pdb 448
Twists 4 ini-len 280 ini-rmsd 3.47 opt-equ 342 opt-rmsd 3.05 chain-rmsd 5.28 Score 456.21 align-len 587 gaps 245 (41.74%)
P-value 1.37e-04 Afp-num 71225 Identity 8.18% Similarity 19.42%
Block  0 afp 10 score 199.48 rmsd  1.62 gap 49 (0.38%)
Block  1 afp  1 score 21.36 rmsd  1.33 gap 0 (0.00%)
Block  2 afp 14 score 218.92 rmsd  3.40 gap 91 (0.45%)
Block  3 afp  4 score 41.60 rmsd  5.15 gap 69 (0.68%)
Block  4 afp  6 score 73.51 rmsd  2.14 gap 41 (0.46%)

Chain 1:    2 RNEVIYQIFPLTFSDGKKKGKGNIKGIINKL-DYLKSLGITRIWISPFTKSP---FKDSGYDVSDYCGIN
              1111111111           1111111111 11111111111111111111   111111111111111
Chain 2:    1 TPTTFVHLFE-----------WNWQDVAQECEQYLGPKGYAAVQVSPPNEHITGSQWWTRYQPVSYELQS

Chain 1:   68 EEFGTMEEVEILISEAKKRDLTIVLDIVFNHTSDQHE-----WFKKALAGDEKYMNYYIFKDPVDGKEPT
               111111111111111111111111111111111111     1111111   111111111         
Chain 2:   60 -RGGNRAQFIDMVNRCSAAGVDIYVDTLINHMAAGSGTGTAGNSFGNKSFPIYSPQDFHES---------

Chain 1:  133 NWKSKMGGLSWEFVPNLNKYYL------HLFTKEQPDLNWENPEVRNELINILKFWKDKGISGFRLDVCN
                        22222222          3333  333333333333333333333333333333333333
Chain 2:  120 ----------CTINNSDYGNDRYRVQNCELVG--LADLDTASNYVQNTIAAYINDLQAIGVKGFRFDASK

Chain 1:  197 LYSKPTLFENDEIGDGRRFYTDGVKVEEYFNLMHNEVFGTDNEIFTVGEVSSTTKE--KSAKYAKVENKE
              33                       333333333333   33333333333333    333333     3
Chain 2:  178 HV-----------------------AASDIQSLMAKV---NGSPVVFQEVIDQGGEAVGASEYL-----S

Chain 1:  265 LDSVFTFLHLKVDYENNDKWTNVKPDLNLFWKLQKEWQEYYQLENSTLALFMNNHDQP---------RAV
              333333333333            3333  33  33333333 333333333333333         333
Chain 2:  217 TGLVTEFKYSTELGNTF-------RNGSLAWLSNFGEGWGFM-PSSSAVVFVDNHDNQRGHGGAGNVITF

Chain 1:  326 SRFGNVDKYWYESATSIFAFTSLM-RGVPFIYQGEEIGMTNLTFNNLNEFKDVESIGNANDLLKIKSEEE
              33        33333333333333 333333333                                    
Chain 2:  279 ED--------GRLYDLANVFMLAYPYGYPKVMSSYDFHGDTDAGGPNVPVHNNGNLECFASNWKCEHR--

Chain 1:  395 VLDILRIKSRDNARSVMQWNDEFNAGFSEKENIDLFVNKNYKTINVKNQLNDDKSVLNFYKKVINLRLNE
                                                                     444444444444444
Chain 2:  339 -------------------------------------------------------WSYIAGGVDFRNNTA

Chain 1:  465 EVFNDGTISFFENQ---DYAYCRKLKDKEIIILTNWTTENKLIKLKLDS-NNWKIILNNY---------E
              4   5555555555   5555555   5555555555555555555555 555555555          5
Chain 2:  354 D---NWAVTNWWDNTNNQISFGRG---SSGHMAINKEDSTLTATVQTDMASGQYCNVLKGELSADAKSCS

Chain 1:  522 DFSF---------DSLKPYQVIAIERK
              5555         55555555555555
Chain 2:  418 GEVITVNSDGTINLNIGAWDAMAIHKN

Align Mfl499.pdb 539 with 6gxvA.pdb 481
Twists 3 ini-len 280 ini-rmsd 4.76 opt-equ 348 opt-rmsd 3.43 chain-rmsd 5.81 Score 440.32 align-len 618 gaps 270 (43.69%)
P-value 1.44e-04 Afp-num 77426 Identity 10.03% Similarity 21.04%
Block  0 afp 11 score 196.84 rmsd  2.97 gap 47 (0.35%)
Block  1 afp  9 score 141.93 rmsd  6.78 gap 44 (0.38%)
Block  2 afp 10 score 106.72 rmsd  4.28 gap 45 (0.36%)
Block  3 afp  5 score 88.71 rmsd  3.53 gap 16 (0.29%)

Chain 1:    2 RNEVIYQIFPLTFSDGKKKGKGNIKGIINKLDYLKSLGITRIWISPFTKSPF-KDSGYDVSDYCGIN---
              11111111111111    1111111111111111111111111111111111 11111111111111   
Chain 2:    5 DNGTMMQYFEWYLP----NDGTLWTKMGSDASHLKSIGITGVWFPPAYKGQSQSDVGYGVYDMYDLGEFN

Chain 1:   68 ------EEFGTMEEVEILISEAKKRDLTIVLDIVFNHTSDQHEWFKKALAGDEKYMNYYIFKDPVD----
                    11111111111111111111111111111111111    111111         11111     
Chain 2:   71 QKGTVRTKYGTKAQLQSAITSLHNNGIQAYGDVVLNHRMGA----DATETI---------SAVEVNPSNR

Chain 1:  128 --GKEPTN---------------------------WKSKM------GGLSWEFVPNLNKYYL--------
                1111                             22222      2222222    22222        
Chain 2:  128 NQVTSGAYNISAWTDFEFPGRGNTYSSFKWHSYYFDGVDWDQSRQLSGKIYQI----QGKAWDWEVDSEN

Chain 1:  155 ---HLFTKEQPDLNWENPEVRNELINILKFWKDK-GISGFRLDVCNLYSKPTLFENDEIGDGRRFYTDGV
                 2222  2222222222222222222222222 22222222222222                    2
Chain 2:  194 GNYDYLM--GADIDYDHPDVQTEVKNWGKWFVNTLNLDGVRLDAVKHIK--------------------F

Chain 1:  221 KVEEYFNLMHNEVFGTDNEIFTVGEVSSTTKEKSAKYAKVENKELDSVFTFLHLKVDYENNDKWTNVKPD
              222222222222222  33333333333 333333333   3 333333333333              3
Chain 2:  242 DYMSSWLSSVKSTTGK-SNLFAVGEYWNTSLGALENYENKTN-WSMSLFDVPLHMNFQAAANGGG----Y

Chain 1:  291 LNLFWKLQKEWQEYYQLENSTLALFMNNHDQPRAVS----RFGNVDKYWYESATSIFAFTSLM-RGVPFI
              33  333333333333   3333333333333        3333       333333333333 333333
Chain 2:  306 YDMRNLLNNTMMKNHP---IQAVTFVDNHDTEPGQALQSWVSDW-------FKPLAYATILTRQEGYPCV

Chain 1:  356 YQGEEIGMTNLTFNNLNEFKDVESIGNANDLLKIKSEEEVLDILRIKSRDNARSVMQWNDEFNAGFSEKE
              33333333                                                              
Chain 2:  366 FYGDYYGIP-------------------------------------------------------------

Chain 1:  426 NIDLFVNKNYKTINVKNQLNDDKSVLNFYKKVINLRLNEEVFNDGTISFFENQDYAYCRKLKDKE-----
                       44444         444444444444444444 4444444444 44444444         
Chain 2:  375 ---------SQSVS---------AKSTWLDKQLSARKSYAY-GTQHDYLDNQ-DVIGWTREGDSAHAGSG

Chain 1:  491 -IIILTNWTTENKLIKLKLDSNN-WKIILNNYEDFSFDS---------LKPYQVIAIE
               4444444                44444444444             4444444444
Chain 2:  425 LATVMSDGPGGSKTMYVGTAHAGQVFKDITGNRTDTVTINSAGNGTFPCNGGSVSIWV

Align Mfl499.pdb 539 with 3vmnA.pdb 633
Twists 2 ini-len 280 ini-rmsd 3.89 opt-equ 362 opt-rmsd 3.07 chain-rmsd 4.33 Score 400.58 align-len 645 gaps 283 (43.88%)
P-value 1.48e-04 Afp-num 97237 Identity 6.67% Similarity 15.66%
Block  0 afp 27 score 345.56 rmsd  3.81 gap 172 (0.44%)
Block  1 afp  2 score 25.09 rmsd  2.02 gap 39 (0.71%)
Block  2 afp  6 score 88.94 rmsd  3.11 gap 48 (0.50%)

Chain 1:    1 MRNEVIYQIFPLTFSDGKKKGKGNIKGIIN-KLDYLKSLG---ITRIWISPFTKSPFKDSGYDVSDYCG-
              11111111111111     11111111111 111111111   111111111111        111111 
Chain 2:  213 RTFPRYAAIGGSQK-----DNNSVLTKNLPDYYRELEQMKNMNINSYFFYDVYKS--------ATNPFPN

Chain 1:   66 --INE--------EFGTMEEVEILISEAKKRDLTIVLDIVFNHTSDQHEWFKKALAGDEKYMNYYIFKDP
                111        11111111111111111111111111111111111111        11111111   
Chain 2:  270 VPKFDQSWNWWSHSQVETDAVKALVNRVHQTGAVAMLYNMILAQNANETAV--------LPDTEYIYN--

Chain 1:  126 VDGKEPTNWKSKMGGLSWEFVPNLNKYYLHLFT---KEQPDLNWENPEVRNELINILKFWKDK-GISGFR
                   111111     11        1111111   111111111111111111111111111 111111
Chain 2:  330 -----YETGGY-----GQNG------QVMTYSIDDKPLQYYYNPLSKSWQNYISNAMAQAMKNGGFDGWQ

Chain 1:  192 LDVCNLYSKPTLFENDEIGDGRRFYTDGVKVEEYFNLMHNEVFGTDNEIFTVGEVS-STTKEKSAKYAKV
              111  1  1111             111111111111111111    111111111 1111111111   
Chain 2:  384 GDTIGDN-RVLSHNQKDSRDIAHSFMLSDVYAEFLNKMKEKLP----QYYLTLNDVNGENISKLANS---

Chain 1:  261 ENKELDSVFTFLHLKVDYENNDKWTNVKPDLNLFWKLQKEWQEYYQLENSTLALFMNNHDQPRAVSRFGN
                 1111111111111                1111111111111111111111111             
Chain 2:  446 ---KQDVIYNELWPFGTSALGNRPQE------SYGDLKARVDQVRQATGKSLIVGAYMEEPKFDDNRIPL

Chain 1:  331 VDKY---------WYESATSIFAFTSLMRGVPFIYQG------EEIGMTNLTFNNLNEFKDVESIGNAND
                           11111111111111111111111       22222222                   
Chain 2:  507 NGAARDVLASATYQTDAVLLTTAAIAAAGGYHMSLAALANPNDGGGVGVLE-------------------

Chain 1:  386 LLKIKSEEEVLDILRIKSRDNARSVMQWNDEFNAGFSEKENIDLFVNKNYKTINVKNQLNDDKSVLNFYK
                            22222 222222222                                 33333333
Chain 2:  558 --------------TAYYP-TQSLKVSKEL--------------------------------NRKNYHYQ

Chain 1:  456 KVINLRLNEEVFNDGTISFF------------EN--------QDYAYCRKLKDKEIIILTNW--------
              333333 33333333333              33        33333333333333333333        
Chain 2:  581 QFITAY-ENLLRDKVENDSAEPQTFTANGRQLSQDALGINGDQVWTYAKKGNDFRTIQLLNLMGITSDWK

Chain 1:  498 ----------TTENKLIKLKLDS------------NNWKIILNNYEDFS---------------------
                        333333333333             333333333333                       
Chain 2:  650 NEDGYENNKTPDEQTNLLVTYPLTGVSMAEADRIAKQVYLTSPDDWLQSSMISLATQVKTNENGDPVLYI

Chain 1:  525 FDSLKPYQVIAIERK
              33333 333333333
Chain 2:  720 QVPRL-TLWDMIYIL

Align Mfl499.pdb 539 with 1e3xA.pdb 483
Twists 4 ini-len 280 ini-rmsd 3.46 opt-equ 342 opt-rmsd 2.95 chain-rmsd 5.13 Score 459.55 align-len 610 gaps 268 (43.93%)
P-value 1.49e-04 Afp-num 78905 Identity 9.51% Similarity 19.67%
Block  0 afp 10 score 203.02 rmsd  1.50 gap 29 (0.27%)
Block  1 afp  3 score 35.62 rmsd  3.93 gap 40 (0.62%)
Block  2 afp 17 score 225.28 rmsd  3.97 gap 76 (0.36%)
Block  3 afp  2 score 44.25 rmsd  1.36 gap 0 (0.00%)
Block  4 afp  3 score 57.74 rmsd  2.20 gap 10 (0.29%)

Chain 1:    2 RNEVIYQIFPLTFSDGKKKGKGNIKGIINKLDYLKSLGITRIWISPFTKSPF-KDSGYDVSDYCGIN---
              11111111111111    1111111111111111111111111111111111 11111111111111   
Chain 2:    1 VNGTLMQYFEWYTP----NDGQHWKRLQNDAEHLSDIGITAVWIPPAYKGLSQSDNGYGPYDLYDLGEFQ

Chain 1:   68 ------EEFGTMEEVEILISEAKKRDLTIVLDIVFNHTSDQHEWFKKALAGDEKY-----MNYYIFKDPV
                    111111111111111111111111111111111111                  22222     
Chain 2:   67 QKGTVRTKYGTKSELQDAIGSLHSRNVQVYGDVVLNHKAGADATEDVTAVEVNPANRNQETSEEYQIKAW

Chain 1:  127 DGKEPTNWKSK-------MGGLSWEFVP---NLNKYYLHLFTK-----------------EQPDLNWENP
                                2222222222   2222222222                   3333333333
Chain 2:  137 TDFRFPGRGNTYSDFKWHWYHFDGADWDESRKISRIFKFRGEGKAWDWEVSSENGNYDYLMYADVDYDHP

Chain 1:  170 EVRNELINILKFWKDK-GISGFRLDVCNLYSKPTLFENDEIGDGRRFYTDGVKVEEYFNLMHNEVFGTDN
              3333333333333333 3333333333333                       33333333333333333
Chain 2:  207 DVVAETKKWGIWYANELSLDGFRIDAAKHI-----------------------KFSFLRDWVQAVRQATG

Chain 1:  239 E-IFTVGEVSSTTKEKSAKYAKVENKELDSVFTFLHLKVDYENNDKWTNVKPDLNLFWKLQKEWQEYYQL
              3 33333333333333333333  3333 3333333333             333  333333333333 
Chain 2:  254 KEMFTVAEYWQNNAGKLENYLNKTSFNQ-SVFDVPLHFNLQAASSQGG----GYDMRKLLNGTVVSKHP-

Chain 1:  308 ENSTLALFMNNHDQPRAVS---RFGNVDKYWYESATSIFAFTSLM-RGVPFIYQGEEIGMTNLTFNNLNE
                33333333333333      33333      333333333333 33333333333333 3333     
Chain 2:  318 --LKSVTFVDNHDTQPGQSLESTVQTW------FKPLAYAFILTRESGYPQVFYGDMYGTKGDSQREIPA

Chain 1:  374 FKDVESIGNANDLLKIKSEEEVLDILRIKSRDNARSVMQWNDEFNAGFSEKENIDLFVNKNYKTINVKNQ
                                                                                    
Chain 2:  380 ----------------------------------------------------------------------

Chain 1:  444 LNDDKSVLNFYKKVINLRLNEEVFNDGTISFFENQDYAYCRKLK--------DKEIIILTNWTTENKLIK
                   44444444444444444   55555555  555555555        555555555     5555
Chain 2:  380 -----LKHKIEPILKARKQYAYG--AQHDYFDH--HDIVGWTREGDSSVANSGLAALITDG-----PGGA

Chain 1:  506 LKLDS--------NNWKIILNNYEDFSF--------DSLKPYQVIAIERK
              5            555555                 555    5555555
Chain 2:  436 KRMYVGRQNAGETWHDITGNRSEPVVINSEGWGEFHVNG----GSVSIYV

Align Mfl499.pdb 539 with 5oq2A.pdb 360
Twists 1 ini-len 232 ini-rmsd 4.95 opt-equ 254 opt-rmsd 3.35 chain-rmsd 8.23 Score 319.44 align-len 433 gaps 179 (41.34%)
P-value 1.50e-04 Afp-num 60496 Identity 9.47% Similarity 18.94%
Block  0 afp 27 score 318.04 rmsd  3.83 gap 182 (0.46%)
Block  1 afp  2 score 30.90 rmsd  2.86 gap 2 (0.11%)

Chain 1:    1 MRNEVIYQIFP---LTFSDGKKKGKGNIKGIINKLDYLKSLGITRIWISPFTKSPFKDSGYDVSDYCGIN
              11111111111   111 1       11111111111111111111111111            1111 1
Chain 2:   29 DKEMRAAWISTVYNLDWPKTKNNEAKQKKEYTDLLDKLKSVGINTAVVQVRPKSDALYKSNI--NPWSEY

Chain 1:   68 EEF-----GTMEEVEILISEAKKRDLTIVLDIVFNHTS-------DQH--EWFKKALAGDEKYMNYYIFK
              11      111111111111111111111111111111       111  11111       111111  
Chain 2:   97 LTGTQGKDPGYDPLPFLIEEAHKRGMEFHAWFNPYRITMADESIDKLPANHPAKK-------NPSWVV--

Chain 1:  124 DPVDGKEPTNWKSKMGGLSWEFVPNLNKYYLHLFTKEQPDLNWENPEVRNELINILKFWK-DKGISGFRL
                                            111   111111111111111111111111 111111111
Chain 2:  158 ------------------------------KHG---NKYYYDPGLPEVRKYIVDSIAEVVQNYDIDGVHF

Chain 1:  193 DVCNLYSK---PTLFENDEIGDGRRFYTDGVKVEEYFNLMHNEVFGTDN-EIFTVGEVSSTTKE------
              11 11      111              11111111111111 111111 111111111  1        
Chain 2:  195 DDYFYPGVSFNDTATYQKYGKGQNKDNWRRENVNTLLRDVKA-SIKSIKPNVVFGVSPAGIWRNKSSDPT

Chain 1:  253 ---------------KSAKYAKVENKELDSVFTFLHLKVDYENNDKWTNVKPDLNLFWKLQKEWQEYYQL
                             1111111  1111111111  1              11  111111111111111
Chain 2:  264 GSDTSGNESYVGTYADTRAWIK--QGLIDYVVPQLYWPIG-----------LKAADYSKLVAWWANEVKG

Chain 1:  308 ENSTLALFMNNHDQPRAVSRFGNVDKYWYESATSIFAFTSLM--RGVPFIYQGEEIGMTNLTFNNLNEFK
              11111111111    1111           111111111111  111111111          2222222
Chain 2:  321 TNVDLYIGQGI----YKQGQSSYGGQNIAKEIVQQVTLNRKYSEIKGSMYFSA----------KDIANST

Chain 1:  376 DVESIGNANDLLK
              2  2222222222
Chain 2:  377 S--IQKDLKSLYS

Align Mfl499.pdb 539 with 1amyA.pdb 403
Twists 4 ini-len 264 ini-rmsd 4.88 opt-equ 321 opt-rmsd 3.03 chain-rmsd 8.97 Score 443.64 align-len 585 gaps 264 (45.13%)
P-value 1.59e-04 Afp-num 66860 Identity 8.72% Similarity 20.34%
Block  0 afp 20 score 339.04 rmsd  3.90 gap 140 (0.47%)
Block  1 afp  2 score 40.92 rmsd  1.48 gap 0 (0.00%)
Block  2 afp  2 score 33.20 rmsd  1.92 gap 28 (0.64%)
Block  3 afp  2 score 23.44 rmsd  2.40 gap 25 (0.61%)
Block  4 afp  7 score 110.99 rmsd  2.46 gap 34 (0.38%)

Chain 1:    4 EVIYQIFPLTFSDGKKKGKGNIKGIINKLDYLKSLGITRIWISPFTKSPFKDSGYDVSDYCGI-NEEFGT
              1111111111111111   11111111111111111111111111111111 11111111111 111111
Chain 2:    1 QVLFQGFNWESWKHNG---GWYNFLMGKVDDIAAAGITHVWLPPASQSVAE-QGYMPGRLYDLDASKYGN

Chain 1:   73 MEEVEILISEAKKRDLTIVLDIVFNHTSDQHEW----FKKALAGDE-----KYMNYYIFKDPVDGKEPTN
              11111111111111111111111111111111     1111          111111111          
Chain 2:   67 KAQLKSLIGALHGKGVKAIADIVINHRTAEHKDGRGIYCIFEGGTPDARLDWGPHMICRD----------

Chain 1:  134 WKSKMGGLSWEFVPNLNKYYLHLFTKEQPDLNWENPEVRNELINILKFWKDK-GISGFRLDVCNLYSKPT
                      11111         111111111111111111111111111111 1111111111111    
Chain 2:  127 --------DRPYADGTGNPDTGADFGAAPDIDHLNLRVQKELVEWLNWLKADIGFDGWRFDFAKGY----

Chain 1:  203 LFENDEIGDGRRFYTDGVKVEEYFNLMHNEVFGTDNEIFTVGEVSS-------------------TTKEK
                                 1111111111111    1111111111                   11111
Chain 2:  185 -------------------SADVAKIYIDRSE----PSFAVAEIWTSLAYGGDGKPNLNQDQHRQELVNW

Chain 1:  254 SAKYAKVENKELDSVFTFLHLKVDYENNDKWTNVKPDLNLFWKLQKEWQEYYQLENSTLALFMNNHDQPR
              1111111    11                                                         
Chain 2:  232 VDKVGGK----GPAT-------------------------------------------------------

Chain 1:  324 AVSRFGNVDKYWYESATSIFAFTSLMRGVPF--------IYQGEEIGMTNLT----------FNNLNEFK
                      222222222222222222             3333333333333          3333    
Chain 2:  243 --------TFDFTTKGILNVAVEGELWRLRGTDGKAPGMIGWWPAKAVTFVDNHDTGSTQHMWPFPS---

Chain 1:  376 DVESIGNANDLLKIKSEEEVLDILRIKSRDNARSVMQWNDEFNAGFSEKENIDLFVNKNYKTINVKNQLN
                                 3333333333  44444444                               
Chain 2:  302 -------------------DRVMQGYAYILTHPGTPCIFYDHFFDWG-----------------------

Chain 1:  446 DDKSVLNFYKKVINLRLNEEVFNDGTISF-FENQDYAYCRKLKDKEIIILTNWTTENKLIKLKLDSNNWK
                  5555555555555555555555555 555555555555  555555555    5555555555555
Chain 2:  330 ----LKEEIDRLVSVRTRHGIHNESKLQIIEADADLYLAEID--GKVIVKLGP----RYDVGNLIPGGFK

Chain 1:  515 IILNNYEDFSFDSLKPYQVIAIERK
              55555           555555555
Chain 2:  390 VAAHG-----------NDYAVWEKI

Align Mfl499.pdb 539 with 3bsgA.pdb 404
Twists 4 ini-len 264 ini-rmsd 4.86 opt-equ 320 opt-rmsd 3.02 chain-rmsd 8.91 Score 439.27 align-len 585 gaps 265 (45.30%)
P-value 1.79e-04 Afp-num 66314 Identity 8.03% Similarity 18.29%
Block  0 afp 21 score 341.92 rmsd  3.83 gap 151 (0.47%)
Block  1 afp  2 score 41.49 rmsd  1.48 gap 0 (0.00%)
Block  2 afp  2 score 34.04 rmsd  1.95 gap 28 (0.64%)
Block  3 afp  2 score 23.58 rmsd  2.38 gap 25 (0.61%)
Block  4 afp  6 score 102.26 rmsd  2.43 gap 23 (0.32%)

Chain 1:    3 NEVIYQIFPLTFSDGKKKGKGNIKGIINKLDYLKSLGITRIWISPFTKSPFKDSGYDVSDYCGI-NEEFG
              11111111111111111   11111111111111111111111111111111 11111111111 11111
Chain 2:    1 HQVLFQGFNWESWKQSG---GWYNMMMGKVDDIAAAGVTHVWLPPPSHSVSN-EGYMPGRLYDIDASKYG

Chain 1:   72 TMEEVEILISEAKKRDLTIVLDIVFNHTSDQHEW----FKKALAGDE-----KYMNYYIFKDPVDGKEPT
              11111111111111111111111111111111      1111          111111111         
Chain 2:   67 NAAELKSLIGALHGKGVQAIADIVINHRCADYKDSRGIYCIFEGGTSDGRLDWGPHMICRD---------

Chain 1:  133 NWKSKMGGLSWEFVPNLNKYYLHLFTKEQPDLNWENPEVRNELINILKFWKDK-GISGFRLDVCNLYSKP
                       1111          111111111111111111111111111111 1111111111111   
Chain 2:  128 ---------DTKYSDGTANLDTGADFAAAPDIDHLNDRVQRELKEWLLWLKSDLGFDAWRLDFARGY---

Chain 1:  202 TLFENDEIGDGRRFYTDGVKVEEYFNLMHNEVFGTDNEIFTVGEVSS-------------------TTKE
                                  1111111111111    1111111111                   1111
Chain 2:  186 --------------------SPEMAKVYIDGTS----PSLAVAEVWDNMATGGDGKPNYDQDAHRQNLVN

Chain 1:  253 KSAKYAKVENKELDSVFTFLHLKVDYENNDKWTNVKPDLNLFWKLQKEWQEYYQLENSTLALFMNNHDQP
              1111111111                                                            
Chain 2:  232 WVDKVGGAASAGM---------------------------------------------------------

Chain 1:  323 RAVSRFGNVDKYWYESATSIFAFTSLMRGVPF--------IYQGEEIGMTNLT----------FNNLNEF
                       222222222222222222             3333333333333          3333   
Chain 2:  245 ---------VFDFTTKGILNAAVEGELWRLIDPQGKAPGVMGWWPAKAVTFVDNHDTGSTQAMWPFP---

Chain 1:  375 KDVESIGNANDLLKIKSEEEVLDILRIKSRDNARSVMQWNDEFNAGFSEKENIDLFVNKNYKTINVKNQL
                                 33333333333  44444444                              
Chain 2:  303 -------------------SDKVMQGYAYILTHPGIPCIFYDHFFNWG----------------------

Chain 1:  445 NDDKSVLNFYKKVINLRLNEEVFNDGTISF-FENQDYAYCRKLKDKEIIILTNWTTENKLIKLKLDSNNW
                   5555555555555555555555555 555555555555  555555555    555555555555
Chain 2:  332 -----FKDQIAALVAIRKRNGITATSALKILMHEGDAYVAEID--GKVVVKIGS----RYDVGAVIPAGF

Chain 1:  514 KIILNNYEDFSFDSLKPYQVIAIER
              555555           55555555
Chain 2:  391 VTSAAG-----------NDYAVWEK

Align Mfl499.pdb 539 with 6ag0A.pdb 482
Twists 4 ini-len 296 ini-rmsd 3.31 opt-equ 364 opt-rmsd 3.00 chain-rmsd 5.50 Score 440.24 align-len 604 gaps 240 (39.74%)
P-value 1.82e-04 Afp-num 78986 Identity 12.75% Similarity 22.85%
Block  0 afp 10 score 204.88 rmsd  1.55 gap 29 (0.27%)
Block  1 afp  3 score 34.69 rmsd  3.92 gap 40 (0.62%)
Block  2 afp 16 score 215.67 rmsd  3.34 gap 76 (0.37%)
Block  3 afp  5 score 86.71 rmsd  3.46 gap 16 (0.29%)
Block  4 afp  3 score 27.06 rmsd  2.95 gap 20 (0.45%)

Chain 1:    2 RNEVIYQIFPLTFSDGKKKGKGNIKGIINKLDYLKSLGITRIWISPFTKSPF-KDSGYDVSDYCGIN---
              11111111111111    1111111111111111111111111111111111 11111111111111   
Chain 2:    4 FNGTMMQYFEWYLP----DDGTLWTKVANEANNLSSLGITALWLPPAYKGTSRSDVGYGVYDLYDLGEFN

Chain 1:   68 ------EEFGTMEEVEILISEAKKRDLTIVLDIVFNHTSDQHEWFKKALAGDEKY-----MNYYIFKDPV
                    111111111111111111111111111111111111                  22222     
Chain 2:   70 QKGTVRTKYGTKAQYLQAIQAAHAAGMQVYADVVFDHKGGADGTEWVDAVEVNPSDRNQEISGTYQIQAW

Chain 1:  127 DGKEPTNWKSK-------MGGLSWEFVP---NLNKYYLHLFTK-----------------EQPDLNWENP
                                2222222222   2222222222                   3333333333
Chain 2:  140 TKFDFPGRGNTYSSFKWRWYHFDGVDWDESRKLSRIYKFRGIGKAWDWEVDTENGNYDYLMYADLDMDHP

Chain 1:  170 EVRNELINILKFWKDK-GISGFRLDVCNLYSKPTLFENDEIGDGRRFYTDGVKVEEYFNLMHNEVFGT-D
              3333333333333333 33333333333333                       33333333333333 3
Chain 2:  210 EVVTELKNWGKWYVNTTNIDGFRLDAVKHIK-----------------------FSFFPDWLSYVRSQTG

Chain 1:  238 NEIFTVGEVSSTTKEKSAKYAKVENKELDSVFTFLHLKVDYENNDKWTNVKP--DLNLFWKLQKEWQEYY
              3333333333333333333333  3333 3333333333           33  3333 33333333333
Chain 2:  257 KPLFTVGEYWSYDINKLHNYITKTNGTM-SLFDAPLHNKFYTAS------KSGGAFDMRTLMTNTLMKDQ

Chain 1:  306 QLENSTLALFMNNHDQPRAV----SRFGNVDKYWYESATSIFAFTSLM-RGVPFIYQGEEIGMTNLTFNN
              3   33333333333333      33333       333333333333 33333333333333       
Chain 2:  320 P---TLAVTFVDNHDTEPGQALQSWVDPW-------FKPLAYAFILTRQEGYPGVFYGDYYGI-------

Chain 1:  371 LNEFKDVESIGNANDLLKIKSEEEVLDILRIKSRDNARSVMQWNDEFNAGFSEKENIDLFVNKNYKTINV
                                                                             444444 
Chain 2:  373 ---------------------------------------------------------------PQYNIP-

Chain 1:  441 KNQLNDDKSVLNFYKKVINLRLNEEVFNDGTISFFENQDYAYCRKLKDK-----EIIILTNWT-TENKLI
                      4444444444444444  444444444444444444444       44444444  555555
Chain 2:  379 --------SLKSKIDPLLIARRDY--AYGTQHDYLDHSDIIGWTREGVTEKPGSGLAALITDGPGGSKWM

Chain 1:  505 KLKLDS--NNWKIILNNYEDFSF------DSLKPY---QVIAIE
              555555  5   55555555555      555555   555555
Chain 2:  439 YVGKQHAGKVFYDLTGNRSDTVTITSDGWGEFKVNGGSVSVWVP

Align Mfl499.pdb 539 with 5axgA.pdb 583
Twists 2 ini-len 272 ini-rmsd 4.18 opt-equ 331 opt-rmsd 3.20 chain-rmsd 4.61 Score 403.13 align-len 622 gaps 291 (46.78%)
P-value 1.84e-04 Afp-num 87912 Identity 5.31% Similarity 14.79%
Block  0 afp 15 score 200.20 rmsd  3.26 gap 78 (0.39%)
Block  1 afp 10 score 142.24 rmsd  3.15 gap 63 (0.44%)
Block  2 afp  9 score 86.60 rmsd  4.14 gap 165 (0.70%)

Chain 1:    1 MRNEVIYQIFPLTFSDGKKKGKGNIK---GIINKLDYLKSLGITRIWISPFTKSPFKDSGYDVSDYCG--
              11111111111           1111   1111111111111111111111111        111111  
Chain 2:  147 SKFPRYGYIAN-----------FPEQSKEKSALIIEDLNKYHLNGLLFYDWQYK--------HNKPLAGT

Chain 1:   66 ------INE----EFGTMEEVEILISEAKKRDLTIVLDIVFNHTSDQHEWFKKALAGDEKYMNYYIFKDP
                    111    11111111111111111111111111111111111111 1       1111111   
Chain 2:  198 VENPDPKWKDIANRDIYGQTVKDYIELAHSKNIMVANYNLMYGGYFDYVKDGA-------KPEWGLY---

Chain 1:  126 VDGKEPTNWKSKMGGLSWEFVPNLNKYYLHLFT-------KEQPDLNWENPEVRNELINILKFWKD-KGI
                   11                  11111111       11111111111111111111111111 111
Chain 2:  258 -----KDPN----------------HEEQDNHPLPHTWATDRLYLFNPANKDWQNYIFNAEKDAFRVYNF

Chain 1:  188 SGFRLDVCNLYSKPTLFENDEIGDGRRFYTDGVKVEEYFNLMHNEVFGTDNEIFTVGEVSS-TTKEKSAK
              1111111 11         2         2222222222222222222     22222222 22222222
Chain 2:  307 DVWHVDTLGPRG-------MVYDYNGNPVELSFTYADFLNNAKNALGK-----RIVCNTVNEYGLINVAS

Chain 1:  257 YAKVENKELDSVFTFLHLKVDYENNDKWTNVKPDLNLFWKLQKEWQEYYQ---LENSTLALFMNNHDQPR
              22     22222222222222               22222222222222   22222222222     2
Chain 2:  365 GA-----DVDFLYVEIWPPAR---------------AHYNFLKQTVDNGYNYSDGKKATVVAAY-----M

Chain 1:  324 AVSRFGNVDKYWYESATSIFAFTSLMRGVPFIYQGEEIGMTNLTFNNLNEFKDVESIGNANDLLKIKSEE
              2 22       22222222222222222222222                                    
Chain 2:  410 NYGIADRSAEFNKHSVRLTDAAIFAAGGDHIELGDTGMLSKEYFPS------------------------

Chain 1:  394 EVLDILRIKSRDNARSVMQWNDEFNAGFSEKENIDLFVNKNYKTINVKNQLNDDKSVLNFYKKVINLRLN
                                                            3333333333  33 33  33  3
Chain 2:  456 ----------------------------------------------ANLKMSESLVKAMRNYYDFLTAYE

Chain 1:  464 EEVFNDGTISFFEN--------------QDYAYCRKLKDKEIIILTNWTT-----------------ENK
              3333333333333               3333333333333333333333                 333
Chain 2:  480 NLLRDGLKESDNKIEIPGIEISNNGSARTVWTYAKQKDGYDVIHMINLLGIEVSNWRDDLGNYSAPPIIK

Chain 1:  503 LIKLKLDSN-----NWKIILNNYEDFS--------------------FDSLKPYQVIAIERK
              333333        3333333333                       33333  33333333
Chain 2:  550 DFKVKYYLENDNIKNVYLASPDINDGKVMKLQFKKKEDSKGKYLEISVPELQ--YWDMIFIK

Align Mfl499.pdb 539 with 6iygA.pdb 415
Twists 4 ini-len 272 ini-rmsd 4.51 opt-equ 330 opt-rmsd 3.11 chain-rmsd 8.62 Score 437.59 align-len 555 gaps 225 (40.54%)
P-value 2.07e-04 Afp-num 67404 Identity 9.73% Similarity 21.26%
Block  0 afp 11 score 204.79 rmsd  1.89 gap 40 (0.31%)
Block  1 afp  9 score 126.11 rmsd  4.93 gap 54 (0.43%)
Block  2 afp  5 score 61.35 rmsd  5.98 gap 34 (0.46%)
Block  3 afp  2 score 29.35 rmsd  3.11 gap 0 (0.00%)
Block  4 afp  7 score 117.28 rmsd  3.85 gap 25 (0.31%)

Chain 1:    1 MRNEVIYQIFPLTFSDGKKKGKGNIKGIINKLDYLKSLGITRIWISPFTKSPF------KDSGYDVSDYC
              11111111111111 1  11111111111111111111111111111111111      1111111111 
Chain 2:   14 GGDEIILQGFHWNVVR--EAPNDWYNILRQQASTIAADGFSAIWMPVPWRDFSSWTKSGGGEGYFWHDF-

Chain 1:   65 GINEEFGTMEEVEILISEAKKRDLTIVLDIVFNHTSDQH--EWFKKALAGDEKYMNYYIFKDPVDGKEPT
              111111111111111111111111111111111111111  11111111     11111111     111
Chain 2:   84 NKNGRYGSDAQLRQAAGALGGAGVKVLYDVVPNHMNRGYPDKEINLPAG-----QGFWRNDC-----ADP

Chain 1:  133 NWKSKMGGLSWEFVPNLNKYYLHLFTKEQPDLNWENPEVRNELINILKFWKD-KGISGFRLDVCNLYSKP
              111                  2222222222222222222222222222222 22222222222222   
Chain 2:  144 GNYPNDCDD------------GDRFIGGESDLNTGHPQIYGMFRDELANLRSGYGAGGFRFDFVRGY---

Chain 1:  202 TLFENDEIGDGRRFYTDGVKVEEYFNLMHNEVFGTDNEIFTVGEVSSTTKEKSAKYAKVENKELDSVFTF
                                  22222222222222   222222222222                     
Chain 2:  199 --------------------APERVDSWMSDSAD---SSFCVGELWKGPSEYPSWDWRN-----------

Chain 1:  272 LHLKVDYENNDKWTNVKPDLNLFWKLQKEWQEYYQLENSTLALFMNNHDQPRAVSRFGNVDKYWYESATS
                                    33333333333333333333333 3    333333         3333
Chain 2:  235 ----------------------TASWQQIIKDWSDRAKCPVFDFALK----ERMQNG---------SVAD

Chain 1:  342 IFAFTSLM-------RGVPFIYQGEEIGMTNLTFNNLNEFKDVESIGNANDLLKIKSEEEVLDILRIKSR
              33333333       3333333                              4444  444444444444
Chain 2:  270 WKHGLNGNPDPRWREVAVTFVDNHDTGYSPGQN-------------------GGQHHWALQDGLIRQAYA

Chain 1:  405 DNARSVMQWNDEFNAGFSEKENIDLFVNKNYKTINVKNQLNDDKSVLNFYKKVINLRLNEEVFNDGTISF
                                                          55555555555555555555555555
Chain 2:  321 YILTSPGTPVVYWSHMYDW-------------------------GYGDFIRQLIQVRRTAGVRADSAISF

Chain 1:  475 FE-NQDYAYCRKLKDKEIIILTNWTTENKLIKLKLDSNNWKIILNNYEDFSFDSLKPYQVIAIER
              55 5555555555  555555555    555  55555555555555         555555555
Chain 2:  366 HSGYSGLVATVSGSQQTLVVALNSD---LANPGQVASGSFSEAVNAS---------NGQVRVWRS

Align Mfl499.pdb 539 with 3wn6A.pdb 404
Twists 5 ini-len 288 ini-rmsd 4.72 opt-equ 322 opt-rmsd 3.00 chain-rmsd 8.64 Score 465.84 align-len 572 gaps 250 (43.71%)
P-value 2.38e-04 Afp-num 65784 Identity 9.09% Similarity 21.15%
Block  0 afp 21 score 353.24 rmsd  3.90 gap 150 (0.47%)
Block  1 afp  2 score 25.15 rmsd  3.48 gap 5 (0.24%)
Block  2 afp  2 score 25.18 rmsd  2.36 gap 4 (0.20%)
Block  3 afp  1 score 21.60 rmsd  1.27 gap 0 (0.00%)
Block  4 afp  2 score 34.74 rmsd  2.28 gap 0 (0.00%)
Block  5 afp  8 score 123.19 rmsd  3.64 gap 36 (0.36%)

Chain 1:    3 NEVIYQIFPLTFSDGKKKGKGNIKGIINKLDYLKSLGITRIWISPFTKSPFKDSGYDVSDYCGI-NEEFG
              11111111111111111   11111111111111111111111111111111 11111111111 11111
Chain 2:   25 MQVLFQGFNWESWKENG---GWYNFLMGKVDDIAAAGITHVWLPPPSHSVGE-QGYMPGRLYDLDASKYG

Chain 1:   72 TMEEVEILISEAKKRDLTIVLDIVFNHTSDQHEW----FKKALAGDE-----KYMNYYIFKDPVDGKEPT
              111111111111111111111111111111111     1111          111111111         
Chain 2:   91 NEAQLKSLIEAFHGKGVQVIADIVINHRTAEHKDGRGIYCLFEGGTPDSRLDWGPHMICRD---------

Chain 1:  133 NWKSKMGGLSWEFVPNLNKYYLHLFTKEQPDLNWENPEVRNELINILKFWKDK-GISGFRLDVCNLYSKP
                       11111        11111 1111111111111111111111111 1111111111111   
Chain 2:  152 ---------DPYGDGTGNPDTGADFAA-APDIDHLNKRVQRELIGWLDWLKMDIGFDAWRLDFAKGY---

Chain 1:  202 TLFENDEIGDGRRFYTDGVKVEEYFNLMHNEVFGTDNEIFTVGEVSS-------------------TTKE
                                  1111111111111    1111111111                   1111
Chain 2:  209 --------------------SADMAKIYIDATE----PSFAVAEIWTSMANGGDGKPNYDQNAHRQELVN

Chain 1:  253 KSAKYAKVENKELDSVFTFLHLKVDYENNDKWTNVKPDLNLFWKLQKEWQEYYQLENSTLALFMNNHDQP
              11111111                                                 222222222  22
Chain 2:  255 WVDRVGGANS-----------------------------------------------NATAFDFTTKGIL

Chain 1:  323 RAVSRFGNVDKYWYESAT---SIFAFTSLM-RGVPFIYQGEEIGMTNLTFNNLNEFKDVESIGNANDLLK
              2        333333333   333333333 44444444                               
Chain 2:  278 NVAV-----EGELWRLRGEDGKAPGMIGWWPAKATTFVDNHDTGSTQHLWPFPS----------------

Chain 1:  389 IKSEEEVLDILRIKSRDNARSVMQWNDEFNAGFSEKENIDLFVNKNYKTINVKNQLNDDKSVLNFYKKVI
                5555555555555555                                          6666666666
Chain 2:  327 --DKVMQGYAYILTHPGNPCIFYDHFFDW-------------------------------GLKEEIERLV

Chain 1:  459 NLRLNEEVFNDGTISF-FENQDYAYCRKLKDKEIIILTNWTTENKLIKLKLDSNNWKIILNNYEDFSFDS
              6666666666666666 666666666666  666666666    666666666666666666        
Chain 2:  364 SIRNRQGIHPASELRIMEADSDLYLAEID--GKVITKIGP----RYDVEHLIPEGFQVVAHG--------

Chain 1:  528 LKPYQVIAIERK
                 666666666
Chain 2:  420 ---DGYAIWEKI

Align Mfl499.pdb 539 with 2bdqA.pdb 210
Twists 0 ini-len 136 ini-rmsd 6.16 opt-equ 186 opt-rmsd 3.12 chain-rmsd 6.06 Score 201.76 align-len 363 gaps 177 (48.76%)
P-value 3.19e-04 Afp-num 35963 Identity 4.68% Similarity 12.67%
Block  0 afp 17 score 196.39 rmsd  2.88 gap 215 (0.61%)

Chain 1:    3 NEVIYQIFPLTFSDGKKKGKGNIKGIINKLDYLKSLGITRIWISPFTKSPFKDSGYDVSDYCGINEEFGT
              111111111              111111   1111111111111         1        1      
Chain 2:    2 ILREFCAEN--------------LTDLTR---LDKAIISRVELCD---------NLAVGGTTPS------

Chain 1:   73 MEEVEILISEAKKRDLTIVLDIVFNHTSDQHEWFKKALAGDEKYMNYYIFKDPVDGKEPTNWKSKMGGLS
              11111111111111111111111111                                            
Chain 2:   40 YGVIKEANQYLHEKGISVAVMIRPRGGNFV----------------------------------------

Chain 1:  143 WEFVPNLNKYYLHLFTKEQPDLNWENPEVRNELINILKFWKDKGISGFRLDVCNLYSKPTLFENDEIGDG
                                   111   11111111111111111111111 1111               
Chain 2:   70 ---------------------YND---LELRIMEEDILRAVELESDALVL-GILT---------------

Chain 1:  213 RRFYTDGVKVEEYFNLMHNEVFGTDNEIFTVGE--VSST---TKEKSAKYAKVENKELDSVFTFLHLKVD
                  1111 11111111111111    111111  1111   1111111111  11111111111111 1
Chain 2:  100 ----SNNHIDTEAIEQLLPATQG----LPLVFHMAFDVIPKSDQKKSIDQLV--ALGFTRILLHGSSNGE

Chain 1:  278 YENNDKWTNVKPDLNLFWKLQKEWQEYYQLENSTLALFMNNHDQPRAVSRFGNVDKYWYESATSIFAFTS
                             111111111111111 1111111111                    111111111
Chain 2:  160 PII------------ENIKHIKALVEYANN-RIEIMVGGGVT-------------------AENYQYICQ

Chain 1:  348 LMRGVPFIYQGEE
              1111111111111
Chain 2:  198 ETGVKQAHGTRIT

Align Mfl499.pdb 539 with 4rc1A.pdb 241
Twists 0 ini-len 128 ini-rmsd 6.25 opt-equ 180 opt-rmsd 3.01 chain-rmsd 6.08 Score 204.65 align-len 371 gaps 191 (51.48%)
P-value 3.98e-04 Afp-num 39122 Identity 5.12% Similarity 13.21%
Block  0 afp 16 score 188.27 rmsd  3.50 gap 194 (0.60%)

Chain 1:    3 NEVIYQIFPLTFSDGKKKGKGNIKGIINKLDYLKSLGITRIWISPFTKSPFKDSGYDVSDYCGINEEFGT
              11111111                 11111111111111111111        111      1       
Chain 2:    1 MILLVSPI-----------------DVEEAKEAIAGGADIIDVKNP-------KEGSLGANFP-------

Chain 1:   73 MEEVEILISEAKKRDLTIVLDIVFNHTSDQHEWFKKALAGDEKYMNYYIFKDPVDGKEPTNWKSKMGGLS
               111111111111 111111111 11                                            
Chain 2:   40 -WMIKAIREVTPK-DLLVSATVGDVPYK------------------------------------------

Chain 1:  143 WEFVPNLNKYYLHLFTKEQPDLNWENPEVRNELINILKFWKDKGISGFRLDVCNLYSKPTLFENDEIGDG
                                           111111111111111111111111 1               
Chain 2:   66 -----------------------------PGTISLAAVGAAISGADYIKVGLYGV---------------

Chain 1:  213 RRFYTDGVKVEEYFNLMHNEVFGTDNEIFTVGEVS---------STTKEKSAKYAKVENKELDSVFTFLH
                  1111111111111111111111111111111         111  1111111  1111111111  
Chain 2:   92 ----KNYYQAVELMKNVVRAVKDIDENKIVVAAGYADAYRVGAVEPL--IVPKIAR--DAGCDVAMLDTA

Chain 1:  274 LKVDYENNDKWTNVKPDLNLFWKLQKEWQEYYQLENSTLALFMNNHDQPRAVSRFGNVDKYWYESATSIF
                                  111111111111111111111111                     11111
Chain 2:  154 IKDGKTLFDFQ---------SKEILAEFVDEAHSYGLKCALAGSI--------------------KKEHI

Chain 1:  344 AFTSLMRGVPFIYQGEEIGMT
              111111111111111111 11
Chain 2:  195 PILKEIGTDIVGVRGAACKGG

Align Mfl499.pdb 539 with 4acyA.pdb 341
Twists 1 ini-len 168 ini-rmsd 5.40 opt-equ 204 opt-rmsd 2.89 chain-rmsd 12.17 Score 295.19 align-len 460 gaps 256 (55.65%)
P-value 4.20e-04 Afp-num 55251 Identity 5.43% Similarity 14.13%
Block  0 afp 19 score 276.01 rmsd  3.78 gap 202 (0.57%)
Block  1 afp  2 score 45.78 rmsd  1.39 gap 0 (0.00%)

Chain 1:    3 NEVIYQIFPLTFSDGKKK--------------------------------------GKGNIK--GIINKL
              11111111111    1                                        111111  111111
Chain 2:   40 DHTISFYYNWYGNPSVDGEMKHWMHPIALAPGHSGDVGAISGLNDDIACNFYPELGTYSSNDPEIIRKHI

Chain 1:   33 DYLKSLGITRIWISPFTKSPFKDSGYDVSDYCGINEEFGTMEEVEILISEAKKRDLTIVLDIVFNHTSDQ
              111111111111111           11111111        111111111111111111111 111   
Chain 2:  110 RMHIKANVGVLSVTW-----------WGESDYGNQ-------SVSLLLDEAAKVGAKVCFHIEPFNGRSP

Chain 1:  103 HEWFKKALAGDEKYMNYYIFKDPVDGKEPTNWKSKMGGLSWEFVPNLNKYYLHLFTKEQPDLNWENPEVR
                                                                                  1 
Chain 2:  162 Q-------------------------------------------------------------------TV

Chain 1:  173 NELINILKFWKDKG--IS------GFRLDVCNLYSKPTLFENDEIGDGRRFYTDGVKVEEYFN-----LM
               1111111111111  11      1111111111                   1111111111     11
Chain 2:  165 RENIQYIVDTYGDHPAFYRTHGKPLFFIYDSYLI-------------------KPAEWAKLFAAGGEISV

Chain 1:  230 HNEVFGTDNEIFTVGEVSST--TKEKSAKYAKVENKELDSVFTFLHLKVDYENNDKWTNVKPDLNLFWKL
              111111     11111111   111111 1      1111111     11                1111
Chain 2:  216 RNTKYD-----GLFIGLTLKESELPDIETA------CMDGFYTYFAATGFTNAS------------TPAN

Chain 1:  298 QKEWQEYYQLENSTLALFMNNHDQPRAVSRFGNVDK---YWYESATSIFAFTSLM-RGVPFIYQGEEIGM
              11111111111111111111                   1111111111111111 111111111     
Chain 2:  263 WKSMQQWAKAHNKLFIPSVGPGYIDTRIRPWNGSTTRDRENGKYYDDMYKAAIESGASYISITSFNEWHE

Chain 1:  364 TNLTFNNLNEFK-------------DVESIGNANDLLKIK
              1                        222222222222222
Chain 2:  333 GTQIEPAVSKKCDAFEYLDYKPLADDYYLIRTAYWVDEFR

Align Mfl499.pdb 539 with 4qp0A.pdb 357
Twists 1 ini-len 200 ini-rmsd 4.65 opt-equ 227 opt-rmsd 3.00 chain-rmsd 10.81 Score 289.43 align-len 424 gaps 197 (46.46%)
P-value 4.24e-04 Afp-num 56397 Identity 5.42% Similarity 16.98%
Block  0 afp 23 score 253.77 rmsd  3.65 gap 195 (0.51%)
Block  1 afp  2 score 35.08 rmsd  2.24 gap 2 (0.11%)

Chain 1:    2 RNEVIYQIFPLTFSDGKKKGKGNIKGIINKLDYLKSLGITRIWISPFTKSPFKDSGYDVSDYC----GIN
              1111111111           111111111111111111111111111111                1  
Chain 2:   19 FYFEGTNAYYLMT--------SDQSNVKQVFSDMKSLGLPVVRTWLFNLGSDSVWFQQWDSSSNKMVIND

Chain 1:   68 EEFGTMEEVEILISEAKKRDLTIVLDIVFNHTSDQHEWFKKALAGDEKYMNYYIFKDPVDGKEPTNWKSK
                 111111111111111111111111111                     1111               
Chain 2:   81 NSDTGLGRIDYIIQQAASQDIKLIFTLNNNWEDYGGMDYYVKN--------FGGTYH-------------

Chain 1:  138 MGGLSWEFVPNLNKYYLHLFTKEQPDLNWENPEVRNELINILKFWKDKGI--------------SGFRLD
                                       11111111111111111111111                111111
Chain 2:  130 -------------------------DDFYTNTEMIDSFKEYISHVLNRENSLTGVKYKDDPTIFGWEIAN

Chain 1:  194 VCNLYSKPTLFENDEIGDGRRFYTDGVKVEEYFNLMHNEVFGTDNEIFTVGEVSSTTKE-----------
              1111                    111111111111111111111111111111 11 1           
Chain 2:  175 EPRCVGSGDFPASSNC--------STTVTTAWIKEISEYIKSIDSNHLVAVGDEGFFNRKGESDYEYNGG

Chain 1:  253 ---KSAKYAKVENKELDSVFTFLHLKVDYENNDKWTNVKPDLNLFWKLQKEWQEYYQLENSTLALFMNNH
                 1111111  1111111111  1   1         111111111111111111111111111111  
Chain 2:  237 SGMDFDAILA--LSSIDFGTFHLYPEAWSK--------GTDSSWSVQWIKDHAAAQADADKPVIMEEY--

Chain 1:  320 DQPRAVSRFGNVDKYWYESATSIFAFTSL--MRGVPFIYQGEEIGMTNLTFNNLNEFKDVESIGNANDLL
               111 1111        11  11 11111  111111                   22222222222222
Chain 2:  295 -GLSTDALR--------VAQYPVWQGTVEDEDLAADAFWQIAVPCSTMDGFGICA-SDNDIATTVTNHAD

Chain 1:  388 KIKS
              2222
Chain 2:  355 AMAK

Align Mfl499.pdb 539 with 5tcbA.pdb 253
Twists 2 ini-len 192 ini-rmsd 3.39 opt-equ 232 opt-rmsd 3.24 chain-rmsd 4.60 Score 322.81 align-len 363 gaps 131 (36.09%)
P-value 4.72e-04 Afp-num 44502 Identity 4.96% Similarity 16.25%
Block  0 afp 17 score 236.48 rmsd  3.78 gap 132 (0.49%)
Block  1 afp  3 score 68.17 rmsd  2.76 gap 0 (0.00%)
Block  2 afp  4 score 56.50 rmsd  3.22 gap 16 (0.33%)

Chain 1:    3 NEVIYQIFPLTFSDGKKKGKGNIKGIINKLDYLKSLGITRIWISPFTKSPFKDSGYDVSDYCGINEEFGT
              1111111111          111  111111     11111111111                       
Chain 2:   48 GPSSVAFWYA----------ERP--PLAELS-----QFDWVVLEAAH-----------------------

Chain 1:   73 MEEVEILISEAKKRDLTIVLDIVFNHTSDQHEWFKKALAGDEKYMNYYIFKDPVDGKEPTNWKSKMGGLS
                1111111111111111111111111111111111      1111111                     
Chain 2:   78 --LKPADVGYLKEQGSTPFAYLSVGEFDGDAAAIADS-----GLARGKS---------------------

Chain 1:  143 WEFVPNLNKYYLHLFTKEQPDLNWENPEVRNELINILKFWKDKGISGFRLDVCNLYSKPTLFENDEIGDG
                        1111111111111111111111111111111111111111111111 111111       
Chain 2:  120 ----------AVRNQAWNSQVMDLAAPSWRAHLLKRAAELRKQGYAGLFLDTLDSFQLQAEERREG----

Chain 1:  213 RRFYTDGVKVEEYFNLMHNEVFGTDNEIFTVGEVSSTTKEKSAKYAKVENKELDSVFTFLHLKVDYENND
                   1111111111111    111111111111111   1111111     1111111  1   222  
Chain 2:  176 -----QRRALASFLAQLH----RQEPGLKLFFNRGFE---VLPELPG-----VASAVAVESIHAGWDAAA

Chain 1:  283 KWTNVKPDLNLFWKLQKEWQEYYQLENSTLALFMNNHDQPRAVSRFGNVDKYWYESATSIFAFTSLMRGV
                22222222222222222222222  33333333      333       3333333333333333333
Chain 2:  229 G-QYREVPQDDRDWLKGHLDALRAQ--GMPIVAID------YLPP------ERRDEARALAARLRSEGYV

Chain 1:  353 PFIY---QGEEIG
              3333   333333
Chain 2:  284 PFVSTPALDYLGV

Align Mfl499.pdb 539 with 3hjeA.pdb 704
Twists 5 ini-len 344 ini-rmsd 6.10 opt-equ 385 opt-rmsd 3.13 chain-rmsd 12.99 Score 516.24 align-len 795 gaps 410 (51.57%)
P-value 5.50e-04 Afp-num 119810 Identity 11.07% Similarity 20.88%
Block  0 afp 15 score 250.13 rmsd  8.27 gap 65 (0.35%)
Block  1 afp  5 score 90.28 rmsd  2.05 gap 9 (0.18%)
Block  2 afp  2 score 28.93 rmsd  2.37 gap 0 (0.00%)
Block  3 afp  3 score 47.88 rmsd  3.75 gap 38 (0.61%)
Block  4 afp  5 score 37.49 rmsd  9.54 gap 103 (0.72%)
Block  5 afp 13 score 209.02 rmsd  2.66 gap 103 (0.50%)

Chain 1:    1 MRNEVIYQIFPLTFSDGKKKGKGNIKGIINKLDYLKSLGITRIWISPFTKSP-FKDSGYDVSDYCGINEE
              11111111111           111111111111111111111111111111 11111111111111111
Chain 2:    1 MKLLSTYRLQP-----------MKFSEIRNRLDYFVELGVTHLYLSPVLKARPGSTHGYDVVDYNTINDE

Chain 1:   70 FGTMEEVEILISEAKKRDLTIVLDIVFNHTSD--QHEWFKKAL--AGDEKYMNYYIFKDPVDGKEPTNWK
              11111111111111111111111111111111  111111111  1111111111111111         
Chain 2:   60 LGGEEEYIRLIDEAKSKGLGIIQDIVPNHMAVHHTNWRLMDVLKKGRHSRYYNYFDFYEEEEK-------

Chain 1:  136 SKMGGLSWEFVPNLN----------------------------------------------------KYY
                      1111                                                       222
Chain 2:  123 --------IRIPILGDRNFKITYVNDEPYLDYYGNLFPINDEGRNYLNDIEKLLKVQYYELVDWRDYPSY

Chain 1:  154 LHLF-TKEQPDLNWENPEVRNELINILKFWKDKGISGFRLDVCNLYSK--------------PTLFENDE
              2222 2222222222222222222222222   222222222222222              33333333
Chain 2:  185 RRFFAVNELIAVRQELEWVFEDSHSKILSF---EVDGYRIDHIDGLFKPEEYLRRLKNKIGNKHIFVEKI

Chain 1:  209 IGDGRRFYTD-------------------------------------GVKVEEYFNLMHNEVFGTDNEIF
              3333333333                                     44444444444444444444444
Chain 2:  252 LSIGEKLRWDFIDGTTGYDFLNYSNLLFTDNEDKMTEIYKNILDIDLDELVKETKKKIIDTLFKHDIERI

Chain 1:  242 TVGEVSSTTKEKSAKYAKVENKELDSVFTFLHLKVDYENNDKWTN-------------------------
                           4 44                                                     
Chain 2:  322 SMMLGVNYEEIKEFLSCLKVYRTYITENDFRDEEIIRNCSQKVYESMKKNVTAFMKLQQYMPAVFAKAYE

Chain 1:  287 ------------------------------------------------VKPDLNLFWKLQKEWQEYYQLE
                                                              5555555555555555555555
Chain 2:  392 DTVLFIYNRLISLNEVGSDLHYYSISCDKFHEFNLKRVGTLSFNATSTHDTKFSEDVRMRISAISEIPDE

Chain 1:  309 NSTLA----------------------LF--MNNHDQPRAVSRFGNV-----------------------
              55555                      55  5555555555555555                       
Chain 2:  462 WAKKVNEWHNILNPNIDKNDEYRLYQTIVGSFDGFNNEYKERLKAHMIKALREAKVHTDWVNVNTEYEKK

Chain 1:  332 -------------------------DKYWYESATSIFAFTSLMRGVPFIYQGEEIGMTNLTFNNLNEFKD
                                       66666666666666666666666666666666666          
Chain 2:  532 MTYLIDKMFNNEKFMESFLEFESKIDKMGKVKSLSLVALKITSPGVADFYQGLENFRYLL----------

Chain 1:  377 VESIGNANDLLKIKSEEEVLDILRIKSRDNARSVMQWNDEFNAGFSEKENIDLFVNKNYKTINVKNQLND
                                         6666666666                                6
Chain 2:  592 ---------------------------TDPDNRRPVVFSELPKRYEEGLFN------------------N

Chain 1:  447 DKSVLNFYKKVINLRLNEE-VFNDGTISFFE--NQDYAYCRKLKDKEIIILTNWTTENKLIKLKLDSNNW
              6666666666666666666 66666666666  666666666   66666666666666666    6666
Chain 2:  617 GRIKAYVTKVLLNLRKSMKDFFINSEYKPLKLQKGLCGFMRG---DKVLVIVKTLNRDYDIE----IDGE

Chain 1:  514 KIILNNYEDFSFDSLKPYQVIAIER
              666666 666666666666666666
Chain 2:  680 YTDVITDETVRGRVKVDKLPLILVK

Align Mfl499.pdb 539 with 3vm5A.pdb 499
Twists 5 ini-len 288 ini-rmsd 4.37 opt-equ 373 opt-rmsd 3.30 chain-rmsd 5.99 Score 448.81 align-len 602 gaps 229 (38.04%)
P-value 6.46e-04 Afp-num 78447 Identity 9.63% Similarity 19.27%
Block  0 afp 10 score 196.67 rmsd  1.72 gap 61 (0.43%)
Block  1 afp 11 score 166.50 rmsd  5.87 gap 63 (0.42%)
Block  2 afp  5 score 66.35 rmsd  4.24 gap 39 (0.49%)
Block  3 afp  2 score 22.96 rmsd  3.09 gap 40 (0.71%)
Block  4 afp  6 score 89.06 rmsd  3.81 gap 15 (0.24%)
Block  5 afp  2 score 26.45 rmsd  4.65 gap 16 (0.50%)

Chain 1:    1 MR---NEVIYQIFPLTFSDGKKKGKGNIKGIINKL-DYLKSLGITRIWISPFTKSPFK-------DSGYD
              11   111111111           1111111111 1111111111111111111111       11111
Chain 2:    5 NTRDGRTAIVHLFE-----------WRWADIAAECERFLGPKGFAGVQISPPNEHILVSSPWRPWWQRYQ

Chain 1:   60 VSDYCGINEEFGTMEEVEILISEAKKRDLTIVLDIVFNHTSD-------------QHEWFKKALAGDEKY
              11111111 111111111111111111111111111111111             111111111   111
Chain 2:   64 PISYNLCS-RSGGENELRDMITRCNNVGVNVYVDAVINHMCGAGGGEGTHSSCGSWFNANNKDFPSVPYS

Chain 1:  117 MNYYIFKDPVDGKEPTNWKSKMGGLSWEFVPNLNKYYLHLFTKEQPDLNWENPEVRNELINILKFWKDKG
              111111111      22222     2           22222  22222222222222222222222222
Chain 2:  133 NLDFNDGKCK-----TGSGN-----IENYGDPYQVRDCRLVG--LLDLALEKDYVRGKVADFMNKLIDMG

Chain 1:  187 ISGFRLDVCNLYSKPTLFENDEIGDGRRFYTDGVKVEEYFNLMHNEVFGT-------DNEIFTVGEVSS-
              222222222222                       222222222222222       222222222222 
Chain 2:  191 VAGFRVDACKHM-----------------------WPGDLDNVYRRLNNLNTKWFPGGSRPFIFQEVIDL

Chain 1:  249 ----TTKEKSAKYAKVENKELDSVFTFLHLKVDYENNDKWTNVKPDLNLFWKLQKEWQEYYQLENSTLAL
                  2222222222        2222222222         333333333333333    33   33333
Chain 2:  238 GGEPITTGEYVGLG--------RVTEFKYGARLGELFRK--WNGQKLSYTKNWGEGWGFMAD---GNAVV

Chain 1:  315 FMNN--HDQPRAVSRFGNVDKYWYESATSIFAFTSLMR-GVPFIYQGEEIGMTNLTFNNLNEFKDVESIG
              3333  3  3            3333333333333333 33333333  444444               
Chain 2:  295 FTDNHDNQRGHGAGGASILTFWDPRLYKMAVGYMLAHPYGFTRVMSS--YSWDRN---------------

Chain 1:  382 NANDLLKIKSEEEVLDILRIKSRDNARSVMQWNDEFNAGFSEKENIDLFVNKNYKTINVKNQLNDDKSVL
                               4444444444444444444444                       55     5
Chain 2:  348 -----------------FVNGKDENDWIGPPSNGDGSTKPVPINPDQT--------------CGDGWVCE

Chain 1:  452 NFYKKVINLRLNEEVFNDGTISFFENQ---DYAYCRKLKDKEIIILTNWTTENKLIKLKLDSNNW--KII
              555555555555555555555555555   5555555   55555555555555555 6666666  666
Chain 2:  387 HRWRQIMNMVQFRNVVNGQPHANWWDNGNNQVAFGRG---NRGFIVFNNDDWALDVT-LNTGLPGGTYCD

Chain 1:  517 LNNY--------EDFS--------FDSLKP---YQVIAIERK
              6666        6666        666666   666666666
Chain 2:  453 VISGNKDGGSCTGKQITVGGDGRAHFYINNSEEDPFIAIHAD

Align Mfl499.pdb 539 with 5zcrA.pdb 725
Twists 5 ini-len 368 ini-rmsd 11.47 opt-equ 395 opt-rmsd 3.10 chain-rmsd 15.43 Score 500.36 align-len 842 gaps 447 (53.09%)
P-value 7.35e-04 Afp-num 123626 Identity 9.86% Similarity 17.58%
Block  0 afp 15 score 251.36 rmsd  8.33 gap 80 (0.40%)
Block  1 afp  8 score 131.91 rmsd  2.18 gap 34 (0.35%)
Block  2 afp  3 score 31.67 rmsd  5.21 gap 41 (0.63%)
Block  3 afp  2 score 46.77 rmsd  0.81 gap 1 (0.06%)
Block  4 afp  2 score 45.76 rmsd  1.01 gap 1 (0.06%)
Block  5 afp 16 score 140.89 rmsd 17.52 gap 137 (0.52%)

Chain 1:    3 NEVIYQIFPLTFSDGKKKGKGNIKGIINKLDYLKSLGITRIWISPFTKSP-FKDSGYDVSDYCGINEEFG
              1111111111        11111111111111111111111111111111 1111111111111111111
Chain 2:    2 IIGTYRLQLN--------KGFTFYDTIENLDYFKELGVSHLYLSPILKARPGSTHGYDVVDHSEINEELG

Chain 1:   72 TMEEVEILISEAKKRDLTIVLDIVFNHTSD--QHEWFKKAL--AGDEKYMNYYIFKDPVDGKEPTNWKSK
              111111111111111111111111111111  111111111  1111111111111111           
Chain 2:   64 GEEGYFKLVKEAKSRGLEIIQDIVPNHMAVHHTNWRLMDLLKSWKNSKYYNYFDHYDDD-----------

Chain 1:  138 MGGLSWEFVPNLN---------------------------------------------------------
                   111111                                                           
Chain 2:  123 -----KIILPILEDELDTVIDKGLIKLQKDNIEYRGLVLPINDEGVEFLKRINCFDNSCLKKEDIKKLLL

Chain 1:  151 -------------KYYLHLF-TKEQPDLNWENPEVRNELINILKFWKDKGISGFRLDVCNLYSKPTLFEN
                           2222222 2222222222222222222222222   22222222222222       
Chain 2:  188 MQYYQLTYWKKGYPNYRRFFAVNDLIAVRIELDEVFRESHEIIAKL---PVDGLRIDHIDGLY-------

Chain 1:  207 DEIGDGRRFYTDGVKVEEYFNLMHNEVFGTDNEIFTVGEVSST---------------------------
                            222222222222222   22222222222                           
Chain 2:  248 --------------NPKEYLDKLRQLVGN---DKIIYVEKILSINEKLRDDWKVDGTTGYDFLNYVNMLL

Chain 1:  250 -----TKEKSAKYAKVENKELDSVFTFLHLKV----------------------------------DYEN
                   3333333333    3333333333333                                  3333
Chain 2:  301 VDGSGEEELTKFYEN----FIGRKINIDELIIQSKKLVANQLFKGDIERLSKLLNVNYDYLVDFLACMKK

Chain 1:  281 NDKW-------TNVKP-----------------DLNLFWKLQK-EWQEYYQLENS---------------
              33         33333                 4444444444 44444444                  
Chain 2:  367 YRTYLPFEDINGIRECDKEGKLKDEKGIMRLQQYMPAIFAKGYEDTTLFIYNRLISLNEVGSDLRRFSLS

Chain 1:  311 --------------TLALFMNNHDQ-PRAVSRFGN-----------------------------------
                            55555555555 55555555                                    
Chain 2:  437 IEDFHNFNLSRVNTISMNTLSTHDTKFSEDVRARISVLSEIPKEWEERVKYWHDLLRPNIDKNDEYRFYQ

Chain 1:  331 ------------------------------------------------------------------VDKY
                                                                                6666
Chain 2:  507 TLVGSYEGFDNKERIKNHIIKVIREAKVHTTWENPNLEYEKKVLGFIDEVFENSSFRNDFDNFEKKIVYF

Chain 1:  335 WYESATSIFAFTSLMRGVPFIYQGEEIGMTNLTFNNLNEFKDVESIGNANDLLKIKSEEEVLDILRIKSR
              66666666666666666666666666666666                                     6
Chain 2:  577 GYMKSLVATTLKFLSPGVPDIYQGTEVWRFLL-------------------------------------T

Chain 1:  405 DNARSVMQWNDEFNAGFSEKENIDLFVNKNYKTINVKNQLNDDKSVLNFYKKVINLRLNEEVFNDGTISF
              666666666                                66666666666666666666666666666
Chain 2:  610 DPDNRMAVDFRKLRELLNNLTEKN-----------------LELSDPRTKMLYVKKLLQLRREYSLNDYK

Chain 1:  475 FENQDYAYCRKLKDKEIIILTNW-TTENKLIKLKLDSNNWKIILNNYEDF---SFDSL---KPYQVIAIE
              666  666666    66666666 666666666  66666666666 6 6   66666   666666666
Chain 2:  663 PLP--FGFQRG----KVTVLFSPIVTREVKEKI--SIRQKSVDWIRNEEISSGEYNLSELIGEHKVVILT

Chain 1:  538 RK
              66
Chain 2:  725 EK

Align Mfl499.pdb 539 with 3bc9A.pdb 585
Twists 4 ini-len 304 ini-rmsd 4.51 opt-equ 357 opt-rmsd 3.13 chain-rmsd 8.12 Score 428.78 align-len 615 gaps 258 (41.95%)
P-value 8.08e-04 Afp-num 93720 Identity 10.57% Similarity 19.67%
Block  0 afp 11 score 196.21 rmsd  2.48 gap 55 (0.38%)
Block  1 afp  2 score 32.80 rmsd  1.88 gap 3 (0.16%)
Block  2 afp 14 score 173.33 rmsd  4.83 gap 100 (0.47%)
Block  3 afp  2 score 32.66 rmsd  2.25 gap 0 (0.00%)
Block  4 afp  9 score 98.41 rmsd  3.74 gap 49 (0.40%)

Chain 1:    2 RNEVIYQIFPLTFSDGK-----KKGKGNIKGIINKLDYLKSLGITRIWISPFTKSPF--KDSGYDVSDYC
              11111111111111        11111111111111111111111111111111111  11111111111
Chain 2:  121 VNHTILQAFYWEMNTGEYATEHPEEANLWNLLAERAPELAEAGFTAVWLPPANKGMAGIHDVGYGTYDLW

Chain 1:   65 GI---------NEEFGTMEEVEILISEAKKRDLTIVLDIVFNHTSDQHEWFKKALAGDEKYMNYYIFKDP
              11         111111111111111111111111111111111111    111111         1111
Chain 2:  191 DLGEFDQKGTVRTKYGTKGELENAIDALHNNDIKVYFDAVLNHRMGA----DYAETV---------LLDE

Chain 1:  126 VDGKEPTNWKSK-------------------MGGLSWEFVP---NLNKYYLHLFTKE------------Q
                1111                         2222222222   2222222222               3
Chain 2:  248 NSRDKPGQYIKAWTGFNFPGRNGEYSNFTWNGQCFDGTDWDDYSKESGKYLFDEKSWDWTYNWDEDYLMG

Chain 1:  162 PDLNWENPEVRNELINILKFWKD-KGISGFRLDVCNLYSKPTLFENDEIGDGRRFYTDGVKVEEYFNLMH
              33333333333333333333333 333333333333333                       33333333
Chain 2:  318 ADVDYENEAVQNDVIDWGQWIINNIDFDGFRLDAVKHID-----------------------YRFIDKWM

Chain 1:  231 NEVFGTDN-EIFTVGEVSSTTKEKSAKYAKVENKELDSVFTFLHLKVDYENNDKWTNVKPDLNLFWKLQK
              33333333 333333333333333333333  33333333333333333         333333 33 33
Chain 2:  365 SAVQNSSNRDVFFVGEAWVEDVDDLKGFLDTVGNPDLRVFDFPLRSFFVDM-------LNGAYMADLRNA

Chain 1:  300 EWQEYYQLENSTLALFMNNHDQPRAVSRFGNVDKYWYESATSIFAFTSLMRGVPFIYQGEEIGMTNLTFN
              33333 33333333333333333                                               
Chain 2:  428 GLVNS-PGYENRAVTFVDNHDTDRDEGSYTVSIY------------------------------------

Chain 1:  370 NLNEFKDVESIGNANDLLKIKSEEEVLDILRIKSRDNARSVMQWNDEFNAGFSEKENIDLFVNKNYKTIN
                                   44444444444444444                                
Chain 2:  461 ---------------------SRKYQAYAYILTRAEGVPTVYWKDYYI----------------------

Chain 1:  440 VKNQLNDDKSVLNFYKKVINLRLNEEVFNDGTISFF-ENQ--DYAYCRKLKD----KEIIILTNWTTE-N
                       5555555555555 5555  5555555 555  5555555555    555555555555 5
Chain 2:  488 ---------WEMKEGLDKLLTARRYYA--YGPGYEVDNNDADIYSYVRSGFPDVAGDGLVLMISDGTSGN

Chain 1:  502 KLIKLKLDS---NNWKIILNNYEDFSF-----------DSLKPY---QVIAIERK
              55555 55    55555555   5555           555555   55555555
Chain 2:  547 VAGKWINSRQPDTEFYDLTG---HIKEHVTTDSEGYGNFKVIKSEDKGWSIWVPV

Align Mfl499.pdb 539 with 5m0xA.pdb 533
Twists 4 ini-len 264 ini-rmsd 4.13 opt-equ 307 opt-rmsd 3.04 chain-rmsd 10.01 Score 427.78 align-len 545 gaps 238 (43.67%)
P-value 9.71e-04 Afp-num 84125 Identity 6.61% Similarity 16.70%
Block  0 afp 21 score 318.39 rmsd  3.74 gap 114 (0.40%)
Block  1 afp  2 score 43.29 rmsd  1.87 gap 0 (0.00%)
Block  2 afp  2 score 27.08 rmsd  3.10 gap 38 (0.70%)
Block  3 afp  2 score 47.11 rmsd  0.83 gap 0 (0.00%)
Block  4 afp  6 score 102.78 rmsd  2.90 gap 45 (0.48%)

Chain 1:    1 MRNEVIYQIFPLTFSDGKKKGKGNIKGIINKLDYLKSLGITRIWISPFTKSPFKDSGYDVSDYCGINEEF
              1111111111  11       111111111111111111111111111111       111111111 11
Chain 2:  181 KHTPTGWCSWYHYFL------DLTWEETLKNLKLAKNFPFEVFQIDDAYEK-------DIGDWLVTR-GD

Chain 1:   71 GTMEEVEILISEAKKRDLTIVLDIVFNHTSDQHEWFKKALAGDEKYMNYYIFKDPVDGKEPTNWKSKMGG
              111  111111111111111111111111111111111       1111111111               
Chain 2:  237 FPS--VEEMAKVIAENGFIPGIWTAPFSVSETSDVFNE-------HPDWVVKENG---------------

Chain 1:  141 LSWEFVPNLNKYYLHLFT--KEQPDLNWENPEVRNELINILKFWKDKGISGFRLDVCNLYSKPTLFENDE
                        11111111  111111111111111111111111111111111111111111111     
Chain 2:  283 ----------EPKMAYRNWNKKIYALDLSKDEVLNWLFDLFSSLRKMGYRYFKIDFLFAGAVPGERKKNI

Chain 1:  209 IGDGRRFYTDGVKVEEYFNLMHNEVFGTDNEIFTVGEVSSTTKEKSAKYAKVENKELDSVFTFLHLKVDY
                       11111111111111 111  111111111111   11111      111111111 1    
Chain 2:  343 T--------PIQAFRKGIETIRK-AVG--EDSFILGCGSPL---LPAVG------CVDGMRIGPDTAPFW

Chain 1:  279 ENNDKWTNVKPDLNLFWKLQKEWQEYYQLENSTLALFMNNHDQPRAVSRFGNVDKYWYESATSIFAFTSL
                  1  22222222222222222223333333333333      3333                     
Chain 2:  393 GEHIED-NGAPAARWALRNAITRYFMHDRFWLNDPDCLI------LREEK--------------------

Chain 1:  349 MRGVPFIYQGEEIGMTNLTFNNLNEFKDVESIGNANDLLKIKSEEEVLDILRIKSRDNARSVMQWNDEFN
                                      44444444444444444444                          
Chain 2:  436 ------------------------TDLTQKEKELYSYTCGVLDNMIIESDDLSL----------------

Chain 1:  419 AGFSEKENIDLFVNKNYKTINVKNQLNDDKSVLNFYKKVINLRLNEEVFNDGTISFFEN----QDYAYCR
                                             55555555555555   55555555555    5555555
Chain 2:  466 -------------------------------VRDHGKKVLKETLE---LLGGRPRVQNIMSEDLRYEIVS

Chain 1:  485 KLKD-KEIIILTNWTTENKLIKLKLDSNNWKIILNNYEDFSFDSLKPYQVIAIER
              555  5555555555                               555555555
Chain 2:  502 SGTLSGNVKIVVDLN-------------------------------SREYHLEKE

Align Mfl499.pdb 539 with 4nx0A.pdb 430
Twists 4 ini-len 304 ini-rmsd 5.10 opt-equ 335 opt-rmsd 3.55 chain-rmsd 10.14 Score 394.12 align-len 574 gaps 239 (41.64%)
P-value 1.20e-03 Afp-num 71160 Identity 3.48% Similarity 12.37%
Block  0 afp 18 score 222.09 rmsd  3.54 gap 107 (0.43%)
Block  1 afp  8 score 96.60 rmsd  4.54 gap 69 (0.52%)
Block  2 afp  3 score 44.48 rmsd  3.99 gap 1 (0.04%)
Block  3 afp  2 score 42.24 rmsd  2.20 gap 0 (0.00%)
Block  4 afp  7 score 94.21 rmsd  3.65 gap 29 (0.34%)

Chain 1:    1 MRNEVIYQIFPLTFSDGKKKGKGNIKGIINKLDYLKSLG----ITRIWISPFTKSPF-----KDSGYDVS
              11 1111111  1        111111111111111111    11111111111111     11    11
Chain 2:   23 KTPPMGWNSWDCYGA------SVTEDEVKGNAEYMAKYLKPFGWEYVVVDIQWYEPGANSSIYRPFVPLE

Chain 1:   62 D----YCGINEEFGTMEE----VEILISEAKKRDLTIVLDIVFNHTSDQHEWFKKALAGDE--KYMNYYI
              1    111111111111     1111111111111111111111111  111111        1111111
Chain 2:   87 MDEYSRLMPAVNRFPSAKGGKGFKPLADYIHNLGLKFGIHIMRGIPR--QAVHQNTPILGTNVGARDIAD

Chain 1:  122 FKDPVDGKEPTNWKSKMGGLSWEFVPNLNKYYLHLFTKEQPDLNWE-NPEVRNELINILKFWKDKGISGF
              1                              111111 11111111 11111111111111111111111
Chain 2:  155 T------------------------------NSICPWNTDMYGVDHRKEGAQAYYDSLFQLYAQWGVDFV

Chain 1:  191 RLDVCNLYSKPTLFENDEIGDGRRFYTDGVKVEEYFNLMHNEVFGTDNEIFTVGEVSSTTKEKSAKYAKV
              1111111                   1111111111111111   222222222222222222222222 
Chain 2:  195 KVDDIVASKLY---------------GTHTEEIKMIRKAIDR---CGRPIVLSLSPGPAPLDHATLFVE-

Chain 1:  261 ENKELDSVFTFLHLKVDYENNDKWTNVKPDLNLFWKLQKEWQEYYQLENSTLALFMNNHDQPRAVSRFGN
                 222222222222 2          22222222222222 22222 2222222222   22       
Chain 2:  246 ---NANMWRMTDDFWDR----------WELLYDMFEQCYKW-CKLVGLGHWPDADMLPLGHIGIRSVD--

Chain 1:  331 VDKYWYESATSIFAFTSLMRGVPFIYQGEEIGMTNLTFNNLNEFKDVESIGNANDLLKIKSEEEVLDILR
                                                 333   3333333333333333333333       
Chain 2:  300 -----------------------------------GGGTDRMTRFTKDEQRTMMTLWIIFRSPLMFGGEL

Chain 1:  401 IKSRDNARSVMQWNDEFNAGFSEKENIDLFVNKNYKTINVKNQLNDDKSVLNFYKKVINLRLNEEVFNDG
                                           444444444444444444                    555
Chain 2:  335 RDN--------------------------DEWTLSLLTNEEVLHVHQ--------------------NGY

Chain 1:  471 TISFFENQ--DYAYCRKLKDKEIIILTNWT--TENKLIKLKLDS----NNWKIILNNYEDFSF----DSL
              55555555  55555555555555555555  55555555555     555555555   5      555
Chain 2:  359 GARQVYRENDHVVWTSQDAEGNQFVAMFNISEKRSVVSVSLKDLGCMEPMKARDLWAKEDLGLVKHQLAF

Chain 1:  529 KP---YQVIAIERK
              55   555555555
Chain 2:  429 ELGPHQSILVKLSP

Align Mfl499.pdb 539 with 1o5qA.pdb 271
Twists 1 ini-len 176 ini-rmsd 7.67 opt-equ 220 opt-rmsd 3.11 chain-rmsd 11.30 Score 242.19 align-len 428 gaps 208 (48.60%)
P-value 1.33e-03 Afp-num 44970 Identity 4.67% Similarity 15.19%
Block  0 afp 18 score 193.81 rmsd  3.95 gap 212 (0.60%)
Block  1 afp  4 score 64.44 rmsd  3.98 gap 4 (0.11%)

Chain 1:    1 MRN---EVIYQIFPLTFSDGKKKGKGNIKGIINKLDYLKSLGITRIWISP--FTKSPFKDSGYDVSDYCG
              111   1111111                 11111111111111111111  11   1 11111111111
Chain 2:   14 LAKENPLQIVGAI-----------------NANHALLAQRAGYQAIYLSGGGVAAGSLGLPDLGISTLDD

Chain 1:   66 INEEFGTMEEVEILISEAKKRDLTIVLDIVFNHTSDQHEWFKKALAGDEKYMNYYIFKDPVDGKEPTNWK
              1      1 1111111111   111111111                                       
Chain 2:   67 V------LTDIRRITDVCP---LPLLVDADIGFGS-----------------------------------

Chain 1:  136 SKMGGLSWEFVPNLNKYYLHLFTKEQPDLNWENPEVRNELINILKFWKDKGISGFRLDVCNLYSKPTLFE
                                                 11111111111111111111111111111      
Chain 2:   93 -----------------------------------SAFNVARTVKSIAKAGAAALHIEDQVAIV------

Chain 1:  206 NDEIGDGRRFYTDGVKVEEYFNLMHNEVFGTDNEIFTVGEVSST-------TKEKSAKYAKVENKELDSV
                           1111111111111111 11111111111111       111111111   1111111
Chain 2:  133 -------------SKEEMVDRIRAAVDAR-TDPNFVIMARTDALAVEGLEAALDRAQAYV---DAGADML

Chain 1:  269 FTFLHLKVDYENNDKWTNVKPDLNLFWKLQKEWQEYYQLENSTLALFMNNHDQPRAVSRFGNVDKYWYES
              111111                      1111111111111111111111 11  1              
Chain 2:  186 FPEAIT----------------------ELSMYRRFADVAQVPILANITEFGATPLF-------------

Chain 1:  339 ATSIFAFTSLMRGVPFIYQGEEIGMTNLTFNNLNEFKDVESIGNANDLLKIKSEEEVLDILRIKSRDNAR
                 111111111111111                   22222222222222222222222222    2  
Chain 2:  221 ---TTDELRSAHVAMALYPLSAFRA------------MNRAAEKVYTVLRQEGTQKNVIDIMQTRNELYE

Chain 1:  409 SVMQWNDE
              2222 222
Chain 2:  276 SINYYQFE

Align Mfl499.pdb 539 with 4lx4A.pdb 322
Twists 1 ini-len 184 ini-rmsd 4.60 opt-equ 213 opt-rmsd 3.07 chain-rmsd 9.26 Score 256.90 align-len 418 gaps 205 (49.04%)
P-value 1.38e-03 Afp-num 53363 Identity 3.59% Similarity 12.92%
Block  0 afp 21 score 248.31 rmsd  3.95 gap 191 (0.53%)
Block  1 afp  2 score 31.49 rmsd  2.11 gap 8 (0.33%)

Chain 1:    2 RNEVIYQIFPLTFSDGKKKG---KGNIKGIINKLDYLKSLGITRIWISPFTKSPFKDSGYDVSDYCGINE
              1111111111             1    111111111111111111111 111          1      
Chain 2:   11 LALHGVNISGAGFAPHITPGKNGTHYFYPEKKHFKYYADQGIRLIRFPFIWERVQ--------HSLDSGL

Chain 1:   69 EFGTMEEVEILISEAKKRDLTIVLDI-VFNHTSDQHEWFKKALAGDEKYMNYYIFKDPVDGKEPTNWKSK
                 11111111111111111111111 1 1111                                     
Chain 2:   73 NFDQIRLLKKTLDLAAQNGQKVILDMHNYGRYH-------------------------------------

Chain 1:  138 MGGLSWEFVPNLNKYYLHLFTKEQPDLNWENPEVRNELINILKFWKDKGI------SGFRLDVCNLYSKP
                                      1111111  1111111111111111       111111111111  
Chain 2:  106 ------------------------GELIGSSKVPYEAYASVWRKLAERFKGHPGLLGYDIMNEPHSTV--

Chain 1:  202 TLFENDEIGDGRRFYTDGVKVEEYFNLMHNEVFGTDN-EIFTVGEVS-----STTKEKSAKYAKVENKEL
                                111111111111111  11 111111111     1111 11 11       1
Chain 2:  150 ------------------GLWPGAAQAAVDAIREVDDQTLIFIEGERWSSAYHWPLVNANFLINDPADRL

Chain 1:  266 DSVFTFLHLKVDYENNDKWTNVKPDLNLFWKLQKEWQEYYQLE--NSTLALFMNNHDQPRAVSRFGNVDK
              111111 1111        11 1111  11 111111111111  11111 111     1111111    
Chain 2:  202 IYEAHL-YFDDDFSGKYMAQTSRNIDPMIGVERARPFIEWLQKHGQKGFLGEYG-----IPDDLPEAA--

Chain 1:  334 YWYESATSIFAFTSLMR----GVPFIYQGEEIGMTNLTFNNLNEFKDVESIGNA------NDLLKIKS
                     1111111111    111                 2222222222222      22222222
Chain 2:  264 -------QAMDNLLAYLNDNCVPSAYWA-------------GGPGWGTYKLAIEPRNGKDRPQMELMR

Align Mfl499.pdb 539 with 1o5kA.pdb 295
Twists 2 ini-len 208 ini-rmsd 9.53 opt-equ 244 opt-rmsd 3.03 chain-rmsd 16.63 Score 282.69 align-len 472 gaps 228 (48.31%)
P-value 1.45e-03 Afp-num 49197 Identity 5.51% Similarity 16.10%
Block  0 afp 20 score 231.34 rmsd  3.67 gap 200 (0.56%)
Block  1 afp  4 score 58.04 rmsd  3.14 gap 1 (0.03%)
Block  2 afp  2 score 47.22 rmsd  0.76 gap 0 (0.00%)

Chain 1:    1 MRNEVIYQIFPLTFSDGKKKGKGNIKGIINKLDYLKSLGITRIWISPFTKSPFKDSGYDVSDYCGINEEF
              111111111111      11  1111111111111111111111111        11111  11111   
Chain 2:    1 MFRGVGTAIVTPF-----KNGELDLESYERLVRYQLENGVNALIVLGTTG-----ESPTV--NEDER---

Chain 1:   71 GTMEEVEILISEAKKRDLTIVLDIVFNHTSDQHEWFKKALAGDEKYMNYYIFKDPVDGKEPTNWKSKMGG
                11111111111 11111111111111                                          
Chain 2:   56 --EKLVSRTLEIV-DGKIPVIVGAGTNS------------------------------------------

Chain 1:  141 LSWEFVPNLNKYYLHLFTKEQPDLNWENPEVRNELINILKFWKDKGISGFRLDVCNLYSKPTLFENDEIG
                                             111111111111111111111111 1111          
Chain 2:   81 -------------------------------TEKTLKLVKQAEKLGANGVLVVTPYYNKP----------

Chain 1:  211 DGRRFYTDGVKVEEYFNLMHNEVFGTDNEIFTVGEV------SSTTKEKSAKYAKVENKELDSVFTFLHL
                     11111111111111111     1111111      1111111111111 11111111111111
Chain 2:  110 -------TQEGLYQHYKYISERTD-----LGIVVYNVPGRTGVNVLPETAARIAA-DLKNVVGIKEANPD

Chain 1:  275 KVDYENNDKWTNVKPDLNLFWKLQKEWQEYYQLEN--STLALFMNNHDQPRAVSRFGNVDKYWYESATSI
                                  111111111111111  11111111                         
Chain 2:  167 --------------------IDQIDRTVSLTKQARSDFMVWSGNDDR-----------------------

Chain 1:  343 FAFTSLMRGVPFIYQGEEIGMTNLTFNNLNEFKDVESIGNANDLLKIKSEEEVLDILRIKSRDNARSVMQ
              1111111111111111                 2222222222222222222222222222 22 22222
Chain 2:  194 TFYLLCAGGDGVISVVSNV--------------APKQMVELCAEYFSGNLEKSREVHRKLRPLMKALFVE

Chain 1:  413 WNDEFNAGFSEKENIDLFVNKNYKTINVKNQLNDDKSVLNFYKKVINLRLNE
                                                 33333333333333333
Chain 2:  250 TNPIPVKAALNLMGFIENELRLPLVP---------ASEKTVELLRNVLKESG

Align Mfl499.pdb 539 with 5cxpA.pdb 387
Twists 2 ini-len 224 ini-rmsd 4.33 opt-equ 291 opt-rmsd 3.25 chain-rmsd 5.82 Score 293.84 align-len 570 gaps 279 (48.95%)
P-value 1.49e-03 Afp-num 60108 Identity 5.09% Similarity 13.51%
Block  0 afp 17 score 196.81 rmsd  3.74 gap 187 (0.58%)
Block  1 afp  5 score 32.57 rmsd  3.73 gap 82 (0.67%)
Block  2 afp  6 score 93.56 rmsd  2.68 gap 44 (0.48%)

Chain 1:    2 RNEVIYQIFPLTFSDGKKKGKGNIKGIINKLDYLK-SLGITRIWISPFTKSPFKDSGYDVSDYCGINEEF
              11111111111            111111111111 1111111111111            111      
Chain 2:   17 IRGFGASSAWC------------GALSDTCMDTLYKNAGLDILRVRIAP------------NEGWNRGDY

Chain 1:   71 GTMEEVEILISEAKKRDLTIVLDIVFNHTSDQHEWFKKALAGDEKYMNYYIFKDPVDGKEPTNWKSKMGG
                1111111111111111111111111 1                   111                   
Chain 2:   63 RAWADELSNAKKVRARGGIVFATPWTPPAS------------------MKT-------------------

Chain 1:  141 LSWEFVPNLNKYYLHLFTKEQPDLNWENPEVRNELINILKFWKDK------GISGFRLDVCNLYSKPTLF
                          1   111  111111   111111111111111      111111111 11       
Chain 2:   96 ------------NNTTTGANKGSLKPS---SYAAYAAYLKTFVKYMSDNGAPLYALSLQNEPDWAPDYDA

Chain 1:  205 ENDEIGDGRRFYTDGVKVEEYFNLMHNEVFGTDNEIFTVGEVS---STTKEKSAKYAKVENKELDSVFTF
                           1111111111111111111   11111111   111  1  11    1111111111
Chain 2:  151 CTW----------TAQQFHDFLKQYGASLSST---IKIIMPESLGFNPAMSDPTLNDPTTAQYVSIIGGH

Chain 1:  272 LHLKVDYENNDKWTNVKPDLNLFWKLQKEWQEYYQLENSTLALFMNNHDQPRAVSRFGNVDKYWYESATS
                111                       1111111111111111 11           222222222222
Chain 2:  208 LYGSPI----------------------RDYPLARNKGKDIWMTEHYLE---------GNDPGTCVKLAK

Chain 1:  342 IFAFTSL-MRGVPFIYQGEEIGMTNLTFNNLNEFKDVESIGNANDLLKIKSEEEVLDILRIKSRDNARSV
              2222222 22222222222   22                                              
Chain 2:  247 EIHDCMTIGNMNAYVYWWISGDQNGL--------------------------------------------

Chain 1:  411 MQWNDEFNAGFSEKENIDLFVNKNYKTINVKNQLNDDKSVLNFYKKVINLRLNEEVFNDGTISFFENQ--
              222222                     222  2     2222222        333333333333333  
Chain 2:  273 YNTRTN---------------------ETYKKT-----YVMGQFS--------KFIGNGYSRVDATNSPQ

Chain 1:  479 --DYAYCRKLKDKEIIILTNWTTENKLIKLKLD---SNNWKIILNNYEDFS--------------FDSLK
                3333333333333333333333333333333   3333333333333                33333
Chain 2:  309 SNVYVSAYTGNNKVVIVAINQGTYPVNQSFNVQNSTVSNVSSWVSSGTLNMAKTNSNISAANGRFNASLP

Chain 1:  530 PYQVIAIERK
              3333333333
Chain 2:  379 AQSVTTFVAD

Align Mfl499.pdb 539 with 5ohsA.pdb 661
Twists 2 ini-len 264 ini-rmsd 3.51 opt-equ 306 opt-rmsd 3.05 chain-rmsd 9.43 Score 351.70 align-len 570 gaps 264 (46.32%)
P-value 1.50e-03 Afp-num 101831 Identity 5.09% Similarity 15.44%
Block  0 afp 25 score 302.84 rmsd  3.59 gap 162 (0.45%)
Block  1 afp  3 score 57.47 rmsd  1.93 gap 9 (0.27%)
Block  2 afp  5 score 54.56 rmsd  3.84 gap 24 (0.38%)

Chain 1:    1 MRNEVIYQIFPLTFSDGKKKGKGNIKGIINKLDYLKS--LGITRIWISPFTKSPFKD---SGYDVSDYCG
              111111111111             111111111111  111111111111         11111  111
Chain 2:  236 VYNGAIIGLKDG-------------VNSFARLEKIRAAGTKVSGLWCEDWVGLRQTSFGARLFWD--WQA

Chain 1:   66 INEEFGTMEEVEILISEAKKRDLTIVLDIVFNHTSDQHEWFKKALAGDEKYMNYYIFKDPVDGKEPTNWK
              111111   11111111111111111111111111111111  1     1111111111           
Chain 2:  291 NDTRYP---HLRQKIAELADQGIRFLGYVNPYLCVDGPLFPVAE-----SAGYFATDVDG----------

Chain 1:  136 SKMGGLSWEFVPNLNKYYLHLFTKEQPDLNW-ENPEVRNELIN-ILKF-WKDKGISGFRLDVCNLYSKPT
                             1 11111111111111 11111111111 1111 11111111111111111    
Chain 2:  343 ---------------KTALVDFGEFDCGVVDFTNPAAADWFAAAIIGKNMLDFGLSGWMADFGEYLP---

Chain 1:  203 LFENDEIGDGRRFYTDGVKVEEYFNLMHNEVFGTDN---EIFTVGEVSSTTKEKSAKYAKVENKELDSVF
               11            1111111111111 1111111   11111111               11111111
Chain 2:  395 -IDIKLSNGVDAKLMHNAWPTLWAEVNA-KGVESRGKTGEALFFMRAGFTGV----------QAHCPLIW

Chain 1:  270 TFLHLKVDYENNDKWTNVKPDLNLFWKLQKEWQEYYQLENSTLALFMNNHDQPRAVSRFGNVDKYWYESA
              11 11              11   11 111111 11  11111111111111    11          11
Chain 2:  453 GGNQSVDF-----------SRHDGLVTVICGALSSGLMGNAYHHSDIGGYTSLFGNVRTA--------EL

Chain 1:  340 TSIFAFTSLMRGVPFIYQGEEIGMTNLTFNNLNEFKDVESIGNANDLLKIKSEEEVLDILRIKSRDNARS
               11111111111111111      1                                             
Chain 2:  504 IMRWTEMAAFTPVMRTHEGNRPRDNL--------------------------------------------

Chain 1:  410 VMQWNDEFNAGFSEKENIDLFV-----NKNYKTINVKNQLNDDKSVLNFYKKVINLRLNEEVFNDGTISF
                                 222     222222222 22     2222222222222222222       
Chain 2:  530 -------------------QIDQDETVLAHFARMTAIYV-----ALAPYLKSLSAEAAKTGLPVQRPLFL

Chain 1:  475 FE----------------NQDYAYCRKLKDKEIIILTNWTTENKLIKLKLDSNNWKIILNNYEDFSFDSL
                                3333333333333333333333333333333                  333
Chain 2:  576 HYENEPQTYAVQDCYLYGADMLVAPVWKAGETQRSLYLPGHGEWVHLWSG-----------------KRH

Chain 1:  529 KPYQVIAIER
              33333333 3
Chain 2:  629 AGGRDITVET

Align Mfl499.pdb 539 with 3zizA.pdb 345
Twists 2 ini-len 208 ini-rmsd 3.95 opt-equ 236 opt-rmsd 3.11 chain-rmsd 10.13 Score 304.11 align-len 426 gaps 190 (44.60%)
P-value 1.57e-03 Afp-num 55546 Identity 6.57% Similarity 19.25%
Block  0 afp  7 score 82.40 rmsd  1.92 gap 40 (0.42%)
Block  1 afp 17 score 212.07 rmsd  3.85 gap 133 (0.49%)
Block  2 afp  2 score 46.46 rmsd  1.59 gap 1 (0.06%)

Chain 1:    1 MRNEVIYQIFPLTFSDGKKKGKGNIK--GIINKLDYLKSLGITRIWISPFTKSPFKDSGYDVSDYC----
              111111111111          1111  11111111111111111111111111         11     
Chain 2:   18 TGYFAGTNSYWIG---------FLTNNRDVDTTLDHIASSGLKILRVWGFNDVNNQPSGNTVWFQRLASS

Chain 1:   65 --GINEEFGTMEEVEILISEAKKRDLTIVLDIVFNHTSDQHEWFKKALAGDEKYMNYYIFKDPVDGKEPT
                111   1111111111111111111111111                                     
Chain 2:   79 GSQINTGPNGLQRLDYLVRSAETRGIKLIIALVNYWDDFGGMKAYVNAFGGTKE----------------

Chain 1:  133 NWKSKMGGLSWEFVPNLNKYYLHLFTKEQPDLNWENPEVRNELINILKFWKDKGI------SGFRLDVCN
                                             22222222222222222222222       222222222
Chain 2:  133 -------------------------------SWYTNARAQEQYKRYIQAVVSRYVNSPAIFAWELANEPR

Chain 1:  197 LYSKPTLFENDEIGDGRRFYTDGVKVEEYFNLMHNEVFGTDN--EIFTVGEVSSTTKE------------
              2                  2222222222222222 222222  2222222222222             
Chain 2:  172 CK-----------------GCNTNVIFNWATQISD-YIRSLDKDHLITLGDEGFGLPGQTTYPYQYGEGT

Chain 1:  253 KSAKYAKVENKELDSVFTFLHLKVDYENNDKWTNVKPDLNLFWKLQKEWQEYYQLENSTLALFMNNHDQP
              2222222  2222222222  22  22        222  2222222222222222222222222   22
Chain 2:  225 DFVKNLQ--IKNLDFGTFHMYPGHWGV--------PTS--FGPGWIKDHAAACRAAGKPCLLEEY---GY

Chain 1:  323 RAVSRFGNVDKYWYESATSIFAFTSLM----RGVPFIYQGEEIGMTNL--TFNNLNEFKDVESIGNANDL
              2 22 22          2222222222    222222222          3     33333333333333
Chain 2:  280 ESDRCNVQ---------KGWQQASRELSRDGMSGDLFWQWGDQLSTGQTHNDGFTIYYGSSLATCLVTDH

Chain 1:  387 LKIKSE
              333333
Chain 2:  342 VRAINA

Align Mfl499.pdb 539 with 1vjzA.pdb 325
Twists 1 ini-len 176 ini-rmsd 4.68 opt-equ 201 opt-rmsd 3.03 chain-rmsd 5.09 Score 259.89 align-len 385 gaps 184 (47.79%)
P-value 1.59e-03 Afp-num 53012 Identity 4.42% Similarity 15.06%
Block  0 afp 10 score 86.52 rmsd  2.75 gap 96 (0.55%)
Block  1 afp 12 score 167.54 rmsd  3.96 gap 105 (0.52%)

Chain 1:    1 MRNEVIYQIFPLTFSDGKKKGKGNIKGIINKLDYLKSLGITRIWISPFTKSPFKDSGYDVSDYCGINEEF
              111111111111         111111111111111111111111111111         1         
Chain 2:    5 IPRWRGFNLLEAFSI------KSTGNFKEEDFLWMAQWDFNFVRIPMCHLLWS-------DRGNPFIIRE

Chain 1:   71 GTMEEVEILISEAKKRDLTIVLDIVFNHTSDQHEWFKKALAGDEKYMNYYIFKDPVDGKEPTNWKSKMGG
               111111111111111111111111  111                                        
Chain 2:   62 DFFEKIDRVIFWGEKYGIHICISLHRAPGYSVNKEV----------------------------------

Chain 1:  141 LSWEFVPNLNKYYLHLFTKEQPDLNWENPEVRNELINILKFWKDKGI-----SGFRLDVCNLYSKPTLFE
                                11111111 1  11 11  11111          2222222 22   2    
Chain 2:   98 ------------------EEKTNLWKDETAQEAFIHHWSFIARRYKGISSTHLSFNLINEPPFPDPQI--

Chain 1:  206 NDEIGDGRRFYTDGVKVEEYFNLMHNEVFGTDNEIFTVGEVSSTTKEKSAKYAKVENKELDSVFTFLHLK
                         22222222222222222222222222222222     2222222     222222  22
Chain 2:  148 -----------MSVEDHNSLIKRTITEIRKIDPERLIIIDGLGYGNIPVDDLTIEN----TVQSCRGYIP

Chain 1:  276 VDYENNDKW-----------------TNVKPDLNLFWKLQKEWQEYYQLENSTLALFMNNHDQPRAVSRF
                                        222222222222222222 222222222222 2    22     
Chain 2:  203 FSVTHYKAEWVDSKDFPVPEWPNGWHFGEYWNREKLLEHYLTWI-KLRQKGIEVFCGEM----GAYNKTP

Chain 1:  329 GNVDKYWYESATSIFAFTSLMRGVPFIYQGEEIGM
               22       22222222222222222222    2
Chain 2:  268 HDVVLKW---LEDLLEIFKTLNIGFALWNFRGPFG

Align Mfl499.pdb 539 with 6w6aA.pdb 249
Twists 1 ini-len 192 ini-rmsd 6.00 opt-equ 215 opt-rmsd 3.29 chain-rmsd 11.05 Score 238.86 align-len 403 gaps 188 (46.65%)
P-value 1.73e-03 Afp-num 42601 Identity 5.21% Similarity 12.41%
Block  0 afp 21 score 223.99 rmsd  3.78 gap 177 (0.51%)
Block  1 afp  3 score 35.40 rmsd  2.39 gap 0 (0.00%)

Chain 1:    2 RNEVIYQIFPLTFSDGKKKGKGNIKGIINKLDYLKSLGITRIWISPFTKSPFKDSGYDVSDYCGINEEFG
              111111111111111   111 1  11111111111111111111111111                 1 
Chain 2:    1 MTQLSVNVNKIAVLRN--SRGGAEPDVVRAAQACLDAGAHGITVHPRPDRR-----------------HI

Chain 1:   72 TMEEVEILISEAKKRDLTIVLDIVFNHTSDQHEWFKKALAGDEKYMNYYIFKDPVDGKEPTNWKSKMGGL
               111111111111111111111111111                                          
Chain 2:   52 TAEDVLALSTLTRARGVEFNIEGNPFAPPREGYPG-----------------------------------

Chain 1:  142 SWEFVPNLNKYYLHLFTKEQPDLNWENPEVRNELINILKFWKDKGISGFRLDVCNLYSKPTLFENDEIGD
                                                  11111111111111111                 
Chain 2:   87 ------------------------------------LLPLCAQTRPAQATLVPDGDGQITSDHGF-----

Chain 1:  212 GRRFYTDGVKVEEYFNLMHNEVFGTDNEIFTVGEVSSTTKEKSAKYAKVENKELDSVFTFLHLKVDYENN
                    11111111111111 111 11111111111111 1111111   11111111111111 1    
Chain 2:  116 ------DFERDAERLRPLVA-ELK-AMGCRVSLFVDAGN-PLLEQAA---EVGADRVELYTGPYAEAHA-

Chain 1:  282 DKWTNVKPDLNLFWKLQKEWQEYYQLENSTLALFMNNHDQPRAVSRFGNVDKYWYESATSIFAFTSL-MR
                    1111111111111111111111111111111    111                1111111 11
Chain 2:  173 ------AGDAAAMLELFATAARRAQAMGLGVNAGHDL----SQD----------------NLRDFLAHVP

Chain 1:  351 GVPFIYQGEEIGMTNLTFNNLNEFKDVESIGNANDLLKIKSEEEVLDILRIKS
              1                      222  2222222222222222222222222
Chain 2:  217 DVL--------------------EVS--IGHALIGEALYDGLDATVRGYLALL

Align Mfl499.pdb 539 with 1nofA.pdb 383
Twists 2 ini-len 216 ini-rmsd 3.90 opt-equ 286 opt-rmsd 3.05 chain-rmsd 5.96 Score 279.88 align-len 575 gaps 289 (50.26%)
P-value 1.78e-03 Afp-num 59703 Identity 4.17% Similarity 13.74%
Block  0 afp 10 score 127.97 rmsd  2.91 gap 107 (0.57%)
Block  1 afp  9 score 104.89 rmsd  4.31 gap 80 (0.53%)
Block  2 afp  8 score 102.75 rmsd  3.40 gap 46 (0.42%)

Chain 1:    2 RNEVIYQIFPLTFSDGKKKGKGNIKGIINKLDYLK-----SLGITRIWISPFTKSPFKDSGYDVSDYCGI
              11111111111         1111 1111111111     111111111111             11111
Chain 2:   43 IIQGFGGMSGVG--------WIND-LTTEQINTAYGSGVGQIGLSIMRVRID-------------PDSSK

Chain 1:   67 NEEFGTMEEVEILISEAKKRDLTIVLDIVFNHTSDQHEWFKKALAGDEKYMNYYIFKDPVDGKEPTNWKS
                    1111111111111111111111111     111             1111              
Chain 2:   91 ------WNIQLPSARQAVSLGAKIMATPWSP-----PAY-------------MKSNNSL-----------

Chain 1:  137 KMGGLSWEFVPNLNKYYLHLFTKEQPDLNWENPEVRNELINILKFWKDK------GISGFRLDVCNLYSK
                                     111111111  111111111111111      1111111111     
Chain 2:  126 -----------------------INGGRLLPA--NYSAYTSHLLDFSKYMQTNGAPLYAISIQNEPDWKP

Chain 1:  201 PTLFENDEIGDGRRFYTDGVKVEEYFNLMHNEVFGTDNEIFTVGEVS---STTKEKSAKYAKVENKELDS
                               22222222222222222    222222222   222  2  2     222222
Chain 2:  171 DYESCEW----------SGDEFKSYLKSQGSKFG----SLKVIVAESLGFNPALTDPVLKDSDASKYVSI

Chain 1:  268 VFTFLHLKVDYENNDKWTNVKPDLNLFWKLQKEWQEYYQLENSTLALFMNNHDQPRAVSRFGNVDKYWYE
              2222 2222                    22222 222222222222222     22 2     222222
Chain 2:  227 IGGH-LYGT--------------------TPKPY-PLAQNAGKQLWMTEH-----YVDSKQSANNWTSAI

Chain 1:  338 SATSIFAFTSL-MRGVPFIYQGEEIGMTNLTFNNLNEFKDVESIGNANDLLKIKSEEEVLDILRIKSRDN
              2222222222  2222222222   22                                           
Chain 2:  270 EVGTELNASMVSNYSAYVWWYIRRSYGLLTEDGKV-----------------------------------

Chain 1:  407 ARSVMQWNDEFNAGFSEKENIDLFVNKNYKTINVKNQLNDDKSVLNFYKKVINLRLNEEVFNDGTISFFE
                                                           33333333333 3333333333333
Chain 2:  305 ---------------------------------------------SKRGYVMSQYA-RFVRPGALRIQAT

Chain 1:  477 NQ----DYAYCRKLK-DKEIIILTNWTTENKLIKLKLDS---NNWKIILNNYEDFS--------------
              33    333333333 333333333333333333333     33333333333                 
Chain 2:  329 ENPQSNVHLTAYKNTDGKMVIVAVNTNDSDQMLSLNISNANVTKFEKYSTSASLNVEYGGSSQVDSSGKA

Chain 1:  525 FDSLKPYQVIAIERK
              333333333333333
Chain 2:  399 TVWLNPLSVTTFVSK

Align Mfl499.pdb 539 with 4zn2A.pdb 413
Twists 3 ini-len 248 ini-rmsd 4.52 opt-equ 305 opt-rmsd 3.07 chain-rmsd 6.26 Score 320.56 align-len 565 gaps 260 (46.02%)
P-value 1.92e-03 Afp-num 65577 Identity 6.02% Similarity 16.99%
Block  0 afp 11 score 125.64 rmsd  3.48 gap 92 (0.51%)
Block  1 afp 12 score 149.74 rmsd  4.27 gap 67 (0.41%)
Block  2 afp  1 score 20.52 rmsd  1.52 gap 0 (0.00%)
Block  3 afp  7 score 88.46 rmsd  3.80 gap 40 (0.42%)

Chain 1:    3 NEVIYQIFPLTFSDGKKKGKGNIKGIINKLDYLKSLGITRIWISPFTKSPFKDSGYDVSDYCGINEEFGT
              1111111111         11111111111111111111111111         111111        11
Chain 2:   45 DFLGVNAQFL---------WFSPERYNKQIDRLQDLGLEWVRLDL---------HWDRLETAEDQYQLAS

Chain 1:   73 MEEVEILISEAKKRDLTIVLDIVFNHTSDQHEWFKKALAGDEKYMNYYIFKDPVDGKEPTNWKSKMGGLS
              111111111111   11111111  1111    1            111                     
Chain 2:   97 LDQLVKDLEARQ---LKSVFYLV--GSAR----F------------ITT---------------------

Chain 1:  143 WEFVPNLNKYYLHLFTKEQPDLNWENPEVRNELINILKFWKDKGISGFRLDVCNLYSKPTLFENDEIGDG
              1111           1111111111  111111111111111 111111111                  
Chain 2:  125 APFYSP---------FQDQYPPRDP--EVFARRMAMLSQRYP-SVAAWQVWNEPNLIGFWRP--------

Chain 1:  213 RRFYTDGVKVEEYFNLMHNEVFGTDNEIFTVGEVSS---------TTKEKSAKYAKVENKELDSVFTFLH
                 222222222222222222222222222222222         222222 2    2222222222  2
Chain 2:  175 ---KADPEGYAKLLQASTIALRMVDPEKPVVSAGMAFFSEMPDGRTMFDAL-GHLGVESLGTIATYH--P

Chain 1:  274 LKVDYENNDKWTNVKPDLNLFWKLQKEWQEYYQLENS-TLALFMNNHDQPRAVSRFGNVDKYWYE-----
              2222          22222222222222222222222 2222222   222                   
Chain 2:  239 YTQLPEGN------YPWNLDFVSHANQINRALRNAGVPAIWSTEW---GWSAYKGPKELQDIIGVEGQAD

Chain 1:  338 SATSIFAFTSLMRGVPFIYQGEEIGMTNLTFNNLNEFKDVESIGNANDLLKIKSEEEVLDILRIKSRDNA
              2222222222222222222                                             333333
Chain 2:  300 YVLRRLALMSALDYDRIFLFTLSDLDQR------------------------------------ASVRDR

Chain 1:  408 RSVMQWNDEFNAGFSEKENIDLFVNKNYKTINVKNQLNDDKSVLNFYKKVINLRLNEEVFNDGTISFFEN
              333333                                      4444444444444 4444444444  
Chain 2:  334 DYGLLDLDANP---------------------------------KPVYLALQRFLKV-TGPKLRPADPPV

Chain 1:  478 ------QDYAYCRKL-KDKEIIILTNWTTENKLIKLKLDSNNWKIILNNYEDFS-------FDSLKPYQV
                    444444444 44444444444  44444444444444444444            44444 444
Chain 2:  370 TEDLPDGSFSIGWTREDGRNVWLFWSA--RGGNVRLPKLKEATLHDPLSGKVTPLSGSDGLEVPVK-SSL

Chain 1:  534 IAIER
              44444
Chain 2:  437 QMLVW

Align Mfl499.pdb 539 with 5jvkA.pdb 490
Twists 3 ini-len 264 ini-rmsd 3.65 opt-equ 335 opt-rmsd 3.34 chain-rmsd 5.66 Score 337.50 align-len 567 gaps 232 (40.92%)
P-value 2.17e-03 Afp-num 74388 Identity 5.29% Similarity 16.58%
Block  0 afp 16 score 197.01 rmsd  3.96 gap 159 (0.55%)
Block  1 afp  7 score 97.03 rmsd  3.64 gap 23 (0.29%)
Block  2 afp  1 score 20.44 rmsd  1.54 gap 0 (0.00%)
Block  3 afp  9 score 98.22 rmsd  3.26 gap 31 (0.30%)

Chain 1:    3 NEVIYQIFPLTFSDGKKKGKGNIKGIINKLDYLKSLGITRIWISPFTKSPFKDSGYDVSDYCGINEEFGT
              111111111  111         11111111111111111111111           111111       
Chain 2:  130 LDMGVCVHP--PKD---------NDYSKTFRLIRMAGFTRIRTDLA-----------WEHVEPAKGKYVM

Chain 1:   73 MEEVEILISEAKKRDLTIVLDIVFNHTSDQHEWFKKALAGDEKYMNYYIFKDPVDGKEPTNWKSKMGGLS
              111111111111111111111111111   1111           11111                    
Chain 2:  178 PEHMYQFVSASEKEGIKPLIVFGYANA---IAYP-----------NGFPT--------------------

Chain 1:  143 WEFVPNLNKYYLHLFTKEQPDLNWENPEVRNELINILKFWKDKG---ISGFR-LDVCNLYSKPTLFENDE
                                  111111111111111111111111   11111 11111111         
Chain 2:  214 --------------------IPFPTTEESRLGCANALAYAVKEMGNRVTEWELWNEPNYAD---------

Chain 1:  209 IGDGRRFYTDGVKVEEYFNLMHNEVFGTDNEIFTVG--EVSS-----TTKEKSAKYAKVENKELDSVFTF
                       111111111111111111111111111  1111     111111 1    11111111111
Chain 2:  255 ---------PVKDYLPLLKVVYPTVKKVNPDITLISGGGSGAGGGPGGAFIIPVLDAGGVDFQDGYSIHP

Chain 1:  272 LHLKVDYENNDKWTNVKPDLNLFW--KLQKEWQEYYQLEN-----STLALFMNNHDQPRAVSRFGNVDKY
              111                 2222  22222222222222     22222222     22222 222222
Chain 2:  316 YMAPNTPDFGYAGTGGPI--PAVNIPTVWPYLKKISEENLRSDKKELSVWVTE-----IGWNSTTNLDIE

Chain 1:  335 WYESATSIFAFTSL-MRGVPFIYQGEEIGMTNLTFNNLNEFKDVESIGNANDLLKIKSEEEVLDILRIKS
              22222222222222 22222222222   2222                                33333
Chain 2:  379 QAAYLARTYLLSRRHYMSPGVFWYDF---QNDG--------------------------------DTPDN

Chain 1:  404 RDNARSVMQWNDEFNAGFSEKENIDLFVNKNYKTINVKNQLNDDKSVLNFYKKVINLRLNEEVFNDGTIS
              33333333                             44 444 44444444444444     4444444
Chain 2:  414 IEHNFGLL-----------------------------RSDFSP-KPSYQAAAVVASLL-----KNYTFQE

Chain 1:  474 FFEN-QDYAYCRK-LKDKEIIILTNWTTENKLIKLKLDSNN--WKIILNNYEDFSF-------DSLKPYQ
              4444 44444444 444444444444444444444444444  4444444 4 444       4444444
Chain 2:  449 TLLDGVNKVLAFGQDGETTFYTAWTTKAEGTTIRVKAPTDVDKLRLIDWQGCEMPLTVDNGYLVLNLSIL

Chain 1:  533 VIAIERK
              4444444
Chain 2:  519 PQYLVVK

Align Mfl499.pdb 539 with 3wflA.pdb 341
Twists 2 ini-len 208 ini-rmsd 5.12 opt-equ 247 opt-rmsd 3.27 chain-rmsd 10.54 Score 292.28 align-len 432 gaps 185 (42.82%)
P-value 2.18e-03 Afp-num 54863 Identity 6.02% Similarity 16.67%
Block  0 afp  7 score 81.28 rmsd  2.33 gap 42 (0.43%)
Block  1 afp 17 score 224.21 rmsd  5.42 gap 92 (0.40%)
Block  2 afp  2 score 35.69 rmsd  1.90 gap 0 (0.00%)

Chain 1:    1 MRNEVIYQIFPLTFSDGKKKGKGNIK--GIINKLDYLKSLGITRIWISPFTKSPFKDSGYDVSDYC----
              111111111111          1111  11111111111111111111111111         11     
Chain 2:   50 AGYFAGSNAYWLA---------FLTNNDDVDKVLGDAESSGLRIMRVWGFNDVNTVPSSGTVYFQLLQDG

Chain 1:   65 --GINEEFGTMEEVEILISEAKKRDLTIVLDIVFNHTSDQHEWFKKALAGDEKYMNYYIFKDPVDGKEPT
                111   111111111111111111111111111                                   
Chain 2:  111 TATINTGSDGLERLDYVVSSAEQHNVKLIINFVNNWSDYGGI----------------------------

Chain 1:  133 NWKSKMGGLSWEFVPNLNKYYLHLFTKEQPDL---------NWENPEVRNELINILKFWKDKGI------
                                          2222         22222222222222222222222      
Chain 2:  153 ----------------------------PAYVNAFGGSTTSWYTDEASQAAYRNYIKTVVSRYIDSPAVF

Chain 1:  188 SGFRLDVCNLYSKPTLFENDEIGDGRRFYTDGVKVEEYFNLMHNEVFGTDNEIFTVGEVSSTTKE-----
              2222222222                  2222222222222222222222222222222222222     
Chain 2:  195 AWELANEPRCH-----------------GCDTSVIYNWVAATSSFIKSIDSQHLVCIGDEGLGLDIDSDG

Chain 1:  253 ----------KSAKYAKVENKELDSVFTFLHLKVDYENNDKWTNVKPDLNLFWKLQKEWQEYYQLENSTL
                        2222222  22222222222222 222        222  22222222222222222222
Chain 2:  248 SYPYSYYEGTNFTLNLG--VDTIDFGTFHLYPSSWGV--------SNS--FGSPWVTAHGAACAAAGKPC

Chain 1:  313 ALFMNNHDQPRAVSRFGNVDKYWYESATSIFAFTSLM--RGVPFIYQGEEIGMTNLTFNNLNE--FKDVE
              22222   222222222         22222222222  2222222222                33333
Chain 2:  306 LFEEY---GVTSDKCSV---------EGGWQQTALDTRGIGADSFWQFGDTLSTGQSPNDGYTIYYGTDD

Chain 1:  379 SIGNANDLLKIK
              333333333333
Chain 2:  364 YTCLVTDRVASI

Align Mfl499.pdb 539 with 2yfnA.pdb 719
Twists 3 ini-len 264 ini-rmsd 3.95 opt-equ 333 opt-rmsd 3.12 chain-rmsd 6.20 Score 392.19 align-len 565 gaps 232 (41.06%)
P-value 2.26e-03 Afp-num 110584 Identity 6.55% Similarity 19.29%
Block  0 afp 23 score 314.96 rmsd  3.74 gap 137 (0.43%)
Block  1 afp  1 score 19.91 rmsd  1.65 gap 0 (0.00%)
Block  2 afp  2 score 19.20 rmsd  2.89 gap 26 (0.62%)
Block  3 afp  7 score 98.57 rmsd  3.44 gap 26 (0.32%)

Chain 1:    1 MRNEVIYQIFPLTFSDGKKKGKGNIKGIINKLDYLKSLGITRIWIS-PFTKSPFKDSGYDVSDYCGINEE
              1111111111  1        1111111111111111111111111 1111111111 111111111111
Chain 2:  327 MQRPVLINSWEAAYF------DFTGDTIVDLAKEAASLGIDMVVMDDGWFGKRNDDN-SSLGDWQVNETK

Chain 1:   70 FGTMEEVEILISEAKKRDLTIVLDIVFNHTSDQHEWFKKALAGDEKYMNYYIFKDPVDGKEPTNWKSKMG
              1111  11111111111111111111111111111111111       11111111              
Chain 2:  390 LGGS--LAELITRVHEQGMKFGIWIEPEMINEDSDLYRAHP-------DWAIRIQG--------------

Chain 1:  140 GLSWEFVPNLNKYYLHLFTKEQPDLNWENPEVRNELINILKFWKDK-GISGFRLDVCNLYSKPTLFENDE
                         11111111  1111111111111111111111111 111111111  11  111     
Chain 2:  437 -----------KKPVRSRN--QLLLDFSRKEVRDCVFDQICVVLDQGKIDYVKWDMNRSMADVYAGNL--

Chain 1:  209 IGDGRRFYTDGVKVEEYFNLMHNEVFGTDNEIFTVGEVSSTTKEKSAKYAKVENKELDSVFTFLHLKVDY
                        11111111111111111111111111111 1   111111    111111111 11    
Chain 2:  492 ----------SYDYVLGVYDFMERLCSRYPDLLLEGCSGGGGR-FDAGML----YYSPQIWCSDNTDAIN

Chain 1:  279 ENNDKWTNVKPDLNLFWKLQKEWQEYYQLENSTLALFMNNHDQPRAVSRFGNVDKYWYESATSIFAFTSL
                             1111111111111   11111111                               
Chain 2:  547 ---------------RTRIQYGTSFFYPV--SAMGAHVSAVP----------------------------

Chain 1:  349 MRGVPFIYQGEEIGMTNLTFNNLNEFKDVESIGNANDLLKIKSEEEVLDILRIKSRDNARSVMQWNDEFN
                       222222222222                                  33333333333    
Chain 2:  572 ---------NHQTGRVTSFHTRG--------------------------------VTAMAGTFGYE----

Chain 1:  419 AGFSEKENIDLFVNKNYKTINVKNQLNDDKSVLNFYKKVINLRLNE-EVFNDGTISFFE----NQDYAYC
                                    333333334444444444444444 444444444444    4444444
Chain 2:  597 ----------------------LNPALLSDEEKQQIREQIKTYKKYETLINEGTYWRLSDPFTDEIAAWM

Chain 1:  484 RKLKDK--EIIILTNWTTE--NKLIKLKLDS-----NNWKIILNNYEDFS------FDSLKP----YQVI
              444444  44444444444  444444444      444444              444444    4444
Chain 2:  645 SVSEEQDHALVSVVRLMAEANQATVYVRLRGLKPDAVYLEEQSGRQYSGAALMHAGIPLPPFTEEYEAYQ

Chain 1:  535 AIERK
              44444
Chain 2:  715 FAFTE

Align Mfl499.pdb 539 with 4h41A.pdb 318
Twists 2 ini-len 192 ini-rmsd 3.96 opt-equ 232 opt-rmsd 3.09 chain-rmsd 9.78 Score 283.43 align-len 426 gaps 194 (45.54%)
P-value 2.35e-03 Afp-num 53109 Identity 4.69% Similarity 15.02%
Block  0 afp  8 score 93.82 rmsd  3.40 gap 30 (0.32%)
Block  1 afp 14 score 197.68 rmsd  3.57 gap 100 (0.47%)
Block  2 afp  2 score 46.45 rmsd  1.05 gap 0 (0.00%)

Chain 1:    5 VIYQIFPL----TFSDGKKKGKGNIKGIINKLDYLKSLGITRIWISPFTKSPFKDSGYDVSDYCGINEEF
              11111111    11111      111111111111111111111111111111       11    1111
Chain 2:   61 TGTFLDEISHDIPHQNW------GEKEWDLDFQHMKRIGIDTVIMIRSGYRKFMTYPSPYLLKKGCYMPS

Chain 1:   71 GTMEEVEILISEAKKRDLTIVLDIVFNHTSDQHEWFKKALAGDEKYMNYYIFKDPVDGKEPTNWKSKMGG
              11  1111111111111111111111111                                         
Chain 2:  125 VD--LVDMYLRLAEKYNMKFYFGLYDSGRY----------------------------------------

Chain 1:  141 LSWEFVPNLNKYYLHLFTKEQPDLNWENPEVRNELINILKFWKD-KG-----ISGFRLDVCNLYSKPTLF
                                    2        2222222222222 22     2222222222        
Chain 2:  153 ----------------------WDTGDLSWEIEDNKYVIDEVWKMYGEKYKSFGGWYISGEIS-------

Chain 1:  205 ENDEIGDGRRFYTDGVKVEEYFNLMHNEVFGTDNEIFTVGEVSST---------------------TKEK
                          22222222222222222222222222222222                      2222
Chain 2:  194 ------------RATKGAIDAFRAMGKQCKDISNGLPTFISPWIDGKKAIGKLTREDAVSVQQHEKEWNE

Chain 1:  254 SAKYAKVENKELDSVFTFLHLKVDYENNDKWTNVKPDLNLFWKLQKEWQEYYQLENSTLALFMNNHDQ--
              2222222   22222222 22222             22222222222222222222222222222 2  
Chain 2:  255 IFDGIHE---VVDACAFQ-DGHID-------------YDELDAFFTVNKKLADKYGMQCWTNAESFDRDM

Chain 1:  322 -----PRAVSRFGNVDKYWYESATSIFAFTSLMRGVPFIYQGEEIGMTNLTFNNLNEFKDVESIGNANDL
                   2222222          2  22 22  2222222222            3333333333333333
Chain 2:  308 PIRFLPIKFDKL----------RMKLEAAKRAGYDKAITFEFSHFM--------SPQSAYLQAGHLYDRY

Chain 1:  387 LKIKSE
              333333
Chain 2:  360 REYFEI

Align Mfl499.pdb 539 with 5swuA.pdb 251
Twists 1 ini-len 160 ini-rmsd 4.99 opt-equ 197 opt-rmsd 3.01 chain-rmsd 10.83 Score 227.71 align-len 401 gaps 204 (50.87%)
P-value 2.60e-03 Afp-num 42375 Identity 5.49% Similarity 15.46%
Block  0 afp 18 score 200.08 rmsd  3.84 gap 212 (0.60%)
Block  1 afp  2 score 41.09 rmsd  1.12 gap 0 (0.00%)

Chain 1:    1 MRN---EVIYQIFPLTFSDGKKKGKGNIKGIINKLDYLKSLGITRIWISPFTKSPFKDSGYDVSDYCGIN
              111   111111111           1111111111111 11111111111 11       11111111 
Chain 2: 1046 IKKKQHSFFVSLTLP-----------DVRGADQILEQAC-VGSDAVELRVDLLEDPDSSN-GIPTVDFV-

Chain 1:   68 EEFGTMEEVEILISEAKKRDLTIVLDIVFNHTSDQHEWFKKALAGDEKYMNYYIFKDPVDGKEPTNWKSK
                   111111111111   11111111                                          
Chain 2: 1102 -----ADQISYLRSRIT---LPVIFTIRTKGQGGRF----------------------------------

Chain 1:  138 MGGLSWEFVPNLNKYYLHLFTKEQPDLNWENPEVRNELINILKFWKDKGISGFRLDVCNLYSKPTLFEND
                                     1 111         111111111111111111  11111        
Chain 2: 1130 -----------------------PDDAHAE-------AMQLYRLAVRSGCEFVDL--EIAFP--------

Chain 1:  208 EIGDGRRFYTDGVKVEEYFNLMHNEVFGTDNEIFTVGEVSS----------TTKEKSAKYAKVENKELDS
                              11111111111   11111111111          1111111111    11111
Chain 2: 1160 ----------------DEMLRAVTEMK---GYSKIIASHHDPNGELSWANMSWMKYYNRAL----EYGDV

Chain 1:  268 VFTFLHLKVDYENNDKWTNVKPDLNLFWKLQKEWQEYYQLENSTLALFMNNHDQPRAVSRFGNVDKYWYE
              1111111              11111111111111111111111111111         11         
Chain 2: 1207 IKLVGVA--------------RNLDDNTALRKFKNWAEEAHDVPLIAINMG--------GNGQL------

Chain 1:  338 SATSIFAFTSLMRGVPFIYQGEEIGMTNLTFNNLNEFKDVESIGNANDLLK
                     1111111111111               2222222222222222
Chain 2: 1249 -------SRILNGFMTPVSHPALPFRAAP------GQLSATDIRKGLSLMG

Align Mfl499.pdb 539 with 2gjxA.pdb 492
Twists 2 ini-len 200 ini-rmsd 4.75 opt-equ 262 opt-rmsd 3.18 chain-rmsd 11.59 Score 315.94 align-len 436 gaps 174 (39.91%)
P-value 2.62e-03 Afp-num 79116 Identity 4.82% Similarity 14.45%
Block  0 afp 16 score 212.63 rmsd  3.76 gap 124 (0.49%)
Block  1 afp  7 score 99.24 rmsd  3.80 gap 59 (0.51%)
Block  2 afp  2 score 47.61 rmsd  1.00 gap 0 (0.00%)

Chain 1:    2 RNEVIYQIFPLTFSDGKKKGKGNIKGIINKLDYLKSLGITRIWISPFTKSPFKDSGYDVSDYCGI-----
              11111111111         111111111111111111111111111        111111111      
Chain 2:  167 FPHRGLLLDTSRH-------YLPLSSILDTLDVMAYNKLNVFHWHLV--------DDPSFPYESFTFPEL

Chain 1:   67 --------NEEFGTMEEVEILISEAKKRDLTIVLDIVFN--HTSDQHEWFKKALAGDEKYMNYYIFKDPV
                      1111111111111111111111111111111  111111111          1111111111
Chain 2:  222 MRKGSYNPVTHIYTAQDVKEVIEYARLRGIRVLAEFDTPGHTLSWGPGIP----------GLLTPCYSGS

Chain 1:  127 DGKEPTNWKSKMGGLSWEFVPNLNKYYLHLFTKEQPDLNWENPEVRNELINILKFWKDKGIS--GFRLDV
                                      11111      111111111111111111111111111  111111
Chain 2:  282 E-----------------------PSGTF------GPVNPSLNNTYEFMSTFFLEVSSVFPDFYLHLGGD

Chain 1:  195 CNLYSKPTLFENDEIGDGRRFYT--DGVKVEEYFNLMHNEVFGTDNE----------------IFTVGEV
              1111 11111               11111111111111111111                  2222222
Chain 2:  323 EVDFTCWKSNPEIQDFMRKKGFGEDFKQLESFYIQTLLDIVSSYGKGYVVWQEVFDNKVKIQPDTIIQVW

Chain 1:  247 SS----TTKEKSAKYAKVENKELDSVFTFLHLKVDYENNDKWTNVKPDLNLFWKLQKEWQEYYQL---EN
              22    2222222222   22222222222222 22       222222222222  22222  2   22
Chain 2:  393 REDIPVNYMKELELVT---KAGFRALLSAPWYLNRI-------SYGPDWKDFYVV--EPLAFEGTPEQKA

Chain 1:  310 STLALFMNNHDQPRA----VSRFGNVDKYWYESATSIFAFTSLMRGVPFIYQGEEIGMTNLTFNNLNEFK
              22222222222        222222           2  22 22                     33333
Chain 2:  451 LVIGGEACMWGEYVDNTNLVPRLWPRA---------GAVAERLWS--------------------NKLTS

Chain 1:  376 DVESIGNANDLLKIKS
              3333333333333333
Chain 2:  492 DLTFAYERLSHFRCEL

Align Mfl499.pdb 539 with 4mg4A.pdb 250
Twists 1 ini-len 152 ini-rmsd 7.98 opt-equ 201 opt-rmsd 2.91 chain-rmsd 10.59 Score 220.74 align-len 411 gaps 210 (51.09%)
P-value 2.66e-03 Afp-num 41239 Identity 4.87% Similarity 13.14%
Block  0 afp 17 score 197.93 rmsd  3.75 gap 227 (0.63%)
Block  1 afp  2 score 46.27 rmsd  1.22 gap 0 (0.00%)

Chain 1:    1 MRN---EVIYQIFPLTFSDGKKKGKGNIKGIINKLDYLKSLGITRIWISPFTKSPFKDSGYDVSDYCGIN
              111   11111111             111111111111   11111111   1    11111 11111 
Chain 2:   13 LHRAGQPLALFNVW-------------DAGSARVVADAG---AVALATGSWSVAAANGFVEQM-PRALM-

Chain 1:   68 EEFGTMEEVEILISEAKKRDLTIVLDIVFNHTSDQHEWFKKALAGDEKYMNYYIFKDPVDGKEPTNWKSK
                   1 1111111111   11111111111                                       
Chain 2:   67 -----MEVLERIVRATD---LPVTVDLESGY---------------------------------------

Chain 1:  138 MGGLSWEFVPNLNKYYLHLFTKEQPDLNWENPEVRNELINILKFWKDKGISGFRLDVCNLYSKPTLFEND
                                        111     1111111111111111111111  111         
Chain 2:   90 --------------------------GER-----PEDVAETIAMSIRAGAIGCNLE--DSFPSTGE----

Chain 1:  208 EIGDGRRFYTDGVKVEEYFNLMHNEVFGTD-NEIFTVGEVSS---------------TTKEKSAKYAKVE
                       111111111111111111111 11111111111               1111111111   
Chain 2:  123 ---------LRDVDEAAARIAAARQAADRAGVDYFINARTDVFFKAATETHDERLLDATLARARAYA---

Chain 1:  262 NKELDSVFTFLHLKVDYENNDKWTNVKPDLNLFWKLQKEWQEYYQLENSTLALFMNNHDQPRAVSRFGNV
              1111111111111                   111111111111   111111111      111     
Chain 2:  181 AAGADGLFVPGLR-------------------SPALIRALTAAS---PLPVNVMRV------AETP----

Chain 1:  332 DKYWYESATSIFAFTSLMRGVPFIYQGEEIGMTNLTFNNLNEFKDVESIGNANDLLKIKSE
                        1111111111111                     22222222222222222
Chain 2:  219 ----------TLAELAEYGVARISHGPY----------------PYLQAMKTLAALVKQGG

Align Mfl499.pdb 539 with 2z0iA.pdb 283
Twists 1 ini-len 160 ini-rmsd 7.77 opt-equ 204 opt-rmsd 3.09 chain-rmsd 8.07 Score 233.83 align-len 395 gaps 191 (48.35%)
P-value 2.72e-03 Afp-num 45666 Identity 6.84% Similarity 13.42%
Block  0 afp  9 score 98.83 rmsd  3.30 gap 113 (0.61%)
Block  1 afp 11 score 145.78 rmsd  3.16 gap 79 (0.47%)

Chain 1:    3 NEVIYQIFPLTFSDGKKKG---------KGNIKGIINKLDYLKSLGITRIWISPFTKSPFKDSGYDVSDY
              1111111111    11111         111111111111111111111111111111            
Chain 2:   29 SNLIYPIFVTDV--PDDVQPIASLPGVARYGVNQLEEMLRPLVEAGLRCVLIFGVPSR------------

Chain 1:   64 CGINEEFGTMEEVEILISEAKKRDLTIVLDIVFNHTSDQHEWFKKALAGDEKYMNYYIFKDPVDGKEPTN
              1111    1111111111111  1111111111                                     
Chain 2:   97 EDSP----TIEAVRLLRKTFP--SLLVACDVCL-------------------------------------

Chain 1:  134 WKSKMGGLSWEFVPNLNKYYLHLFTKEQPDLNWENPEVRNELINILKFWKDKGISGFRLDVCNLYSKPTL
                                               11111111111111111111111              
Chain 2:  142 ---------------------------------LSEESRQRLAEVALAYAKAGCQVVAPSDM--------

Chain 1:  204 FENDEIGDGRRFYTDGVKVEEYFNLMHNEVFGTDNEIFTVGEVSS-----------------------TT
                             2222222222222222  222222222222                       22
Chain 2:  171 ---------------MDGRVEAIKAALLKHGL-GNRVSVMSYSAKFASCFYGPFRDAAQYQLPPGARGLA

Chain 1:  251 KEKSAKYAKVENKELDSVFTFLHLKVDYENNDKWTNVKPDLNLFWKLQKEWQEYYQLE-NSTLALFMNNH
              22222222   222222222222                       222222222222 222222222  
Chain 2:  235 LRAVARDI---QEGADMLMVKPGLP---------------------YLDMVREVKDKHPELPLAVYQV--

Chain 1:  320 DQPRAVSRFGNVD---KYWYESATSIFAFTSLMRGVPFIYQGEEI
               2222 22  222   22222222222222222222222222222
Chain 2:  279 -SGEFAMLWHGAQAGAFDLRTAVLETMTAFRRAGADIIITYFAPQ

Align Mfl499.pdb 539 with 6f4cB.pdb 363
Twists 3 ini-len 256 ini-rmsd 6.47 opt-equ 285 opt-rmsd 3.08 chain-rmsd 8.19 Score 302.21 align-len 566 gaps 281 (49.65%)
P-value 2.82e-03 Afp-num 59378 Identity 6.18% Similarity 14.66%
Block  0 afp 18 score 197.73 rmsd  3.52 gap 156 (0.52%)
Block  1 afp  5 score 56.91 rmsd  4.91 gap 16 (0.29%)
Block  2 afp  2 score 23.31 rmsd  3.37 gap 24 (0.60%)
Block  3 afp  7 score 86.21 rmsd  3.75 gap 30 (0.35%)

Chain 1:    1 MRNEVIYQIFPLTFSDGKKKGKGNIKGIINKLDYLKSLG-----ITRIWISPFTKSPFKDSGYDVSD---
              1111111111  1        111111111111111111     111111111111        111   
Chain 2:   58 RTPQMGWSSWNHFAC------NIEEKEIRETADAMVSTGLASLGYEYINIDDCWAE--------LNRDSQ

Chain 1:   63 -YCGINEEFGTMEEVEILISEAKKRDLTIVLDIVFNHTSDQHEWFKKALAGDEKYMNYYIFKDPVDGKEP
               1111111111 11111111111111111111111111                                
Chain 2:  114 GNMVPKGSTFP-SGIKALADYVHSKGLKLGIYSDAGSQTCSKQMTG------------------------

Chain 1:  132 TNWKSKMGGLSWEFVPNLNKYYLHLFTKEQPDLNWENPEVRNELINILKFWKDKGISGFRLDVCNLYSKP
                                                     1111111111111111111111111 1111 
Chain 2:  159 ---------------------------------------SLGHEEQDAKTFASWGVDYLKYDNCNNENR-

Chain 1:  202 TLFENDEIGDGRRFYTDGVKVEEYFNLMHNEVFGTDNEIFTVGEVSSTTKEKSAKYAKVENKELDSVFTF
                                 111111111111111111111111111111  1111111   111111111
Chain 2:  189 -------------------SPRERYPIMAKALKNSGRAIFYSLCEWGDD--DPATWAS---SVGNSWRTT

Chain 1:  272 LHLKVDYENNDKWTNVKPDLNLFWKLQKEWQEYYQLENSTLALFMNNHDQPRAVSRFGNVDKYWYESATS
              111              1  111111111   2222 2222222222    22          2222222
Chain 2:  235 GDISDNW----------DSMTSRADMNDEWA-SYAGPGGWNDPDMLEVGNGGM----------TTAEYRS

Chain 1:  342 IFAFTSLMRGVPFIYQGE--EIGMTNLTFNNLNEFKDVESIGNANDLLKIKSEEEVLDILRIKSRDNARS
              22222222222222222   22                                         3333333
Chain 2:  284 HFSIWALAKAPLIIGCDLRSMDQT---------------------------------------AHEILSN

Chain 1:  410 VMQWNDEFNAGFSEKENIDLFVNKNYKTINVKNQLNDDKSVLNFYKKVINLRLNEEVFNDGTISFFENQ-
              333                                                         444444444 
Chain 2:  315 KEVIAVNQDKLG------------------------------------------------VQGKKVKQNG

Chain 1:  479 -DYAYCRKLK-DKEIIILTNWT-TENKLIKLKLDS------NNWKIILNNYEDFS-----FDSLKPY-QV
               444444444 44444444444 444444444444      444444444          4444444 44
Chain 2:  337 DLEVWAGPLSGKRVALVLWNRSSSKADITAYWSDIGLDSSTVVDARDLWAHSTKGSVKGQISASIDSHDC

Chain 1:  534 IAIERK
              444444
Chain 2:  407 RMYVLT

Align Mfl499.pdb 539 with 1x1nA.pdb 523
Twists 4 ini-len 272 ini-rmsd 4.19 opt-equ 310 opt-rmsd 2.87 chain-rmsd 10.27 Score 362.62 align-len 594 gaps 284 (47.81%)
P-value 2.85e-03 Afp-num 86996 Identity 6.90% Similarity 16.67%
Block  0 afp  7 score 142.49 rmsd  1.38 gap 14 (0.20%)
Block  1 afp  3 score 45.46 rmsd  3.76 gap 34 (0.59%)
Block  2 afp  2 score 31.21 rmsd  1.85 gap 4 (0.20%)
Block  3 afp  2 score 34.58 rmsd  2.15 gap 1 (0.06%)
Block  4 afp 20 score 225.34 rmsd  4.86 gap 162 (0.50%)

Chain 1:    1 MRNEVIYQIFPLTFSDGKKKGKGNIK-GIINKLDYLKSLGITRIWISPFTKSPF----KDSGYDVSDYCG
              1111111111111111  11111111 111111111111111111111111111    111111111111
Chain 2:   24 DRRRAGILLHPTSFPG--PYGIGDLGPQAFKFLDWLHLAGCSLWQVLPLVPPGKRGNEDGSPYSGQDANC

Chain 1:   66 INEEFG------------------------------TMEEVEILISEAKKRDLTIVLDIVFNHTSD----
              111111                              2222222222222222                  
Chain 2:   92 GNTLLISLEELVDDGLLKMEELPEPLPTDRVNYSTISEIKDPLITKAAKRLLSSEGELKDQLENFRRDPN

Chain 1:  102 -------------------------QHEWFKKALAGDEKYMNYYI------FKDPVDGKEPTNWKS----
                                       33333333    33333333      33 33333           
Chain 2:  162 ISSWLEDAAYFAAIDNSVNTISWYDWPEPLKNRH---LAALEEVYQSEKDFIDIFIAQQFLFQRQWKKVR

Chain 1:  137 --------------------------------------KMGGLSWEFVPNL-NKYYLHLFTKEQPDLNWE
                                                    4444444444444 44444444     55555
Chain 2:  229 DYARSKGISIMGDMPIYVGYHSADVWANKKQFLLNRKGFPLIVSGVPPDAFSETGQLWGS-----PLYDW

Chain 1:  168 NPEV---RNELINILKFWKDKGISGFRLDVCNLY-SKPTLFENDEIGDGRRFYTDGVKVEEYFNLMHNEV
              555    555555555555 5 555555555555 5555 5             5555   555555555
Chain 2:  294 KAMEKDGFSWWVRRIQRAT-DLFDEFRIDHFRGFAGFWAVPSEEKIAILGR---WKVG---PGKPLFDAI

Chain 1:  234 FGTDNEIFTVGEVSSTTKEKSAKYAKVENKELDSVFTFLHLKVDYENNDKWTNVKPDLNLFWKLQKEWQE
              55555555555555555 55555555   555555555 55                555 555555 55
Chain 2:  357 LQAVGKINIIAEDLGVITEDVVQLRK---SIEAPGMAVLQFA---------------FGSDAENPHLPHN

Chain 1:  304 YYQLENSTLALFMNNHDQPRAVSRFGNVDKYWY-------------ESATSIFAFTSLMRG-VPFIYQGE
               55    5555555555555555555                    555555555555555 55555555
Chain 2:  409 HEQ----NQVVYTGTHDNDTIRGWWDTLPQEEKSNVLKYLSNIEEEEISRGLIEGAVSSVARIAIIPMQD

Chain 1:  360 EIGMTNLTFNNLNEFKDVESIGNANDLLKIKSEEEVLDILRIKSRDNARSVMQWNDEFNAGFSEKENIDL
              5555555           555                        5  5555555               
Chain 2:  475 VLGLGSDSRMNIP-----ATQF-----------------------GNWSWRIPSS---------------

Chain 1:  430 FVNKNYKTINVKNQLNDDKSVLNFYKKVINLRLN
                       555 555   555555555555555
Chain 2:  502 ---------TSFDNLD---AEAKKLRDILATYGR

Align Mfl499.pdb 539 with 1uasA.pdb 362
Twists 3 ini-len 264 ini-rmsd 6.36 opt-equ 288 opt-rmsd 3.14 chain-rmsd 9.94 Score 302.45 align-len 565 gaps 277 (49.03%)
P-value 2.86e-03 Afp-num 59483 Identity 6.37% Similarity 17.52%
Block  0 afp 20 score 209.69 rmsd  3.74 gap 152 (0.49%)
Block  1 afp  2 score 45.40 rmsd  0.97 gap 0 (0.00%)
Block  2 afp  4 score 41.05 rmsd  8.10 gap 28 (0.47%)
Block  3 afp  7 score 88.54 rmsd  3.67 gap 31 (0.36%)

Chain 1:    1 MRNEVIYQIFPLTFSDGKKKGKGNIKGIINKLDYLKSLG-----ITRIWIS-PFTKSPFKDSGYDVSD--
              1111111111  1        111111111111111111     1111111 1111         111  
Chain 2:    7 RTPQMGWNSWNHFYC------GINEQIIRETADALVNTGLAKLGYQYVNIDDCWAE---------YSRDS

Chain 1:   63 --YCGINEEFGTMEEVEILISEAKKRDLTIVLDIVFNHTSDQHEWFKKALAGDEKYMNYYIFKDPVDGKE
                1111111111 11111111111111111111111111                               
Chain 2:   62 QGNFVPNRQTFP-SGIKALADYVHAKGLKLGIYSDAGSQTCSNKMPGS----------------------

Chain 1:  131 PTNWKSKMGGLSWEFVPNLNKYYLHLFTKEQPDLNWENPEVRNELINILKFWKDKGISGFRLDVCNLYSK
                                                       111111111111111111111111 1111
Chain 2:  109 -----------------------------------------LDHEEQDVKTFASWGVDYLKYDNCNDAGR

Chain 1:  201 PTLFENDEIGDGRRFYTDGVKVEEYFNLMHNEVFGTDNEIFTVGEVSSTTKEKSAKYAKVENKELDSVFT
                                  1111111111111111111111111111111 111111    11111111
Chain 2:  138 --------------------SVMERYTRMSNAMKTYGKNIFFSLCEWGKEN-PATWAG----RMGNSWRT

Chain 1:  271 FLHLKVDYENNDKWTNVKPDLNLFWKLQKEWQEYYQLENSTLALFMNNHDQPRAVSRFGNVDKYWYESAT
              1111              1  1111111111 11111 111111                          
Chain 2:  183 TGDIADNW----------GSMTSRADENDQW-AAYAGPGGWNDPDML-----------------------

Chain 1:  341 SIFAFTSLMRGVPFIYQGEEIGMTNLTFNNLNEFKDVESIGNANDLLKIKSEEEVLDILRIKSRDNARSV
                                          222222222222222222222                     
Chain 2:  219 ----------------------------EVGNGGMSEAEYRSHFSIWALAKAPLLIG-------------

Chain 1:  411 MQWNDEFNAGFSEKENIDLFVNKNYKTINVKNQLNDDKSVLNFYKKVINLRLNEEVFNDGTISFFENQ--
                                         3333333333333333 3333333333    4444444444  
Chain 2:  248 ---------------------------CDVRSMSQQTKNILSN-SEVIAVNQDSL---GVQGKKVQSDNG

Chain 1:  479 DYAYCRKLKDKEIIILTNW--TTENKLIKLKLDS------NNWKIILNNYEDFSF---DSLKPY---QVI
              4444444444444444444  4444444 444        444444444     4   444444   444
Chain 2:  287 LEVWAGPLSNNRKAVVLWNRQSYQATITAHWSNIGLAGSVAVTARDLWAHSSFAAQGQISASVAPHDCKM

Chain 1:  535 AIERK
              44444
Chain 2:  357 YVLTP

Align Mfl499.pdb 539 with 4aweA.pdb 381
Twists 2 ini-len 208 ini-rmsd 5.00 opt-equ 243 opt-rmsd 3.17 chain-rmsd 11.04 Score 292.40 align-len 441 gaps 198 (44.90%)
P-value 2.86e-03 Afp-num 61197 Identity 5.90% Similarity 17.46%
Block  0 afp  5 score 63.84 rmsd  5.47 gap 34 (0.46%)
Block  1 afp 19 score 223.00 rmsd  3.51 gap 141 (0.48%)
Block  2 afp  2 score 45.13 rmsd  1.56 gap 1 (0.06%)

Chain 1:    1 MRNEVIYQIFPLTFSDGKKKGKGNIKGIINKLDYLKSLGITRIWISPFTKSP--------FKDSGYDVSD
              111111111111         1111111111111111111111111111111        1111      
Chain 2:   20 DFYFAGSNAYYFP--------FNDQPDIEKGMTAARAAGLTVFRTWGFNDKNRTYIPTGLPQYGNEGAGD

Chain 1:   63 YCGINEEFGT--------MEEVEILISEAKKRDLTIVLDIV-------FNHTSDQHEWFKKALAGDEKYM
                 111            22222222222222222222222       2222   2              
Chain 2:   82 PTNTVFQWFEADGTQTIDVSPFDKVVDSATKTGIKLIVALTNNWADYGGMDVYTVN--------------

Chain 1:  118 NYYIFKDPVDGKEPTNWKSKMGGLSWEFVPNLNKYYLHLFTKEQPDLNWENPEVRNELINILKFWKDKGI
              2222                                          222222222222222222222222
Chain 2:  138 LGGKYHD---------------------------------------DFYTVPKIKEAFKRYVKAMVTRYR

Chain 1:  188 ------SGFRLDVCNLYSKPTLFENDEIGDGRRFYTDGVKVEEYFNLMHNEVFGTDNEIFTVGEVSSTTK
                    2222222222                    2222222222222222222222222222222222
Chain 2:  169 DSEAILAWELANEARCGADGTRNLPRSEKGC-----TTETVTGWIEEMSAYVKSLDGNHLVTWGGEGGFN

Chain 1:  252 E-------------KSAKYAKVENKELDSVFTFLHLKVDYENNDKWTNVKPDLNLFWKLQKEWQEYYQLE
              2             2222222  22222222222222  2           2222222222222222222
Chain 2:  234 RGEEDGFYNGADGGDFDRELG--LRNVDFGTMHLYPDWWSK----------SIEWSNQWIHDHAASGRAA

Chain 1:  309 NSTLAL-FMNNHDQPRAVSRFGNVDKYWYESATSIFAFTSL--MRGVPFIYQGEEI---GMTNLTFNNLN
              222222 222                    2  22 22222  22222222222     3333       
Chain 2:  294 NKPVVLEEYGWMTDKGRLDQLGQVKNETRLEVVGGWQKIAIQEKLAGDMYWQFGYGGYSYGRNHDDSFTI

Chain 1:  373 EFKDVESIGN-ANDLLKIKSE
               333333333 3333333333
Chain 2:  364 YLEDDEAKELVYKHAKKVQKL

Align Mfl499.pdb 539 with 3d5hA.pdb 272
Twists 1 ini-len 168 ini-rmsd 5.31 opt-equ 202 opt-rmsd 3.11 chain-rmsd 10.01 Score 231.03 align-len 412 gaps 210 (50.97%)
P-value 2.86e-03 Afp-num 45342 Identity 4.85% Similarity 13.83%
Block  0 afp 19 score 223.50 rmsd  3.70 gap 213 (0.58%)
Block  1 afp  2 score 31.43 rmsd  3.95 gap 0 (0.00%)

Chain 1:    3 NEVIYQIFPLTFSDGKKKGKGNIKGIINKLDYLKSLGITRIWISPFTKSPFKDSGYDVSDYCGINEEFGT
              1111111111111           111111 111  111111111               1     1111
Chain 2:    3 LDIAVYWGQNFDE-----------RSLEATCDTG--NYAYVIIGFLNTFGGGQT------PALDISGHSP

Chain 1:   73 MEEVEILISEAKKRDLTIVLDIVFNHTSDQHEWFKKALAGDEKYMNYYIFKDPVDGKEPTNWKSKMGGLS
              1 111111111111111111111                                               
Chain 2:   54 S-GLEPQIKHCQSKNVKVLLSIGGPK--------------------------------------------

Chain 1:  143 WEFVPNLNKYYLHLFTKEQPDLNWENPEVRNELINILKFWKD------------KGISGFRLDVCNLYSK
                                111111111111111111111111            1111111111  1111
Chain 2:   79 ------------------GPYSLDSRSDANDLAVYLFNNFLLPPGHSENRPFGNAVLDGIDFHIEHGGPS

Chain 1:  201 PTLFENDEIGDGRRFYTDGVKVEEYFNLMHNEVFGTDNEIFTVGEVS-STTKEKSAKYAKVENKELDSVF
                                  11111111111 111111111111111 111      11   11111111
Chain 2:  131 --------------------QYQLLANILSS-FRLAGTEFALTAAPQCVYPDPNLGTVIN--SATFDAIW

Chain 1:  270 TFLHLKVDYENNDKWTNVKPDLNLFWKLQKEWQEYYQLENSTLALFMNNHDQPRAVSRFGNVDKYWYESA
              11 11111          1 1111111111111111  1111111111    11   11          1
Chain 2:  178 VQFYNNPQCSYS------SGNAEALMNAWREWSMKA--RTKKVFLGFPAHPDAAGSGYM----------P

Chain 1:  340 TSIFAFTSLM-------RGVPFIYQGEEIGMTNLTFNNLNEFKDVESIGNANDLLKIKSEEE
              111111  1        111                        222222222222222222
Chain 2:  230 PEKVKFHVFPAAKKSYKFGGIMLWD-------------------SYWDTVSNFSSKILGEGW

Align Mfl499.pdb 539 with 5lyrA.pdb 349
Twists 2 ini-len 168 ini-rmsd 3.37 opt-equ 216 opt-rmsd 2.99 chain-rmsd 12.27 Score 290.09 align-len 464 gaps 248 (53.45%)
P-value 2.99e-03 Afp-num 56793 Identity 3.66% Similarity 14.66%
Block  0 afp  5 score 109.35 rmsd  2.13 gap 29 (0.42%)
Block  1 afp 14 score 204.75 rmsd  3.90 gap 113 (0.50%)
Block  2 afp  2 score 45.84 rmsd  1.37 gap 0 (0.00%)

Chain 1:    2 RNEVIYQIFPLTFSDGK-KKGK---------------------------------------GNIK--GII
              111111111111 1111 1111                                       1111  111
Chain 2:   38 DYDTFCFYYDWYGSEAIDGQYRHWAHAIAPDPNGGSGQNPGTIPGTQESIASNFYPQLGRYSSSDPNILT

Chain 1:   30 NKLDYLKSLGITRIWISPFTKSPFKDSGYDVSDYCGINEEFGTMEEVEILISEAKKRDLTIVLDIVFNHT
              111111111111111111111              111   11111111111111111111111111   
Chain 2:  108 KHMDMFVMARTGVLALTWWNE--------------QDE---TEAKRIGLILDAADKKKIKVCFHLEPYPS

Chain 1:  100 SDQHEWFKKALAGDEKYMNYYIFKDPVDGKEPTNWKSKMGGLSWEFVPNLNKYYLHLFTKEQPDLNWENP
                                                                                    
Chain 2:  161 R---------------------------------------------------------------------

Chain 1:  170 EVRNELINILKFWKDKGI-----------SGFRLDVCNLYSKPTLFENDEIGDGRRFYTDGVKVEEYFNL
               22222222222222222           22222222222                       2222222
Chain 2:  162 -NVQNLRENIVKLITRYGNHPAFYRKDGKPLFFIYDSYLI-----------------------EPSEWEK

Chain 1:  229 MH----NEVFGTDN-EIFTVGEVSSTTKEKSAKYAKVENKELDSVFTFLHLKVDYENNDKWTNVKPDLNL
              22    22222222 22222222222222222222     2222222   2222                
Chain 2:  208 LLSPGGSITIRNTAYDALMIGLWTSSPTVQRPFILNA---HFDGFYTYFAATGFTYGS------------

Chain 1:  294 FWKLQKEWQEYYQLENSTLALFMNNHDQPRAVSRFGNVDKY---WYESATSIFAFTSL-MRGVPFIYQGE
              222222222222222222222222                    22222222222222 2222222222 
Chain 2:  263 TPTNWVSMQKWAKENGKIFIPSVGPGYIDTRIRPWNGSVIRTRTDGQYYDAMYRKAIEAGVSAISITSFN

Chain 1:  360 EIGMTNLTFNNLNEFK-------------DVESIGNANDLLKIK
                                           333333333333333
Chain 2:  333 EWHEGSQIEPAVPYTSSEFTYLDYENREPDYYLTRTAYWVGKFR

Align Mfl499.pdb 539 with 1mzhA.pdb 225
Twists 1 ini-len 152 ini-rmsd 4.71 opt-equ 195 opt-rmsd 2.89 chain-rmsd 12.11 Score 213.91 align-len 400 gaps 205 (51.25%)
P-value 3.03e-03 Afp-num 39415 Identity 4.50% Similarity 11.50%
Block  0 afp 17 score 187.92 rmsd  2.72 gap 216 (0.61%)
Block  1 afp  2 score 45.81 rmsd  1.17 gap 0 (0.00%)

Chain 1:    3 NEVIYQIFPLTFSDGKKKGKGNIKGIINKLDYLKSLGITRIWISPFTKSPFKDSGYDVSDYCGINEEFGT
              1111111111         111111111111111111111111111                        
Chain 2:  106 KYIDNAALKP---------HLSEKEIEEFVLKSEELGIYAVCVNPY------------------------

Chain 1:   73 MEEVEILISEAKKRDLTIVLDIV---FNHTSDQHEWFKKALAGDEKYMNYYIFKDPVDGKEPTNWKSKMG
                111111111  1111111111   111                                         
Chain 2:  143 --HVKLASSIA--KKVKVCCVIGFPLGLN-----------------------------------------

Chain 1:  140 GLSWEFVPNLNKYYLHLFTKEQPDLNWENPEVRNELINILKFWKDKGISGFRLDVCNLYSKPTLFENDEI
                                             11111111111111111111111111111          
Chain 2:  168 -------------------------------KTSVKVKEAVEAVRDGAQELDIVWNLSAF----------

Chain 1:  210 GDGRRFYTDGV-KVEEYFNLMHNEVFGTDNEIFTVGEVSS------TTKEKSAKYAKVENKELDSVFTFL
                    11111 11111111111 111   1111111111      1111111111   1111111111 
Chain 2:  197 ------KSEKYDFVVEELKEIFR-ETP---SAVHKVIVETPYLNEEEIKKAVEICI---EAGADFIKTST

Chain 1:  273 HLKVDYENNDKWTNVKPDLNLFWKLQKEWQEYYQLENSTLALFMNNHDQPRAVSRFGNVDKYWYESATSI
                  1                111111111111 111111111111                    1111
Chain 2:  254 GFAPRGT--------------TLEEVRLIKSSA-KGRIKVKASGGIR-------------------DLET

Chain 1:  343 FAFTSLMRGVPFIYQGEEIGMTNLTFNNLNEFKDVESIGNANDLLKIKSE
              111111111111                     22222222222222222
Chain 2:  290 AISMIEAGADRIGTSS-----------------GISIAEEFLKRHLILEH

Align Mfl499.pdb 539 with 4ekjA.pdb 493
Twists 2 ini-len 248 ini-rmsd 3.99 opt-equ 298 opt-rmsd 3.11 chain-rmsd 7.92 Score 287.81 align-len 623 gaps 325 (52.17%)
P-value 3.06e-03 Afp-num 77993 Identity 5.78% Similarity 15.73%
Block  0 afp  9 score 98.69 rmsd  4.22 gap 34 (0.32%)
Block  1 afp 16 score 184.11 rmsd  3.88 gap 82 (0.39%)
Block  2 afp  6 score 74.39 rmsd  3.93 gap 33 (0.41%)

Chain 1:    1 MRNEVIYQIFPLTFSDGKKKGKGNIKG-IINKLDYLK-SLGITRIWISPFTKSPFKDSGYDVSDYCGINE
              111111111111         111111 111111111 111111111111111          1      
Chain 2:   24 RFFDLSIGSDYP---------GTLIREDSQAQLKTTVDELGFRYIRFHAIFHDVLGT------VKVQDGK

Chain 1:   69 EFGTMEEVEILISEAKKRDLTIVLDIVFNHTSDQHEWFKKALAGDEKYMNYYIFKDPVDGKEPTNWKSKM
                 111111111111111111111111   11 11111                                
Chain 2:   79 IVYDWTKIDQLYDALLAKGIKPFIELG---FTPEAMKTSDQTIF--------------------------

Chain 1:  139 GGLSWEFVPNLNKYYLHLFTKEQPDLNWENPEVRNELINILKFWKDK-----GISGFRLDVCNLYSKPTL
                                 2222222222222222222222222222     2222222 22 2      
Chain 2:  120 -------------------YWKGNTSHPKLGPWRDLIDAFVHHLRARYGVEEVRTWFFEVWNEPNLDGFW

Chain 1:  204 FENDEIGDGRRFYTDGVKVEEYFNLMHNEVFGTDNEIFTVGEVSS--TTKEKSAKYAKVENKELDSVFTF
                           22222222222222222222222222222222  22222222     2222222222
Chain 2:  171 EK-----------ADQAAYFELYDVTARAIKAIDPSLRVGGPATAGAAWVPEFLAHVKKSGSAVDFVTTH

Chain 1:  272 LHLKVDYENNDK-----WTNVKPDLNLFWKLQKEWQEYYQLEN---STLALFMNNHDQPRAVSRFGNVDK
                2222222        22222222222222222222222222   22222  2             2  
Chain 2:  230 --TYGVDGGFLDEKGVQDTKLSPSPDAVVGDVRRVREQIEASAFPGLPLYFTEWSTSYTPRDSVHDSYVS

Chain 1:  334 YWYESATSIFAFTSLMRGVPFIYQGEEIGMTNLTFNNLNEFKDVESIGNANDLLKIKSEEEVLDILRIKS
               2  2  2222222 22222222                                               
Chain 2:  298 AAYIV--EKLRRVK-GLVQAMSYWTYSDLFEEPGPPTAPF------------------------------

Chain 1:  404 RDNARSVMQWNDEFNAGFSEKENIDLFVNKNYKTINVKNQLNDDKSVLNFYKKVINLRLNEEVFNDGTIS
                                                 333          333333333      3333333
Chain 2:  335 -----------------------------------QGGFGLMNPQGIRKPSWFAYKYLN----AIKGREL

Chain 1:  474 FFENQDYAYCRKLKDKEIIILTNWT------------------TENKLIKLKLDSN-----NWKIILNNY
              3333 33333333333333333333                  33333333333       333333333
Chain 2:  366 VCAD-DQVFAARDGDRVAIVAYAWRQPDQKVSNRPFYTKLHPASDVEPLKVRLTSLKPGRYKLRVRRVGY

Chain 1:  521 EDFS--------------------------------------------FDSLKPYQVIAIERK
              3                                               333333333333333
Chain 2:  435 RRNDAYSAYIDMGSPTTLTESQLQSLQALTEDRPEIEKALKVSGETVVDLPMRANDVVLIELE

Align Mfl499.pdb 539 with 3iwpA.pdb 249
Twists 1 ini-len 152 ini-rmsd 6.29 opt-equ 196 opt-rmsd 2.93 chain-rmsd 11.92 Score 220.26 align-len 407 gaps 211 (51.84%)
P-value 3.07e-03 Afp-num 41179 Identity 5.90% Similarity 12.53%
Block  0 afp 17 score 186.52 rmsd  3.52 gap 212 (0.61%)
Block  1 afp  2 score 47.47 rmsd  0.75 gap 0 (0.00%)

Chain 1:    1 MRNEVIYQIFPLTFSDGKKKGKGNIKGIINKLDYLKSLGITRIWISPFTKSPFKDSGYDVSDYCGINEEF
              1111111111                 11111111111111111111         1        1    
Chain 2:   24 NGFLMEVCVD-----------------SVESAVNAERGGADRIELCS---------GLSEGGTTPS----

Chain 1:   71 GTMEEVEILISEAKKRDLTIVLDIVFNHTSDQHEWFKKALAGDEKYMNYYIFKDPVDGKEPTNWKSKMGG
                11111111111   11111111111                                           
Chain 2:   64 --MGVLQVVKQSV---QIPVFVMIRPRGGDF---------------------------------------

Chain 1:  141 LSWEFVPNLNKYYLHLFTKEQPDLNWENPEVRNELINILKFWKDKGISGFRLDVCNLYSKPTLFENDEIG
                                    1111    1111111111111111111111 1111             
Chain 2:   90 ----------------------LYSDR---EIEVMKADIRLAKLYGADGLVF-GALT-------------

Chain 1:  211 DGRRFYTDGVKVEEYFNLMHNEVFGTDNEIFTVGEV--SSTTKEKSAKYAKVENKELDSVFTFLHLKVDY
                    1111 1111111111 111  111111111  1111111111111  11111111111111   
Chain 2:  121 ------EDGHIDKELCMSLMA-ICR--PLPVTFHRAFDMVHDPMAALETLL--TLGFERVLTSGCDSSAL

Chain 1:  279 ENNDKWTNVKPDLNLFWKLQKEWQEYYQLENSTLALFMNNHDQPRAVSRFGNVDKYWYESATSIFAFTSL
                             11111111111111 111111111                     1111111111
Chain 2:  180 E--------------GLPLIKRLIEQAKG-RIVVMPGGGI--------------------TDRNLQRILE

Chain 1:  349 --MRGVPFIYQGEEIGMTNLTFNNLNEF-------------KDVESIGNANDLLKIK
                1111111111                             2222222222222222
Chain 2:  215 GSGATEFHCSARSTRDSGMKFRNSSVAMGASLSCSEYSLKVTDVTKVRTLNAIAKNI

Align Mfl499.pdb 539 with 1ktbA.pdb 388
Twists 3 ini-len 248 ini-rmsd 6.17 opt-equ 302 opt-rmsd 3.59 chain-rmsd 12.94 Score 321.13 align-len 578 gaps 276 (47.75%)
P-value 3.08e-03 Afp-num 62325 Identity 4.15% Similarity 13.32%
Block  0 afp 18 score 213.62 rmsd  3.75 gap 169 (0.54%)
Block  1 afp  5 score 47.46 rmsd 11.01 gap 23 (0.37%)
Block  2 afp  2 score 41.77 rmsd  2.15 gap 0 (0.00%)
Block  3 afp  6 score 84.44 rmsd  3.37 gap 42 (0.47%)

Chain 1:    1 MRNEVIYQIFPLTFSDGKKKGKG----NIKGIINKLDYLK-SLG----ITRIWIS-PFTKSPFKDSGYDV
              1111111111  1     11111    1111111111111 111    1111111 11111         
Chain 2:    7 RTPPMGWLAWERFRCNVNCREDPRQCISEMLFMEMADRIAEDGWRELGYKYINIDDCWAAK---------

Chain 1:   61 SD----YCGINEEFGTMEEVEILISEAKKRDLTIVLDIVFNHTSDQHEWFKKALAGDEKYMNYYIFKDPV
              11    1111111111 11111111111111111111111111                           
Chain 2:   68 QRDAEGRLVPDPERFP-RGIKALADYVHARGLKLGIYGDLGRLTCG------------------------

Chain 1:  127 DGKEPTNWKSKMGGLSWEFVPNLNKYYLHLFTKEQPDLNWENPEVRNELINILKFWKDKGISGFRLDVCN
                                                1  1 1     111111111111111111111111 
Chain 2:  113 ----------------------------------GYPGTT-----LDRVEQDAQTFAEWGVDMLKLDGC-

Chain 1:  197 LYSKPTLFENDEIGDGRRFYTDGVKVEEYFNLMHNEVFGTDNEIFTVGE--VSSTTKE--KSAKYAKVEN
              111                   111111111111111111111111111  1111111  11111111  
Chain 2:  143 YSS-------------------GKEQAQGYPQMARALNATGRPIVYSCSWPAYQGGLPPKVNYTLLGE--

Chain 1:  263 KELDSVFTFLHLKVDYENNDKWTNVKPDLNLFWKLQKEWQEYYQLENSTLALFMNNHDQPRAVSRFGNVD
               11111111111              1  1111111                      222222222222
Chain 2:  192 -ICNLWRNYDDIQDSW----------DSVLSIVDWF----------------------FTNQDVLQPFAG

Chain 1:  333 KYWYESATSIFAFTSLMRGVPFIYQGEEIGMTNLTFNNLNEFKDVESIGNANDLLKIKSEEEVLDILRIK
              222                           2222222222222       22222    22222222222
Chain 2:  229 PGH---------------------------WNDPDMLIIGNFG-------LSYEQ----SRSQMALWTIM

Chain 1:  403 SRDNARSVMQWNDEFNAGFSEKENIDLFVNKNYKTINVKNQLNDDKSVLNFYKKVINLRLNEEVFNDGTI
                                         33333333333333333333                   4444
Chain 2:  261 AAPLLMSTDLRTI--------------SPSAKKILQNRLMIQINQDPL------------------GIQG

Chain 1:  473 SFFENQ---DYAYCRKLKDKEIIILTNWT---TENKLIKLKLDS------NNWKIILNNYEDFSF-----
              444444   44444444444444444444   44444444444       444444444 4         
Chain 2:  299 RRIIKEGSHIEVFLRPLSQAASALVFFSRRTDMPFRYTTSLAKLGFPMGAAYEVQDVYSGKIISGLKTGD

Chain 1:  526 -DSLKPY---QVIAIERK
               444444   44444444
Chain 2:  369 NFTVIINPSGVVMWYLCP

Align Mfl499.pdb 539 with 3cc1A.pdb 433
Twists 4 ini-len 272 ini-rmsd 3.85 opt-equ 320 opt-rmsd 3.21 chain-rmsd 9.60 Score 344.03 align-len 586 gaps 266 (45.39%)
P-value 3.12e-03 Afp-num 70475 Identity 4.10% Similarity 15.36%
Block  0 afp 21 score 248.66 rmsd  4.06 gap 162 (0.49%)
Block  1 afp  2 score 29.67 rmsd  2.81 gap 38 (0.70%)
Block  2 afp  2 score 46.67 rmsd  0.86 gap 0 (0.00%)
Block  3 afp  7 score 103.15 rmsd  3.77 gap 10 (0.15%)
Block  4 afp  2 score 26.96 rmsd  2.03 gap 22 (0.58%)

Chain 1:    1 MRNEVIYQIFPLTFSDGKKKGKGNIKGIINKLDYLKSLG----ITRIWISPFTKSPFKDSGYD-----VS
              1111111111  1        111111111111111111    11111111111111           11
Chain 2:    9 LTPPMGWNSWDCYGA------SVTEEEVLGNAEYMANHLKKYGWEYIVVDIQWYEPTANSSAYNPFAPLC

Chain 1:   62 D----YCGINEEFGTMEE----VEILISEAKKRDLTIVLDIVFNHTSDQHEWFKKALAGDE--KYMNYYI
              1    111111111111     1111111111111111111111111  111111        1111111
Chain 2:   73 MDEYGRLLPATNRFPSAKNGAGFKPLSDAIHDLGLKFGIHIMRGIPR--QAVYENSPVLGSTKTAREIAH

Chain 1:  122 FKDPVDGKEPTNWKSKMGGLSWEFVPNLNKYYLHLFTKEQPDLNWE-NPEVRNELINILKFWKDKGISGF
              1                              111111 11111111 11111111111111111111111
Chain 2:  141 T------------------------------NSICPWNTDMYGVDPTKEGAQSYYNSLFELYAQWGVDFV

Chain 1:  191 RLDVCNLYSKPTLFENDEIGDGRRFYTDGVKVEEYFNLMHNEVFGTDNEIFTVGEVSSTTKEKSAKYAKV
              1111111                 11111  111111111111111111111111               
Chain 2:  181 KVDDIAAS----------------RLYDT--HLEEIKMIQRAIQACGRPMVLSLS---------------

Chain 1:  261 ENKELDSVFTFLHLKVDYENNDKWTNVK--------PDLNLFWKLQKEWQEYYQLENSTLALFMNNHDQP
                     1111111111111   11           1   111111111111                  
Chain 2:  218 -------PGPAPIKYAHHFKTNANMWRITDDFWDDWSLLYQMFERCEVWEKHIGTGHWP-----------

Chain 1:  323 RAVSRFGNVDKYWYESATSIFAFTSLMRGVPFIYQGEEIGMTNLTFNNLNEFKDVESIGNANDLLKIKSE
[truncated: 1,484,756 more chars]
