# Supplementary material for: Genome‐scale metabolic modeling reveals key features of a minimal gene set
Source: Mol Syst Biol. 2021 Jul 20;17(7):e10099. doi: 10.15252/msb.202010099 (PMC8290834; doi:10.15252/msb.202010099)
Supplement: Supplementary file 11 — Source Data for Expanded View [file MSB-17-e10099-s012.zip › Mfl639_hits_PDB_90.aln]

Align Mfl639.pdb 212 with 3oa3A.pdb 253
Twists 0 ini-len 200 ini-rmsd 0.82 opt-equ 211 opt-rmsd 0.89 chain-rmsd 0.82 Score 592.22 align-len 215 gaps 4 (1.86%)
P-value 0.00e+00 Afp-num 18288 Identity 32.56% Similarity 56.28%
Block  0 afp 25 score 592.22 rmsd  0.82 gap 6 (0.03%)

Chain 1:    1 MKLNNYIDATLLKPDATLIEINKFVDLCIIKNVRCICVHISRIAVVKEIIKNTKISISGTVSFPFGNATT
              1111111111111111111111111111111111111111111111111111111111111111111111
Chain 2:   35 VSIAQIIDHTQLSLSATGSQIDVLCAEAKEYGFATVCVRPDYVSRAVQYLQGTQVGVTCVIGFHEGTYST

Chain 1:   71 KLKINEIKECLKLGANEIDFVANIGNIKDHDWEKVNSEFQKIRNSFKDIIIKVIFETCLLTEEEIIKCCQ
              1111111111111111111111111111111111111111111111111111111111111111111111
Chain 2:  105 DQKVSEAKRAMQNGASELDMVMNYPWLSEKRYTDVFQDIRAVRLAAKDAILKVILETSQLTADEIIAGCV

Chain 1:  141 IAVKNKLDFVKTSTGYSKMGATIEHVKLMKKIVNN---ECKVKASGGIKTKNFALELVEAGAERIGTSSI
              1111111111111111111111111111111111    11111111111111111111111111111111
Chain 2:  175 LSSLAGADYVKTSTGFNGPGASIENVSLMSAVCDSLQSETRVKASGGIRTIEDCVKMVRAGAERLGASAG

Chain 1:  208 SEVLN
              11111
Chain 2:  245 VKIVN

Align Mfl639.pdb 212 with 4xbkA.pdb 217
Twists 0 ini-len 208 ini-rmsd 0.96 opt-equ 212 opt-rmsd 0.91 chain-rmsd 0.96 Score 595.67 align-len 214 gaps 2 (0.93%)
P-value 0.00e+00 Afp-num 15536 Identity 40.65% Similarity 58.88%
Block  0 afp 26 score 595.67 rmsd  0.96 gap 2 (0.01%)

Chain 1:    1 MKLNNYIDATLLKPDATLIEINKFVDLCIIKNVRCICVHISRIAVVKEIIKNTKISISGTVSFPFGNATT
              1111111111111111111111111111111111111111111111111111111111111111111111
Chain 2:    6 EQLAKYIDHTNLKADATEADIKQTCDEAKKFNTASVCVNSYWIPFVTEQLKGTDVNPIAVVGFPLGAMAT

Chain 1:   71 KLKINEIKECLKLGANEIDFVANIGNIKDHDWEKVNSEFQKIRNSF--KDIIIKVIFETCLLTEEEIIKC
              1111111111111111111111111111111111111111111111  1111111111111111111111
Chain 2:   76 ESEIFEATTAIDQGAEEIDMVLNVGELKGGNDEKVLADIQGLADAVHAKGKILKVILENALLTKDEIVRA

Chain 1:  139 CQIAVKNKLDFVKTSTGYSKMGATIEHVKLMKKIVNNECKVKASGGIKTKNFALELVEAGAERIGTSSIS
              1111111111111111111111111111111111111111111111111111111111111111111111
Chain 2:  146 CQLSEKAGADFVKTSTGFSTSGAKVEDVKLMRETVGDRLGVKASGGIHSREEALAMIDAGASRMGVSATV

Chain 1:  209 EVLN
              1111
Chain 2:  216 AILT

Align Mfl639.pdb 212 with 1j2wA.pdb 212
Twists 0 ini-len 208 ini-rmsd 0.93 opt-equ 212 opt-rmsd 0.98 chain-rmsd 0.93 Score 603.43 align-len 212 gaps 0 (0.00%)
P-value 0.00e+00 Afp-num 15394 Identity 33.49% Similarity 55.19%
Block  0 afp 26 score 603.43 rmsd  0.93 gap 0 (0.00%)

Chain 1:    1 MKLNNYIDATLLKPDATLIEINKFVDLCIIKNVRCICVHISRIAVVKEIIKNTKISISGTVSFPFGNATT
              1111111111111111111111111111111111111111111111111111111111111111111111
Chain 2:    1 MDLAAHIDHTLLKPTATLEEVAKAAEEALEYGFYGLCIPPSYVAWVRARYPHAPFRLVTVVGFPLGYQEK

Chain 1:   71 KLKINEIKECLKLGANEIDFVANIGNIKDHDWEKVNSEFQKIRNSFKDIIIKVIFETCLLTEEEIIKCCQ
              1111111111111111111111111111111111111111111111111111111111111111111111
Chain 2:   71 EVKALEAALACARGADEVDMVLHLGRAKAGDLDYLEAEVRAVREAVPQAVLKVILETGYFSPEEIARLAE

Chain 1:  141 IAVKNKLDFVKTSTGYSKMGATIEHVKLMKKIVNNECKVKASGGIKTKNFALELVEAGAERIGTSSISEV
              1111111111111111111111111111111111111111111111111111111111111111111111
Chain 2:  141 AAIRGGADFLKTSTGFGPRGASLEDVALLVRVAQGRAQVKAAGGIRDRETALRMLKAGASRLGTSSGVAL

Chain 1:  211 LN
              11
Chain 2:  211 VA

Align Mfl639.pdb 212 with 1mzhA.pdb 225
Twists 0 ini-len 200 ini-rmsd 1.00 opt-equ 209 opt-rmsd 1.05 chain-rmsd 1.00 Score 591.82 align-len 211 gaps 2 (0.95%)
P-value 0.00e+00 Afp-num 16559 Identity 35.55% Similarity 53.08%
Block  0 afp 25 score 591.82 rmsd  1.00 gap 4 (0.02%)

Chain 1:    2 KLNNYIDATLLKPDATLIEINKFVDLCIIKNVRCICVHISRIAVVKEIIKNTKISISGTVSFPFGNATTK
              1111111111111111111111111111111111111111111111111  1111111111111111111
Chain 2:  103 DVRKYIDNAALKPHLSEKEIEEFVLKSEELGIYAVCVNPYHVKLASSIA--KKVKVCCVIGFPLGLNKTS

Chain 1:   72 LKINEIKECLKLGANEIDFVANIGNIKDHDWEKVNSEFQKIRNSFKDIIIKVIFETCLLTEEEIIKCCQI
              1111111111111111111111111111111111111111111111111111111111111111111111
Chain 2:  171 VKVKEAVEAVRDGAQELDIVWNLSAFKSEKYDFVVEELKEIFRETPSAVHKVIVETPYLNEEEIKKAVEI

Chain 1:  142 AVKNKLDFVKTSTGYSKMGATIEHVKLMKKIVNNECKVKASGGIKTKNFALELVEAGAERIGTSSISEVL
              1111111111111111111111111111111111111111111111111111111111111111111111
Chain 2:  241 CIEAGADFIKTSTGFAPRGTTLEEVRLIKSSAKGRIKVKASGGIRDLETAISMIEAGADRIGTSSGISIA

Chain 1:  212 N
              1
Chain 2:  311 E

Align Mfl639.pdb 212 with 1n7kA.pdb 234
Twists 0 ini-len 200 ini-rmsd 1.32 opt-equ 208 opt-rmsd 1.34 chain-rmsd 1.32 Score 555.74 align-len 215 gaps 7 (3.26%)
P-value 0.00e+00 Afp-num 16741 Identity 28.84% Similarity 44.19%
Block  0 afp 25 score 555.74 rmsd  1.32 gap 11 (0.05%)

Chain 1:    1 MKLNNYIDATLLKPDATLIEINKFVDLCIIKNVRCICVHISRIAVVKEIIKNTKISISGTVSFPFGNATT
              1111111111111111111111111111111111111111111111111111111111111111111111
Chain 2:   19 EDLASRIDSTLLSPRATEEDVRNLVREASDYGFRCAVLTPVYTVKISGLAEKLGVKLCSVIGFPLGQAPL

Chain 1:   71 KLKINEIKECLKLGANEIDFVANIGNIKDHDWEKVNSEFQKIRNSFK--DIIIKVIFETCLLTEEEIIKC
              111111111111111111111111111    1111111111111111  111111111111111111111
Chain 2:   89 EVKLVEAQTVLEAGATELDVVPHLSLG----PEAVYREVSGIVKLAKSYGAVVKVILEAPLWDDKTLSLL

Chain 1:  139 CQIAVKNKLDFVKTSTGYSKMGATIEHVKLMKKIVNN-ECKVKASGGIKTKNFALELVEAGAERIGTSSI
              1111111111111111111111111111111111111 11111111111111111111111111111111
Chain 2:  155 VDSSRRAGADIVKTSTGVYTKGGDPVTVFRLASLAKPLGMGVKASGGIRSGIDAVLAVGAGADIIGTSSA

Chain 1:  208 SEVLN
              11111
Chain 2:  225 VKVLE

Align Mfl639.pdb 212 with 1vcvA.pdb 226
Twists 0 ini-len 200 ini-rmsd 1.28 opt-equ 206 opt-rmsd 1.33 chain-rmsd 1.28 Score 545.47 align-len 229 gaps 23 (10.04%)
P-value 0.00e+00 Afp-num 16485 Identity 25.76% Similarity 43.67%
Block  0 afp 25 score 545.47 rmsd  1.28 gap 25 (0.11%)

Chain 1:    3 LNNYIDATLLKPDATLIEINKFVDLCIIKNVRCICVHISRIAVVKEIIKNTKISISGTVSFPFGNATTKL
              111111111111111111111111111111111111111111111111  11111111111111111111
Chain 2:    1 MIHLVDYALLKPYLTVDEAVAGARKAEELGVAAYCVNPIYAPVVRPLL--RKVKLCVVADFPFGALPTAS

Chain 1:   73 KINEIKECLKLGANEIDFVANIGNIKDHDWEKVNSEFQKIRNSFKDIIIKVIFETCLLTEEEIIKCCQIA
              1111111111 11111111111111111111111111111111111111111111111111111111111
Chain 2:   69 RIALVSRLAE-VADEIDVVAPIGLVKSRRWAEVRRDLISVVGAAGGRVVKVITEEPYLRDEERYTLYDII

Chain 1:  143 VKNKLDFVKTSTGYSK----------MGATIEHVKLMKKIVN---NECKVKASGGIKTKNFALELVEAG-
              1111111111111111          1111111111111111   111111111111111111111111 
Chain 2:  138 AEAGAHFIKSSTGFAEEAYAARQGNPVHSTPERAAAIARYIKEKGYRLGVKMAGGIRTREQAKAIVDAIG

Chain 1:  199 ------AERIGTSSISEVL
                    1111111111111
Chain 2:  208 WGEDPARVRLGTSTPEALL

Align Mfl639.pdb 212 with 2a4aA.pdb 250
Twists 0 ini-len 192 ini-rmsd 1.39 opt-equ 212 opt-rmsd 1.61 chain-rmsd 1.39 Score 517.44 align-len 238 gaps 26 (10.92%)
P-value 0.00e+00 Afp-num 18512 Identity 26.47% Similarity 43.70%
Block  0 afp 24 score 517.44 rmsd  1.39 gap 35 (0.15%)

Chain 1:    1 MKLNNYIDATLLKPDATLIEINKFVDLCII--KNVRCICVHISRIAVVKEIIK----NTKISISGTVSFP
              111111111111111111111111111111  111111111111111111111    1111111111111
Chain 2:   11 WSVICLTDHTFLDENGTEDDIRELCNESVKTCPFAAAVCVYPKFVKFINEKIKQEINPFKPKIACVINFP

Chain 1:   65 FGNATTKLKINEIKECLKLGANEIDFVANIGNIK-DHD--WEKVNSEFQKIRNSFKDIIIKVIFETCLL-
              1111111111111111111111111111111111 111  11111111111111111111111111111 
Chain 2:   81 YGTDSMEKVLNDTEKALDDGADEIDLVINYKKIIENTDEGLKEATKLTQSVKKLLTNKILKVIIEVGELK

Chain 1:  131 TEEEIIKCCQIAVKNKLDFVKTSTGYSKMGATIEHVKLMKKIVN----------NECKVKASGGIKTKNF
              11111111111111111111111111111111111111111111          1111111111111111
Chain 2:  151 TEDLIIKTTLAVLNGNADFIKTSTGKVQINATPSSVEYIIKAIKEYIKNNPEKNNKIGLKVSGGISDLNT

Chain 1:  191 ALELVEAG------AERIGTSSISEVLN
              11111111      11111111111111
Chain 2:  221 ASHYILLARRFLSDNFRIGSSSLVIKLR

Align Mfl639.pdb 212 with 3nqvA.pdb 246
Twists 0 ini-len 192 ini-rmsd 2.05 opt-equ 209 opt-rmsd 1.77 chain-rmsd 2.05 Score 488.01 align-len 239 gaps 30 (12.55%)
P-value 0.00e+00 Afp-num 17574 Identity 18.41% Similarity 36.40%
Block  0 afp 24 score 488.01 rmsd  2.05 gap 39 (0.17%)

Chain 1:    1 MKLNNYIDATLLKPDATLIEINKFVDLCII--KNVRCICVHISRIAVVKEIIK---NTKISISGTVSFPF
              11111111111   1111111111111111  111111111111111111111   11111111111111
Chain 2:    9 LRALKLMHLAT---DDTDENVIALCHQAKTPVGNTDAIFIYPRFIPIARKTLKEQGTPEIRICTSTNFPH

Chain 1:   66 GNATTKLKINEIKECLKLGANEIDFVANIGNIKDHDWEKVNSEFQKIRNSF--KDIIIKVIFETCLL-TE
              111111111111111111111111111111111111111111111111111  11111111111111 11
Chain 2:   79 GNDDIDIALAETRAAIAYGADSVAVVFPYRALMAGNEQVGFDLVKACKEACAAANVLLAVIIETGELKDE

Chain 1:  133 EEIIKCCQIAVKNKLDFVKTST-GYSKMGATIEHVKLMKKIVN-----NECKVKASGGIKTKNFALELVE
              1111111111111111111111 11111111111111111111     1111111111111111111111
Chain 2:  149 ALIRKASEISIKAGADNIVTSTPGKVAEGATPESARIMMEVIRDMGVEKTVGFIPVGGVRTAEDAQKYLA

Chain 1:  197 AG------------AERIGTSS-ISEVLN
              11            11111111 111111
Chain 2:  219 IADELFGADWADSRHYAFGASSSLLASLL

Align Mfl639.pdb 212 with 4eivA.pdb 256
Twists 0 ini-len 184 ini-rmsd 1.83 opt-equ 212 opt-rmsd 2.16 chain-rmsd 1.83 Score 446.17 align-len 240 gaps 28 (11.67%)
P-value 0.00e+00 Afp-num 18974 Identity 15.42% Similarity 34.17%
Block  0 afp 23 score 446.17 rmsd  1.83 gap 44 (0.19%)

Chain 1:    1 MKLNNYIDATLLKPDATLIEINKFVDLCII-KNVRCICVHISRIAVVKEI-----IKNTKISISGTVSFP
              111111111111111111111111111111 1111111111111111111     111111111111111
Chain 2:   13 RTLLNFFEVAALTDGETNESVAAVCKIAAKDPAIVGVSVRPAFVRFIRQELVKSAPEVAGIKVCAAVNFP

Chain 1:   65 FGNATTKLKINEIKECLKLGANEIDFVANIGNIKDH---DWEKVNSEFQKIRNSFKDIIIKVIFE-TCLL
              111111111111111111111111111111111111   11111111111111111111111111 1111
Chain 2:   83 EGTGTPDTVSLEAVGALKDGADEIECLIDWRRMNENVADGESRIRLLVSEVKKVVGPKTLKVVLSGGELQ

Chain 1:  131 TEEEIIKCCQIAVKNKLDFVKTSTGYSKMGATIEHVKLMKKIVNN----ECKVKASGGIKTKNFALELVE
              111111111111111111111111111111111111111111111    111111111111111111111
Chain 2:  153 GGDIISRAAVAALEGGADFLQTSSGLGATHATMFTVHLISIALREYMVRCIGIKIEVGDVHMAETADFLM

Chain 1:  197 AG------------AERIGTS--SISEVLN
              11            1111111  1111111
Chain 2:  241 QMIFENGPRSIVRDKFRVGGGFNLLKELRD

Align Mfl639.pdb 212 with 3ajxA.pdb 207
Twists 0 ini-len 136 ini-rmsd 1.98 opt-equ 179 opt-rmsd 2.38 chain-rmsd 1.98 Score 296.87 align-len 230 gaps 51 (22.17%)
P-value 7.40e-12 Afp-num 15054 Identity 10.00% Similarity 22.61%
Block  0 afp 17 score 296.87 rmsd  1.98 gap 80 (0.37%)

Chain 1:    5 NYIDATLLKPDATLIEINKFVDLCIIKNVRCICVH--------ISRIAVVKEIIKNTKISISGTVSFPFG
              111111111  1111111111111111 1111111        111111111111  1111111111   
Chain 2: 1001 MKLQVAIDL--LSTEAALELAGKVAEY-VDIIELGTPLIKAEGLSVITAVKKAHP--DKIVFADMKT---

Chain 1:   67 NATTKLKINEIKECLKLGANEIDFVANIGNIKDHDWEKVNSEFQKIRNSFK--DIIIKVIFETCLLTEEE
                 1111111111111111111111111          1111111111111  111111111  111  1
Chain 2: 1063 ---MDAGELEADIAFKAGADLVTVLGSA----------DDSTIAGAVKAAQAHNKGVVVDLI--GIE--D

Chain 1:  135 IIKCCQIAVKNKLDFVKTSTGYSKM----GATIEHVKLMKKIVNNECKVKASGGIKTKNFALELVEAGAE
              1111111111111111111111111    11111111111111   111111111 11111111111111
Chain 2: 1116 KATRAQEVRALGAKFVEMHAGLDEQAKPGFDLNGLLAAGEKAR---VPFSVAGGV-KVATIPAVQKAGAE

Chain 1:  201 RIGTSSI--------SEVLN
              1111111        11111
Chain 2: 1182 VAVAGGAIYGAADPAAAAKE

Align Mfl639.pdb 212 with 4rc1A.pdb 241
Twists 0 ini-len 144 ini-rmsd 2.08 opt-equ 195 opt-rmsd 2.87 chain-rmsd 2.08 Score 324.38 align-len 248 gaps 53 (21.37%)
P-value 1.47e-11 Afp-num 16235 Identity 11.29% Similarity 21.37%
Block  0 afp 18 score 324.38 rmsd  2.08 gap 66 (0.31%)

Chain 1:    2 KLNNYIDATLLKPDATLIEINKFVDLCIIKNVRCICVH---------IS--RIAVVKEIIKNTKISISGT
              1111111111        11111111111111111111         11  111111111 111111111
Chain 2:   -2 HHHMILLVSP--------IDVEEAKEAIAGGADIIDVKNPKEGSLGANFPWMIKAIREVT-PKDLLVSAT

Chain 1:   61 VSFPFGNATTKLKINEIKECLKLGANEIDFVANIGNIKDHDWEKVNSEFQKIRNSFK----DIIIKVIFE
              11  111111111111111111111111111111111    1111111111111111    111111111
Chain 2:   59 VG--DVPYKPGTISLAAVGAAISGADYIKVGLYGVKN----YYQAVELMKNVVRAVKDIDENKIVVAAGY

Chain 1:  127 TCLL--TEEEIIKCCQIAVKNKLDFVKTSTGYSK-MGAT----IEHVKLMKKIVNN-ECKVKASGGIKTK
              1111  1111111111111111111111111111 1111    1111111111111 111111111111 
Chain 2:  123 ADAYRVGAVEPLIVPKIARDAGCDVAMLDTAIKDGKTLFDFQSKEILAEFVDEAHSYGLKCALAGSIKK-

Chain 1:  189 NFALELVEAGAERIGTSSI--------------SEVLN
              1111111111111111111              11111
Chain 2:  192 EHIPILKEIGTDIVGVRGAACKGGDRNNGRIDRELVKE

Align Mfl639.pdb 212 with 1x1zA.pdb 215
Twists 0 ini-len 144 ini-rmsd 2.00 opt-equ 189 opt-rmsd 2.97 chain-rmsd 2.00 Score 313.26 align-len 228 gaps 39 (17.11%)
P-value 2.51e-11 Afp-num 15427 Identity 7.89% Similarity 21.93%
Block  0 afp 18 score 313.26 rmsd  2.00 gap 70 (0.33%)

Chain 1:    3 LNNYIDATLLKPDATLIEINKFVDLCIIKNVRCICVHISR----IAVVKEIIKNTKISISGTVSFPFGNA
              11111111111  111111111111111111111111111    111111111111111111111   11
Chain 2:   11 VMNRLILAMDL--MNRDDALRVTGEVREYIDTVKIGYPLVLSEGMDIIAEFRKRFGCRIIADFKV---AD

Chain 1:   69 TTKLKINEIKECLKLGANEIDFVANIGNIKDHDWEKVNSEFQKIRNSF--KDIIIKVIFET-----CLLT
              11111111111111111111111111          111111111111  11111111111     1111
Chain 2:   76 IPETNEKICRATFKAGADAIIVHGFP----------GADSVRACLNVAEEMGREVFLLTEMSHPGAEMFI

Chain 1:  132 EEEIIKCCQIAVKNKLDFVKTSTGYSKMGATIEHVKLMKKIVNNECKVKASGGIKTKNFALELVEAGAER
              1111111111111111111111      111111111111111111111111111111111111111111
Chain 2:  136 QGAADEIARMGVDLGVKNYVGP------STRPERLSRLREIIGQDSFLISPGVGAQGGDPGETLRFADAI

Chain 1:  202 IGTSSI-------SEVLN
              111111       11111
Chain 2:  200 IVGRSIYLADNPAAAAAG

Align Mfl639.pdb 212 with 2cdh0.pdb 226
Twists 0 ini-len 144 ini-rmsd 2.85 opt-equ 184 opt-rmsd 2.82 chain-rmsd 2.85 Score 316.01 align-len 244 gaps 60 (24.59%)
P-value 2.54e-11 Afp-num 15283 Identity 7.79% Similarity 21.72%
Block  0 afp 18 score 316.01 rmsd  2.85 gap 61 (0.30%)

Chain 1:    1 MK------LNNYIDATLLKPDA--TLIEINKFVDLCIIKNVRCICVHI---SRIAVVKEIIKNTKISISG
              11      11111111111111  11111111111111111 111111   11111111111   11111
Chain 2:   61 TTTILGFKISMPIMIAPTAMQKMAHPEGEYATARAASAAGT-IMTLSSWATSSVEEVASTGP---GIRFF

Chain 1:   60 TVSFPFGNATTKLKINEIKECLKLGANEIDFVANIGNIKDHDWEKVNSEFQKIRNSFKDIIIKVIFETCL
              111   111111111111111111111111111             111111111111 111111111  
Chain 2:  127 QLY---VYKDRNVVAQLVRRAERAGFKAIALTV-------------WKDVAWLQTITS-LPILVKGVI--

Chain 1:  130 LTEEEIIKCCQIAVKNKLDFVKTSTGYSK----MGATIEHVKLMKKIVNNECKVKASGGIKTKNFALELV
                   111111111111111111111111    1111111111111111111111111111111111111
Chain 2:  234 -----TAEDARLAVQHGAAGIIVSNHGARQLDYVPATIMALEEVVKAAQGRIPVFLDGGVRRGTDVFKAL

Chain 1:  196 EAGAERIGTS-----------------SISEVLN
              1111111111                 1111111
Chain 2:  299 ALGAAGVFIGRPVVFSLAAEGEAGVKKVLQMMRD

Align Mfl639.pdb 212 with 3f4wA.pdb 211
Twists 0 ini-len 136 ini-rmsd 1.89 opt-equ 181 opt-rmsd 2.37 chain-rmsd 1.89 Score 283.21 align-len 229 gaps 48 (20.96%)
P-value 2.61e-11 Afp-num 15554 Identity 13.10% Similarity 27.07%
Block  0 afp 17 score 283.21 rmsd  1.89 gap 78 (0.36%)

Chain 1:    5 NYIDATLLKPDATLIEINKFVDLCIIKNVRCICVH--------ISRIAVVKEIIKNTKISISGTVSFPFG
              111111111  1111111111111111 1111111        111111111111  1111111111   
Chain 2:    1 MKLQLALDE--LTLPEAMVFMDKVVDD-VDIIEVGTPFLIREGVNAIKAIKEKYP--HKEVLADAKI---

Chain 1:   67 NATTKLKINEIKECLKLGANEIDFVANIGNIKDHDWEKVNSEFQKIRNSFK--DIIIKVIFETCLLTEEE
                 1111111111111111111111111          1111111111111  111111111  111  1
Chain 2:   63 ---MDGGHFESQLLFDAGADYVTVLGVT----------DVLTIQSCIRAAKEAGKQVVVDMI--CVD--D

Chain 1:  135 IIKCCQIAVKNKLDFVKTSTGYSKM---GATIEHVKLMKKIVNNECKVKASGGIKTKNFALELVEAGAER
              1111111111111111111111111   111111111111111 11111111111 11111111111111
Chain 2:  116 LPARVRLLEEAGADMLAVHTGTDQQAAGRKPIDDLITMLKVRR-KARIAVAGGIS-SQTVKDYALLGPDV

Chain 1:  202 IGTSSI--------SEVLN
              111111        11111
Chain 2:  184 VIVGSAITHAADPAGEARK

Align Mfl639.pdb 212 with 2bdqA.pdb 210
Twists 0 ini-len 152 ini-rmsd 2.84 opt-equ 192 opt-rmsd 2.94 chain-rmsd 2.84 Score 298.40 align-len 225 gaps 33 (14.67%)
P-value 5.22e-11 Afp-num 14660 Identity 8.44% Similarity 28.44%
Block  0 afp 19 score 298.40 rmsd  2.84 gap 68 (0.31%)

Chain 1:    2 KLNNYIDATLLKPDATLIEINKFVDLCIIKNVRCICVH--------IS---RIAVVKEIIKNTKISISGT
              11  1111111        1111111111111111111        11   1111111111111111111
Chain 2:    1 MI--LREFCAE--------NLTDLTRLDKAIISRVELCDNLAVGGTTPSYGVIKEANQYLHEKGISVAVM

Chain 1:   61 VS--FPFGNAT---TKLKINEIKECLKLGANEIDFVANIGNIKDHDWEKVNSEFQKIRNSFKDIIIKVIF
              11  1111111   11111111111111111111111111111     1111111111111111111111
Chain 2:   61 IRPRGGNFVYNDLELRIMEEDILRAVELESDALVLGILTSNNH-----IDTEAIEQLLPATQGLPLVFHM

Chain 1:  126 ETCLLTEEEIIKCCQIAVKNKLDFVKTSTGYSKMGA--TIEHVKLMKKIVNNECKVKASGGIKTKNFALE
              111111111111111111111111111111111111  11111111111111111111111111111111
Chain 2:  126 AFDVIPKSDQKKSIDQLVALGFTRILLHGSSNGEPIIENIKHIKALVEYANNRIEIMVGGGVTAENYQYI

Chain 1:  194 LVEAGAERIGTSSIS
              111111111111111
Chain 2:  196 CQETGVKQAHGTRIT

Align Mfl639.pdb 212 with 5zknA.pdb 225
Twists 0 ini-len 160 ini-rmsd 2.71 opt-equ 184 opt-rmsd 3.09 chain-rmsd 2.71 Score 318.34 align-len 217 gaps 33 (15.21%)
P-value 6.42e-11 Afp-num 15240 Identity 14.29% Similarity 30.88%
Block  0 afp 20 score 318.34 rmsd  2.71 gap 53 (0.25%)

Chain 1:    3 LNNYIDATLLKPD----ATLIEINKFVDLCIIKNVRCICVHIS-RIAVVKEIIKNTKISISGTVSFPF--
              1111111111111    11111111111111111111111111 1111111111   11111111111  
Chain 2:    8 IRGKLIVSCQALEDEPLHSSFIMGRMAYAAYSGGAAGIRANTVEDIKEIKKNVS---LPIIGIIKKVYNN

Chain 1:   66 GNATTKLKINEIKECLKLGANEIDFVANIGNIKDHDWEKVNSEFQKIRNSFKDIIIKVIFETCLLTEEEI
              1111  1111111111111111111111111       11111111111111111111111        1
Chain 2:   75 SDVYITPTIKEVEDLINEGVQIIAIDATKRERPDRK--DLKNFIAEIKEKYPNQLFMADIS--------S

Chain 1:  136 IKCCQIAVKNKLDFVKTSTGYS----KMGATIEHVKLMKKIVNNECKVKASGGIKTKNFALELVEAGAER
              1111111111111111111111    1111111111111111  11111111111111111111111111
Chain 2:  135 VDEALYAEKIGFDIVGTTLVGYTDYTKNYKALEELKKVVKVV--KIPVIAEGNIDTPLKAKKALEIGAFA

Chain 1:  202 IGTSSIS
              1111111
Chain 2:  203 VVVGGAI

Align Mfl639.pdb 212 with 3eb2A.pdb 288
Twists 0 ini-len 152 ini-rmsd 2.10 opt-equ 192 opt-rmsd 3.14 chain-rmsd 2.10 Score 349.89 align-len 231 gaps 39 (16.88%)
P-value 7.20e-11 Afp-num 21077 Identity 8.66% Similarity 27.27%
Block  0 afp 19 score 349.89 rmsd  2.10 gap 69 (0.31%)

Chain 1:    3 LNNYIDATLLKPD-----ATLIEINKFVDLCIIKNVRCICVH--------------ISRIAVVKEIIKNT
              1111111111111     111111111111111111111111              111111111111 1
Chain 2:    4 DFHGVFPYLVSPVDAEGRVRADVMGRLCDDLIQAGVHGLTPLGSTGEFAYLGTAQREAVVRATIEAAQ-R

Chain 1:   54 KISISGTVSFPFGNATTKLKINEIKECLKLGANEIDFVANIGNIKDHDWEKVNSEFQKIRNSFKDIIIKV
              111111111    111111111111111111111111111111  1111111111111111111 11111
Chain 2:   73 RVPVVAGVA----STSVADAVAQAKLYEKLGADGILAILEAYF--PLKDAQIESYFRAIADAVE-IPVVI

Chain 1:  124 IFETCLLTEEEIIKCCQIAVKNK-LDFVKTSTGYSKMGATIEHVKLMKKIVNNECKVKASGGIKTKNFAL
              11111111111111111111111 1111111      11111111111111111111111111    111
Chain 2:  136 YTNPQFQRSDLTLDVIARLAEHPRIRYIKDA------STNTGRLLSIINRCGDALQVFSASAH----IPA

Chain 1:  193 ELVEAGAERIGTSSI-SEVLN
              111111111111111 11111
Chain 2:  196 AVMLIGGVGWMAGPACIAPRQ

Align Mfl639.pdb 212 with 3iwpA.pdb 249
Twists 0 ini-len 128 ini-rmsd 1.95 opt-equ 192 opt-rmsd 3.02 chain-rmsd 1.95 Score 320.43 align-len 257 gaps 65 (25.29%)
P-value 7.21e-11 Afp-num 16582 Identity 8.95% Similarity 25.68%
Block  0 afp 16 score 320.43 rmsd  1.95 gap 74 (0.37%)

Chain 1:    3 LNNYIDATLLKPDATLIEINKFVDLCIIKNVRCICVH--------ISRIAVVKEIIKNTKISISGTVSF-
              111111111        11111111111111111111        111111111111111111111111 
Chain 2:   24 NGFLMEVCV--------DSVESAVNAERGGADRIELCSGLSEGGTTPSMGVLQVVKQSVQIPVFVMIRPR

Chain 1:   64 -PFGNAT---TKLKINEIKECLKLGANEIDFVANIGNIKDHDWEKVNSEFQKIRNSFKDIIIKVIFETCL
               111111   11111111111111111111111111111     11111111111111111111111111
Chain 2:   86 GGDFLYSDREIEVMKADIRLAKLYGADGLVFGALTEDGH-----IDKELCMSLMAICRPLPVTFHRAFDM

Chain 1:  130 LTEEEIIKCCQIAVKNKLDFVKTSTGYSKMGA--TIEHVKLMKKIVNNECKVKASGGIKTKNFALELVEA
              11  11111111111111111111   11111  111111111111111111111111111111111111
Chain 2:  151 VH--DPMAALETLLTLGFERVLTSG--CDSSALEGLPLIKRLIEQAKGRIVVMPGGGITDRNLQRILEGS

Chain 1:  198 GAERIGTSSI--------------------------------SEVLN
              1111111111                                11111
Chain 2:  217 GATEFHCSARSTRDSGMKFRNSSVAMGASLSCSEYSLKVTDVTKVRT

Align Mfl639.pdb 212 with 6rabA.pdb 301
Twists 0 ini-len 152 ini-rmsd 2.44 opt-equ 193 opt-rmsd 3.08 chain-rmsd 2.44 Score 347.67 align-len 235 gaps 42 (17.87%)
P-value 1.01e-10 Afp-num 21820 Identity 10.64% Similarity 25.11%
Block  0 afp 19 score 347.67 rmsd  2.44 gap 70 (0.32%)

Chain 1:    2 KLNNYIDATLLKPD-----ATLIEINKFVDLCIIKNVRCICVH--------------ISRIAVVKEIIKN
              1 111111111111     111111111111111111111111              111111111111 
Chain 2:    5 EKYKGVIPAFYACYDKEGNISPEGVQGLTKYFVKKGVKGVYVNGSSGECIYQSVEDRKIVLENVMKVAE-

Chain 1:   53 TKISISGTVSFPFGNATTKLKINEIKECLKLGANEIDFVANIGNIKDHDWEKVNSEFQKIRNSFKDIIIK
              11111111111    1111111111111111111111111111111  1111111111111111111111
Chain 2:   74 GKLTVIAHVAC----NNTKDSQELARHAEGLGVDAIAAIPPIYFHL--PEYAIAQYWNAISAAAPNTDFV

Chain 1:  123 VIFETCLLTEEEIIKCCQIAVKNK-LDFVKTSTGYSKMGATIEHVKLMKKIVNNECKVKASGGIKTKNFA
              111111111111111111111111 1111111      11111111111111111111111111    11
Chain 2:  138 IYNIPQLAGVALTQNLFVEMRKNPNVIGVKNS------SMPVQDIQMFKQAAGAEYIIFNGPDE----QF

Chain 1:  192 LELVEAGAERIGTSS----ISEVLN
              111111111111111    111111
Chain 2:  198 MSGRVIGAEGAIGGTYGAMPELYLK

Align Mfl639.pdb 212 with 4lrsA.pdb 337
Twists 0 ini-len 160 ini-rmsd 2.49 opt-equ 194 opt-rmsd 2.99 chain-rmsd 2.49 Score 357.65 align-len 256 gaps 62 (24.22%)
P-value 1.32e-10 Afp-num 25047 Identity 8.98% Similarity 21.48%
Block  0 afp 20 score 357.65 rmsd  2.49 gap 91 (0.36%)

Chain 1:    2 KLNNYIDATL--LKP-----DATLIEINKFVDLCIIKNVRCICVHI-----------------S--RIAV
              1111111111  111     11111111111111111111111111                 1  1111
Chain 2:   10 APRVRITDSTLRDGSHAMAHQFTEEQVRATVHALDAAGVEVIEVSHGDGLGGSSFNYGFSAVDEIDLVAA

Chain 1:   46 VKEIIKNTKISISGTVSFPFGNATTKLKINEIKECLKLGANEIDFVANIGNIKDHDWEKVNSEFQKIRNS
              11111  1111111111    111  1111111111111111111111111         1111111111
Chain 2:   80 AVDEA--VNAKIAVLLL----PGV--GTVRDLKRAHDAGASVARIATHCTE---------ADVSCQHFAA

Chain 1:  116 F--KDIIIKVIFE-TCLLTEEEIIKCCQIAVKNKLDFVKTSTGYSKMG--ATIEHVKLMKKIVNNECKVK
              1  1111111111 1111111111111111111111111111111111  11111111111111111111
Chain 2:  133 ARELGMETVGFLMLAHRIGPEELARQARIMVDAGAQCVYVVDSAGALVLSDVQARVQALVREIGHEAQVG

Chain 1:  181 ASGGI---KTKNFALELVEAGAERIGTS-----------SISEVLN
              11111   11111111111111111111           1111111
Chain 2:  203 FHGHQNLSLGVANSVLAYQNGARQIDGALCALGAGAGNSPTEILAA

Align Mfl639.pdb 212 with 5ktlA.pdb 295
Twists 0 ini-len 160 ini-rmsd 2.92 opt-equ 190 opt-rmsd 3.02 chain-rmsd 2.92 Score 337.90 align-len 229 gaps 39 (17.03%)
P-value 1.53e-10 Afp-num 21692 Identity 10.04% Similarity 26.64%
Block  0 afp 20 score 337.90 rmsd  2.92 gap 64 (0.29%)

Chain 1:    5 NYIDATLLKPD-----ATLIEINKFVDLCIIKNVRCICVH--------------ISRIAVVKEIIKNTKI
              11111111111     111111111111111111111111              111111111111 111
Chain 2:    5 GTVLTAMITPFKADGSVNYAVAAELAAHLVDNGTDTLVVCGTTGESPTLSWDEEYNLFVEVLQTVA-GKA

Chain 1:   56 SISGTVSFPFGNATTKLKINEIKECLKLGANEIDFVANIGNIKDHDWEKVNSEFQKIRNSFKDIIIKVIF
              1111111    111111111111111111111111111111111  111111111111111111111111
Chain 2:   74 KVIAGCG----SNSTKEAIAATQKAAKIGVHGTLQVVPYYNKPP--QAGLYQHFQAIAQACPDLPLLLYN

Chain 1:  126 ETCLLTEEEIIKCCQIAVKNK-LDFVKTSTGYSKMGATIEHVKLMKKIVNNECKVKASGGIKTKNFALEL
              111111 11111111111111 1111111      11111111111111111111111111    11111
Chain 2:  138 VPGRTGQNLSPETVVRLAEIDNIIGVKEA------SGNLDQAGEIRRSTPKEFQIYAGDDS----LTLPL

Chain 1:  195 VEAGAERIGTSSI-SEVLN
              1111111111111 11111
Chain 2:  198 LAIGAKGVVSVASHLVGNQ

Align Mfl639.pdb 212 with 6p6fA.pdb 201
Twists 0 ini-len 136 ini-rmsd 2.22 opt-equ 173 opt-rmsd 2.95 chain-rmsd 2.22 Score 295.72 align-len 232 gaps 59 (25.43%)
P-value 1.55e-10 Afp-num 14066 Identity 14.66% Similarity 25.86%
Block  0 afp 17 score 295.72 rmsd  2.22 gap 71 (0.34%)

Chain 1:    1 MKLNNYIDATLLKPDATLIEINKFVDLCIIKNVRCICVHI---SRIAVVKEI--IKNTKISISGTVSFPF
              111111111111  11111111111111111111111111   111111111  11111111111111  
Chain 2:  694 LFKKHKIVAVLR--ANSVEEAIEKAVAVFAGGVHLIEITFTVPDADTVIKALSVLKEKGAIIGAGTVT--

Chain 1:   66 GNATTKLKINEIKECLKLGANEIDFVANIGNIKDHDWEKVNSEFQKIRNSF--KDIIIKVIFETCLLTEE
                     11111111111111111111               111111111  1111111111       
Chain 2:  760 -------SVEQCRKAVESGAEFIVSPH---------------LDEEISQFCKEKGVFYMPGVM-------

Chain 1:  134 EIIKCCQIAVKNKLDFVKTSTGYSKMGATIEHVKLMKKIVNNECKVKASGGIKTKNFALELVEAGAERIG
               111111111111111111111   11111111111111111 11111111111 111111111111111
Chain 2:  801 -TPTELVKAMKLGHDILKLFPG---EVVGPEFVKAMKGPFPN-VKFVPTGGVDL-DNVCEWFDAGVLAVG

Chain 1:  204 TS-------------SISEVLN
              11             1111111
Chain 2:  865 VGDALVEGDPDEVREKAKEFVE

Align Mfl639.pdb 212 with 3lbcA.pdb 293
Twists 0 ini-len 160 ini-rmsd 3.13 opt-equ 190 opt-rmsd 2.96 chain-rmsd 3.13 Score 331.49 align-len 229 gaps 39 (17.03%)
P-value 1.78e-10 Afp-num 21679 Identity 10.92% Similarity 26.64%
Block  0 afp 20 score 331.49 rmsd  3.13 gap 59 (0.27%)

Chain 1:    5 NYIDATLLKPD-----ATLIEINKFVDLCIIKNVRCICVH--------------ISRIAVVKEIIKNTKI
              11111111111     111111111111111111111111              111111111111 111
Chain 2:    6 RGVMAALLTPFDQQQALDKASLRRLVQFNIQQGIDGLYVGGSTGEAFVQSLSEREQVLEIVAEEAK-GKI

Chain 1:   56 SISGTVSFPFGNATTKLKINEIKECLKLGANEIDFVANIGNIKDHDWEKVNSEFQKIRNSFKDIIIKVIF
              11111111    1111111111111111111111111111111  1111111111111111111111111
Chain 2:   75 KLIAHVGC----VSTAESQQLAASAKRYGFDAVSAVTPFYYPF--SFEEHCDHYRAIIDSADGLPMVVYN

Chain 1:  126 ETC-LLTEEEIIKCCQIAVKNKLDFVKTSTGYSKMGATIEHVKLMKKIVNNECKVKASGGIKTKNFALEL
              111 1111111111111111111111111       1111111111111111111111111    11111
Chain 2:  139 IPALSGVKLTLDQINTLVTLPGVGALKQT-------SGDLYQMEQIRREHPDLVLYNGYDE----IFASG

Chain 1:  195 VEAGAERIGTSSI-SEVLN
              1111111111111 11111
Chain 2:  198 LLAGADGGIGSTYNIMGWR

Align Mfl639.pdb 212 with 5zjbA.pdb 232
Twists 0 ini-len 152 ini-rmsd 2.72 opt-equ 185 opt-rmsd 3.34 chain-rmsd 2.72 Score 321.01 align-len 219 gaps 34 (15.53%)
P-value 1.83e-10 Afp-num 15721 Identity 12.33% Similarity 23.74%
Block  0 afp 19 score 321.01 rmsd  2.72 gap 63 (0.29%)

Chain 1:    2 KLNNYIDATLLKPD----ATLIEINKFVDLCIIKNVRCICVHI-SRIAVVKEIIKNTKISISGTVSFPF-
              11111111111111    1111111111111111111111111 1111111111   111111111111 
Chain 2:   14 FLNGQTVVSIQPVTGSPLDKTDFIVAMAIAVEQAGAKALRIEGVSNVAAVSAAV---TIPIIGIVKRDLP

Chain 1:   66 -GNATTKLKINEIKECLKLGANEIDFVANIGNIKDHDWEKVNSEFQKIRNSFKDIIIKVIFETCLLTEEE
               1111 111111111111111111111111111      111111111111 1111111111        
Chain 2:   81 DSPVRITPFVSDVDGLANAGATVIAFDATNRTRP-----ESRERIAQAIKN-TGCFAMADCS--------

Chain 1:  135 IIKCCQIAVKNKLDFVKTSTGYS-----KMGATIEHVKLMKKIVNNECKVKASGGIKTKNFALELVEAGA
              11111111111111111111111     1111111111111111   11111111111111111111111
Chain 2:  137 TFEDGLWANSQGVEIVGSTLSGYVGDIEPTVPDFQLVKAFSEAG---FFTMAEGRYNTPELAAKAIESGA

Chain 1:  200 ERIGTSSIS
              111111111
Chain 2:  204 VAVTVGSAL

Align Mfl639.pdb 212 with 3s5oA.pdb 296
Twists 0 ini-len 152 ini-rmsd 2.42 opt-equ 192 opt-rmsd 3.05 chain-rmsd 2.42 Score 335.52 align-len 230 gaps 38 (16.52%)
P-value 1.99e-10 Afp-num 21911 Identity 8.70% Similarity 24.78%
Block  0 afp 19 score 335.52 rmsd  2.42 gap 70 (0.32%)

Chain 1:    5 NYIDATLLKPD-----ATLIEINKFVDLCIIKNVRCICVH--------------ISRIAVVKEIIKNTKI
              11111111111     111111111111111111111111              111111111111 111
Chain 2:   36 AGIYPPVTTPFTATAEVDYGKLEENLHKLGTFPFRGFVVQGSNGEFPFLTSSERLEVVSRVRQAMP-KNR

Chain 1:   56 SISGTVSFPFGNATTKLKINEIKECLKLGANEIDFVANIGNIKDHDWEKVNSEFQKIRNSFKDIIIKVIF
              11111111    11111111111111111111111111111111111111111111111111 1111111
Chain 2:  105 LLLAGSGC----ESTQATVEMTVSMAQVGADAAMVVTPCYYRGRMSSAALIHHYTKVADLSP-IPVVLYS

Chain 1:  126 ETCLLTEEEIIKCCQIAVKNK-LDFVKTSTGYSKMGATIEHVKLMKKIVNNE-CKVKASGGIKTKNFALE
              111111111111111111111 1111111      11111111111111111 111111111    1111
Chain 2:  170 VPANTGLDLPVDAVVTLSQHPNIVGMKDS------GGDVTRIGLIVHKTRKQDFQVLAGSAG----FLMA

Chain 1:  194 LVEAGAERIGTSSI-SEVLN
              11111111111111 11111
Chain 2:  230 SYALGAVGGVCALANVLGAQ

Align Mfl639.pdb 212 with 3qfeA.pdb 305
Twists 0 ini-len 152 ini-rmsd 2.78 opt-equ 188 opt-rmsd 3.02 chain-rmsd 2.78 Score 339.20 align-len 233 gaps 45 (19.31%)
P-value 2.41e-10 Afp-num 22429 Identity 10.30% Similarity 24.46%
Block  0 afp 19 score 339.20 rmsd  2.78 gap 72 (0.32%)

Chain 1:    5 NYIDATLLKPD------ATLIEINKFVDLCIIKNVRCICVH--------------ISRIAVVKEIIKNTK
              11111111111      111111111111111111111111              111111111111 11
Chain 2:    8 PGIWCPAVTFFDSKTDTLDLASQERYYAYLARSGLTGLVILGTNAEAFLLTREERAQLIATARKAVG-PD

Chain 1:   55 ISISGTVSFPFGNATTKLKINEIKECLKLGANEIDFVANIGNIKDHDWEKVNSEFQKIRNSFKDIIIKVI
              111111111    11111111111111111111111111111 1111  11111111111111 111111
Chain 2:   77 FPIMAGVGA----HSTRQVLEHINDASVAGANYVLVLPPAYA-TTPP--VIKSFFDDVSCQSP-LPVVIY

Chain 1:  125 FETCLLTEEEIIKCCQIAVKNK-LDFVKTSTGYSKMGATIEHVKLMKKIVNNECKVKASGGIKTKNFALE
              1111111  1111111111111 1111111      111111111111111111111111111   1111
Chain 2:  142 NFPGIDL--DSDMITTIARKNPNVVGVKLT------CASVGKITRLAATLPPAAFSVFGGQSD---FLIG

Chain 1:  194 LVEAGAERIGTSSI----SEVLN
              11111111111111    11111
Chain 2:  205 GLSVGSAGCIAAFANVFPKTVSK

Align Mfl639.pdb 212 with 1w0mA.pdb 225
Twists 0 ini-len 136 ini-rmsd 1.97 opt-equ 180 opt-rmsd 3.14 chain-rmsd 1.97 Score 305.04 align-len 238 gaps 58 (24.37%)
P-value 2.97e-10 Afp-num 15368 Identity 6.72% Similarity 21.43%
Block  0 afp 17 score 305.04 rmsd  1.97 gap 84 (0.38%)

Chain 1:    5 NYIDATLLKPD-ATLIEINKFVDLCIIKN-----VRCICVHISRIAVVKEIIKNTKISISGTVSFPFGNA
              11111111111 11111111111111111     1111111111111111111   111111111     
Chain 2:    4 PILIINFKAYGEAAGKRAVELAKAAERAARELGVNIVVAPNHLELGLVSQSVD---IPVYAQGADVEAGG

Chain 1:   69 TTKLKINEIKECLKLGANEIDFVANIGNIKDHDWEKVNSEFQKIRNSF--KDIIIKVIFETCLLTEEEII
                111111111111111111111111 1       1111111111111  1111111111        11
Chain 2:   71 A-HTAHVSLENIKEAGGSGVILNHSEAP-------LKLNDLARLVAKAKSLGLDVVVCAP--------DP

Chain 1:  137 KCCQIAVKNKLDFVKTSTGYSKMG--------ATIEHVKLMKKIVN---NECKVKASGGIKTKNFALELV
              111111111111111111  1111        11111111111111   111111111111111111111
Chain 2:  125 RTSLAAAALGPHAVAVEP--PELIGTGRAVSRYKPEAIVETVGLVSRHFPEVSVITGAGIESGDDVAAAL

Chain 1:  196 EAGAERIGTS-----------SISEVLN
              1111111111           1111111
Chain 2:  193 RLGTRGVLLASAAVKAKDPYAKIVELAK

Align Mfl639.pdb 212 with 3obkA.pdb 352
Twists 0 ini-len 152 ini-rmsd 1.90 opt-equ 193 opt-rmsd 2.58 chain-rmsd 1.90 Score 328.57 align-len 319 gaps 126 (39.50%)
P-value 3.46e-10 Afp-num 25440 Identity 7.21% Similarity 17.87%
Block  0 afp 19 score 328.57 rmsd  1.90 gap 161 (0.51%)

Chain 1:    1 MKLNNYIDATLLKP---------------DATLIEINKFVDLCIIKNVRCICVH----------------
              11111111111111               1111111111111111111111111                
Chain 2:   40 LVKPSSLIYPLFVHDEETSVPIPSMPGQSRLSMEDLLKEVGEARSYGIKAFMLFPKVDDELKSVMAEESY

Chain 1:   40 ------ISRIAVVKEIIKNTKISISGTVSFP------FGNA------------TTKLKINEIKECLKLGA
                    111111111111  11111111111      1111            11111111111111111
Chain 2:  110 NPDGLLPRAIMALKEAFP--DVLLLADVALDPYSSMGHDGVVDEQSGKIVNDLTVHQLCKQAITLARAGA

Chain 1:   86 NEIDFVANIGNIKDHDWEKVNSEFQKIRNSF-----KDIIIKVIFETCL---------------------
              111111111           11111111111     1111111111111                     
Chain 2:  178 DMVCPSDMM-----------DGRVSAIRESLDMEGCTDTSILAYSCKYASSFYGPFRDALDSHMVGGTDK

Chain 1:  130 ----L---TEEEIIKCCQIAVKNKLDFVKTSTGYSKMGATIEHVKLMKKIVNNECKVKASGGI-------
                  1   111111111111111111111111    111111111111111  1111111111       
Chain 2:  237 KTYQMDPSNSREAEREAEADASEGADMLMVKP----GLPYLDVLAKIREKS--KLPMVAYHVSGEYAMLK

Chain 1:  186 ------------KTKNFALELVEAGAERIGTSSISEVLN
                          111111111111111111111111111
Chain 2:  301 AAAEKGYISEKDTVLEVLKSFRRAGADAVATYYAKEAAK

Align Mfl639.pdb 212 with 1h7nA.pdb 340
Twists 0 ini-len 152 ini-rmsd 2.35 opt-equ 194 opt-rmsd 2.66 chain-rmsd 2.35 Score 324.17 align-len 320 gaps 126 (39.38%)
P-value 4.18e-10 Afp-num 24824 Identity 7.81% Similarity 18.12%
Block  0 afp 19 score 324.17 rmsd  2.35 gap 158 (0.51%)

Chain 1:    1 MKLNNYIDATLLKP----------------DATLIEINKFVDLCIIKNVRCICVH---------------
              11111111111111                1111111111111111111111111               
Chain 2:   35 QLTKNMLIFPLFISDNPDDFTEIDSLPNINRIGVNRLKDYLKPLVAKGLRSVILFGVPLIPGTKDPVGTA

Chain 1:   40 --------ISRIAVVKEIIKNTKISISGTVSFP------FGNA-----------TTKLKINEIKECLKLG
                      111111111111  11111111111      1111           1111111111111111
Chain 2:  105 ADDPAGPVIQGIKFIREYFP--ELYIICDVCLCEYTSHGHCGVLYDDGTINRERSVSRLAAVAVNYAKAG

Chain 1:   85 ANEIDFVANIGNIKDHDWEKVNSEFQKIRNSF------KDIIIKVIFETCL-------------------
              1111111111           11111111111      1111111111111                   
Chain 2:  173 AHCVAPSDMI-----------DGRIRDIKRGLINANLAHKTFVLSYAAKFSGNLYGPFRDAACSAPSNGD

Chain 1:  130 -----L---TEEEIIKCCQIAVKNKLDFVKTSTGYSKMGATIEHVKLMKKIVNNECKVKASGG--IK---
                   1   111111111111111111111111    1111111111111111 111111111  11   
Chain 2:  232 RKCYQLPPAGRGLARRALERDMSEGADGIIVKP----STFYLDIMRDASEICK-DLPICAYHVSGEYAML

Chain 1:  187 --------------TKNFALELVEAGAERIGTSSISEVLN
                            11111111111111111111111111
Chain 2:  297 HAAAEKGVVDLKTIAFESHQGFLRAGARLIITYLAPEFLD

Align Mfl639.pdb 212 with 1p0kA.pdb 306
Twists 0 ini-len 160 ini-rmsd 3.26 opt-equ 188 opt-rmsd 3.00 chain-rmsd 3.26 Score 330.46 align-len 257 gaps 69 (26.85%)
P-value 4.49e-10 Afp-num 21243 Identity 9.34% Similarity 22.96%
Block  0 afp 20 score 330.46 rmsd  3.26 gap 59 (0.27%)

Chain 1:    1 MKL--------NNYIDATLLKPD---ATLIEINKFVDLCIIKNVRCICVHIS-----------RIAVVKE
              111        111111111111   111111111111111111 1111111           1111111
Chain 2:   44 DISTKIGELSSSSPIFINAMTGGGGKLTYEINKSLARAASQAGI-PLAVGSQMSALKDPSERLSYEIVRK

Chain 1:   49 IIKNTKISISGTVSFPFGNATTKLKINEIKECLKL-GANEIDFVANIGNIKDHDWEKVNSEFQKIRNSFK
              111  111111111       11111111111111 111111111111  11   11111111111111 
Chain 2:  113 ENP--NGLIFANLG-------SEATAAQAKEAVEMIGANALQIHLNVIQEIF---SGALKRIEQICSRV-

Chain 1:  118 DIIIKVIFETCLLTEEEIIKCCQIAVKNKLDFVKTSTGYS-----KMGATIEHVKLMKKIVNNECKVKAS
              1111111111111    11111111111111111111        111111111111111111 111111
Chain 2:  178 SVPVIVKEVGFGM----SKASAGKLYEAGAAAVDIGGRQISFFNSWGISTAASLAEIRSEFPA-STMIAS

Chain 1:  183 GGIKTKNFALELVEAGAERIGTS-----------------SISEVLN
              11111111111111111111111                 1111111
Chain 2:  258 GGLQDALDVAKAIALGASCTGMAGHFLKALTDSGEEGLLEEIQLILE

Align Mfl639.pdb 212 with 1o5kA.pdb 295
Twists 0 ini-len 160 ini-rmsd 2.98 opt-equ 191 opt-rmsd 3.07 chain-rmsd 2.98 Score 324.53 align-len 233 gaps 42 (18.03%)
P-value 4.67e-10 Afp-num 21497 Identity 12.02% Similarity 27.47%
Block  0 afp 20 score 324.53 rmsd  2.98 gap 67 (0.30%)

Chain 1:    4 NNYIDATLLKPD----ATLIEINKFVDLCIIKNVRCICVH--------------ISRIAVVKEIIKNTKI
              111111111111    111111111111111111111111              111111111111 111
Chain 2:    2 FRGVGTAIVTPFKNGELDLESYERLVRYQLENGVNALIVLGTTGESPTVNEDEREKLVSRTLEIVD-GKI

Chain 1:   56 SISGTVSFPFGNATTKLKINEIKECLKLGANEIDFVANIGNIKDHDWEKVNSEFQKIRNSFKDIIIKVIF
              1111111    11111111111111111111111111111111  11111111111111111 1111111
Chain 2:   71 PVIVGAG----TNSTEKTLKLVKQAEKLGANGVLVVTPYYNKP--TQEGLYQHYKYISERTD-LGIVVYN

Chain 1:  126 ETCLLTEEEIIKCCQIAVKNK--LDFVKTSTGYSKMGATIEHVKLMKKIVN---NECKVKASGGIKTKNF
              111111111111111111111  1111111      111111111111111   11111111111    1
Chain 2:  134 VPGRTGVNVLPETAARIAADLKNVVGIKEA------NPDIDQIDRTVSLTKQARSDFMVWSGNDD----R

Chain 1:  191 ALELVEAGAERIGTSSI-SEVLN
              11111111111111111 11111
Chain 2:  194 TFYLLCAGGDGVISVVSNVAPKQ

Align Mfl639.pdb 212 with 4qccA.pdb 270
Twists 0 ini-len 136 ini-rmsd 1.92 opt-equ 172 opt-rmsd 2.57 chain-rmsd 1.92 Score 300.50 align-len 232 gaps 60 (25.86%)
P-value 4.76e-10 Afp-num 20633 Identity 10.34% Similarity 24.57%
Block  0 afp 17 score 300.50 rmsd  1.92 gap 72 (0.35%)

Chain 1:    3 LNNYIDATLLKPDATLIEINKFVDLCIIKNVRCICVHI------SRIAVVKEIIKNTKISISGTVSFPFG
              11111111111  1111111111111111111111111      1111111111111 111111111   
Chain 2:    5 TKLPLIAILRG--ITPDEALAHVGAVIDAGFDAVEIPLNSPQWEQSIPAIVDAYGDK-ALIGAGTVL---

Chain 1:   67 NATTKLKINEIKECLKLGANEIDFVANIGNIKDHDWEKVNSEFQKIRNSF-KDIIIKVIFETCLLTEEEI
                    111111111111111111111              111111111 1111111111        1
Chain 2:   69 ------KPEQVDALARMGCQLIVTPNI--------------HSEVIRRAVGYGMTVCPGCA--------T

Chain 1:  136 IKCCQIAVKNKLDFVKTSTGYSKMGATIEHVKLMKKIVNNECKVKASGGIKTKNFALELVEAGAERIGTS
              11111111111111111111   111111111111111111111111111111 1111111111111111
Chain 2:  111 ATEAFTALEAGAQALKIFPS---SAFGPQYIKALKAVLPSDIAVFAVGGVTPE-NLAQWIDAGCAGAGLG

Chain 1:  206 ---------------SISEVLN
                             1111111
Chain 2:  177 SDLYRAGQSVERTAQQAAAFVK

Align Mfl639.pdb 212 with 5c54A.pdb 310
Twists 0 ini-len 160 ini-rmsd 2.65 opt-equ 191 opt-rmsd 3.03 chain-rmsd 2.65 Score 330.74 align-len 237 gaps 46 (19.41%)
P-value 4.76e-10 Afp-num 23196 Identity 10.55% Similarity 25.32%
Block  0 afp 20 score 330.74 rmsd  2.65 gap 68 (0.30%)

Chain 1:    5 NYIDATLLKPD-----ATLIEINKFVDLCIIKNVRCICVH--------------ISRIAVVKEIIKNTKI
              11111111111     111111111111111111111111              111111111111 111
Chain 2:    7 TGVIPPVMTPLHADGSVDVESLRKLVDHLINGGVDGLFALGSSGEAAFLTRAQRKLALTTIIEHTA-GRV

Chain 1:   56 SISGTVSFPFGNATTKLKINEIKECLKLGANEIDFVANIGNIKDHDWEKVNSEFQKIRNSFKDIIIKVIF
              1111111    111111111111111111111111111111  111111111111111111111111111
Chain 2:   76 PVTAGVI----ETTTARVIELVEDALEAGAEGLVATAPFYT--RTHDVEIEEHFRKIHAAAPELPLFAYN

Chain 1:  126 ETCLLTEEEIIKCCQIAV-KNKLDFVKTSTGYSKMGATIEHVKLMKKIVN-----NECKVKASGGIKTKN
              111111111111111111 1111111111      111111111111111     11111111111    
Chain 2:  140 IPVSVHSNLNPVMLLTLAKDGVLAGTKDS------SGNDGAIRSLIEARDDAGLTEQFKILTGSET----

Chain 1:  190 FALELVEAGAERIGTSS----ISEVLN
              11111111111111111    111111
Chain 2:  200 TVDFAYLAGADGVVPGLGNVDPAAYAA

Align Mfl639.pdb 212 with 3si9A.pdb 294
Twists 0 ini-len 152 ini-rmsd 2.41 opt-equ 191 opt-rmsd 3.04 chain-rmsd 2.41 Score 321.98 align-len 234 gaps 43 (18.38%)
P-value 5.05e-10 Afp-num 21472 Identity 11.11% Similarity 25.21%
Block  0 afp 19 score 321.98 rmsd  2.41 gap 71 (0.32%)

Chain 1:    4 NNYIDATLLKPD-----ATLIEINKFVDLCIIKNVRCICVH--------------ISRIAVVKEIIKNTK
              111111111111     111111111111111111111111              111111111111 11
Chain 2:    6 LKGAVTALITPFDDNGAIDEKAFCNFVEWQITQGINGVSPVGTTGESPTLTHEEHKRIIELCVEQVA-KR

Chain 1:   55 ISISGTVSFPFGNATTKLKINEIKECLKLGANEIDFVANIGNIKDHDWEKVNSEFQKIRNSFKDIIIKVI
              11111111    111111111111111111111111111111111  1111111111111111 111111
Chain 2:   75 VPVVAGAG----SNSTSEAVELAKHAEKAGADAVLVVTPYYNRPN--QRGLYTHFSSIAKAIS-IPIIIY

Chain 1:  125 FETCLLTEEEIIKCCQIAVKNK--LDFVKTSTGYSKMGATIEHVKLMKKIVNNECKVKASGGIKTKNFAL
              1111111111111111111111  1111111      11111111111111111111111111    111
Chain 2:  138 NIPSRSVIDMAVETMRDLCRDFKNIIGVKDA------TGKIERASEQREKCGKDFVQLSGDDC----TAL

Chain 1:  193 ELVEAGAERIGTSS----ISEVLN
              11111111111111    111111
Chain 2:  198 GFNAHGGVGCISVSSNVAPKLCAQ

Align Mfl639.pdb 212 with 3na8A.pdb 291
Twists 0 ini-len 160 ini-rmsd 2.93 opt-equ 190 opt-rmsd 3.06 chain-rmsd 2.93 Score 321.89 align-len 230 gaps 40 (17.39%)
P-value 5.10e-10 Afp-num 21215 Identity 10.87% Similarity 27.83%
Block  0 afp 20 score 321.89 rmsd  2.93 gap 66 (0.29%)

Chain 1:    5 NYIDATLLKPD-----ATLIEINKFVDLCIIKNVRCICVH--------------ISRIAVVKEIIKNTKI
              11111111111     111111111111111111111111              11111111111111 1
Chain 2:   26 HGIIGYTITPFAADGGLDLPALGRSIERLIDGGVHAIAPLGSTGEGAYLSDPEWDEVVDFTLKTVAHR-V

Chain 1:   56 SISGTVSFPFGNATTKLKINEIKECLKLGANEIDFVANIGNIKDHDWEKVNSEFQKIRNSFKDIIIKVIF
              11111111    1111111111111111111111111111111  11111111111111111 1111111
Chain 2:   95 PTIVSVSD----LTTAKTVRRAQFAESLGAEAVMVLPISYWKL--NEAEVFQHYRAVGEAIG-VPVMLYN

Chain 1:  126 ETCLLTEEEIIKCCQIAVKNK--LDFVKTSTGYSKMGATIEHVKLMKKIVNNECKVKASGGIKTKNFALE
              111111111111111111111  1111111      11111111111111111111111111    1111
Chain 2:  158 NPGTSGIDMSVELILRIVREVDNVTMVKES------TGDIQRMHKLRLLGEGRVPFYNGCNP----LALE

Chain 1:  194 LVEAGAERIGTSSI-SEVLN
              11111111111111 11111
Chain 2:  218 AFVAGAKGWCSAAPNLIPTL

Align Mfl639.pdb 212 with 4ymzA.pdb 250
Twists 0 ini-len 152 ini-rmsd 3.67 opt-equ 179 opt-rmsd 3.01 chain-rmsd 3.67 Score 306.46 align-len 252 gaps 73 (28.97%)
P-value 5.31e-10 Afp-num 18009 Identity 7.94% Similarity 22.62%
Block  0 afp 19 score 306.46 rmsd  3.67 gap 88 (0.37%)

Chain 1:    5 NYIDATLLKPDATLIEINKFVDLCIIKN------VRCICVHISRIAVVKEIIKNTKISISGTVSFPFGNA
              1111111111111111111111111111      111111111111111111111111111111      
Chain 2:    5 TIIAGNWKMNLSLKEAVFLAHSIREKIPSISKDKVSMVFPSTLHLENVSKILEGSSVIVGAQNCYHSGLA

Chain 1:   69 TTKLKINEIKECLKLGANEIDFVANIGNIKDHDWEKV-NSEFQKIRNSFKDIIIKVIFETCL------LT
                  1 111111111111111111           11 111111111  1111111111111      11
Chain 2:   75 AFTGE-TSPDQLKEIGVKVVMVGHSERRQFLGESNFFCNDKIRFLLK--NEFTVLYCVGETLSERESGKT

Chain 1:  132 EEEIIKCCQIAVKNK------LDFVKTSTGYSKMGA---------TIEHVKLMKKIV----------NNE
              111111111111111      1111111   1111          111111111111          111
Chain 2:  142 LEVLSSQIREGLKGIDSVFFSNLILAYEP--VWAIGTGKVATPSQAQEVHSFIRKEISGLFVGASSISES

Chain 1:  177 CKVKASGGIKTKNFALELVEAGAERIGTS-------SISEVL
              11111111111111111111111111111       111111
Chain 2:  210 ISILYGGSVKPDNIQDLLKEKDIDGGLVGGASQKISSFAGLF

Align Mfl639.pdb 212 with 4ur7A.pdb 303
Twists 0 ini-len 160 ini-rmsd 3.51 opt-equ 188 opt-rmsd 3.02 chain-rmsd 3.51 Score 326.38 align-len 233 gaps 45 (19.31%)
P-value 5.67e-10 Afp-num 22729 Identity 9.44% Similarity 24.46%
Block  0 afp 20 score 326.38 rmsd  3.51 gap 60 (0.27%)

Chain 1:    5 NYIDATLLKPD-----ATLIEINKFVDLCIIKNVRCICVH--------------ISRIAVVKEIIKNTKI
              11111111111     111111111111111111111111              11111111111  111
Chain 2:   12 SGLLSFPVTHFDAEGRFAADSYREHVEWLAGYKAPVLFAAGGTGEFFSLKPDEIPTIVAAAKEVA--GET

Chain 1:   56 SISGTVSFPFGNATTKLKINEIKECLKLGANEIDFVANIGNIKDHDWEKVNSEFQKIRNSFKDIIIKVIF
              1111111     1111111111111111111111111111111111  11111111111111 1111111
Chain 2:   80 AIVSGCG-----YGTEIAVDIARSVEKVGADGILLLPHYLIDAPQE--GLYAHIKKVCQSVG-IGVMVYN

Chain 1:  126 ETCLLTEEEIIKCCQIAVKNK--LDFVKTSTGYSKMGATIEHVKLMKKIVNNECKVKASGGIKTKNFALE
              11111   1111111111111  1111111      1111111111111111111111111111 11111
Chain 2:  142 RDNSV---LQADTLARLCDECPNLVGFKDG------TGDIGLVRQITAKMGDRLMYLGGMPTAE-LFAEA

Chain 1:  194 LVEAGAERIGTSSI----SEVLN
              11111111111111    11111
Chain 2:  202 YLGAGFTTYSSAVFNFVPGLANE

Align Mfl639.pdb 212 with 3di0A.pdb 291
Twists 0 ini-len 152 ini-rmsd 2.88 opt-equ 191 opt-rmsd 3.09 chain-rmsd 2.88 Score 320.54 align-len 230 gaps 39 (16.96%)
P-value 5.85e-10 Afp-num 20761 Identity 10.43% Similarity 30.43%
Block  0 afp 19 score 320.54 rmsd  2.88 gap 66 (0.30%)

Chain 1:    4 NNYIDATLLKPD----ATLIEINKFVDLCIIKNVRCICVH--------------ISRIAVVKEIIKNTKI
              111111111111    111111111111111111111111              111111111111 111
Chain 2:    5 FEGVGVALTTPFTNNKVNIEALKTHVNFLLENNAQAIIVNGTTAESPTLTTDEKERILKTVIDLVD-KRV

Chain 1:   56 SISGTVSFPFGNATTKLKINEIKECLKLGANEIDFVANIGNIKDHDWEKVNSEFQKIRNSFKDIIIKVIF
              11111111    11111111111111111111111111111111  1111111111111111 1111111
Chain 2:   74 PVIAGTGT----NDTEKSIQASIQAKALGADAIMLITPYYNKTN--QRGLVKHFEAIADAVK-LPVVLYN

Chain 1:  126 ETCLLTEEEIIKCCQIAVKNK-LDFVKTSTGYSKMGATIEHVKLMKKIVNN-ECKVKASGGIKTKNFALE
              111111111111111111111 1111111      1111111111111111 1111111111    1111
Chain 2:  137 VPSRTNMTIEPETVEILSQHPYIVALKDA------TNDFEYLEEVKKRIDTNSFALYSGNDD----NVVE

Chain 1:  194 LVEAGAERIGTSSI-SEVLN
              11111111111111 11111
Chain 2:  197 YYQRGGQGVISVIANVIPKE

Align Mfl639.pdb 212 with 4r9xA.pdb 225
Twists 0 ini-len 120 ini-rmsd 1.85 opt-equ 192 opt-rmsd 3.29 chain-rmsd 1.85 Score 293.71 align-len 234 gaps 42 (17.95%)
P-value 5.85e-10 Afp-num 15368 Identity 11.54% Similarity 26.92%
Block  0 afp 15 score 293.71 rmsd  1.85 gap 81 (0.40%)

Chain 1:    6 YIDATLLKPDATLIEINKFVDLCIIKNVRCICVH--------ISRIAVVKEIIKNTKISISGTVSFP--F
              111111        11111111111111111111        1111111111111111111111111  1
Chain 2:    1 MLEVIA--------TCLEDVKRIERAGGKRIELISSYTEGGLTPSYAFIKKAVEAVQIPIHVMIRPHAKS

Chain 1:   66 GNAT---TKLKINEIKECLKLGANEIDFVANIGNIKDHDWEKVNSEFQKIRNSFKDIIIKVIFETCLLTE
              1111   11111111111111111111111111111     11111111111111111111111111111
Chain 2:   63 FTYTEEEIEMMKEDIVVAQKLGVAGVVLGVLNERNE-----VAEEKLADLLSVVDGINVTYHRAIDDIEN

Chain 1:  133 EEIIKCCQIAVKNK-LDFVKTSTGYSKMGATIEHVKLMKKIVNNECKVKASGGIKTKNFALELVEAGAER
                111111111111 1111111111111111111111111111111111111111111111111111111
Chain 2:  128 --PVEAMRTLKKFHKVTHVLTSGGQGNIVDNIPVLTDMQKISDGQIQLVVGAGVTKENIKQLLNETGISQ

Chain 1:  202 IGTSSIS-------------EVLN
              1111111             1111
Chain 2:  196 AHVGTAVREGKSCFAEIDLNLVQE

Align Mfl639.pdb 212 with 3fkkA.pdb 304
Twists 0 ini-len 160 ini-rmsd 3.31 opt-equ 192 opt-rmsd 3.11 chain-rmsd 3.31 Score 327.94 align-len 232 gaps 40 (17.24%)
P-value 5.94e-10 Afp-num 22610 Identity 10.34% Similarity 25.86%
Block  0 afp 20 score 327.94 rmsd  3.31 gap 62 (0.28%)

Chain 1:    5 NYIDATLLKPD-----ATLIEINKFVDLCIIKNVRCICVH--------------ISRIAVVKEIIKNTKI
              11111111111     111111111111111111111111              11111111111111 1
Chain 2:   21 RGIFPVVPTTFADTGDLDLASQKRAVDFMIDAGSDGLCILANFSEQFAITDDERDVLTRTILEHVAGR-V

Chain 1:   56 SISGTVSFPFGNATTKLKINEIKECLKLGANEIDFVANIGNI-KDHDWEKVNSEFQKIRNSFKDIIIKVI
              1111111    11111111111111111111111111111   11111111111111111111 111111
Chain 2:   90 PVIVTTS----HYSTQVCAARSLRAQQLGAAMVMAMPPYHGATFRVPEAQIFEFYARVSDAIA-IPIMVQ

Chain 1:  125 FETCLLTEEEIIKCCQIAVKNK-LDFVKTSTGYSKMGATIEHVKLMKKIVNNEC-KVKASGGIKTKNFAL
              1111111111111111111111 1111111     1111111111111111111 111111111   111
Chain 2:  155 DAPASGTALSAPFLARMAREIEQVAYFKIE-----TPGAANKLRELIRLGGDAIEGPWDGEEAI---TLL

Chain 1:  193 ELVEAGAERIGTS--SISEVLN
              1111111111111  1111111
Chain 2:  217 ADLHAGATGAMTGGGFPDGIRP

Align Mfl639.pdb 212 with 3vk5A.pdb 253
Twists 0 ini-len 160 ini-rmsd 3.32 opt-equ 184 opt-rmsd 3.07 chain-rmsd 3.32 Score 303.11 align-len 252 gaps 68 (26.98%)
P-value 6.72e-10 Afp-num 17168 Identity 7.54% Similarity 23.02%
Block  0 afp 20 score 303.11 rmsd  3.32 gap 75 (0.32%)

Chain 1:    5 NYIDATLLKPDATLIEINKFVDLCIIKNVRCICVHI--------SRIAVVKEIIKNTKISISGTVSFPFG
              111111111111111111111111111111111111        1111111111111111111111    
Chain 2:   34 PGPVHIIDPFKVPVTEAVEKAAELTRLGFAAVLLASTDYESFESHMEPYVAAVKAATPLPVVLHFP----

Chain 1:   67 NATTKLKINEIKECLKLGANEIDFVANIGNIKDHDWEKVNSEFQKIRNSF-----------KDIIIKVIF
               1111111    111111111111111111       1  111 11  1            111111111
Chain 2:  100 -PRPGAGF----PVVRGADALLLPALLGSGD------DYFVWKSFLETLAAFPGRIPREEWPELLLTVAL

Chain 1:  126 ETC------------LLTE---EEIIKCCQIAVKNKLDFVKTSTGYSKMGATIEHVKLMKKIVNNECKVK
              111            1111   1111111111111111111111  111111111111111111111111
Chain 2:  159 TFGEDPRTGDLLGTVPVSTASTEEIDRYLHVARAFGFHMVYLYS--RNEHVPPEVVRHFRKGLGPDQVLF

Chain 1:  181 ASGGIKTKNFALELVEAGAERIGTS----------SISEVLN
              1111111111111111111111111          1111111
Chain 2:  227 VSGNVRSGRQVTEYLDSGADYVGFAGALEQPDWRSALAEIAG

Align Mfl639.pdb 212 with 1ojxA.pdb 250
Twists 0 ini-len 136 ini-rmsd 2.79 opt-equ 178 opt-rmsd 3.03 chain-rmsd 2.79 Score 305.11 align-len 249 gaps 71 (28.51%)
P-value 6.73e-10 Afp-num 17304 Identity 11.24% Similarity 23.29%
Block  0 afp 17 score 305.11 rmsd  2.79 gap 88 (0.39%)

Chain 1:    5 NYIDATLLKPDATL----------IEINKFVDLCIIKNVRCICVHISRIAVVKEIIKNTKISISGTVSFP
              11111111111             11111111111111111111111111111111    1111111111
Chain 2:   17 KSIILAYDHGIEHGPADFMDNPDSADPEYILRLARDAGFDGVVFQRGIAEKYYDGS----VPLILKLNGK

Chain 1:   65 -------FGNATTKLKINEIKECLKLGANEIDFVANIGNIKDHDWEKVNSEFQKIRNSF--KDIIIKVIF
                     1111    1 11111111111111111111   1      111111111111  111111111
Chain 2:   83 TTLYNGEPVSV----ANCSVEEAVSLGASAVGYTIYP---GSGFEWKMFEELARIKRDAVKFDLPLVVWS

Chain 1:  126 ETCLLT------EEEIIKCCQIAVKNKLDFVKTSTGYSKMGATIE--HVKLMKKIVNNECKVKASGGIK-
              1111 1      111111111111111111111       11111  1111111111 11111111111 
Chain 2:  146 YPRGGKVVNETAPEIVAYAARIALELGADAMKI-------KYTGDPKTFSWAVKVAG-KVPVLMSGGPKT

Chain 1:  187 -----TKNFALELVEAGAERIGTSSI--------SEVLN
                   111111111111111111111        11111
Chain 2:  208 KTEEDFLKQVEGVLEAGALGIAVGRNVWQRRDALKFARA

Align Mfl639.pdb 212 with 4mg4A.pdb 250
Twists 0 ini-len 136 ini-rmsd 2.08 opt-equ 181 opt-rmsd 3.08 chain-rmsd 2.08 Score 305.10 align-len 242 gaps 61 (25.21%)
P-value 6.74e-10 Afp-num 17479 Identity 5.79% Similarity 17.77%
Block  0 afp 17 score 305.10 rmsd  2.08 gap 82 (0.38%)

Chain 1:    4 NNYIDATLLKPDATLIEINKFVDLCIIKNVRCICVH-------------------ISRIAVVKEIIKNTK
              11111111        11111111111111111111                   111111111111   
Chain 2:   18 QPLALFNV--------WDAGSARVVADAGAVALATGSWSVAAANGFVEQMPRALMMEVLERIVRATD---

Chain 1:   55 ISISGTVSFPFGNATTKLKINEIKECLKLGANEIDFVAN-----IGNIKDHDWEKVNSEFQKIRNSFK--
              1111111 1111111111111111111111111111111     1111    1111111111111111  
Chain 2:   79 LPVTVDL-ESGYGERPEDVAETIAMSIRAGAIGCNLEDSFPSTGELRD----VDEAAARIAAARQAADRA

Chain 1:  118 --DIIIKVIFETCLL---------TEEEIIKCCQIAVKNKLDFVKTSTGYSKMGATIEHVKLMKKIVNNE
                1111111111111         11111111111111111111111     111111111111111  1
Chain 2:  144 GVDYFINARTDVFFKAATETHDERLLDATLARARAYAAAGADGLFVP-----GLRSPALIRALTAAS--P

Chain 1:  177 CKVKASGGIKTKNFALELVEAGAERIGTSSIS
              111111 1111111111111111111111111
Chain 2:  207 LPVNVM-RVAETPTLAELAEYGVARISHGPYP

Align Mfl639.pdb 212 with 4xkyA.pdb 299
Twists 0 ini-len 160 ini-rmsd 2.42 opt-equ 189 opt-rmsd 2.82 chain-rmsd 2.42 Score 307.72 align-len 232 gaps 43 (18.53%)
P-value 8.00e-10 Afp-num 22094 Identity 9.48% Similarity 21.55%
Block  0 afp 20 score 307.72 rmsd  2.42 gap 64 (0.29%)

Chain 1:    5 NYIDATLLKPD-----ATLIEINKFVDLCIIKNVRCICVH--------------ISRIAVVKEIIKNTKI
              11111111111     111111111111111111111111              11111111111111 1
Chain 2:    6 SGIIPPLVTPLLDDDVLDVEGLQRLIEHLIAGGVHALFVLGTTGESQSLSYKLRMEMIKNTCRIAKGR-L

Chain 1:   56 SISGTVSFPFGNATTKLKINEIKECLKLGANEIDFVANIGNIKDH-DWEKVNSEFQKIRNSFKDIIIKVI
              11111111    111111111111111111111111111111111 111111111111 111   11111
Chain 2:   75 PVLVCISD----TSIVESVNLACLAADHGADAVVSAPPYYFATGQPELIEFYEHLLPQ-LPL---PLFLY

Chain 1:  125 FETCLLTEEEIIKCCQIAVKNK-LDFVKTSTGYSKMGATIEHVKLMKKIVNNE--CKVKASGGIKTKNFA
              1111111111111111111111 1111111      11111111111111111  111111111    11
Chain 2:  137 NMPTHTKVNFAPATIQRIAENPGVIGFKDS------SANTVYFQSVMYAMKDNPDFSMLVGPEE----IM

Chain 1:  192 LELVEAGAERIGTSSI-SEVLN
              1111111111111111 11111
Chain 2:  197 AESVLLGAHGGVNGGANMFPEL

Align Mfl639.pdb 212 with 3e96A.pdb 296
Twists 0 ini-len 152 ini-rmsd 3.05 opt-equ 187 opt-rmsd 3.01 chain-rmsd 3.05 Score 318.34 align-len 236 gaps 49 (20.76%)
P-value 8.12e-10 Afp-num 22153 Identity 10.17% Similarity 22.03%
Block  0 afp 19 score 318.34 rmsd  3.05 gap 68 (0.31%)

Chain 1:    4 NNYIDATLLKPD------ATLIEINKFVDLCIIKNVRCICVH--------------ISRIAVVKEIIKNT
              111111111111      111111111111111111111111              11111111111111
Chain 2:   12 LETISGIPITPFRKSDGSIDWHHYKETVDRIVDNGIDVIVPCGNTSEFYALSLEEAKEEVRRTVEYVHGR

Chain 1:   54 KISISGTVSFPFGNATTKLKINEIKECLKLGANEIDFVANIGNIKDHDWEKVNSEFQKIRNSFKDIIIKV
               11111111     1111111111111111111111111111111111  11111111111111 11111
Chain 2:   82 -ALVVAGIG-----YATSTAIELGNAAKAAGADAVMIHMPIHPYVTAG--GVYAYFRDIIEALD-FPSLV

Chain 1:  124 IFETCLLTEEEIIKCCQIAVKNK-LDFVKTSTGYSKMGATIEHVKLMKKIVNN--ECKVKASGGIKTKNF
              111111    1111111111111 1111111      1111111111111111  11111111111   1
Chain 2:  143 YFKDPE----ISDRVLVDLAPLQNLVGVKYA------INDLPRFAKVVRSIPEEHQIAWICGTAEK---W

Chain 1:  191 ALELVEAGAERIGTSSI----SEVLN
              11111111111111111    11111
Chain 2:  200 APFFWHAGAKGFTSGLVNLLPQKAVE

Align Mfl639.pdb 212 with 1twdA.pdb 234
Twists 0 ini-len 128 ini-rmsd 2.23 opt-equ 189 opt-rmsd 3.12 chain-rmsd 2.23 Score 289.69 align-len 242 gaps 53 (21.90%)
P-value 8.22e-10 Afp-num 15322 Identity 7.44% Similarity 24.38%
Block  0 afp 16 score 289.69 rmsd  2.23 gap 73 (0.36%)

Chain 1:    5 NYIDATLLKPDATLIEINKFVDLCIIKNVRCICVH--------ISRIAVVKEIIKNTKISISGTVSF--P
              11111111        1111111111111111111        111111111111111111111111  1
Chain 2:    2 ALLEICCY--------SMECALTAQQNGADRVELCAAPKEGGLTPSLGVLKSVRQRVTIPVHPIIRPRGG

Chain 1:   65 FGNAT---TKLKINEIKECLKLGANEIDFVANIGNIKDHDWEKVNSEFQKIRNSFKDIIIKVIFETCLLT
              11111   11111111111111111111111111111     1111111111111111111111111111
Chain 2:   64 DFCYSDGEFAAILEDVRTVRELGFPGLVTGVLDVDGN-----VDMPRMEKIMAAAGPLAVTFHRAFDMCA

Chain 1:  132 EEEIIKCCQIAVKNKLDFVKTSTGYSKMGA--TIEHVKLMKKIVNNECKVKASGGIKTKNFALELVEAGA
                111111111111111111111  11111  11111111111 111111111111111 1111111111
Chain 2:  129 --NPLYTLNNLAELGIARVLTSG--QKSDALQGLSKIMELIAH-RDAPIIMAGAGVRAE-NLHHFLDAGV

Chain 1:  200 ERIGTSS-------------------ISEVLN
              1111111                   111111
Chain 2:  193 LEVHSSAGAWQASPMRYRNYSRYIVDGAAVAE

Align Mfl639.pdb 212 with 5zkaA.pdb 292
Twists 0 ini-len 152 ini-rmsd 2.94 opt-equ 189 opt-rmsd 3.06 chain-rmsd 2.94 Score 316.32 align-len 230 gaps 41 (17.83%)
P-value 8.65e-10 Afp-num 21642 Identity 10.43% Similarity 24.78%
Block  0 afp 19 score 316.32 rmsd  2.94 gap 68 (0.31%)

Chain 1:    5 NYIDATLLKPD-----ATLIEINKFVDLCII-KNVRCICVH--------------ISRIAVVKEIIKNTK
              11111111111     111111111111111 111111111              111111111111 11
Chain 2:    2 KGIYSALMVPYNEDGSINEKGLREIIRYNIDKMKVDGLYVGGSTGENFMISTEEKKRVFEIAIDEAK-DS

Chain 1:   55 ISISGTVSFPFGNATTKLKINEIKECLKLGANEIDFVANIGNIKDHDWEKVNSEFQKIRNSFKDIIIKVI
              111111111    1111111111111111111111111111111  11111111111111111 111111
Chain 2:   71 VNLIAQVGS----INLNEAVELGKYVTKLGYKCLSAVTPFYYKF--DFSEIKDYYETIVRETG-NYMIIY

Chain 1:  125 FETCLLTEEEIIKCCQIAVKNK-LDFVKTSTGYSKMGATIEHVKLMKKIVNNECKVKASGGIKTKNFALE
              1111111111111111111111 1111111       1111111111111111111111111    1111
Chain 2:  134 SIPFLTGVNMSLSQFGELFENEKIIGVKFT-------AGDFYLLERVRKAFPDKLIFAGFDE----MLLP

Chain 1:  194 LVEAGAERIGTSSI-SEVLN
              11111111111111 11111
Chain 2:  193 ATVLGVDGAIGSTYNINGIR

Align Mfl639.pdb 212 with 3lyeA.pdb 285
Twists 0 ini-len 144 ini-rmsd 2.11 opt-equ 186 opt-rmsd 3.14 chain-rmsd 2.11 Score 318.41 align-len 235 gaps 49 (20.85%)
P-value 8.85e-10 Afp-num 20402 Identity 6.38% Similarity 19.57%
Block  0 afp 18 score 318.41 rmsd  2.11 gap 70 (0.33%)

Chain 1:    4 NNYIDATLLKPDATLIEINKFVDLCIIKNVRCICV----------------------HISRIAVVKEIIK
              111111111        111111111111111111                      1111111111111
Chain 2:   86 ELIVCPGVY--------DGLSARTAMELGFKSLYMTGAGTTASRLGQPDLAIAQLHDMRDNADMIANLDP

Chain 1:   52 NTKISISGTVSFPFGNATTKLKINEIKECLKLGANEIDFVANIGNIKDHDWEKVNSEFQKIRNSF----K
              11 111111111  111111111111111111111111111111  1111111111111111111    1
Chain 2:  148 FG-PPLIADMDT--GYGGPIMVARTVEHYIRSGVAGAHLEDQILTKKVVSRDEYLVRIRAAVATKRRLRS

Chain 1:  118 DIIIKVIFE-TCLLTEEEIIKCCQIAVKNKLDFVKTSTGYSKMGATIEHVKLMKKIVNNECKVKASGGIK
              111111111 111111111111111111111111111     11111111111111111 1111111111
Chain 2:  223 DFVLIARTDALQSLGYEECIERLRAARDEGADVGLLE-----GFRSKEQAAAAVAALAP-WPLLLNSVEN

Chain 1:  187 ---TKNFALELVEAGAERIGTSSIS
                 1111111111111111111111
Chain 2:  287 GHSPLITVEEAKAMGFRIMIFSFAT

Align Mfl639.pdb 212 with 3kruA.pdb 335
Twists 0 ini-len 160 ini-rmsd 2.99 opt-equ 206 opt-rmsd 3.12 chain-rmsd 2.99 Score 325.08 align-len 322 gaps 116 (36.02%)
P-value 1.00e-09 Afp-num 22500 Identity 10.56% Similarity 23.91%
Block  0 afp 20 score 325.08 rmsd  2.99 gap 132 (0.45%)

Chain 1:    1 MKLN-----------NYIDATLLKPDA-------TLIEINKFVDLCIIKNVRCICVHIS-----------
              1111           111111111111       111111111111111 111111111           
Chain 2:    2 SILHMPLKIKDITIKNRIMMSPMCMYSASTDGMPNDWHIVHYATRAIGG-VGLIMQEATAVESRGRITDH

Chain 1:   42 -----------RIAVVKEIIKNTKISISGTVSFPFGNA--------------------------------
                         11111111111111111111111111                                 
Chain 2:   71 DLGIWNDEQVKELKKIVDICKANGAVMGIQLAHAGRKCNISYEDVVGPSPIKAGDRYKLPRELSVEEIKS

Chain 1:   69 TTKLKINEIKECLKLGANEIDFVA-----NIGNIKD--------------HDWEKVNSEFQKIRNSFK-D
              111111111111111111111111     1111111              111111111111111111 1
Chain 2:  141 IVKAFGEAAKRANLAGYDVVEIHAAHGYLIHEFLSPLSNKRKDEYGNSIENRARFLIEVIDEVRKNWPEN

Chain 1:  119 IIIKVIFETCL-----LTEEEIIKCCQIAVKNKLDFVKTSTGYSKM-------GATIEHVKLMKKIVNNE
              11111111111     111111111111111 1111111111111        111111111111111  
Chain 2:  211 KPIFVRVSADDYMEGGINIDMMVEYINMIKD-KVDLIDVSSGGLLNVDINLYPGYQVKYAETIKKRCN--

Chain 1:  177 CKVKASGGIKTKNFALELV-EAGAERIGTSSI-----SEVLN
              1111111111111111111 111111111111     11111
Chain 2:  278 IKTSAVGLITTQELAEEILSNERADLVALGRELLRNPYWVLH

Align Mfl639.pdb 212 with 4n4pA.pdb 290
Twists 0 ini-len 152 ini-rmsd 3.22 opt-equ 184 opt-rmsd 3.05 chain-rmsd 3.22 Score 316.70 align-len 232 gaps 48 (20.69%)
P-value 1.04e-09 Afp-num 21778 Identity 6.47% Similarity 22.41%
Block  0 afp 19 score 316.70 rmsd  3.22 gap 65 (0.30%)

Chain 1:    5 NYIDATLLKPD------ATLIEINKFVDLCIIKNVRCICVH--------------ISRIAVVKEIIKNTK
              11111111111      111111111111111111111111              11111111111111 
Chain 2:    8 KGLFPAMVTPFTKDGKLHKAGVKEVVNFLVEKQKVDGIYITGSTGEFLLLSFEDKKEVMKLVAEANAGR-

Chain 1:   55 ISISGTVSFPFGNATTKLKINEIKECLKLGANEIDFVANIGNIKDHDWEKVNSEFQKIRNSFKDIIIKVI
              111111111    1111111111111111111111111111111111  11111111111111 111111
Chain 2:   77 VTLIAQIGS----LNIEETKELAKLAKELKYDAISAITPYYYNFSFN--ETHHYYEEISKAAD-IPMLIY

Chain 1:  125 FETCLLTEEEIIKCCQIAVKNKLDFVKTSTGYSKMGATIEHVKLMKKIVNNECKVKASGGIKTKNFALEL
              111     111111111111111111111      1111111111111 111111111111    11111
Chain 2:  140 YLP-----VSTDQFGKLLEIKNVIGSKYG------ATDLFAFERLMSK-YPDKLFMFAWDE----ALAMG

Chain 1:  195 VEAGAERIGTSS----ISEVLN
              111111111111    111111
Chain 2:  200 LTMGAKGFIGSTYNVNAKGANA

Align Mfl639.pdb 212 with 1ep1A.pdb 309
Twists 0 ini-len 144 ini-rmsd 2.75 opt-equ 196 opt-rmsd 3.00 chain-rmsd 2.75 Score 312.95 align-len 296 gaps 100 (33.78%)
P-value 1.05e-09 Afp-num 21185 Identity 8.11% Similarity 20.61%
Block  0 afp 18 score 312.95 rmsd  2.75 gap 123 (0.46%)

Chain 1:    1 MKL--------NNYIDATLLKPDATLIEINKFVDLCIIKNVRCICVHIS---------------------
              111        1111111111111111111111111    111111111                     
Chain 2:    6 RLSVKLPGLDLKNPIIPASGCFGFGEEYAKYYDLNK----LGSIMVKATTLHPRFGNPTPRVAETASGML

Chain 1:   42 ----------------RIAVVKEIIKNTKISISGTVSFPFGNATTKLKINEIKECLKLG-ANEIDFVANI
                              11111111111  11111111    111111111111111111 1111111111
Chain 2:   72 NAIGLQNPGLEVIMTEKLPWLNENFPE--LPIIANVA----GSEEADYVAVCAKIGDAANVKAIELNISC

Chain 1:   95 G------NIKDHDWEKVNSEFQKIRNSFKDIIIKVIFETCLLTEEEIIKCCQIAVKNKLDFVKTSTGY--
              1      1111111111111111111111 111111111 1111  1111111111111111111111  
Chain 2:  136 PNVKHGGQAFGTDPEVAAALVKACKAVSK-VPLYVKLSP-NVTD--IVPIAKAVEAAGADGLTMINTLMG

Chain 1:  157 -----------------SKMG-----ATIEHVKLMKKIVNNECKVKASGGIKTKNFALELVEAGAERIGT
                               1111     1111111111111  11111111111111111111111111111
Chain 2:  202 VRFDLKTRQPILANITGGLSGPAIKPVALKLIHQVAQDV--DIPIIGMGGVANAQDVLEMYMAGASAVAV

Chain 1:  205 S--------SISEVLN
              1        1111111
Chain 2:  270 GTANFADPFVCPKIID

Align Mfl639.pdb 212 with 4lsbA.pdb 277
Twists 0 ini-len 136 ini-rmsd 1.86 opt-equ 183 opt-rmsd 3.07 chain-rmsd 1.86 Score 310.82 align-len 236 gaps 53 (22.46%)
P-value 1.07e-09 Afp-num 19311 Identity 8.05% Similarity 19.07%
Block  0 afp 17 score 310.82 rmsd  1.86 gap 79 (0.37%)

Chain 1:    5 NYIDATLLKPDATLIEINKFVDLCIIKNVRCICVH--------------------ISRIAVVKEIIKNTK
              1111111        11111111111111111111                    111111111111   
Chain 2:   23 AFIIPNP--------WDAGTARLLAMAGFEALATTSAGYAFSKGQPDNAIDRDAMLDHIADLVAAGG---

Chain 1:   55 ISISGTVSFPFGNATTKLKINEIKECLKLGANEIDFVANI----GNIKDHDWEKVNSEFQKIRNSFK---
              111111111 111111111111111111111111111111    11111  1111111111111111   
Chain 2:   82 LPVSADLEN-GFGDAPGTVAETIRLAAEAGAVGGSIEDATGRADTPIYA--RDASVERIAAAVDAARALP

Chain 1:  118 -DIIIKVIFETC---LLTEEEIIKCCQIAVKNKLDFVKTSTGYSKMGATIEHVKLMKKIVNNECKVKASG
               11111111111   1111111111111111111111111     1111111111111111  1111111
Chain 2:  149 FPFTLTARCENYLHGRRDLDDTIARLVAYRDAGADVLYAP-----GITDADEIAAVTRAVG--APVNVVM

Chain 1:  184 GIK-TKNFALELVEAGAERIGTSSIS
              111 1111111111111111111111
Chain 2:  212 GLQGGLLSLDELAALGVKRVSVGGAL

Align Mfl639.pdb 212 with 2ze3A.pdb 275
Twists 0 ini-len 136 ini-rmsd 1.88 opt-equ 183 opt-rmsd 3.04 chain-rmsd 1.88 Score 307.71 align-len 242 gaps 59 (24.38%)
P-value 1.10e-09 Afp-num 19385 Identity 5.79% Similarity 19.83%
Block  0 afp 17 score 307.71 rmsd  1.88 gap 84 (0.38%)

Chain 1:    4 NNYIDATLLKPDATLIEINKFVDLCIIKNVRCICVH--------------------ISRIAVVKEIIKNT
              111111111       11111111111111111111                    111111111111  
Chain 2:   16 TGFLLPNAW-------DVASARLLEAAGFTAIGTTSAGIAHARGRTDGQTLTRDEMGREVEAIVRAVA--

Chain 1:   54 KISISGTVSFPFGNATTKLKINEIKECLKLGANEIDFVANI-----GNIKDHDWEKVNSEFQKIRNSFK-
               111111111 111111111111111111111111111111     1111   1111111111111111 
Chain 2:   77 -IPVNADIEA-GYGHAPEDVRRTVEHFAALGVAGVNLEDATGLTPTELYD---LDSQLRRIEAARAAIDA

Chain 1:  118 ---DIIIKVIFETC--LL------TEEEIIKCCQIAVKNKLDFVKTSTGYSKMGATIEHVKLMKKIVNNE
                 11111111111  11      11111111111111111111111     111111111111111  1
Chain 2:  142 SGVPVFLNARTDTFLKGHGATDEERLAETVRRGQAYADAGADGIFVP-----LALQSQDIRALADAL--R

Chain 1:  177 CKVKASGGIKTKNFALELVEAGAERIGTSSIS
              111111 1111111111111111111111111
Chain 2:  205 VPLNVM-AFPGSPVPRALLDAGAARVSFGQSL

Align Mfl639.pdb 212 with 5ndyA.pdb 243
Twists 0 ini-len 160 ini-rmsd 3.88 opt-equ 171 opt-rmsd 3.03 chain-rmsd 3.88 Score 299.10 align-len 232 gaps 61 (26.29%)
P-value 1.20e-09 Afp-num 16192 Identity 8.19% Similarity 20.69%
Block  0 afp 20 score 299.10 rmsd  3.88 gap 65 (0.29%)

Chain 1:    5 NYIDATLLKPDATLIEINKFVDLCIIKNVRCICVHI------SRIAVVKEIIKNTKISISGTVSFPFGNA
              111111111111111111111111111111111111      1111111111111111111111      
Chain 2:   18 KIHLTLIDPEEQTPEEAVEIARAAIRGGTDGIMLGGSTTDSSELDNTARALRENIDVPIILFPG------

Chain 1:   69 TTKLKINEIKECLKLGANEIDFVANIGNIKDHDWEKVNSEFQKIRNSFKDIIIKVIFETC----------
                     11 111111111111111111                    111111111111          
Chain 2:   82 -------NTTGVSRYADAIFFMSLLNSTNPYWIIGAQALGAATVKKMGIEALPMGYLVVEPGGTVGWVGD

Chain 1:  129 --LL---TEEEIIKCCQIAVKNKLDFVKTSTGYSK-MGATIEHVKLMKKIVNNECKVKASGGIKTKNFAL
                11   11111111111111111111111111 1 111111111111111  11111111111111111
Chain 2:  145 TKPVPRNKPDIAAAYAMEAEFLGMRLFYLEAGSGAPEHVPEEMIALVKRCT--DQILIVGGGIRSGEDAA

Chain 1:  193 ELVEAGAERIGTSS--ISEVLN
              11111111111111  111111
Chain 2:  213 RVAGAGADVVVTGTVVEDKIRE

Align Mfl639.pdb 212 with 6ei9A.pdb 306
Twists 0 ini-len 144 ini-rmsd 2.48 opt-equ 187 opt-rmsd 3.05 chain-rmsd 2.48 Score 319.73 align-len 231 gaps 44 (19.05%)
P-value 1.24e-09 Afp-num 21509 Identity 9.96% Similarity 25.11%
Block  0 afp 18 score 319.73 rmsd  2.48 gap 73 (0.34%)

Chain 1:    4 NNYIDATLLKPDATLIEINKFVDLCIIKNVRCICVHISRIAVVKEIIKNTKISISGTVSFPFGNATTKLK
              11111111111111   11111111111 111111111      111    11111111    1111111
Chain 2:    9 RNRLIAAPMAGITD---RPFRTLCYEMG-AGLTVSEMM------DEP----GIRTVQIA----GSDPKEM

Chain 1:   74 INEIKECLKLGANEIDFVA------------NIGNIKDHDWEKVNSEFQKIRNSFKDIIIKVIFETCLLT
              1111111111111111111            1111111  111111111111111111111111111111
Chain 2:   80 ADAARINVESGAQIIDINMGCPAKKVNRKLAGSALLQY--PDVVKSILTEVVNAVDVPVTLKIRTGWAPE

Chain 1:  132 EEEIIKCCQIAVKNKLDFVKTSTG----YSKMGATIEHVKLMKKIVNNECKVKASGGIKTKNFALELVE-
              111111111111111111111111    111111111111111111  111111111111111111111 
Chain 2:  148 HRNCEEIAQLAEDCGIQALTIHGRTRACLFNGEAEYDSIRAVKQKV--SIPVIANGDITDPLKARAVLDY

Chain 1:  197 AGAERIGTS-----SISEVLN
              111111111     1111111
Chain 2:  216 TGADALMIGRAAQGRPWIFRE

Align Mfl639.pdb 212 with 2yr1A.pdb 257
Twists 0 ini-len 144 ini-rmsd 3.10 opt-equ 182 opt-rmsd 3.01 chain-rmsd 3.10 Score 295.96 align-len 246 gaps 64 (26.02%)
P-value 1.27e-09 Afp-num 17488 Identity 8.94% Similarity 21.54%
Block  0 afp 18 score 295.96 rmsd  3.10 gap 100 (0.41%)

Chain 1:    4 NNYIDATLLKPD--ATLIEINKFVDLCIIKNVRCICVHIS-------------RIAVVKEIIKNTKISIS
              111111111111  1111111111111    111111111             1111111111  11111
Chain 2:   19 EPCICAPVVGEDDRKVLREAEEVCRKQ----PDLLEWRADFFRAIDDQERVLATANGLRNIAG--EIPIL

Chain 1:   59 GTVSFPFGN-----ATTKLKINEIKECLKL-GANEIDFVANIGNIKDHDWEKVNSEFQKIRNSFK--DII
              11111111      1111111111111111 1111111111           1111111111111  111
Chain 2:   83 FTIRSEREGGQPIPLNEAEVRRLIEAICRSGAIDLVDYELA-----------YGERIADVRRMTEECSVW

Chain 1:  121 IKVIFETCL--LTEEEIIKCCQIAVKNKLDFVKTSTGYSKMGATIEHVKLMKKIV-NNECKVKAS-GGIK
              111111111  1111111111111111111111111       111111111111 111111111 111 
Chain 2:  142 LVVSRHYFDGTPRKETLLADMRQAERYGADIAKVAVMPKSPEDVLVLLQATEEARRELAIPLITMAMGGL

Chain 1:  187 TKNFALELVEAGAERIGTS----------SISEVLN
               111111111111111111          1111111
Chain 2:  212 GAITRLAGWLFGSAVTFAVGNQSSAPGQIPIDDVRT

Align Mfl639.pdb 212 with 2r8wA.pdb 297
Twists 0 ini-len 152 ini-rmsd 3.30 opt-equ 188 opt-rmsd 3.03 chain-rmsd 3.30 Score 311.53 align-len 236 gaps 48 (20.34%)
P-value 1.35e-09 Afp-num 21324 Identity 7.20% Similarity 20.76%
Block  0 afp 19 score 311.53 rmsd  3.30 gap 69 (0.31%)

Chain 1:    5 NYIDATLLKPD-----ATLIEINKFVDLCIIKNVRCICVH--------------ISRIAVVKEIIKNTKI
              11111111111     111111111111111111111111              11111111111111 1
Chain 2:   36 KGLSAFPITPADEAGRVDIEAFSALIARLDAAEVDSVGILGSTGIYMYLTREERRRAIEAAATILRGR-R

Chain 1:   56 SISGTVSFPFGNATTKLKINEIKECLKLGANEIDFVANIGNIKDHDWEKVNSEFQKIRNSFKDIIIKVIF
              1111111    11111111111111111111111111111111  11111111111111111 1111111
Chain 2:  105 TLMAGIG----ALRTDEAVALAKDAEAAGADALLLAPVSYTPL--TQEEAYHHFAAVAGATA-LPLAIYN

Chain 1:  126 ETCLLTEEEIIKCCQIAVKNK-LDFVKTSTGYSKMGATIEHVKLMKKIVN----NECKVKASGGIKTKNF
              11111  11111111111111 1111111      111111111111111    11111111111    1
Chain 2:  168 NPTTTRFTFSDELLVRLAYIPNIRAIKMP------LPADADYAGELARLRPKLSDDFAIGYSGDW----G

Chain 1:  191 ALELVEAGAERIGTSSI----SEVLN
              11111111111111111    11111
Chain 2:  228 CTDATLAGGDTWYSVVAGLLPVPALQ

Align Mfl639.pdb 212 with 2nzlA.pdb 339
Twists 0 ini-len 144 ini-rmsd 2.50 opt-equ 188 opt-rmsd 2.84 chain-rmsd 2.50 Score 321.83 align-len 275 gaps 87 (31.64%)
P-value 1.43e-09 Afp-num 24297 Identity 9.82% Similarity 24.36%
Block  0 afp 18 score 321.83 rmsd  2.50 gap 93 (0.39%)

Chain 1:    1 MKL--------NNYIDATLLKPDA--TLIEINKFVDLCIIKNVRCICVHI---SRIAVVKEIIKNTKISI
              111        1111111111111  11111111111111111 111111   111111111111  111
Chain 2:   61 DLSTSVLGQRVSMPICVGATAMQRMAHVDGELATVRACQSLGT-GMMLSSWATSSIEEVAEAGPE--ALR

Chain 1:   58 SGTVSFPFGNATTKLKINEIKECLKLGANEIDFVANIGNIKDHDWE------------------------
              11111   111111111111111111111111111111                                
Chain 2:  128 WLQLY---IYKDREVTKKLVRQAEKMGYKAIFVTVDTPYLGNRLDDVRNRFKLPPQLRMKNFGLAAYVAK

Chain 1:  104 -----KVNSEFQKIRNSFKDIIIKVIFETCLLTEEEIIKCCQIAVKNKLDFVKTSTGYSK----MGATIE
                   1111111111   11111111111       111111111111111111111111    111111
Chain 2:  212 AIDPSISWEDIKWLR---TSLPIVAKGIL-------RGDDAREAVKHGLNGILVSNHGARQLDGVPATID

Chain 1:  165 HVKLMKKIVNNECKVKASGGIKTKNFALELVEAGAERIGTS-----------------SISEVLN
              11111111111111111111111111111111111111111                 1111111
Chain 2:  274 VLPEIVEAVEGKVEVFLDGGVRKGTDVLKALALGAKAVFVGRPIVWGLAFQGEKGVQDVLEILKE

Align Mfl639.pdb 212 with 6h4eA.pdb 295
Twists 0 ini-len 144 ini-rmsd 2.65 opt-equ 193 opt-rmsd 3.04 chain-rmsd 2.65 Score 306.07 align-len 231 gaps 38 (16.45%)
P-value 1.45e-09 Afp-num 22057 Identity 8.66% Similarity 19.91%
Block  0 afp 18 score 306.07 rmsd  2.65 gap 75 (0.34%)

Chain 1:    4 NNYIDATLLKPD-----ATLIEINKFVDLCIIKNVRCICVH--------------ISRIAVVKEIIKNTK
              111111111111     111111111111111111111111              111111111111 11
Chain 2:    4 LSGLIAAPHTPFAADGSVNYPVIDDIAKHLIATGVTGAYVLGTTGEGIHCSVEERKKVAERWVTASQ-GQ

Chain 1:   55 ISISGTVSFPFGNATTKLKINEIKECLKLGANEIDFVANIGNIKDHDWEKVNSEFQKIRNSFKDIIIKVI
              111111111    111111111111111111111111111111111 11111111111111111111111
Chain 2:   73 LDLIIHTGA----LSIADTLELARHAETLDIKATSVIGPCFFKPSH-VDDLVEYCRLAAASAPSKGFYYY

Chain 1:  125 FETCLLTEEEIIKCCQIAVKNK--LDFVKTSTGYSKMGATIEHVKLMKKIVNNECKVKASGGIKTKNFAL
              1111111111111111111111  1111111      11111111111111111111111111    111
Chain 2:  138 HSTMSGLSIDMEKFLQAAGKVIPNLSGMKFN------SPDMYEFQRCLRVEGGKYDIPFGVDE----FIP

Chain 1:  193 ELVEAGAERIGTSSI-SEVLN
              111111111111111 11111
Chain 2:  198 AGLACGALSAVGSTYNYAAPL

Align Mfl639.pdb 212 with 2qjgA.pdb 272
Twists 0 ini-len 136 ini-rmsd 2.80 opt-equ 180 opt-rmsd 3.14 chain-rmsd 2.80 Score 310.55 align-len 244 gaps 64 (26.23%)
P-value 1.45e-09 Afp-num 18724 Identity 11.48% Similarity 27.05%
Block  0 afp 17 score 310.55 rmsd  2.80 gap 86 (0.39%)

Chain 1:    5 NYIDATLLKP-----DATLIEINKFVDLCIIKNVRCICVHISRIAVVKEIIKNTKISISGTVSFP-----
              1111111111     1   1111111111111111111111111111 111  1 1111111111     
Chain 2:   26 KTVIVPMDHGVSNGPIKGLIDIRKTVNDVAEGGANAVLLHKGIVRHGHRGYGKD-VGLIIHLSGGTAISP

Chain 1:   65 --FGNATTKLKINEIKECLKLGANEIDFVANIGNIKDHDWEKVNSEFQKIRNSF--KDIIIKVIFETCLL
                1111    1111111111111111111111   1    11111111111111  1111111111111 
Chain 2:   95 NPLKKV----IVTTVEEAIRMGADAVSIHVNV---GSDEDWEAYRDLGMIAETCEYWGMPLIAMMYPRGK

Chain 1:  131 ------TEEEIIKCCQIAVKNKLDFVKTSTGYSKMGATIE--HVKLMKKIVNNECKVKASGGIK------
                    11111111111111111111111       1111  111111111  11111111111      
Chain 2:  158 HIQNERDPELVAHAARLGAELGADIVKTS-------YTGDIDSFRDVVKGC--PAPVVVAGGPKTNTDEE

Chain 1:  187 TKNFALELVEAGAERIGTS--------SISEVLN
              1111111111111111111        1111111
Chain 2:  219 FLQMIKDAMEAGAAGVAVGRNIFQHDDVVGITRA

Align Mfl639.pdb 212 with 4bf9A.pdb 318
Twists 0 ini-len 152 ini-rmsd 2.86 opt-equ 194 opt-rmsd 3.02 chain-rmsd 2.86 Score 315.04 align-len 250 gaps 56 (22.40%)
P-value 1.59e-09 Afp-num 23124 Identity 6.00% Similarity 22.80%
Block  0 afp 19 score 315.04 rmsd  2.86 gap 82 (0.35%)

Chain 1:    2 KLNNYIDATLLKPDATLIEINKFVDLCIIKNVRCICVHI---------------SRIAVVKEIIKNTKIS
              1  11111111111111111111111   1111111111               11111111111 1111
Chain 2:   -2 MASMRVLLAPMEGVLDSLVRELLTEV---NDYDLCITEFVRVVDQLLPVKVFHRICPELQNASRTPSGTL

Chain 1:   57 ISGTVSFPFGNATTKLKINEIKECLKLGANEIDFVA------------NIGNIKDHDWEKVNSEFQKIRN
              111111    11111111111111111111111111            1111111  1111111111111
Chain 2:   65 VRVQLL----GQFPQWLAENAARAVELGSWGVDLNCGCPSKTVNGSGGGATLLKD--PELIYQGAKAMRE

Chain 1:  115 SFK-DIIIKVIFETCLLTEEEIIKCCQIAVKNKLDFVKTSTGYS--KMG---ATIEHVKLMKKIVNNECK
              111 111111111111111111111111111111111111   1  111   1111111111111  111
Chain 2:  129 AVPAHLPVSVKVRLGWDSGEKKFEIADAVQQAGATELVVHGRTKEQGYRAEHIDWQAIGDIRQRL--NIP

Chain 1:  179 VKASGGIKTKNFALELVE-AGAERIGTS-----SISEVLN
              111111111111111111 111111111     1111111
Chain 2:  197 VIANGEIWDWQSAQQCMAISGCDAVMIGRGALNIPNLSRV

Align Mfl639.pdb 212 with 6uczA.pdb 254
Twists 0 ini-len 144 ini-rmsd 2.69 opt-equ 181 opt-rmsd 3.04 chain-rmsd 2.69 Score 293.38 align-len 268 gaps 87 (32.46%)
P-value 1.66e-09 Afp-num 18157 Identity 9.33% Similarity 17.91%
Block  0 afp 18 score 293.38 rmsd  2.69 gap 124 (0.46%)

Chain 1:    5 NYIDATLLKPDATLIEINKFVDLCIIKNVRCICVHI------------------S--RIAVVKEIIKNTK
              1111111111  111111111111111111111111                  1  1111111111111
Chain 2:   30 TKIVGILNVT--EANAAIRHATDLIEHGADVIDVGAESTAPGVSPITQEEEWSRLKEVLPEIIRIAHNAH

Chain 1:   55 ISISGTVSFPFGNATTKLKINEIKECLKLGANEIDFVANIGNIKDHDWEKVNSEFQKIRNSF--KDIIIK
              11111111          111111111111111111111             1111111111  111111
Chain 2:  109 VEVSIDTR----------NAKTAELALKLGVDYINDQGG-------------LLDPDMPAIAAASSAKII

Chain 1:  123 VIFETC-------LL------TEEEIIKCCQIAVKNK--------LDFVKTSTGYSKMGA-TIEHVKLMK
              11111        11      1111111111111111        11111111111111  111111111
Chain 2:  156 IMHHFGLPVSQDRSYVGQPEQLLNEIIEWLCSRVDTLIAQGVVRERIILDPGLGFGKLPEYSWYIAKNIG

Chain 1:  171 KIVNNECKVKASGGI----------------KTKNFALELVEAGAERIGTSSISEVLN
              111111111111111                111111111111111111111111111
Chain 2:  226 KLKKLGFPVCVGHSRKSMFSLIPVELSERDVPTAMLSTFLAQQQVDFLRVHDVKLTGI

Align Mfl639.pdb 212 with 6bmaA.pdb 259
Twists 0 ini-len 136 ini-rmsd 1.94 opt-equ 187 opt-rmsd 3.24 chain-rmsd 1.94 Score 299.80 align-len 237 gaps 50 (21.10%)
P-value 1.72e-09 Afp-num 17792 Identity 11.39% Similarity 24.05%
Block  0 afp 17 score 299.80 rmsd  1.94 gap 82 (0.38%)

Chain 1:    1 MKLNNYIDATLLKP------DATLIEINKFVDLCIIKNVRCICVHI------SRIAVVKEIIKNTKISIS
              11111111111111      11111111111111111111111111      111111111111111111
Chain 2:   47 VEKEVKIIAEVKKASPSKGVIREDFDPLSIALNYEKNKAAAISVLTEPHFFKGSLEYLSLIRRYTQIPLL

Chain 1:   59 GTVSFPFGNATTKLKINEIKECLKLGANEIDFVANIGNIKDHDWEKVNSEFQKIRNSF--KDIIIKVIFE
              11111        11111111111111111111111         1111111111111  1111111111
Chain 2:  117 RKDFI--------FDEYQILEALVYGADFVLLIAKM---------LSMKELKKLLEFARHLGLEALVEIH

Chain 1:  127 TCLLTEEEIIKCCQIAVKNKLDFVKTSTGYS-KMGATIEHVKLMKKIVNNECKVKASGGIKTKNFALELV
                      11111111111111111111111 11111111111111111111111111111111111111
Chain 2:  170 --------DKEDLSKAIFAGADIIGINHRNLEDFTMDMSLCEKLIPQIPNSKIIIAESGLENKEFLEHLQ

Chain 1:  196 EAGAERIGTSS----------ISEVLN
              11111111111          111111
Chain 2:  232 NLGVDAFLIGEYFMREKDEGKALKALL

Align Mfl639.pdb 212 with 1vkfA.pdb 172
Twists 0 ini-len 120 ini-rmsd 2.77 opt-equ 169 opt-rmsd 3.33 chain-rmsd 2.77 Score 271.41 align-len 212 gaps 43 (20.28%)
P-value 1.73e-09 Afp-num 11235 Identity 12.26% Similarity 29.25%
Block  0 afp 15 score 271.41 rmsd  2.77 gap 59 (0.33%)

Chain 1:    3 LNNYIDATLLKPDATLIEINKFVDLCIIKNVRCICVHIS--RIAVVKEIIKNTKISISGTVSFPFGNATT
              1111111111       11111111   11111111111  111111111111111111111111    1
Chain 2:    1 MFKGIIAALW-------DMDSIGEI---EPDVVFLLKSDILNLKFHLKILKDRGKTVFVDMDFVNG---L

Chain 1:   71 KLKINEIKECLKLGANEIDFVANIGNIKDHDWEKVNSEFQKIRNSFKDIIIKVIFETCLLTEEEIIKCCQ
              1111111111111111111111             111111111  111111111111  1111111111
Chain 2:   58 GEGEEAILFVKKAGADGIITIK-------------PKNYVVAKK--NGIPAVLRFFAL--DSKAVERGIE

Chain 1:  141 IAVKNKLDFVKTSTGYSKMGATIEHVKLMKKIVNNECKVKASGGIKTKNFALELVEAGAERIGTSSISEV
              1111111111111      111  11111111111 1111111111111111111111 11111111111
Chain 2:  111 QIETLGVDVVEVL------PGA--VAPKVARKIPG-RTVIAAGLVETEEEAREILKHV-SAISTSSRILW

Chain 1:  211 LN
              11
Chain 2:  171 KM

Align Mfl639.pdb 212 with 6arhA.pdb 300
Twists 0 ini-len 168 ini-rmsd 3.48 opt-equ 192 opt-rmsd 3.04 chain-rmsd 3.48 Score 307.11 align-len 234 gaps 42 (17.95%)
P-value 1.75e-09 Afp-num 22349 Identity 9.83% Similarity 23.08%
Block  0 afp 21 score 307.11 rmsd  3.48 gap 58 (0.26%)

Chain 1:    5 NYIDATLLKPD-----ATLIEINKFVDLCII-KNVRCICVH--------------ISRIAVVKEIIKNTK
              11111111111     111111111111111 111111111              111111111111111
Chain 2:   11 QGLVAATITPMTENGEINFSVIGQYVDYLVKEQGVKNIFVNGTTGEGLSLSVSERRQVAEEWVTKGKDKL

Chain 1:   55 ISISGTVSFPFGNATTKLKINEIKECLKLGANEIDFVANIGNIKDHDWEKVNSEFQKIRNSFKDIIIKVI
              111111111    111111111111111111111111111111111 11111111111111111111111
Chain 2:   81 DQVIIHVGA----LSLKESQELAQHAAEIGADGIAVIAPFFLKPWT-KDILINFLKEVAAAAPALPFYYY

Chain 1:  125 FETC-LLTEEEIIKCCQIAVKNK--LDFVKTSTGYSKMGATIEHVKLMKKIVNNE--CKVKASGGIKTKN
              1111 111111111111111111  1111111       1111111111111111  111111111    
Chain 2:  146 HIPALTGVKIRAEELLDGILDKIPTFQGLKFS-------DTDLLDFGQCVDQNRQQQFAFLFGVDE----

Chain 1:  190 FALELVEAGAERIGTSSI-SEVLN
              111111111111111111 11111
Chain 2:  205 QLLSALVMGATGAVGSTYNYLGKK

Align Mfl639.pdb 212 with 4muzA.pdb 212
Twists 0 ini-len 128 ini-rmsd 2.20 opt-equ 184 opt-rmsd 3.05 chain-rmsd 2.20 Score 269.21 align-len 231 gaps 47 (20.35%)
P-value 1.75e-09 Afp-num 15383 Identity 8.23% Similarity 24.68%
Block  0 afp 16 score 269.21 rmsd  2.20 gap 84 (0.40%)

Chain 1:    2 KLNNYIDATLLKPDATLIEINKFVDLCIIKNVRCICVHI-----SRIAVVKEIIKNTKISISGTVSFPFG
              111111111111  1111111111111111 11111111     111111111111  111111111   
Chain 2:   19 SHMKQLILALDV--MDGEKAMEIAKKVAEH-VDRIKVNYPLVLSAGVGIMKRLSEI--KPVIADFKI---

Chain 1:   67 NATTKLKINEIKECLKLGANEIDFVANIGNIKDHDWEKVNSEFQKIRNSFK--DIIIKVIFET-----CL
              1111111111111111111111111111          1111111111111  1111111111     11
Chain 2:   81 ADVPYTSSLIARIAFENSAESVIVHGFV----------GSDTLREVCRVAEEFGGKVYAVTELSSPGGEE

Chain 1:  130 LTEEEIIKCCQIAVKNKLDFVKTSTGYSKMGATIEHVKLMKKIVNNECKVKASGGIKTKNFALELVEAGA
              111111111111111111111111      1111111111111111 111111 1111111111111 11
Chain 2:  141 FMSAVSLKIVEKAKEAGCHGLIAP------STRIERLREIRKAAGD-MEILCP-GIGAQKGSIEAVK-YA

Chain 1:  200 ERIGTSSIS--------EVLN
              111111111        1111
Chain 2:  202 DGIIVGRGIYASGNPAEEARK

Align Mfl639.pdb 212 with 3dz1A.pdb 301
Twists 0 ini-len 160 ini-rmsd 3.55 opt-equ 189 opt-rmsd 3.06 chain-rmsd 3.55 Score 310.54 align-len 238 gaps 49 (20.59%)
P-value 1.78e-09 Afp-num 21643 Identity 8.82% Similarity 20.59%
Block  0 afp 20 score 310.54 rmsd  3.55 gap 68 (0.30%)

Chain 1:    5 NYIDATLLKPD-----ATLIEINKFVDLCIIKNVRCICVH--------------ISRIAVVKEIIKNTKI
              11111111111     111111111111111111111111              111111111111  11
Chain 2:    8 AGTFAIAPTPFHDDGKIDDVSIDRLTDFYAEVGCEGVTVLGILGEAPKLDAAEAEAVATRFIKRAK--SM

Chain 1:   56 SISGTVSFPFGNATTKLKINEIKECLKLGANEIDFVANIGNIKDHDWEKVNSEFQKIRNSFKDIIIKVIF
              1111111    111111111111111111111111111111111111111111111111111  111111
Chain 2:   76 QVIVGVS----APGFAAMRRLARLSMDAGAAGVMIAPPPSLRTDEQITTYFRQATEAIGDDV--PWVLQD

Chain 1:  126 ETCLLTEEEIIKCCQIAVKNK--LDFVKTSTGYSKMGATIEHVKLMKKIVN-------NECKVKASGGIK
              111111111111111111111  111111        11111111111111       111111111111
Chain 2:  140 YPLTLSVVMTPKVIRQIVMDSASCVMLKH--------EDWPGLEKITTLRGFQKDGSLRPLSILCGNGGL

Chain 1:  187 TKNFALELVEAGAERIGTS--SISEVLN
                 1111111111111111  1111111
Chain 2:  202 ---FLDFEMERGADGAMTGYCFPDMLVD

Align Mfl639.pdb 212 with 4uxdA.pdb 274
Twists 0 ini-len 160 ini-rmsd 3.29 opt-equ 186 opt-rmsd 3.04 chain-rmsd 3.29 Score 298.52 align-len 232 gaps 46 (19.83%)
P-value 1.79e-09 Afp-num 19684 Identity 9.91% Similarity 22.84%
Block  0 afp 20 score 298.52 rmsd  3.29 gap 64 (0.29%)

Chain 1:    5 NYIDATLLKPD-----ATLIEINKFVDLCIIKNVRCICVH--------------ISRIAVVKEIIKNTKI
              11111111111     111111111111111111111111              111111111111   1
Chain 2:    3 KGIVCPMITPLDAHGNIDYNATNILIKYLEGINVDYLFPMGSTGVFPYFTLKERKDFLKFVRENSK---K

Chain 1:   56 SISGTVSFPFGNATTKLKINEIKECLKLGANEIDFVANI-GNIKDHDWEKVNSEFQKIRNSFKDIIIKVI
              11111111    111111111111111111111111111 11111111111111111111    111111
Chain 2:   70 PIMAGVGS----SSINEVNELMKFSMDIGIEAAVLMPPYYIKLNQEAIYHYYKEILSSND----MDLLIY

Chain 1:  125 FETCLLTEEEIIKCCQIAVKNK-LDFVKTSTGYSKMGATIEHVKLMKKIVNNECKVKASGGIKTKNFALE
              111111 111111111111111 1111111      11111111111111111111111111    1111
Chain 2:  132 NIPQFTNKIDPETVKNLKSEFSSVKGVKDS------SADIRGFMEMLSLSDDDFAVFQGQDD----LLFT

Chain 1:  194 LVEAGAERIGTSSI---SEVLN
              11111111111111   11111
Chain 2:  192 SLELGASGGVCGTTNFSDGIVR

Align Mfl639.pdb 212 with 1xi3A.pdb 202
Twists 0 ini-len 144 ini-rmsd 3.61 opt-equ 170 opt-rmsd 3.02 chain-rmsd 3.61 Score 272.90 align-len 229 gaps 59 (25.76%)
P-value 1.83e-09 Afp-num 13336 Identity 9.61% Similarity 24.45%
Block  0 afp 18 score 272.90 rmsd  3.61 gap 72 (0.33%)

Chain 1:    3 LNNYIDATLLKPDATLIEINKFVDLCIIKNVRCICVHIS---------RIAVVKEIIKNTKISISGTVSF
              11111111111111   1111111111111111111111         11111111111111111111  
Chain 2:    5 NKLKLYVITDRRLK---PEVESVREALEGGATAIQMRIKNAPTREMYEIGKTLRQLTREYDALFFVDD--

Chain 1:   64 PFGNATTKLKINEIKECLKLGANEIDFVANIGNIKDHDWEKVNSEFQKIRNSFKDIIIKVIFETCLLTEE
                          1111111111111111111            11111111111111111111       
Chain 2:   70 ------------RVDVALAVDADGVQLGPED------------MPIEVAKEIAPNLIIGASVY-------

Chain 1:  134 EIIKCCQIAVKNKLDFVKTST--GYSKMGATIEHVKLMKKIVNNECKVKASGGIKTKNFALELVEAGAER
               11111111111111111111  1111111111111111111  111111111111 1111111111111
Chain 2:  109 -SLEEALEAEKKGADYLGAGSVFPTDARVIGLEGLRKIVESV--KIPVVAIGGINK-DNAREVLKTGVDG

Chain 1:  202 IGTSSI--------SEVLN
              111111        11111
Chain 2:  179 IAVISAVMGAEDVRKATEE

Align Mfl639.pdb 212 with 1o5qA.pdb 271
Twists 0 ini-len 136 ini-rmsd 1.90 opt-equ 184 opt-rmsd 3.08 chain-rmsd 1.90 Score 299.62 align-len 235 gaps 51 (21.70%)
P-value 1.87e-09 Afp-num 19217 Identity 8.51% Similarity 21.70%
Block  0 afp 17 score 299.62 rmsd  1.90 gap 76 (0.36%)

Chain 1:    2 KLNNYIDATLLKPDATLIEINKFVDLCIIKNVRCICVH----------------------ISRIAVVKEI
              1111111111        11111111111111111111                      1111111111
Chain 2:   16 KENPLQIVGA--------INANHALLAQRAGYQAIYLSGGGVAAGSLGLPDLGISTLDDVLTDIRRITDV

Chain 1:   50 IKNTKISISGTVSFPFGNATTKLKINEIKECLKLGANEIDFVANIGNIKDHDWEKVNSEFQKIRNSFKD-
              11   111111111  11111111111111111111111111111111   111111111111111111 
Chain 2:   78 CP---LPLLVDADIG-FGSSAFNVARTVKSIAKAGAAALHIEDQVAIV---SKEEMVDRIRAAVDARTDP

Chain 1:  119 -IIIKVIFE-TCLLTEEEIIKCCQIAVKNKLDFVKTSTGYSKMGATIEHVKLMKKIVNNECKVKASGGIK
               11111111 111111111111111111111111111     1111111111111111  1111111111
Chain 2:  152 NFVIMARTDALAVEGLEAALDRAQAYVDAGADMLFPE-----AITELSMYRRFADVAQ--VPILANITEF

Chain 1:  187 ---TKNFALELVEAGAERIGTSSIS
                 1111111111111111111111
Chain 2:  215 GATPLFTTDELRSAHVAMALYPLSA

Align Mfl639.pdb 212 with 4e38A.pdb 213
Twists 0 ini-len 136 ini-rmsd 2.24 opt-equ 174 opt-rmsd 3.07 chain-rmsd 2.24 Score 276.87 align-len 234 gaps 60 (25.64%)
P-value 1.88e-09 Afp-num 15205 Identity 7.69% Similarity 20.51%
Block  0 afp 17 score 276.87 rmsd  2.24 gap 75 (0.36%)

Chain 1:    1 MKLNNYIDATLLKPDATLIEINKFVDLCIIKNVRCICVHI------SRIAVVKEIIKNTKISISGTVSFP
              1111111111111  1111111111111111111111111      11111111111  1111111111 
Chain 2:    7 QLKALKVIPVIAI--DNAEDIIPLGKVLAENGLPAAEITFRSDAAVEAIRLLRQAQP--EMLIGAGTIL-

Chain 1:   65 FGNATTKLKINEIKECLKLGANEIDFVANIGNIKDHDWEKVNSEFQKIRNSFKDIIIKVIFETCLLTEEE
                      111111111111111111111            111111111111 11111111        
Chain 2:   72 --------NGEQALAAKEAGATFVVSPGF------------NPNTVRACQEIG-IDIVPGVN--------

Chain 1:  135 IIKCCQIAVKNKLDFVKTSTGYSKMGATIEHVKLMKKIVNNECKVKASGGIKTKNFALELVEA-GAERIG
              111111111111111111111  11111111111111111 111111111111 111111111 111111
Chain 2:  113 NPSTVEAALEMGLTTLKFFPA--EASGGISMVKSLVGPYG-DIRLMPTGGITP-SNIDNYLAIPQVLACG

Chain 1:  204 TSSI---------------SEVLN
              1111               11111
Chain 2:  179 GTWMVDKKLVTNGEWDEIARLTRE

Align Mfl639.pdb 212 with 6oviA.pdb 210
Twists 0 ini-len 136 ini-rmsd 2.47 opt-equ 174 opt-rmsd 3.08 chain-rmsd 2.47 Score 275.88 align-len 232 gaps 58 (25.00%)
P-value 1.97e-09 Afp-num 14960 Identity 9.48% Similarity 22.84%
Block  0 afp 17 score 275.88 rmsd  2.47 gap 73 (0.35%)

Chain 1:    2 KLNNYIDATLLKPDATLIEINKFVDLCIIKNVRCICVHI------SRIAVVKEIIKNTKISISGTVSFPF
              11111111111  11111111111111111111111111      11111111111 1111111111   
Chain 2:   22 FAASPVIPVIV--IKELEDALPLAEALFAGGIHVLEVTLRTPVAIKALELLINTFP-DELIGAGTVI---

Chain 1:   66 GNATTKLKINEIKECLKLGANEIDFVANIGNIKDHDWEKVNSEFQKIRNSFKDIIIKVIFETCLLTEEEI
                     111111111111111111111            1111111111 1111111111        1
Chain 2:   86 -------TPGQFHDVVAAGARFAISPGQ------------TRELLIAGQK-SEIPLIPGVA--------S

Chain 1:  136 IKCCQIAVKNKLDFVKTSTGYSKMGATIEHVKLMKKIVNNECKVKASGGIKTKNFALELVEAGAERIGTS
              11111111111111111111  111111111111111111 11111111111111111111111111111
Chain 2:  128 VSELMEGLGMGYNHFKFFPA--AAAGGIPMLKAISGVFPQ-VKFCPTGGINSKNYEEYLCLPNVACVGGS

Chain 1:  206 SI---------------SEVLN
              11               11111
Chain 2:  195 WIVPEEAIKNHNWSLITELCMA

Align Mfl639.pdb 212 with 3cprA.pdb 302
Twists 0 ini-len 152 ini-rmsd 2.69 opt-equ 187 opt-rmsd 3.02 chain-rmsd 2.69 Score 308.98 align-len 230 gaps 43 (18.70%)
P-value 2.05e-09 Afp-num 22114 Identity 7.39% Similarity 23.91%
Block  0 afp 19 score 308.98 rmsd  2.69 gap 71 (0.32%)

Chain 1:    5 NYIDATLLKPD-----ATLIEINKFVDLCIIKNVRCICVH--------------ISRIAVVKEIIKNTKI
              11111111111     111111111111111111111111              111111111111 111
Chain 2:   18 GTVGVAMVTPFTESGDIDIAAGREVAAYLVDKGLDSLVLAGTTGESPTTTAAEKLELLKAVREEVG-DRA

Chain 1:   56 SISGTVSFPFGNATTKLKINEIKECLKLGANEIDFVANIGNIKDHDWEKVNSEFQKIRNSFKDIIIKVIF
              11111111    1111111111111111111111111111111  11111111111111111 1111111
Chain 2:   87 KLIAGVGT----NNTRTSVELAEAAASAGADGLLVVTPYYSKP--SQEGLLAHFGAIAAATE-VPICLYD

Chain 1:  126 ETCLLTEEEIIKCCQIAVKNK-LDFVKTSTGYSKMGATIEHVKLMKKIVNN-ECKVKASGGIKTKNFALE
              111111111111111111111 1111111         1111111111111 1111111111    1111
Chain 2:  150 IPGRSGIPIESDTMRRLSELPTILAVKDA---------KGDLVAATSLIKETGLAWYSGDDP----LNLV

Chain 1:  194 LVEAGAERIGTSSI-SEVLN
              11111111111111 11111
Chain 2:  207 WLALGGSGFISVIGHAAPTA

Align Mfl639.pdb 212 with 5zolA.pdb 222
Twists 0 ini-len 160 ini-rmsd 3.38 opt-equ 177 opt-rmsd 3.08 chain-rmsd 3.38 Score 278.20 align-len 227 gaps 50 (22.03%)
P-value 2.25e-09 Afp-num 15431 Identity 8.37% Similarity 25.55%
Block  0 afp 20 score 278.20 rmsd  3.38 gap 63 (0.28%)

Chain 1:    5 NYIDATLLKPDATLIEINKFVDLCIIKNVRCICVHI-----------SRIAVVKEIIKNTKISISGTVSF
              11111111       111111111111111111111           1111111111 11111111111 
Chain 2:    1 MELYLDTS-------DVVAVKALSRIFPLAGVTTNPSTIAAGKKPLDVVLPQLHEAM-GGQGRLFATVM-

Chain 1:   64 PFGNATTKLKINEIKECLKLG-ANEIDFVANIGNIKDHDWEKVNSEFQKIRNSFKDIIIKVIFETCLLTE
                 111111111111111111 1111111111         11111111111111  11111111     
Chain 2:   62 ---ATTAEGMVNDALKLRSIIADIVVKVPVTA---------EGLAAIKMLKAEGI--PTLGTAVY-----

Chain 1:  133 EEIIKCCQIAVKNKLDFVKTSTGYSKMG--ATIEHVKLMKKIVN---NECKVKASGGIKTKNFALELVEA
                11111111111111111111111111  11111111111111   1111111111111 111111111
Chain 2:  113 --GAAQGLLSALAGAEYVAPYVNRIDAQGGSGIQTVTDLHQLLKMHAPQAKVLAASFKTP-RQALDCLLA

Chain 1:  198 GAERIGTS--SISEVLN
              11111111  1111111
Chain 2:  180 GCESITLPLDVAQQMQS

Align Mfl639.pdb 212 with 1vpxA.pdb 207
Twists 0 ini-len 144 ini-rmsd 3.19 opt-equ 176 opt-rmsd 3.22 chain-rmsd 3.19 Score 275.43 align-len 217 gaps 41 (18.89%)
P-value 2.51e-09 Afp-num 13837 Identity 7.37% Similarity 23.96%
Block  0 afp 18 score 275.43 rmsd  3.19 gap 54 (0.27%)

Chain 1:    4 NNYIDATLLKPDATLIEINKFVDLCIIKN-VRCICVHISRIAVVKEIIKNTKISISGTVSFPFGNATTKL
              111111111        111111111111 111111111111111111    111111111   111111
Chain 2:    0 HMKIFLDTA--------NLEEIKKGVEWGIVDGVTTNPQRVKEICDLV----KGPVSAEVV---SLDYEG

Chain 1:   73 KINEIKECLKLGANEIDFVANIGNIKDHDWEKVNSEFQKIRNSFKDIIIKVIFETCLLTEEEIIKCCQIA
              1111111111111111111111        111111111111111  11111111       11111111
Chain 2:   66 MVREARELAQISEYVVIKIPMT--------PDGIKAVKTLSAEGI--KTNVTLVF-------SPAQAILA

Chain 1:  143 VKNKLDFVKTSTGYSKMG--ATIEHVKLMKKIVNNE---CKVKASGGIKTKNFALELVEAGAERIGTS--
              111111111111111111  1111111111111111   11111111111 11111111111111111  
Chain 2:  119 AKAGATYVSPFVGRMDDLSNDGMRMLGEIVEIYNNYGFETEIIAASIRHP-MHVVEAALMGVDIVTMPFA

Chain 1:  206 SISEVLN
              1111111
Chain 2:  188 VLEKLFK

Align Mfl639.pdb 212 with 2vp8A.pdb 233
Twists 0 ini-len 136 ini-rmsd 2.27 opt-equ 174 opt-rmsd 3.00 chain-rmsd 2.27 Score 279.93 align-len 238 gaps 64 (26.89%)
P-value 2.65e-09 Afp-num 15208 Identity 8.40% Similarity 18.91%
Block  0 afp 17 score 279.93 rmsd  2.27 gap 98 (0.42%)

Chain 1:    1 MKLNNYIDATLLKPDATLIEINKFVDLCIIKNVRCICVHI------SRIAVVKEIIK-NTKISISGTVSF
              11 111111111     1111111111111111111111       11111111111 11111111111 
Chain 2:   38 AGDRALIMAIVN-----DAAARDAVHRAVADGADVIDVGDVDTEITRLVPFIEWLRGAYPDQLISVDTW-

Chain 1:   64 PFGNATTKLKINEIKECLKLGANEIDFVANIGNIKDHDWEKVNSEFQKIRNSF--KDIIIKVIFETCLL-
                       111111111111111111111             1111111111  1111111111     
Chain 2:  126 ---------RAQVAKAACAAGADLINDTWG-------------GVDPAMPEVAAEFGAGLVCAHTYGTTT

Chain 1:  131 --TEEEIIKCCQIAVKNKL--------DFVKTSTGYSKMGA----TIEHVKLMKKIVNNECKVKASGGIK
                11111111111111111        11111111   111    11111111111111111111111 1
Chain 2:  187 RGVVDAVISQVTAAAERAVAAGVAREKVLIDPAHD---FGKNTFHGLLLLRHVADLVMTGWPVLMALSRL

Chain 1:  187 --TKNFALELVEAGAERIGTSSISEVLN
                11111111111111111111111111
Chain 2:  269 EGTLAATALAAAAGARMFRVHEVAATRR

Align Mfl639.pdb 212 with 3bleA.pdb 307
Twists 0 ini-len 168 ini-rmsd 3.00 opt-equ 200 opt-rmsd 3.23 chain-rmsd 3.00 Score 307.39 align-len 254 gaps 54 (21.26%)
P-value 2.70e-09 Afp-num 21652 Identity 7.87% Similarity 24.80%
Block  0 afp 21 score 307.39 rmsd  3.00 gap 83 (0.33%)

Chain 1:    4 NNYIDATL--LKP----DATL--IEINKFVDLCIIKNVRCICVHIS--------RIAVVKEIIKNTKI--
              11111111  111    1111  11111111111111111111111        11111111111111  
Chain 2:    7 RLEILDVTLRDGEQTRGVSFSTSEKLNIAKFLLQKLNVDRVEIASARVSKGELETVQKIMEWAATEQLTE

Chain 1:   56 SISGTVSFPFGNATTKLKINEIKECLKLGANEIDFVAN-----IGNIKDHDWEKVNSEFQKIRNSFK--D
              1111111        11111111111111111111111     111111111111111111111111  1
Chain 2:   77 RIEILGF--------VDGNKTVDWIKDSGAKVLNLLTKGSLHHLEKQLGKTPKEFFTDVSFVIEYAIKSG

Chain 1:  119 IIIKVIFE-TCLL---TEEEIIKCCQIAVKNKLDFVKTSTGYSKMGA--TIEHVKLMKKIVNNECKVKAS
              11111111 1111   1111111111111111111111111111111  11111111111111 111111
Chain 2:  139 LKINVYLEDWSNGFRNSPDYVKSLVEHLSKEHIERIFLPDTLGVLSPEETFQGVDSLIQKYPD-IHFEFH

Chain 1:  183 GGI---KTKNFALELVEAGAERIGTS-----------SISEVLN
              111   11111111111111111111           1111111
Chain 2:  208 GHNDYDLSVANSLQAIRAGVKGLHASINGLGERAGNTPLEALVT

Align Mfl639.pdb 212 with 5uncA.pdb 289
Twists 0 ini-len 136 ini-rmsd 1.93 opt-equ 185 opt-rmsd 3.08 chain-rmsd 1.93 Score 302.34 align-len 238 gaps 53 (22.27%)
P-value 2.84e-09 Afp-num 21022 Identity 7.56% Similarity 20.59%
Block  0 afp 17 score 302.34 rmsd  1.93 gap 81 (0.37%)

Chain 1:    5 NYIDATLLKPDATLIEINKFVDLCIIKNVRCICV---------------------HISRIAVVKEIIKNT
              1111111        1111111111111111111                     1111111111111  
Chain 2:   33 TVRIAGA--------HNPLGARLAERAGFDGIWSSGLEISASQGLPDADILTMTELLGVAGSMASAVG--

Chain 1:   54 KISISGTVSFPFGNATTKLKINEIKECLKLGANEIDFVANIGNI---------KDHDWEKVNSEFQKIRN
               111111111  111111111111111111111111111111           11111111111111111
Chain 2:   93 -VPVVADCDT--GYGNANNVMHMVRRYEAAGIAAVTIEDKRFPKVNSFIPGRQELASVPEFCGRIEAAKD

Chain 1:  115 SFK--DIIIKVIFE-TCL-LTEEEIIKCCQIAVKNKLDFVKTSTGYSKMGATIEHVKLMKKIVNNECKVK
              111  111111111 111 111111111111111111111111    11111111111111111111111
Chain 2:  160 AQRDPDFMVIARIEALIAGWDLDEALRRGEAYAAAGADAVLIH----AKSGSPQPVLDFLQRWHLPQPVV

Chain 1:  181 ASGGIKTKNFALELVEAGAERIGTSSIS
              1111111111111111111111111111
Chain 2:  226 VVPTTYHTISAAELGAAGAKMVVYANHG

Align Mfl639.pdb 212 with 1w37A.pdb 293
Twists 0 ini-len 152 ini-rmsd 2.66 opt-equ 184 opt-rmsd 3.05 chain-rmsd 2.66 Score 303.33 align-len 231 gaps 47 (20.35%)
P-value 2.88e-09 Afp-num 21878 Identity 9.09% Similarity 22.51%
Block  0 afp 19 score 303.33 rmsd  2.66 gap 69 (0.31%)

Chain 1:    5 NYIDATLLKPD-----ATLIEINKFVDLCIIKNVRCICVH--------------ISRIAVVKEIIKNTKI
              11111111111     111111111111111111111111              111111111111    
Chain 2:    2 PEIITPIITPFTKDNRIDKEKLKIHAENLIRKGIDKLFVNGTTGLGPSLSPEEKLENLKAVYDVTN----

Chain 1:   56 SISGTVSFPFGNATTKLKINEIKECLKLGANEIDFVANIGNIKDHDWEKVNSEFQKIRNSFKDIIIKVIF
              1111111    1111111111111111111111111111111111 1111111111111111 1111111
Chain 2:   68 KIIFQVG----GLNLDDAIRLAKLSKDFDIVGIASYAPYYYPRMS-EKHLVKYFKTLCEVSP-HPVYLYN

Chain 1:  126 ETCLLTEEEIIKCCQIAVKNKLDFVKTSTGYSKMGATIEHVKLMKKIVNNECKVKASGGIKTKNFALELV
              111111 11111111111  11111111      11111111111111 11111111111    111111
Chain 2:  132 YPTATGKDIDAKVAKEIG--CFTGVKDT------IENIIHTLDYKRLN-PNMLVYSGSDM----LIATVA

Chain 1:  196 EAGAERIGTSS----ISEVLN
              11111111111    111111
Chain 2:  189 STGLDGNVAAGSNYLPEVTVT

Align Mfl639.pdb 212 with 3tfxA.pdb 231
Twists 0 ini-len 144 ini-rmsd 3.04 opt-equ 182 opt-rmsd 2.95 chain-rmsd 3.04 Score 268.89 align-len 244 gaps 62 (25.41%)
P-value 2.97e-09 Afp-num 16348 Identity 9.84% Similarity 23.77%
Block  0 afp 18 score 268.89 rmsd  3.04 gap 83 (0.37%)

Chain 1:    4 NNYIDATLLKPDATLIEINKFVDLCIIKNVRCICVHI-----SRIAVVKEIIKNTKISISGTVSFPFGNA
              1111111111  1111111111111111111111111     1111111111111 111111111   11
Chain 2:    2 DRPVIVALDL--DNEEQLNKILSKLGDPHDVFVKVGMELFYNAGIDVIKKLTQQG-YKIFLDLKM---HD

Chain 1:   69 TTKLKINEIKECLKLGANEIDFVANIGNIKDHDWEKVNSEFQKIRNSFK--------DIIIKVIFETCL-
              1111111111111111111111111          11111111111111        111111111111 
Chain 2:   66 IPNTVYNGAKALAKLGITFTTVHAL----------GGSQMIKSAKDGLIAGTPAGHSVPKLLAVTELTSI

Chain 1:  130 -------------LTEEEIIKCCQIAVKNKLDFVKTSTGYSKMGATIEHVKLMKKIVNNECKVKASGGIK
                           11111111111111111111111         111111111111111111111  11
Chain 2:  126 SDDVLRNEQNCRLPMAEQVLSLAKMAKHSGADGVIC---------SPLEVKKLHENIGDDFLYVTP--GI

Chain 1:  187 TKNFALELVEAGAERIGTSSIS--------EVLN
              1111111111111111111111        1111
Chain 2:  185 RPATPKMAKEWGSSAIVVGRPITLASDPKAAYEA

Align Mfl639.pdb 212 with 3ktsA.pdb 185
Twists 0 ini-len 144 ini-rmsd 2.82 opt-equ 174 opt-rmsd 3.11 chain-rmsd 2.82 Score 257.68 align-len 215 gaps 41 (19.07%)
P-value 3.23e-09 Afp-num 12355 Identity 10.70% Similarity 26.51%
Block  0 afp 18 score 257.68 rmsd  2.82 gap 65 (0.31%)

Chain 1:    2 KLNNYIDATLLKPDATLIEINKFVDLCIIKNVRCICVHIS--RIAVVKEIIKNTKISISGTVSFPFGNAT
              11111111111    1111111111   111111111111  111111111111111111111111  1 
Chain 2:    5 FSNQSIIPAAH----NQKDMEKILE---LDLTYMVMLETHVAQLKALVKYAQAGGKKVLLHADLVNGLK-

Chain 1:   70 TKLKINEIKECL-KLGANEIDFVANIGNIKDHDWEKVNSEFQKIRNSF-KDIIIKVIFETCLLTEEEIIK
                1111111111 11111111111                11111111 111111111111  1111111
Chain 2:   67 --NDDYAIDFLCTEICPDGIISTR----------------GNAIMKAKQHKMLAIQRLFMI--DSSAYNK

Chain 1:  138 CCQIAVKNKLDFVKTSTGYSKMGATIEHVKLMKKIVNNECKVKASGGIKTKNFALELVEAGAERIGTSSI
              1111111111111111     1111111111111111  1111111111111111111111111111111
Chain 2:  117 GVALIQKVQPDCIELL-----PGIIPEQVQKMTQKLH--IPVIAGGLIETSEQVNQVIASGAIAVTTSNK

Chain 1:  208 SEVLN
              11111
Chain 2:  180 HLWEG

Align Mfl639.pdb 212 with 2yytA.pdb 215
Twists 0 ini-len 136 ini-rmsd 2.72 opt-equ 176 opt-rmsd 2.97 chain-rmsd 2.72 Score 265.38 align-len 239 gaps 63 (26.36%)
P-value 3.27e-09 Afp-num 14814 Identity 6.69% Similarity 19.25%
Block  0 afp 17 score 265.38 rmsd  2.72 gap 90 (0.40%)

Chain 1:    6 YIDATLLKPDATLIEINKFVDLCIIKNVRCICVH---ISRIAVVKEIIKNTKISISGTVSFPFGNATTKL
              11111111  111111111111111111111111   111111111111111111111111   111111
Chain 2:    6 PFIVALDF--PSKQEVERFLRPFAGTPLFVKVGMELYYQEGPAIVAFLKEQGHAVFLDLKL---HDIPNT

Chain 1:   73 KINEIKECLKLGANEIDFVANIGNIKDHDWEKVNSEFQKIRNSFK--------DIIIKVIFETCLL----
              111111111111111111111          11111111111111        1111111111111    
Chain 2:   71 VKQAMKGLARVGADLVNVHAA----------GGRRMMEAAIEGLDAGTPSGRMRPRCIAVTQLTSTDERM

Chain 1:  131 ----------TEEEIIKCCQIAVKNKLDFVKTSTGYSKMGATIEHVKLMKKIVNNECKVKASGGIKTKNF
                        1111111111111111111111         11111111111111111111       11
Chain 2:  131 LHEELWISRPLVETVAHYAALAKESGLDGVVC---------SANEAAFIKERCGASFLAVT-------VT

Chain 1:  191 ALELVEAGAERIGTSSISE-------VLN
              1111111111111111111       111
Chain 2:  201 PRKARALGSDYIVIGRSLTRAADPLRTYA

Align Mfl639.pdb 212 with 6ofuA.pdb 259
Twists 0 ini-len 152 ini-rmsd 3.00 opt-equ 188 opt-rmsd 3.16 chain-rmsd 3.00 Score 284.14 align-len 258 gaps 70 (27.13%)
P-value 3.94e-09 Afp-num 18374 Identity 7.75% Similarity 21.71%
Block  0 afp 19 score 284.14 rmsd  3.00 gap 60 (0.28%)

Chain 1:    2 KLNNYIDATLLKPDATLIEINKFVDLCIIKNVRCICVHIS----------RIAVVKEIIKNT--KISISG
              11 11111111   11111111111111111111111111          111111111111  111111
Chain 2:   14 NKHYAIAHFNV---WNAEMLMGVIDAAEEAKSPVIISFGTGFVGNTSFEDFSHMMVSMAQKATVPVITHW

Chain 1:   60 TVSFPFGNATTKLKINEIKECLKLGANEIDFVANIGNIKDHDWEKVNSEFQKIRNSF--KDIIIKVIFET
              1111         111111111111111111111111     111111111111111  11111111111
Chain 2:   81 DHGR---------SMEIIHNAWTHGMNSLMRDASAFD-----FEENIRLTKEAVDFFHPLGIPVEAELGH

Chain 1:  128 CLLTEEEIIKCCQIAVKNKLDFVKTSTGYSKMGATIEHVKLMKKIVNNECKVKASGGI-KTKNFALELVE
              111111 1111111111111111111 1 11111111111111111  1111111111 11111111111
Chain 2:  137 VYHYTD-PDQAAEFVERTGCDSLAVAIG-NQHQLNFEVVKRVRDAV--SVPLVLHGASGISDADIKTAIS

Chain 1:  197 AGAERIGTS--------------------------------SISEVLN
              111111111                                1111111
Chain 2:  222 LGIAKINIHTELCQAAMVAVKENQDQPFLHLEREVRKAVKERALEKIK

Align Mfl639.pdb 212 with 1mo0A.pdb 257
Twists 0 ini-len 152 ini-rmsd 3.68 opt-equ 179 opt-rmsd 3.06 chain-rmsd 3.68 Score 284.67 align-len 246 gaps 67 (27.24%)
P-value 4.23e-09 Afp-num 17817 Identity 5.69% Similarity 20.73%
Block  0 afp 19 score 284.67 rmsd  3.68 gap 82 (0.35%)

Chain 1:    5 NYIDATLLKPDATLIEINKFVDLCIIKNV-----RCICVHISRIAVVKEIIKNTKISISGTVSFPFGNAT
              11111111 11111111111111111111     11111111111111111 11111111111       
Chain 2:    5 FFVGGNWK-MNGDYASVDGIVTFLNASADNSSVDVVVAPPAPYLAYAKSKL-KAGVLVAAQNCYKVPKGA

Chain 1:   70 TKLKINEIKECLKLGANEIDFVANIGNIKDHDWEK-VNSEFQKIRNSFKDIIIKVIFETCL------LTE
                11 111111111111111111           1 1111111111  1111111111111      111
Chain 2:   73 FTGE-ISPAMIKDLGLEWVILGHSERRHVFGESDALIAEKTVHALE--AGIKVVFCIGEKLEEREAGHTK

Chain 1:  133 EEIIKCCQIAV--KNK--LDFVKTSTGYSKMG----ATI--EHVKLMKKIV-----------NNECKVKA
              11111111111  111  1111111   1111    111  1111111111           11111111
Chain 2:  140 DVNFRQLQAIVDKGVSWENIVIAYEP--VWAIGTGKTASGEQAQEVHEWIRAFLKEKVSPAVADATRIIY

Chain 1:  182 SGGIKTKNFALELVEAGAERIGTS------SISEVL
              111111111111111111111111      111111
Chain 2:  208 GGSVTADNAAELGKKPDIDGFLVGGASLKPDFVKII

Align Mfl639.pdb 212 with 1twsA.pdb 273
Twists 0 ini-len 144 ini-rmsd 2.42 opt-equ 177 opt-rmsd 3.04 chain-rmsd 2.42 Score 293.43 align-len 270 gaps 93 (34.44%)
P-value 4.26e-09 Afp-num 19216 Identity 9.63% Similarity 21.85%
Block  0 afp 18 score 293.43 rmsd  2.42 gap 125 (0.46%)

Chain 1:    4 NNYIDATLLKPDA---------TLIEINKFVDLCIIKNVRCICVHI--------------------SRIA
              111111111111          111111111111111111111111                    1111
Chain 2:   19 KTLIMGILNVTPDSFSDGGSYNEVDAAVRHAKEMRDEGAHIIDIGGESTRPGFAKVSVEEEIKRVVPMIQ

Chain 1:   45 VVKEIIKNTKISISGTVSFPFGNATTKLKINEIKECLKLGANEIDFVANIGNIKDHDWEKVNSEFQKIRN
              1111111   11111111          11111111111111111111            1111111111
Chain 2:   89 AVSKEVK---LPISIDTY----------KAEVAKQAIEAGAHIINDIW------------GAKAEPKIAE

Chain 1:  115 SF--KDIIIKVIFETCLLTEE----EIIKCCQIAVKNK---------LDFVKTSTGYSKMGATIEHVKLM
              11  11111111111 11111    1111111111111         111111111   1  11111111
Chain 2:  134 VAAHYDVPIILMHNRDNMNYRNLMADMIADLYDSIKIAKDAGVRDENIILDPGIGFAKTPEQNLEAMRNL

Chain 1:  170 KKIVNNECKVKASGGI-----------------KTKNFALELVEAGAERIGTSSISEVLN
              1111111111111111                 111111111111111111111111111
Chain 2:  204 EQLNVLGYPVLLGTSRKSFIGHVLDLPVEERLEGTGATVCLGIEKGCEFVRVHDVKEMSR

Align Mfl639.pdb 212 with 3gvgA.pdb 256
Twists 0 ini-len 144 ini-rmsd 3.19 opt-equ 177 opt-rmsd 3.11 chain-rmsd 3.19 Score 288.13 align-len 250 gaps 73 (29.20%)
P-value 4.40e-09 Afp-num 18171 Identity 6.00% Similarity 20.80%
Block  0 afp 18 score 288.13 rmsd  3.19 gap 98 (0.40%)

Chain 1:    5 NYIDATLLKPDATLIEINKFVDLCIIKN--------VRCICVHISRIAVVKEIIK--NTKISISGTVSFP
              1111111111 11111111111111111        1111111111111111111  11111111111  
Chain 2:    5 PLIAGNWKMN-LNHYEAIALVQKIAFSLPDKYYDRVDVAVIPPFTDLRSVQTLVDGDKLRLTYGAQDLSP

Chain 1:   65 FGNATTKLKINEIKECLKLGANEIDFVANIGNIKDHDWEKVNSEFQKIRNSFKDIIIKVIFETCLLT---
                      1 111111111111111111           11111111111111 11111111111 1   
Chain 2:   74 HDSGAYTGD-VSGAFLAKLGCSYVVVGHSERRTYHNEDDALVAAKAATALKHG-LTPIVCIGEHLDVREA

Chain 1:  132 ---EEEIIKCCQIAVK------NKLDFVKTSTGYSKMG---ATIEHVKLMKKIVN------------NEC
                 1111111111111      111111111    11    11111111111111            111
Chain 2:  142 GNHVAHNIEQLRGSLAGLLAEQIGSVVIAYEPVWAIGTGRVASAADAQEVCAAIRKELASLASPRIADTV

Chain 1:  178 KVKASGGIKTKNFALELVEA--GAERIGTSSI---SEVLN
              11111111 11111111111  1111111111   11111
Chain 2:  212 RVLYGGSV-NAKNVGDIVAQDDVDGGLVGGASLDGEHFAT

Align Mfl639.pdb 212 with 4dppA.pdb 307
Twists 0 ini-len 144 ini-rmsd 2.22 opt-equ 185 opt-rmsd 3.06 chain-rmsd 2.22 Score 303.40 align-len 231 gaps 46 (19.91%)
P-value 4.69e-09 Afp-num 21937 Identity 10.39% Similarity 25.11%
Block  0 afp 18 score 303.40 rmsd  2.22 gap 77 (0.35%)

Chain 1:    4 NNYIDATLLKPD-----ATLIEINKFVDLCIIKNVRCICVH--------------ISRIAVVKEIIKNTK
              111111111111     111111111111111111111111              11111111111111 
Chain 2:   65 ALRVITAIKTPYLPDGRFDLEAYDDLVNIQIQNGAEGVIVGGTTGEGQLMSWDEHIMLIGHTVNCFGGS-

Chain 1:   55 ISISGTVSFPFGNATTKLKINEIKECLKLGANEIDFVANIGNIKDHDWEKVNSEFQKIRNSFKDIIIKVI
              11111111    11111111111111111111111111111111  1111111111111111   11111
Chain 2:  134 IKVIGNTG----SNSTREAIHATEQGFAVGMHAALHINPYYGKT--SIEGLIAHFQSVLHMG---PTIIY

Chain 1:  125 FETCLLTEEEIIKCCQIAVKNK-LDFVKTSTGYSKMGATIEHVKLMKKIVNNECKVKASGGIKTKNFALE
              1111111111111111111111 1111111          1111111111111111111111    1111
Chain 2:  195 NVPGRTGQDIPPRAIFKLSQNPNLAGVKEC----------VGNKRVEEYTENGVVVWSGNDD----ECHD

Chain 1:  194 LVE-AGAERIGTSSI-SEVLN
              111 11111111111 11111
Chain 2:  251 SRWDYGATGVISVTSNLVPGL

Align Mfl639.pdb 212 with 3l2iA.pdb 256
Twists 0 ini-len 152 ini-rmsd 3.22 opt-equ 180 opt-rmsd 3.02 chain-rmsd 3.22 Score 280.50 align-len 240 gaps 60 (25.00%)
P-value 4.87e-09 Afp-num 16669 Identity 8.75% Similarity 24.58%
Block  0 afp 19 score 280.50 rmsd  3.22 gap 88 (0.37%)

Chain 1:    5 NYIDATLLKPDATLIEINKFVDLCIIKNVRCICVHIS-------------RIAVVKEIIKNTKISISGTV
              11111111  111111111111111111111111111             1111111111  11111111
Chain 2:   16 PKIIVSLM--GKTITDVKSEALAYREADFDILEWRVDHFANVTTAESVLEAAGAIREIIT--DKPLLFTF

Chain 1:   62 SFPFGN----ATTKLKINEIKECLKL-GANEIDFVANIGNIKDHDWEKVNSEFQKIRNSFK--DIIIKVI
              11111     1111111111111111 1111111111           1111111111111  1111111
Chain 2:   82 RSAKEGGEQALTTGQYIDLNRAAVDSGLVDMIDLELFT----------GDDEVKATVGYAHQHNVAVIMS

Chain 1:  125 FETCL--LTEEEIIKCCQIAVKNKLDFVKTSTGYSKMGATIEHVKLMKKIV--NNECKVKAS-GGIKTKN
              11111  111111111111111111111111        111111111111  111111111 11    1
Chain 2:  142 NHDFHKTPAAEEIVQRLRKMQELGADIPKIAVMPQTKADVLTLLTATVEMQERYADRPIITMSMSKTGVI

Chain 1:  190 FALELVEAGAERIGTS-------SISEVLN
              1111111111111111       1111111
Chain 2:  212 SRLAGEVFGSAATFGAVKAPGQISVADLRT

Align Mfl639.pdb 212 with 5ab3A.pdb 241
Twists 0 ini-len 152 ini-rmsd 2.56 opt-equ 185 opt-rmsd 2.88 chain-rmsd 2.56 Score 262.41 align-len 255 gaps 70 (27.45%)
P-value 4.92e-09 Afp-num 16108 Identity 6.67% Similarity 20.78%
Block  0 afp 19 score 262.41 rmsd  2.56 gap 89 (0.37%)

Chain 1:    6 YIDATLLKPDATL------------------IEINKFVDLCIIKNVRCICVHI------------SRIAV
              1111111111111                  1111111111111111111111            11111
Chain 2:    1 MIIPALNLIGGTVVRVVRLHQGDYARLRDYGNDPLPRLQDYAAQGAGVLHLVDLTGAKDPAKRQIPLIKT

Chain 1:   46 VKEIIKNTKISISGTVSFPFGNATTKLKINEIKECLKLGANEIDFVANIGNIKDHDWEKVNSEFQKIRNS
              111111   111111111        1111111111111111111111111        11111111111
Chain 2:   68 LVAGVN---VPVQVGGGV--------RTEEDVAALLKAGVARVVIASTAVK--------SPDVVKGWFER

Chain 1:  116 FKDIIIKVIFETCLL---TEE------EIIKCCQIAVKNKLDFVKTSTGYSKMG-----ATIEHVKLMKK
              111111111111111   111      111111111111111111111  1111     11111111111
Chain 2:  119 FGAQALVLALDVRIDEHGTKQVAVSGVSLEQLVETYLPVGLKHVLCTD--ISRDGTLAGSNVSLYEEVCA

Chain 1:  172 IVNNECKVKASGGIKTKNFALELVEAGAERIGTSSIS----EVLN
              111 111111111111111111111111111111111    1111
Chain 2:  193 RYP-QIAFQSSGGIGDIDDIAALRGTGVRGVIVGRALLEGKFTVK

Align Mfl639.pdb 212 with 4ov4A.pdb 379
Twists 0 ini-len 160 ini-rmsd 2.66 opt-equ 201 opt-rmsd 3.05 chain-rmsd 2.66 Score 323.17 align-len 256 gaps 55 (21.48%)
P-value 4.97e-09 Afp-num 27289 Identity 12.11% Similarity 26.56%
Block  0 afp 20 score 323.17 rmsd  2.66 gap 91 (0.36%)

Chain 1:    2 KLNNYIDATL---LKP----DATLIEINKFVDLCIIKNVRCICVHIS--------RIAVVKEIIKNTKIS
              1  1111111   111    111111111111111111111111111        1111111111 1111
Chain 2:    3 PKTIHIQDVTLRDGNQALKRPWTIDEKIEVFDLLVELNVDGIEVGFPSSNETEFHTCQVLSKRAP-KGKP

Chain 1:   57 ISGTVSFPFGNATTKLKINEIKECLKLG-ANEIDFVANI---------GNIKDHDWEKVNSEFQKIRNSF
              111111      1111111111111111 1111111111         1111111111111111111111
Chain 2:   72 IAALSR------ANQNEIAVTWEAIQKADCPRMHIVYPVSDFSIKHVLKISEKEVLQKIRNSISFARSIV

Chain 1:  117 K-DIIIKVIFE-TCLL--TEEEIIKCCQIAVKNKLDFVKTSTGYSKMGA--TIEHVKLMKKIVNNECKVK
              1 111111111 1111  11111111111111111111111111111 1  1111111111111111111
Chain 2:  136 GPGIEIQFSGEHFGDAIENFAFTKEAFLTAIEAGANIINLPNTVERYRPMVFVNMVKEIKDVVKDKAIIS

Chain 1:  181 ASGGI---KTKNFALELVEAGAERIGTS-----------SISEVLN
              11111   11111111111111111111           1111111
Chain 2:  206 IHTHNDLGMATATSVESVYVGAEQIEVALNGLGERAGNTNLYETAI

Align Mfl639.pdb 212 with 4lt9A.pdb 250
Twists 0 ini-len 136 ini-rmsd 2.07 opt-equ 183 opt-rmsd 3.08 chain-rmsd 2.07 Score 276.86 align-len 236 gaps 53 (22.46%)
P-value 5.20e-09 Afp-num 16852 Identity 9.32% Similarity 25.85%
Block  0 afp 17 score 276.86 rmsd  2.07 gap 81 (0.37%)

Chain 1:    1 MKLNNYIDATLLKPD----ATLIEINKFVDLCIIKNVRCICVHI---------SRIAVVKEIIKNTKISI
              111111111111111    1111111111111111 11111111         11111111111   111
Chain 2:   42 KSNITAIIAYYTRKSPSGLDVERDPIEYAKFMERY-AVGLSIKTEEKYFNGSYEMLRKIASSVS---IPI

Chain 1:   58 SGTVSFPFGNATTKLKINEIKECLKLGANEIDFVANIGNIKDHDWEKVNSEFQKIRNSF--KDIIIKVIF
              111111        11111111111111111111111         1111111111111  111111111
Chain 2:  108 LMNDFI--------VKESQIDDAYNLGADTVLLIASI---------LTERELESLLEYARSYGMEPLILI

Chain 1:  126 ETCLLTEEEIIKCCQIAVKNKLDFVKTSTGYS---KMGATIEHVKLMKKIVNNECKVKASGGIKT-KNFA
              1        11111111111111111111111   111111111111111111111111111111 1111
Chain 2:  161 N--------DENDLDIALRIGARFISIFSVDKSKSSYSINKENQRKLISMIPSNVVKVAATFKVSERNEI

Chain 1:  192 LELVEAGAERIGTS--SIS---EVLN
              11111111111111  111   1111
Chain 2:  231 EELRKLGVNAFLISSSLMRNPEKIKE

Align Mfl639.pdb 212 with 2htmA.pdb 234
Twists 0 ini-len 152 ini-rmsd 3.20 opt-equ 176 opt-rmsd 3.00 chain-rmsd 3.20 Score 270.74 align-len 224 gaps 48 (21.43%)
P-value 5.25e-09 Afp-num 15636 Identity 7.59% Similarity 23.21%
Block  0 afp 19 score 270.74 rmsd  3.20 gap 57 (0.27%)

Chain 1:    5 NYIDATLLKPDATLIEINKFVDLCIIKNVRCICVHISRIAVVKEIIKNTKISISGTVSFPFGNATTKLKI
              111111111     11111111111111111111111   11111111  111111111   11111111
Chain 2:   13 SRLILGSGKY----EDFGVMREAIAAAKAEVVTVSVRRVEGLLEALEG--VRLLPNTAG---ARTAEEAV

Chain 1:   75 NEIKECLKLGAN-EIDFVANIGNIKDHDWEKV-NSEFQKIRNSFKDIIIKVIFETCLLTEEEIIKCCQIA
              111111111111 11111111         11 111111111111  11111111       11111111
Chain 2:   81 RLARLGRLLTGERWVKLEVIPDPTYLLPDPLETLKAAERLIEEDF--LVLPYMGP-------DLVLAKRL

Chain 1:  143 VKNKLDFVKTS--TGYSKMGA-TIEHVKLMKKIVNNECKVKASGGIKTKNFALELVEAGAERIGTS----
              11111111111  1111 111 11111111111111111111111111111111111111111111    
Chain 2:  142 AALGTATVMPLAAPIGSGWGVRTRALLELFAREKASLPPVVVDAGLGLPSHAAEVMELGLDAVLVNTAIA

Chain 1:  206 -------SISEVLN
                     1111111
Chain 2:  212 EAQDPPAMAEAFRL

Align Mfl639.pdb 212 with 4df0A.pdb 199
Twists 0 ini-len 136 ini-rmsd 2.22 opt-equ 175 opt-rmsd 2.90 chain-rmsd 2.22 Score 249.23 align-len 221 gaps 46 (20.81%)
P-value 5.26e-09 Afp-num 14077 Identity 10.41% Similarity 24.43%
Block  0 afp 17 score 249.23 rmsd  2.22 gap 72 (0.35%)

Chain 1:    4 NNYIDATLLKPDATLIEINKFVDLCIIKNVRCICVHISR-----IAVVKEIIKNTKISISGTVSFPFGNA
              111111111   11111111111111 111111111111     111111111  1111111111   11
Chain 2:    4 NLPLVVALD---TEVLKAIDVAKRLK-GAVAGFKVGWDLIFEGGISIVGEIAR--YGNVIVDLKI---AD

Chain 1:   69 TTKLKINEIKECLKLGANEIDFVANIGNIKDHDWEKVNSEFQKIRNSFKDIIIKVIFET--CLLTEEEII
              1111111111111111111111111          1111111  1     111111111  111111111
Chain 2:   65 VPHVASRVVEKLVNRGACCVIVHGF----------LHPSLPR--G-----QHVYVLVKMTAPTIYDEMWE

Chain 1:  137 KCCQIAVKNKLDFVKTSTGYSKMGATIEHVKLMKKIVNNECKVKASGGIKTKNFALELVEAGAERIGTSS
              1111111  11111111      11111111111111111111111111111111111111111111111
Chain 2:  118 KLLNSVQ--DVRGFVLP------GNQPEVVAQARKRIGCSYRIISPGIGPQGGRPGAAIEAGADFEIVGR

Chain 1:  207 IS-----EVLN
              11     1111
Chain 2:  180 YVLEDPARISQ

Align Mfl639.pdb 212 with 3vflA.pdb 308
Twists 0 ini-len 152 ini-rmsd 3.21 opt-equ 186 opt-rmsd 3.06 chain-rmsd 3.21 Score 301.35 align-len 230 gaps 44 (19.13%)
P-value 5.34e-09 Afp-num 21797 Identity 10.00% Similarity 27.83%
Block  0 afp 19 score 301.35 rmsd  3.21 gap 68 (0.31%)

Chain 1:    5 NYIDATLLKPD-----ATLIEINKFVDLCIIKNVRCICVH--------------ISRIAVVKEIIKNTKI
              11111111111     111111111111111111111111              111111111111 111
Chain 2:    9 CKIITAFITPFHEDGSINFDAIPALIEHLLAHHTDGILLAGTTAESPTLTHDEELELFAAVQKVVN-GRV

Chain 1:   56 SISGTVSFPFGNATTKLKINEIKECL-KLGANEIDFVANIGNIKDHDWEKVNSEFQKIRNSFKDIIIKVI
              11111111    11111111111111 11111111111111111111  11111111111111 111111
Chain 2:   78 PLIAGVGT----NDTRDSIEFVKEVAEFGGFAAGLAIVPYYNKPSQE--GMYQHFKAIADASD-LPIIIY

Chain 1:  125 FETCLLTEEEIIKCCQIAVKNK-LDFVKTSTGYSKMGATIEHVKLMKKIVNNECKVKASGGIKTKNFALE
              111111   1111111111111 1111111       1111111111111111111111111    1111
Chain 2:  141 NIPGRVVVELTPETMLRLADHPNIIGVKEC-------TSLANMAYLIEHKPEEFLIYTGEDG----DAFH

Chain 1:  194 LVEAGAERIGTSSI-SEVLN
              11111111111111 11111
Chain 2:  200 AMNLGADGVISVASHTNGDE

Align Mfl639.pdb 212 with 6danA.pdb 323
Twists 0 ini-len 152 ini-rmsd 2.61 opt-equ 188 opt-rmsd 3.03 chain-rmsd 2.61 Score 304.79 align-len 242 gaps 54 (22.31%)
P-value 5.40e-09 Afp-num 25085 Identity 7.85% Similarity 23.55%
Block  0 afp 19 score 304.79 rmsd  2.61 gap 78 (0.34%)

Chain 1:    5 NYIDATLLKPD------------ATLIEINKFVDLCIIKNVRCICVH--------------ISRIAVVKE
              11111111111            111111111111111111111111              111111111
Chain 2:   14 TGVVGIIPTPSIPTADQPGTAFSVDLDEAATLADAMVRGGVDVLMTTGTFGECASLTWDELQSFVATVVD

Chain 1:   49 IIKNTKISISGTVSFPFGNATTKLKINEIKECLKLGANEIDFVANIGNIKDHDWEKVNSEFQKIRNSFKD
              111 1111111111    11111111111111111111111111111111  111111111111111111
Chain 2:   84 AVA-GRIPVFAGAT----TLNTRDTIARGRRLGELGADGLFVGRPMWLPL--DDAGIVRFYRDVAEAVPN

Chain 1:  119 IIIKVIFETCLLTEEEIIKCCQIAVKNK-LDFVKTSTGYSKMGATIEHVKLMKKIVNNECKVKASGGIKT
              111111111111 111111111111111 1111111       1111111111111111111111     
Chain 2:  147 MALVVYDNPGAFKGKIGTPAYEALSQIPQVVAAKHLGL-----LSGSAFLSDLRAVSGRVRLLPL-----

Chain 1:  188 KNFALELVEA---GAERIGTSS----ISEVLN
              1111111111   111111111    111111
Chain 2:  207 ETDWYYFARLFPEEVTACWSGNVACGPAPVTH

Align Mfl639.pdb 212 with 3b0vC.pdb 315
Twists 0 ini-len 160 ini-rmsd 2.57 opt-equ 192 opt-rmsd 3.11 chain-rmsd 2.57 Score 301.63 align-len 249 gaps 57 (22.89%)
P-value 5.49e-09 Afp-num 24329 Identity 7.23% Similarity 23.69%
Block  0 afp 20 score 301.63 rmsd  2.57 gap 75 (0.32%)

Chain 1:    5 NYIDATLLKPDATLIEINKFVDLCIIKNVRCICVHIS-----------RIAVVKEIIKNTKISISGTVSF
              11111111111111111111111   11111111111           111111111    11111111 
Chain 2:    4 PRLSVAPMVDRTDRHFRFLVRQV---SLGVRLYTEMTVDQAVLRGNRERLLAFRPEE----HPIALQLA-

Chain 1:   64 PFGNATTKLKINEIKECLKLGANEIDFVA------------NIGNIKDHDWEKVNSEFQKIRNSFKDIII
                 11111111111111111111111111            1111111  1111111111111111 111
Chain 2:   66 ---GSDPKSLAEAARIGEAFGYDEINLNLGCPSEKAQEGGYGACLLLD--LARVREILKAMGEAVR-VPV

Chain 1:  122 KVIFETCL---LTEEEIIKCCQIAVKNKLDFVKTSTGYSK-----------MGATIEHVKLMKKIVNNEC
              11111111   11111111111111111111111111 11           1111111111111111 11
Chain 2:  130 TVKMRLGLEGKETYRGLAQSVEAMAEAGVKVFVVHARSALLALSTKANREIPPLRHDWVHRLKGDFP-QL

Chain 1:  178 KVKASGGIKTKNFALELVEAGAERIGTSSI----SEVLN
              111111111111111111111111111111    11111
Chain 2:  199 TFVTNGGIRSLEEALFHLKRVDGVMLGRAVYEDPFVLEE

Align Mfl639.pdb 212 with 2hmcA.pdb 314
Twists 0 ini-len 144 ini-rmsd 2.32 opt-equ 190 opt-rmsd 3.26 chain-rmsd 2.32 Score 310.54 align-len 240 gaps 50 (20.83%)
P-value 5.50e-09 Afp-num 23331 Identity 7.50% Similarity 21.67%
Block  0 afp 18 score 310.54 rmsd  2.32 gap 79 (0.35%)

Chain 1:    2 KLNNYIDATLLKPD-----ATLIEINKFVDLCIIKNVRCICVH--------------ISRIAVVKEIIKN
              11111111111111     111111111111111111111111              11111111111  
Chain 2:    4 SIFSGVIPALMTPCRQDRTPDFDALVRKGKELIADGMSAVVYCGSMGDWPLLTDEQRMEGVERLVKAG--

Chain 1:   53 TKISISGTVSFPFGNATTKLKINEIKECLKLGANEIDFVANIGNIKDHDWEKVNSEFQKIRNSFKDIIIK
                111111111    11111111111111111111111111111111111 1111111111111111111
Chain 2:   72 --IPVIVGTGA----VNTASAVAHAVHAQKVGAKGLMVIPRVLSRGSVIA-AQKAHFKAILSAAPEIPAV

Chain 1:  123 VIFETCLLTEEEIIKCCQIAVKNK--LDFVKTSTGYSKMGATIEHVKLMKKIVNNE---CKVKASGGIKT
              1111111111 1111111111111  1111111       1111111111111111   111111111  
Chain 2:  135 IYNSPYYGFA-TRADLFFALRAEHKNLVGFKEF-------GGPADMRYAAENITSRDDEVTLMIGVDT--

Chain 1:  188 KNFALELVE-AGAERIGTSSI----SEVLN
                1111111 11111111111    11111
Chain 2:  195 --AVVHGFVNCGATGAITGIGNVLPKEVIH

Align Mfl639.pdb 212 with 2yw3A.pdb 195
Twists 0 ini-len 144 ini-rmsd 3.51 opt-equ 173 opt-rmsd 3.02 chain-rmsd 3.51 Score 253.10 align-len 225 gaps 52 (23.11%)
P-value 5.52e-09 Afp-num 13672 Identity 8.00% Similarity 25.78%
Block  0 afp 18 score 253.10 rmsd  3.51 gap 69 (0.32%)

Chain 1:    2 KLNNYIDATLLKPDATLIEINKFVDLCIIKNVRCICVHI---SRIAVVKEIIKNTKISISGTVSFPFGNA
              11111111111  11111111111111111111111111   1111111111111 111111111     
Chain 2:   10 LAESRLLPLLT--VRGGEDLLGLARVLEEEGVGALEITLRTEKGLEALKALRKSG-LLLGAGTVR-----

Chain 1:   69 TTKLKINEIKECLKLGANEIDFVANIGNIKDHDWEKVNSEFQKIRNSF--KDIIIKVIFETCLLTEEEII
                  11111111111111111111               111111111  1111111111        11
Chain 2:   72 ----SPKEAEAALEAGAAFLVSPG---------------LLEEVAALAQARGVPYLPGVL--------TP

Chain 1:  137 KCCQIAVKNKLDFVKTSTGYSKMGATIEHVKLMKKIVNNECKVKASGGIKTKNFALELVEAGAERIGTSS
              1111111111111111111  111111111111111111 111111111111111111111111111111
Chain 2:  115 TEVERALALGLSALKFFPA--EPFQGVRVLRAYAEVFPE-VRFLPTGGIKEEHLPHYAALPNLLAVGGSW

Chain 1:  207 I---------SEVLN
              1         11111
Chain 2:  182 LLQGNLEAVRAKVRA

Align Mfl639.pdb 212 with 3ru6A.pdb 220
Twists 0 ini-len 136 ini-rmsd 2.52 opt-equ 184 opt-rmsd 3.04 chain-rmsd 2.52 Score 258.52 align-len 237 gaps 53 (22.36%)
P-value 5.81e-09 Afp-num 15286 Identity 10.97% Similarity 25.32%
Block  0 afp 17 score 258.52 rmsd  2.52 gap 87 (0.39%)

Chain 1:    5 NYIDATLLKPDATLIEINKFVDLCIIKNVRCICVHISR----IAVVKEIIKNTKISISGTVSFPFGNATT
              111111111  111111111111111111111111111    111111111111111111111   1111
Chain 2:    1 MKLCVALDL--STKEECLQLAKELKNLDIWLKVGLRAYLRDGFKFIEELKKVDDFKIFLDLKF---HDIP

Chain 1:   71 KLKINEIKECLKLGANEIDFVANIGNIKDHDWEKVNSEFQKIRNSFK----DIIIKVIFETC--------
              111111111111111111111111          1111111111111    11111111111        
Chain 2:   66 NTMADACEEVSKLGVDMINIHASA----------GKIAIQEVMTRLSKFSKRPLVLAVSALTSFDEENFF

Chain 1:  129 ----LLTEEEIIKCCQIAVKNKLDFVKTSTGYSKMGATIEHVKLMKKIVNNECKVKASGGIKTK-NFALE
                  111111111111111111111111         111111111111111111111111111 11111
Chain 2:  126 SIYRQKIEEAVINFSKISYENGLDGMVC---------SVFESKKIKEHTSSNFLTLTPGIRPFGVANLAM

Chain 1:  194 LVEAGAERIGTSSIS--------EVLN
              111111111111111        1111
Chain 2:  195 ARENLSDYIVVGRPIYKNENPRAVCEK

Align Mfl639.pdb 212 with 6ncsA.pdb 285
Twists 0 ini-len 136 ini-rmsd 2.65 opt-equ 181 opt-rmsd 3.04 chain-rmsd 2.65 Score 291.53 align-len 253 gaps 72 (28.46%)
P-value 5.96e-09 Afp-num 20107 Identity 11.46% Similarity 22.13%
Block  0 afp 17 score 291.53 rmsd  2.65 gap 91 (0.40%)

Chain 1:    5 NYIDATLLKP-DATLIEINKFVDLCIIKNVRCICVHI---------------------S---RIAVVKEI
              1111111111 11111111111111111111111111                     1   11111111
Chain 2:   18 VFIIAEAGLNHGGDLNLALRMIDEAADAKANAIKFQAYNSEERFGENKEAVNLVKPAEFGKKEFLLLKER

Chain 1:   50 IKNTKISISGTVSFPFGNATTKLKINEIKECLKLGANEIDFVANIGNIKDHDWEKVNSEFQKIRNSFKDI
              1111111111111          1111111111111111111111 1        111111111111  1
Chain 2:   88 SQKKNILFFATPF----------DVPNLNMLKEIGVEILKIASCDIC--------NITLLEAAADSG--L

Chain 1:  120 IIKVIFETCLLTEEEIIKCCQIAVKN-KLDFVKTSTGYSKMG---ATIEHVKLMKKIVNNECKVKASGGI
              1111111  11111111111111111 11111111 11111    1111111111111  1111111111
Chain 2:  138 IVILSRG--TASASEIETAVSIFKKKKSPFILLHCVSSYPMNEIDANLSAIQTLKSKY--EFPIGYSDHS

Chain 1:  186 KTKNFALELVEAGAERIGTS----------------SISEVLN
              11111111111111111111                1111111
Chain 2:  204 KGIEIPLLAVASGAEIIEKHYTVDRTLQGIDWEISAEPKELAK

Align Mfl639.pdb 212 with 4ml9A.pdb 276
Twists 0 ini-len 120 ini-rmsd 2.03 opt-equ 179 opt-rmsd 3.06 chain-rmsd 2.03 Score 289.81 align-len 252 gaps 73 (28.97%)
P-value 6.09e-09 Afp-num 19210 Identity 9.52% Similarity 24.21%
Block  0 afp 15 score 289.81 rmsd  2.03 gap 109 (0.48%)

Chain 1:    1 MKLNNYIDATLLKPDATLIEINKFVDLCIIKNVRCICVHI------------------------------
              111 11111111       111111111111111111111                              
Chain 2:   23 EHGGTTILSTGITG-----DDARIARAAVAGGARLLEPNHPAVALARGHKGVITMHAAEQVRHEIPLDEM

Chain 1:   41 -SRIAVVKEIIKNTKISISGTV-SFPFGNATTKLKINEIKECLKLGANEIDFVANIGNIKDHDWEKVNSE
               11111111111 111111111 11111111111111111111111111111111           1111
Chain 2:   88 LKVTQGVRNVVG-EDIYITVGVPGGFTEILPLELKEEDFFKIAMSGADGVHIHKS-----------TLED

Chain 1:  109 FQKIRNSFK--DIIIKVIFETCL--------LTE-EEIIKCCQIAVKNKLDFVKTSTGYSKMGA-TIEHV
              111111111  111111111111        111 11111111111111111111111       11111
Chain 2:  146 LKDVVKYAHKYGLLVDAYIGHPDDLHTFGISARTPEEVAEAAKEMEKIGVDMIGLMTGAGEIHPVIKERL

Chain 1:  167 KLMKKIVNNECKVKASGGIKTKNFALELVEAGAERIGTSSIS
              1111111  111111111111 11111111111111111111
Chain 2:  223 SALVSSV--KVPTLAEGGIND-TNYVAFKDTGVNILVIGTSI

Align Mfl639.pdb 212 with 3o15A.pdb 219
Twists 0 ini-len 144 ini-rmsd 3.55 opt-equ 173 opt-rmsd 3.07 chain-rmsd 3.55 Score 265.99 align-len 237 gaps 64 (27.00%)
P-value 6.15e-09 Afp-num 14707 Identity 8.86% Similarity 25.32%
Block  0 afp 18 score 265.99 rmsd  3.55 gap 80 (0.36%)

Chain 1:    3 LNNYIDATLLKPDATLIEINKFVDLCIIKNVRCICVHIS------------RIAVVKEIIKNTKISISGT
              111111111111111 11111111111111111111111            1111111111111111111
Chain 2:   24 ELLSVYFIMGSNNTK-ADPVTVVQKALKGGATLYQFREKGGDALTGEARIKFAEKAQAACREAGVPFIVN

Chain 1:   61 VSFPFGNATTKLKINEIKECLKLGANEIDFVANIGNIKDHDWEKVNSEFQKIRNSFKDIIIKVIFETCLL
              1              1111111111111111111            11111111111111111111    
Chain 2:   93 D--------------DVELALNLKADGIHIGQED------------ANAKEVRAAIGDMILGVSAH----

Chain 1:  131 TEEEIIKCCQIAVKNKLDFVKTS-------TGYSKMGATIEHVKLMKKIVNNECKVKASGGIKTKNFALE
                  1111111111111111111       1111111111111111111111 111111111111 1111
Chain 2:  133 ----TMSEVKQAEEDGADYVGLGPIYPTETKKDTRAVQGVSLIEAVRRQGIS-IPIVGIGGITID-NAAP

Chain 1:  194 LVEAGAERIGTSSI--------SEVLN
              11111111111111        11111
Chain 2:  197 VIQAGADGVSMISAISQAEDPESAARK

Align Mfl639.pdb 212 with 2fptA.pdb 364
Twists 0 ini-len 160 ini-rmsd 2.90 opt-equ 204 opt-rmsd 3.20 chain-rmsd 2.90 Score 318.83 align-len 302 gaps 98 (32.45%)
P-value 6.19e-09 Afp-num 26528 Identity 6.95% Similarity 20.86%
Block  0 afp 20 score 318.83 rmsd  2.90 gap 118 (0.42%)

Chain 1:    1 MKL--------NNYIDATLLKPDATLIEINKFVDLCIIKNVRCICVHIS---------------------
              111        111111111111111 111111111    111111111                     
Chain 2:   78 MLEVRVLGHKFRNPVGIAAGFDKHGE-AVDGLYKMG----FGFVEIGSVTPKPQEGNPRPRVFRLPEDQA

Chain 1:   42 -----------------RIAVVKEIIKNTK---ISISGTVSFPFGN-ATTKLKINEIKECLKLGANEIDF
                               1111111111111   11111111111 1 111111111111111 1111111
Chain 2:  143 VINRYGFNSHGLSVVEHRLRARQQKQAKLTEDGLPLGVNLGKNKTSVDAAEDYAEGVRVLGP-LADYLVV

Chain 1:   91 VANI----GNIKDHDWEKVNSEFQKIRNSFK------DIIIKVIFETCLLTEEEIIKCCQIAVKNKLDFV
              1111    11111111111111111111111      11111111111 111111111111111111111
Chain 2:  212 NVSSPNTAGLRSLQGKAELRRLLTKVLQERDGLRRVHRPAVLVKIAPD-LTSQDKEDIASVVKELGIDGL

Chain 1:  151 KTSTGY----------------SKMG-----ATIEHVKLMKKIVNNECKVKASGGIKTKNFALELVEAGA
              111111                1111     111111111111111111111111111111111111111
Chain 2:  281 IVTNTTVSRPAGLQGALRSETGGLSGKPLRDLSTQTIREMYALTQGRVPIIGVGGVSSGQDALEKIRAGA

Chain 1:  200 ERIGTS---------SISEVLN
              111111         1111111
Chain 2:  351 SLVQLYTALTFWGPPVVGKVKR

Align Mfl639.pdb 212 with 1geqA.pdb 241
Twists 0 ini-len 168 ini-rmsd 3.95 opt-equ 179 opt-rmsd 3.02 chain-rmsd 3.95 Score 270.17 align-len 255 gaps 76 (29.80%)
P-value 6.20e-09 Afp-num 17469 Identity 11.76% Similarity 22.75%
Block  0 afp 21 score 270.17 rmsd  3.95 gap 62 (0.27%)

Chain 1:    5 NYIDATLLKPDATLIEINKFVDLCIIKNVRCICVHI---------------------------SRIAVVK
              1111111111111111111111111 1111111111                           1111111
Chain 2:    5 GSLIPYLTAGDPDKQSTLNFLLALD-EYAGAIELGIPFSDPIADGKTIQESHYRALKNGFKLREAFWIVK

Chain 1:   48 EIIKNTKISISGTVSFPFGNATTKLKINEIKECLKLGANEIDFVANIGNIKDHDWEKVNSEFQKIRNSFK
              1111111111111  1111 11  1111111111111111111111111       11111111111111
Chain 2:   74 EFRRHSSTPIVLM--TYYNPIYRAGVRNFLAEAKASGVDGILVVDLPVF-------HAKEFTEIAREEGI

Chain 1:  118 DIIIKVIFETCLLTEEEIIKCCQIAVKNKLDFVKTSTGYSKMGATIEHVKLMKKIVNNECKVKASGGIKT
                 1111111111111111111111    1111111  1     111111111111  111111111111
Chain 2:  135 ---KTVFLAAPNTPDERLKVIDDMT----TGFVYLVSLYEIPKTAYDLLRRAKRIC--RNKVAVGFGVSK

Chain 1:  188 KNFALELVEAGAERIGTS--------------------SISEVLN
              111111111111111111                    1111111
Chain 2:  203 REHVVSLLKEGANGVVVGSALVKIIGEKGREATEFLKKKVEELLG

Align Mfl639.pdb 212 with 3tsmA.pdb 261
Twists 0 ini-len 136 ini-rmsd 1.94 opt-equ 184 opt-rmsd 3.10 chain-rmsd 1.94 Score 279.33 align-len 241 gaps 57 (23.65%)
P-value 6.24e-09 Afp-num 17943 Identity 7.47% Similarity 21.99%
Block  0 afp 17 score 279.33 rmsd  1.94 gap 83 (0.38%)

Chain 1:    1 MKLNNYIDATLLKP------DATLIEINKFVDLCIIKNVRCICVHI---------SRIAVVKEIIKNTKI
              11111111111111      11111111111111111111111111         11111111111   1
Chain 2:   51 AAGQFALIAEIKKASPSKGLIRPDFDPPALAKAYEEGGAACLSVLTDTPSFQGAPEFLTAARQACS---L

Chain 1:   56 SISGTVSFPFGNATTKLKINEIKECLKLGANEIDFVANIGNIKDHDWEKVNSEFQKIRNSFK--DIIIKV
              1111111        111111111111111111111111         11111111111111  111111
Chain 2:  118 PALRKDF--------LFDPYQVYEARSWGADCILIIMAS---------VDDDLAKELEDTAFALGMDALI

Chain 1:  124 IFETCLLTEEEIIKCCQIAVKNKLDFVKTSTGYS-KMGATIEHVKLMKKIVNNECKVKASGGIKTKNFAL
              111        11111111111111111111111 11111111111111111111111111111111111
Chain 2:  171 EVH--------DEAEMERALKLSSRLLGVNNRNLRSFEVNLAVSERLAKMAPSDRLLVGESGIFTHEDCL

Chain 1:  193 ELVEAGAERIGTS-----------SISEVLN
              1111111111111           1111111
Chain 2:  233 RLEKSGIGTFLIGESLMRQHDVAAATRALLT

Align Mfl639.pdb 212 with 6dayA.pdb 259
Twists 0 ini-len 144 ini-rmsd 3.08 opt-equ 183 opt-rmsd 3.09 chain-rmsd 3.08 Score 278.70 align-len 255 gaps 72 (28.24%)
P-value 6.26e-09 Afp-num 17625 Identity 7.45% Similarity 23.14%
Block  0 afp 18 score 278.70 rmsd  3.08 gap 107 (0.43%)

Chain 1:    5 NYIDATLLKPDA-----TLIEINKFVDLCIIKNVRCICVHI-----------SRIAVVKEIIKNTKISIS
              111111111111     111111111111111111111111           111111111111111111
Chain 2:   20 PRVMGIVNVTPDSFTHTTVEAAVAHGLRLAEEGADLLDIGGESAVPVEEELRRVIPVIERLVAQTALPLS

Chain 1:   59 GTVSFPFGNATTKLKINEIKECLKLGANEIDFVANIGNIKDHDWEKVNSEFQKIRNSF--KDIIIKVIFE
              1111          111111111111111111111             111 111111  1111111111
Chain 2:  100 VDTF----------KPEVMRAAVAAGAGMINDVQA-------------LRQPGALDAVADLRVPVVLMHM

Chain 1:  127 TCLL--TEEEIIKCCQIAVKNK--------LDFVKTSTGYSKMGA-TIEHVKLMKKIVNNECKVKASGGI
              1111  1111111111111111        11111111111111  111111111111111111111111
Chain 2:  147 PPHYDDVVAEVHRFLVERIFAAEMAGIDKRRLLIDPGFGFGKSTADNVQLLAHLPRLCELGVPVLAGLSR

Chain 1:  186 ------------------KTKNFALELVEAGAERIGTSSISEVLN
                                111111111111111111111111111
Chain 2:  226 KRSIGELTGRELPEQRVAGSVAAHLLAAQRGALLLRVHDVAATVD

Align Mfl639.pdb 212 with 2pcqA.pdb 283
Twists 0 ini-len 152 ini-rmsd 3.10 opt-equ 181 opt-rmsd 3.17 chain-rmsd 3.10 Score 295.81 align-len 229 gaps 48 (20.96%)
P-value 6.29e-09 Afp-num 21498 Identity 7.42% Similarity 19.65%
Block  0 afp 19 score 295.81 rmsd  3.10 gap 63 (0.29%)

Chain 1:    6 YIDATLLKPD------ATLIEINKFVDLCIIKNVRCICVH--------------ISRIAVVKEIIKNTKI
              1111111111      111111111111111  1111111              1111111 111    1
Chain 2:    1 MILPPIPTPFDREGRLDEEAFRELAQALEPL--VDGLLVYGSNGEGVHLTPEERARGLRAL-RPR----K

Chain 1:   56 SISGTVSFPFGNATTKLKINEIKECLKLGANEIDFVANIGNIKDHDWEKVNSEFQKIRNSFKDIIIKVIF
              1111111    111111111111111111111111111111111111 1111111111111   111111
Chain 2:   64 PFLVGLM----EETLPQAEGALLEAKAAGAMALLATPPRYYHGSLGA-GLLRYYEALAEKM---PLFLYH

Chain 1:  126 ETCLLTEEEIIKCCQIAVKNK-LDFVKTSTGYSKMGATIEHVKLMKKIVNNECKVKASGGIKTKNFALEL
              111111111111111111111 1111111       1111111111111111111111111    11111
Chain 2:  126 VPQNTKVDLPLEAVEALAPHPNVLGIKDS-------SGDLSRIAFYQARLQEFRVYTGHAP----TFLGA

Chain 1:  195 VEAGAERIGTSSI-SEVLN
              1111111111111 11111
Chain 2:  185 LALGAEGGILAAANLAPRA

Align Mfl639.pdb 212 with 6b8sA.pdb 335
Twists 0 ini-len 160 ini-rmsd 2.91 opt-equ 193 opt-rmsd 3.03 chain-rmsd 2.91 Score 304.21 align-len 282 gaps 89 (31.56%)
P-value 6.49e-09 Afp-num 24572 Identity 8.16% Similarity 19.50%
Block  0 afp 20 score 304.21 rmsd  2.91 gap 97 (0.38%)

Chain 1:    1 MKL--------NNYIDATLLKPDATLIEINKFVDLCIIKNVRCICVHIS---------------------
              111        111111111111111 111111111    111111111                     
Chain 2:   49 KLENEILGLNFPNPLGLAAGFDKNAS-MLRALIAFG----FGYLEAGTLTNEAQVGNERPRLFRHIEEES

Chain 1:   42 --------------RIAVVKEIIKNTKISISGTVSFPFGNA---TTKLKINEIKECLKLGANEIDFVANI
                            111111111111 111111111 1 11   11111111111111 111111111  
Chain 2:  114 LQNAMGFNNYGAVLGARSFNRFAPYK-TPIGINLGKNKHIEQAHALEDYKAVLNQCLN-IGDYYTFNL--

Chain 1:   95 GNIKDHDWEKVNSEFQKIRNSFKDIIIKVIFETCLLTEEEIIKCCQIAVKNKLDFVKTSTGYS-------
                    111111111111111 111111111111 1111111111111111111111111111       
Chain 2:  192 ------NKAFVNELFCMAKEM-THKPLFLKIAPD-LEIDDMLEIVNSAIEAGAHGIIATNTTIDKSLVFA

Chain 1:  158 -----KMG------ATIEHVKLMKKIVNNECKVKASGGIKTKNFALELVEAGAERIGTSSI------SEV
                   111      11111111111111111111111111111111111111111111111      111
Chain 2:  254 PKEMGGLSGKCLTKKSREVFKELAKAFFNKSVLVSVGGISDAKEAYERIKMGASLLQIYSAFIYNGPNLC

Chain 1:  211 LN
              11
Chain 2:  324 QN

Align Mfl639.pdb 212 with 4zqmA.pdb 333
Twists 0 ini-len 152 ini-rmsd 2.90 opt-equ 183 opt-rmsd 3.10 chain-rmsd 2.90 Score 314.50 align-len 234 gaps 51 (21.79%)
P-value 6.65e-09 Afp-num 21156 Identity 8.12% Similarity 20.94%
Block  0 afp 19 score 314.50 rmsd  2.90 gap 67 (0.31%)

Chain 1:    1 MKL---------NNYIDATLLKPDATLIEINKFVDLCIIKNVRCICVHI-----SRIAVVKEIIKNTKIS
              111         11111111111 1    1111111111111 111111     1111111111111111
Chain 2:   65 DTSSQLTKKIRLKVPLVSSAMDTVT----ESRMAIAMARAGG-MGVLHRNLPVAEQAGQVEMVKRSGGLL

Chain 1:   57 ISGTVSFPFGNATTKLKINEIKECLKLGANEIDFVANIGNIKDHDWEKVNSEFQKIRNSFK-DIIIKVIF
              111111      11111111111111111111111111 11     111111111111111 11111111
Chain 2:  255 VGAAVG------VGGDAWVRAMMLVDAGVDVLVVDTAHAHN-----RLVLDMVGKLKSEVGDRVEVVGGN

Chain 1:  126 ETCLLTEEEIIKCCQIAVKNKLDFVKTST----GYSKM------GATIEHVKLMKKIVNNE-CKVKASGG
              11       11111111111111111111    11111      11111111111111111 11111111
Chain 2:  314 VA-------TRSAAAALVDAGADAVKVGVGPGSICTTRVVAGVGAPQITAILEAVAACRPAGVPVIADGG

Chain 1:  185 IKTKNFALELVEAGAERIGTSSIS
              111111111111111111111111
Chain 2:  377 LQYSGDIAKALAAGASTAMLGSLL

Align Mfl639.pdb 212 with 3l5aA.pdb 381
Twists 0 ini-len 160 ini-rmsd 3.09 opt-equ 205 opt-rmsd 3.04 chain-rmsd 3.09 Score 315.91 align-len 341 gaps 136 (39.88%)
P-value 6.73e-09 Afp-num 26097 Identity 5.57% Similarity 18.18%
Block  0 afp 20 score 315.91 rmsd  3.09 gap 144 (0.47%)

Chain 1:    1 MKLN------------NYIDATLLKPDA----------TLIEINKFVDLCIIKNVRCICVHIS-------
              1111            111111111111          11111111111     111111111       
Chain 2:    5 KPLLQSIHLPNGIKISNRFVLSPMTVNASTKEGYITKADLAYAARRSNS-----AGMQVTGAAYIEPYGK

Chain 1:   42 ---------------RIAVVKEIIKNTKISISGTVSFPFGNA----------------------------
                             111111111111111111111111111                            
Chain 2:   70 LFEYGFNIDHDACIPGLTNMASTMKQHGSLAIIQLAHAGRFSNQAILNFGKVYGPSPMTLHSPIEHVVIA

Chain 1:   69 --------TTKLKINEIKECLKLGANEIDFVA-----NIGNIKD---------------HDWEKVNSEFQ
                      111111111111111111111111     1111111               11111111111
Chain 2:  140 MSHEKINSIIQQYRDATLRAIKAGFDGVEISIAQRLLIQTFFSTFSNRRTDHYGADSLKNRARLCLEVMR

Chain 1:  111 KIRNSFK-----DIIIKVIFETCL-------LTEEEIIKCCQIAVKN-KLDFVKTSTGYSKMGATI----
              1111111     111111111111       1111111111111111 111111111  1111111    
Chain 2:  210 AVQEVIDKEAPDNFILGFRATPEETRGSDLGYTIDEFNQLIDWVMDVSNIQYLAIAS--WGRHIYQNTSR

Chain 1:  164 --------EHVKLMKKIVNNECKVKASGGIKTKNFALELVEAGAERIGTSSI----SEVLN
                      11111111111111111111111111111111111111111111    11111
Chain 2:  278 TPGDHFGRPVNQIVYEHLAGRIPLIASGGINSPESALDALQHADMVGMSSPFVTEPDFVHK

Align Mfl639.pdb 212 with 3pm6A.pdb 287
Twists 0 ini-len 152 ini-rmsd 3.03 opt-equ 192 opt-rmsd 3.01 chain-rmsd 3.03 Score 279.52 align-len 278 gaps 86 (30.94%)
P-value 7.47e-09 Afp-num 21017 Identity 6.47% Similarity 22.66%
Block  0 afp 19 score 279.52 rmsd  3.03 gap 79 (0.34%)

Chain 1:    3 LNNYIDATLLKPDATLIEINKFVDLCIIKNVRCICVHIS---------RIAVVKEIIKNT--KISISGTV
              1 11111111   11111111111111111111111111         111111111111  11111111
Chain 2:   21 HSFAIPAICV---YNLEGILAIIRAAEHKRSPAMILLFPWAIQYADSLLVRTAASACRAASVPITLHLDH

Chain 1:   62 SFPFGNATTKLKINEIKECLKLGANEIDFVANIGNIKDHDWEKVNSEFQKIRNSFK--DIIIKVIFETC-
              11     11111111111  1111111111111111     111111111111111  11111111111 
Chain 2:   88 AQ-----DPEIIKRAADL--SPGFDSIMVDMSHFSK-----EENLRLTRELVAYCNARGIATEAEPGRIE

Chain 1:  129 -------------LLTEEEIIKCCQIAVKNKLDFVKTS--TGYSKM-----GATIEHVKLMKKIVNNECK
                           1111  1111111111111111111  111111     1111111111111111111
Chain 2:  152 GGEDGVQDTVDLEGVLT--TPEESEEFVATGINWLAPAFGNVHGNYGPRGVQLDYERLQRINEAVGERVG

Chain 1:  179 VKASGGI-KTKNFALELVEAGAERIGTS---------------------------------SISEVLN
              1111111 11111111111111111111                                 1111111
Chain 2:  220 LVLHGADPFTKEIFEKCIERGVAKVNVNRAVNNEYVKVMREKAGSLPITRLHEEVTNAMQAAVEKIMD

Align Mfl639.pdb 212 with 4fb7A.pdb 266
Twists 0 ini-len 136 ini-rmsd 2.21 opt-equ 183 opt-rmsd 3.20 chain-rmsd 2.21 Score 284.59 align-len 237 gaps 54 (22.78%)
P-value 7.81e-09 Afp-num 18351 Identity 9.28% Similarity 24.05%
Block  0 afp 17 score 284.59 rmsd  2.21 gap 86 (0.39%)

Chain 1:    2 KLNNYIDATLLKPDA------TLIEINKFVDLCIIKNVRCICVHI---------SRIAVVKEIIKNTKIS
              111111111111111      111111111111111111111111         11111111111   11
Chain 2:   49 EPGIGVIAEVKRASPSAGALATIADPAKLAQAYQDGGARIVSVVTEQRRFQGSLDDLDAVRASVS---IP

Chain 1:   57 ISGTVSFPFGNATTKLKINEIKECLKLGANEIDFVANIGNIKDHDWEKVNSEFQKIRNSF--KDIIIKVI
              1111111        11111111111111111111111         1111111111111  11111111
Chain 2:  116 VLRKDFV--------VQPYQIHEARAHGADMLLLIVAA---------LEQSVLVSMLDRTESLGMTALVE

Chain 1:  125 FETCLLTEEEIIKCCQIAVKNKLDFVKTSTGYS-KMGATIEHVKLMKKIVNNECKVKASGGIKTKNFALE
              11        11111111111111111111111 111111111111111111111111111111111111
Chain 2:  169 VH--------TEQEADRALKAGAKVIGVNARDLMTLDVDRDCFARIAPGLPSSVIRIAESGVRGTADLLA

Chain 1:  194 LVEAGAERIGTS--------SISEVLN
              111111111111        1111111
Chain 2:  231 YAGAGADAVLVGEGLVTSGDPRAAVAD

Align Mfl639.pdb 212 with 6ndsA.pdb 305
Twists 0 ini-len 136 ini-rmsd 3.46 opt-equ 187 opt-rmsd 3.03 chain-rmsd 3.46 Score 291.41 align-len 264 gaps 77 (29.17%)
P-value 8.07e-09 Afp-num 21334 Identity 8.71% Similarity 22.73%
Block  0 afp 17 score 291.41 rmsd  3.46 gap 107 (0.44%)

Chain 1:    2 KLNNYIDATLL--KP----DATLIEINKFVDLCIIKNVRCICVHI-----------SRIAVVKEIIKNTK
              11 11111111  11    11111111111111111111111111           11111111111111
Chain 2:    7 LL-VVQEVSPRDGLQIEPTWVPTDKKIDLINQLSTMGFSRIEAGSFVSPKAIPNLRDGEEVFTGITRHKD

Chain 1:   55 ISISGTVSFPFGNATTKLKINEIKECLKLGANEIDFVAN-----IGNIKDHDWEKVNSEFQKIRNSFK-D
              11111111          111111111111111111111     11       111111111111111 1
Chain 2:   76 IIYVGLIP----------NLKGALRAVEANANELNLVLSASQTHNLANMRMTKAQSFAGFTEIVEQLQGK

Chain 1:  119 IIIKVIFET--CL-----LTEEEIIKCCQIAVKNKLDFVKTSTGYSKMGAT---IEHVKLMKKIVNNECK
              111111111  11     111111111111111111111111 1  11111   1111111111111  1
Chain 2:  136 TQFNGTVATTFGCPFEGKISEREVFSLVEHYLKLGIHNITLADT--TGMANPVQVKRIVSHVLSLISPEQ

Chain 1:  179 VKASGGIK---TKNFALELVEAGAERIGTS-----------------SISEVLN
              1111111    1111111111111111111                 1111111
Chain 2:  204 LTLHFHNTRGLGLTNVLAAYEVGARRFDAALGGLGGCPFAPGASGNICTEDLVN

Align Mfl639.pdb 212 with 4n6eA.pdb 244
Twists 0 ini-len 152 ini-rmsd 3.68 opt-equ 169 opt-rmsd 3.11 chain-rmsd 3.68 Score 279.16 align-len 228 gaps 59 (25.88%)
P-value 8.92e-09 Afp-num 16309 Identity 8.33% Similarity 23.25%
Block  0 afp 19 score 279.16 rmsd  3.68 gap 65 (0.30%)

Chain 1:    5 NYIDATLLKPDATLIEINKFVDLCIIKNVRCICVHIS------RIAVVKEI--IKNTKISISGTVSFPFG
              111111111     11111111111111111111111      1  1  11  11111111111111111
Chain 2:   24 SRILVGIEQY----DSVPLVRDVLNAAGADVFITTVDPDNRRSSLLLMDLADELPLDDFTWIGTTSFART

Chain 1:   67 NATTKLKINEIKECL-KLGANEIDFVANIGNIKDHDWEKVNSEFQKIRNSFKDIIIKVIFETCLLTEEEI
              11   1111111111 11111111111         1  1 11111111111  11111111       1
Chain 2:   90 KE---SALRSARILRDSLGIEILKLDVRGDDNTPDNAGTV-EAARELRAEGM--ELLPFILP-------D

Chain 1:  136 IKCCQIAVKNKLDFVKTSTGYSKM---GATIEHVKLMKKIVNNECKVKASGGIKTKNFALELVEAGAERI
              111111111111111111  11 1   11111111111111  111111111111111111111111111
Chain 2:  147 LATARALEEAGCAALRVMASPVASGRGIANPAAIRELIEQI--GIPVVVEGGIGSARHVAEAMELGASAT

Chain 1:  203 GTS--------SISEVLN
              111        1 11111
Chain 2:  215 LVNTALVRAESPLLMAAA

Align Mfl639.pdb 212 with 4nu7A.pdb 225
Twists 0 ini-len 144 ini-rmsd 2.25 opt-equ 186 opt-rmsd 3.04 chain-rmsd 2.25 Score 253.67 align-len 230 gaps 44 (19.13%)
P-value 8.96e-09 Afp-num 16048 Identity 10.00% Similarity 24.78%
Block  0 afp 18 score 253.67 rmsd  2.25 gap 77 (0.35%)

Chain 1:    4 NNYIDATLLKPDATLIEINKFVDLCIIKNVRCICVH-------------ISRIAVVKEIIKNTKISISGT
              1111111111  111111111111111111111111             1111111111111  111111
Chain 2:    6 KPIICPSVLA--SDLSSLASDAKRMVDAGCDWLHLDIMDGHFVPNISFGPGVVKALRGHLKS--AFFDVH

Chain 1:   61 VSFPFGNATTKLKINEIKECLKLGANEIDFVANIGNIKDHDWEKVNSEFQKIRNSF-KDIIIKVIFETCL
              111   11    1111111111111111111111111      1111111111111 1111111111 11
Chain 2:   72 LMV---SE----PEKWIQPFADAGANSITFHWESVGG------DLQRAAELAKRIQARGIKAGLAIK-PA

Chain 1:  130 LTEEEIIKCCQIAVKNKLDFVKTSTGYSK------MGATIEHVKLMKKIVNNECKVKASGGIKTKNFALE
              11   111111111111111111111111      11111111111111111 111111111 1111111
Chain 2:  128 TK---FEDLGEALAGDNFDMLLVMTVEPGFGGQKFMADMLQKVRTARSLFPK-LNIQVDGGL-DGETVKP

Chain 1:  194 LVEAGAERIGTS-SISEVLN
              111111111111 1111111
Chain 2:  193 AASAGANVIVAGTSMFKAEN

Align Mfl639.pdb 212 with 3gyeA.pdb 299
Twists 0 ini-len 144 ini-rmsd 3.01 opt-equ 193 opt-rmsd 2.91 chain-rmsd 3.01 Score 275.29 align-len 293 gaps 100 (34.13%)
P-value 1.01e-08 Afp-num 19864 Identity 6.83% Similarity 18.09%
Block  0 afp 18 score 275.29 rmsd  3.01 gap 105 (0.42%)

Chain 1:    1 MKL--------NNYIDATLLKPDATLIEINKFVDLCIIKNVRCICVHI----------------------
              111        1111111111111111111111111    11111111                      
Chain 2:    2 SLQVNLLNNTFANPFMNAAGVMCTTTEELVAMTESA----SGSLVSKSCTPALREGNPTPRYQALPLGSI

Chain 1:   41 -----------SRIAVVKEIIKNTKISISGTVSFPFGNATTKLKINEIKECLKLG---ANEIDFVANIGN
                         11111111111111111111111    11111111111111111   111111111   
Chain 2:   68 NSMGLPNNGFDFYLAYAAEQHDYGKKPLFLSMSG----LSMRENVEMCKRLAAVATEKGVILELNLD---

Chain 1:   97 IKDHDWEKVNSEFQKIRNSFKDIIIKVIFETCLLTEEEIIKCCQIAVKNK-LDFVKTSTGYS--------
                   11111111111111111 111111111 11111111111111111 11111111111        
Chain 2:  144 -----FDAMRQCLTAVSEVYPH-SFGVKMPPY-FDFAHFDAAAEILNEFPKVQFITCINSIGNGLVIDAE

Chain 1:  158 -------------KMG------ATIEHVKLMKKIVNNECKVKASGGIKTKNFALELVEAGAERIGTS---
                           111      11111111111111 111111111111111111111111111111   
Chain 2:  207 TESVVIKPKQGFGGLGGRYVLPTALANINAFYRRCP-GKLIFGCGGVYTGEDAFLHVLAGASMVQVGTAL

Chain 1:  206 ------SISEVLN
                    1111111
Chain 2:  276 QEEGPSIFERLTS

Align Mfl639.pdb 212 with 5tqlA.pdb 249
Twists 0 ini-len 144 ini-rmsd 2.99 opt-equ 188 opt-rmsd 3.23 chain-rmsd 2.99 Score 269.82 align-len 254 gaps 66 (25.98%)
P-value 1.02e-08 Afp-num 16592 Identity 10.63% Similarity 22.83%
Block  0 afp 18 score 269.82 rmsd  2.99 gap 100 (0.41%)

Chain 1:    4 NNYIDATLLKPDATL------------IEINKFVDLCIIKNVRCICVHI------------SRIAVVKEI
              111111111111111            1111111111111111111111            111111111
Chain 2:    3 AKRIIASLDVKDGRVVKGSNFENLRDSGDPVELGKFYSEIGIDELVFLDITASVEKRKTMLELVEKVAEQ

Chain 1:   50 IKNTKISISGTVSFPFGNATTKLKINEIKECLKLGANEIDFVANIGNIKDHDWEKVNSEFQKIRNSFKDI
              11   111111111        1111111111111111111111111        111111111111111
Chain 2:   73 ID---IPFTVGGGI--------HDFETASELILRGADKVSINTAAVE--------NPSLITQIAQTFGSQ

Chain 1:  120 IIKVIFETCLL--TEE------------EIIKCCQIAVKNKLDFVKTSTGYSKMG---ATIEHVKLMKKI
              11111111111  111            111111111111111111111111111   111111111111
Chain 2:  124 AVVVAIDAKRVDGEFMVFTYSGKKNTGILLRDWVVEVEKRGAGEILLTSIDRDGTKSGYDTEMIRFVRPL

Chain 1:  173 VNNECKVKASGGIKTKNFALELVEAGAERIGTSSIS----EVLN
              1  111111111111111111111111111111111    1111
Chain 2:  194 T--TLPIIASGGAGKMEHFLEAFLAGADAALAASVFHFREIDVR

Align Mfl639.pdb 212 with 1ypfA.pdb 295
Twists 0 ini-len 152 ini-rmsd 3.82 opt-equ 165 opt-rmsd 3.09 chain-rmsd 3.82 Score 304.68 align-len 221 gaps 56 (25.34%)
P-value 1.05e-08 Afp-num 19551 Identity 10.86% Similarity 24.89%
Block  0 afp 19 score 304.68 rmsd  3.82 gap 65 (0.30%)

Chain 1:    4 NNYIDATLLKPDATLIEINKFVDLCIIKNVRCICVH--ISRIAVVKEIIKNTKISISGTVSFPFGNATTK
              1111111111      11111111111111111111  11111111111111 11111111      111
Chain 2:   37 KLPVVPANMQTI----IDERIATYLAENNYFYIMHRFQPEKRISFIRDMQSRGLIASISVG------VKE

Chain 1:   72 LKINEIKECL--KLGANEIDFVANIGNIKDHDWEKVNSEFQKIRNSFKDIIIKVIFETCLLTEEEIIKCC
              1111111111  11111111111 1  1       11111111111111111111111       11111
Chain 2:   97 DEYEFVQQLAAEHLTPEYITIDIAHGHSNA-----VINMIQHIKKHLPESFVIAGNVG-------TPEAV

Chain 1:  140 QIAVKNKLDFVKTSTGYSK------------MGATIEHVKLMKKIVNNECKVKASGGIKTKNFALELVEA
              11111111111111                 1  111111111111  1111111111111111111111
Chain 2:  155 RELENAGADATKVGIGPGKVCITKIKTGFGTGGWQLAALRWCAKAA--SKPIIADGGIRTNGDVAKSIRF

Chain 1:  198 GAERIGTSSIS
              111111111 1
Chain 2:  223 GATMVMIGSLF

Align Mfl639.pdb 212 with 4to8A.pdb 279
Twists 0 ini-len 168 ini-rmsd 3.74 opt-equ 186 opt-rmsd 3.05 chain-rmsd 3.74 Score 276.98 align-len 272 gaps 86 (31.62%)
P-value 1.07e-08 Afp-num 19537 Identity 8.46% Similarity 24.26%
Block  0 afp 21 score 276.98 rmsd  3.74 gap 56 (0.25%)

Chain 1:    5 NYIDATLLKPDATLIEINKFVDLCIIKNVRCICVHIS-----------RIAVVKEIIK----NTKISISG
              11111111   11111111111111111111111111           1111111111    11111111
Chain 2:   18 YAVGQYNI---NNLEFTQAILEASQEENAPVILGVSEGAARYMSGFYTIVKMVEGLMHDLNITIPVAIHL

Chain 1:   60 TVSFPFGNATTKLKINEIKECLKLGANEIDFVANIGNIKDHDWEKVNSEFQKIRNSFK--DIIIKVIFET
              1111         111111111111111111111111     1111111111111111  1111111111
Chain 2:   85 DHGS---------SFEKCKEAIDAGFTSVMIDASHSP-----FEENVATTKKVVEYAHEKGVSVEAELGT

Chain 1:  128 C--------LLTEEEIIKCCQIAVKNKLDFVKTSTGYSKMGATIEHVKLMKKIVN-NECKVKASGGIK-T
              1        1111111111111111111111111    111 1111111111111 111111111111 1
Chain 2:  141 VGGDDVVADGIIYADPKECQELVEKTGIDALAPALG--SVHGPKLGFKEMEEIGLSTGLPLVLHGGTGIP

Chain 1:  188 KNFALELVEAGAERIGTS-------------------------------------SISEVLN
              111111111111111111                                     1111111
Chain 2:  216 TKDIQKAIPFGTAKINVNTENQIASAKAVRDVLNNDKEVYDPRKYLGPAREAIKETVKGKIK

Align Mfl639.pdb 212 with 1rd5A.pdb 261
Twists 0 ini-len 136 ini-rmsd 2.87 opt-equ 179 opt-rmsd 3.02 chain-rmsd 2.87 Score 272.47 align-len 268 gaps 89 (33.21%)
P-value 1.09e-08 Afp-num 18688 Identity 6.72% Similarity 20.52%
Block  0 afp 17 score 272.47 rmsd  2.87 gap 103 (0.43%)

Chain 1:    5 NYIDATLLKPDATLIEINKFVDLCIIKNVRCICVHI---------------------------SRIAVVK
              111111111111111111111111111111111111                           1111111
Chain 2:   18 TAFIPYITAGDPDLATTAEALRLLDGCGADVIELGVPCSDPYIDGPIIQASVARALASGTTMDAVLEMLR

Chain 1:   48 EIIKNTKISISGTVSFPFGNATTKLKINEIKECLKLGANEIDFVANIGNIKDHDWEKVNSEFQKIRNSFK
              111111111111111      1  1111111111111111111111           1111111111111
Chain 2:   88 EVTPELSCPVVLLSY------YKPIMFRSLAKMKEAGVHGLIVPDL-----------PYVAAHSLWSEAK

Chain 1:  118 --DIIIKVIFETCLLTEEEIIKCCQIAVKNKLDFVKTSTGYSKMGA---------TIEHVKLMKKIVNNE
                11111111111     111111111111111111111  1111          111111111111  1
Chain 2:  141 NNNLELVLLTTPA-----IPEDRMKEITKASEGFVYLVS--VNGVTGPRANVNPRVESLIQEVKKVT--N

Chain 1:  177 CKVKASGGIKTKNFALELVEAGAERIGTS----------------------SISEVLN
              11111111111111111111111111111                      1111111
Chain 2:  202 KPVAVGFGISKPEHVKQIAQWGADGVIIGSAMVRQLGEAASPKQGLRRLEEYARGMKN

Align Mfl639.pdb 212 with 1eixA.pdb 231
Twists 0 ini-len 136 ini-rmsd 2.57 opt-equ 186 opt-rmsd 3.17 chain-rmsd 2.57 Score 258.87 align-len 248 gaps 62 (25.00%)
P-value 1.13e-08 Afp-num 16357 Identity 8.87% Similarity 21.37%
Block  0 afp 17 score 258.87 rmsd  2.57 gap 96 (0.41%)

Chain 1:    3 LNNYIDATLLKPDATLIEINKFVDLCIIKNVRCICVH---ISRIAVVKEIIKNTKISISGTVSFPFGNAT
              11111111111  111111111111111111111111   111111111111111111111111   111
Chain 2:   13 TNSPVVVALDY--HNRDDALAFVDKIDPRDCRLKVGKEMFTLFGPQFVRELQQRGFDIFLDLKF---HDI

Chain 1:   70 TKLKINEIKECLKLGANEIDFVANIGNIKDHDWEKVNSEFQKIRNSFK-----DIIIKVIFETCL-----
              1111111111111111111111111          1111111111111     111111111111     
Chain 2:   78 PNTAAHAVAAAADLGVWMVNVHASG----------GARMMTAAREALVPFGKDAPLLIAVTVLTSMEASD

Chain 1:  130 --------LTEEEIIKCCQIAVKNKLDFVKTSTGYSKMGATIEHVKLMKKIVNNECKVKASGGIKTK---
                      11111111111111111111111         111111111111111111111111111   
Chain 2:  138 LVDLGMTLSPADYAERLAALTQKCGLDGVVC---------SAQEAVRFKQVFGQEFKLVTPGIRPQGSEA

Chain 1:  189 ------NFALELVEAGAERIGTSSI--------SEVLN
                    1111111111111111111        11111
Chain 2:  199 GDQRRIMTPEQALSAGVDYMVIGRPVTQSVDPAQTLKA

Align Mfl639.pdb 212 with 3b4uA.pdb 287
Twists 0 ini-len 160 ini-rmsd 3.90 opt-equ 183 opt-rmsd 3.02 chain-rmsd 3.90 Score 279.39 align-len 233 gaps 50 (21.46%)
P-value 1.28e-08 Afp-num 21327 Identity 9.44% Similarity 20.60%
Block  0 afp 20 score 279.39 rmsd  3.90 gap 66 (0.29%)

Chain 1:    5 NYIDATLLKPD-----ATLIEINKFVDLCIIKNVRCICVH--------------ISRIAVVKEIIKNTKI
              111111111 1     111111111111111111111111              111111111111 1 1
Chain 2:    5 FGLSAALTTPFKTDGTVDIDAMIAHARRCLSNGCDSVTLFGTTGEGCSVGSRERQAILSSFIAAGI-APS

Chain 1:   56 SISGTVSFPFGNATTKLKINEIKECLKLGANEIDFVANIGNIKDHDWEKVNSEFQKIR--NSFKDIIIKV
              11111111    11111111111111111111111111111 11111 1111111111  11 1111111
Chain 2:   74 RIVTGVLV----DSIEDAADQSAEALNAGARNILLAPPSYFKNVSDD-GLFAWFSAVFSKIGKDARDILV

Chain 1:  124 IFETCLLTEEEIIKCCQIAVKNK---LDFVKTSTGYSKMGATIEHVKLMKKIVNNECKVKASGGIKTKNF
              111111    1111111111111   1111111      1111111111111111 11111111    11
Chain 2:  139 YNIPSVTMVTLSVELVGRLKAAFPGIVTGVKDS------SGNWSHTERLLKEHGD-LAILIGDE----RD

Chain 1:  191 ALELVEAGAERIGTSSI-SEVLN
              11111111111111111 11111
Chain 2:  198 LARGVRLGGQGAISGVANFLTQE

Align Mfl639.pdb 212 with 1eepA.pdb 314
Twists 0 ini-len 160 ini-rmsd 3.24 opt-equ 184 opt-rmsd 3.06 chain-rmsd 3.24 Score 292.87 align-len 281 gaps 97 (34.52%)
P-value 1.33e-08 Afp-num 19837 Identity 9.96% Similarity 24.20%
Block  0 afp 20 score 292.87 rmsd  3.24 gap 71 (0.31%)

Chain 1:    1 MKL---------NNYIDATLLKPDATLIEINKFVDLCIIKNVRCICVHI--------SRIAVVKEIIK--
              111         11111111111111   111111111  111111111        1111111111   
Chain 2:   30 SLKTQLTKNISLNIPFLSSAMDTVTE---SQMAIAIAK--EGGIGIIHKNMSIEAQRKEIEKVKTYKDFP

Chain 1:   52 ------NTKISISGTVSFPFGNATTKLKINEIKECLKLGANEIDFVANIGNIKDHDWEKVNSEFQKIRNS
                    11111111111      11111111111111111111111111 11     1111111111111
Chain 2:  133 NACKDLNNKLRVGAAVS------IDIDTIERVEELVKAHVDILVIDSAHGHS-----TRIIELIKKIKTK

Chain 1:  116 FKDIIIKVIFETCLLTEEEIIKCCQIAVKNKLDFVKTSTGY---SKMG-------ATIEHVKLMKKIVNN
              111111111111       11111111111111111111     111        111111111111111
Chain 2:  192 YPNLDLIAGNIV-------TKEAALDLISVGADCLKVGIGPGSICTTRIVAGVGVPQITAICDVYEACNN

Chain 1:  176 E-CKVKASGGIKTKNFALELVEAGAERIGTS---------------------------------SISEVL
              1 11111111111111111111111111111                                 111111
Chain 2:  255 TNICIIADGGIRFSGDVVKAIAAGADSVMIGNLFAGTKESPSEEIIYNGKKFKSMVPYSGKLKDILTQLK

Chain 1:  212 N
              1
Chain 2:  361 G

Align Mfl639.pdb 212 with 2zruA.pdb 356
Twists 0 ini-len 160 ini-rmsd 3.87 opt-equ 194 opt-rmsd 3.10 chain-rmsd 3.81 Score 305.95 align-len 286 gaps 92 (32.17%)
P-value 1.37e-08 Afp-num 25968 Identity 8.74% Similarity 23.78%
Block  0 afp 20 score 283.76 rmsd  3.00 gap 77 (0.32%)

Chain 1:    1 MKL--------NNYIDATLLKPDATLIEINKFVDLCIIKNVRCICVHIS-----------RIAVVKEIIK
              111        1111111111 1111 11111111111111 1111111           1111111111
Chain 2:   48 NTKTKFFRKEISVPVMVTGMTNELGR-INKIIAEVAEKFGI-PMGVGSQRVAIEKAEARESFAIVRKVAP

Chain 1:   52 NTKISISGTVSFPFGNATTKLKINEIKECLKL-GANEIDFVANI-----------GNIKDHDWEKVNSEF
                1111111111  111111111111111111 11111111111           111     1111111
Chain 2:  119 --TIPIIANLGM--PQLVKGYGLKEFQDAIQMIEADAIAVHLNPAQEVFQPEGEPEYQ-----IYALEKL

Chain 1:  110 QKIRNSFKDIIIKVIFETCLLTEEEIIKCCQIAVKNKLDFVKTST---GYSK------------------
              111111 11111111111111    11111111111111111111   1111                  
Chain 2:  180 RDISKE-LSVPIIVKESGNGI----SMETAKLLYSYGIKNFDTSGQGGTNWIAIEMIRDIRRGNWKAESA

Chain 1:  159 ------MGATIEHVKLMKKIVNNECKVKASGGIKTKNFALELVEAGAERIGTS----------------S
                    1111111111111111 111111111111111111111111111111                1
Chain 2:  245 KNFLDWGVPTAASIMEVRYSVP-DSFLVGSGGIRSGLDAAKAIALGADIAGMALPVLKSAIEGKESLEQF

Chain 1:  207 ISEVLN
              111111
Chain 2:  314 FRKIIF

Align Mfl639.pdb 212 with 5cplA.pdb 359
Twists 0 ini-len 160 ini-rmsd 4.32 opt-equ 204 opt-rmsd 3.06 chain-rmsd 4.25 Score 296.55 align-len 345 gaps 141 (40.87%)
P-value 1.43e-08 Afp-num 24710 Identity 6.67% Similarity 16.52%
Block  0 afp 20 score 275.47 rmsd  2.97 gap 140 (0.47%)

Chain 1:    1 MKLN-----------NYIDATLLKPD---------ATLIEINKFVDLCIIKNVRCICVHIS---------
              1111           11111111111         1111111111111    111111111         
Chain 2:    2 SALFEPYTLKDVTLRNRIAIPPMCQYMAEDGLINDWHQVHYASMARGG----AGLLVVEATAVAPEGRIT

Chain 1:   42 -------------RIAVVKEIIKNTKISISGTVSFPFGN-------------------------------
                           11111111111111111111111111                               
Chain 2:   68 PGCAGIWSDAHAQAFVPVVQAIKAAGSVPGIQIAHAGRKASANRPWEGDDHIGADDARGWETIAPSAIAF

Chain 1:   68 -----------------ATTKLKINEIKECLKLGANEIDFVA-----NIGNIKD--------------HD
                               1111111111111111111111111     1111111              11
Chain 2:  138 GAHLPNVPRAMTLDDIARVKQDFVDAARRARDAGFEWIELHFAHGYLGQSFFSEHSNKRTDAYGGSFDNR

Chain 1:  102 WEKVNSEFQKIRNSFK-DIIIKVIFETCLL------TEEEIIKCCQIAVKNKLDFVKTSTGYSKM-----
              1111111111111111 1111111111111      111111111111111111111111 111      
Chain 2:  208 SRFLLETLAAVREVWPENLPLTARFGVLEYDGRDEQTLEESIELARRFKAGGLDLLSVSVGFTIPETNIP

Chain 1:  160 ---GATIEHVKLMKKIVNNECKVKASGGIKTKNFALELV-EAGAERIGTS--------SISEVLN
                 111111111111111  1111111111111111111 1111111111        1111111
Chain 2:  278 WGPAFMGPIAERVRREAK--LPVTSAWGFGTPQLAEAALQANQLDLVSVGRAHLADPHWAYFAAK

Align Mfl639.pdb 212 with 1tv5A.pdb 371
Twists 0 ini-len 168 ini-rmsd 2.84 opt-equ 205 opt-rmsd 3.23 chain-rmsd 2.84 Score 309.37 align-len 307 gaps 102 (33.22%)
P-value 1.44e-08 Afp-num 26682 Identity 10.10% Similarity 23.78%
Block  0 afp 21 score 309.37 rmsd  2.84 gap 115 (0.41%)

Chain 1:    1 MKL--------NNYIDATLLKPDATLIEINKFVDLCIIKNVRCICVHIS---------------------
              111        111111111111111 111111111    111111111                     
Chain 2:  207 YACTNIKHLDFINPFGVAAGFDKNGV-CIDSILKLG----FSFIEIGTITPRGQTGNAKPRIFRDVESRS

Chain 1:   42 -----------------RIAVVKEIIKN----TKISISGTVSFPF-GNATTKLKINEIKECLKLGANEID
                               11111111111    1111111111111 11111111111111111 111111
Chain 2:  272 IINSCGFNNMGCDKVTENLILFRKRQEEDKLLSKHIVGVSIGKNKDTVNIVDDLKYCINKIGR-YADYIA

Chain 1:   90 FVANI----GNIKDHDWEKVNSEFQKIRNSFK------------DIIIKVIFETCLLTEEEIIKCCQIAV
              11111    11111111111111111111111            1111111111 111111111111111
Chain 2:  341 INVSSPNTPGLRDNQEAGKLKNIILSVKEEIDNLEFLWFNTTKKKPLVFVKLAP-DLNQEQKKEIADVLL

Chain 1:  144 KNKLDFVKTSTG--------------YSKMG-----ATIEHVKLMKKIVNNECKVKASGGIKTKNFALEL
              111111111111              11111     1111111111111111111111111111111111
Chain 2:  448 ETNIDGMIISNTTTQINDIKSFENKKGGVSGAKLKDISTKFICEMYNYTNKQIPIIASGGIFSGLDALEK

Chain 1:  195 VEAGAERIGTS---------SISEVLN
              11111111111         1111111
Chain 2:  518 IEAGASVCQLYSCLVFNGMKSAVQIKR

Align Mfl639.pdb 212 with 1ydoA.pdb 298
Twists 0 ini-len 136 ini-rmsd 3.29 opt-equ 186 opt-rmsd 3.03 chain-rmsd 3.29 Score 281.22 align-len 263 gaps 77 (29.28%)
P-value 1.45e-08 Afp-num 21214 Identity 7.60% Similarity 23.19%
Block  0 afp 17 score 281.22 rmsd  3.29 gap 108 (0.44%)

Chain 1:    5 NYIDATL---LKP----DATLIEINKFVDLCIIKNVRCICVHI-----------SRIAVVKEIIKNTKIS
              1111111   111    11111111111111111111111111           1111111111111111
Chain 2:    7 VTIKEVGPRDGLQNEPVWIATEDKITWINQLSRTGLSYIEITSFVHPKWIPALRDAIDVAKGIDREKGVT

Chain 1:   57 ISGTVSFPFGNATTKLKINEIKECLKLGANEIDFVAN-----IGNIKDHDWEKVNSEFQKIRNSF--KDI
              111111          111111111111111111111     11      111111111111111  111
Chain 2:   77 YAALVP----------NQRGLENALEGGINEACVFMSASETHNRKNINKSTSESLHILKQVNNDAQKANL

Chain 1:  120 IIKVIFET--CL-----LTEEEIIKCCQIAVKNKLDFVKTSTGYSKMGAT---IEHVKLMKKIVNNECKV
              11111111  11     111111111111111111111111   111111   11 1111111111 111
Chain 2:  137 TTRAYLSTVFGCPYEKDVPIEQVIRLSEALFEFGISELSLGD--TIGAANPAQVETVLEALLARFPANQI

Chain 1:  180 KASGGIK---TKNFALELVEAGAERIGTS-----------------SISEVLN
              111111    1111111111111111111                 1111111
Chain 2:  205 ALHFHDTRGTALANMVTALQMGITVFDGSAGGLGGCPYAPGSSGNAATEDIVY

Align Mfl639.pdb 212 with 3tr9A.pdb 277
Twists 0 ini-len 136 ini-rmsd 2.40 opt-equ 180 opt-rmsd 3.02 chain-rmsd 2.40 Score 275.31 align-len 272 gaps 92 (33.82%)
P-value 1.45e-08 Afp-num 18842 Identity 8.09% Similarity 20.96%
Block  0 afp 17 score 275.31 rmsd  2.40 gap 136 (0.50%)

Chain 1:    5 NYIDATLLKPD-------ATLIEINKFVDLCIIKNVRCICVHI----------------SRIAVVKEIIK
              11111111111       1111111111111111111111111                11111111111
Chain 2:   28 PAVMGIINVSPNSFYHPHLDLNSALRTAEKMVDEGADILDIGGEATNPFVSPSTQIELDRLLPVIDAIKK

Chain 1:   52 NTKISISGTVSFPFGNATTKLKINEIKECLKLGANEIDFVANIGNIKDHDWEKVNSEFQKIRNSF--KDI
              11111111111          111111111111111111111              11 111111  111
Chain 2:  103 RFPQLISVDTS----------RPRVMREAVNTGADMINDQRAL-------------QLDDALTTVSALKT

Chain 1:  120 IIKVIFETCLL----------TEEEIIKCCQIAVKNK--------LDFVKTSTGYSKMGA----TIEHVK
              1111111111           1111111111111111        1111111111111      111111
Chain 2:  150 PVCLMHFPSETRKPGSTTHFYFLQSVKKELQESIQRCKKAGISEDRIIIDPGFGQGNYGKNVSENFYLLN

Chain 1:  168 LMKKIVNNECKVKASGGI-----------------KTKNFALELVEAGAERIGTSSISEVLN
              111111111111111111                 111111111111111111111111111
Chain 2:  220 KLPEFVAMGLPVLSGWSRKSMIGDVLNQPPENRLFGSIAADVLAVYHGASIIRTHDVKATRE

Align Mfl639.pdb 212 with 3b8iA.pdb 284
Twists 0 ini-len 128 ini-rmsd 1.96 opt-equ 182 opt-rmsd 3.06 chain-rmsd 1.96 Score 277.97 align-len 243 gaps 61 (25.10%)
P-value 1.58e-08 Afp-num 20509 Identity 6.17% Similarity 20.99%
Block  0 afp 16 score 277.97 rmsd  1.96 gap 88 (0.41%)

Chain 1:    2 KLNNYIDATLLKPDATLIEINKFVDLCIIKNVRCICVH----------------------ISRIAVVKEI
              1 11111111        11111111111111111111                      1111111111
Chain 2:   19 SSRCYHTASV--------FDPMSARIAADLGFECGILGGSVASLQVLAAPDFALITLSEFVEQATRIGRV

Chain 1:   50 IKNTKISISGTVSFPFGNATTKLKINEIKECLKLGANEIDFVANI-----------GNIKDHDWEKVNSE
              11   111111111  11111111111111111111111111111           111    1111111
Chain 2:   81 AR---LPVIADADH--GYGNALNVMRTVVELERAGIAALTIEDTLLPAQFGRKSTDLIC----VEEGVGK

Chain 1:  109 FQKIRNSFKD--IIIKVIFETCLLTEEEIIKCCQIAVKNKLDFVKTSTGYSKMGATIEHVKLMKKIVNNE
              1111111111  11111111111111111111111111111111111     111111111111111  1
Chain 2:  142 IRAALEARVDPALTIIARTNAELIDVDAVIQRTLAYQEAGADGICLV-----GVRDFAHLEAIAEHL--H

Chain 1:  177 CKVKASGGIKTKNFAL-ELVEAGAERIGTSSIS
              1111111111111111 1111111111111111
Chain 2:  205 IPLMLVTYGNPQLRDDARLARLGVRVVVNGHAA

Align Mfl639.pdb 212 with 2isvA.pdb 298
Twists 0 ini-len 144 ini-rmsd 3.07 opt-equ 182 opt-rmsd 3.01 chain-rmsd 3.07 Score 282.25 align-len 283 gaps 101 (35.69%)
P-value 1.60e-08 Afp-num 21480 Identity 6.01% Similarity 19.79%
Block  0 afp 18 score 282.25 rmsd  3.07 gap 90 (0.38%)

Chain 1:    5 NYIDATLLKPDATLIEINKFVDLCIIK-NVRCICVHISR--------IAVVKEIIKN----TKISISGTV
              11111111   1111111111111111 11111111111        1111111111    111111111
Chain 2:   18 YGVGAFNV---NNMEQIQGIMKAVVQLKSPVILQCSRGALKYSDMIYLKKLCEAALEKHPDIPICIHLDH

Chain 1:   62 SFPFGNATTKLKINEIKECLKLGANEIDFVANIGNIKDHDWEKVNSEFQKIRNSF--KDIIIKVIFETCL
              11         111111111111111111111111     111111111111111  11111111111  
Chain 2:   85 GD---------TLESVKMAIDLGFSSVMIDASHHP-----FDENVRITKEVVAYAHARSVSVEAELGL--

Chain 1:  130 LTEEEIIKCCQIAVKNKLDFVKTST-GYSKMGATIEHVKLMKKIVNNECKVKASGGIK------------
                 111111111111111111111  1111 11111111111111  11111111111            
Chain 2:  153 ---TEPQDAKKFVELTGVDALAVAIGTSHGARLAIDRVKTISDLT--GIPLVMHGSSSVPKDVKDMINKY

Chain 1:  187 ----------TKNFALELVEAGAERIGTS-------------------------------------SISE
                        1111111111111111111                                     1111
Chain 2:  227 GGKMPDAVGVPIESIVHAIGEGVCKINVDSDSRMAMTGAIRKVFVEHPEKFDPRDYLGPGRDAITEMLIP

Chain 1:  210 VLN
              111
Chain 2:  297 KIK

Align Mfl639.pdb 212 with 5visA.pdb 275
Twists 0 ini-len 144 ini-rmsd 3.49 opt-equ 178 opt-rmsd 3.07 chain-rmsd 3.49 Score 276.19 align-len 277 gaps 99 (35.74%)
P-value 1.67e-08 Afp-num 19968 Identity 10.47% Similarity 21.66%
Block  0 afp 18 score 276.19 rmsd  3.49 gap 131 (0.48%)

Chain 1:    5 NYIDATLLKPDA---------TLIEINKFVDLCIIKNVRCICVHI-----------------SRIAVVKE
              111111111111         111111111111111111111111                 11111111
Chain 2:    4 VKIVGILNVTPNSFHDGGRFVETDKAVVRARELLSQGADIIEIGGESTGPGSNTITADEELARIVPVIRA

Chain 1:   49 IIK-NTKISISGTVSFPFGNATTKLKINEIKECLKLGANEIDFVANIGNIKDHDWEKVNSEFQKIRNSF-
              111 11111111111          111111111111111111111            111 1111111 
Chain 2:   74 IRSSLPDANIAVDTY----------KAEVARKALELGATMINDVSA------------GRADPKLFGVVA

Chain 1:  117 -KDIIIKVIFETCLL------------TEEEIIKCCQIAVKNK--------LDFVKTSTGYSKMGA---T
               11111111111               1111111111111111        1111111 111 1     1
Chain 2:  122 RSNAQIVLMYSKDTDPHTSFDERQYVDVVRTVYDFLAERKKAAMSAGIPADRIILDTGLGHFVSSDPQYS

Chain 1:  163 IEHVKLMKKIVNNECKVKASGGI-----------------KTKNFALELVEAGAERIGTSSISEVLN
              11111111111111111111111                 111111111111111111111111111
Chain 2:  192 FQLLAHLSDFQDLGCKLFLSPSRKSFLAGNELLKTADRLPGTIAASAIAVLHGADYIRTHDVLEVRR

Align Mfl639.pdb 212 with 2qiwA.pdb 255
Twists 0 ini-len 136 ini-rmsd 2.67 opt-equ 183 opt-rmsd 3.35 chain-rmsd 2.67 Score 273.50 align-len 243 gaps 60 (24.69%)
P-value 1.85e-08 Afp-num 17563 Identity 10.70% Similarity 24.28%
Block  0 afp 17 score 273.50 rmsd  2.67 gap 86 (0.39%)

Chain 1:    4 NNYIDATLLKPDATLIEINKFVDLCIIKNVRCICVH---------------------ISRIAVVKEIIKN
              111111111        1111111111111111111                     111111111111 
Chain 2:   19 KLLVLPTVW--------DTWSAGLVEEAGFSGLTIGSHPVADATGSSDGENMNFADYMAVVKKITSAVS-

Chain 1:   53 TKISISGTVSFPFGNATTKLKINEIKECLKLGANEIDFVANI--GNIKDHDWEKVNSEFQKIRNSF----
                111111111    111111111111111111111111111  1 11111111111111111111    
Chain 2:   80 --IPVSVDVES----GYGLSPADLIAQILEAGAVGINVEDVVHSEGKRVREAQEHADYIAAARQAADVAG

Chain 1:  117 KDIIIKVIFE-TCLL------TEEEIIKCCQIAVKNKLDFVKTSTGYSKMGATIEHVKLMKKIVNNECKV
              1111111111 1111      11111111111111111111111     111111111111111  1111
Chain 2:  144 VDVVINGRTDAVKLGADVFEDPMVEAIKRIKLMEQAGARSVYPV-----GLSTAEQVERLVDAV--SVPV

Chain 1:  180 KASGGIKTK---NFALELVEAGAERIGTSSISE
              111111111   111111111111111111111
Chain 2:  207 NITAHPVDGHGAGDLATLAGLGVRRVTFGPLWQ

Align Mfl639.pdb 212 with 3r2gA.pdb 323
Twists 0 ini-len 152 ini-rmsd 3.36 opt-equ 176 opt-rmsd 3.18 chain-rmsd 3.36 Score 303.87 align-len 233 gaps 57 (24.46%)
P-value 1.89e-08 Afp-num 21438 Identity 9.87% Similarity 23.61%
Block  0 afp 19 score 303.87 rmsd  3.36 gap 65 (0.30%)

Chain 1:    1 MKL----------NNYIDATLLKPDATLIEINKFVDLCIIKNVRCICVHI-----SRIAVVKEIIKNTKI
              111          1111111111111    1111111111111 111111     1111111111    1
Chain 2:   29 ETTSTDRLGKLTLNLPVISANMDTIT----ESNMANFMHSKGA-MGALHRFMTIEENIQEFKKCK----G

Chain 1:   56 SISGTVSFPFGNATTKLKINEIKECLKLGANEIDFVANIGNIKDHDWEKVNSEFQKIRNSFKDIIIKVIF
              1111111      11111111111111111111111111111     11111111111111111111111
Chain 2:   90 PVFVSVG------CTENELQRAEALRDAGADFFCVDVAHAHA-----KYVGKTLKSLRQLLGSRCIMAGN

Chain 1:  126 ETCLLTEEEIIKCCQIAVKNKLDFVKTSTGYSKMG----------ATIEHVKLMKKIVNNECKVKASGGI
              11       111111111111111111111  111          111111111111   1111111111
Chain 2:  149 VA-------TYAGADYLASCGADIIKAGIGGGSVCSTRIKTGFGVPMLTCIQDCSRA---DRSIVADGGI

Chain 1:  186 KTKNFALELVEAGAERIGTSSIS
              11111111111111111111111
Chain 2:  209 KTSGDIVKALAFGADFVMIGGML

Align Mfl639.pdb 212 with 1umyA.pdb 374
Twists 0 ini-len 144 ini-rmsd 3.45 opt-equ 194 opt-rmsd 3.04 chain-rmsd 3.45 Score 305.72 align-len 287 gaps 93 (32.40%)
P-value 1.93e-08 Afp-num 27637 Identity 7.32% Similarity 19.51%
Block  0 afp 18 score 305.72 rmsd  3.45 gap 99 (0.41%)

Chain 1:    5 NYIDATLLKPDA------------------TLIEINKFVDLCIIKNVRCICVHIS-----------RIAV
              111111111111                  1111111111111111111111111           1111
Chain 2:   22 VVIGDGGFVFALEKRGYVKAGPWTPEAAVEHPEAVRQLHREFLRAGSNVMQTFTFYASSGQKVNEAACDI

Chain 1:   46 VKEIIKNTKISISGTVSFPFGNA-------TTKLKINEIKECLKLGANEIDFVANIGNIKDHDWEKVNSE
              111111111111111111 1 11       11111111111111111111111111111      11111
Chain 2:  107 ARQVADEGDALVAGGVSQTPSYLSCKSETEVKKIFHQQLEVFMKKNVDFLIAEYFEHVE------EAVWA

Chain 1:  109 FQKIRNSFKDIIIKVIFETCLLT---EEEIIKCCQIAVKNKLDFVKTSTGYSKMGA--TIEHVKLMKKIV
              111111  111111111111 11   11111111111111111111111   1111  111111111111
Chain 2:  171 VEALKT--SGKPIAATMCIGPEGDLHGVSPGECAVRLVKAGAAIVGVNC---HFDPSTSLQTIKLMKEGL

Chain 1:  174 N---NECKVKASGGI-----------------------------KTKNFALELVEAGAERIGTS------
              1   11111111111                             11111111111111111111      
Chain 2:  236 EAARLKAYLMSQPLAYHTPDCGKQGFIDLPEFPFGLEPRVATRWDIQKYAREAYNLGVRYIGGCCGFEPY

Chain 1:  206 SISEVLN
              1111111
Chain 2:  306 HIRAIAE

Align Mfl639.pdb 212 with 5dmlA.pdb 292
Twists 0 ini-len 152 ini-rmsd 2.84 opt-equ 192 opt-rmsd 3.04 chain-rmsd 2.84 Score 271.02 align-len 289 gaps 97 (33.56%)
P-value 1.93e-08 Afp-num 21502 Identity 5.54% Similarity 19.03%
Block  0 afp 19 score 271.02 rmsd  2.84 gap 121 (0.44%)

Chain 1:    5 NYIDATLLKPDA-------------------TLIEINKFVDLCIIKNVRCICVHI---------------
              111111111  1                   111111111111111111111111               
Chain 2:   16 ILLLDGAMATELEARGCNLADSLWSAKVLVENPELIREVHLDYYRAGAQCAITASYQATPAGFAARGLDE

Chain 1:   41 --------SRIAVVKEIIKN--------TKISISGTVSFPFGN----------------ATTKLKINEIK
                      11111111111         111111111111111                11111111111
Chain 2:   86 AQSKALIGKSVELARKAREAYLAENPQAGTLLVAGSVGPYGAYLADGSEYRGDYHCSVEAFQAFHRPRVE

Chain 1:   79 ECLKLGANEIDFVANIGNIKDHDWEKVNSEFQKIRNSFKDIIIKVIFETCLLTE----EEIIKCCQIAVK
              111111111111111111       11111111111111111111111111 11    111111111111
Chain 2:  156 ALLDAGADLLACETLPNF-------SEIEALAELLTAYPRARAWFSFTLRDSEHLSDGTPLRDVVALLAG

Chain 1:  145 NK-LDFVKTSTGYSKMGATIEHVKLMKKIVNNECKVKASGGI----KTKNFALELVEAGAERIGTS----
              11 111111111  11 11111111111111  111111111    11111111111111111111    
Chain 2:  219 YPQVVALGINCI--ALENTTAALQHLHGLTV--LPLVVYPNSGEHAQLADYLPQWQAAGARLIGGCCRTT

Chain 1:  206 --SISEVLN
                1111111
Chain 2:  300 PADIAALKA

Align Mfl639.pdb 212 with 2vefA.pdb 279
Twists 0 ini-len 144 ini-rmsd 2.95 opt-equ 179 opt-rmsd 3.04 chain-rmsd 2.95 Score 273.35 align-len 286 gaps 107 (37.41%)
P-value 2.04e-08 Afp-num 19912 Identity 7.69% Similarity 20.98%
Block  0 afp 18 score 273.35 rmsd  2.95 gap 139 (0.49%)

Chain 1:    5 NYIDATLLKPDATLIEINKFVDLCIIKNVRCICVHI------------SRIAVVKEIIKNTKISISGTVS
              11111111111 111111111111111111111111            1111111111111111111111
Chain 2:   10 TVICGIINVTPFALEQALQQARKLIAEGASMLDIGGESSYVEIEEEIQRVVPVIKAIRKESDVLISIDTW

Chain 1:   63 FPFGNATTKLKINEIKECLKLGANEIDFVANIGNIKDHDWEKVNSEFQKIRNSF--KDIIIKVIFETCLL
                        11111111111111111111             11111111111  111111111111 1
Chain 2:   94 ----------KSQVAEAALAAGADLVNDITG------------LMGDEKMPHVVAEARAQVVIMFNPVMA

Chain 1:  131 ---------------------------TEEEIIKCCQIAVKNK--------LDFVKTSTGYSKMGA-TIE
                                         1111111111111111        1111111 1111    111
Chain 2:  142 RPQHPSSLIFPHFGFAFTELADFETLPIEELMEAFFERALARAAEAGIAPENILLDPGIGFGLTKKENLL

Chain 1:  165 HVKLMKKIVNNECKVKASGGI----------------------------KTKNFALELVEAGAERIGTSS
              111111111111111111111                            111111111111111111111
Chain 2:  216 LLRDLDKLHQKGYPIFLGVSRKRFVINILEENGFEVNPETELGFRNRDTASAHVTSIAARQGVEVVRVHD

Chain 1:  207 ISEVLN
              111111
Chain 2:  286 VASHRM

Align Mfl639.pdb 212 with 3ivsA.pdb 364
Twists 0 ini-len 160 ini-rmsd 2.61 opt-equ 193 opt-rmsd 3.19 chain-rmsd 2.61 Score 308.40 align-len 244 gaps 51 (20.90%)
P-value 2.06e-08 Afp-num 26011 Identity 11.48% Similarity 26.64%
Block  0 afp 20 score 308.40 rmsd  2.61 gap 79 (0.33%)

Chain 1:    1 MKLNNYIDAT--LLKP-----DATLIEINKFVDLCIIKNVRCICVHI------SRIAVVKEIIKNTKISI
              1111111111  1111     11111111111111111111111111      11111111111111111
Chain 2:   31 RVNNFSIIESTLREGEQFANAFFDTEKKIQIAKALDNFGVDYIELTSPVASEQSRQDCEAICKLGLKCKI

Chain 1:   58 SGTVSFPFGNATTKLKINEIKECLKLGANEIDFVANIGNIKDHDWEKVNSEFQKIRNSF--KDIIIKVIF
              11111         11111111111111111111111        11111111111111  111111111
Chain 2:  101 LTHIR---------CHMDDARVAVETGVDGVDVVIGT--------TYIIDSATEVINFVKSKGIEVRFSS

Chain 1:  126 E-TCLLTEEEIIKCCQIAVKNKLDFVKTSTGYSKMGA--TIEHVKLMKKIVNNECKVKASGGI---KTKN
              1 11111111111111111111111111111111111  111111111111  1111111111   1111
Chain 2:  167 EDSFRSDLVDLLSLYKAVDKIGVNRVGIADTVGCATPRQVYDLIRTLRGVV--SCDIECHFHNDTGMAIA

Chain 1:  190 FALELVEAGAERIGTS-----------SISEVLN
              1111111111111111           1111111
Chain 2:  235 NAYCALEAGATHIDTSILGIGERNGITPLGALLA

Align Mfl639.pdb 212 with 5n2pA.pdb 241
Twists 0 ini-len 168 ini-rmsd 3.93 opt-equ 183 opt-rmsd 3.08 chain-rmsd 3.93 Score 253.47 align-len 255 gaps 72 (28.24%)
P-value 2.24e-08 Afp-num 18020 Identity 8.24% Similarity 22.75%
Block  0 afp 21 score 253.47 rmsd  3.93 gap 59 (0.26%)

Chain 1:    5 NYIDATLLKPDATLIEINKFVDLCIIKNVRCICVHI-------------------------SRIAVVKEI
              111111111 11111111111111111111111111                         111111111
Chain 2:    2 KMLVVYMTLGYPNVQSFKDFIIGAVENGADILELGIPPKYAKYDGPVIRKSYDKVKGLDIWPLIEDIRKD

Chain 1:   50 IKNTKISISGTVSFPFGNATTKLKINEIKECLKLGANEIDFV-ANIGNIKDHDWEKVNSEFQKIRNSFKD
              11   11111111   11111111111111111111111111 111111     111111111111111 
Chain 2:   72 VG---VPIIALTY---LEDWVDQLENFLNMIKDVKLDGILFPDLLIDYI-----DDLDKIDGIIKNKGL-

Chain 1:  119 IIIKVIFETCLLTEEEIIKCCQIAVKNKLDFVKTSTGYSKMGA----TIEHVKLMKKIVNNECKVKASGG
               111111111     11111111111111111111  1111      111111111111  111111111
Chain 2:  130 -KNVIFTSPS-----VPDLLIHKVSKISDLFLYYGVRPTTGVPIPVSVKQLINRVRNLV--ENKLIVGFG

Chain 1:  185 IKTKNFALELVEAGAERIGTS-----------------SISEVLN
              111111111111111111111                 1111111
Chain 2:  192 LSSESDLRDALSAGADGIAIGTVFIEEIERNGVKSAINLVKKFRA

Align Mfl639.pdb 212 with 3qz6A.pdb 259
Twists 0 ini-len 136 ini-rmsd 2.44 opt-equ 178 opt-rmsd 3.03 chain-rmsd 2.44 Score 262.66 align-len 256 gaps 78 (30.47%)
P-value 2.32e-08 Afp-num 18078 Identity 8.98% Similarity 18.75%
Block  0 afp 17 score 262.66 rmsd  2.44 gap 114 (0.46%)

Chain 1:    4 NNYIDATLLKPDATLIEINKFVDLCIIKNVRCICVHI-------SRIAVVKEIIKNTKISISGTVSFPFG
              111111111   1111  1111111111111111111       11111111111111111111111   
Chain 2:   11 KSVVGTMLN---LVYN--PDIVRIYAEAGLDYFIVDCEHAAYTFREINHLVSVAKNAGVSVLVRIPQ---

Chain 1:   67 NATTKLKINEIKECLKLGANEIDFVANIGNIKDHDWEKVNSEFQKIRNSFK-------------------
                   11111111111111111111111          1111111111111                   
Chain 2:   73 -----VDRAHVQRLLDIGAEGFMIPGVQ----------SAETMRETVRLAKYPPLGERGVGGSIVTDFKP

Chain 1:  118 ------------DIIIKVIFETCLLTEEEIIKCCQIAVKNKLDFVKTSTGYS------KMGA----TIEH
                          111111111  111  111111111111111111111111      1111    1111
Chain 2:  128 VNWAEWVQERNDEIFIMAQIE--HVK--AVEDIDSILAVQGVDAVIFGPRDLSNDLGIIGQTEHPKVYEC

Chain 1:  166 VKLMKKIVNN-ECKVKASGGIKTKNFALELVEAGAERIGTSSISEV
              1111111111 1111111 111111111111111111111111 11
Chain 2:  194 YEKVYRAADRQGVVKGFF-TAADAAKMGWAVERGAQMLLWSGDVAA

Align Mfl639.pdb 212 with 1vhnA.pdb 305
Twists 0 ini-len 136 ini-rmsd 2.89 opt-equ 184 opt-rmsd 3.02 chain-rmsd 2.89 Score 278.49 align-len 245 gaps 61 (24.90%)
P-value 2.34e-08 Afp-num 22993 Identity 8.16% Similarity 21.22%
Block  0 afp 17 score 278.49 rmsd  2.89 gap 77 (0.36%)

Chain 1:    5 NYIDATLLKPDATLIEINKFVDLCIIKNVRCICVHIS-------------RIAVVKEIIKNTKISISGTV
              11111111111    1111111111111111111111             111111111     111111
Chain 2:    5 VKVGLAPMAGY----TDSAFRTLAFEWGADFAFSEMVSAKGFLMNSQKTEELLPQPHER-----NVAVQI

Chain 1:   62 SFPFGNATTKLKINEIKECLKLGANEIDFV--------------ANIGNIKDHDWEKVNSEFQKIRNSFK
              11    111111111111111111111111              111111     111111111111111
Chain 2:   66 FG----SEPNELSEAARILSEKYKWIDLNAGCPVRKVVKEGAGGALLKDL-----RHFRYIVRELRKSVS

Chain 1:  118 DIIIKVIFETCLLTEEEIIKCCQIAVKNKLDFVKTSTG----YSKMGATIEHVKLMKKIVNNECKVKASG
              11 111111111111 1111111111111111111111    11111111111111    1111111111
Chain 2:  127 GK-FSVKTRLGWEKN-EVEEIYRILVEEGVDEVFIHTRTVVQSFTGRAEWKALSVL----EKRIPTFVSG

Chain 1:  184 GIKTKNFALELVE-AGAERIGTSS-----ISEVLN
              1111111111111 1111111111     111111
Chain 2:  191 DIFTPEDAKRALEESGCDGLLVARGAIGRPWIFKQ

Align Mfl639.pdb 212 with 4axkA.pdb 235
Twists 0 ini-len 144 ini-rmsd 2.74 opt-equ 185 opt-rmsd 3.03 chain-rmsd 2.74 Score 246.35 align-len 249 gaps 64 (25.70%)
P-value 2.38e-08 Afp-num 15195 Identity 7.63% Similarity 19.68%
Block  0 afp 18 score 246.35 rmsd  2.74 gap 86 (0.37%)

Chain 1:    4 NNYIDATLLKPDATL-------IEINKFVDLCIIKNVRCICVHI-----------SRIAVVKEIIKNTKI
              111111111111111       1111111111111111111111           11111111111   1
Chain 2:    2 TFTILPAVDVVNGQAVRLDQSYGTPLESALRWQEQGAEWLHFVDLDAAFNRGSNHELMAEITRQLD---I

Chain 1:   56 SISGTVSFPFGNATTKLKINEIKECLKLGANEIDFVANIGNIKDHDWEKVNSEFQKIRNSFKDIIIKVIF
              11111111        1111111111111111111111111        1111111111111 1111111
Chain 2:   76 KVELTGGI--------RDDASLERALATGATRVNIGTAALE--------KPEWIADVIRRHG-EKIAVDI

Chain 1:  126 ETCLL--TEE-------EIIKCCQIAVKNKLDFVKTSTGYSKMG-----ATIEHVKLMKKIVNNECKVKA
              11111  111       111111111111111111111  1111     1111111111111  111111
Chain 2:  129 AVRLENGEWRTKGNDGGDLWEVLERLDSQGCSRFVVTD--VSKDGTLTGPNVDLLRDVAAAT--DAPIVA

Chain 1:  182 SGGIKTKNFALELVEA---GAERIGTSSIS-----EVLN
              1111111111111111   11111111111     1111
Chain 2:  199 SGGISTLEDVLGLAKYQDEGIDSVIIGKALYEHRFTLAE

Align Mfl639.pdb 212 with 1r30A.pdb 312
Twists 0 ini-len 160 ini-rmsd 3.97 opt-equ 173 opt-rmsd 3.00 chain-rmsd 3.97 Score 289.86 align-len 273 gaps 100 (36.63%)
P-value 2.39e-08 Afp-num 22194 Identity 7.33% Similarity 19.41%
Block  0 afp 20 score 289.86 rmsd  3.97 gap 110 (0.41%)

Chain 1:    5 NYIDATLLKPD-------------------------ATLIEINKFVDLCIIKNVRCICVHISR-------
              11111111 11                         1111111111111111111111111         
Chain 2:   40 VQVSTLLSIKTGACPEDCKYCPQSSRYKTGLEAERLMEVEQVLESARKAKAAGSTRFCMGAAWKNPHERD

Chain 1:   43 ---IAVVKEIIKNTKISISGTVSFPFGNATTKLKINEIKE--CLKLGANEIDFVANIGNIKDHDWEKVN-
                 11111111111111111111          111  11  111111111111111 111         
Chain 2:  110 MPYLEQMVQGVKAMGLEACMTLG----------TLSESQAQRLANAGLDYYNHNLDTSPEFYGNIITTRT

Chain 1:  107 -SEFQKIRNSF--KDIIIKVIFETCL-LTEEEIIKCCQIAVKN--KLDFVKTSTGYSKMGA---------
               1111111111  1111111111111 1111111111111111  11111111  111            
Chain 2:  170 YQERLDTLEKVRDAGIKVCSGGIVGLGETVKDRAGLLLQLANLPTPPESVPINMLVKVKGTPLADNDDVD

Chain 1:  162 TIEHVKLMKKIVN--NECKVKASGGIKTKNFALE--LVEAGAERIGTSS--------ISEVLN
              1 11111111111  111111111111   1  1  1111111111111        111111
Chain 2:  240 AFDFIRTIAVARIMMPTSYVRLSAGREQMNEQTQAMCFMAGANSIFYGCKLLTTPNPEEDKDL

Align Mfl639.pdb 212 with 3qfwA.pdb 347
Twists 0 ini-len 152 ini-rmsd 3.49 opt-equ 180 opt-rmsd 3.01 chain-rmsd 3.49 Score 299.57 align-len 233 gaps 53 (22.75%)
P-value 2.41e-08 Afp-num 23532 Identity 7.73% Similarity 19.74%
Block  0 afp 19 score 299.57 rmsd  3.49 gap 67 (0.31%)

Chain 1:    5 NYIDATLLKPDATLIEINKFVDLCIIKNVRCICVH-----------ISRIAVVKEIIKN------TKISI
              11111111111111111111111111111111111           1111111111111      11111
Chain 2:  132 ALTASALKPQGLSPAALASIAHQLALGGVDLIKDDHGLADQAFSPFAERAAAVGKAVREANAARGGRTLY

Chain 1:   58 SGTVSFPFGNATTKLKINEIKECLKLGANEIDFVANIGNIKDHDWEKVNSEFQKIRNSFKDIIIKVIFET
              11111     111111111111111111111111111          1111111111111111111111 
Chain 2:  202 APNIS-----GTLDDMRRQLGVIRDEGIGAVLVAPMIV---------GVSNFHAIVKEAAGLVVVAHPA-

Chain 1:  128 CLLTEEEIIKCCQIAVKNKLDFVKTSTGYSKMGATIEHVKLMKKIVNN------ECKVKASGGIKTKNFA
               1111111111111111111111111     1  11111111111111      1111111 11111111
Chain 2:  257 -MAKIAAPLLLGRLFRLFGADATVFPNYG--FAYSTASCLALAQAARDPFGKLNACIPTPA-GGIMLQRV

Chain 1:  192 LELVEAG--AERIGTSSISEVLN
              1111111  111111   11111
Chain 2:  328 NELLRFYGQDVMLLIRLTEQASR

Align Mfl639.pdb 212 with 1yadA.pdb 190
Twists 0 ini-len 128 ini-rmsd 3.19 opt-equ 165 opt-rmsd 3.06 chain-rmsd 3.19 Score 240.98 align-len 227 gaps 62 (27.31%)
P-value 2.41e-08 Afp-num 13289 Identity 10.13% Similarity 23.79%
Block  0 afp 16 score 240.98 rmsd  3.19 gap 76 (0.37%)

Chain 1:    5 NYIDATLLKPDATLIEINKFVDLCIIKNVRCICVHI--------SRIAVVKEIIKNTKISISGTVSFPFG
              1111111111111111111111111  111111111        111111111111111111111     
Chain 2:    1 MELHAITDDSKPVEELARIIITIQN--EVDFIHIRERSKSAADILKLLDLIFEGGIDKRKLVMNG-----

Chain 1:   67 NATTKLKINEIKECLKLGANEIDFVANIGNIKDHDWEKVNSEFQKIRNSFKDIIIKVIFETCLLTEEEII
                       1111111111111111111            11111111111111111111        11
Chain 2:   64 ---------RVDIALFSTIHRVQLPSGS------------FSPKQIRARFPHLHIGRSVH--------SL

Chain 1:  137 KCCQIAVKNKLDFVKTSTGYSKMGATIEHVKLMKKIVNNECKVKASGGIKTKNFALELVEAGAERIGTS-
              111111111111111111    111111111111111  1111111111 1111111111111111111 
Chain 2:  105 EEAVQAEKEDADYVLFGH----VFRGVSLLSDIKQRI--SIPVIAIGGM-TPDRLRDVKQAGADGIAVMS

Chain 1:  206 ----------SISEVLN
                        1111111
Chain 2:  178 GIFSSAEPLEAARRYSR

Align Mfl639.pdb 212 with 6e1jA.pdb 409
Twists 0 ini-len 168 ini-rmsd 3.06 opt-equ 201 opt-rmsd 3.05 chain-rmsd 3.06 Score 309.55 align-len 263 gaps 62 (23.57%)
P-value 2.87e-08 Afp-num 29278 Identity 9.51% Similarity 23.19%
Block  0 afp 21 score 309.55 rmsd  3.06 gap 88 (0.34%)

Chain 1:    3 LNNYIDATL---LKP----DATLIEINKFVDLCIIKNVRCICVHIS--------RIAVVK-EIIKNT---
              111111111   111    111111111111111111111111111        111111 111111   
Chain 2:   79 NYVRVFDTTLRDGEQSPGAALTPPQKIEIARQLAKLRVDIMEVGFPVSSEEEFETIQTIAKTVGNEVDEE

Chain 1:   54 ---KISISGTVSFPFGNATTKLKINEIKECLKLG-ANEIDFVANI---------GNIKDHDWEKVNSEFQ
                 111111111      1111111111111111 1111111111         1111111111111111
Chain 2:  149 TGYIPVICVIAR------SKERDIKAAWESVKYAKRPRIVIFTSTSDIHLKYKLKMTREEVVDMVASSIR

Chain 1:  111 KIRNSFKDIIIKVIFE-TCLLTEEEIIKCCQIAVKNKLDFVKTSTGYSKMGA----TIEHVKLMKKIV--
              11111 1111111111 1111111111111111111111111111  11111    111111111111  
Chain 2:  213 FAKSL-GFEDIEFGCEDGGRSDKDYICTVFEEAIKAGATTLACPD--TVGINMPHEYGKLVRYIKANTPG

Chain 1:  174 NNECKVKASGGI---KTKNFALELVEAGAERIGTS-----------SISEVLN
              111111111111   11111111111111111111           1111111
Chain 2:  280 IDDVIFSAHCHNDLGVATANTIAGICAGARQVEVTINGIGERSGNAPLEEVVM

Align Mfl639.pdb 212 with 2bleA.pdb 337
Twists 0 ini-len 128 ini-rmsd 3.79 opt-equ 180 opt-rmsd 3.05 chain-rmsd 3.79 Score 294.65 align-len 222 gaps 42 (18.92%)
P-value 2.89e-08 Afp-num 22520 Identity 7.66% Similarity 22.97%
Block  0 afp 16 score 294.65 rmsd  3.79 gap 80 (0.38%)

Chain 1:    4 NNYIDATLLKPDATLIEINKFVDLCIIKNVRCICVHISR----IAVVKEIIKNTKISISGTVSFPFGNAT
              11111111111 1    1111111111111 11111111    11111111111111111111      1
Chain 2:   47 GIPIIVANMDTVG----TFEMAAVMSQHSM-FTAIHKHYSLDDWKLFATNHPECLQNVAVSSG------S

Chain 1:   70 TKLKINEIKECLKLG--ANEIDFVANIGNIKDHDWEKVNSEFQKIRNSFKDIIIKVIFETCLLTEEEIIK
              111111111111111  1111111111111     1111111111111111111111111       111
Chain 2:  106 GQNDLEKMTSILEAVPQVKFICLDVANGYS-----EHFVEFVKLVRAKFPEHTIMAGNVV-------TGE

Chain 1:  138 CCQIAVKNKLDFVKTS---TGYSKMG-------ATIEHVKLMKKIVNN-ECKVKASGGIKTKNFALELVE
              1111111111111111   111111        111111111111111 111111111111111111111
Chain 2:  164 MVEELILSGADIIKVGVGPGSVCTTRTKTGVGYPQLSAVIECADSAHGLKGHIISDGGCTCPGDVAKAFG

Chain 1:  197 AGAERIGTSSIS
              111111111111
Chain 2:  234 AGADFVMLGGMF

Align Mfl639.pdb 212 with 6bfgA.pdb 373
Twists 0 ini-len 168 ini-rmsd 9.10 opt-equ 186 opt-rmsd 2.77 chain-rmsd 9.00 Score 291.23 align-len 307 gaps 121 (39.41%)
P-value 2.90e-08 Afp-num 27849 Identity 4.56% Similarity 17.26%
Block  0 afp 21 score 281.95 rmsd  2.98 gap 98 (0.37%)

Chain 1:    1 MKL-------NNYIDATLLKPDA--TLIEINKFVDLCIIKNVRCICVHI---SRIAVVKEIIKNTKISIS
              111       1111111111111  11111111111111111 111111   11111111111   1111
Chain 2:   62 LQAEVLGKRQSMPLLIGPTGLNGALWPKGDLALARAATKAGI-PFVLSTASNMSIEDLARQCD---GDLW

Chain 1:   59 GTVSFPFGNATTKLKINEIKECLKLGANEIDFVANIGNIKDHDWE-------------------------
              1111    11111111111111111111111111111                                 
Chain 2:  128 FQLY----VIHREIAQGMVLKALHTGYTTLVLTTDVAVNGYRERDLHNRFKIPMSYSAKVVLDGCLHPRW

Chain 1:  104 -------------------------------------KVNSEFQKIRNSFKDIIIKVIFETCLLTEEEII
                                                   11111111111111 111111111       11
Chain 2:  194 SLDFVRHGMPQLANFVSSQTSSLEMQAALMSRQMDASFNWEALRWLRDLWP-HKLLVKGLL-------SA

Chain 1:  137 KCCQIAVKNKLDFVKTSTGYSK----MGATIEHVKLMKKIVNNECKVKASGGIKTKNFALELVEAGAERI
              1111111111111111111111    1111111111111111  11111111111111111111111111
Chain 2:  256 EDADRCIAEGADGVILSNHGGRQLDCAISPMEVLAQSVAKTG--KPVLIDSGFRRGSDIVKALALGAEAV

Chain 1:  203 GTS-----------------SISEVLN
              111                 1111111
Chain 2:  324 LLGRATLYGLAARGETGVDEVLTLLKA

Align Mfl639.pdb 212 with 1zlpA.pdb 284
Twists 0 ini-len 136 ini-rmsd 2.26 opt-equ 186 opt-rmsd 3.40 chain-rmsd 2.26 Score 281.20 align-len 243 gaps 57 (23.46%)
P-value 2.95e-08 Afp-num 20217 Identity 8.64% Similarity 20.58%
Block  0 afp 17 score 281.20 rmsd  2.26 gap 86 (0.39%)

Chain 1:    2 KLNNYIDATLLKPDATLIEINKFVDLCIIKNVRCICV----------------------HISRIAVVKEI
              1111111111        1111111111111111111                      11111111111
Chain 2:   37 EHGSVLMPGV--------QDALSAAVVEKTGFHAAFVSGYSVSAAMLGLPDFGLLTTTEVVEATRRITAA

Chain 1:   50 IKNTKISISGTVSFPFGNATTKLKINEIKECLKLGANEIDFVANIGNI--------KDHDWEKVNSEFQK
              11  1111111111  111111111111111111111111111111          11111111111111
Chain 2:   99 AP--NLCVVVDGDT--GGGGPLNVQRFIRELISAGAKGVFLEDQVWPKKCGHMRGKAVVPAEEHALKIAA

Chain 1:  112 IRNSFK--DIIIKVIFE-TCLLTEEEIIKCCQIAVKNKLDFVKTSTGYSKMGATIEHVKLMKKIVNNECK
              111111  111111111 111111111111111111111111111     1111111111111111  11
Chain 2:  165 AREAIGDSDFFLVARTDARAPHGLEEGIRRANLYKEAGADATFVE-----APANVDELKEVSAKTK--GL

Chain 1:  179 VKASGGIK---TKNFALELVEAGAERIGTSSIS
              11111111   1111111111111111111111
Chain 2:  228 RIANMIEGGKTPLHTPEEFKEMGFHLIAHSLTA

Align Mfl639.pdb 212 with 3gk0A.pdb 252
Twists 0 ini-len 152 ini-rmsd 2.99 opt-equ 185 opt-rmsd 3.03 chain-rmsd 2.99 Score 250.94 align-len 256 gaps 71 (27.73%)
P-value 3.21e-08 Afp-num 17733 Identity 6.25% Similarity 20.31%
Block  0 afp 19 score 250.94 rmsd  2.99 gap 79 (0.34%)

Chain 1:    1 MKLNNYIDATLLK-PDAT------LIEINKFVDLCIIKNVRCICVHI---------SRIAVVKEIIKNTK
              1111111111111 1111      11111111111111111111111         1111111111   1
Chain 2:    7 TPAAIDLGVNIDHVATLRNARGTAYPDPVRAALAAEDAGADAITLHLREDRRHIVDADVRTLRPRV---K

Chain 1:   55 ISISGTVSFPFGNATTKLKINEIKECLKLGANEIDFVA----NIGNIKDHDWEKVNSEFQKIRNSFK--D
              11111111         111111111111111111111    111     11111111111111111  1
Chain 2:   74 TRMNLECA---------VTPEMLDIACEIRPHDACLVPEKRSELTTEGGLDVVGHFDAVRAACKQLADAG

Chain 1:  119 IIIKVIFETCLLTEEEIIKCCQIAVKNKLDFVKTSTGYSKMGA-------TIEHVKLMKKIVNN-ECKVK
              111111111       111111111111111111111  111        11111111111111 11111
Chain 2:  135 VRVSLFIDP-------DEAQIRAAHETGAPVIELHTGRYADAHDAAEQQREFERIATGVDAGIALGLKVN

Chain 1:  181 ASGGIKTKNFALELVEAGAERIGTS--------------SISEVLN
              1111111111111111111111111              1111111
Chain 2:  198 AGHGLHYTNVQAIAALPGIAELNIGHAIVAHAVFVGWDNAVREMKA

Align Mfl639.pdb 212 with 1qwgA.pdb 251
Twists 0 ini-len 136 ini-rmsd 3.96 opt-equ 184 opt-rmsd 3.19 chain-rmsd 4.25 Score 256.74 align-len 238 gaps 54 (22.69%)
P-value 3.26e-08 Afp-num 17975 Identity 9.66% Similarity 23.53%
Block  0 afp 17 score 252.05 rmsd  3.96 gap 75 (0.36%)

Chain 1:    2 KLNNYIDATLLKPDATLIEINKFVDLCIIKNVRCICVH--ISR------IAVVKEIIKNTKISISGTVSF
              1  11111111   1111 111 111 11111111111  11       111111111111111111111
Chain 2:   11 FQRGLTVVLDK---GLPPKFVEDYLKVCGDYIDFVKFGWGTSAVIDRDVVKEKINYYKDWGIKVYPGGTL

Chain 1:   64 PFGNATTKLKINEIKECLKLGANEIDFVANIGNIKDHDWEKVNSEFQKIRNSF-KDIIIKVIFE------
                  11 11111111111111111111111111       1111111111111 1111111111      
Chain 2:   78 FEYAYSKGKFDEFLNECEKLGFEAVEISDGSSDI------SLEERNNAIKRAKDNGFMVLTEVGKKMPDK

Chain 1:  127 TCLLTEEEIIKCCQIAVKNKLDFVKTSTGYS--KMGAT-------IEHVKLMKKIVNNECKVKASGGIKT
              111111111111111111111111111111   11111       111111111111   1111111111
Chain 2:  142 DKQLTIDDRIKLINFDLDAGADYVIIEGRESGKGKGLFDKEGKVKENELDVLAKNVDIN-KVIFEAPQKS

Chain 1:  188 -KNFALELVEAGAERIGTS--SISEVLN
               111111111  1111111  1111111
Chain 2:  211 QQVAFILKFGSSVNLANIAFDEVISLET

Align Mfl639.pdb 212 with 3ct7A.pdb 219
Twists 0 ini-len 112 ini-rmsd 2.34 opt-equ 178 opt-rmsd 2.86 chain-rmsd 2.34 Score 232.29 align-len 245 gaps 67 (27.35%)
P-value 3.47e-08 Afp-num 15775 Identity 8.98% Similarity 27.76%
Block  0 afp 14 score 232.29 rmsd  2.34 gap 109 (0.49%)

Chain 1:    5 NYIDATLLKPDATLIEINKFVDLCIIKNVRCICVH-------------ISRIAVVKEIIKNTKISISGTV
              111111111  111111111111111 11111111             111111111111   1111111
Chain 2:    1 MKISPSLMC--MDLLKFKEQIEFIDS-HADYFHIDIMDGHFVPNLTLSPFFVSQVKKLAT---KPLDCHL

Chain 1:   62 SFPFGNATTKLKINEIKECLKLGANEIDFVANIGNIKDHDWEKVNSEFQKIRNSFK--DIIIKVIFETCL
              11    11   1111111111111111111111          1111111111111  11111111111 
Chain 2:   65 MV----TR---PQDYIAQLARAGADFITLHPET----------INGQAFRLIDEIRRHDMKVGLILNPE-

Chain 1:  130 LTEEEIIKCCQIAVKNKLDFVKTSTGYS----KMGA--TIEHVKLMKKIVN---NECKVKASGGIKTKNF
                  11111111111 111111111111    1111  1111111111111   1111111111111 11
Chain 2:  117 ----TPVEAMKYYIH-KADKITVMTVDPGFAGQPFIPEMLDKLAELKAWREREGLEYEIEVDGSCNQ-AT

Chain 1:  191 ALELVEAGAERIGTSS-------------ISEVLN
              1111111111111111             111111
Chain 2:  181 YEKLMAAGADVFIVGTSGLFNHAENIDEAWRIMTA

Align Mfl639.pdb 212 with 1u83A.pdb 225
Twists 0 ini-len 136 ini-rmsd 3.84 opt-equ 179 opt-rmsd 3.01 chain-rmsd 4.19 Score 239.76 align-len 218 gaps 39 (17.89%)
P-value 3.74e-08 Afp-num 15359 Identity 6.42% Similarity 21.56%
Block  0 afp 17 score 234.87 rmsd  3.84 gap 66 (0.33%)

Chain 1:    5 NYIDATLLKPDATLIEINKFVDLCIIKNVRCICVH---IS---RIAVVKEIIKNTKISISGTVSFPFGNA
              11111111  111111111111111 111111111   11   1111111111111111111111 1  1
Chain 2:   19 GQSILIDN--GYPLQFFKDAIAGAS-DYIDFVKFGWGTSLLTKDLEEKISTLKEHDITFFFGGTLFEKYV

Chain 1:   69 TTKLKINEIKECLKLGANEIDFVAN-IGNIKDHDWEKVNSEFQKIRNSFKDIIIKVIFETCLLTEEEIIK
              1 11111111111111111111111 1111    111111111111111   111111111111111111
Chain 2:   86 SQKKVNEFHRYCTYFGCEYIEISNGTLPMT----NKEKAAYIADFSDEF---LVLSEVGSKDQSSEEWLE

Chain 1:  138 CCQIAVKNKLDFVKTSTGYSKMGATIEHVKLMKKIVNNECKVKASGGIKT-KNFALELVEAGAERIGTS-
              1111111111111111         111111 111 11  1111111111 111111111  1111111 
Chain 2:  155 YIVEDMEAGAEKVITE---------QIVDDI-ISSDIDINRLIFEAPNKTLQQGFIQKIGPNVNLANIPF

Chain 1:  206 -SISEVLN
               1111111
Chain 2:  233 HDAIALET

Align Mfl639.pdb 212 with 3exrA.pdb 219
Twists 0 ini-len 152 ini-rmsd 3.27 opt-equ 182 opt-rmsd 3.24 chain-rmsd 3.27 Score 243.80 align-len 234 gaps 52 (22.22%)
P-value 3.78e-08 Afp-num 15856 Identity 7.69% Similarity 18.80%
Block  0 afp 19 score 243.80 rmsd  3.27 gap 64 (0.30%)

Chain 1:    4 NNYIDATLLKPDATLIEINKFVDLCIIKNVRCICVH--------ISRIAVVKEIIKNTKISISGTVSFPF
              1111111111 111111111111111  11111111        111111111111  1111111111  
Chain 2:    5 LPNLQVALDH-SNLKGAITAAVSVGN--EVDVIEAGTVCLLQVGSELVEVLRSLFP--DKIIVADTKC--

Chain 1:   66 GNATTKLKINEIKECLKLGANEIDFVANIGNIKDHDWEKVNSEFQKIRNSFK-----DIIIKVIFETCLL
                  111111111111111111111111          11111111111111     111111111  11
Chain 2:   68 ----ADAGGTVAKNNAVRGADWMTCICS----------ATIPTMKAARKAIEDINPDKGEIQVELY--GD

Chain 1:  131 TEEEIIKCCQIAVKNKLDFVKTSTGYSKMG----ATIEHVKLMKKIVNNECKVKASGGIKTKNFALELVE
                 111111111111111111111111111    1111111111111111111111 1111111111111
Chain 2:  122 ---WTYDQAQQWLDAGISQAIYHQSRDALLAGETWGEKDLNKVKKLIEMGFRVSVT-GGLSVDTLKLFEG

Chain 1:  197 AGAERIGTSSIS--------EVLN
              111111111111        1111
Chain 2:  188 VDVFTFIAGRGITEAKNPAGAARA

Align Mfl639.pdb 212 with 1vliA.pdb 358
Twists 0 ini-len 144 ini-rmsd 3.60 opt-equ 181 opt-rmsd 3.01 chain-rmsd 3.60 Score 296.49 align-len 263 gaps 82 (31.18%)
P-value 4.07e-08 Afp-num 24975 Identity 6.08% Similarity 17.11%
Block  0 afp 18 score 296.49 rmsd  3.60 gap 88 (0.38%)

Chain 1:    5 NYIDATLLKP-DATLIEINKFVDLCIIKNVRCICVHIS--------------------------RIAVVK
              1111111111 111111111111111111111111111                          111111
Chain 2:   17 VFIIAEAGINHDGKLDQAFALIDAAAEAGADAVKFQMFQADRMYQKDPDVSIFSLVQSMEMPAEWILPLL

Chain 1:   48 EIIKNTKISISGTVSFPFGNATTKLKINEIKECLKLGANEIDFVANIGNIKDHDWEKVNSEFQKIRNSFK
              111111111111111          1111111111111111111111 1        1111111111  1
Chain 2:   96 DYCREKQVIFLSTVC----------DEGSADLLQSTSPSAFKIASYEIN--------HLPLLKYVAR--L

Chain 1:  118 DIIIKVIFETCLLTEEEIIKCCQIAVKNK------LDFVKTSTGYSKM---GATIEHVKLMKKIVNNECK
              1111111111      1111111111111      1111111111111   1111111111111111111
Chain 2:  146 NRPMIFSTAG------AEISDVHEAWRTIRAEGNNQIAIMHCVAKYPAPPEYSNLSVIPMLAAAFPEAVI

Chain 1:  179 VKASGGIKTKNFALELVEAGAERIGTS-------------------SISEVLN
              111111111111111111111111111                   1111111
Chain 2:  210 GFSDHSEHPTEAPCAAVRLGAKLIEKHFTIDKNLPGADHSFALNPDELKEMVD

Align Mfl639.pdb 212 with 1oy0A.pdb 248
Twists 0 ini-len 120 ini-rmsd 2.23 opt-equ 169 opt-rmsd 3.04 chain-rmsd 2.23 Score 256.04 align-len 243 gaps 74 (30.45%)
P-value 4.61e-08 Afp-num 17471 Identity 6.58% Similarity 14.81%
Block  0 afp 15 score 256.04 rmsd  2.23 gap 88 (0.42%)

Chain 1:    5 NYIDATLLKPDATLIEINKFVDLCIIKNVRCICVH---------------------ISRIAVVKEIIKNT
              1111111        11111111111111111111                     11111111111  1
Chain 2:   35 KWAMLTA--------YDYSTARIFDEAGIPVLLVGDSAANVVYGYDTTVPISIDELIPLVRGVVRGA--P

Chain 1:   54 KISISGTVSFPFGNATTKLKINEIKECLKL-GANEIDFVANIGNIKDHDWEKVNSEFQKIRNSFKDIIIK
              111111111111111111111111111111 111111111111         1111111111111  111
Chain 2:   95 HALVVADLPFGSYEAGPTAALAAATRFLKDGGAHAVKLEGGER---------VAEQIACLTAAGI--PVM

Chain 1:  123 VIFETCL-LTEEEIIKCCQIAVKNKLDFVKTSTGYSKMGATIEHVKLMKKIVNNECKVKASGGIKTKNFA
              1111111 111111111111111111111111      11111111111111  11111111        
Chain 2:  154 AHIGFTPGDAAEQTIADAIAVAEAGAFAVVME------MVPAELATQITGKL--TIPTVGIG--------

Chain 1:  192 LELVEAGAERIGTSSISE------------VLN
                1111111111111111            111
Chain 2:  222 --AGPNCDGQVLVWQDMAGFSGAKTARFVKRYA

Align Mfl639.pdb 212 with 3fs2A.pdb 258
Twists 0 ini-len 136 ini-rmsd 2.61 opt-equ 175 opt-rmsd 3.04 chain-rmsd 2.61 Score 255.83 align-len 251 gaps 76 (30.28%)
P-value 4.75e-08 Afp-num 16457 Identity 4.78% Similarity 14.74%
Block  0 afp 17 score 255.83 rmsd  2.61 gap 91 (0.40%)

Chain 1:    5 NYIDATLLKPDATLIEINKFVDLCIIKN-----VRCICVHI--------SRIAVVKEIIKNTKISISGTV
              1111111111 11111111111111111     11111111        111111111111111111111
Chain 2:   21 LALIAGPCQM-ETRDHAFEMAGRLKEMTDKLGIGLVYKSSFDKANIGLEKALEVFSDLKKEYGFPVLTDI

Chain 1:   62 SFPFGNATTKLKINEIKECLKLGANEIDFVANIGNIKDHDWEKVNSEFQKIRNSFKDIIIKVIFETCLLT
              1          1111111111 1111111111111        111111111111  111111111  11
Chain 2:   99 H----------TEEQCAAVAP-VVDVLQIPAFLCR--------QTDLLIAAARTG--RVVNVKKGQ--FL

Chain 1:  132 EEEIIKCCQIAVKNK-----LDFVKTSTGYSKMGATIEHVKLMKKIVNNECKVKASGGI---------KT
              1  111111111111     11111111       111111111111111111111111         11
Chain 2:  146 A--PWDMKNVLAKITESGNPNVLATERGVSFGYNTLVSDMRALPIMAGLGAPVIFDATHSVQQPGQREFV

Chain 1:  188 KNFALELVEAGAERIGTSS----------------ISEVLN
              1111111111111111111                111111
Chain 2:  222 ETLARAAVAVGVAGFFIETHEDPDNAPSDGPNMVPIDKMPA

Align Mfl639.pdb 212 with 5bu9A.pdb 338
Twists 0 ini-len 160 ini-rmsd 3.22 opt-equ 199 opt-rmsd 3.13 chain-rmsd 3.22 Score 277.40 align-len 306 gaps 107 (34.97%)
P-value 4.78e-08 Afp-num 24331 Identity 8.17% Similarity 17.65%
Block  0 afp 20 score 277.40 rmsd  3.22 gap 140 (0.47%)

Chain 1:    1 MKLNNYIDATLLKPDATLIEINKFVDLCIIKNVRCICVHISR------IAVVKEIIKNT---------KI
              11111111111    111111111111111111111111 11      11111111111         11
Chain 2:   77 QRVGQLFMVGT----DAATAEQVTLDAITASHVGNVFLAGRSNAGVDATAAVVEQLTAAVTDEATGGVPL

Chain 1:   56 SISGTVSFPF-------------GNATT---------KLKINEIKECLKLGANEIDFVANIG--------
              11111111 1             11111         1111111111111111111111111        
Chain 2:  143 LVATDQEGGNVQVLRGPGFSDIPTALDQGALDPATLQADATTWGAELAASGINLNLAPVMDVVASPEAAA

Chain 1:   96 ----------NIKDHDWEKVNSEFQKIRNSFK-DIIIKVIFETCLL----------------TE--EEII
                        1111111111111111111111 1111111111111                11  1111
Chain 2:  213 ANPPIGYFHREFGYDAETVASHANAFSAGMRASGVETVIKHFPGLGRVTENTDTTAGVVDDVTTADDASV

Chain 1:  137 KCCQIAVKNKLDFVKTSTGYSKMG-----ATIE--HVK-LMKKIVNNECKVKASGGI--------KTKNF
              11111111111111111            1111  111 111111111111111111        11111
Chain 2:  283 QAFAAGIDAGAAFVMTSTAVYSQIDPDAPAAFSREIVSDLLRGQLGFDGVVVTDDVSAAEQVQAWSPADR

Chain 1:  191 ALELVEAGAERIGTS----SISEVLN
              111111111111111    1111111
Chain 2:  353 AILAIEAGTDIVLVSADPSIAAEMVA

Align Mfl639.pdb 212 with 4dbdA.pdb 210
Twists 0 ini-len 128 ini-rmsd 2.13 opt-equ 180 opt-rmsd 3.09 chain-rmsd 2.13 Score 232.67 align-len 232 gaps 52 (22.41%)
P-value 4.82e-08 Afp-num 15269 Identity 6.47% Similarity 22.84%
Block  0 afp 16 score 232.67 rmsd  2.13 gap 85 (0.40%)

Chain 1:    4 NNYIDATLLKPDATLIEINKFVDLCIIKNVRCICVHI--------SRIAVVKEIIKNTKISISGTVSFPF
              1111111111     1111111111111 11111111        1111111111  1111111111   
Chain 2:    3 KSRVILAMDK-----PLSYQVLKEMENE-LYGIKVGLPLVLDLGVDKTRELLIGL--DVEEIIVDFK---

Chain 1:   66 GNATTKLKINEIKECLKLGANEIDFVANIGNIKDHDWEKVNSEFQKIRNSF--KDIIIKVIFET--CLLT
              1111111111111111  11111111111         1111111111111  11111111111  1111
Chain 2:   62 LADIGYIMKSIVERLS--FANSFIAHSFI---------GVKGSLDELKRYLDANSKNLYLVAVMSHEGWS

Chain 1:  132 EEEIIKCCQIAVKNKLDFVKTSTGYSKMGATIEHVKLMKKIVNNECKVKASGGIKTKNFALELVEAGAER
              1111111111111111111111      11111111111111 111111111111111111111111111
Chain 2:  121 TLFADYIKNVIREISPKGIVVG------GTKLDHITQYRRDF-EKMTIVSPGMGSQGGSYGDAVCAGADY

Chain 1:  202 IGTSS-----------ISEVLN
              11111           111111
Chain 2:  184 EIIGRSIYNAGNPLTALRTINK

Align Mfl639.pdb 212 with 6w6aA.pdb 249
Twists 0 ini-len 136 ini-rmsd 2.51 opt-equ 182 opt-rmsd 3.00 chain-rmsd 2.51 Score 243.56 align-len 258 gaps 76 (29.46%)
P-value 5.27e-08 Afp-num 17684 Identity 7.75% Similarity 20.54%
Block  0 afp 17 score 243.56 rmsd  2.51 gap 95 (0.41%)

Chain 1:    4 NNYIDATLLK-PDAT------LIEINKFVDLCIIKNVRCICVHI---------SRIAVVKEIIKNTKISI
              1111111111 1111      11111111111111111111111         11111111111111111
Chain 2:    1 MTQLSVNVNKIAVLRNSRGGAEPDVVRAAQACLDAGAHGITVHPRPDRRHITAEDVLALSTLTRARGVEF

Chain 1:   58 SGTVSFPFGNATTKLKI----NEIKECLKLGANEIDFVANIGNIKDH----DWEKVNSEFQKIRNSF--K
              11111      1111      1111111111111111111           1111111111111111  1
Chain 2:   71 NIEGN------PFAPPREGYPGLLPLCAQTRPAQATLVPDGDGQITSDHGFDFERDAERLRPLVAELKAM

Chain 1:  118 DIIIKVIFETCLLTEEEIIKCCQIAVKNKLDFVKTSTGYSKMGA-------TIEHVKLMKKIVNN-ECKV
              1111111111       111111111111111111111   1         11111111111111 1111
Chain 2:  135 GCRVSLFVDA-------GNPLLEQAAEVGADRVELYTGPYAEAHAAGDAAAMLELFATAARRAQAMGLGV

Chain 1:  180 KASGGIKTKNFALELVEAG-AERIGTS--------------SISEVLN
              1111111111111111111 1111111              1111111
Chain 2:  198 NAGHDLSQDNLRDFLAHVPDVLEVSIGHALIGEALYDGLDATVRGYLA

Align Mfl639.pdb 212 with 2zviA.pdb 395
Twists 0 ini-len 152 ini-rmsd 3.79 opt-equ 186 opt-rmsd 3.06 chain-rmsd 3.79 Score 306.11 align-len 249 gaps 63 (25.30%)
P-value 5.34e-08 Afp-num 28705 Identity 10.84% Similarity 23.29%
Block  0 afp 19 score 306.11 rmsd  3.79 gap 74 (0.33%)

Chain 1:    5 NYIDATLLKPDATLIEINKFVDLCIIKNVRCICVHI-----------SRIAVVKEIIKNT------KISI
              11111111111111111111111111111111111            1111111111111      1111
Chain 2:  144 LLMSIFKGVIGRDLSDIKEQLRQQALGGVDLIKDDEIFFETGLAPFETRIAEGKQILKETYEQTGHKTLY

Chain 1:   58 SGTVSFPFGNATTKLKINEIKECLKLGANEIDFVANIGNIKDHDWEKVNSEFQKIR-NSFKDIIIKVIFE
              11111     111111111111111111111111111          111111111 1111111111111
Chain 2:  214 AVNLT-----GRTADLKDKARRAAELGADALLFNVFAY---------GLDVMQGLAEDPEIPVPIMAHPA

Chain 1:  127 -TCLLT------EEEIIKCCQIAVKNKLDFVKTSTGYSKMGATIEHVKLMKKIVNN-----ECKVKASGG
               11111      1111111111111111111111     11111111111111111     111111111
Chain 2:  270 VSGAFTSSPFYGFSHALLLGKLNRYCGADFSLFPSPYGSVALPRADALAIHEECVREDAFNQTFAVPSAG

Chain 1:  185 IKTKNFALELVEAG---AERIGTSSI--------SEVLN
              1 111111111111   111111111        11111
Chain 2:  340 I-HPGMVPLLMRDFGIDHIINAGGGVHGHPNGAQGGGRA

Align Mfl639.pdb 212 with 6hxgA.pdb 264
Twists 0 ini-len 128 ini-rmsd 3.01 opt-equ 170 opt-rmsd 3.07 chain-rmsd 3.01 Score 261.74 align-len 268 gaps 98 (36.57%)
P-value 5.44e-08 Afp-num 18502 Identity 8.96% Similarity 18.66%
Block  0 afp 16 score 261.74 rmsd  3.01 gap 105 (0.45%)

Chain 1:    3 LNNYIDATLLKPDATLIEINKFVDLCIIKNVRCICVH-----------IS--RIAVVKEIIKNTKISISG
              111111111        11111111111111111111           11  111111111   111111
Chain 2:   41 LRGGAIVEV--------SSVNQAKLAESAGACSVIVSDVRSRGGVRRMPDPVLIKEVKRAV---SVPVMA

Chain 1:   60 TVSFPFGNATTKLKINEIKECLKLGANEIDFVA----NIGNIKDHDWEKVNSEFQKIRNSFKDIIIKVIF
              1111        111111111111111111111    1111           11111111  11111111
Chain 2:  101 RARV--------GHFVEAQILESLAVDYIDESEIISVADDD-----------HFINKHNF--RSPFICGC

Chain 1:  126 ETCLLTEEEIIKCCQIAVKNKLDFVKTSTGYSKMG---ATIEHVKLMKKIV-------------------
              1        11111111111111111111111111   1111111111111                   
Chain 2:  150 R--------DTGEALRRIREGAAMIRIQGDLTATGNIAETVKNVRSLMGEVRVLNNMDDDEVFTFAKKIS

Chain 1:  174 -------------NNECKVKASGGIKTKNFALELVEAGAERIGTSS------ISEVLN
                           111111111111111111111111111111111      111111
Chain 2:  212 APYDLVAQTKQMGRVPVVQFASGGITTPADAALMMQLGCDGVFVGVFDGPDPFKKLRS

Align Mfl639.pdb 212 with 2z6iA.pdb 317
Twists 0 ini-len 160 ini-rmsd 3.77 opt-equ 172 opt-rmsd 3.13 chain-rmsd 3.77 Score 285.19 align-len 232 gaps 60 (25.86%)
P-value 5.80e-08 Afp-num 22437 Identity 11.64% Similarity 22.84%
Block  0 afp 20 score 285.19 rmsd  3.77 gap 55 (0.26%)

Chain 1:    1 MKL--------NNYIDATLLKPDATLIEINKFVDLCIIKNVRCICVHI---------SRIAVVKEIIKNT
              111        11111111111111   1111111111  11111111         11111111111  
Chain 2:    1 MKTRITELLKIDYPIFQGGMAWVAD---GDLAGAVSKA--GGLGIIGGGNAPKEVVKANIDKIKSLTD--

Chain 1:   54 KISISGTVSFPFGNATTKLKINEIKECLKLGANEIDFVANIGNIKDHDWEKVNSEFQKIRNSF--KDIII
               11111111   1111  1111111111111111111111              111111111  11111
Chain 2:   64 -KPFGVNIM---LLSP--FVEDIVDLVIEEGVKVVTTGAG--------------NPSKYMERFHEAGIIV

Chain 1:  122 KVIFETCLLTEEEIIKCCQIAVKNKLDFVKTS---TGYSKM-GATIEHVKLMKKIVNNECKVKASGGIKT
              11111        1111111111111111111   111111 11111111111111  111111111111
Chain 2:  114 IPVVP--------SVALAKRMEKIGADAVIAEGMEAGGHIGKLTTMTLVRQVATAI--SIPVIAAGGIAD

Chain 1:  188 KNFALELVEAGAERIGTSSISE
              1111111111111111111111
Chain 2:  174 GEGAAAGFMLGAEAVQVGTRFV

Align Mfl639.pdb 212 with 2du2A.pdb 374
Twists 0 ini-len 152 ini-rmsd 5.15 opt-equ 191 opt-rmsd 3.09 chain-rmsd 5.59 Score 292.86 align-len 282 gaps 91 (32.27%)
P-value 6.20e-08 Afp-num 27485 Identity 6.03% Similarity 19.50%
Block  0 afp 19 score 292.56 rmsd  3.66 gap 90 (0.37%)

Chain 1:    1 MKL-------NNYIDATLLKPDA--TLIEINKFVDLCIIKNVRCICVHIS---RIAVVKEIIKNTKISIS
              111       1111111111111  11111111111111111 1111111   11111111111  1111
Chain 2:   76 TSTEILGHKIKAPFIMAPIAAHGLAHTTKEAGTARAVSEFGT-IMSISAYSGATFEEISEGLNG--GPRW

Chain 1:   59 GTVSFPFGNATTKLKINEIKECLKLGANEIDFVANIGNIKDHDW--------------------------
              1111   111111111111111111111111111111                                 
Chain 2:  143 FQIY---MAKDDQQNRDILDEAKSDGATAIILTADSTVSGNRDRDVKNKFVYPFGMPIVQRYLRGTAEGM

Chain 1:  103 -----------EKVNSEFQKIRNSFKDIIIKVIFETCLLTEEEIIKCCQIAVKNKLDFVKTSTGYSKM--
                         111111111111111 111111111       1111111111111111111111111  
Chain 2:  210 SLNNIYGASKQKISPRDIEEIAGHSG-LPVFVKGIQ-------HPEDADMAIKRGASGIWVSNHGARQLY

Chain 1:  160 --GATIEHVKLMKKIVNNECKVKASGGIKTKNFALELVEAGAERIGTS-----------------SISEV
                1111111111111111111111111111111111111111111111                 11111
Chain 2:  272 EAPGSFDTLPAIAERVNKRVPIVFDSGVRRGEHVAKALASGADVVALGRPVLFGLALGGWQGAYSVLDYF

Chain 1:  211 LN
              11
Chain 2:  342 QK

Align Mfl639.pdb 212 with 5vonA.pdb 282
Twists 0 ini-len 144 ini-rmsd 3.32 opt-equ 180 opt-rmsd 3.01 chain-rmsd 3.32 Score 257.59 align-len 267 gaps 87 (32.58%)
P-value 6.20e-08 Afp-num 20744 Identity 6.37% Similarity 18.73%
Block  0 afp 18 score 257.59 rmsd  3.32 gap 115 (0.44%)

Chain 1:    5 NYIDATLLKP------DAT-----LIEINKFVDLCIIKNVRCICVHIS------------RIAVVKEIIK
              1111111111      111     111111111111111111111111            1111111111
Chain 2:  368 LFLVGERLNATGSKRFREMLFARDLEGILALAREQVEEGAHALDLSVAWTGRDELEDLRWLLPHLATALT

Chain 1:   52 NTKISISGTVSFPFGNATTKLKINEIKECLKLG--ANEIDFVANIGNIKDHDWEKVNSEFQKIRNSF--K
                 11111111          111111111111  11111111111         111111111111  1
Chain 2:  438 ---VPVMVDST----------SPEAMELALKYLPGRVLLNSANLED---------GLERFDRVASLAKAH

Chain 1:  118 DIIIKVIFET---CLLTEEEIIKCCQIAVKNK---------LDFVKTSTGYS------KMGATIEHVKLM
              111111111    1111111111111111111         111111111        1  111111111
Chain 2:  486 GAALVVLAIDEKGMAKTREEKVRVALRMYERLTEHHGLRPEDLLFDLLTFPITQGDEESRPLAKETLLAM

Chain 1:  170 KKIV--NNECKVKASGGI------------KTKNFALELVEAGAERIGTSSISEVLN
              1111  111111111111            11111111111111111111 111111
Chain 2:  556 EELRERLPGVGFVLGVSNVSFGLKPRARRVLNSVFLDEARKRGLTAAIVD-AGKILP

Align Mfl639.pdb 212 with 4wtpA.pdb 266
Twists 0 ini-len 128 ini-rmsd 3.00 opt-equ 173 opt-rmsd 3.02 chain-rmsd 3.00 Score 255.60 align-len 242 gaps 69 (28.51%)
P-value 6.63e-08 Afp-num 18374 Identity 5.79% Similarity 22.73%
Block  0 afp 16 score 255.60 rmsd  3.00 gap 108 (0.46%)

Chain 1:    4 NNYIDATLLKP--DATL-IEINKFVDLCIIKNVRCICVHI----SRIAVVKEIIKNTKISISGTVSFPFG
              1 111111111  1111 111111111111111 111111    111111111111 1111111111 1 
Chain 2:    1 QTFYGINYGVNENSCPTVDSMKNDFNVLKPYTN-RVRTFALSVCNQASLALAATQALGMRIYLGMWI-DR

Chain 1:   67 NATTKLKINEIKECLKLGAN----EIDFVANIGNIKDHDWEKVNSEFQKIRNSFK--DIIIKVIFETCLL
              111111111111111111 1    111111 1   1  11111111111111111  1111111111   
Chain 2:   69 PDTFDNEMNALKNILANNDVSNVDGLIVGSEVLYRGDTDPQSLANYIKQVKELVAPHGIKVATADVY---

Chain 1:  131 TEEEIIKCCQIAVKNKLDFVKTSTGYSKMGA-------TIEHVKLMKKIVNNECKVKASGGI--------
                 1111  11111111111111               111111111111 11111111111        
Chain 2:  136 ---YKFP--EVVVKELDFLMMNAFPYWEGVTIDNAADTLMSHYDQVVGASLGKPVKISETGWPSAGGNFQ

Chain 1:  186 -----------KTKNFALELVEAGAERIGTSS
                         111111111111 11111111
Chain 2:  201 SSVASVENENKYLHDVLCRVKQRNIDLLYFSA

Align Mfl639.pdb 212 with 4exaA.pdb 253
Twists 0 ini-len 152 ini-rmsd 3.34 opt-equ 190 opt-rmsd 3.04 chain-rmsd 3.34 Score 238.15 align-len 242 gaps 52 (21.49%)
P-value 6.84e-08 Afp-num 16474 Identity 5.79% Similarity 21.49%
Block  0 afp 19 score 238.15 rmsd  3.34 gap 77 (0.34%)

Chain 1:    4 NNYIDATLLK--PD--ATLIEINKFVDLCIIKNVRCICV------HISRIAVVKEIIKNTKISISGTVSF
              1111111111  11  11111111111111111111111      1111111111111 11111111111
Chain 2:   20 VSPLGLGTVKFGRDTIPDDREAADLLALARDLGINLIDTAPAYGRSEERLGPLLRGQR-EHWVIVSKVGE

Chain 1:   64 P-----FGNATT-KLKINEIKECLKLG----ANEIDFVANIGNIKDHDWEKVNSEFQKIRNSF---KDII
              1     111111 11111111111111    1111111111111  111111 1111111111   1111
Chain 2:   98 EFVDGQSVFDFSAAHTRRSVERSLKRLETDRIELVLVHSDGNDL--DILENS-EVYPTLAALKREGLIGA

Chain 1:  121 IKVIFETCLLTEEEIIKCCQIAVKNKLDFVKTSTGYSKMGATIEHVKLMKKIV-NNECKVKASGGIK---
              111111        111111111111 111111      11111111111111 1111111111111   
Chain 2:  165 YGLSGK--------TVEGGLRALREG-DCAMVTY-----NLNERAERPVIEYAAAHAKGILVKKALAQDP

Chain 1:  187 TKNFALELVEA-GAERIGTSS-----ISEVLN
              11111111111 111111111     111111
Chain 2:  230 VRASFELVFDQPGVAAAIVGTINPLHLAHNVA

Align Mfl639.pdb 212 with 1vcfA.pdb 299
Twists 0 ini-len 160 ini-rmsd 3.57 opt-equ 191 opt-rmsd 3.17 chain-rmsd 3.57 Score 262.32 align-len 265 gaps 74 (27.92%)
P-value 6.89e-08 Afp-num 21385 Identity 7.92% Similarity 24.15%
Block  0 afp 20 score 262.32 rmsd  3.57 gap 66 (0.29%)

Chain 1:    1 MKL--------NNYIDATLLKPDATLIEINKFVDLCIIKNVRCICVHIS----------RIAVVKEIIKN
              111        1111111111 1111111111111111111 1111111          1111111111 
Chain 2:   47 DLTTPFLGKTLKAPFLIGAMT-ENGERINLALAEAAEALGV-GMMLGSGRILLERPEALRSFRVRKVAP-

Chain 1:   53 TKISISGTVSFPFGNATTKLKINEIKECLKL-GANEIDFVANIGNIKDHDW----EKVNSEFQKIRNSFK
               111111111   111111111111111111 111111111111           111111111111  1
Chain 2:  117 -KALLIANLG---LAQLRRYGRDDLLRLVEMLEADALAFHVNPLQEAVQRGDTDFRGLVERLAELLP--L

Chain 1:  118 DIIIKVIFETCLLTEEEIIKCCQIAVKNKLDFVKTST----GYSK----------MGATIEHVKLMKKIV
              1111111111111    11111111111111111111    1111          111111111111111
Chain 2:  181 PFPVMVKEVGHGL----SREAALALRDLPLAAVDVAGAGGTSWARVEEWVELCEIGIPTARAILEVREVL

Chain 1:  174 NNECKVKASGGIKTKNFALELVEAGAERIGTS----------------SISEVLN
              11 11111111111111111111111111111                1111111
Chain 2:  255 PH-LPLVASGGVYTGTDGAKALALGADLLAVARPLLRPALEGAERVAAWIGDYLE

Align Mfl639.pdb 212 with 5tcbA.pdb 253
Twists 0 ini-len 144 ini-rmsd 3.36 opt-equ 182 opt-rmsd 3.08 chain-rmsd 3.36 Score 244.57 align-len 271 gaps 89 (32.84%)
P-value 7.05e-08 Afp-num 18391 Identity 5.17% Similarity 15.13%
Block  0 afp 18 score 244.57 rmsd  3.36 gap 108 (0.43%)

Chain 1:    5 NYIDATLLKPDATLIEINKFVDLCIIKNVRCICVHIS-RIAVVKEIIKNTKISISGTVSFPFG-------
              111111111  11     1111111  1111111111 1111111111111111111111111       
Chain 2:   49 PSSVAFWYA--ER-----PPLAELS--QFDWVVLEAAHLKPADVGYLKEQGSTPFAYLSVGEFDGDAAAI

Chain 1:   67 --------------------NA------TTKLKINEIKECLKLGANEIDFVANIGNIK-----DHD-WEK
                                  11      111111111111111111111111111111     111 111
Chain 2:  110 ADSGLARGKSAVRNQAWNSQVMDLAAPSWRAHLLKRAAELRKQGYAGLFLDTLDSFQLQAEERREGQRRA

Chain 1:  105 VNSEFQKIRNSFKDIIIKVIFETCLLTEEEIIKCCQIAVKNKLDFVKTSTGYSKMGA-----------TI
              111111111111111111111         1111111 11111111111     11            11
Chain 2:  180 LASFLAQLHRQEPGLKLFFNR---------GFEVLPE-LPGVASAVAVESIHAGWDAAAGQYREVPQDDR

Chain 1:  164 EHVKLMKKIV-NNECKVKASGGIK------TKNFALELVEAGAERIGT-----SSISEVLN
              1111111111 1111111111111      111111111111111111     1111 111
Chain 2:  240 DWLKGHLDALRAQGMPIVAIDYLPPERRDEARALAARLRSEGYVPFVSTPALDYLGVSDVE

Align Mfl639.pdb 212 with 5ocwA.pdb 257
Twists 0 ini-len 144 ini-rmsd 3.19 opt-equ 174 opt-rmsd 3.06 chain-rmsd 3.19 Score 250.90 align-len 249 gaps 75 (30.12%)
P-value 7.07e-08 Afp-num 17960 Identity 8.43% Similarity 22.09%
Block  0 afp 18 score 250.90 rmsd  3.19 gap 90 (0.38%)

Chain 1:    6 YIDATLLKPDATLIEINKFVDLCIIKNVRCICVHI--------------------------SRIAVVKEI
              1111111  11111111111111111111111111                          111111111
Chain 2:   26 ALIGYLPTGYPDVPASVAAMTALVESGCDIIEVGVPYSDPGMDGPTIARATEAALRGGVRVRDTLAAVEA

Chain 1:   50 IKNTKISISGTVSFPFGNATTKLKINEIKECLKLGANEIDFVANIGNIKDHDWEKVNSEFQKIRNSFKDI
              11111111111111     1  11111111111111111111111 1        1 11111111111  
Chain 2:   96 ISIAGGRAVVMTYWNPV--LRYGVDAFARDLAAAGGLGLITPDLIPD--------EAQQWLAASEEHR--

Chain 1:  120 IIKVIFETCLLTEEEIIKCCQIAVKNKLDFVKTSTGYSKMGA----TIEHVKLMKKIVNNECKVKASGGI
              11111111111111111111111    1111111   1  1     1111111111111  111111111
Chain 2:  154 LDRIFLVAPSSTPERLAATVEAS----RGFVYAASTMGVTGARSQAAPELVGRVKAVSD--IPVGVGLGV

Chain 1:  186 KTKNFALELVEAGAERIGTSSI------------SEVLN
              1111111111111111111111            11111
Chain 2:  221 RSRAQAAQIAQYADGVIVGSALVTALTEGLPRLRALTGE

Align Mfl639.pdb 212 with 3o6cA.pdb 259
Twists 0 ini-len 144 ini-rmsd 3.06 opt-equ 179 opt-rmsd 3.10 chain-rmsd 3.06 Score 249.16 align-len 274 gaps 95 (34.67%)
P-value 7.55e-08 Afp-num 18501 Identity 8.39% Similarity 24.09%
Block  0 afp 18 score 249.16 rmsd  3.06 gap 108 (0.43%)

Chain 1:    4 NNYIDATLLK-PDAT------LIEINKFVDLCIIKNVRCICVHI---------SRIAVVKEIIKNTKISI
              1111111111 1111      11111111111111 11111111         11111111111   111
Chain 2:    0 AMLLGVNIDHIAVLRQARMVNDPDLLEAAFIVARH-GDQITLHVREDRRHAQDFDLENIIKFCK---SPV

Chain 1:   58 SGTVSFPFGNATTKLKINEIKECLKLGANEIDFVA--NIGNIKDHDWEKVNSEFQKIRNSF--KDIIIKV
              11111         111111111111111111111  111111     1111111111111  1111111
Chain 2:   66 NLECA---------LNDEILNLALKLKPHRVTLVPEKREELTTEGGLCLNHAKLKQSIEKLQNANIEVSL

Chain 1:  124 IFETCLLTEEEIIKCCQIAVKNKLDFVKTSTGYSKMGA------------------------------TI
              1111       111111111111111111111   1                                11
Chain 2:  127 FINP-------SLEDIEKSKILKAQFIELHTGHYANLHNALFSNISHTAFALKELDQDKKTLQAQFEKEL

Chain 1:  164 EHVKLMKKIVNN-ECKVKASGGIKTKNFALELVEAGAERIGTS--------------SISEVLN
              111111111111 111111111111111111111111111111              1111111
Chain 2:  190 QNLELCAKKGLELGLKVAAGHGLNYKNVKPVVKIKEICELNIGQSIVARSVFTGLQNAILEMKE

Align Mfl639.pdb 212 with 2p10A.pdb 268
Twists 0 ini-len 128 ini-rmsd 3.27 opt-equ 177 opt-rmsd 3.43 chain-rmsd 3.27 Score 268.15 align-len 250 gaps 73 (29.20%)
P-value 7.57e-08 Afp-num 19518 Identity 7.20% Similarity 22.00%
Block  0 afp 16 score 268.15 rmsd  3.27 gap 98 (0.43%)

Chain 1:    4 NNYIDATLLKPDATLIEINKFVDLCIIKNVRCICVH--------------------------ISRIAVVK
              111111111        1111111111111111111                          11111111
Chain 2:   27 EPIIGGGAG--------TGLSAKSEEAGDIDLIVIYNSGRYRMAGRGSLAGLLAYGNANQIVVDMAREVL

Chain 1:   48 EIIKNTKISISGTVSFPFGNATTKLKINEIKECLKLGANEIDFVANI----------GNIKDHDWEKVNS
              1111  111111111   11111111111111111111111111111          111   1111111
Chain 2:   89 PVVR--HTPVLAGVN---GTDPFMVMSTFLRELKEIGFAGVQNFPTVGLIDGLFRQNLEETGMSYAQEVE

Chain 1:  108 EFQKIRNSFKDIIIKVIFETCLLTEEEIIKCCQIAVKNKLDFVKTSTGYSKMGA--TIEHVKLMKKIVN-
              1111111  1111111111        1111111111111111111 11111 1  1111111111111 
Chain 2:  154 MIAEAHK--LDLLTTPYVF--------SPEDAVAMAKAGADILVCHMGLTGKSMDDCVSLINECIEAART

Chain 1:  175 --NECKVKASGG-IKTKNFALELVEA---GAERIGTSSIS
                1111111111 1111111111111   11111111111
Chain 2:  223 IRDDIIILSHGGPIANPEDARFILDSCQGCHGFYGASSME

Align Mfl639.pdb 212 with 4otkA.pdb 276
Twists 0 ini-len 144 ini-rmsd 3.96 opt-equ 177 opt-rmsd 3.01 chain-rmsd 3.96 Score 254.75 align-len 249 gaps 72 (28.92%)
P-value 7.59e-08 Afp-num 19332 Identity 6.43% Similarity 18.07%
Block  0 afp 18 score 254.75 rmsd  3.96 gap 84 (0.37%)

Chain 1:    5 NYIDATLLKPDATLIEINKFVDLCIIKNVRCICVHI-----SRIAVVKEIIKNT--KISISGTVSFPFGN
              111111111  1111111111111111111111111     1111111111111  111111111   11
Chain 2:   22 PVLGLGVAE--LSDDETERAVSAALEIGCRLIDTAYAYGNEAAVGRAIAASGVAREELFVTTKLA---TP

Chain 1:   68 ATT-KLKINEIKECLK--LG--ANEIDFVANIGNIKDHDWEKVNSEFQKIRNSF--KDIIIKVIFETCLL
              111 111111111111  11  111111111111       1111111111111  11111111111   
Chain 2:   87 DQGFTRSQEACRASLDRLGLDYVDLYLIHWPAPPVG-----KYVDAWGGMIQSRGEGHARSIGVSNF---

Chain 1:  131 TEEEIIKCCQIAVKNKLDFVKTSTGYSKMGATIEHVKLMKKIVNNECKVKASGGIK--------------
               1111111111  1111111111       1111111111111    111111111              
Chain 2:  149 -TAENIENLIDLTFVTPAVNQIELHPLL--NQDELRKANAQHT----VVTQSYCPLALGRLLDNPTVTSI

Chain 1:  187 --------TKNFALELVEAGAERIGTSS-----ISEVLN
                      1111111111111 11111      111111
Chain 2:  212 ASEYVKTPAQVLLRWNLQLGN-AVVVRSARPERIASNFD

Align Mfl639.pdb 212 with 4h41A.pdb 318
Twists 0 ini-len 152 ini-rmsd 3.51 opt-equ 189 opt-rmsd 3.09 chain-rmsd 3.51 Score 266.43 align-len 304 gaps 115 (37.83%)
P-value 8.10e-08 Afp-num 22283 Identity 5.92% Similarity 15.79%
Block  0 afp 19 score 266.43 rmsd  3.51 gap 124 (0.45%)

Chain 1:    5 NYIDATLLKP-----DATLI--EINKFVDLCIIKNVRCICVHIS------------------------RI
              1111111111     11111  1111111111111111111111                        11
Chain 2:   59 KITGTFLDEISHDIPHQNWGEKEWDLDFQHMKRIGIDTVIMIRSGYRKFMTYPSPYLLKKGCYMPSVDLV

Chain 1:   44 AVVKEIIKNTKISISGTVSFPFGN-------ATTKLKINEIKECLKLG------ANEIDFVANIGNIKDH
              11111111111111111111 1 1       11111111111111111      1111111111  111 
Chain 2:  129 DMYLRLAEKYNMKFYFGLYDSGRYWDTGDLSWEIEDNKYVIDEVWKMYGEKYKSFGGWYISGEISRATK-

Chain 1:  101 DWEKVNSEFQKIRNSFK----DIIIKVIFETCLL----------------TEEEIIKCCQIAVKNKLDFV
                 11111111111111    11111111111                  1111111111111 111111
Chain 2:  198 ---GAIDAFRAMGKQCKDISNGLPTFISPWIDGKKAIGKLTREDAVSVQQHEKEWNEIFDGIH-EVVDAC

Chain 1:  151 KTSTGYSKMGATIEHVKLMKKIVNN-ECKVKASGGIK---------------TKNFALELVEAGAERIGT
              111        11111111111111 11111111111               111111111111111111
Chain 2:  267 AFQDGHIDYDELDAFFTVNKKLADKYGMQCWTNAESFDRDMPIRFLPIKFDKLRMKLEAAKRAGYDKAIT

Chain 1:  205 SSI----------------SEVLN
              111                11111
Chain 2:  337 FEFSHFMSPQSAYLQAGHLYDRYR

Align Mfl639.pdb 212 with 4iqlA.pdb 313
Twists 0 ini-len 160 ini-rmsd 3.73 opt-equ 169 opt-rmsd 3.04 chain-rmsd 3.73 Score 276.57 align-len 223 gaps 54 (24.22%)
P-value 8.23e-08 Afp-num 22415 Identity 7.17% Similarity 19.73%
Block  0 afp 20 score 276.57 rmsd  3.73 gap 61 (0.28%)

Chain 1:    3 LNNYIDATLLKPDATLIEINKFVDLCIIKNVRCICVHI---------SRIAVVKEIIKNTKISISGTVSF
              111111111111111   1111111111  11111111         11111111111   11111111 
Chain 2:   10 IEHPIISGGMVWCSG---WKLASAVSNC--GGLGLIGAGSMHPDNLEHHIRSCKAATD---KPFGVNVP-

Chain 1:   64 PFGNATTKLKINEIKECLKLGANEIDFVANIGNIKDHDWEKVNSEFQKIRNSF--KDIIIKVIFETCLLT
                1111  1111111111111111111111              111111111  1111111111     
Chain 2:   71 --LLYP--EMDKIMEIIMREHVPVVVTSAG--------------SPKVWTAKLKAAGSKVIHVVS-----

Chain 1:  132 EEEIIKCCQIAVKNKLDFVKTS---TGYSK---MGATIEHVKLMKKIVNNECKVKASGGIKTKNFALELV
                 1111111111111111111   11111   111111111111111  11111111111111111111
Chain 2:  118 ---SATFARKSEAAGVDAIVAEGFEAGGHNGREETTTLCLIPEVVDAV--NIPVVAAGGIASGRAVAAAL

Chain 1:  196 EAGAERIGTSSIS
              1111111111111
Chain 2:  183 ALGADAVQVGTRF

Align Mfl639.pdb 212 with 6dvhA.pdb 394
Twists 0 ini-len 144 ini-rmsd 6.85 opt-equ 189 opt-rmsd 3.02 chain-rmsd 6.71 Score 294.28 align-len 304 gaps 115 (37.83%)
P-value 8.58e-08 Afp-num 29748 Identity 6.91% Similarity 18.75%
Block  0 afp 18 score 277.57 rmsd  2.34 gap 116 (0.45%)

Chain 1:    1 MKL--------NNYIDATLLKPDAT----LIEINKFVDLCIIKNVRCICVHI---SRIAVVKEIIKNTKI
              111        11111111111111    1111111111111111 111111   11111111111  11
Chain 2:   79 DLSVELWGKTWAAPMFFAPIGVIALCAQDGHGDAASAQASARTGV-PYITSTLAVSSLEDIRKHAG--DT

Chain 1:   56 SISGTVSFPFGNATTKLKINEIKECLKLGANEIDFVANIGNIKDHDWE----------------------
              1111111   111111111111111111111111111111                              
Chain 2:  146 PAYFQLY---YPEDRDLAESFIRRAEEAGYDGLVITLDTWIFGWRPRDLTISNFPFLRGLALTNYVTDPV

Chain 1:  104 ----------------------------------KVNSEFQKIRNSFKDIIIKVIFETCLLTEEEIIKCC
                                                11111111111111 111111111       11111
Chain 2:  213 FQKKFKAHSGVEAEGLRDNPRLAADFWHGLFGHSVTWEDIDWVRSITK-MPVILKGIQ-------HPDDA

Chain 1:  140 QIAVKNKLDFVKTSTGYSKM----GATIEHVKLMKKIVNNECKVKASGGIKTKNFALELVEAGAERIGTS
              11111111111111111111    1111111111111111 11111111111111111111111111111
Chain 2:  275 RRAVDSGVDGIYCSNHGGRQANGGLPALDCLPEVVKASGD-TPVLFDSGIRTGADVVKALAMGASAVGIG

Chain 1:  206 -----------------SISEVLN
                               1111111
Chain 2:  344 RPYAWGAALGGSKGIEHVARSLLA

Align Mfl639.pdb 212 with 3r4iA.pdb 321
Twists 0 ini-len 160 ini-rmsd 3.46 opt-equ 184 opt-rmsd 2.92 chain-rmsd 3.46 Score 262.40 align-len 262 gaps 78 (29.77%)
P-value 8.63e-08 Afp-num 23541 Identity 5.34% Similarity 20.23%
Block  0 afp 20 score 262.40 rmsd  3.46 gap 93 (0.37%)

Chain 1:    5 NYIDATLLKPDATLIEINKFVDLCIIK-NVRCICVHI-------------SRIAVVKEIIKNTKISISGT
              11111111    111111111111111 111111111             11111111111111111111
Chain 2:   21 PACDHYAG----SEKLMLKSLALQQQLGPVFDITLDCEDGAQVGREAQHAELVASLLGSEHDRFGRVGVR

Chain 1:   61 VSFPFGNATTKLKINEIKECLKLG---ANEIDFVANIGNIKDHDWEKVNSEFQKIRNSFK----------
              111  1111  1111111111111   1111111111          1111111111111          
Chain 2:   87 IHD--FDHA--HWRDDVRLILRAAKRAPAYITLPKIR----------HVHDAAEMVAFIEATRRELGIAQ

Chain 1:  118 DIIIKVIFETCLLTEEEIIKCCQIAVKNKLDFVKTSTGYSKMGA-------------------TIEHVKL
              111111111  111  11111111111111111111111111                     1111111
Chain 2:  143 PVPVQLLVE--THG--ALTRVFDLAALPGVEALSFGLMDFVSAHDGAIPDTAMRSPGQFDHPLVRRAKLE

Chain 1:  169 MKKIVNNE-CKVKASGGIK------TKNFALELVE-AGAERIGTSSISEVLN
              11111111 1111111111      1111111111 1111111111111111
Chain 2:  209 ISAACHAYGKVPSHNVSTEVRDMSVVANDAARARNEFGYTRMWSIHPAQIEA

Align Mfl639.pdb 212 with 3up8A.pdb 281
Twists 0 ini-len 152 ini-rmsd 3.65 opt-equ 178 opt-rmsd 3.02 chain-rmsd 3.65 Score 253.59 align-len 249 gaps 71 (28.51%)
P-value 9.02e-08 Afp-num 19440 Identity 5.22% Similarity 21.29%
Block  0 afp 19 score 253.59 rmsd  3.65 gap 77 (0.34%)

Chain 1:    5 NYIDATLLKPDATLIEINKFVDLCIIKNVRCICVH-----ISRIAVVKEIIKNT--KISISGTVSFPFGN
              111111111 1111111111111111 11111111     11111111111111  111111111  111
Chain 2:   12 PALGFGTFR-MSGAEVLRILPQALKL-GFRHVDTAQIYGNEAEVGEAIQKSGIPRADVFLTTKVW--VDN

Chain 1:   68 ATTKLKINEIKECLK--LG-ANEIDFVANIGNIKDHDWEKVNSEFQKIRNSFKDIIIKVIFETCLLTEEE
              111111111111111  11 111111111111    111111111111111 11111111111   1111
Chain 2:   78 YRHDAFIASVDESLRKLRTDHVDLLLLHWPGSDV--PMAERIGALNEVRNA-GKVRHIGISNF---NTTQ

Chain 1:  135 IIKCCQIAVKNKLDFVKTSTGYSKMGATIEHVKLMKKIVNNECKVKASGGIK------------------
              1111111  1111111111 1      111111111111    111111111                  
Chain 2:  142 MEEAARL--SDAPIATNQV-EYHPYLDQTKVLQTARRLG----MSLTSYYAMANGKVPADPLLTEIGGRH

Chain 1:  187 --------TKNFALELVEAGAERIGTSSI-----SEVLN
                      1111111    111111111      11111
Chain 2:  205 GKTAAQVALRWLVQQ----QDVIVLSKTATEARLKENFA

Align Mfl639.pdb 212 with 3t7vA.pdb 337
Twists 0 ini-len 152 ini-rmsd 3.44 opt-equ 181 opt-rmsd 3.03 chain-rmsd 3.44 Score 275.15 align-len 279 gaps 98 (35.13%)
P-value 9.46e-08 Afp-num 24235 Identity 8.60% Similarity 26.52%
Block  0 afp 19 score 275.15 rmsd  3.44 gap 99 (0.39%)

Chain 1:    5 NYIDATLLKP---------------------DATLIEINKFVDLCIIKNVRCICVHIS------------
              1111111111                     11111111111111111111111111             
Chain 2:   59 VFLNCFIYFSTYCKNQCSFCYYNCRNEINRYRLTMEEIKETCKTLKGAGFHMVDLTMGEDPYYYEDPNRF

Chain 1:   42 --RIAVVKEIIKNTKISISGTVSFPFGNATTKLKINEIKECLKLGANEIDFVANIGNIKDHDWEK----V
                1111111111   111111111        11111111111111111111111 1111         1
Chain 2:  129 VELVQIVKEELG---LPIMISPGL--------MDNATLLKAREKGANFLALYQETYDTELYRKLRVGQSF

Chain 1:  106 NSEFQKIRNSF-KDIIIKVIFETCLLTEE-EIIKCCQIAVKNKLDFVKTSTGYSKMGATI---------E
              1 111111111 11111111111111111 11111111111111111111   11              1
Chain 2:  188 DGRVNARRFAKQQGYCVEDGILTGVGNDIESTILSLRGMSTNDPDMVRVMTFLPQEGTPLEGFRDKSNLS

Chain 1:  165 HVKLMKKIVN--NECKVKASGGIKTKNFALELVEAGAERIGTSSIS-------------------EVLN
              1111111111  1111111111111111111111111111111111                   1111
Chain 2:  258 ELKIISVLRLMFPKRLIPASLDLEGIDGMVLRLNAGANIVTSILPPDSQLEGVANYDRDLEERDRDIKS

Align Mfl639.pdb 212 with 3cu2A.pdb 235
Twists 0 ini-len 136 ini-rmsd 2.63 opt-equ 179 opt-rmsd 3.01 chain-rmsd 2.63 Score 231.85 align-len 254 gaps 75 (29.53%)
P-value 9.84e-08 Afp-num 17056 Identity 7.48% Similarity 22.44%
Block  0 afp 17 score 231.85 rmsd  2.63 gap 95 (0.41%)

Chain 1:    3 LNNYIDATLLKPDATLIEINKFVDLCIIKNVRCICVH-------------ISRIAVVKEIIKNTKISISG
              11111111111  111111111111111111111111             111111111     111111
Chain 2:   11 KQQKLSVGILS--ANWLQLNEEVTTLLENQINVLHFDIADGQFSSLFTVGAIGIKYFPT-----HCFKDV

Chain 1:   60 TVSFPFGNATTKLKINEIKECLKLGANEIDFVANIGNIKDHDWEKVNSEFQKIRNSFK----------DI
              1111    1   11111111111111111111111          1111111111111          11
Chain 2:   74 HLMV----R---NQLEVAKAVVANGANLVTLQLEQ----------YHDFALTIEWLAKQKTTYANQVYPV

Chain 1:  120 IIKVIFETCLLTEEEIIKCCQIAVKNKLDFVKTSTGYS---KMG---ATIEHVKLMKKIVNNE---CKVK
              111111111     11111111111 111111111111   111   1111111111111111   1111
Chain 2:  127 LIGACLCPE-----TPISELEPYLD-QIDVIQLLTLDPRNGTKYPSELILDRVIQVEKRLGNRRVEKLIN

Chain 1:  181 ASGGIKT--KNFALELVEAGAERIGTS----------SISEVLN
              1111111  1111111 1111111111          1111111
Chain 2:  191 IDGSMTLELAKYFKQG-THQIDWLVSGSALFSGELKTNLKVWKS

Align Mfl639.pdb 212 with 2egzA.pdb 216
Twists 0 ini-len 128 ini-rmsd 3.15 opt-equ 154 opt-rmsd 3.02 chain-rmsd 3.15 Score 241.79 align-len 188 gaps 34 (18.09%)
P-value 1.01e-07 Afp-num 14215 Identity 7.45% Similarity 17.55%
Block  0 afp 16 score 241.79 rmsd  3.15 gap 48 (0.27%)

Chain 1:    1 MKLNNYIDATLLKP----DATLIEINKFVDLCIIKNVRCICVHIS---RIAVVKEIIKNTKISISGTVSF
              11111111111111    111111111111111  1111111111   1111111111111111111111
Chain 2:   50 HSQGLKTILTIRSPEEGGREVKNREELFEELSP--LSDYTDIELSSRGLLVKLYNITKEAGKKLIISYHN

Chain 1:   64 PFGNATTKLKINEIKECLKLGANEIDFVANIGNIKDHDWEKVNSEFQKIRNSFKDIIIKVIFETCLLTEE
              1111111111111111111111 11111111111     111111111111111  1111111  11   
Chain 2:  118 FELTPPNWIIREVLREGYRYGG-IPKIAVKANSY-----EDVARLLCISRQVEG--EKILISM--GD---

Chain 1:  134 EIIKCCQIAVKNKLDFVKTSTGYSKMGATI----EHVKLMKKIVNNEC
              1111111111111111111        111    11111111111111
Chain 2:  175 YGKISRLAGYVFGSVITYC--------SLEAPGQIPLEEMVELRKKFY

Align Mfl639.pdb 212 with 1v8eA.pdb 217
Twists 0 ini-len 120 ini-rmsd 2.79 opt-equ 170 opt-rmsd 3.06 chain-rmsd 2.79 Score 231.03 align-len 246 gaps 76 (30.89%)
P-value 1.07e-07 Afp-num 14608 Identity 5.28% Similarity 18.70%
Block  0 afp 15 score 231.03 rmsd  2.79 gap 101 (0.46%)

Chain 1:    5 NYIDATLLKPDATLIEINKFVDLCIIKNVRCICVHI----------------------------------
              11111111    11 111111111111111111111                                  
Chain 2:    8 PLRLGHRGAPLKAKENTLESFRLALEAGLDGVELDVWPTRDGVFAVRHDPDTPLGPVFQVDYADLKAQEP

Chain 1:   41 --SRIAVVKEIIKN-TKISISGTVSFPFGNATTKLKINEIKECLKLG-ANEIDFVANIGNIKDHDWEKVN
                111111111111 11111111111  11111111111111111 1 111111111             
Chain 2:   78 DLPRLEEVLALKEAFPQAVFNVELKS--FPGLGEEAARRLAALLRGREGVWVSSFDP-------------

Chain 1:  107 SEFQKIRNSFKDIIIKVIFETCLLTEEEIIKCCQIAVKNKLDFVKTSTGYSKMGATIEHVKLMKKIVNNE
              111111111111111111111      111111111   11111111       1111111111111111
Chain 2:  133 LALLALRKAAPGLPLGFLMAE------DHSALLPCL---GVEAVHPH-------HALVTEEAVAGWRKRG

Chain 1:  177 CKVKASGGIKTKNFALELVEAGAERIGTSSISEVLN
              1111111 1111111111111111111111111111
Chain 2:  187 LFVVAWT-VNEEGEARRLLALGLDGLIGDRPEVLLP

Align Mfl639.pdb 212 with 4af0A.pdb 395
Twists 0 ini-len 152 ini-rmsd 3.36 opt-equ 179 opt-rmsd 3.00 chain-rmsd 3.36 Score 297.22 align-len 248 gaps 69 (27.82%)
P-value 1.11e-07 Afp-num 24628 Identity 8.87% Similarity 23.79%
Block  0 afp 19 score 297.22 rmsd  3.36 gap 79 (0.34%)

Chain 1:    1 MKL---------NNYIDATLLKPDATLIEINKFVDLCIIKNVRCICVHI--------SRIAVVKEIIK--
              111         11111111111 1   1111111111  111111111        1111111111   
Chain 2:   68 SLQSKATKNIVLNTPFLSSPMDTVT---EDRMAIALAL--HGGLGIIHHNCSAEEQAAMVRRVKKYENYP

Chain 1:   52 -------NTKISISGTVSFPFGNATTKLKINEIKECLKLGANEIDFVANIGNIKDHDWEKVNSEFQKIRN
                     11111111111      11111111111111111111111111 11     111111111111
Chain 2:  248 YASKVPESKQLYCGAAIG------TRPGDKDRLKLLAEAGLDVVVLDSSQGNS-----VYQIEFIKWIKQ

Chain 1:  115 SFKDIIIKVIFETCLLTEEEIIKCCQIAVKNKLDFVKTSTGYSKMG-------------ATIEHVKLMKK
              1111111111111       1111111111111111111   1111             11111111111
Chain 2:  307 TYPKIDVIAGNVV-------TREQAAQLIAAGADGLRIG---MGSGSICITQEVMAVGRPQGTAVYAVAE

Chain 1:  172 IVNNE-CKVKASGGIKTKNFALELVEAGAERIGTSSIS
              11111 11111111111111111111111111111111
Chain 2:  367 FASRFGIPCIADGGIGNIGHIAKALALGASAVMMGGLL

Align Mfl639.pdb 212 with 3nvtA.pdb 345
Twists 0 ini-len 144 ini-rmsd 2.82 opt-equ 181 opt-rmsd 3.08 chain-rmsd 2.82 Score 278.24 align-len 255 gaps 74 (29.02%)
P-value 1.11e-07 Afp-num 24719 Identity 8.63% Similarity 19.61%
Block  0 afp 18 score 278.24 rmsd  2.82 gap 85 (0.37%)

Chain 1:    5 NYIDATLLKPDATLIEINKFVDLCIIKNVRCICVHI---------------SRIAVVKEIIKNTKISISG
              1111111111 1111111111111111111111111               1111111111111111111
Chain 2:  119 PVFVFGPCSV-ESYEQVAAVAESIKAKGLKLIRGGAFKPRTSPYDFQGLGLEGLKILKRVSDEYGLGVIS

Chain 1:   60 TVSFPFGNATTKLKINEIKECLKLGANEIDFVANIGNIKDHDWEKVNSEFQKIRNSFKDIIIKVIFETCL
              111          1111111111 1111111111111        11111111111  111111111 11
Chain 2:  188 EIV----------TPADIEVALD-YVDVIQIGARNMQ--------NFELLKAAGRV--DKPILLKRG-LS

Chain 1:  130 LTEEEIIKCCQIAVKN--KLDFVKTSTGYS-----KMGATIEHVKLMKKIVNNECKVKASGGI------K
              1111111111111111  1111111111       1111111111111111  1111111111      1
Chain 2:  236 ATIEEFIGAAEYIMSQGNGKIILCERGIRTYEKATRNTLDISAVPILKKET--HLPVMVDVTHSTGRKDL

Chain 1:  187 TKNFALELVEAGAERIGTSS-------------------ISEVLN
              11111111111111111111                   111111
Chain 2:  304 LLPCAKAALAIEADGVMAEVHPDPAVALSDSAQQMDIPEFEEFWN

Align Mfl639.pdb 212 with 1qo2A.pdb 241
Twists 0 ini-len 136 ini-rmsd 3.31 opt-equ 181 opt-rmsd 3.04 chain-rmsd 3.31 Score 231.66 align-len 264 gaps 83 (31.44%)
P-value 1.19e-07 Afp-num 16479 Identity 8.71% Similarity 22.35%
Block  0 afp 17 score 231.66 rmsd  3.31 gap 108 (0.44%)

Chain 1:    5 NYIDATLLKPDATL---------------IEINKFVDLCIIKNVRCICVHI------------SRIAVVK
              11111111111111               1111111111111111111111            1111111
Chain 2:    1 MLVVPAIDLFRGKVARMIKGRKENTIFYEKDPVELVEKLIEEGFTLIHVVDLSNAIENSGENLPVLEKLS

Chain 1:   48 EIIKNTKISISGTVSFPFGNATTKLKINEIKECLKLGANEIDFVANIGNIKDHDWEKVNSEFQKIRNSF-
              111    111111111        1111111111111111111111           111111111111 
Chain 2:   71 EFA----EHIQIGGGI--------RSLDYAEKLRKLGYRRQIVSSK-----------VLEDPSFLKSLRE

Chain 1:  117 KDIIIKVIFETCLLTE----------EEIIKCCQIAVKNKLDFVKTSTGYSKMG-----ATIEHVKLMKK
              1111111111111111          1111111111111111111111  1111     11111111111
Chain 2:  118 IDVEPVFSLDTRGGRVAFKGWLAEEEIDPVSLLKRLKEYGLEEIVHTE--IEKDGTLQEHDFSLTKKIAI

Chain 1:  172 IVNNECKVKASGGIKTKNFALELVEAG------AERIGTS-------SISEVLN
              111  1111111111111111111111      1111111       1111111
Chain 2:  186 EAE--VKVLAAGGISSENSLKTAQKVHTETNGLLKGVIVGRAFLEGILTVEVMK

Align Mfl639.pdb 212 with 3bvjA.pdb 257
Twists 0 ini-len 136 ini-rmsd 2.40 opt-equ 181 opt-rmsd 3.06 chain-rmsd 2.40 Score 239.15 align-len 249 gaps 68 (27.31%)
P-value 1.20e-07 Afp-num 17840 Identity 7.23% Similarity 21.69%
Block  0 afp 17 score 239.15 rmsd  2.40 gap 94 (0.41%)

Chain 1:    1 MKLNNYIDATLLKPDATLIEINKFVDLCIIKNVRCICVHIS--------RIAVVKEIIKNTKISISGTVS
              1111111111111  1111111111111111 111111111        111111111111111111111
Chain 2:   59 QKKETNLCLSADV--SLARELLQLADALGPS-ICMLKTHVDILNDFTLDVMKELITLAKCHEFLIFEDRK

Chain 1:   63 FPFGNATTKLKINEIKE---CLKLGANEIDFVANIGNIKDHDWEKVNSEFQKIRNSFK--DIIIKVIFET
                 11111111111111   11111111111111          11111111111111  1111111111
Chain 2:  126 ---FADIGNTVKKQYEGGIFKIASWADLVNAHVV----------PGSGVVKGLQEVGLPLHRGCLLIAEM

Chain 1:  128 ----CLLTEEEIIKCCQIAVKNK--LDFVKTSTGYSKMGATIEHVKLMKKIVNNECKVKASGGIKTK---
                  1111111111111111111  111111            11   1111111111111111111   
Chain 2:  183 SSTGSLATGDYTRAAVRMAEEHSEFVVGFIS------------GS---RVSMKPEFLHLTPGVQLEAGGD

Chain 1:  189 ------NFALELVE-AGAERIGTSSI--------SEVLN
                    11111111 11111111111        11111
Chain 2:  238 NLGQQYNSPQEVIGKRGSDIIIVGRGIISAADRLEAAEM

Align Mfl639.pdb 212 with 4jy8A.pdb 346
Twists 0 ini-len 152 ini-rmsd 3.67 opt-equ 170 opt-rmsd 3.04 chain-rmsd 3.67 Score 284.38 align-len 252 gaps 82 (32.54%)
P-value 1.24e-07 Afp-num 24803 Identity 9.92% Similarity 24.21%
Block  0 afp 19 score 284.38 rmsd  3.67 gap 98 (0.39%)

Chain 1:    5 NYIDATLLKP----------------------DATLIEINKFVDLCIIKNVRCICVHIS--------RIA
              1111111111                      1111111111111111111111111          111
Chain 2:   51 VHIRAIIEFSNVCRKNCLYCGLRRDNKNLKRYRMTPEEIVERARLAVQFGAKTIVLQSGEDPYYMPDVIS

Chain 1:   45 VVKEIIKNTKISISGTVSFPFGNATTKLKINEIKECLKLGANEIDFVANIGNIKDHDWEK-----VNSEF
              1111111111111111111        111111111111111111111 1 1111          1  11
Chain 2:  121 DIVKEIKKMGVAVTLSLGE--------WPREYYEKWKEAGADRYLLRHETANPVLHRKLRPDTSFENRLN

Chain 1:  110 QKIRNSFKDIIIKVIFETCL--LTEEEIIKCCQIAVKNKLDFVKTSTGYSKMGA---------TIEHVKL
               1111111111111111111  111111111111111111111111    1            1 11111
Chain 2:  183 CLLTLKELGYETGAGSMVGLPGQTIDDLVDDLLFLKEHDFDMVGIGPFIPHPDTPLANEKKGDFTLTLKM

Chain 1:  169 MKKIVN--NECKVKASGGIKTK--NFALELVEAGAERIGTSS
              111111  1111111111      111111111111111111
Chain 2:  253 VALTRILLPDSNIPATTAMGTIVPGGREITLRCGANVIMPNW

Align Mfl639.pdb 212 with 3glcA.pdb 276
Twists 0 ini-len 120 ini-rmsd 3.43 opt-equ 156 opt-rmsd 3.19 chain-rmsd 3.43 Score 271.43 align-len 195 gaps 39 (20.00%)
P-value 1.27e-07 Afp-num 19186 Identity 9.74% Similarity 25.64%
Block  0 afp 15 score 271.43 rmsd  3.43 gap 67 (0.36%)

Chain 1:    1 MKLNNYIDATLLKPD-------ATLIEINKFVDLCIIKNVRCICVHI-----------SRIAVVKEIIKN
              111111111111111       1111111  1111111111111111           111111111111
Chain 2:   98 PATNRPVVLRASGANSILAELSNEAVALS--MDDAVRLNSCAVAAQVYIGSEYEHQSIKNIIQLVDAGMK

Chain 1:   53 TKISISGTVSFPFGNATTKLKINEIKECLKLGANEIDFVANIGNIKDHDWEKVNSEFQKIRNSFKDIIIK
              11111111111   11111111111111111111111111            1111111111111 1111
Chain 2:  166 VGMPTMAVTGV---VRDQRYFSLATRIAAEMGAQIIKTYY------------VEKGFERIVAGCP-VPIV

Chain 1:  123 VIFETCLLTEEEIIKCCQIAVKNKLDFVKTSTGYSKMGATIEHVKLMKKIVNNEC
              1111 1111111111111111111111111111 111 11111111111111111
Chain 2:  224 IAGG-KKLPEREALEMCWQAIDQGASGVDMGRNIFQSDHPVAMMKAVQAVVHHNE

Align Mfl639.pdb 212 with 3inpA.pdb 218
Twists 0 ini-len 120 ini-rmsd 2.48 opt-equ 181 opt-rmsd 2.98 chain-rmsd 2.48 Score 219.46 align-len 238 gaps 57 (23.95%)
P-value 1.30e-07 Afp-num 15050 Identity 10.50% Similarity 23.95%
Block  0 afp 15 score 219.46 rmsd  2.48 gap 100 (0.45%)

Chain 1:    4 NNYIDATLLKPDATLIEINKFVDLCIIKNVRCICVH-------------ISRIAVVKEIIKNTKISISGT
              1111111111  111111111111111111111111             1111111111111  111111
Chain 2:    3 HIQINPSILS--ADLARLGDDVKAVLAAGADNIHFDVMDNHYVPNLTFGPMVLKALRDYGIT--AGMDVH

Chain 1:   61 VSFPFGNATTKLKINEIKECLKLGANEIDFVANIGNIKDHDWEKVNSEFQKIRNSF-KDIIIKVIFETCL
              111    11   1111111111111111111111          111111111111 1111111111111
Chain 2:   69 LMV----KP---VDALIESFAKAGATSIVFHPEA----------SEHIDRSLQLIKSFGIQAGLALNPAT

Chain 1:  130 LTEEEIIKCCQIAVKNKLDFVKTSTGYSK----MGATIEHVKLMKKIVNNE---CKVKASGGIKTKNFAL
                   1111111111 1111111111111    111111111111111111   11111111111 1111
Chain 2:  122 -----GIDCLKYVES-NIDRVLIMSVNPGFQKFIPAMLDKAKEISKWISSTDRDILLEIDGGVNP-YNIA

Chain 1:  193 ELVEAGAERIGTSSIS--------EVLN
              1111111111111111        1111
Chain 2:  187 EIAVCGVNAFVAGSAIFNSDSYKQTIDK

Align Mfl639.pdb 212 with 4dnhA.pdb 386
Twists 0 ini-len 168 ini-rmsd 2.96 opt-equ 195 opt-rmsd 3.00 chain-rmsd 2.96 Score 279.13 align-len 265 gaps 70 (26.42%)
P-value 1.31e-07 Afp-num 28867 Identity 6.79% Similarity 19.25%
Block  0 afp 21 score 279.13 rmsd  2.96 gap 86 (0.34%)

Chain 1:    2 KLNNYIDATLLK-------------PDATLIEINKFVDLCIIKNVRCICV--------------HISRIA
              11 111111111             1111111111111111111111111              111111
Chain 2:   33 AFSRVAFAAAHVVADPLADNDPWLAPAIDWERTLAFRHRLWDLGLGVAESMDTAQRGMGLGWPEARELIR

Chain 1:   45 VVKEIIK-NTKISISGTVSFPFGNA--------TTKLKINEIKECLKLGANEIDFVANIGNIKDHDWEKV
              1111111 1111111111111  11        1111111111111111111111111111  1111111
Chain 2:  103 RSLAEARGRPDALIACGAGTDHLAPGPDVSIDDILAAYESQIEAIEAEGGRIILMASRALAAAAKGPEDY

Chain 1:  106 NSEFQKIRNSFKDIIIKVIFETC------------LLTEEEIIKCCQIAVKNK--LDFVKTSTGYSKMGA
              1111111111111 111111111            111111111111111111  1111111      11
Chain 2:  173 IRVYDRVLSQVKE-PVIIHWLGEMFDPALEGYWGNADHMAAMKTCLDVLEAHAAKVDGIKIS------LL

Chain 1:  162 TIEHVKLMKKIVNNECKVKASGGIKTKNFALELVEA----GAERIGTSSISEVLN
              111111111111111111111111    11111111    111111111111111
Chain 2:  236 SKEKEIVMRRQLPKGVRMYTGDDF----NYAELIAGDEEGHSDALLGIFDAIAPV

Align Mfl639.pdb 212 with 5gk3A.pdb 334
Twists 0 ini-len 160 ini-rmsd 3.87 opt-equ 175 opt-rmsd 3.07 chain-rmsd 3.87 Score 275.45 align-len 244 gaps 69 (28.28%)
P-value 1.33e-07 Afp-num 24743 Identity 10.25% Similarity 22.13%
Block  0 afp 20 score 275.45 rmsd  3.87 gap 81 (0.34%)

Chain 1:    5 NYIDATLLKPDATLIEINKFVDLCIIKNVRCICVH--------------------------ISRIAVVKE
              11111111   111111111111111111111111                          111111111
Chain 2:   29 FALPAVNC---VGTDSINAVLETAAKVKAPVIVQFSNGGASFIAGKGVKSDVPQGAAILGAISGAHHVHQ

Chain 1:   49 IIKN-TKISISGTVSFPFGNATTKLKINEIKECLKLG------ANEIDFVANIGNIKDHDWEKVNSEFQK
              1111 11111111  111111   111111111          1111111111 11111 1111111111
Chain 2:   96 MAEHYGVPVILHT--DHCAKKLLPWIDGLLDAGEKHFAATGKPLFSSHMIDLSEESLQENIEICSKYLER

Chain 1:  112 IRNSFKDIIIKVIFETCLLTE-EEIIKCCQIAVKNKLDFVKTSTGYSKMGAT-IEHVKLMKKIVN-----
              11111   111111111  11 11111111111111111111     11  1 111111111111     
Chain 2:  164 MSKIG---MTLEIELGCLYTQPEDVDYAYTELSKISPRFTIAASFGNVHVVLTPTILRDSQEYVSKKHNL

Chain 1:  175 --NECKVKASGGIK-TKNFALELVEAGAERIGTS
                111111111111 1111111111111111111
Chain 2:  255 PHNSLNFVFHGGSGSTAQEIKDSVSYGVVKMNID

Align Mfl639.pdb 212 with 4yyfA.pdb 331
Twists 0 ini-len 152 ini-rmsd 3.13 opt-equ 192 opt-rmsd 3.05 chain-rmsd 3.13 Score 260.13 align-len 296 gaps 104 (35.14%)
P-value 1.38e-07 Afp-num 23396 Identity 6.76% Similarity 19.93%
Block  0 afp 19 score 260.13 rmsd  3.13 gap 140 (0.48%)

Chain 1:    1 MKLNNYIDATLLKPDATLIEINKFVDLCIIKNVRCICVHI---SRIA---VVKEIIKNT---KISISGTV
              11111111111       111111111111111111111    1111   111111111   11111111
Chain 2:   65 DKLAQLLTVGV-------TDAADARAVVADHHVGGIMIGSWTDLSMLTDGSLGDIAASAAPLPLAVSVDE

Chain 1:   62 SFPFG-----------NA-----------TTKLKINEIKECLKLGANEIDFVANI-------------GN
              11 11           11           11111111111111111111111111             11
Chain 2:  128 EGGRVSRLASLIGSQPSARELARTKTADEVYGIALDRGRKMRDLGVTVDFAPVVDVTDAAADTVIGDRSF

Chain 1:   97 IKDHD--WEKVNSEFQKIRNSFKDIIIKVIFETCLLT------------------EEEIIKCCQIAVKNK
              11111  111111111111111  1111111111111                  111111111111111
Chain 2:  198 GSDPAVVTEYAGAYARGLRDAG--VLPVLKHFPGHGHASGDSHTGGVTTPPLDVLMGDDLVPYRTLTGQA

Chain 1:  147 LDFVKTSTGYSKMGA---TIEHVKLMKKIVN--------NECKVKASGGI---------KTKNFALELVE
              1111111           111 111111111        11111111111         11111111111
Chain 2:  266 PVAVMVGHMQVPGLTGSDPASLSPAVYNLLRSGGYGGPGFGGLVYTDDLSSMGAINQRYGVADAVLRALQ

Chain 1:  197 AGAERIGTSSISEVLN
              1111111111111111
Chain 2:  336 AGADNALWITTAEVPA

Align Mfl639.pdb 212 with 3fokA.pdb 295
Twists 0 ini-len 136 ini-rmsd 3.29 opt-equ 178 opt-rmsd 3.15 chain-rmsd 3.29 Score 259.08 align-len 259 gaps 81 (31.27%)
P-value 1.39e-07 Afp-num 20643 Identity 5.02% Similarity 18.92%
Block  0 afp 17 score 259.08 rmsd  3.29 gap 99 (0.42%)

Chain 1:    5 NYIDATLLKP--------------DATLIEINKFVDLCIIKNVRCICVHISRIAVVKEIIKNTKISISGT
              1111111111              111111111111111111111111111111111111 111111111
Chain 2:   43 KLFIVAADHPARGALAVGDNETAMANRYELLERMAIALSRPGVDGVLGTPDIIDDLAALGLLDDKIVVGS

Chain 1:   61 VSFPF--------GNATTKLKINEIKECLKLGANEIDFVANIGNIKDHDWEKVNSEFQKIRNSF-KDIII
              111 1        111   11 111111111111111111111         11 11111111  11111
Chain 2:  113 MNRGGLRGASFEMDDR---YTGYNVSSMVDRGVDFAKTLVRINLSDAGTAPTLEATAHAVNEAAAAQLPI

Chain 1:  122 KVIFETCL-------------LTEEEIIKCCQIAVKNKLDFVKTSTGYSKMGATIEHVKLMKKIVNNECK
              11111111             1111111111111 111111111        1111 111111111  11
Chain 2:  180 MLEPFMSNWVNGKVVNDLSTDAVIQSVAIAAGLGNDSSYTWMKL--------PVVEEMERVMESTT--MP

Chain 1:  179 VKASGGIK----TKNFALELVEAG-AERIGTS-SI---------SEVLN
              111111 1    111111111111 1111111 11         11111
Chain 2:  240 TLLLGGEGGPDATFASWEHALTLPGVRGLTVGRTLLYPQDGDVAAAVDT

Align Mfl639.pdb 212 with 4tv5A.pdb 245
Twists 0 ini-len 120 ini-rmsd 2.75 opt-equ 174 opt-rmsd 3.04 chain-rmsd 2.75 Score 235.71 align-len 245 gaps 71 (28.98%)
P-value 1.44e-07 Afp-num 16456 Identity 8.57% Similarity 20.82%
Block  0 afp 15 score 235.71 rmsd  2.75 gap 120 (0.50%)

Chain 1:    5 NYIDATLLKPDATLIEINKFVDLCIIKNVRCICVHI-------SRIAVVKEIIKNTKISISGTVSFPFGN
              11111111   111   1111111111111111111       11111111111111111111111    
Chain 2:   16 SVYGIFNS---IPD---PLMIEVIAASGYDFVVIDTEHVAINDETLAHLIRAAEAAHIIPIVRVTA----

Chain 1:   68 ATTKLKINEIKECLKLGANEIDFVANIGNIKDHDWEKVNSEFQKIRNSFK--------------------
                  11111111111111111111111          1111111111111                    
Chain 2:   76 ----VIDRDIIKVLDMGARGIIVPHVK----------DRETVEHIVKLSRYYPQGLRSLNPLLDAMEMAN

Chain 1:  118 -DIIIKVIFETCLLTEEEIIKCCQIAVKNKLDFVKTSTGYS------KMGA----TIEHVKLMKKIVNN-
               111111111  111  111111111111111111111111      1111    11111111111111 
Chain 2:  142 EHIMVIAMIE--DVE--GVMAIDDIAQVEGLDMIVEGAADLSQSLGIPWQTRDDQVTSHVQHIFEVVNAH

Chain 1:  176 ECKVKASGGIKTKNFALELVEAGAERIGTSSISEV
              1111111  11111111111111111111111  1
Chain 2:  208 GKHFCAL--PREDEDIAKWQAQGVQTFILGDDRGK

Align Mfl639.pdb 212 with 3o63A.pdb 214
Twists 0 ini-len 136 ini-rmsd 2.96 opt-equ 166 opt-rmsd 3.03 chain-rmsd 2.96 Score 227.56 align-len 235 gaps 69 (29.36%)
P-value 1.47e-07 Afp-num 13814 Identity 7.23% Similarity 19.15%
Block  0 afp 17 score 227.56 rmsd  2.96 gap 85 (0.38%)

Chain 1:    5 NYIDATLLKPDATLIEINKFVDLCIIKNVRCICVHI------------------SRIAVVKEIIKNTKIS
              111111111 11111111111111111111111111                  1111111111111111
Chain 2:    9 ARLYLCTDA-RRERGDLAQFAEAALAGGVDIIQLRDKGSPGELRFGPLQARDELAACEILADAAHRYGAL

Chain 1:   57 ISGTVSFPFGNATTKLKINEIKECLKLGANEIDFVANIGNIKDHDWEKVNSEFQKIRNSF-KDIIIKVIF
              11111              111111111111111111              111111111 111111111
Chain 2:   78 FAVND--------------RADIARAAGADVLHLGQRDL------------PVNVARQILAPDTLIGRST

Chain 1:  126 ETCLLTEEEIIKCCQIAVKNKLDFVKTSTGY-SKMGATIEHVKLMKKIVNNECKVKASGGIKTKNFALEL
              1        11111111111111111111   1111111111111111   1111111111111111111
Chain 2:  122 H--------DPDQVAAAAAGDADYFCVGPCWPTPTAPGLGLVRVAAEL---DKPWFAIGGINAQRLPAVL

Chain 1:  195 VEAGAERIGTSSI-------SEVLN
              1111111111111       11111
Chain 2:  189 DAGARRIVVVRAITSADDPRAAAEQ

Align Mfl639.pdb 212 with 3no3A.pdb 238
Twists 0 ini-len 136 ini-rmsd 3.52 opt-equ 176 opt-rmsd 3.25 chain-rmsd 3.52 Score 238.23 align-len 261 gaps 85 (32.57%)
P-value 1.61e-07 Afp-num 15756 Identity 4.60% Similarity 16.48%
Block  0 afp 17 score 238.23 rmsd  3.52 gap 94 (0.41%)

Chain 1:    2 KLNNYIDATLLKPDA--TLIEINKFVDLCIIKNVRCICVHI--------SR-------------------
              11111111111      111111111111111111111111        11                   
Chain 2:   22 KDNTKVIAHRGYWKTEGSAQNSIRSLERASEIGAYGSEFDVHLTADNVLVVYHDNDIQGKHIQSCTYDEL

Chain 1:   43 -------------IAVVKEIIKN-TKISISGTVSFPFGNATTKLKINEIKECLKLG-------ANEIDFV
                           1111111111 11111111111   111111111111111111       1111111
Chain 2:   92 KDLQLSNGEKLPTLEQYLKRAKKLKNIRLIFELKS---HDTPERNRDAARLSVQMVKRMKLAKRTDYISF

Chain 1:   92 ANIGNIKDHDWEKVNSEFQKIRNSFKDIIIKVIFETCLLTEEEIIKCCQIAVKNKLDFVKTSTGYSKMGA
              11             111111111111111111111         11111111111111111      11
Chain 2:  159 NM-------------DACKEFIRLCPKSEVSYLNGE---------LSPMELKELGFTGLDYH------YK

Chain 1:  162 TIEHVKLMKKIVNNECKVKASGGIKTKNFALELVEAGAERIGTSSISEVLN
              111111111111111111111111111111111111111111111111111
Chain 2:  201 VLQSHPDWVKDCKVLGMTSNVWTVDDPKLMEEMIDMGVDFITTDLPEETQK

Align Mfl639.pdb 212 with 4l9yA.pdb 314
Twists 0 ini-len 144 ini-rmsd 3.80 opt-equ 184 opt-rmsd 3.08 chain-rmsd 3.80 Score 256.52 align-len 269 gaps 85 (31.60%)
P-value 1.79e-07 Afp-num 22673 Identity 6.32% Similarity 16.73%
Block  0 afp 18 score 256.52 rmsd  3.80 gap 116 (0.45%)

Chain 1:    5 NYIDATLLKPDATLIEINKFVDLCIIKNVRCICVHI-------------SRIAVVKEIIKNTKISISGTV
              111111111  111111111111    111111111             111111111111111111111
Chain 2:   14 NRCQLFGPG--SRPALFEKMAAS----AADVINLDLEDSVAPDDKAQARANIIEAINGLDWGRKYLSVRI

Chain 1:   62 SFPFGNATTKLKINEIKECLKLG---ANEIDFVANIGNIKDHDWEKVNSEFQKIRNSFK----------D
              11  1111  1111111111111   1111111111          1111111111111          1
Chain 2:   78 NG--LDTP--FWYRDVVDLLEQAGDRLDQIMIPKVG----------CAADVYAVDALVTAIERAKGRTKP

Chain 1:  119 IIIKVIFETCLLTEEEIIKCCQIAVKNK-LDFVKTSTGYSKM--------GA------------------
              111111111  11  1111111111111 1111111111111        11                  
Chain 2:  134 LSFEVIIES--AA--GIAHVEEIAASSPRLQAMSLGAADFAASMGMQTTGIGGTQENYYMLHDGQKHWSD

Chain 1:  162 -TIEHVKLMKKIVNNE-CKVKASGGIK------TKNFALELVEAGAERIGTSSISEVLN
               111111111111111 1111111111      11111111111111111111111111
Chain 2:  200 PWHWAQAAIVAACRTHGILPVDGPFGDFSDDEGFRAQARRSATLGMVGKWAIHPKQVAL

Align Mfl639.pdb 212 with 4qnwA.pdb 369
Twists 0 ini-len 152 ini-rmsd 3.83 opt-equ 204 opt-rmsd 3.13 chain-rmsd 3.83 Score 266.10 align-len 330 gaps 126 (38.18%)
P-value 1.85e-07 Afp-num 25404 Identity 3.03% Similarity 14.24%
Block  0 afp 19 score 266.10 rmsd  3.83 gap 142 (0.48%)

Chain 1:    1 MKL---------NNYIDATLLKPDA-------TLIEINKFVDLCIIKNVRCICVHIS-------------
              111         1111111111111       111111111111 111111111111             
Chain 2:   10 LFKPLKVGRCHLQHRMIMAPTTRFRADGQGVPLPFVQEYYGQRA-SVPGTLLITEATDITPKAMGYKHVP

Chain 1:   42 ---------RIAVVKEIIKNTKISISGTVSFPFGNA----------------------------------
                       111111111111111111111111 1                                   
Chain 2:   79 GIWSEPQREAWREIVSRVHSKKCFIFCQLWATGRAADPDVLADMKDLISSSAVPVEEKGPLPRALTEDEI

Chain 1:   69 --TTKLKINEIKECLKLGANEIDFVA-----NIGNIKD--------------HDWEKVNSEFQKIRNSFK
                111111111111111111111111     1111111              111111111111111111
Chain 2:  149 QQCIADFAQAARNAINAGFDGVEIHGANGYLIDQFTQKSCNHRQDRWGGSIENRARFAVEVTRAVIEAVG

Chain 1:  118 DIIIKVIFETCLL---------TEEEIIKCCQIAVKNKLDFVKTSTGYSKMGA-----TIEHVKLMKKIV
              1111111111111         111111111111111111111111  111       111111111111
Chain 2:  219 ADRVGVKLSPYSQYLGMGTMDELVPQFEYLIAQMRRLDVAYLHLAN--SRWLDEEKPHPDPNHEVFVRVW

Chain 1:  174 NNECKVKASGGIKTKNFALELVEAG-------AERIGTSSI----SEVLN
              111111111111 111111111111       111111111    11111
Chain 2:  287 GQSSPILLAGGY-DAASAEKVTEQMAAATYTNVAIAFGRYFISTPDLPFR

Align Mfl639.pdb 212 with 1vr6A.pdb 343
Twists 0 ini-len 144 ini-rmsd 2.45 opt-equ 179 opt-rmsd 3.02 chain-rmsd 2.45 Score 268.55 align-len 259 gaps 80 (30.89%)
P-value 1.85e-07 Afp-num 23038 Identity 6.56% Similarity 18.92%
Block  0 afp 18 score 268.55 rmsd  2.45 gap 85 (0.37%)

Chain 1:    4 NNYIDATLLKPDATLIEINKFVDLCIIKNVRCICVHI---------------SRIAVVKEIIKNTKISIS
              11111111111 1111111111111111111111111               111111111111111111
Chain 2:   94 YFTIIAGPCSV-EGREMLMETAHFLSELGVKVLRGGAYKPRTSPYSFQGLGEKGLEYLREAADKYGMYVV

Chain 1:   59 GTVSFPFGNATTKLKINEIKECLKLGANEIDFVANIGNIKDHDWEKVNSEFQKIRNSFKDIIIKVIFETC
              1111          1111111111 1111111111111        1111111111  1111111111  
Chain 2:  163 TEAL----------GEDDLPKVAE-YADIIQIGARNAQ--------NFRLLSKAGS--YNKPVLLKRG--

Chain 1:  129 LLTEEEIIKCCQIAVKNK-----LDFVKTSTGY-----SKMGATIEHVKLMKKIVNNECKVKASGG----
              111  1111111111111     11111111       11111111111111111  111111111    
Chain 2:  210 FMN--TIEEFLLSAEYIANSGNTKIILCERGIRTFEKATRNTLDISAVPIIRKES--HLPILVDPSHSGG

Chain 1:  185 --IKTKNFALELVEAGAERIGTS-------------------SISEVLN
                111111111111111111111                   1111111
Chain 2:  276 RRDLVIPLSRAAIAVGAHGIIVEVHPEPEKALSDGKQSLDFELFKELVQ

Align Mfl639.pdb 212 with 4ipiA.pdb 351
Twists 0 ini-len 136 ini-rmsd 2.71 opt-equ 180 opt-rmsd 3.09 chain-rmsd 2.71 Score 272.00 align-len 266 gaps 86 (32.33%)
P-value 2.13e-07 Afp-num 24980 Identity 6.39% Similarity 17.67%
Block  0 afp 17 score 272.00 rmsd  2.71 gap 101 (0.43%)

Chain 1:    5 NYIDATLLKP-DATLIEINKFVDLCIIKNVRCICVHIS--------------------------------
              1111111111 111111111111111111111111111                                
Chain 2:   20 PLIICEIGINHEGSLKTAFEMVDAAYNAGAEVVKHQTHIVEDEMSDEAKQVIPGNADVSIYEIMERCALN

Chain 1:   42 --RIAVVKEIIKNTKISISGTVSFPFGNATTKLKINEIKECLKLGANEIDFVANIGNIKDHDWEKVNSEF
                111111111111111111111          1111111111111111111111 1        11111
Chain 2:   90 EEDEIKLKEYVESKGMIFISTPF----------SRAAALRLQRMDIPAYKIGSGECN--------NYPLI

Chain 1:  110 QKIRNSFKDIIIKVIFETCLLTEEEIIKCCQIAVKNK-----LDFVKTSTGYSKM---GATIEHVKLMKK
              11111  11111111111      1111111111111     1111111111111   111111111111
Chain 2:  142 KLVAS--FGKPIILSTGM------NSIESIKKSVEIIREAGVPYALLHCTNIYPTPYEDVRLGGMNDLSE

Chain 1:  172 IVNNECKVKASGGIKTKNFALELVEAGAERIGT---------------SSISEVLN
              111 11111111111111111111111111111               11111111
Chain 2:  204 AFP-DAIIGLSDHTLDNYACLGAVALGGSILERHFTDRMDRPGPDIVCSMNPDTFK

Align Mfl639.pdb 212 with 1q45A.pdb 365
Twists 0 ini-len 152 ini-rmsd 4.37 opt-equ 201 opt-rmsd 3.04 chain-rmsd 4.29 Score 260.61 align-len 339 gaps 138 (40.71%)
P-value 2.15e-07 Afp-num 24438 Identity 5.31% Similarity 17.40%
Block  0 afp 19 score 240.00 rmsd  3.03 gap 143 (0.48%)

Chain 1:    1 MKL--------NNYIDATLLKPDAT------LIEINKFVDLCIIKNVRCICVHIS---------------
              111        11111111111111      111111111111  1111111111               
Chain 2:   13 FSSYKMGRFDLSHRVVLAPMTRCRALNGVPNAALAEYYAQRTT--PGGFLISEGTMVSPGSAGFPHVPGI

Chain 1:   42 -------RIAVVKEIIKNTKISISGTVSFPFGNA------------------------------------
                     11111111111111111111111111                                     
Chain 2:   81 YSDEQVEAWKQVVEAVHAKGGFIFCQLWHVGRASHAVYQPNGGSPISSTNKPISENRWRVLLPDGSHVKY

Chain 1:   69 -------------TTKLKINEIKECLKLGANEIDFVA-----NIGNIKD--------------HDWEKVN
                           111111111111111111111111     1111111              1111111
Chain 2:  151 PKPRALEASEIPRVVEDYCLSALNAIRAGFDGIEIHGAHGYLIDQFLKDGINDRTDQYGGSIANRCRFLK

Chain 1:  107 SEFQKIRNSFKDIIIKVIFETCL--------LTEEEIIKCCQIAVKNK------LDFVKTSTGYSKMGAT
              11111111111111111111111        11111111111111111      1111111   111  1
Chain 2:  221 QVVEGVVSAIGASKVGVRVSPAIDHLDATDSDPLSLGLAVVGMLNKLQGVNGSKLAYLHVT---QPREEE

Chain 1:  163 IEHVKLMKKIVNNECKVKASGGIKTKNFALELV-EAGAERIGTS--------SISEVLN
              11111111111  1111111111 111111111 1111111111        1111111
Chain 2:  303 AKLMKSLRMAY--NGTFMSSGGF-NKELGMQAVQQGDADLVSYGRLFIANPDLVSRFKI

Align Mfl639.pdb 212 with 2qygA.pdb 429
Twists 0 ini-len 152 ini-rmsd 3.64 opt-equ 187 opt-rmsd 3.04 chain-rmsd 3.64 Score 294.55 align-len 250 gaps 63 (25.20%)
P-value 2.31e-07 Afp-num 30720 Identity 5.60% Similarity 14.80%
Block  0 afp 19 score 294.55 rmsd  3.64 gap 83 (0.35%)

Chain 1:    5 NYIDATLL-KPDATLIEINKFVDLCIIKNVRCICVH-----------ISRIAVVKEIIKNT------KIS
              11111111 111111111111111111111111111           11111111111111      111
Chain 2:  165 PIFFGVIKPNIGLPPQPFAELGYQSWTGGLDIAKDDEMLADVDWCPLAERAALLGDACRRASAETGVPKI

Chain 1:   57 ISGTVSFPFGNATTKLKINEIKECLKLGANEIDFVANIGNIKDHDWEKVNSEFQKIRNSFKDIIIKVIFE
              111111     1111111111111111111111111111         1111111111111 11111111
Chain 2:  235 YLANIT-----DEVDRLTELHDVAVANGAGALLINAMPV---------GLSAVRMLRKHAT-VPLIAHFP

Chain 1:  127 -TCLLTE-----EEIIKCCQIAVKNKLDFVKTSTGYSKMGATIEHVKLMKKIVNN------ECKVKASGG
               111111     111111111111111111111     11111111111111111      1111111 1
Chain 2:  290 FIAAFSRLANYGIHSRVMTRLQRLAGFDVVIMPGFGPRMMTPEHEVLDCIRACLEPMGPIKPCLPVPG-G

Chain 1:  185 IKTKNFALELVEAG---AERIGTSSIS---------EVLN
              11111111111111   1111111111         1111
Chain 2:  359 SDSAATLENVYRKVGSADFGFVPGRGVFGHPMGPAAGATS

Align Mfl639.pdb 212 with 3g8rA.pdb 337
Twists 0 ini-len 144 ini-rmsd 3.81 opt-equ 181 opt-rmsd 3.06 chain-rmsd 3.81 Score 263.01 align-len 271 gaps 90 (33.21%)
P-value 2.31e-07 Afp-num 24113 Identity 4.80% Similarity 13.65%
Block  0 afp 18 score 263.01 rmsd  3.81 gap 98 (0.40%)

Chain 1:    5 NYIDATLLKP-DATLIEINKFVDLCIIKN-----VRCICVHIS---------------------------
              1111111111 111111111111111111     111111111                           
Chain 2:    6 PLFIFEMANNHMGNVEHGVALIRAIRESCQGFDFDFGFKLQYRNLDTFIHSSFKGRDDVKYVKRFEETRL

Chain 1:   42 ---RIAVVKEIIKNTKISISGTVSFPFGNATTKLKINEIKECLKLGANEIDFVANIGNIKDHDWEKVNSE
                 111111111111111111111          1111111111111111111111 1        1111
Chain 2:   76 QPEQMQKLVAEMKANGFKAICTPF----------DEESVDLIEAHGIEIIKIASCSFT--------DWPL

Chain 1:  109 FQKIRNSFKDIIIKVIFETCLLTEEEIIKCCQIAVKNK-----LDFVKTSTGYSKM---GATIEHVKLMK
              1111111  1111111111      1111111111111     1111111111111   11111111111
Chain 2:  128 LERIARS--DKPVVASTAG------ARREDIDKVVSFMLHRGKDLTIMHCVAEYPTPDDHLHLARIKTLR

Chain 1:  171 KIVNNECKVKASGGI-KTKNFALELVEAGAERIGTS------------------SISEVLN
              111111111111111 11111111111111111111                  1111111
Chain 2:  190 QQYAGVRIGYSTHEDPDLMEPIMLAVAQGATVFEKHVGLPTDQYGINNYSANPEQVRRWLA

Align Mfl639.pdb 212 with 3dxiA.pdb 299
Twists 0 ini-len 152 ini-rmsd 3.39 opt-equ 191 opt-rmsd 3.06 chain-rmsd 3.39 Score 239.82 align-len 249 gaps 58 (23.29%)
P-value 2.50e-07 Afp-num 22628 Identity 8.84% Similarity 24.50%
Block  0 afp 19 score 239.82 rmsd  3.39 gap 94 (0.38%)

Chain 1:    5 NYIDATL--LKP---DATLI--EINKFVDLCIIKNVRCICVHI--------------SRIAVVKEIIKNT
              1111111  111   11111  111111111111111111111              1111111111111
Chain 2:    1 LKILDCTLRDGGYYTNWDFNSKIVDAYILAMNELPIDYLEVGYRNKPSKEYMGKFGYTPVSVLKHLRNIS

Chain 1:   54 KISISGTVSFPFGNATTKLKINEIKECLKLGANEIDFVANIGNIKDHDWEKVNSEFQKIRNSFKDIIIKV
              111111111   11111111111111111111111111111111     111111111111  1111111
Chain 2:   71 TKKIAIMLN---EKNTTPEDLNHLLLPIIGLVDMIRIAIDPQNI-----DRAIVLAKAIKT--MGFEVGF

Chain 1:  124 IFETCLLTE--EEIIKCCQIAVKNKLDFVKTSTGYSKMGA----TIEHVKLMKKIVNNECKVKASGGI--
              111111111  11111111111 111111111   111 1    111111111111  1111111111  
Chain 2:  131 NVMYMSKWAEMNGFLSKLKAID-KIADLFCMVD--SFGGITPKEVKNLLKEVRKYT--HVPVGFHGHDNL

Chain 1:  186 -KTKNFALELVEAGAERIGTS-----------SISEVLN
               11111111111111111111           1111111
Chain 2:  196 QLGLINSITAIDDGIDFIDATITGMGRGAGNLKMELLLT

Align Mfl639.pdb 212 with 4mjzA.pdb 292
Twists 0 ini-len 136 ini-rmsd 2.89 opt-equ 188 opt-rmsd 3.07 chain-rmsd 2.89 Score 239.11 align-len 284 gaps 96 (33.80%)
P-value 2.61e-07 Afp-num 21480 Identity 6.69% Similarity 19.37%
Block  0 afp 17 score 239.11 rmsd  2.89 gap 121 (0.47%)

Chain 1:    1 MKLNNYIDATLLKPD----------ATLIEINKFVDLCIIKNVRCICVHI-----------SRIAVVKEI
              1 1111111111111          1111111111111111 11111111           111111111
Chain 2:   34 EAVDSLLTVGLDPHIADLPSPATAERAFVFCERIIRETLPF-TCCYKPNSAFFEAFGPPGLQALERVCAL

Chain 1:   50 IKNTKISISGTVSFPFGNATTKLKINEIKECLK-LGANEIDFVANIGNIKDHDWEKVNSEFQKIRNSFKD
              11 11111111111   1111111111111111 11111111111          11111111111 111
Chain 2:  103 IP-DDVPILLDAKR---GDIGSTAQAYASSAFDAFKADGVTVNAY----------MGREAVRPFLS-YRN

Chain 1:  119 IIIKVIFET----C--LLT------EEEIIKCCQIAVKNK------------------------LDFVKT
              111111111    1  111      111111111111111                        111111
Chain 2:  158 KGVFVLVKTSNQSSNEFQTLPVRQDVPLYVQMARVCNELAQECVSEEDSPSTTGHGLRHNASGGGVGLVV

Chain 1:  153 STGYSKMGATIEHVKLMKKIVNNECKVKASGGIKTKNFALELVEAGA------ERIGTSSIS--------
              1      1111111111111111 11111111111111111111111      111111111        
Chain 2:  235 G------ATDIEALREVRKACPD-LYILAPGVGAQGADLERALSAGLCKDGKGMLIPVSRGISRAENLAA

Chain 1:  209 EVLN
              1111
Chain 2:  298 QANA

Align Mfl639.pdb 212 with 4l7zA.pdb 343
Twists 0 ini-len 160 ini-rmsd 3.62 opt-equ 186 opt-rmsd 3.00 chain-rmsd 3.62 Score 255.73 align-len 273 gaps 87 (31.87%)
P-value 2.94e-07 Afp-num 24841 Identity 4.40% Similarity 16.85%
Block  0 afp 20 score 255.73 rmsd  3.62 gap 102 (0.39%)

Chain 1:    4 NNYIDATLLKPDATLIEINKFVDLCIIKNVRCICVH------------ISRIAVVKEIIKNTKISISGTV
              111111111   11111111111111 111111111            1111111111111111111111
Chain 2:   27 PERVVHFFPP--HVEKIRARIPEVAK-QVDVLCGNLEDAIPMDAKEAARNGFIEVVKATDFGDTALWVRV

Chain 1:   62 SFPFGNATTKLKINEIKECLKLG---ANEIDFVANIGNIKDHDWEKVNSEFQKIRNSFK----------D
              11  1111  1111111111111   1111111111          1111111111111          1
Chain 2:   94 NA--LNSP--WVLDDIAEIVAAVGNKLDVIMIPKVE----------GPWDIHFVDQYLALLEARHQIKKP

Chain 1:  119 IIIKVIFETCLLTEEEIIKCCQIAVKNK--LDFVKTSTGYSK---------MGA----------------
              11111111  11   1111111111111  111111111111         111                
Chain 2:  150 ILIHALLE--TA---QGMVNLEEIAGASPRMHGFSLGPADLAASRGMKTTRVGGGHPFYGVLADPAERPF

Chain 1:  162 -----TIEHVKLMKKIVNNE-CKVKASGGIK------TKNFALELVEAGAERIGTSSISEVLN
                   111111111111111 1111111111      11111111111111111111111111
Chain 2:  219 YQQDLWHYTIARMVDVAVAHGLRAFYGPFGDIKDEAACEAQFRNAFLLGCTGAWSLAPNQIPI

Align Mfl639.pdb 212 with 2aamA.pdb 285
Twists 0 ini-len 144 ini-rmsd 2.93 opt-equ 188 opt-rmsd 3.11 chain-rmsd 2.93 Score 235.94 align-len 295 gaps 107 (36.27%)
P-value 2.98e-07 Afp-num 19921 Identity 4.41% Similarity 15.25%
Block  0 afp 18 score 235.94 rmsd  2.93 gap 127 (0.47%)

Chain 1:    5 NYIDATLLKPDATLIEINKFVDLCIIKNVRCICVHIS--------RIAVVKEIIKNTKISISGTVSFPFG
              111111111      111  11111111111111111        1111111111111111111111111
Chain 2:   34 FDNWLYQLQ------NAD--PVEISSSGFEIAVIDYSKDGSESGEYSPEEIKIMVDAGVVPVAYVNIGQA

Chain 1:   67 ------------------------------NA------TTKLKINEIKECLKLGANEIDFVANIGNIK--
                                            11      111111111111111111111111111111  
Chain 2:   96 EDYRFYWKESWYTNTPEWLGEEDPAWPGNYFVKYWYNEWKEIVFSYLDRVIDQGFKGIYLDRIDSFEYWA

Chain 1:   99 ------DHD-WEKVNSEFQKIRNSFK----DIIIKVIFETCLLTEEEIIKCCQIAVKNKLDFVKTSTGYS
                    111 1111111111111111    1111111111      11111111111111111111    
Chain 2:  166 QEGVISRRSAARKMINFVLEIAEYVRERKPDMLIIPQNGE------NILDFDDGQLASTVSGWAVE----

Chain 1:  158 KMGAT-----------IEHVKLMKKIVNNE-CKVKASGGIK-----------TKNFALELVEAGAERIGT
                111           11111111111111 1111111111           111111111111111111
Chain 2:  226 --NLFYLKTIPLEENETKSRLEYLIRLNRKGKFILSVDYVDDGSDSFENISRILDYYEKAKRNGCIPYAA

Chain 1:  205 -------SSISEVLN
                     11111111
Chain 2:  294 RSDLELDEMNVIEGI

Align Mfl639.pdb 212 with 1vqtA.pdb 191
Twists 0 ini-len 128 ini-rmsd 2.76 opt-equ 168 opt-rmsd 3.07 chain-rmsd 2.76 Score 208.31 align-len 213 gaps 45 (21.13%)
P-value 3.08e-07 Afp-num 13190 Identity 7.98% Similarity 23.00%
Block  0 afp 16 score 208.31 rmsd  2.76 gap 78 (0.38%)

Chain 1:    5 NYIDATLLKPDATLIEINKFVDLCIIKNVRCICVH---ISRIAVVKEIIKNTKISISGTVSFPFGNATTK
              11111111      111111111  1111111111   111111111111111111111111   11111
Chain 2:    1 MTPVLSLDM-----EDPIRFIDE--NGSFEVVKVGHNLAIHGKKIFDELAKRNLKIILDLKF---CDIPS

Chain 1:   72 LKINEIKECLKLGANEIDFVANIGNIKDHDWEKVNSEFQKIRNSFKDIIIKVIFETC--LLTEEEIIKCC
              11111111111111111111111          111111111111 11111111111  11111111111
Chain 2:   61 TVERSIKSWDHPAIIGFTVHSCA----------GYESVERALSAT-DKHVFVVVKLTSMEGSLEDYMDRI

Chain 1:  140 QIAVKNKLDFVKTSTGYSKMGATIEHVKLMKKIVNNECKVKASGGIKTKNFALELVEAGAERIGTSSISE
              11111111 1111         111111111111  1111111  111  11111111111111111111
Chain 2:  120 EKLNKLGC-DFVL---------PGPWAKALREKI--KGKILVP--GIRDVVTLEEMKGIANFAVLGREIY

Chain 1:  210 VLN
                1
Chain 2:  185 LSE

Align Mfl639.pdb 212 with 2q02A.pdb 272
Twists 0 ini-len 128 ini-rmsd 3.86 opt-equ 174 opt-rmsd 3.15 chain-rmsd 3.86 Score 240.93 align-len 269 gaps 95 (35.32%)
P-value 3.18e-07 Afp-num 19440 Identity 7.43% Similarity 18.96%
Block  0 afp 16 score 240.93 rmsd  3.86 gap 109 (0.46%)

Chain 1:    2 KLNNYIDATLLKPDATLIEINKFVDLCIIKNVRCICVHI------SRIA----VVKEIIKNTKISI-SGT
              11111111111  1111  11111111111111111111      11      11111111  111 111
Chain 2:    3 IEKTRFCINRKIAPGLS--IEAFFRLVKRLEFNKVELRNDMPSGSVTDDLNYNQVRNLAEKYGLEIVTIN

Chain 1:   61 VSFPFGNAT--TKLKINEIKECLKLGANEIDFVANIGNIKDHDWEKVNSEFQKIRNSFK--DIIIKVIFE
              111     1  11111111111111111111111111  11111111111111111111  111111111
Chain 2:   71 AVYPFNQLTEEVVKKTEGLLRDAQGVGARALVLCPLNDGTIVPPEVTVEAIKRLSDLFARYDIQGLVEPL

Chain 1:  127 TCLLTEEEI-IKCCQIAV-KNKLDFVKTSTGYSKMGATIEHVKLMKKIVNNECKVKASGGIKTK------
              111    11 11111111 1111111111     1    1  11  111111111111111         
Chain 2:  141 GFRVSSLRSAVWAQQLIREAGSPFKVLLDTFHHHLYEEAEKEFA--SRIDISAIGLVHLSGVEDTRPTEA

Chain 1:  189 -----------------NFALELVEA--GAERIGTS----------------SISEVLN
                               11 111111  1 111111                1111111
Chain 2:  209 LADEQRIMLSEKDVMQNYQQVQRLENMGYRGIYAFEPFSSQLASWSEAEIEEQINRSVS

Align Mfl639.pdb 212 with 2agkA.pdb 233
Twists 0 ini-len 144 ini-rmsd 2.71 opt-equ 182 opt-rmsd 3.09 chain-rmsd 2.71 Score 216.57 align-len 244 gaps 62 (25.41%)
P-value 3.38e-07 Afp-num 15013 Identity 8.20% Similarity 22.13%
Block  0 afp 18 score 216.57 rmsd  2.71 gap 82 (0.36%)

Chain 1:    6 YIDATLLKPDATL---IEINKFVDLCIIKNVRCICVHI------SRIAVVKEIIKNTKISISGTVSFPFG
              1111111111111   1111111111111111111111      11111111111   11111111    
Chain 2:    3 KFIGCIDLHNGEVKQQHPSSYYAKLYKDRDVQGCHVIKLGPNNDDAAREALQESP---QFLQVGGG----

Chain 1:   67 NATTKLKINEIKECLKLGANEIDFVANIGNIKDHDWEKVNSEFQKIRNSFKDIIIKVIFETCLL---TEE
                   11111111111 1111111111111  11   111111111111111111111111111   111
Chain 2:   86 -----INDTNCLEWLK-WASKVIVTSWLFTKEGH---FQLKRLERLTELCGKDRIVVDLSCRKTQDGRWI

Chain 1:  134 ------------EII-KCCQIAVKNKLDFVKTSTGYSKMGATIEHVKLMKKIVNNE--CKVKASGGIKTK
                          111 111111111 11111111      1111111111111111  111111111111
Chain 2:  147 VAMNKWQTLTDLELNADTFRELRKY-TNEFLIHAGG----IDELLVSKLFEWTKDYDDLKIVYAGGAKSV

Chain 1:  189 NFALELVEAG--AERIGTSSIS--------EVLN
              1111111111  1111111111        1111
Chain 2:  219 DDLKLVDELSHGKVDLTFGSSLDIFGGNLVKFED

Align Mfl639.pdb 212 with 6r62A.pdb 252
Twists 0 ini-len 136 ini-rmsd 3.30 opt-equ 177 opt-rmsd 3.18 chain-rmsd 3.30 Score 230.86 align-len 255 gaps 78 (30.59%)
P-value 3.38e-07 Afp-num 17372 Identity 7.45% Similarity 21.96%
Block  0 afp 17 score 230.86 rmsd  3.30 gap 103 (0.43%)

Chain 1:    4 NNYIDATLLKPDATLIEINKFVDLCIIKNVRCICVHI-------SRIAVVKEIIKNTKISISGTVSFPFG
              111111111   111  111111111 1111111111       11111111111111111111111   
Chain 2:   12 RPALAGWLQ---LPG--TLHAEALAR-LDYDAVVIDMQHSPIDFGQVAPMLIAIELGGAEPFVRTQV---

Chain 1:   67 NATTKLKINEIKECLKLGANEIDFVANIGNIKDHDWEKVNSEFQKIRNSFK-------------------
                   11111111111111111111111          1111111111111                   
Chain 2:   73 -----NDPSDIMKLLDAGAYGIIAPMVN----------TRAEAQTLASALHYSPRGLRSFGPRRPSLRYG

Chain 1:  118 ---------DIIIKVIFETCLLTEEEIIKCCQIAVKNKLDFVKTSTGYS-------KMGA-----TIEHV
                       111111111  111  111111111111111111111111       1111     11111
Chain 2:  128 SGYLAQASETVVGLAMIE--TRE--ALANIDEILSVDGIDGVFIGPTDLALDLGHAPLVDTEEAEVVSAI

Chain 1:  167 KLMKKIVNN-ECKVKASGGIKTKNFALELVEAGAERIGTSSISEV
              111111111 1111111  11111111111111111111111111
Chain 2:  194 AHVRERAHAAGKRVGIF--CGSGGFARVKLAEGFDFVTAAPDLAM

Align Mfl639.pdb 212 with 6ojbA.pdb 251
Twists 0 ini-len 128 ini-rmsd 2.73 opt-equ 177 opt-rmsd 3.11 chain-rmsd 2.73 Score 227.10 align-len 264 gaps 87 (32.95%)
P-value 3.47e-07 Afp-num 17487 Identity 6.82% Similarity 16.29%
Block  0 afp 16 score 227.10 rmsd  2.73 gap 125 (0.49%)

Chain 1:    5 NYIDATLLKPDATLIEINKFVDLCIIKNVRCICVHI-SRIAVVKEIIKNTKISISGTVSFPFG-------
              111111111  11   111  111   111111111 11111111111111111111111 11       
Chain 2:   80 GTKWQIELL--YA---LND--TSV---DAEIYDIDLFINDKSTIAGLQRAGRKVICYFSAGSYENWRPDK

Chain 1:   67 -------------------NA------TTKLKINEIKECLKLGANEIDFVANIGNIK----DHDWEKVNS
                                 11      111111111111111111111111111111    111111111
Chain 2:  140 DKFKDSDLGHDLDDWPGEKWLNISSANVRQIMLDRLDMARDKGCDGVDPDNVDGYDNDNGLDLTQADSIS

Chain 1:  108 EFQKIRNSFK--DIIIKVIFETCLLTEEEIIKCCQIAVKNKLDFVKTSTGYSKMGATIEHVKLMKKIVNN
              1111111111  11111111         1111111111 11111111     1111111111111 111
Chain 2:  210 FVNFLANAAHARNMSIGLKN---------AGDIIPSVIK-NMQWSVNE-----QCAQYNECDTYAVFPQN

Chain 1:  176 ECKVKASGGIK-------------TKNFALELVEAGAERIGTS------SISEV
              1111111111              11111111 1111111111      11111
Chain 2:  265 GKPVFHIEYPKGDKTNNDLSVTASQKNAACDFAGSANFSTVIKNMNLNNWVEYC

Align Mfl639.pdb 212 with 2pz0A.pdb 239
Twists 0 ini-len 136 ini-rmsd 5.21 opt-equ 170 opt-rmsd 3.04 chain-rmsd 5.08 Score 223.81 align-len 267 gaps 97 (36.33%)
P-value 3.56e-07 Afp-num 16378 Identity 7.12% Similarity 22.47%
Block  0 afp 17 score 200.27 rmsd  3.23 gap 98 (0.42%)

Chain 1:    5 NYIDATLLKPDATLIEINKFVDLCIIKNVRCICVHIS---------------------------------
              11111111     111111111111111111111111                                 
Chain 2:   12 TLVIAHRGDSKNVPENTIAAFKRAMELGADGIELDVQLTKDGHLVVIHDETVDRTTNGEGFVKDFTLEEI

Chain 1:   42 -------------------RIAVVKEIIKNTKISISGTVSFPFGNATTKLKINEIKECLKLG-------A
                                 111111111111111111111111      1111111111111       1
Chain 2:   82 KKLDAGIKFGEKFAGERIPTLYEVFELIGDKDFLVNIEIKSGIV-----LYPGIEEKLIKAIKEYNFEER

Chain 1:   86 NEIDFVANIGNIKDHDWEKVNSEFQKIRNSFKDIIIKVIFETCLLTEEEIIKCCQIAVKNKLDFVKTSTG
              11111111             1111111111111111111111      1111111111111111111  
Chain 2:  147 VIISSFNH-------------YSLRDVKKMAPHLKIGLLYQCG------LVEPWHMALRMEAYSLHPF--

Chain 1:  156 YSKMGATIEHVKLMKKIVNNECKVKASGGIKTKNFALELVEAGAERIGTSSISEVLN
                   11111111111111111111111 1111111111111111111111111111
Chain 2:  196 -----YFNIIPELVEGCKKNGVKLFPWT-VDRKEDMERMIKAGVDGIITDDPETLIN

Align Mfl639.pdb 212 with 3c6cA.pdb 294
Twists 0 ini-len 152 ini-rmsd 3.97 opt-equ 188 opt-rmsd 3.15 chain-rmsd 3.97 Score 238.45 align-len 277 gaps 89 (32.13%)
P-value 3.63e-07 Afp-num 18595 Identity 6.86% Similarity 18.05%
Block  0 afp 19 score 238.45 rmsd  3.97 gap 107 (0.41%)

Chain 1:    5 NYIDATLLKP----------DATLIEINKFVDLCIIKNVRCICVHI-------------SRIAVVKEIIK
              1111111111          11111111111111111111111111             11111111111
Chain 2:    5 VILTCAVTGNAPFNPKHPSMPITPAQIADACVEAAKAGASVAHIHVRDPKTGGGSRDPVLFKEVVDRVRS

Chain 1:   52 -NTKISISGTVSFPFG----------------NATTKLKINEIKECLKLGANEIDFVANIGNIKDHDW--
               111111111111 11                111111111111111   11111111111         
Chain 2:   75 SGTDIVLNLTCGLGAFLLPDPEDESKALPESDVVPVAERVKHLEDCL---PEIASLDITTGNQVEGKLEF

Chain 1:  103 -----EKVNSEFQKIRNSFKDIIIKVIFETCLLTEEEIIKCCQIAVK--NKL--DFVKTSTGYSKMGAT-
                   111111111111111 111111111     111111111111  111  111111  1111 11 
Chain 2:  142 VYLNTTRTLRAMARRFQELG-IKPELEVFS-----PGDILFGKQLIEEGLIDGVPLFQMVLGVLWGAPAS

Chain 1:  163 IEHVKLMKKIVNNECKVKASGGIK-TKNFALELVEAGAERIGTS----------------SISEVLN
              111111111111111111111111 1111111111111111111                1111111
Chain 2:  206 TETMIYQRNLIPANAQWAAFGIGRDQMPMMAQAALLGGNVRVGLEDNLYLSRGVFATNGQLVERART

Align Mfl639.pdb 212 with 1lbmA.pdb 194
Twists 0 ini-len 120 ini-rmsd 3.16 opt-equ 166 opt-rmsd 2.84 chain-rmsd 3.16 Score 201.41 align-len 232 gaps 66 (28.45%)
P-value 3.63e-07 Afp-num 12933 Identity 5.17% Similarity 16.81%
Block  0 afp 15 score 201.41 rmsd  3.16 gap 75 (0.38%)

Chain 1:    4 NNYIDATLLKPDATLIEINKFVDLCIIKNVRCICVHI----------SRIAVVKEIIKNTKISISGTVSF
              111111111       111111111111111111111          1111111111 11111111111 
Chain 2:    1 MVRVKICGI-------TNLEDALFSVESGADAVGFVFYPKSKRYISPEDARRISVEL-PPFVFRVGVFV-

Chain 1:   64 PFGNATTKLKINEIKECLKLGANEIDFVANIGNIKDHDWEKVNSEFQKIRNSFKDIIIKVIFETCLLTEE
                    1111111111111111111111111          111111111111   111111111  111
Chain 2:   62 ------NEEPEKILDVASYVQLNAVQLHGEE----------PIELCRKIAERI---LVIKAVGVS--NER

Chain 1:  134 EIIKCCQIAVKNKLDFVKTSTGYSKMGATIEHVKLMKKIVNNECKVKASGGIKTKNFALELVEAGAERIG
              1111111111    111111      11111111111111   111111111111111111111111111
Chain 2:  111 DMERALNYRE----FPILLD------TFDWSLILPYRDRF---RYLVLSGGLNPENVRSAIDVVRPFAVD

Chain 1:  204 TS-------------SISEVLN
              11             1111111
Chain 2:  179 VSSGVEAFPGKKDHDSIKMFIK

Align Mfl639.pdb 212 with 1i4nA.pdb 251
Twists 0 ini-len 136 ini-rmsd 2.67 opt-equ 181 opt-rmsd 3.12 chain-rmsd 2.67 Score 224.07 align-len 232 gaps 51 (21.98%)
P-value 3.76e-07 Afp-num 17537 Identity 10.34% Similarity 24.57%
Block  0 afp 17 score 224.07 rmsd  2.67 gap 80 (0.37%)

Chain 1:    5 NYIDATLLKPD------ATLIEINKFVDLCIIKNVRCICVHI---------SRIAVVKEIIKNTKISISG
              11111111111      1111111111111111 11111111         11111111111   11111
Chain 2:   42 VKIIAEFKKASPSAGDINADASLEDFIRMYDEL-ADAISILTEKHYFKGDPAFVRAARNLTC---RPILA

Chain 1:   60 TVSFPFGNATTKLKINEIKECLKLGANEIDFVANIGNIKDHDWEKVNSEFQKIRNSFK--DIIIKVIFET
              1111        11111111111111111111111         11111111111111  111111111 
Chain 2:  108 KDFY--------IDTVQVKLASSVGADAILIIARI---------LTAEQIKEIYEAAEELGMDSLVEVH-

Chain 1:  128 CLLTEEEIIKCCQIAVKNKLDFVKTSTGYSKMGATIEHVKLMKKIVNNECKVKASGGIKTKNFALELVEA
                  11111111111 111111111111111111111111111111111111111111111111111111
Chain 2:  160 ----SREDLEKVFSV-IRPKIIGINTRDLDTFEIKKNVLWELLPLVPDDTVVVAESGIKDPRELKDLRGK

Chain 1:  198 GAERIGTSSI-------SEVLN
              1111111111       11111
Chain 2:  225 VNAVLVGTSIMKAENPRRFLEE

Align Mfl639.pdb 212 with 6c4aA.pdb 428
Twists 0 ini-len 144 ini-rmsd 2.67 opt-equ 188 opt-rmsd 3.16 chain-rmsd 2.67 Score 290.98 align-len 302 gaps 114 (37.75%)
P-value 3.78e-07 Afp-num 33083 Identity 5.63% Similarity 14.90%
Block  0 afp 18 score 290.98 rmsd  2.67 gap 135 (0.48%)

Chain 1:    3 LNNYIDATLLKPDATLIEINKFVDLCIIKNVRCICV--------------------------HISRIAVV
              111111111        1111111111111111111                          11111111
Chain 2:   63 LEWVNALGA--------LTGNMAVQQVRAGLKAIYLSGWQVAGDANLSGHTYPDQSLYPANSVPQVVRRI

Chain 1:   47 KEIIK---------------NTKISISGTVSFPFGNATTKLKINEIKECLKLGANEIDFVANIGNI----
              11111               111111111111  111111111111111111111111111111      
Chain 2:  125 NNALQRADQIAKIEGDTSVENWLAPIVADGEA--GFGGALNVYELQKALIAAGVAGSHWEDQLASEKKCG

Chain 1:   98 -----KDHDWEKVNSEFQKIRNSFK----DIIIKVIFETCL-----------------------------
                   11111111111111111111    111111111111                             
Chain 2:  193 HLGGKVLIPTQQHIRTLTSARLAADVADVPTVVIARTDAEAATLITSDVDERDQPFITGERTREGFYRTK

Chain 1:  130 LTEEEIIKCCQIAVKNKLDFVKTSTGYSKMGATIEHVKLMKKIVN---NECKVKASGGIK----------
              1111111111111111 1111111    11111111111111111   111111111111          
Chain 2:  263 NGIEPCIARAKAYAPF-ADLIWME----TGTPDLEAARQFSEAVKAEYPDQMLAYNCSPSFNWKKHLDDA

Chain 1:  187 -TKNFALELVEAGAERIGTSSI
               111111111111111111111
Chain 2:  328 TIAKFQKELAAMGFKFQFITLA

Align Mfl639.pdb 212 with 2v5jA.pdb 268
Twists 0 ini-len 144 ini-rmsd 2.65 opt-equ 177 opt-rmsd 3.08 chain-rmsd 2.65 Score 231.72 align-len 254 gaps 77 (30.31%)
P-value 3.87e-07 Afp-num 18892 Identity 8.27% Similarity 18.90%
Block  0 afp 18 score 231.72 rmsd  2.65 gap 102 (0.41%)

Chain 1:    5 NYIDATLLKPDATLIEINKFVDLCIIKNVRCICVH------ISRIAVVKEIIKNTKISISGTVSFPFGNA
              11111111   111  1111111111111111111      111111111111111111111111     
Chain 2:   14 PQIGLWLG---LSS--SYSAELLAGAGFDWLLIDGEHAPNNVQTVLTQLQAIAPYPSQPVVRPSW-----

Chain 1:   69 TTKLKINEIKECLKLGANEIDFVANIGNIKDHDWEKVNSEFQKIRNSFK---------------------
                 11111111111111111111111          1111111111111                     
Chain 2:   74 ---NDPVQIKQLLDVGTQTLLVPMVQ----------NADEAREAVRATRYPPAGIRGVGSALARASRWNR

Chain 1:  118 ----------DIIIKVIFETCLLTEEEIIKCCQIAVKNKLDFVKTSTGYS------KMGA----TIEHVK
                        111111111  111  111111111111111111111111      1111    111111
Chain 2:  131 IPDYLQKANDQMCVLVQIE--TRE--AMKNLPQILDVEGVDGVFIGPADLSADMGYAGNPQHPEVQAAIE

Chain 1:  168 LMKKIV-NNECKVKASGGIKTKNFALELVEAGAERIGTSSISEV
              111111 111111111  11111111111111111111111111
Chain 2:  197 QAIVQIRESGKAPGIL--IANEQLAKRYLELGALFVAVGVDTTL

Align Mfl639.pdb 212 with 5u4nA.pdb 350
Twists 0 ini-len 152 ini-rmsd 3.62 opt-equ 185 opt-rmsd 3.00 chain-rmsd 3.62 Score 255.04 align-len 317 gaps 132 (41.64%)
P-value 4.01e-07 Afp-num 25250 Identity 5.36% Similarity 18.93%
Block  0 afp 19 score 255.04 rmsd  3.62 gap 116 (0.43%)

Chain 1:    5 NYIDATLLKPDATLIEINKFVDLCIIKNVRCICVHIS---------RIAVVKEIIKN----TKISISGTV
              11111111   11111111111111111111111111         11111111111    111111111
Chain 2:   18 YGLPAFNV---NNLEQMRAIMEAADQVNAPVIVQASAGARKYAGAPFLRHLILAAVEEFPHIPVVMHQDH

Chain 1:   62 SFPFGNATTKLKINEIKECLKLGANEIDFVANIGNIKDH--DWEKVNSEFQKIRNSF--KDIIIKVIFET
              11         11111111111111111111111       1111111111111111  11111111111
Chain 2:   85 GA---------SPDVCQRSIQLGFSSVMMDGSLLEDGKTPSSYEYNVNATRTVVNFSHACGVSVEGEIGV

Chain 1:  128 CL----------------------LTEEEIIKCCQIAVKNKLDFVKTSTGYSKMG-----------ATIE
              11                      111111111111111111111111   11             1111
Chain 2:  146 LGNLETGEAGEEDGVGAAGKLSHDQMLTSVEDAVRFVKDTGVDALAIAVGTSHGAYKFTRPPTGDVLRID

Chain 1:  165 HVKLMKKIVNNECKVKASGGIK----------------------TKNFALELVEAGAERIGTS-------
              11111111111 1111111111                      1111111111111111111       
Chain 2:  216 RIKEIHQALPN-THIVMHGSSSVPQEWLKVINEYGGNIGETYGVPVEEIVEGIKHGVRKVNIDTDLRLAS

Chain 1:  206 ------------------------------SISEVLN
                                            1111111
Chain 2:  285 TGAVRRYLAENPSDFDPRKYLGKTIEAMKQICLDRYL

Align Mfl639.pdb 212 with 3cmfA.pdb 325
Twists 0 ini-len 144 ini-rmsd 3.41 opt-equ 188 opt-rmsd 3.24 chain-rmsd 3.41 Score 252.32 align-len 298 gaps 110 (36.91%)
P-value 4.06e-07 Afp-num 22190 Identity 6.38% Similarity 17.79%
Block  0 afp 18 score 252.32 rmsd  3.41 gap 122 (0.46%)

Chain 1:    1 MKLNN-----------YIDATLLKPD--ATLIEINKFVDLCIIKNVRCICVHI-----SRIAVVKEIIKN
              11 11           1111111111  1111111111111111111111111     111111111111
Chain 2:    4 SAASHRIPLSDGNSIPIIGLGTYSEPKSTPKGACATSVKVAIDTGYRHIDGAYIYQNEHEVGEAIREKIA

Chain 1:   53 ---T---KISISGTVSFPFGNATTKLKINEIKECLK--LG--ANEIDFVANIGNIKDHDW----------
                 1   111111111  111111111111111111  11  11111111111                 
Chain 2:   74 EGKVRREDIFYCGKLW--ATNHVPEMVRPTLERTLRVLQLDYVDLYIIEVPMAFKPGDEIYPRDENGKWL

Chain 1:  103 ---EKVNSEFQKIRNSF---KDIIIKVIFETCLLTEEEIIKCCQIAVK-----NKLDFVKTSTGYSKMGA
                 11111111111111   1111111111        1111111111     111111111     111
Chain 2:  142 YHKSNLCATWEAMEACKDAGLVKSLGVSNF--------NRRQLELILNKPGLKHKPVSNQVE-----CHP

Chain 1:  162 TIEHVKLMKKIVNNECKVKASGGIK--------------------------------TKNFALELVEAGA
              1111111111111111111111111                                1111111111111
Chain 2:  199 YFTQPKLLKFCQQHDIVITAYSPLGTSRNPIWVNVSSPPLLKDALLNSLGKRYNKTAAQIVLRFNIQRGV

Chain 1:  200 ERIGTSS-----ISEVLN
               111111     111111
Chain 2:  269 -VVIPKSFNLERIKENFQ

Align Mfl639.pdb 212 with 3noyA.pdb 349
Twists 0 ini-len 120 ini-rmsd 2.65 opt-equ 176 opt-rmsd 3.04 chain-rmsd 2.65 Score 261.95 align-len 250 gaps 74 (29.60%)
P-value 4.09e-07 Afp-num 23990 Identity 4.00% Similarity 18.80%
Block  0 afp 15 score 261.95 rmsd  2.65 gap 110 (0.48%)

Chain 1:    5 NYIDATLLKPDATLIEINKFVDLCIIKNVRCICVHIS------RIAVVKEIIKNTKISISGTVSFPFGNA
              1111111111  1111111111111111111111111      1111111111   111111111     
Chain 2:   23 IVVQSMTSTKTHDVEATLNQIKRLYEAGCEIVRVAVPHKEDVEALEEIVKKSP---MPVIADIHF-----

Chain 1:   69 TTKLKINEIKECLKLGANEIDFVANIGNIKDHDWEKVNSEFQKIRNSFK--DIIIKVIFETCL-------
                  1111111111111111111111 1        1111111111111  111111111111       
Chain 2:   85 ----APSYAFLSMEKGVHGIRINPGNIG--------KEEIVREIVEEAKRRGVAVRIGVNSGSLEKDLLE

Chain 1:  130 ----LTEEEIIKCCQIAVKNK------LDFVKTSTGYSKMGATIEHVKLMKKIVNNECKVKASGGIK---
                  11111111111111111      1111111       1111111111111  11111111111   
Chain 2:  143 KYGYPSAEALAESALRWSEKFEKWGFTNYKVSIKGSDVL--QNVRANLIFAERT--DVPLHIGITEAGMG

Chain 1:  187 ------TKNFALELVEA-GAERIGTS-------SISEVLN
                    11111111111 11111111       1111111
Chain 2:  209 TKGIIKSSVGIGILLYMGIGDTVRVSLTDDPVVEVETAYE

Align Mfl639.pdb 212 with 4ay7A.pdb 337
Twists 0 ini-len 128 ini-rmsd 6.15 opt-equ 187 opt-rmsd 3.12 chain-rmsd 6.04 Score 252.37 align-len 329 gaps 142 (43.16%)
P-value 4.20e-07 Afp-num 25469 Identity 8.51% Similarity 20.67%
Block  0 afp 16 score 229.31 rmsd  3.85 gap 153 (0.54%)

Chain 1:    5 NYIDATLLK-------------PDA------TLIEINKFVDLCIIKNVRCICVH----------------
              111111111             111      111111111111   11111111                
Chain 2:   25 VPVCSVTQTGIVELMDVVGAPWPEAHTNPELMAKLALANHELS---GLEAVRLPYCLTVLVEAMGCEINM

Chain 1:   40 ------------------------------------ISRIAVVKEIIKNTKISISGTVSFPFGNA-----
                                                  11111111111111 111111111  111     
Chain 2:   92 GTKNRQPSVTGHPYPKDLEGAAVPADLLQRGRIPVVLEAIKIIREKVGPD-VPIVGGMEGPVTVASDLVS

Chain 1:   69 ---------------------TTKLKINEIKECLKLGANEIDFVANIG----NIKDHDWEKVNSEFQKIR
                                   111111111111111111111111111    111111111111111111
Chain 2:  161 VKSFMKWSIKKTDLLEQALDIATEASIIYANAMVEAGADVIAIADPVASPDLMSPDSFRQFLKSRLQKFA

Chain 1:  114 NSFKDIIIKVIFETCLLTEEEIIKCCQIAVKNKLDFVKTSTGYSKMGATIEHVKLMKKIVNNECKVKASG
              1111 1111111111      111111111111111111       111111111111111111111111
Chain 2:  231 SSVN-SVTVLHICGN------VNPILSDMADCGFEGLSV-------EEKIGSAKKGKEVIGTRARLVGNV

Chain 1:  184 GI----------KTKNFALELVEAGAERIGTS----------SISEVLN
              11          1111111111111111111           1111111
Chain 2:  287 SSPFTLLPGPVDKIKAEAKEALEGGIDVLAPGCGIAPMTPLENVKALVA

Align Mfl639.pdb 212 with 6kikA.pdb 275
Twists 0 ini-len 136 ini-rmsd 3.94 opt-equ 179 opt-rmsd 3.02 chain-rmsd 3.94 Score 229.19 align-len 259 gaps 80 (30.89%)
P-value 4.31e-07 Afp-num 19529 Identity 6.18% Similarity 17.76%
Block  0 afp 17 score 229.19 rmsd  3.94 gap 86 (0.39%)

Chain 1:    5 NYIDATLLKPDA-------TLIEINKFVDLCIIKNVRCICVHI-----SRIAVVKEIIKNT---KISISG
              111111111 11       111111111111111111111111     1111111111111   111111
Chain 2:   14 PALGLGTWGIGGFETPDYSRDEEMVELLKTAIKMGYTHIDTAEYYGGGHTEELIGKAIKDFRREDLFIVS

Chain 1:   60 TVSFPFGNATT-KLKINEIKECLKLG----ANEIDFVANIGNIKDHDWEKVNSEFQKIRNSF---KDIII
              111   11111 11111111111111    111111111111       1111111111111   11111
Chain 2:   84 KVW---PTHLRRDDLLRSLENTLKRLDTDYVDLYLIHWPNPEI------PLEETLSAMAEGVRQGLIRYI

Chain 1:  122 KVIFETCLLTEEEIIKCCQIAVKNKLDFVKTSTGYSKMGATIEHVKLMKKIVNNECKVKASGGIK-----
              111111     111111111 11111111111        1  1111111111  1111111111     
Chain 2:  145 GVSNFD-----RRLLEEAISKSQEPIVCDQVKYNIEDRDPERDGLLEFCQKNG--VTLVAYSPLRRTLLS

Chain 1:  187 ------------------TKNFALELVEAGAERIGTS-----SISEVLN
                                1111111111111111111     1111111
Chain 2:  208 EKTKRTLEEIAKNHGATIYQIMLAWLLAKPNVVAIPKAGRVEHLRENLK

Align Mfl639.pdb 212 with 1ynpA.pdb 283
Twists 0 ini-len 144 ini-rmsd 3.75 opt-equ 176 opt-rmsd 3.06 chain-rmsd 3.75 Score 234.88 align-len 266 gaps 90 (33.83%)
P-value 4.57e-07 Afp-num 19296 Identity 2.63% Similarity 17.29%
Block  0 afp 18 score 234.88 rmsd  3.75 gap 104 (0.42%)

Chain 1:    5 NYIDATLLKPDATLIEINKFVDLCIIKNVRCICV-------HISRIAVVKEIIKNTKISISGTVSFPFGN
              111111111 111111111111111111111111       1 11 111111111111111111      
Chain 2:   14 SELGFGCMSLGTDETKARRIMDEVLELGINYLDTADLYNQGLNEQFVGKALKGRRQDIILATKV------

Chain 1:   68 ATTKLKINEIKECL----KLGANEIDFVANIGNIKDHDWEKVNSEFQKIRNSFK---DIIIKVIFETCLL
               1111111111111    1111111111111      11111111111111111   111111111    
Chain 2:   93 -SKAYIKEAVKDSLRRLQTDYIDLYQLHGGT------IDDPIDETIEAFEELKQEGVIRYYGISSI----

Chain 1:  131 TEEEIIKCCQIAV-KNKLDFVKTSTGYSKMGATIEHVKLMKKIVNN-ECKVKASGGIK------------
                  111111111 1111111111        11111111111111 11111111111            
Chain 2:  152 ----RPNVIKEYLKRSNIVSIMMQYSI-----LDRRPEEWFPLIQEHGVSVVVRGPVARGLLSRRPLPEG

Chain 1:  187 ------------------------TKNFALELVEA-GAERIGTSS-----ISEVLN
                                      11111111111 111111111     111111
Chain 2:  213 EGYLNYRYDELKLLRESLPTDRPLHELALQYCLAHDVVATVAAGASSIDQVKANVQ

Align Mfl639.pdb 212 with 1ak5A.pdb 329
Twists 0 ini-len 160 ini-rmsd 3.79 opt-equ 170 opt-rmsd 3.05 chain-rmsd 3.79 Score 256.91 align-len 228 gaps 58 (25.44%)
P-value 4.59e-07 Afp-num 20687 Identity 9.65% Similarity 23.68%
Block  0 afp 20 score 256.91 rmsd  3.79 gap 66 (0.29%)

Chain 1:    4 NNYIDATLLKPDATLIEINKFVDLCIIKNVRCICVHI--------SRIAVVKEIIK-------NTKISIS
              11111111111 1   1111111111  111111111        1111111111        1111111
Chain 2:   51 KIPLVSAIMQSVS---GEKMAIALAR--EGGISFIFGSQSIESQAAMVHAVKNFKAHNELVDSQKRYLVG

Chain 1:   59 GTVSFPFGNATTKLKINEIKECLKLGANEIDFVANIGNIKDHDWEKVNSEFQKIRNSFK-DIIIKVIFET
              1111       11111111111111111111111 1 11     111111111111111 1111111111
Chain 2:  236 AGIN-------TRDFRERVPALVEAGADVLCIDSSDGFS-----EWQKITIGWIREKYGDKVKVGAGNIV

Chain 1:  128 CLLTEEEIIKCCQIAVKNKLDFVKTSTGYSKMGATIEHVKLMKKIVN-------NECKVKASGGIKTKNF
                     1111111111111111111    1   1111111111111       1111111111111111
Chain 2:  294 -------DGEGFRYLADAGADFIKIG----IGRGQATAVIDVVAERNKYFEETGIYIPVCSDGGIVYDYH

Chain 1:  191 ALELVEAGAERIGTSSIS
              111111111111111111
Chain 2:  367 MTLALAMGADFIMLGRYF

Align Mfl639.pdb 212 with 4xp7A.pdb 324
Twists 0 ini-len 144 ini-rmsd 2.95 opt-equ 183 opt-rmsd 3.06 chain-rmsd 2.95 Score 245.30 align-len 255 gaps 72 (28.24%)
P-value 5.09e-07 Afp-num 23304 Identity 7.45% Similarity 21.57%
Block  0 afp 18 score 245.30 rmsd  2.95 gap 90 (0.38%)

Chain 1:    5 NYIDATLLKPDATLIEINKFVDLCIIKNVRCICVHIS---------------------------RIAVVK
              111111111111111111111111    111111111                           1 1111
Chain 2:   12 NKLILAPMVRVGTLPMRLLALDYG----ADIVYCEELIDLKMIQCKRVVNEVLSTVDFVAPDDRVVFRTC

Chain 1:   48 EIIKNTKISISGTVSFPFGNATTKLKINEIKECLKLGANEIDFVA------NIGNIKDHDWEKVNSEFQK
              1111   11111111    1111111111111111 111111111      1111     1111111111
Chain 2:   78 EREQ---NRVVFQMG----TSDAERALAVARLVEN-DVAGIDVNMGCPKQALLSD-----PDKIEKILST

Chain 1:  112 IRNSFKDIIIKVIFETCLLTEEEIIKCCQIAVKNKLDFVKTSTGYSKM----GATIEHVKLMKKIVNNEC
              111111 111111111 1111111111111111111111111   111    11111111111111  11
Chain 2:  144 LVKGTR-RPVTCKIRI-LPSLEDTLSLVKRIERTGIAAIAVHGRKREERPQHPVSCEVIKAIADTL--SI

Chain 1:  178 KVKASGGIK-----TKNFALELVEAGAERIGTS-----SISEVLN
              111111111     1111111111111111111     1111111
Chain 2:  210 PVIANGGSHDHIQQYSDIEDFRQATAASSVMVARAAMWNPSIFLK

Align Mfl639.pdb 212 with 1piiA.pdb 452
Twists 0 ini-len 136 ini-rmsd 2.15 opt-equ 182 opt-rmsd 3.07 chain-rmsd 2.15 Score 295.13 align-len 239 gaps 57 (23.85%)
P-value 5.20e-07 Afp-num 32507 Identity 7.95% Similarity 23.01%
Block  0 afp 17 score 295.13 rmsd  2.15 gap 83 (0.38%)

Chain 1:    2 KLNNYIDATLLKP------DATLIEINKFVDLCIIKNVRCICVHI---------SRIAVVKEIIKNTKIS
              1111111111111      11111111111111111 11111111         11111111111   11
Chain 2:   45 GARTAFILECKKASPSKGVIRDDFDPARIAAIYKHY-ASAISVLTDEKYFQGSFNFLPIVSQIAP---QP

Chain 1:   57 ISGTVSFPFGNATTKLKINEIKECLKLGANEIDFVANIGNIKDHDWEKVNSEFQKIRNSFK--DIIIKVI
              1111111        11111111111111111111111         11111111111111  1111111
Chain 2:  111 ILCKDFI--------IDPYQIYLARYYQADACLLMLSV---------LDDDQYRQLAAVAHSLEMGVLTE

Chain 1:  125 FETCLLTEEEIIKCCQIAVKNKLDFVKTSTGYS-KMGATIEHVKLMKKIVNNECKVKASGGIKTKNFALE
              11        11111111111111111111111 111111111111111111111111111111111111
Chain 2:  164 VS--------NEEEQERAIALGAKVVGINNRDLRDLSIDLNRTRELAPKLGHNVTVISESGINTYAQVRE

Chain 1:  194 LVEAGAERIGTSS----------ISEVLN
              1111111111111          111111
Chain 2:  226 LSHFANGFLIGSALMAHDDLHAAVRRVLL

Align Mfl639.pdb 212 with 6uffA.pdb 362
Twists 0 ini-len 160 ini-rmsd 4.54 opt-equ 195 opt-rmsd 3.01 chain-rmsd 4.47 Score 248.21 align-len 331 gaps 136 (41.09%)
P-value 5.61e-07 Afp-num 24342 Identity 5.44% Similarity 15.41%
Block  0 afp 20 score 227.61 rmsd  3.34 gap 132 (0.45%)

Chain 1:    1 MKL---------NNYIDATLLKPDAT-------LIEINKFVDLCIIKNVRCICVHIS-------------
              111         11111111111111       11111111111   1111111111             
Chain 2:   44 LFSSYQLGELELPNRIVMAPLTRQRAGEGNVPHQLNAIYYGQRA---SAGLIIAEATQVTPQGQGYPHTP

Chain 1:   42 ---------RIAVVKEIIKNTKISISGTVSFPFGNA----------------------------------
                       111111111111111111111111                                     
Chain 2:  111 GIHSPEQVAGWKLVTDTVHQQGGRIFLQLWHVGRISHPDLQPDGGLPVAPSAIAPKGEVLTYEGKKPYVT

Chain 1:   69 -----------TTKLKINEIKECLKLGANEIDFVA-----NIGNIKD--------------HDWEKVNSE
                         111111111111111111111111     1111111              111111111
Chain 2:  181 PRALDTSEIPAIVEQYRQGAANALAAGFDGVEIHAANGYLIDQFLRDGTNQRTDEYGGAIENRARLLLEV

Chain 1:  109 FQKIRNSFKDIIIKVIFETCL--------LTEEEIIKCCQIAVKNKLDFVKTSTGYSKMGATI---EHVK
              111111111111111111111        111111111111111111111111    11       1111
Chain 2:  251 TEAITSVWDSQRVGVRLSPSGTFNDIRDSHPLETFGYVAQALNRFNLSYLHIFEAIDADIRHGGTVVPTS

Chain 1:  168 LMKKIVNNECKVKASGGIKTKNFALELVE--AGAERIGTSSI----SEVLN
              111111  1111111 1111111111111  11111111111    11111
Chain 2:  321 HLRDRF--TGTLIVN-GGYTREKGDTVIANKAADLVAFGTLFISNPDLPER

Align Mfl639.pdb 212 with 3zizA.pdb 345
Twists 0 ini-len 152 ini-rmsd 3.70 opt-equ 183 opt-rmsd 3.02 chain-rmsd 3.70 Score 248.30 align-len 289 gaps 106 (36.68%)
P-value 6.09e-07 Afp-num 23422 Identity 6.92% Similarity 15.57%
Block  0 afp 19 score 248.30 rmsd  3.70 gap 135 (0.47%)

Chain 1:    5 NYIDATLLKPDATLI--EINKFVDLCIIKNVRCICVHIS-------------------------------
              111111111  1111  1111111111111111111111                               
Chain 2:   20 YFAGTNSYWIGFLTNNRDVDTTLDHIASSGLKILRVWGFNDVNNQPSGNTVWFQRLASSGSQINTGPNGL

Chain 1:   42 -RIAVVKEIIKNTKISISGTVSFPFGNA----------------------TTKLKINEIKECLKLG----
               111111111111111111111111                         1111111111111111    
Chain 2:   90 QRLDYLVRSAETRGIKLIIALVNYWDDFGGMKAYVNAFGGTKESWYTNARAQEQYKRYIQAVVSRYVNSP

Chain 1:   85 -ANEIDFVANIGNIKDHDWEKVNSEFQKIRNSF---KDIIIKVIFETC--------LLTEEEIIKCCQIA
               1111111  111 1111111111111111111   111111111111        1111    111111
Chain 2:  160 AIFAWELANEPRCKGCNTNVIFNWATQISDYIRSLDKDHLITLGDEGFGLPGQTTYPYQYGEGTDFVKNL

Chain 1:  143 VKNKLDFVKTSTGYSKMGA----TIEHVKLMKKIVNN-ECKVKASGGIK-------TKNFALELVEA---
              11111111111    11      11111111111111 1111111111        11111111111   
Chain 2:  231 QIKNLDFGTFHMYPGHWGVPTSFGPGWIKDHAAACRAAGKPCLLEEYGYESDRCNVQKGWQQASRELSRD

Chain 1:  198 GAERIGTSS
              111111111
Chain 2:  301 GMSGDLFWQ

Align Mfl639.pdb 212 with 3qllA.pdb 215
Twists 0 ini-len 112 ini-rmsd 3.76 opt-equ 151 opt-rmsd 3.23 chain-rmsd 3.76 Score 226.69 align-len 189 gaps 38 (20.11%)
P-value 6.13e-07 Afp-num 13856 Identity 5.29% Similarity 22.22%
Block  0 afp 14 score 226.69 rmsd  3.76 gap 60 (0.35%)

Chain 1:    5 NYIDATLLK--PDATLIEINKFVDLCIIKNVRCICVHIS----RIAVVKEIIKNTKISISGTVSFPFGNA
              111111111  11111111111111  111111111111    1111111111111111111111     
Chain 2:   66 LPLALRINGLDTRAGIEDIHALLEC--GSLPDYLVLPKTESAAHLQILDRLMMFADTRLIGIIES-----

Chain 1:   69 TTKLKINEIKECLKLG--ANEIDFVAN-------IGNIKDHDWEKVNSEFQKIRNSF--KDIIIKVIFET
                11111111111111  111111111       1111    111111111111111  11111111111
Chain 2:  131 --VRGLNAVESIAAATPKLAGLIFGAADMAADIGAAST----WEPLALARARLVSACAMNGIPAIDAPFF

Chain 1:  128 CLLTEEEIIKCCQIAVKNKLDFVKTSTGYSKMGATIEHVKLMKKIVNNE
              1111111111111111111111111        1111111111111111
Chain 2:  195 DVHDVSGLQSETLRASDFGFSAKAA--------IHPAQISTINTLFTPT

Align Mfl639.pdb 212 with 5ihsA.pdb 306
Twists 0 ini-len 152 ini-rmsd 3.47 opt-equ 180 opt-rmsd 3.03 chain-rmsd 3.47 Score 236.51 align-len 239 gaps 59 (24.69%)
P-value 6.14e-07 Afp-num 21489 Identity 5.86% Similarity 15.90%
Block  0 afp 19 score 236.51 rmsd  3.47 gap 84 (0.36%)

Chain 1:    5 NYIDATLLK-PDATLIEINKFVDLCII-KNVRCICVHI---------------SRIAVVKEIIKNTKISI
              111111111 11111111111111111 1111111111               11111111111111111
Chain 2:   50 QLRGMSLFWSQWMGQYYNSDVVKWLRDDWKCTVVRAAMGVEMDGYLENPDTEKMKVMEVVNAAIAKGIYV

Chain 1:   58 SGTVSFPFGNATTKLKINEIKECLKLGA----NEIDFVANIGNIKDHDWEKVNSEFQKIRNSFK----DI
              111111111111111111111111111     111111  1   1 1 1111111111111111    11
Chain 2:  120 IIDYHSHEAQKNPAAAQRFFSEMAKKYGNIPNIIYEVYNEPLQ-ATSWNKDIKPYAEGVITKIRVYDTTN

Chain 1:  120 IIKVIFETCLLTEEEIIKCCQIAVKNKLDFVKTSTGYSKMGATIEHVKLMKKIVNNECKVKASGGIKT--
              111111111     11111111111111111111       11111111111111 11111111111   
Chain 2:  189 IIVVGTRQWSQ---LVTEAAANPITRQNIMYTLHFYPGT--HKQELRNEAQKALDMGIALFVTEYGTCDA

Chain 1:  188 ----------KNFALELVEAGAERIGTSS
                        1111111111111111111
Chain 2:  254 SGNGNFSPEETALWYEFLDAHKISYCNWS

Align Mfl639.pdb 212 with 3eklA.pdb 333
Twists 0 ini-len 136 ini-rmsd 3.65 opt-equ 172 opt-rmsd 3.06 chain-rmsd 3.65 Score 252.13 align-len 255 gaps 83 (32.55%)
P-value 6.54e-07 Afp-num 23948 Identity 4.71% Similarity 16.47%
Block  0 afp 17 score 252.13 rmsd  3.65 gap 112 (0.45%)

Chain 1:    5 NYIDATLLKPDATLIEINKFVDLCIIKNVRCICVHI--------------------SRIAVVKEIIKN--
              11111111   111111111111111111111111                     111111111111  
Chain 2:   21 YAFPAINC---TSSETVNAAIKGFADAGSDGIIQFSTGGAEFGSGLGVKDMVTGAVALAEFTHVIAAKYP

Chain 1:   53 TKISISGTVSFPFGNATTKLKINEIKECLK--------LGANEIDFVANIGNIKDHDWEKVNSEFQKIRN
              1111111111   11111111111111 11        11111111111111     1111111111111
Chain 2:   88 VNVALHTDHC---PKDKLDSYVRPLLAISAQRVSKGGNPLFQSHMWDGSAVP-----IDENLAIAQELLK

Chain 1:  115 SFK--DIIIKVIFETCLLTEEEIIKCCQIAVKNK-----LDFVKTSTGYSKMGATI----EHVKLMKKIV
              111  11111111111   111 111 111 111     1111111   1          1111111111
Chain 2:  150 AAAAAKIILEIEIGVVGGLYTSPEDFEKTIEALGAGEHGKYLLAATFGNVHGVYKPGNVKLRPDILAQGQ

Chain 1:  174 N------------NECKVKASGGIKTKN-FALELVEAGAERIGTS
              1            1111111111111 1 1111111111111111
Chain 2:  232 QVAAAKLGLPADAKPFDFVFHGGSGSLKSEIEEALRYGVVKMNVD

Align Mfl639.pdb 212 with 6hunA.pdb 428
Twists 0 ini-len 144 ini-rmsd 3.05 opt-equ 179 opt-rmsd 3.01 chain-rmsd 3.05 Score 280.84 align-len 259 gaps 80 (30.89%)
P-value 6.90e-07 Afp-num 30182 Identity 11.20% Similarity 19.31%
Block  0 afp 18 score 280.84 rmsd  3.05 gap 107 (0.43%)

Chain 1:    5 NYIDATLL-KPDATLIEINKFVDLCIIKNVRCICVHI-----------SRIAVVKEIIKN------TKIS
              1111111  111111111111111111111111111            111111111111      1111
Chain 2:  155 PILATVPKPKLGYTPEEYGRVAYEILIGGIDLVKDDENFASQPFCRFEARLKEVMKAIDRAEKETGERKG

Chain 1:   57 ISGTVSFPFGNATTKLKINEIKECLKLGANEIDFVANIGNIKDHDWEKVNSEFQKIRNSF--KDIIIKVI
              111111     111111111111111111111111111          111111111111  11111111
Chain 2:  225 YLANVT-----APIREMEKRIKLVADYGNKFIMIDFLTA---------GWAALQHARELAEEYDLAIHGH

Chain 1:  125 FE-TCLLTE-----EEIIKCCQIAVKNKLDFVKTSTGYSKMGATI-----EHVKLMKKIVNN--------
              11 111111     11111111111111111111        111     111111111111        
Chain 2:  281 RAFHAAFTRNPKHGVSMFLVAKLARMAGVDHVHV--------GTPMDAKTREVLEHTRIVREQYYRPKEG

Chain 1:  176 -------------ECKVKASGGIKTKNFALELVEAG--AERIGTSSISE
                           1111111 111111111111111  11111111111
Chain 2:  347 DLFHLEQPWSNIKPVFPVAS-GGLHPGTLPEVIRVMGKDIIMQVGGGVL

Align Mfl639.pdb 212 with 5wanA.pdb 341
Twists 0 ini-len 144 ini-rmsd 3.83 opt-equ 181 opt-rmsd 3.05 chain-rmsd 3.83 Score 247.80 align-len 342 gaps 161 (47.08%)
P-value 6.90e-07 Afp-num 23218 Identity 5.26% Similarity 14.04%
Block  0 afp 18 score 247.80 rmsd  3.83 gap 109 (0.43%)

Chain 1:    5 NYIDATLLKPD-------------ATLIEINKFVDLCIIKNVRCICV-------------------HISR
              11111111111             11111111111111111111111                   1111
Chain 2:    2 MKIGVFVPIGNNGWLISTHAPQYMPTFELNKAIVQKAEHYHFDFALSMIKLRGFGGKTEFWDHNLESFTL

Chain 1:   43 IAVVKEIIKNTKISISGTVSFPFGNATTKLKINEIKECLKLG-----ANEIDFVANI-------------
              111111111  111111111     11111111111111111     1111111111             
Chain 2:   72 MAGLAAVTS--RIQIYATAA-----TLTLPPAIVARMAATIDSISGGRFGVNLVTGWQKPEYEQMGIWPG

Chain 1:   95 GNIKDHDWEKVNSEFQKIRNSFK------------------------DIIIKVIFETCLLTEEEIIKCCQ
              11111111111111111111111                        111111111        111111
Chain 2:  135 DDYFSRRYDYLTEYVQVLRDLWGTGKSDFKGDFFTMNDCRVSPQPSVPMKVICAGQ--------SDAGMA

Chain 1:  141 IAVKNKLDFVKTSTGYSKMGATI-EHVKLMKKIVN---NECKVKASG-----------------------
              1111 11111111        11 11111111111   111111111                       
Chain 2:  197 FSAR-YADFNFCFGKGVNTPTAFAPTAARMKQAAEQTGRDVGSYVLFMVIADETDDAARAKWEHYKAGAD

Chain 1:  184 -----------------GIKT--------KNFALELVEAGAERIGTSSI--------SEVLN
                               1111        1111111111111111111         1  11
Chain 2:  266 EEALSWLTDPTSAVNINMGTLVGSYASVARMLDEVASVPGAEGVLLTFDDFLSGIETFGERI

Align Mfl639.pdb 212 with 2ffcA.pdb 318
Twists 0 ini-len 144 ini-rmsd 3.17 opt-equ 187 opt-rmsd 3.05 chain-rmsd 3.17 Score 235.04 align-len 314 gaps 127 (40.45%)
P-value 7.13e-07 Afp-num 24115 Identity 5.73% Similarity 16.88%
Block  0 afp 18 score 235.04 rmsd  3.17 gap 90 (0.38%)

Chain 1:    3 LNNYIDATLLKPDA------------------------------------------------------TL
              11111111111111                                                      11
Chain 2:   32 VNTCLCIGLDPDEADIKSFMQSEKQNGYQSVKKNLSNSGELFAPQMGGQMLLATPPKEAQEKDEFFYFFN

Chain 1:   19 IEINKFVDLCIIKNVRCICVHI-----------SRIAVVKEIIKNTKISISGTVSFPFGNATTKLKINEI
              11111111111 1111111111           11111111111111111111111   11111111111
Chain 2:  116 HFCFYIINETK-EYALAYKMNFAFYLPYGSLGVDVLKNVFDYLHHLNVPTILDIKM---NDIGNTVKHYR

Chain 1:   78 KECLKLGANEIDFVANIGNIKDHDWEKVNSEFQKIRNSF---KDIIIKVIFETC------LLT------E
              11111111111111111         111111111111    111111111111      111      1
Chain 2:  182 KFIFDYLRSDSCTANIY---------MGTQMLRDICLDEECKRYYSTFVLVKTTNADSHIFQNRLSLDGK

Chain 1:  133 EEIIKCCQIAVKNK----------LDFVKTSTGYSKMGATIEHVKLMKKIVNNECKVKASGGIKTKNFAL
              11111111111111          1111111      1111111111111111 1111111111  1111
Chain 2:  243 EAYVVIAEEVQKMAKQLHLEENGEFVGFVVG------ANCYDEIKKIRELFPD-CYILAPGVGAQKGDLR

Chain 1:  193 ELVEAGA------ERIGTSSIS--------EVLN
              1111111      111111111        1111
Chain 2:  306 KMLCNGYSKNYEKVLINVGRAITKSGSPQQAARE

Align Mfl639.pdb 212 with 1fcbA.pdb 494
Twists 0 ini-len 152 ini-rmsd 2.84 opt-equ 192 opt-rmsd 3.06 chain-rmsd 2.84 Score 294.68 align-len 273 gaps 81 (29.67%)
P-value 8.07e-07 Afp-num 37369 Identity 9.89% Similarity 24.91%
Block  0 afp 19 score 294.68 rmsd  2.84 gap 84 (0.36%)

Chain 1:    1 MKL--------NNYIDATLLKPDA---TLIEINKFVDLCI-IKNVRCICVHI---SRIAVVKEIIKNTKI
              111        1111111111111   1111111111111 11111111111   111111111111111
Chain 2:  178 DISTDMLGSHVDVPFYVSATALCKLGNPLEGEKDVARGCGQGVTKVPQMISTLASCSPEEIIEAAPSDKQ

Chain 1:   56 SISGTVSFPFGNATTKLKINEIKECLKLGANEIDFVANIGNIKDHDWE--------------------KV
              1111111   111111111111111111111111111111                            11
Chain 2:  248 IQWYQLY---VNSDRKITDDLVKNVEKLGVKALFVTVDAPSLGQREKDMKLKFSNGASRALSKFIDPSLT

Chain 1:  106 NSEFQKIRNSFKDIIIKVIFETCLLTEEEIIKCCQIAVKNKLDFVKTSTGYSK----MGATIEHVKLMKK
              111111111111 111111111       111111111111111111111111    1 11111111111
Chain 2:  332 WKDIEELKKKTK-LPIVIKGVQ-------RTEDVIKAAEIGVSGVVLSNHGGRQLDFSRAPIEVLAETMP

Chain 1:  172 I-----VNNECKVKASGGIKTKNFALELVEAGAERIGTS-----------------SISEVLN
              1     111111111111111111111111111111111                 1111111
Chain 2:  394 ILEQRNLKDKLEVFVDGGVRRGTDVLKALCLGAKGVGLGRPFLYANSCYGRNGVEKAIEILRD

Align Mfl639.pdb 212 with 5az0A.pdb 324
Twists 0 ini-len 144 ini-rmsd 3.70 opt-equ 181 opt-rmsd 3.02 chain-rmsd 3.70 Score 238.11 align-len 272 gaps 91 (33.46%)
P-value 8.09e-07 Afp-num 21813 Identity 8.09% Similarity 18.38%
Block  0 afp 18 score 238.11 rmsd  3.70 gap 108 (0.43%)

Chain 1:    5 NYIDATLLK-----PDATLIEINKFVDLCIIKNVRCICVHI-----SRIAVVKEIIK----NT--KISIS
              111111111     111111111111111111111111111     11111111111    11  11111
Chain 2:   18 PALGYGTWLGVSDFDGTDIPKLLDALSYAIDIGYRHIDTAHFYRVEPEIGQVVQEKINEGVVRREDLFIT

Chain 1:   59 GTVSFPFGNATTK--LKINEIKECLKLG----ANEIDFVANIGNIKDHDWE--KVNSEFQKIRNSF---K
              1111    11111  1111111111111    11111111111          1111111111111   1
Chain 2:  103 TKVW----QHYHRAADVEVSLRASLHRLGLDHVNLVLMHWPMSISQEGVDEKIDYLETWRGFEEVLKKGL

Chain 1:  118 DIIIKVIFETCLLTEEEIIKCCQIAVK---NKLDFVKTSTGYSKMGATIEHVKLMKKIVNNECKVKASGG
              111111111        1111111111   111111111      1111111111111111111111111
Chain 2:  169 TKAIGVSNF--------NIEQMKRLLTNCNVPPAVNQIEV-----NLNLSQADLVDYCQANEVVVVAYSP

Chain 1:  185 IK-----------------------------TKNFALELVEAGAERIGTSS-----ISEVLN
              11                             1111111111111 111111     111111
Chain 2:  226 FGTMVPSLNSPEPKLDNPAMLAIGRKYGKTVTQVNLGYLYQRGI-VSIPKTVTKSRVLENAS

Align Mfl639.pdb 212 with 4e2bA.pdb 378
Twists 0 ini-len 152 ini-rmsd 4.85 opt-equ 197 opt-rmsd 3.02 chain-rmsd 4.92 Score 247.40 align-len 350 gaps 153 (43.71%)
P-value 8.13e-07 Afp-num 26008 Identity 5.14% Similarity 15.43%
Block  0 afp 19 score 229.01 rmsd  3.32 gap 155 (0.50%)

Chain 1:    1 MKLN-----------NYIDATLLKPDAT---------LIEINKFVDLCIIKNVRCICVHIS---------
              1111           1111111111111         11111111111   1111111111         
Chain 2:    5 PELLRPLKLGRYTLRNRIIMAPLTRCQATEDGHVPRTESMLKYYEDRA---SAGLIIAEATMVQPNYTGF

Chain 1:   42 -------------RIAVVKEIIKNTKISISGTVSFPFGNA------------------------------
                           111111111111111111111111                                 
Chain 2:   72 LTEPGIYSDAQIEEWRKIVDAVHKKGGLIFLQLIHAGRAGIPEKILQQPKSDQDPLAGRLLAASAIPIKD

Chain 1:   69 ------------------------------TTKLKINEIKECLK-LGANEIDFVA-----NIGNIK----
                                            11111111111111 1111111111     111111    
Chain 2:  142 HRIPAYFAASGEKETYGVPEELTDDEVRNGIIPLFVEGAKNAIFKAGFDGVEIHGANGYLLDAFFRESSN

Chain 1:   99 --------D----HDWEKVNSEFQKIRNSFKDIIIKVIFETCL--------LTEEEIIKCCQIAVKNKLD
                      1    111111111111111111111111111111        1111111111111111111
Chain 2:  212 KRQSGPYAGTTIDTRCQLIYDVTKSVCDAVGSDRVGLRISPLNGVHGMIDSNPEALTKHLCKKIEPLSLA

Chain 1:  149 FVKTSTGYSKMGATIEHVKLMKKIVNNECKVKASGGIKTKNFALELV-EAGAERIGTSSI-----SEVLN
              11111   111  1 1111111111  1111111111 111111111 111111111111     11111
Chain 2:  282 YLHYLRGDMVNQQIGDVVAWVRGSY--SGVKISNLRY-DFEEADQQIREGKVDAVAFGAKFIANPDLVER

Align Mfl639.pdb 212 with 1ps9A.pdb 671
Twists 0 ini-len 160 ini-rmsd 2.68 opt-equ 207 opt-rmsd 3.01 chain-rmsd 2.68 Score 342.51 align-len 320 gaps 113 (35.31%)
P-value 8.19e-07 Afp-num 47642 Identity 6.56% Similarity 16.25%
Block  0 afp 20 score 342.51 rmsd  2.68 gap 132 (0.45%)

Chain 1:    1 MKL---------NNYIDATLLKPDA-----TLIEINKFVDLCIIKNVRCICVHIS---------------
              111         1111111111111     1111111111111111111111111               
Chain 2:    5 LFAPLDLGFTTLKNRVLMGSMHTGLEEYPDGAERLAAFYAERARHGVALIVSGGIAPDLTGVGMEGGAML

Chain 1:   42 -------RIAVVKEIIKNTKISISGTVSFPFGNA------------------------------TTKLKI
                     111111111111111111111111 1                               111111
Chain 2:   75 NDASQIPHHRTITEAVHQEGGKIALQILHTGRYSYQPHLVAPSALQAPINRFVPHELSHEEILQLIDNFA

Chain 1:   75 NEIKECLKLGANEIDFVA-----NIGNIKD--------------HDWEKVNSEFQKIRNSFK-DIIIKVI
              111111111111111111     1111111              111111111111111111 1111111
Chain 2:  145 RCAQLAREAGYDGVEVMGSEGYLINEFLTLRTNQRSDQWGGDYRNRMRFAVEVVRAVRERVGNDFIIIYR

Chain 1:  125 FETCL-----LTEEEIIKCCQIAVKNKLDFVKTSTGYS----KMG-------ATIEHVKLMKKIVNNECK
              11111     1111111111111111111111111 11    111       1111111111111  111
Chain 2:  215 LSMLDLVEDGGTFAETVELAQAIEAAGATIINTGIGWHEARIPTIATPVPRGAFSWVTRKLKGHV--SLP

Chain 1:  179 VKASGGIKTKNFALELV--EAGAERIGTSSI----SEVLN
              11111111111111111  111111111111    11111
Chain 2:  283 LVTTNRINDPQVADDILSRGDADMVSMARPFLADAELLSK

Align Mfl639.pdb 212 with 5z6tA.pdb 317
Twists 0 ini-len 152 ini-rmsd 3.77 opt-equ 180 opt-rmsd 3.16 chain-rmsd 3.77 Score 240.34 align-len 285 gaps 105 (36.84%)
P-value 8.66e-07 Afp-num 22332 Identity 4.21% Similarity 13.68%
Block  0 afp 19 score 240.34 rmsd  3.77 gap 118 (0.44%)

Chain 1:    5 NYIDATLLKPDATLIEINKFVDLCIIKNVRCICVH-----ISRIAVVKEIIK---NTK--ISISGTVSFP
              111111111  111111111111111 11111111     111111111111   111  111111111 
Chain 2:   13 PAVGFGCWKV-DVDTCSEQIYRAIKT-GYRLFDGAEDYANEKLVGAGVKKAIDEGIVKREDLFLTSKLW-

Chain 1:   65 FGNATTKLKINEIKECLK--LG-ANEIDFVANIGNIKDH-----------------------DWEKVNSE
              111111111111111111  11 11111111111                            11111111
Chain 2:   80 NNYHHPDNVEKALNRTLSDLQVDYVDLFLIHFPVTFKFVPLEEKYPPGFYCGKGDNFDYEDVPILETWKA

Chain 1:  109 FQKIRNSFKDIIIKVIFETCLLTEEEIIKCCQIAVKNKLDFVKTSTGYSKMGATIEHVKLMKKIVNNECK
              1111111 11111111111   11111111 11 11111111111        111111111111    1
Chain 2:  150 LEKLVKA-GKIRSIGVSNF---PGALLLDL-LRGATIKPSVLQVEHHPYLQ--QPRLIEFAQSRG----I

Chain 1:  179 VKASGGIK------------------------------------TKNFALELVEAGAERIGTSS-----I
              11111111                                    1111111111111 111111     1
Chain 2:  209 AVTAYSSFGPQSFVELNQGRALNTSPLFENETIKAIAAKHGKSPAQVLLRWSSQRGI-AIIPKSNTVPRL

Chain 1:  208 SEVLN
              11111
Chain 2:  278 LENKD

Align Mfl639.pdb 212 with 5oq2A.pdb 360
Twists 0 ini-len 152 ini-rmsd 3.24 opt-equ 193 opt-rmsd 3.05 chain-rmsd 3.24 Score 240.86 align-len 353 gaps 160 (45.33%)
P-value 1.07e-06 Afp-num 25303 Identity 7.08% Similarity 15.58%
Block  0 afp 19 score 240.86 rmsd  3.24 gap 184 (0.55%)

Chain 1:    5 NYIDATLLKPD---AT---------LIEINKFVDLCIIKNVRCICVHIS---------------------
              11111111111   11         111111111111111111111111                     
Chain 2:   31 EMRAAWISTVYNLDWPKTKNNEAKQKKEYTDLLDKLKSVGINTAVVQVRPKSDALYKSNINPWSEYLTGT

Chain 1:   42 --------RIAVVKEIIKNTKISISGTVSFPFG------------------------------NA-----
                      1111111111111111111111 1                               11     
Chain 2:  101 QGKDPGYDPLPFLIEEAHKRGMEFHAWFNPYRITMADESIDKLPANHPAKKNPSWVVKHGNKYYYDPGLP

Chain 1:   69 -TTKLKINEIKECL-KLGANEIDFVANIGNIK-----------------DHD-WEKVNSEFQKIRNSFK-
               1111111111111 11111111111111  1                 111 1111111111111111 
Chain 2:  171 EVRKYIVDSIAEVVQNYDIDGVHFDDYFYPGVSFNDTATYQKYGKGQNKDNWRRENVNTLLRDVKASIKS

Chain 1:  118 ---DIIIKVIFET----------------CLLTEEEIIKCCQIAVKNKLDFVKTSTGYSKMGA---TIEH
                 1111111111                1111   1 11111111111111111 1         1111
Chain 2:  241 IKPNVVFGVSPAGIWRNKSSDPTGSDTSGNESYVGTYADTRAWIKQGLIDYVVPQLYWPIGLKAADYSKL

Chain 1:  166 VKLMKKIVNNE-CKVKASGGIK---------------TKNFALELVEA-GAERIGTSS---------ISE
              11111111111 1111111111               11111111111 111111111         111
Chain 2:  311 VAWWANEVKGTNVDLYIGQGIYKQGQSSYGGQNIAKEIVQQVTLNRKYSEIKGSMYFSAKDIANSTSIQK

Chain 1:  210 VLN
              111
Chain 2:  381 DLK

Align Mfl639.pdb 212 with 2i2xA.pdb 459
Twists 0 ini-len 136 ini-rmsd 2.67 opt-equ 190 opt-rmsd 3.01 chain-rmsd 2.67 Score 275.68 align-len 313 gaps 123 (39.30%)
P-value 1.09e-06 Afp-num 36242 Identity 5.11% Similarity 14.70%
Block  0 afp 17 score 275.68 rmsd  2.67 gap 149 (0.52%)

Chain 1:    5 NYIDATLLKPD-----------ATLIEINKFVDLCII--KNVRCICVHI------------SRIAVVKEI
              11111111111           111111111111111  1111111111            111111111
Chain 2:   39 TIPEINYAPRPEAGASKEKLIKEYERITTDVMERMVQVGFPAIILETEHVQQMSNNPSWGAEVAHAQKTI

Chain 1:   50 IKN------TKISISGTVSFPFGNA-----------TTKLKINEIKECLKLGANEIDFVANIGN------
              111      1111111111   111           1111111111111111111111111111      
Chain 2:  109 MEKYHDEYGIKCALRHTIG---DIRENREFLQLRGDKYSVFLEAFEQCAENGADLLSVESMGGKEVFDYA

Chain 1:   97 ------------IKDHDWEKVNSEFQKIRNSFK--DIIIKVIFETCLL----------------------
                          111111111111111111111  1111111111111                      
Chain 2:  176 VLRNDIPGLLYSIGCLGSIDMELIWTDISKIAKKTGTISAGDTDCAQANTAMFIGGGLLNKNLAHTIAVI

Chain 1:  131 TEEEIIKCCQIAVKNKL-DFVKTSTGYSKMGATIEHVKLMKKIVN-NECKVKASGGIKTKN----FALEL
              11111111111111111 111111            111111111 1111111111111      11111
Chain 2:  246 ARAISAPRSLVAYEAGAVGPGKDC------------GYENIIVKAITGMPMTMEGKTSTCAHSDVMGNLV

Chain 1:  195 VEAGAERIGT---------------SSISEVLN
              11 1111111               11111111
Chain 2:  304 MQ-CCDCWSNESVEYHGEFGGTTVQCWSETLAY

Align Mfl639.pdb 212 with 3krbA.pdb 307
Twists 0 ini-len 160 ini-rmsd 3.93 opt-equ 181 opt-rmsd 3.14 chain-rmsd 3.93 Score 230.90 align-len 280 gaps 99 (35.36%)
P-value 1.15e-06 Afp-num 21066 Identity 5.71% Similarity 16.07%
Block  0 afp 20 score 230.90 rmsd  3.93 gap 108 (0.40%)

Chain 1:    5 NYIDATLLKPDATLIEINKFVDLCIIKNVRCICVHI-----SRIAVVKEIIKN-----T---KISISGTV
              111111111  1111111111111111111111111     111111111111     1   11111111
Chain 2:    5 PRLGFGTWQ--APPEAVQTAVETALMTGYRHIDCAYVYQNEEAIGRAFGKIFKDASSGIKREDVWITSKL

Chain 1:   62 SFPFGNATTKLKINEIKECLK---LGANEIDFVANIGNIKDH-------------------DWEKVNSEF
              1  111111111111111111   1111111111111                        111111111
Chain 2:   73 W--NYNHRPELVREQCKKTMSDLQVDYLDLFLVHWPLAFVRNDVGDLFPKDAEGRAMLEKVPLADTWRAM

Chain 1:  110 QKIRNSFKDIIIKVIFETCLLTEEEIIKCCQIAVKNKLDFVKTSTGYSKMGATIEHVKLMKKIVNNECKV
              111111 11111111111   11111111111  1111111111 1      111111111111    11
Chain 2:  141 EQLVEE-GLVKHIGVSNY---TVPLLADLLNY--AKIKPLVNQI-EIHPWHPNDATVKFCLDNG----IG

Chain 1:  180 KASGGIK-------------------------------TKNFALELVEAGAERIGTSSI------SEVLN
              1111111                               11111111111111111111       11111
Chain 2:  200 VTAYSPMGGSYATQKNVILECKTLKAIADAKGTSPHCVALAWHVKKWNTSMYSVIPKSQTPARIEANFKC

Align Mfl639.pdb 212 with 2bgqA.pdb 305
Twists 0 ini-len 144 ini-rmsd 3.87 opt-equ 177 opt-rmsd 3.04 chain-rmsd 3.87 Score 226.01 align-len 258 gaps 81 (31.40%)
P-value 1.41e-06 Afp-num 20726 Identity 4.65% Similarity 17.05%
Block  0 afp 18 score 226.01 rmsd  3.87 gap 101 (0.41%)

Chain 1:    5 NYIDATLLKPDATLIEINKFVDLCIIKNVRCICVHI-----SRIAVVKEIIK--NT---KISISGTVSFP
              11111111      1111111111111111111111     11111111111  11   111111111  
Chain 2:   25 PAVGLGTW------DTAHSVRTAITEAGYRHVDTAAEYGVEKEVGKGLKAAMEAGIDRKDLFVTSKIW--

Chain 1:   65 FGNATTKLKINEIKECLK--LG--ANEIDFVANIGNIKDHDWE---------KVNSEFQKIRNSF--KDI
              111111111111111111  11  11111111111                 1111111111111  111
Chain 2:   91 CTNLAPERVRPALENTLKDLQLDYIDLYHIHWPFRLKDGAHMPPEAGEVLEFDMEGVWKEMENLVKDGLV

Chain 1:  120 IIKVIFETCLLTEEEIIKCCQIAVKNKLDFVKTSTGYSKMGATIEHVKLMKKIVNNECKVKASGGIK---
              11111111    1111111111 11111111111       11111111111111  1111111111   
Chain 2:  161 KDIGVCNY----TVTKLNRLLRSAKIPPAVCQMEMHPG---WKNDKIFEACKKHG--IHITAYSPLGKNL

Chain 1:  187 -----------------TKNFALELVEAGAERIGTSS-----ISEVLN
                               1111111111111 111111     111111
Chain 2:  225 AHDPVVEKVANKLNKTPGQVLIKWALQRGT-SVIPKSSKDERIKENIQ

Align Mfl639.pdb 212 with 6gp5A.pdb 314
Twists 0 ini-len 144 ini-rmsd 3.86 opt-equ 179 opt-rmsd 3.10 chain-rmsd 3.86 Score 230.53 align-len 281 gaps 102 (36.30%)
P-value 1.41e-06 Afp-num 21734 Identity 8.19% Similarity 18.51%
Block  0 afp 18 score 230.53 rmsd  3.86 gap 133 (0.48%)

Chain 1:    5 NYIDATLLKPDATLIEI-------------NKFVDLCIIKNVRCICVHI-----------SRIAVVKEII
              111111111  111                1111111111111111111           1111111111
Chain 2:   44 FARGADVSWLTQMEAEGLKFYTPDENRQEMECMDLLRDYCGVNSIRLRVWVNPKDGWNNMNDVIVKAKRA

Chain 1:   51 KNTKISISGTVSFP-------FGNA-----------TTKLKINEIKECLKLG------ANEIDFV-----
              1111111111111        1111           1111111111111111      1111111     
Chain 2:  114 ERLGLRTMIDFHFSDTWADPGHQEMPEAWKELSFDDLKIALSEHVKSVLTALKAVGVTPEWVQVGNETTP

Chain 1:   92 -ANIGNIKDHDWEKVNSEFQKIRNSFK----DIIIKVIFETCLLTEEEIIKCCQ--IAVKNKLDFVKTST
               11111 11111111111111111111    1111111111    1 1111111  1  1111111111 
Chain 2:  184 GMMLPVGSVDNPEQLTALNNAGYDAVKAICPDAKVIVHLDAGNDQW-VYNRMFDILQANGGKYDMIGMSL

Chain 1:  155 GYSKMGA----------TIEHVKLMKKIVNN-ECKVKASGGIK-------TKNFALELVEAGAERIGTSS
                               1111111111111  11111111111       1111111111111111111 
Chain 2:  253 YPYWAEQEGKTGGWLKVADDCIANIKHVKQKYNKPVMICEIGMPYDQAEACKQLITKMMQADVEGIFYWE

Chain 1:  207 I
              1
Chain 2:  323 P

Align Mfl639.pdb 212 with 3wo8A.pdb 447
Twists 0 ini-len 160 ini-rmsd 3.59 opt-equ 193 opt-rmsd 3.03 chain-rmsd 3.59 Score 265.60 align-len 280 gaps 87 (31.07%)
P-value 1.44e-06 Afp-num 32577 Identity 6.43% Similarity 18.93%
Block  0 afp 20 score 265.60 rmsd  3.59 gap 113 (0.41%)

Chain 1:    2 KLNNYIDATLLKPDATLIEINKFVDLCIIKNVRCICVHISR------IAVVKEIIKNTKISISGTVSFPF
              1111111111    1111  111111111111111111  1      111111111111111111111 1
Chain 2:    4 DLGKLFFCGF----NDFN--EEVKEIIRKYRPTGILIYPGVLSKEYLLMDFMSFLSKEGDFLISSDHEGG

Chain 1:   66 G-----------NA----------TTKLKINEIKECLKLGANEIDFVANI------GNIKDHD--WEKVN
              1           11          11111111111111111111111111      1111111  11111
Chain 2:   68 QLEVLKYVPSSPGNLAFGKNSPDVTYRYSRVAGKIMEIVGLNMVFAPVLDLLSDIRSYGSDPKIVAEHGA

Chain 1:  107 SEFQKIRNSFKDIIIKVIFETCLLT--------------EE--EIIKCCQIAVKNKLDFVKTSTGYSKMG
              1111111111  1111111111111              11  11111111111111111111       
Chain 2:  145 RACEGYLEGG--VIPCIKHFPGHGKARETLPVVDAPFEKLWEEDLLPFRKVLEREKKVTVMTAHVRYSSI

Chain 1:  161 ----ATIE--HVK-LMKKIVNNECKVKASGGI--------KTKNFALELVEAGAERIGTS---SISEVLN
                  1111  111 111111111111111111        11111111111111111111   1111111
Chain 2:  217 DSLPATLSEKIITDVLREKIGFDGLVISDAMEMSAVSNNFSVEEIVSLFLNAGGNMILLGDYRNLPVYYE

Align Mfl639.pdb 212 with 1i60A.pdb 278
Twists 0 ini-len 112 ini-rmsd 4.80 opt-equ 165 opt-rmsd 3.07 chain-rmsd 4.85 Score 223.43 align-len 270 gaps 105 (38.89%)
P-value 1.62e-06 Afp-num 20180 Identity 5.93% Similarity 19.63%
Block  0 afp 14 score 194.15 rmsd  3.73 gap 115 (0.51%)

Chain 1:    5 NYIDATLLKPDATLIEINKFVDLCIIKNVRCICVHISRIA----------VVKEIIKNTKISI-SGTVSF
              11111111       111111111111111111111              1111111111111 111111
Chain 2:    1 MKLCFNEATTLENS-NLKLDLELCEKHGYDYIEIRTMDKLPEYLKDHSLDDLAEYFQTHHIKPLALNALV

Chain 1:   64 PFGNA------TTKLKINEIKECLKLGANEIDFVANIGNI----KDHDWEKVNSEFQKIR-NSFKDIIIK
                         11111111111111111111111111       1111111111111111 11 111111
Chain 2:   70 FFNNRDEKGHNEIITEFKGMMETCKTLGVKYVVAVPLVTEQKIVKEEIKKSSVDVLTELSDIAEPYGVKI

Chain 1:  123 VIFETCL-----LTEEEIIKCCQIAVKNKLDFVKTSTGYSKMGATIEHVKLMKKIVNNECKVKASG----
              1111111     111111111111  1111 11111     1    1   11 1111111111111    
Chain 2:  140 ALEFVGHPQCTVNTFEQAYEIVNTV-NRDNVGLVLDSFHFHAMGSNIE--SLKQADGKKIFIYHIDDTED

Chain 1:  184 ----------GIKTKNFALE---LVEAG-----AERIGTS-------------SISEVLN
                        1 11         11111     1111111             1111111
Chain 2:  207 FPIGFLTDEDRVWPGQGAIDLDAHLSALKEIGFSDVVSVELFRPEYYKLTAEEAIQTAKK

Align Mfl639.pdb 212 with 3sqlA.pdb 525
Twists 0 ini-len 168 ini-rmsd 3.68 opt-equ 191 opt-rmsd 3.04 chain-rmsd 3.68 Score 291.24 align-len 302 gaps 111 (36.75%)
P-value 1.73e-06 Afp-num 38926 Identity 6.29% Similarity 19.87%
Block  0 afp 21 score 291.24 rmsd  3.68 gap 131 (0.44%)

Chain 1:    1 MKLNNYIDATLLKPDATLIE-------INKFVDLCIIKNVRCICVHIS---RIAVVKEIIKNT---KISI
              11111111111     1 11       1111111111111111111 1   111111111111   1111
Chain 2:   16 QAIAQMIVVRGAGYLFDYERPYPQWEADQTTLQRWIEAGIGGVILLGGSAAEVAQKTKQLQSWAEIPLLI

Chain 1:   58 SGTVSFPFG----------NA-----------------TTKLKINEIKECLKLGANEIDFVANI------
              111111             11                 11111111111111111111111111      
Chain 2:   86 AADIEEGVGQRFRGATEFPPPMAFGEIWRTDPHQAIALAETMGATTAQEALSLGINWVLAPVLDVNNNPH

Chain 1:   95 -------GNIKDHD--WEKVNSEFQKIRNSFKDIIIKVIFETCLL-------------------TEEEII
                     1111111  1111111111111  11111111111111                   111111
Chain 2:  156 NPVINIRAFGETPDQVSALGTAFIRGAQQ--YAVLTTAKHFPGHGDTATDSHLALPTISHDDTRLNTVEL

Chain 1:  137 KCCQIAVKNKLDFVKTSTGYSKMG-----ATIEHVK---LMKKIVNNECKVKASGGI--------KTKNF
              11111111111111111            1111  1   111111111111111111        11111
Chain 2:  224 PPFKAAIQGGVDAVMNAHLMIPAWDQQYPATLSPAILTGQLRHKLGFKGLIVTDALVMGGITQFAAPDTV

Chain 1:  191 ALELVEAGAERIGTSSISEVLN
              1111111111111111111111
Chain 2:  294 VVQAIAAGADILLMPPDVDGAI

Align Mfl639.pdb 212 with 4wghA.pdb 283
Twists 0 ini-len 144 ini-rmsd 3.95 opt-equ 173 opt-rmsd 3.03 chain-rmsd 3.95 Score 217.24 align-len 260 gaps 87 (33.46%)
P-value 1.74e-06 Afp-num 20649 Identity 4.23% Similarity 15.77%
Block  0 afp 18 score 217.24 rmsd  3.95 gap 93 (0.39%)

Chain 1:    5 NYIDATLLKPDAT---LIEINKFVDLCIIKNVRCICVHI-------SRIAVVKEIIKNTKISISGTVSFP
              111111111 111   11111111111111111111111       11  11 1111 1111111111  
Chain 2:   15 PAIGLGTWYMGEHAAQRQQEVAALRAGIDHGLTVIDTAEMYADGGAEEVVGQAIRGLRDRVVLVSKVY--

Chain 1:   65 FGNATT-KLKINEIKECLK---LGANEIDFVANIGNIKDHDWEKVNSEFQKIRNSF--KDIIIKVIFETC
               11111 111111111111   11111111111111       1111111111111  11111111111 
Chain 2:   83 -PWHAGKAAMHRACENSLRRLQTDYLDMYLLHWRGDI------PLQETVEAMEKLVAEGKIRRWGVSNL-

Chain 1:  129 LLTEEEIIKCCQIAVKNKLDFVKTSTGYSKMGATIEHVKLMKKIVNNECKVKASGGIK------------
                11111111111 11111111111       11 1111111111    111111111            
Chain 2:  145 --DTEDMQALWRTADGEHCATNQVLYHLASRGIEYDLLPWCQQHS----LPVMAYCPLAQAGRLRDGLFQ

Chain 1:  187 -------------------TKNFALELVEAGAERIGTSS-----ISEVLN
                                 1111111    111111111     111111
Chain 2:  209 HSDIINMANARGITVAQLLLAWVIRH----PGVLAIPKAASIEHVVQNAA

Align Mfl639.pdb 212 with 1rusA.pdb 437
Twists 0 ini-len 144 ini-rmsd 3.93 opt-equ 168 opt-rmsd 3.04 chain-rmsd 6.24 Score 277.38 align-len 260 gaps 92 (35.38%)
P-value 1.78e-06 Afp-num 30653 Identity 6.15% Similarity 15.77%
Block  0 afp 18 score 275.75 rmsd  3.93 gap 94 (0.39%)

Chain 1:    5 NYIDATLLKPDATLIEINKFVDLCIIKNVRCICV---HIS--------RIAVVKEIIKN------TKISI
              111111111111111111111111111 111111   111        11111111111      11111
Chain 2:  160 VVGTIIKPKLGLRPKPFAEACHAFWLG-GDFIKNDEPQGNQPFAPLRDTIALVADAMRRAQDETGEAKLF

Chain 1:   58 SGTVSFPFGNATTKLKINEIKECLKLGA--------NEIDFVANIGNIKDHDWEKVNSEFQKIRNSFKDI
              11111        11111111111111         111111111          111111111111111
Chain 2:  229 SANITA-------DDPFEIIARGEYVLETFGENASHVALLVDGYVA---------GAAAITTARRRFPDN

Chain 1:  120 IIKVIFETCLLTE-------EEIIKCCQIAVKNKLDFVKTSTGYSKMGATIEHVKLMKKIVNN-------
              1111111111111       11111111111111111111        111 11111111111       
Chain 2:  283 FLHYHRAGHGAVTSPQSKRGYTAFVHCKMARLQGASGIHT--------GTMSSDRAIAYMLTQDEAQGPF

Chain 1:  176 ---------ECKVKASGGIKTKNFALELVEAGA----ERIGTSSISEVLN
                       1111111  1111   1  11       11111111 1111
Chain 2:  353 YRQSWGGMKACTPIIS--GGMNALRMPGFFENLGNANVILTAGGGAFGHI

Align Mfl639.pdb 212 with 3untA.pdb 373
Twists 0 ini-len 120 ini-rmsd 2.94 opt-equ 183 opt-rmsd 3.07 chain-rmsd 2.94 Score 243.49 align-len 253 gaps 70 (27.67%)
P-value 1.87e-06 Afp-num 25456 Identity 6.32% Similarity 18.18%
Block  0 afp 15 score 243.49 rmsd  2.94 gap 128 (0.52%)

Chain 1:    5 NYIDATLLKPDATLIEINKFVDLCIIKNVRCICVHISRI-------------AVVKEIIKNTKISISGTV
              1111111    11111111 1111111111111111111             111111111  1111111
Chain 2:   40 PAFMPVG----TAATVKALKPETVRATGADIILGNTYHLMLRPGAERIAKLGGLHSFMGWD--RPILTDS

Chain 1:   62 SFPFG--------NATTK--------------LKINEIKECLKLGANEIDFVANIGN-------IKDHDW
              1111         11111              11111111111111111111111         111  1
Chain 2:  104 GGYQVMSLSSLTKQSEEGVTFKSHLDGSRHMLSPERSIEIQHLLGSDIVMAFDECTPYPATPSRAASSME

Chain 1:  103 EKVNSEFQKIRNSFK-------DIIIKVIFETCLLTEEEIIKCCQIAVKNKLDFVKTSTGYSKMGA--TI
               11111111111111       1111111111 11111111111111111111111111  111    11
Chain 2:  174 -RSMRWAKRSRDAFDSRKEQAENAALFGIQQG-SVFENLRQQSADALAEIGFDGYAVGGLAVGEGQDEMF

Chain 1:  164 EHVKLMKKIVNNECKVKASGGIKTKNFALELVEAGAERIGTSS
              111111111111111111111111 111111111111111111
Chain 2:  242 RVLDFSVPMLPDDKPHYLMGVGKP-DDIVGAVERGIDMFDCVL

Align Mfl639.pdb 212 with 2xsaA.pdb 443
Twists 0 ini-len 160 ini-rmsd 3.97 opt-equ 185 opt-rmsd 3.00 chain-rmsd 3.97 Score 262.59 align-len 275 gaps 90 (32.73%)
P-value 2.04e-06 Afp-num 32744 Identity 3.27% Similarity 16.36%
Block  0 afp 20 score 262.59 rmsd  3.97 gap 95 (0.37%)

Chain 1:    5 NYIDATLLKP--DATLIEINKFVDLCIIKNVRCICVHIS-------------------RIAVVKEIIKNT
              1111111111  1111111111111111111111111                     111111111111
Chain 2:    1 MLTGVIEGFYGRDWRRDERATVMDWIAAAGMNTYIYGPKDDVHVRARWRVPYDAAGLARLTELRDAAAAR

Chain 1:   54 KISISGTVSFPFGNA-----TTKLKINEIKECLKLGANEIDFVANIGNIKD---------HDWEKVNSEF
              1111111111 1 1      111111111111111111111111 11  11         1111111111
Chain 2:   71 GMVFYVSLAPCLDVTYSDPQDRAALLARVDQLARAGLRNLVLLFDDIPSVLPEADRHRFDSFAEAQADLS

Chain 1:  110 QKIRNSFK-DIIIKVIFETC---LLT-----EEEIIKCCQIAVKNKLDFVKTSTGYSKMGATIE-HVKLM
              11111111 11111111111   111     11111111111  111111111        11  11111
Chain 2:  141 NMVLRHLRGAGHVVFCPTEYCGRMAGGDPRGSAYLQRLGSTL--DPAIDIFWTGPEIVSEEIVAAHLAAV

Chain 1:  170 KKIVNNECKVKASGGIK------------TKNFALELVEAGAERIGTS----------SISEVLN
              11111  1111111111            1111111 11 11111111          1111111
Chain 2:  209 GEVLR--RRPVIWDNFHANDYDIRRVFAGPLGGRSRDILPLVAGWITNPNNEAEANFPAIHTTGA

Align Mfl639.pdb 212 with 1izcA.pdb 299
Twists 0 ini-len 128 ini-rmsd 2.74 opt-equ 173 opt-rmsd 3.01 chain-rmsd 2.74 Score 219.58 align-len 267 gaps 94 (35.21%)
P-value 2.10e-06 Afp-num 20783 Identity 6.74% Similarity 15.73%
Block  0 afp 16 score 219.58 rmsd  2.74 gap 133 (0.51%)

Chain 1:    2 KLNNYIDATLLKPDATLIEINKFVDLCIIKNVRCICVHI--------SRIAVVKEIIK--NTKISISGTV
              11111111111  11111111111111    11111111        11111111111  1111111111
Chain 2:   39 PSKTLMGVAHG--IPSTFVTKVLAATK----PDFVWIDVEHGMFNRLELHDAIHAAQHHSEGRSLVIVRV

Chain 1:   62 SFPFGNATTKLKINEIKECLKLGANEIDFVANIGNIKDHDWEKVNSEFQKIRNSFK--------------
              11        11111111111111111111111          1111111111111              
Chain 2:  103 PK--------HDEVSLSTALDAGAAGIVIPHVE----------TVEEVREFVKEMYYGPIGRRSFSPWTF

Chain 1:  118 ----------------------DIIIKVIFETCLLTEEEIIKCCQIAVKNKLDFVKTSTGYSKMGA----
                                    111111111  111  11111111111111111111111111      
Chain 2:  155 SPGIADASLFPNDPYNVATSNNHVCIIPQIE--SVK--GVENVDAIAAMPEIHGLMFGPGDYMIDAGLDL

Chain 1:  162 -----------TIEHVKLMKKIV-NNECKVKASGGIKTKNFALELVEAGAERIGTSS
                         111111111111 111111111  1111111111111111111111
Chain 2:  221 NGALSGVPHPTFVEAMTKFSTAAQRNGVPIFGG--ALSVDMVPSLIEQGYRAIAVQF

Align Mfl639.pdb 212 with 1xrsA.pdb 516
Twists 0 ini-len 152 ini-rmsd 3.77 opt-equ 176 opt-rmsd 3.00 chain-rmsd 3.77 Score 293.13 align-len 285 gaps 109 (38.25%)
P-value 2.33e-06 Afp-num 40954 Identity 5.96% Similarity 17.19%
Block  0 afp 19 score 293.13 rmsd  3.77 gap 113 (0.43%)

Chain 1:    5 NYIDATLLKPDATLIEINKFVDLCIIKNVRCICVHIS--------------------------RIAVVKE
              11111111  11111111111111111111111111                           1111111
Chain 2:  151 PLLYVIVA--TGNIYEDITQAVAAAKQGADVIAVIRTTGQSLLDYVPYGATTEGFGGTYATQENFRLMRE

Chain 1:   49 IIKN------TKISISGTVSFPFGNATTKLKINEIKECLKLGANEIDFVANI-GNIKDHDWEKVNSEFQK
              1111      1111111111     11  11111111111111111111111 11          11111
Chain 2:  219 ALDKVGAEVGKYIRLCNYCS-----GL--CMPEIAAMGAIERLDVMLNDALYGILFRDINMQRTMIDQNF

Chain 1:  112 IRNSF--KDIIIKVIFETCLL------TEEEIIKCCQIAVKNK--------LDFVKTSTGYSKMGAT---
              11111  1111111111111       1111111111111111        1111111            
Chain 2:  282 SRIINGFAGVIINTGEDNYLTTADAFEEAHTVLASQFINEQFALLAGLPEEQMGLGHAFEMDPELKNGFL

Chain 1:  163 -IEHVKLMKKIVNNECKVKASGGIK------------TKNFALELVEAGAERIGTSS------------I
               11 11111111111111111111             11111111111111111111            1
Chain 2:  352 YELSQAQMAREIFPKAPLKYMPPTKFMTGNIFKGHIQDALFNMVTIMTNQRIHLLGMLTEALHTPFMSDR

Chain 1:  208 SEVLN
              11111
Chain 2:  422 ALSIE

Align Mfl639.pdb 212 with 5diyA.pdb 463
Twists 0 ini-len 152 ini-rmsd 3.26 opt-equ 191 opt-rmsd 3.12 chain-rmsd 3.26 Score 265.14 align-len 279 gaps 88 (31.54%)
P-value 2.75e-06 Afp-num 36961 Identity 7.53% Similarity 18.64%
Block  0 afp 19 score 265.14 rmsd  3.26 gap 103 (0.40%)

Chain 1:    2 KLNNYIDATLLK--PDATLIEINKFVDLCIIKNVRCICVHIS-------------------RIAVVKEII
              111111111111  11111111111111111111111111                     111111111
Chain 2:    2 EYFRYRGIIEGFYGKPWEHQERLDMFEFMQANNLNAYIYAPKQDLYHRELWREPYKEEQLQLFKELIEKA

Chain 1:   51 KNTKISISGTVSFPFGNAT-------TKLKINEIKECLKLGANEIDFVANIGNIKD----------HDWE
              111111111111  11111       11111111111111111111111  1 111          1111
Chain 2:   72 GSCGINFTFAIS--PGLSLVYSSEEELETLIRKITPFLEMGVHSIGIFFDNVPFDLIHEEDRNSYSNLAE

Chain 1:  104 KVNSEFQKIRNSFK----DIIIKVIFETCLLT--EEEIIKCCQIAVKNKLDFVKTSTGYSKMGATI-EHV
              11111111111111    11111111111  1  111111111111  11111111   1 1  11 111
Chain 2:  140 AQADFLTRVLQRLESTISTPQIIMCPTFYCNDPNLEYLRILGQRLP--KNIDVFWTGPNVCSHEITTSHM

Chain 1:  167 KLMKKIVNNECKVKASGGIK-------------TKNFALELVEAGAERIGTS----------SISEVLN
              11111111  1111111111             1111111 11111111111          1111111
Chain 2:  208 QEVQKSLQ--RPATLWDNYPVNDGGMMPELHIGPYDHRDPELHTHVVGIYANPMALPEASKLPLYTFAQ

Align Mfl639.pdb 212 with 3oyxA.pdb 348
Twists 0 ini-len 144 ini-rmsd 3.97 opt-equ 186 opt-rmsd 3.07 chain-rmsd 3.97 Score 226.71 align-len 267 gaps 81 (30.34%)
P-value 2.89e-06 Afp-num 25202 Identity 5.99% Similarity 18.35%
Block  0 afp 18 score 226.71 rmsd  3.97 gap 110 (0.43%)

Chain 1:    5 NYIDATLLKPDA----TLIEINKFVDLCIIKNVRCICVHI--------------SRIAVVKEIIKNTKIS
              11111111 11     111111111111111111111111              1111111111111111
Chain 2:   11 VRTFFTSPTAVEGEDDSAKMLRRAAGLRGMQAPDVWVPDNEDATAPSMRDEGAENIVEVISEQGAEFPGE

Chain 1:   57 ISGTVSFPFGNAT-TKLKINEIKECLK----LG--ANEIDFVANIGNIKDHDWEKVNSEFQKIRNSF---
              1111111  1111 1111111111111    11  1111111111       11111111111111    
Chain 2:   81 IHPRMVWHRDSPETRYQGFQHMLDITDPERGAVEHIHGFVIPEVG-------GIDDWKKADEFFTIVEHE

Chain 1:  117 -----KDIIIKVIFETCLLTEEEIIKCCQIAVKN--------KLDFVKTSTGYSK-----------MGAT
                   11111111111    1 11111111  11        11111111 1111           1  1
Chain 2:  144 HGLDEGSLAMSVIIES----GEAELAMGDLRDEMGKPTNNLERLFLLVDGEVDYTKDMRAMTPTGELPAW

Chain 1:  163 IEHVKLMKKIVNN-ECKVKASGGIK------TKNFALELVEAGAERIGTSSISEVLN
              1111111111111 11111111111      11111111111111111111111111
Chain 2:  210 PELRHNTSRGASAAGCVAVDGPYDDIRDVEGYRERMTDNQAKGMLGIWSLTPGQVVE

Align Mfl639.pdb 212 with 4z38A.pdb 437
Twists 0 ini-len 152 ini-rmsd 3.30 opt-equ 175 opt-rmsd 3.05 chain-rmsd 3.30 Score 263.01 align-len 262 gaps 87 (33.21%)
P-value 3.04e-06 Afp-num 32923 Identity 9.54% Similarity 20.23%
Block  0 afp 19 score 263.01 rmsd  3.30 gap 106 (0.41%)

Chain 1:    4 NNYIDATLLKPDATLIEINKFVDLCIIKNVRCICVHI---------SRIAVVKEIIKNTKISISGTVSFP
              1111111111111   1111111111  111111111         11111111111111 11111111 
Chain 2:  340 TYAYLAGAMHRGIS--SAEMLIRLGK--KGMLGFFGTAGLPIREIEQALISIKKTLKNGQ-PYGMNLRF-

Chain 1:   65 FGNATTKLKINEIKECLKLGANEIDFVANIGNIKDHDWEKVNSEFQKIRNSFK-------------DIII
               11111111111111111111111111111            11111111111             1111
Chain 2:  404 -EPDHQDREKELIDLYIKHEVRVIEASSYF------------SVSAPLIYYKAHQLKIDKSGRVIPHNRI

Chain 1:  122 KVIFETCLLTEEEIIKCCQIAVKN---------------------------KLDFVKTSTGYSKMGATIE
              11111        11111111111                           11111111 1111111111
Chain 2:  461 IAKVS--------RPEVAAAFLSPPPQSIVKRMCQHGMLTEEQAEWLSRIPAADDIIIEADCTEQSSLTA

Chain 1:  165 HVKLMKKIVNN---------ECKVKASGGIKTKNFALELVEAGAERIGTSSI
              11111111111         11111111111111111111111111111111
Chain 2:  527 MLPFFVKLRDEMMETHKYARKIRIGAAGGIGTPESAASAFLMGADFIMTGSI

Align Mfl639.pdb 212 with 4q6tA.pdb 337
Twists 0 ini-len 136 ini-rmsd 8.40 opt-equ 192 opt-rmsd 3.39 chain-rmsd 8.27 Score 228.74 align-len 338 gaps 146 (43.20%)
P-value 3.17e-06 Afp-num 23401 Identity 3.85% Similarity 13.91%
Block  0 afp 17 score 206.86 rmsd  3.75 gap 176 (0.56%)

Chain 1:    5 NYIDATLLKPDATLIEINKFVDLCIIKNVRCICVHIS----------------RIAVVKEIIKNTKISIS
              11111111111   11111111111 11111111111                11111111111111111
Chain 2:   32 PFVLAYTDGQV---EASYSNLQAFH-RNLSAVGLGSTYGLTVTGKLRQDGMNETTQNIIRFAKSQSLPLY

Chain 1:   59 GTVSFP-------FGNAT----------TKLKINEIKECLKLGANEIDFVANIGNIKDHDWEKVNSEFQK
              111111       11111          11111111111111111111111111  11111111111111
Chain 2:   98 PTVSDYNEDIGAFDPAISHSILNDRALSAGTVKQLVKLAKEGGFAGINLDFEKV--EPRNRAAFCAFVKT

Chain 1:  112 IRNSF--KDIIIKVIFETCLLTEE-----EIIKCCQIAVKNKLDFVKTSTGYSKMGA-------------
              11111  11111111111  1111     11 111111111 1111111 1   1               
Chain 2:  166 LGNALHASNKKLIISIPP--KLSDTEPEYLQGYDYKALGAA-VDYFQVMTYDQVGPGWSSGGFHNEAWPG

Chain 1:  162 -------TIEHVKLMKKIVNNECKVKASGGI---------------------------------------
                     111111111111111111111111                                       
Chain 2:  233 PESGFDWQQALLSYAVSRVPASKVLAGLPTYGQDYSIGNRVHWSAYQEIIAEHRAAIHRDAASATPYATW

Chain 1:  186 -----------------------KTKNFALELVEA-----GAERIGTS---SISEVLN
                                     111111111111     11111111   1111111
Chain 2:  303 GPVKSFVDGVEWTPERAQPVLWYDDAASIKTKTALVTRLGLGGTSVWAMGYENAGFWA

Align Mfl639.pdb 212 with 4nzjA.pdb 468
Twists 0 ini-len 152 ini-rmsd 3.18 opt-equ 192 opt-rmsd 3.02 chain-rmsd 3.18 Score 259.53 align-len 277 gaps 85 (30.69%)
P-value 3.19e-06 Afp-num 29802 Identity 6.14% Similarity 18.77%
Block  0 afp 19 score 259.53 rmsd  3.18 gap 111 (0.42%)

Chain 1:    6 YIDATLL---KPDATLIEINKFVDLCII--KN---VRCICVHISR---------------------IAVV
              1111111   111111111111111111  11   1111111111                     1111
Chain 2:  124 PMGWNSWNTFGQHLTEELVLQTADAMITNGMRDLGYSYINIDDFWQLPERGADGHLQIDKTKFPRGIKYV

Chain 1:   47 KEIIKNTKISISGTVS-----FPFGNATTKLKINEIKECLKLGANEIDFVANIGNIKDHDWEKVNSEFQK
              1111111111111111     111  111111111111111111111111111111   11111111111
Chain 2:  194 ADYLHERGFKLGIYSDAAEKTCGGVCGSYGYEETDAKDFASWGVDLLKYDYCNAPV---DRVEAMERYAK

Chain 1:  112 IRNSFK----DIIIKVIFETCLLTEEEIIKCCQIAVKNKLDFVKTSTGYS-----------KMGA---TI
              111111    1111111111       1111111111111111111 1             1111   11
Chain 2:  261 MGRALRATNRSIVYSVCEWG-------QREPWKWAKQVGGHLWRVSGDIGDIWYRDGNRVGGLHGILNIL

Chain 1:  164 EHVKLMKKIVNNECKVKASGGIK--------------TKNFALELVEAGAERIGTSSIS----EVLN
              11111111111111111111111              1111111111111111111111    1111
Chain 2:  324 EINAPLSEYAGPSGWNDPDMLVVGIDGKSMEGCTQEQYKSHFSLWCMMASPLLSGNDVRNMNDSTLK

Align Mfl639.pdb 212 with 5wh8A.pdb 323
Twists 0 ini-len 144 ini-rmsd 3.46 opt-equ 177 opt-rmsd 3.11 chain-rmsd 3.46 Score 222.72 align-len 249 gaps 72 (28.92%)
P-value 3.23e-06 Afp-num 21884 Identity 8.43% Similarity 16.47%
Block  0 afp 18 score 222.72 rmsd  3.46 gap 101 (0.41%)

Chain 1:    5 NYIDATLLKPDATLIEIN--KFVDLCIIKNVRCICVHIS--------------------RIAVVKEIIKN
              111111111111111111  111111111111111111                     11111111111
Chain 2:   77 QLRGMSSHGLAWFPKCYTEASLTALVKDWNIDIFRLAIYTHEWGGYTTNQWKSKDDYNAYIDNMVDICAK

Chain 1:   53 TKISISGTVSFPF-----GNATTKLKINEIKECLKLGA----NEIDFVANIGNIKDHDWEKVNSEFQKIR
              1111111111111     1111111111111111111     111111  1   1 1 1 1111111111
Chain 2:  147 LGIYCIIDWHVLNDGSGDPNYTLDDAIPFWDYMSAKHKDDKHVLYEICNEPNGFDVKWA-DVKEYAEAVI

Chain 1:  114 NSFK----DIIIKVIFETCLLTEEEIIKCCQIAVKNKLDFVKTSTGYSKMGATIEHVKLMKKIVNNECKV
              1111    11111111111     11111111111111111111       11111111111111 1111
Chain 2:  216 PVIRKNDPDKIIICGTPTWSQ---DVDLAAQDPLSYDNVMYTLHFYSGT--HTQYLRDKAQVAINKGLAL

Chain 1:  180 KASGGIKT------------KNFALELVEAGAERIGTSS
              1111111             111111111 111111111
Chain 2:  281 FVTEFGTTQASGDGGVYFDECNTWMDWMDARKISWVNWS

Align Mfl639.pdb 212 with 6gvbA.pdb 395
Twists 0 ini-len 128 ini-rmsd 3.30 opt-equ 178 opt-rmsd 3.04 chain-rmsd 3.30 Score 244.67 align-len 297 gaps 119 (40.07%)
P-value 3.27e-06 Afp-num 29118 Identity 5.05% Similarity 15.82%
Block  0 afp 16 score 244.67 rmsd  3.30 gap 165 (0.56%)

Chain 1:    5 NYIDATLL----KPDA----TLIEINKFVDLCIIKNVRCICVHIS-----------------RIAVVKEI
              11111111    1111    1111111111111111111111111                 11111111
Chain 2:    1 MKIGANYTPSQGWFHSWLDLDIDATRRDFEGIAQLGLDHVRLFPLWPLLQPNRGLVRPRALDDVVSVVRA

Chain 1:   50 IKNTKISISGTVSFPFGNA---------------------TTKLKINEIKECLKLG-----ANEIDF---
              11  111111111111                        1111111111111111     111111   
Chain 2:   71 AGEFDLEVTVDALNGHLSSYDFLPPWVITWHTSNLFTDPLVKAGQTDLISQLATRLREEPNATGMTVGNE

Chain 1:   91 VANIGNIKDH---------DWEKVNSEFQKIRNSFK----DIIIKVIFETCLLTEEEIIKCCQIAVKNKL
              11111              11111111111111111    11111111111 1111    11111111 1
Chain 2:  141 FPQYAALAPGHHHPTRSECTVDDAQTWLETMLGTMRDQWPDGRFWFGFDDDLWFVDDHPFTPRHAVTQ-G

Chain 1:  148 DFVKTSTGYSKMGA-------------TIEHVKLMKKIV--NNECKVKASGGIK------------TKNF
              111111    1                111111111111  111111111111             1111
Chain 2:  210 SATTVHSWVFAQVGPRFGEGHPALTWFPRYLLELARAWSHDPERPLWLQEVGAPRTHVPDSSSAAFMTTT

Chain 1:  191 ALELVEAG-AERIGTSS
              11111111 11111111
Chain 2:  280 MASLTSTPGLEAITWWC

Align Mfl639.pdb 212 with 4wuiA.pdb 205
Twists 0 ini-len 112 ini-rmsd 3.03 opt-equ 168 opt-rmsd 3.12 chain-rmsd 3.03 Score 186.28 align-len 237 gaps 69 (29.11%)
P-value 3.29e-06 Afp-num 13516 Identity 7.17% Similarity 17.30%
Block  0 afp 14 score 186.28 rmsd  3.03 gap 85 (0.43%)

Chain 1:    4 NNYIDATLLKPDATLIEINKFVDLCIIKNVRCICVHI----------SRIAVVKEIIKNTKISISGTVSF
              111111111       111111111111111111111          11111111111 11111111111
Chain 2:    0 AMYIKVCGL-------TDPHAIDAAQAAHVDAIGFVHAPTSPRHLTPPHISTLTATVD-CTIDTVLVVAT

Chain 1:   64 PFGNATTKLKINEIKECLKLGANEIDFVANIGNIKDHDWEKVNSEFQKIRNSFKDIIIKVIFETCLLTEE
                     111111111111111111111111          1111111111111  11111111111   
Chain 2:   62 -------TPIADALALAESTGVSVLQLHGQY----------SDDDVAYAAARFP--RVWRATSLSAS---

Chain 1:  134 EIIKCCQIAVKNKLDFVKTSTGYSKMGA-----TIEHVKLMKKIVNNECKVKASGGIKTKNFALELVEAG
                  11111111111111111   1111     1111111111    11111111111111111111111
Chain 2:  110 ----PNLTVGAYGEELLLLDA---PQAGSGHTWDFAALAHRRP----TGRWLLAGGLTPDNVADAITTTS

Chain 1:  199 AERIGTS-------------SISEVLN
              1111111             1111111
Chain 2:  169 PWGVDVSSGVESAPGVKDPAKIAAFVQ

Align Mfl639.pdb 212 with 5d8wA.pdb 324
Twists 0 ini-len 152 ini-rmsd 3.46 opt-equ 184 opt-rmsd 3.02 chain-rmsd 3.46 Score 214.83 align-len 293 gaps 109 (37.20%)
P-value 3.54e-06 Afp-num 21709 Identity 4.10% Similarity 12.97%
Block  0 afp 19 score 214.83 rmsd  3.46 gap 135 (0.47%)

Chain 1:    5 NYIDATLLKP---------------DATLI-----EINKFVDLCII-KNVRCICVHIS------------
              1111111111               11111     11111111111 11111111111            
Chain 2:   23 QFAGVNIAGFDFGCGSDGTCNASGAWPPLTQYYGADGAGQMKHFVDDDGFNVFRLPVGWQFITDGVAGGD

Chain 1:   42 -------RIAVVKEIIKNTKISISGTVSFPFGNA----------TTKLKINEIKECLKLGA----NEIDF
                     11111111111111111111 111111          1111111111111111     11111
Chain 2:   93 IDEDNWAEYDALVQACLDAGASCIVDV-HNYARFNGEIIGQGGPTNQDFAALWSSIAAKYADNDKIIFGV

Chain 1:   91 VANIGNIKDHDWEKVNSEFQKIRNSFK-----DIIIKVIF---ETCLLTEEEIIKCCQIAVKNK------
              1  11 111  1111111111111111     11111111   11  1 111  1111111111      
Chain 2:  162 MNEPHDVPD--INLWADSVQAAVTAIRQAGATSQIILLPGNNWTSAETFVSN--GSADALKKVTNPDGSV

Chain 1:  147 -LDFVKTSTGYSKMGA---------TI-EHVKLMKKIVN-NECKVKASGGIK---------TKNFALELV
               1111111     11          11 11111111111 111111111111         111111111
Chain 2:  228 TNLIFDVHKYLDSDNSGTHEECTTNNIDNAWAPLAEWLRCNGRQAFNTETGGGNVASCETFMCQQVAYQN

Chain 1:  196 EA--GAERIGTSS
              11  111111111
Chain 2:  298 ANSDVFLGYVGWA

Align Mfl639.pdb 212 with 4qfuA.pdb 461
Twists 0 ini-len 144 ini-rmsd 3.51 opt-equ 177 opt-rmsd 3.05 chain-rmsd 3.51 Score 267.27 align-len 280 gaps 103 (36.79%)
P-value 3.54e-06 Afp-num 30537 Identity 8.57% Similarity 19.29%
Block  0 afp 18 score 267.27 rmsd  3.51 gap 127 (0.47%)

Chain 1:    5 NYIDATLLKPDATLI--EINKFVDLCIIKNVRCICVHIS-------------------------------
              111111111  1111  1111111111111111111111                               
Chain 2:   54 FWLGETGWLMPQRLNRDEVSYYLNKCKDAGYNMVQVQVLNGVPSMNIYGQYSMTDGFNFKDINRKGIYGY

Chain 1:   42 --RIAVVKEIIKNTKISISGTVSFPFGN----ATTKLKINEIKECLKLG----ANEIDFV----ANIGNI
                11111111111111111111111111    11111111111111111    1111111    11111 
Chain 2:  124 WDHMDYIIKSAASRGIYIGMVCIWGTPVEQGLMNEKEAVAYGKFLAERYKDEPNIIWMIGGDIRGDNKTE

Chain 1:   98 KDHDWEKVNSEFQKIRNSFKDIIIKVIFETCLLTEEEIIKCCQIAVKNKLDFVKTSTGYSKMGA------
                     1111111111111111111111111     11111111  111111111 1            
Chain 2:  194 V------WDALANSIRSIDKGHLMTFHPRGRTT----SATWFNDR--EWLDFNMFQSGHRRYGQRNYPIE

Chain 1:  162 ------TIEHVKLMKKIVNNECKVKASGGIK-------------------TKNFALELVEAGAERIGTSS
                    1111111111111 11111111111                   11111111111111111111
Chain 2:  256 ENTEEDNWRFVEASQAKTP-LKPVIDDEPIYEDIPQGLHDPNETRWNQHDVRRYAYWSVFAGSFGHSYGH

Align Mfl639.pdb 212 with 6h62A.pdb 370
Twists 0 ini-len 128 ini-rmsd 2.53 opt-equ 182 opt-rmsd 3.16 chain-rmsd 2.53 Score 236.57 align-len 230 gaps 48 (20.87%)
P-value 3.62e-06 Afp-num 25778 Identity 6.09% Similarity 17.83%
Block  0 afp 16 score 236.57 rmsd  2.53 gap 77 (0.38%)

Chain 1:    5 NYIDATLLKPDATLIEINKFVDLCIIKNVRCICVHISRIAVVKEIIKNTKISISGTVSFPFG--NATTK-
              1111111    11 11 1111111111111111111   11111111   11111111111   11111 
Chain 2:   43 PVFMPVG----TQATMKGITTEQLDSLGCRICLGNTG--LHGFMNWP---HNLLTDSGGFQMSEVTEEGV

Chain 1:   72 -------------LKINEIKECLKLGANEIDFVANIGNI------KDHDWEKVNSEFQKIRNSFK---DI
                           111111111111111111111111        111 1111111111111111   11
Chain 2:  126 HFRSPYDGEETLLSPERSVEIQNALGSDIIMQLDHVVSSTVTGPLVEEAMHRSVRWLDRCIAAHKHPDKQ

Chain 1:  120 IIKVIFETCLLTEEEIIKCCQIAVKNKLDFVKTSTGYSKMGA--TIEHVKLMKKIVNNECKVKASGGIKT
              111111111 1111111111111111111111111 1111    11111111111111111111111111
Chain 2:  196 NLFAIIQGG-LNADLRTTCLKEMTKRDVPGFAIGGLSGGESKAQFWKMVALSTSMLPKDKPRYLMGVGYA

Chain 1:  188 KNFALELVEAGAERIGTSSI
               1111111111111111111
Chain 2:  265 -TDLVVCVALGCDMFDCVYP

Align Mfl639.pdb 212 with 3n4fA.pdb 390
Twists 0 ini-len 152 ini-rmsd 3.72 opt-equ 168 opt-rmsd 3.10 chain-rmsd 3.72 Score 249.54 align-len 232 gaps 64 (27.59%)
P-value 3.92e-06 Afp-num 27477 Identity 7.33% Similarity 18.97%
Block  0 afp 19 score 249.54 rmsd  3.72 gap 77 (0.34%)

Chain 1:    5 NYIDATLLKPDAT---------LIEINKFVDLCIIKNVRCICVHI-----------------SRIAVVKE
              111111111111          11111111111111 11111111                 11111111
Chain 2:  128 VPCYDTSLYFDDLHLADERAAVALMQEEAMQGYAKG-QRHFKIKVGRGGRHMPLWEGTKRDIAIVRGISE

Chain 1:   49 IIKNTKISISGTVSFPFGNATTKLKINEIKECLKLGANEIDFVANIGNIKDHDWEKVNSEFQKIRNSFKD
              111 11111111  111111 1111111111111 11111111111 1      111111111111  11
Chain 2:  197 VAG-PAGKIMID--ANNAYN-LNLTKEVLAALSD-VNLYWLEEAFHED------EALYEDLKEWLGQRGQ

Chain 1:  119 IIIKVIFETCLLTEEEIIKCCQIAVKNKLDFVKTSTGYSKMGATIEHVKLMKKIVNNECKVKASGGIKT-
              1111111111111  1111111111     11111        1111 11111111 111111111 11 
Chain 2:  256 NVLIADGEGLASP--HLIEWATRGRV----DVLQYDIIWPG--FTHWMELGEKLDAHGLRSAPHCYGNAY

Chain 1:  188 -KNFALELVEAG--AERIGTSS
               11111111111  11111111
Chain 2:  318 GIYASGHLSAAVRNFEFVEYDD

Align Mfl639.pdb 212 with 3tjlA.pdb 404
Twists 0 ini-len 160 ini-rmsd 4.64 opt-equ 195 opt-rmsd 3.03 chain-rmsd 4.67 Score 233.38 align-len 339 gaps 144 (42.48%)
P-value 4.00e-06 Afp-num 28265 Identity 5.01% Similarity 16.52%
Block  0 afp 20 score 225.04 rmsd  3.62 gap 150 (0.48%)

Chain 1:    4 NNYIDATLLKPDA-------TLIEINKFVDLCIIKNVRCICVHIS-----------------------RI
              1111111111111       1111111111111 11111111111                       11
Chain 2:   26 QTKIVYPPTTRFRALEDHTPSDLQLQYYGDRST-FPGTLLITEATFVSPQASGYEGAAPGIWTDKHAKAW

Chain 1:   44 AVVKEIIKNTKISISGTVSFPFGNA---------------------------------------------
              1111111111111111111111                                                
Chain 2:   95 KVITDKVHANGSFVSTQLIFLGRVADPAVMKTRGLNPVSASATYESDAAKEAAEAVGNPVRALTTQEVKD

Chain 1:   69 TT-KLKINEIKECLKLGANEIDFVA-----NIGNIKD--------------HDWEKVNSEFQKIRNSFKD
              11 1111111111111111111111     1111111              1111111111111111111
Chain 2:  165 LVYEAYTNAAQKAMDAGFDYIELHAAHGYLLDQFLQPCTNQRTDEYGGSIENRARLILELIDHLSTIVGA

Chain 1:  119 IIIKVIFETCL------------LTEEEIIKCCQIAVKN-----KLDFVKTSTGYSKMGATI------EH
              11111111111            1111111111111111     11111111    11          11
Chain 2:  235 DKIGIRISPWATFQNMKAHKDTVHPLTTFSYLVHELQQRADKGQGIAYISVVEPRVSGNVDVSEEDQAGD

Chain 1:  166 VKLMKKIVNNECKVKASGGIKT----KNFALELVEAGAERIGTS--------SISEVLN
              111111111  11111111111    111111111111111111        1111111
Chain 2:  305 NEFVSKIWK--GVILKAGNYSYDAPEFKTLKEDIADKRTLVGFSRYFTSNPNLVWKLRD

Align Mfl639.pdb 212 with 3s6dA.pdb 270
Twists 1 ini-len 136 ini-rmsd 2.80 opt-equ 183 opt-rmsd 3.09 chain-rmsd 4.73 Score 279.38 align-len 275 gaps 92 (33.45%)
P-value 4.07e-06 Afp-num 18246 Identity 5.45% Similarity 15.64%
Block  0 afp  5 score 98.50 rmsd  1.61 gap 27 (0.40%)
Block  1 afp 12 score 186.47 rmsd  3.17 gap 55 (0.36%)

Chain 1:    3 LNNYIDATLLKPDATLIEINKFVDLCII----KN--------VRCICVHISRIAVVKEIIKNT-------
              11111111111 1111111111111111    11        111111111111111111111       
Chain 2:   14 PKTLLIISLKM-YFTPSRTIDYIQGLLEPRNDIIRQENRSRLLLALIPDFLTIYPCSEAIKEFESNLAAP

Chain 1:   54 -KISISGTVSFP----------------------------FGN----ATTKLKINEIKECLKLGANEIDF
               1111111111                             222    222222222222222222 2222
Chain 2:   89 PPLLLGAQDCFWDSLGPYTGEISPVCLRDMNVSIVELGHAERRAIFGETDQQVARKAAAAADQGL-IPLV

Chain 1:   91 VANIGNIKD--------HDWEKVNSEFQKIRNSFK-DIIIKVIFET--CLLTEEEIIKCCQIAVKNK---
              222222222        222222222222222222 2222222222  2222222222222222222   
Chain 2:  158 CIGEVSTLGPIVSEAIGRAVGECEAQIRPVLEALPRDAPVIFAYEPVWAIARVDHVGAVVSGIRSVIERI

Chain 1:  147 ------LDFVKTSTGYSKMGATIEHV-KLMKKIVNNECKVKASGGI------KTKNFALELVEAG
                    22222222    22222222 222222     2222222       2222222222222
Chain 2:  233 DRHRKGEVRILYGG----SAGPGLWGPGGLGKE-----VDGMFLGRFAHDIEGVRKVVREVEESL

Align Mfl639.pdb 212 with 6tn6A.pdb 465
Twists 0 ini-len 152 ini-rmsd 3.15 opt-equ 185 opt-rmsd 3.04 chain-rmsd 3.15 Score 259.54 align-len 315 gaps 130 (41.27%)
P-value 4.15e-06 Afp-num 30859 Identity 6.03% Similarity 17.78%
Block  0 afp 19 score 259.54 rmsd  3.15 gap 157 (0.51%)

Chain 1:    5 NYIDATLLKPDATL-IEINKFVDLCIIKNVRCICVHIS--------------------------------
              111111111  111 11111111111111111111111                                
Chain 2:   38 RFIGSNNYYMHYKSNRMIDSVLESARDMGIKVLRIWGFLDGESYCRDKNTYMHPEPGVFGVPEGISNAQN

Chain 1:   42 ---RIAVVKEIIKNTKISISGTVSFPFGNA-----------------------TTKLKINEIKECLKLG-
                 111111111111111111111111                          111111111111111  
Chain 2:  108 GFERLDYTIAKAKELGIKLIIVLVNNWDDFGGMNQYVRWFGGTHHDDFYRDERIKEEYKKYVSFLINHVN

Chain 1:   85 ------------ANEIDFV--ANIGNIKDHD--WEKVNSEFQKIRNSFKDIIIKVIFETC----------
                          1111111  1111 11111  111111111111111111111111111          
Chain 2:  178 VYTGVPYREEPTIMAWELANELRCETDKSGNTLVEWVKEMSSYIKSLDPNHLVAVGDEGFFSNYEGFKPY

Chain 1:  129 ------LLTEEEIIKCCQIAVKNKLDFVKTSTGYSKMGA--------TIEHVKLMKKIVNN-ECKVKASG
                    1111    11111111111111111    11          1111111111111  11111111
Chain 2:  248 GGEAEWAYNGWSGVDWKKLLSIETVDFGTFHLYPSHWGVSPENYAQWGAKWIEDHIKIAKEIGKPVVLEE

Chain 1:  184 GIK-----------TKNFALELVEAGAERIGTSSI
              111           111111111111111111111
Chain 2:  318 YGIPKSAPVNRTAIYRLWNDLVYDLGGDGAMFWML

Align Mfl639.pdb 212 with 5m7rA.pdb 466
Twists 0 ini-len 152 ini-rmsd 3.59 opt-equ 190 opt-rmsd 3.05 chain-rmsd 3.59 Score 255.05 align-len 277 gaps 87 (31.41%)
P-value 4.68e-06 Afp-num 34171 Identity 4.69% Similarity 15.88%
Block  0 afp 19 score 255.05 rmsd  3.59 gap 103 (0.40%)

Chain 1:    5 NYIDATLLK--PDATLIEINKFVDLCIIKNVRCICVHIS-------------------RIAVVKEIIKNT
              111111111  11111111111111111111111111                     111111111111
Chain 2:   60 FLCGVVEGFYGRPWVMEQRKELFRRLQKWELNTYLYAPKDDYKHRMFWREMYSVEEAEQLMTLISAAREY

Chain 1:   54 KISISGTVSFPFGNAT-------TKLKINEIKECLKLGANEIDFVANIGNIKD---------HDWEKVNS
              1111111111  1111       11111111111111111111111  1 111         11111111
Chain 2:  130 EIEFIYAISP--GLDITFSNPKEVSTLKRKLDQVSQFGCRSFALLFDDIDHNMCAADKEVFSSFAHAQVS

Chain 1:  108 EFQKIRNSFK-DIIIKVIFETC---LLT-----EEEIIKCCQIAVKNKLDFVKTSTGYSKMGATI-EHVK
              1111111111 11111111111   111     11111111111  111111111   1 1  11 1111
Chain 2:  198 ITNEIYQYLGEPETFLFCPTEYCGTFCYPNVSQSPYLRTVGEKL--LPGIEVLWTGPKVVSKEIPVESIE

Chain 1:  168 LMKKIVNNECKVKASGGIK------------TKNFALELVEAGAERIGTS----------SISEVLN
              1111111  1111111111            1111111 11111111111          1111111
Chain 2:  266 EVSKIIK--RAPVIWDNIHANDYDQKRLFLGPYKGRSTELIPRLKGVLTNPNCEFEANYVAIHTLAT

Align Mfl639.pdb 212 with 2b81A.pdb 317
Twists 0 ini-len 144 ini-rmsd 3.64 opt-equ 172 opt-rmsd 3.17 chain-rmsd 3.64 Score 220.25 align-len 312 gaps 140 (44.87%)
P-value 4.77e-06 Afp-num 22228 Identity 3.21% Similarity 13.78%
Block  0 afp 18 score 220.25 rmsd  3.64 gap 124 (0.46%)

Chain 1:    5 NYIDATLLKP-----DATLIEINKFVDLCIIKNVRCICV--------------------HISRIAVVKEI
              11111111       111111111111111111111111                    11111111111
Chain 2:   22 LTLGVHIPIENYQFHAPTMEKQVELVQKAEQYGFTGVWLRDVLLQDPDFGDPATGQIYDMMIYLTYLASK

Chain 1:   50 IKNTKISISGTVSFPFGNATTKLKINEIKECLKLGA------NEIDFVANIGNIKDHDWE--------KV
              1  11111111111     11111111111111111      11111111                  11
Chain 2:   92 T--EKIAFGTSATV-----LSLRHPLRVAKEIATLDQLFPERIMLGVSSGDRRADFKALGVSHETRGEKF

Chain 1:  106 NSEFQKIRNSFK------------------------DIIIKVIFETCLLTEEEIIKCCQIAVKNKLDFVK
              111111111111                        111111111          111111111 11111
Chain 2:  155 REAFAYLEEILYKNFPSIQSTLGEVHGANLVPKPSKRVPTFITGFSQ--------QNMEWFAEH-GDGWM

Chain 1:  152 TSTGYSKMGATIEHVKLMKKIVN---------NECKVKASGGIK----------------------TKNF
              11      111111111111111         111111111111                      1111
Chain 2:  216 YY------PRSPVHQAGAIGQWRELVEDYHPDVFKPFIQPMHLDLSEDPNERPTPIRLGYRTGRKALIEL

Chain 1:  191 ALELVEAGAERIGTSS----------ISEVLN
              1111111111111111          111111
Chain 2:  280 LDIYKSIGVNHLFLALFDGQRPADEVLDELGE

Align Mfl639.pdb 212 with 3qw4B.pdb 445
Twists 0 ini-len 128 ini-rmsd 2.39 opt-equ 187 opt-rmsd 3.07 chain-rmsd 2.39 Score 249.43 align-len 256 gaps 69 (26.95%)
P-value 4.93e-06 Afp-num 32867 Identity 7.81% Similarity 17.97%
Block  0 afp 16 score 249.43 rmsd  2.39 gap 107 (0.46%)

Chain 1:    2 KLNNYIDATLLKPD----ATLIEINKFVDLCIIKNVRCICVHI-----------SRIAVVKEIIKNTKIS
              1 111111111111    11111111111111 1111111111           11111111111 1111
Chain 2:   11 AKRSLLCVGLDPRAKTAAAAVEECKRLIEQTH-EYAAAYKPNAAFFEFFGAEGWAALSEVIRAVP-AGIP

Chain 1:   57 ISGTVSFPFGNATTKLKINEIKECLK-LGANEIDFVANIGNIKDHDWEKVNSEFQKIRNSFKDIIIKVIF
              1111111   1111111111111111 11111111111          11111111111 1111111111
Chain 2:   79 VVLDAKR---GDIADTADAYATSAFKHLNAHAITASPY----------MGSDSLQPFMR-YPDKAVFVLC

Chain 1:  126 ET----C--LLTE-----EEIIKCCQIAV-KNK---LDFVKTSTGYSKMGATIEHVKLMKKIVNNECKVK
              11    1  1111     11111111111 111   1111111      1111111111111111 1111
Chain 2:  135 KTSNKGSNDLQCLRVGDRYLYEAVAERAEGPWNVNGNVGLVVG------ATDPVALARVRARAPT-LWFL

Chain 1:  181 ASGGIKTKNFALELVEAGA------ERIGTSSIS--------EVLN
              1111111111111111111      111111111        1111
Chain 2:  198 VPGIGAQGGSLKASLDAGLRADGSGMLINVSRGLARAADPRAAAKE

Align Mfl639.pdb 212 with 2jgqA.pdb 231
Twists 1 ini-len 136 ini-rmsd 3.63 opt-equ 178 opt-rmsd 3.10 chain-rmsd 4.38 Score 260.19 align-len 234 gaps 56 (23.93%)
P-value 5.05e-06 Afp-num 15853 Identity 7.26% Similarity 22.65%
Block  0 afp  9 score 140.30 rmsd  3.35 gap 48 (0.40%)
Block  1 afp  8 score 145.90 rmsd  3.13 gap 37 (0.37%)

Chain 1:    5 NYIDATLLKPDATLIEINKFVDLCIIKN-----VRCICVHISRIAVVKEIIKNTKISISGTVSFPFGNAT
              1111111111111111111111111111     11111111111111    111111111111       
Chain 2:    3 KIAMANFKSAMPIFKSHAYLKELEKTLKPQHFDRVFVFPDFFGLLPN----SFLHFTLGVQNAYPRDCGA

Chain 1:   70 TKLKINEIKECLKLGANEIDFVANIGNIKDHDWEK-VNSEFQKIRNSFKDIIIKVIFETCLLT---EEEI
                 1 111111111111111111           1 1111111111111 2222222222222   2222
Chain 2:   69 FTGE-ITSKHLEELKIHTLLIGHSERRTLLKESPSFLKEKFDFFKSKNF-KIVYCIGEELTTREKGFKAV

Chain 1:  136 IKCCQIAVKNKL------DFVKTSTGYSKMGATIEHVKLMKKIVNNEC----KVKASGGIKTKNFALELV
              222222222222      2222222  2 2222222222222222222    222222222222222222
Chain 2:  137 KEFLSEQLENIDLNYPNLVVAYEPIWAIGTSASLEDIYLTHGFLKQILNQKTPLLYGGSVNTQNAKEILG

Chain 1:  196 EAGAERIGTS-------SISEVLN
              2222222222       2222222
Chain 2:  209 IDSVDGLLIGSASWELENFKTIIS

Align Mfl639.pdb 212 with 4wcxA.pdb 454
Twists 0 ini-len 152 ini-rmsd 3.76 opt-equ 177 opt-rmsd 3.18 chain-rmsd 3.76 Score 263.71 align-len 295 gaps 118 (40.00%)
P-value 5.21e-06 Afp-num 33446 Identity 7.12% Similarity 18.98%
Block  0 afp 19 score 263.71 rmsd  3.76 gap 113 (0.43%)

Chain 1:    5 NYIDATLLKPD-------------------------ATLIEINKFVDLCIIKNVRCICVHI---------
              11111111111                         11111111111111    1111111         
Chain 2:   78 IVIFAPLYVSNYCVNNCRYCGYRHSNEQQRKKLTMEEVRREVEILEEMGH----KRLAVEAGEDPVNCPI

Chain 1:   41 ----SRIAVVKEIIKN--TKISISGTVSFPFGNATTKLKINEIKECLKLGANEIDFVANIGNIKDHDWEK
                  1111111111    1 11111111        111111111111111111111111 1111     
Chain 2:  144 DYIVDVIKTIYDTKLKNGSIRRVNVNIA--------ATTVENYKKLKKVGIGTYVLFQETYHRPTYEYMH

Chain 1:  105 ----------VNSEFQKIRNSFKDIIIKVIFETCLLTEEEIIKCCQIAVKN-------KLDFVKTSTGYS
                        11111111111111 11111111111111111111111111       11111111    
Chain 2:  206 PQGPKHDYDYHLTAMDRAMEAGID-DVGLGVLYGLYDYKYETVAMLYHANHLEEKFGVGPHTISVPRLRP

Chain 1:  158 KMGA----------TIEHVKLMKKIVN--NECKVKASGGIKTKNFALELVEAGAERIGTSSI--------
              1             1111111111111  1111111111111 111111111111111111         
Chain 2:  275 ALNISIDKFPYIVSDKDFKKLVAVIRMAVPYTGMILSTREKP-KFREEVISIGISQISAGSCTGVGGYHE

Chain 1:  208 ----------SEVLN
                        11111
Chain 2:  344 EKPQFEVEDKRSPNE

Align Mfl639.pdb 212 with 5ay7A.pdb 315
Twists 0 ini-len 136 ini-rmsd 3.79 opt-equ 162 opt-rmsd 3.24 chain-rmsd 3.79 Score 225.41 align-len 262 gaps 100 (38.17%)
P-value 5.85e-06 Afp-num 22396 Identity 4.96% Similarity 18.70%
Block  0 afp 17 score 225.41 rmsd  3.79 gap 124 (0.48%)

Chain 1:    3 LNNYIDATLLK----PDA-------TLIEINKFVDLCIIKNVRCICVHI---------------------
              1  11111111    111       111111111111111111111111                     
Chain 2:   33 LREFNSITAENAMKPQPTEPKKGEFNWEDADKIADFCRANGIKMRGHTLMWHSQIGSWMYQDEKGNLLSK

Chain 1:   41 ---------SRIAVVKEIIKNTKISISGTVSFPFGNA-------------------TTKLKINEIKECLK
                       11111111111   1111111111111                    11111111111111
Chain 2:  103 EEFYANMKHHIQAIVNRYKD---VVYCWDVVNEAVADSPVYPGRPELRNSPMYQIAGEEFIYKAFEYAHE

Chain 1:   83 LGA-NEIDFVANIGNIKDHDWEKVNSEFQKIR--NSFKDIIIKVIFETCL----LTEEEIIKCCQIAVKN
              111 1111111 1  1111 1 1111111111  1111   111111111    1111111111111111
Chain 2:  170 ADPDALLFYNDYNDAEPAKSQ-RIYNLVKRMKDAGVPI---DGIGMQAHYNVYGPTMKEVDDAIKLYSTV

Chain 1:  146 KLDFVKTSTGYSKMGA----------TIEHVKLMKKIVNNECKVKASGGIKT
              111111111                 1111111111  11111111111111
Chain 2:  236 VDHIHLTELDIRINVSDWERTLQQDQYVQLFKVLRK--HKDVIDCVTFWNVS

Align Mfl639.pdb 212 with 1vizA.pdb 225
Twists 2 ini-len 152 ini-rmsd 2.43 opt-equ 182 opt-rmsd 2.54 chain-rmsd 4.19 Score 277.18 align-len 240 gaps 58 (24.17%)
P-value 6.56e-06 Afp-num 15188 Identity 9.17% Similarity 25.42%
Block  0 afp  6 score 92.96 rmsd  2.38 gap 43 (0.47%)
Block  1 afp  3 score 50.71 rmsd  2.59 gap 0 (0.00%)
Block  2 afp 10 score 182.80 rmsd  2.04 gap 20 (0.20%)

Chain 1:    3 LNNYIDATLLKPDAT-LIEINKFVDLCIIKNVRCICVH------ISRIAVVKEIIKNTKISISGTVSFPF
              111111111111111 11111111111    1111111      11111111111    111111111  
Chain 2:    5 TEWKHVFKLDPNKDLPDEQLEILCESG----TDAVIIGGTEDNVLRMMSKVRRFL----VPCVLEVSA--

Chain 1:   66 GNATTKLKINEIKECLKLGANEIDFVANIGNIKDHDWEKVNSEFQKIRNSFKDI------IIKVIFETC-
                     111111     111111111   222222222222222222222222      333333333 
Chain 2:   69 -------IEAIVP-----GFDLYFIPS---VLNSKNADWIVGMHQKAMKEYGELMSMEEIVAEGYCIANP

Chain 1:  129 ------------LLTEEEIIKCCQIAVKNKLDFVKTSTGYSKMGATIEHVKLMKKIVNNECKVKASGGIK
                          3333333333333333333333333333  333333333333333 333333333333
Chain 2:  124 DCKAAALTEADADLNMDDIVAYARVSELLQLPIFYLEYSG--VLGDIEAVKKTKAVL-ETSTLFYGGGIK

Chain 1:  187 TKNFALELVEAGAERIGTSSI----SEVLN
              333333333333333333333    33333
Chain 2:  191 DAETAKQYAEHADVIVVGNAVYEDFDRALK

Align Mfl639.pdb 212 with 1jphA.pdb 357
Twists 0 ini-len 136 ini-rmsd 6.33 opt-equ 179 opt-rmsd 3.05 chain-rmsd 6.30 Score 220.05 align-len 344 gaps 165 (47.97%)
P-value 6.60e-06 Afp-num 28430 Identity 2.91% Similarity 13.95%
Block  0 afp 17 score 216.42 rmsd  3.95 gap 150 (0.52%)

Chain 1:    5 NYIDATLLKPDA----------------------TLIEINKFVDLCIIKNVRCICVHIS-----------
              111111111                         111111111111   1111111111           
Chain 2:   31 TPVWCMRQAGRYLPEFRETRAAQDFFSTCRSPEACCELTLQPLRRF---PLDAAIIFSDILVVPQALGME

Chain 1:   42 ---------------------------------------RIAVVKEIIKNTKISISGTVSFPFGNA----
                                                     111111111111 111111111  111    
Chain 2:   98 VTMVPGKGPSFPEPLREEQDLERLRDPEVVASELGYVFQAITLTRQRLAGR-VPLIGFAGAPWTLMTYMV

Chain 1:   69 ----------------------------TTKLKINEIKECLKLGANEIDFVANIGNIK--DHDWEKVNSE
                                          111111111111111111111111 11  1  1111111111
Chain 2:  167 EGGGSSTMAQAKRWLYQRPQASHQLLRILTDALVPYLVGQVVAGAQALQLFESHAGHLGPQLFNKFALPY

Chain 1:  109 FQKIRNSFK---------DIIIKVIFETCLLTEEEIIKCCQIAVKNKLDFVKTSTGYSKMGATIEHVKLM
              111111111         1111111111       111111111111111111        111111111
Chain 2:  237 IRDVAKQVKARLREAGLAPVPMITFAKD-------GHFALEELAQAGYEVVGL--------DWTVAPKKA

Chain 1:  170 KKIVNNECKVKASGGIK--------TKNFALELVEAGA---ERIGTS----------SISEVLN
              11111111111111111        111111111111    11111           1111111
Chain 2:  292 RECVGKTVTLQGNLDPCALYASEEEIGQLVKQMLDDFGPHRYIANLGHGLYPDMDPEHVGAFVD

Align Mfl639.pdb 212 with 5vqdA.pdb 555
Twists 0 ini-len 160 ini-rmsd 3.19 opt-equ 189 opt-rmsd 3.03 chain-rmsd 3.19 Score 276.25 align-len 303 gaps 114 (37.62%)
P-value 6.80e-06 Afp-num 41118 Identity 4.95% Similarity 18.81%
Block  0 afp 20 score 276.25 rmsd  3.19 gap 137 (0.46%)

Chain 1:    1 MKLNNYIDATLLKPDATLIEINKFVDLCIIKNVRCICVHISR---IAVVKEIIKNT---KISISGTVSFP
              11111111111            1111111111111111111   11111111111   1111111111 
Chain 2:   32 EKLGQLICEII------------WLDVMKHFLPGAVMYRPFKAKRMREFTQRLQKASKIPLLIACNLERG

Chain 1:   65 ---------------FGNAT---------TKLKINEIKECLKLGANEIDFVANI-------------GNI
                             11111         1111111111111111111111111             111
Chain 2:   97 GSGGNGGMEDGTYVASPMGVAATDDESSAEHLGEVCASEGSAVGVNWTYEPIIDIDMNPENPITNVRTYG

Chain 1:   98 KDHD--WEKVNSEFQKIRNSFKDIIIKVIFETCLL-------------------TEEEIIKCCQIAVKNK
              1111  111111111111111  111111111111                   1111111111111111
Chain 2:  167 SDPERIIRMAKAYCRGCRKWG--VLTTIKHFPGDGVDYRDQHLMSSVNNLSADEWMDTYGRIYQALIEDG

Chain 1:  147 LDFVKTSTGYSKMG----------------ATIEHVK--LMKKIVNNECKVKASGGIK--------TKNF
              1111111                       1111 11  1111111111111111111        1111
Chain 2:  235 AETLMSAHIRQPNVTRMVNPLIKDEEIMPGSLSKELMQGILRGRFHFNGLICTDATQMVGYTCSMPRHEA

Chain 1:  191 ALELVEAGAERIGTSSIS-EVLN
              111111111111111111 1111
Chain 2:  305 LPTSIQNGADMLTFTLNPTEDFK

Align Mfl639.pdb 212 with 6moyA.pdb 424
Twists 0 ini-len 136 ini-rmsd 4.08 opt-equ 181 opt-rmsd 3.12 chain-rmsd 4.03 Score 243.29 align-len 294 gaps 113 (38.44%)
P-value 6.93e-06 Afp-num 30358 Identity 5.10% Similarity 15.99%
Block  0 afp 17 score 235.59 rmsd  3.80 gap 143 (0.51%)

Chain 1:    5 NYIDATLL---KPDA----TLIEINKFVDLCIIKNVRCICVHIS-----------------RIAVVKEII
              11111111   1111    1111111111111111111111111                 111111111
Chain 2:    2 KFGVNYTPSGEWFYTWLNPKWEVIRRDLAQIAELGADHVRIFPLWTLLQPNRTWINPKALADVRRMVELG

Chain 1:   51 KNTKISISGTVSFPFGNA---------------------TTKLKINEIKECLKLG-----ANEIDFV--A
              11 111111111111                        1111111111111111     1111111  1
Chain 2:   72 GEAGLDVYVDVIQGHLSSFDFVPSWLVSWHEGSMFTDQSAIEAQSALTEAIYGTLSDMKAFAGLTLGNEC

Chain 1:   93 NIGNIK------DHDWEKVNSEFQKIRNSFK------DIIIKVIFETCLLTEEEIIKCCQIAVKNKLDFV
              111111      1 11111111111111111      11111111111  1111  11111111111111
Chain 2:  142 NQFTDATHPRRMPANAEQIGEWLDTLIGLVAKRCRRDGRLIAHSENDAIWYADGHAFLPRYASCKGDVTT

Chain 1:  151 KTSTGYSKMGAT---------IEHVKLMKKIVN-----NECKVKASGGIK--------TKNFALELVEAG
              11                   111111111111     11111111111         111111111111
Chain 2:  212 VHSWVFNGTGQHYGPMSCESLGHAAWLVELSKAFAADPHRPVWVQAIGAPGNVIDSADAPEFCRRSIDAI

Chain 1:  199 A------ERIGTSS
                     1111111
Chain 2:  282 ADCPDVFGVTWWCS

Align Mfl639.pdb 212 with 3figA.pdb 574
Twists 0 ini-len 152 ini-rmsd 2.74 opt-equ 202 opt-rmsd 3.08 chain-rmsd 2.74 Score 275.05 align-len 269 gaps 67 (24.91%)
P-value 7.03e-06 Afp-num 38896 Identity 7.06% Similarity 17.10%
Block  0 afp 19 score 275.05 rmsd  2.74 gap 110 (0.42%)

Chain 1:    2 KLNNYIDATL---LKP----DATLIEINKFVDLCIIKNVRCICVHIS--------RIAVVK-EIIKNTKI
              1111111111   111    111111111111111111111111111        111111 11111111
Chain 2:   69 DRAPLWCAVDLRDGNQALIDPMSPARKRRMFDLLVRMGYKEIEVGFPSASQTDFDFVREIIEQGAIPDDV

Chain 1:   56 SISGTVSFPFGNATTKLKINEIKECLKLG-ANEIDFVANI---------GNIKDHDWEKVNSEFQKIRNS
              1111111      1111111111111111 1111111111         111111111111111111111
Chain 2:  139 TIQVLTQ------CRPELIERTFQACSGAPRAIVHFYNSTSILQRRVVFRANRAEVQAIATDGARKCVEQ

Chain 1:  116 FK-----DIIIKVIFE-TCLLTEEEIIKCCQIAVKNKL------DFVKTSTGYSKMGA----TIEHVKLM
              11     111111111 111111111111111111111      1111111  1111     11111111
Chain 2:  203 AAKYPGTQWRFEYSPESYTGTELEYAKQVCDAVGEVIAPTPERPIIFNLPA--TVEMTTPNVYADSIEWM

Chain 1:  170 KKIV--NNECKVKASGGI---KTKNFALELVEAGAERIGTS-----------SISEVLN
              1111  111111111111   11111111111111111111           1111111
Chain 2:  271 SRNLANRESVILSLHPHNDRGTAVAAAELGFAAGADRIEGCLFGNGERTGNVCLVTLGL

Align Mfl639.pdb 212 with 5ks8C.pdb 603
Twists 0 ini-len 168 ini-rmsd 3.19 opt-equ 191 opt-rmsd 3.07 chain-rmsd 3.19 Score 289.49 align-len 259 gaps 68 (26.25%)
P-value 7.66e-06 Afp-num 44418 Identity 4.25% Similarity 18.53%
Block  0 afp 21 score 289.49 rmsd  3.19 gap 87 (0.34%)

Chain 1:    5 NYIDATLLK--------PDATLIEINKFVDLCIIKNVRCICVHI----------------SRIAVVKEII
              111111111        111111111111111111111111111                1111111111
Chain 2:    4 VHVTDVVLRDGHQSLIATRMRTDDMLPICSKLDAVGYWSLEAWGGATFDACVRYLREDPWERLKKLRKAL

Chain 1:   51 KNTKISISGTVSFPFG---NATTK-LKINEIKECLKLGANEIDFVANIGNIKDHDWEKVNSEFQKIRNSF
              1  1111111111 11   11111 1111111111111111111111111         11111111111
Chain 2:   74 P--NSRLQMLLRGQNLLGYRHYSDDVVRAFVQKSADNGIDVFRIFDAMND---------LRNLKVSIESV

Chain 1:  117 --KDIIIKVIFETCL---LTEEEIIKCCQIAVKNKLDFVKTSTGYSKMGA----TIEHVKLMKKIVNNEC
                1111111111111   1111111111111111111111111  11111    111111111111  11
Chain 2:  133 KAVGKHAEGTISYTTSPVHDIPYFVNLAKELESFGCDTIAIKD--MASLLTPQVTGDLVKALREAV--SL

Chain 1:  178 KVKASGGIK---TKNFALELVEAGAERIGTS-----------SISEVLN
              11111111    1111111111111111111           1111111
Chain 2:  199 PIHLHAHATSGLASMSIQRAVDNGVAIVDGCISSFAEGASLPATESIVA

Align Mfl639.pdb 212 with 3lrkA.pdb 452
Twists 0 ini-len 144 ini-rmsd 3.15 opt-equ 193 opt-rmsd 3.09 chain-rmsd 3.15 Score 240.24 align-len 283 gaps 90 (31.80%)
P-value 8.23e-06 Afp-num 31119 Identity 3.89% Similarity 15.90%
Block  0 afp 18 score 240.24 rmsd  3.15 gap 124 (0.46%)

Chain 1:    6 YIDATLL---KPDATLIEINKFVDLCII--KN---VRCICVHISR--------------------IAVVK
              1111111   111111111111111111  11   1111111111                    11111
Chain 2:   31 QMGWDNWNTFACDVSEQLLLDTADRISDLGLKDMGYKYIILDDCWSSGRDSDGFLVADEQKFPNGMGHVA

Chain 1:   48 EIIKNTKISISGTVS-----FPFGNATTKLKINEIKECLKLGANEIDFVANIGNIKDHDWEKVNSEFQKI
              111111111111111     111  11111111111111111111111111 11  11111111111111
Chain 2:  101 DHLHNNSFLFGMYSSAGEYTCAGYPGSLGREEEDAQFFANNRVDYLKYDNCYNKGQFGTPEISYHRYKAM

Chain 1:  113 RNSFK----DIIIKVIFETCLLTEEEIIKCCQIAVKNKLDFVKTSTGY----------------------
              11111    1111111111       1111111111 1111111111                       
Chain 2:  171 SDALNKTGRPVFYSLCNWG-------QDLTFYWGSG-IANSWRMSGDVTAEFTRPDSRCPCDGDEYDCKY

Chain 1:  157 -SKMGA---TIEHVKLMKKIVNNECKVKASGGIK---------TKNFALELVEAGAERIGTSSIS----E
               11111   1111111111111111111111111         1111111111111111111111    1
Chain 2:  233 AGFHCSIMNILNKAAPMGQNAGVGGWNDLDNLEVGVGNLTDDEEKAHFSMWAMVKSPLIIGANVNNLKAS

Chain 1:  210 VLN
              111
Chain 2:  303 SYS

Align Mfl639.pdb 212 with 5bvlA.pdb 180
Twists 1 ini-len 144 ini-rmsd 3.53 opt-equ 156 opt-rmsd 3.07 chain-rmsd 5.41 Score 242.51 align-len 206 gaps 50 (24.27%)
P-value 8.33e-06 Afp-num 12211 Identity 7.77% Similarity 25.24%
Block  0 afp  8 score 113.52 rmsd  3.39 gap 13 (0.17%)
Block  1 afp 10 score 151.34 rmsd  3.65 gap 24 (0.23%)

Chain 1:   17 TLIEINKFVDLCIIKNVRCICVHIS--RIAVVKEIIKNTKISISGTVSFPFGNATTKLKINEIKECLKLG
              1111111111111111111111111  111111       111111111      111111111111111
Chain 2:    1 DKDEAWKCVEQLRREGTQIAYRSDDWRDLKEAW-------ADILIVDATD-----KDEAWKQVEQLRREG

Chain 1:   85 ANEIDFVANIGNIKDHD--------------WEKVNSEFQKIRNSFKDIIIKVIFETCLLTEEEIIKCCQ
              1111111111 1                   22222222222222222 2222222        222222
Chain 2:   63 ATQIAYRSDDWRDLKEAWKKGADILIVDATDKDEAWKQVEQLRREGAT-QIAYRSD--------DWRDLK

Chain 1:  141 IAVKNKLDFVKTSTGYSKMGATIEHVKLMKKIVNNECKVKASGGIKTKNFALELVEAGAERIGTSS
              22222222222222  222222222222222  22222222222222  22222222222222222
Chain 2:  124 EAWKKGADILIVDA--TDKDEAWKQVEQLRR--EGATQIAYRSDDWR--DLKEAWKKGADILICDA

Align Mfl639.pdb 212 with 6aj5A.pdb 359
Twists 1 ini-len 144 ini-rmsd 2.62 opt-equ 184 opt-rmsd 2.85 chain-rmsd 4.46 Score 292.70 align-len 299 gaps 115 (38.46%)
P-value 8.37e-06 Afp-num 25299 Identity 9.36% Similarity 20.07%
Block  0 afp  2 score 38.01 rmsd  2.16 gap 0 (0.00%)
Block  1 afp 16 score 269.41 rmsd  2.34 gap 71 (0.36%)

Chain 1:    4 NNYIDATLLK-------------------------------PD---ATLIEINKFVDLCIIKNVRCICVH
              1111111111                               11   111111111111111111      
Chain 2:   77 KMGFGFVEVGTITPKPQLGNPKPRIFRLAKDHAIINRCGFNSAGLDVVEPRLEKVSRDRWHDRL------

Chain 1:   40 ISRIAVVKEIIKNTKISISGTVSFPFGN-ATTKLKINEIKECLKLGANEIDFVA-------NIGNIKDHD
                          222222222222 2 2 222222222222222 222222222       22222   2
Chain 2:  141 ------------ERHCVLGVNIGKNKDTVNAEDDIREGVKRVGR-FADYLVINLSSPNTKGLRTLQ---Q

Chain 1:  102 WEKVNSEFQKIRNSFK------------------DIIIKVIFETCLLTEEEIIKCCQIAVKNKLDFVKTS
              2222222222222222                  22222222222 222222222222222222222222
Chain 2:  195 RDHLRSIITAAQSELEKLEERSRAEQFFPTQTGKRPLLFVKIAPD-LTDEEKRDIADVALETGLDGLIVT

Chain 1:  154 TGY----------------SKMG-----ATIEHVKLMKKIVNNECKVKASGGIKTKNFALELVEAGAERI
              222                2222     222222222222222222222222222222222222222222
Chain 2:  290 NTTIQRPESLRSESKHETGGLSGRPLKAMSTKCVSDMYKMTNGQVAIIASGGIETGLDAYKRIRAGASAV

Chain 1:  203 GTS---------SISEVLN
              222         2222222
Chain 2:  360 EVYTSMIYRGPIVARRVKD

Align Mfl639.pdb 212 with 1jvnA.pdb 537
Twists 0 ini-len 152 ini-rmsd 3.45 opt-equ 191 opt-rmsd 3.13 chain-rmsd 3.45 Score 269.02 align-len 282 gaps 91 (32.27%)
P-value 8.52e-06 Afp-num 34713 Identity 7.80% Similarity 20.92%
Block  0 afp 19 score 269.02 rmsd  3.45 gap 116 (0.43%)

Chain 1:    5 NYIDATLLKPD-----AT-----LIEINKFVDLCIIKNVRCICVHI---------SRIAVVKEIIKNTKI
              11111111111     11     11111111111111111111111         111111111111111
Chain 2:  238 RRIIACLDVRTNDQGDLVVTKGDLGKPVQLAQKYYQQGADEVTFLNITDCPLKDTPMLEVLKQAAKTVFV

Chain 1:   56 SISGTVSFPFGNATT---KLKINEIKECLKLGANEIDFVANIGNIKDHDW-----EKVNSEFQKIRNSFK
              11111111          11111111111111111111111111111111     11  11111111111
Chain 2:  326 PLTVGGGIKDIVDVDGTKIPALEVASLYFRSGADKVSIGTDAVYAAEKYYELGNRGDGTSPIETISKAYG

Chain 1:  118 DIIIKVIFETC------------------------------LLTE--------EEIIKCCQIAVKNKLDF
               1111111111                              11          11111111111111111
Chain 2:  396 AQAVVISVDPKRVYVNSQADTKNKVFETEYPGPNGEKYCWYQCTIKGGRESRDLGVWELTRACEALGAGE

Chain 1:  150 VKTSTGYSKMG-----ATIEHVKLMKKIVNNECKVKASGGIKTKNFALELVE-AGAERIGTSSIS---EV
              1111   1111     1111111111111  111111111111111111111 111111111111   11
Chain 2:  466 ILLNC--IDKDGSNSGYDLELIEHVKDAV--KIPVIASSGAGVPEHFEEAFLKTRADACLGAGMFHRGEF

Chain 1:  211 LN
              11
Chain 2:  532 TV

Align Mfl639.pdb 212 with 5a8mA.pdb 337
Twists 0 ini-len 120 ini-rmsd 3.70 opt-equ 173 opt-rmsd 3.04 chain-rmsd 3.70 Score 212.67 align-len 267 gaps 94 (35.21%)
P-value 8.66e-06 Afp-num 22536 Identity 5.24% Similarity 16.48%
Block  0 afp 15 score 212.67 rmsd  3.70 gap 135 (0.53%)

Chain 1:    5 NYIDATLLKPDATL---IEINKFVDLCII-KNVRCICVHIS--------------RIAVVKEIIKNTKIS
              111111111 1111   111111111111 1 11111111               111111111111111
Chain 2:   67 TFRGVNIADTGKLLSRNQWQKSLFEELANNWGVNTIRLPIHPVSWRKLGPDVYLGHIDEAVRWANDLGIY

Chain 1:   57 ISGTVSFPFGN-----------ATTKLKINEIKECLKLG-----ANEIDFVANIGNIK----DHDWEKVN
              11111111111           11111111111111111     1111111  1        11111111
Chain 2:  137 LILDWHSIGYLPTEQYQHPMYDTTIKETRDFWRRITFRYQNVPTVAVYELFNEPTTMGNTLGERNWAEWK

Chain 1:  107 SEFQKIRNSFK----DIIIKVIFETCLLTEEEIIKCCQIAVKNKLDFVKTSTGYSKMGAT-------IEH
              11111111111    11111111111      1111 11111111111111                11 
Chain 2:  207 TLNESLIDMIYASDKTVIPLVAGFNWAYD---LSPIKKAPIEREGIAYAAHPYPQKAKPEVKNDKNFFKL

Chain 1:  166 VKLMKKIVNNECKVKASGGIKT-----------------KNFALELVEAGAERIGTS
              11111 111111111111111                  111111111111111111
Chain 2:  274 WDEKWGFAADTYPVIATELGWVQPDGYGAHIPVKDDGSYGPRIVKYMQKKGVSYTVW

Align Mfl639.pdb 212 with 6k5jA.pdb 525
Twists 0 ini-len 160 ini-rmsd 3.72 opt-equ 195 opt-rmsd 3.11 chain-rmsd 3.72 Score 260.56 align-len 301 gaps 106 (35.22%)
P-value 9.13e-06 Afp-num 37885 Identity 9.30% Similarity 20.27%
Block  0 afp 20 score 260.56 rmsd  3.72 gap 133 (0.45%)

Chain 1:    1 MKLNNYIDATLLKPDATLIEINKFVDLCIIKNVRCICVHISR------IAVVKEIIKN------TKISIS
              11111111111    111111111111111111111111  1      1111111111      111111
Chain 2:   15 QKVGQLVMAGF----NGLEASDDARKLITEDHVGGIIYFRRNLAEPAQVAKLSAELQQIAAESDNVPLLI

Chain 1:   59 GTVSFPFG------------NA-----------TTKLKINEIKECLKLGANEIDFVANI-----------
              11111 11            11           11111111111111111111111111           
Chain 2:   81 SIDQEGGMVTRLENGVTVVPGNMALGAAGDAELAYEAAHIIGSELRALGINMNFAPSLDINNNPGNPVIG

Chain 1:   95 --GNIKDHD--WEKVNSEFQKIRNSFKDIIIKVIFETCLLT-------------------EEEIIKCCQI
                1111111  111111111111111  1111111111111                   1111111111
Chain 2:  151 VRSYGGTAELVARLGTEAVRGFQDAG--VAATVKHFPGHGDTGEDSHHALPTVPHARERLDRLELAPFRE

Chain 1:  142 AVKNKLDFVKTSTGYSKMG-------ATIEHVK--LMKKIVNNECKVKASGGI-------KTKNFALELV
              111111111111              1111 11  111111111111111111       1111111111
Chain 2:  219 AIARGVDAVMTAHVLFPAVEPEKLPATLSSNVIEGLLRGELGYDGVVVTDLEMNAISKFYGVGEGAVQAV

Chain 1:  196 EAGAERIGTS----SISEVLN
              1111111111    1111111
Chain 2:  290 EAGADLILVSHRYERQKAALD

Align Mfl639.pdb 212 with 4s1aA.pdb 190
Twists 0 ini-len 96 ini-rmsd 2.34 opt-equ 121 opt-rmsd 3.08 chain-rmsd 2.34 Score 196.15 align-len 196 gaps 75 (38.27%)
P-value 1.01e-05 Afp-num 12074 Identity 10.20% Similarity 18.88%
Block  0 afp 12 score 196.15 rmsd  2.34 gap 88 (0.48%)

Chain 1:    8 DATLLKPDATLI-EINKFVDLCIIKNVRCICVHI-------------------------SRIAVVKEIIK
              111111111111 111111111111111111111                         11111111111
Chain 2:   94 ALYLTGWTVGSDERLQHYVDLANRTEINAYVVDIKDDDGYVGYESNIPAVREIGAWKSKYNVDKVLKTFH

Chain 1:   52 NTKISISGTVSFPFG---------------------------NA------TTKLKINEIKECLKLGANEI
              111111111111111                           11      11111111111111111111
Chain 2:  164 DNNIHVIGRLVCFKDPVLSSKKPELAVKSVNGGSWRDNHNLTWLDPYNKDSWPYLIEIAKEAVEKGFDEI

Chain 1:   89 DFVANIG--------NIKDHDWEKVNSEFQKIRNSFKDIIIKVIFETCLLTEEEII
              1111111        1  11111111111111111111111111111      111
Chain 2:  234 QFDYIRFPNKSMSFNTGGKEKHEIINEFLAYAREQLPGVVLSADVFG------IIL

Align Mfl639.pdb 212 with 3ceuA.pdb 198
Twists 0 ini-len 120 ini-rmsd 3.26 opt-equ 143 opt-rmsd 3.02 chain-rmsd 3.26 Score 181.09 align-len 230 gaps 87 (37.83%)
P-value 1.03e-05 Afp-num 14132 Identity 10.00% Similarity 20.43%
Block  0 afp 15 score 181.09 rmsd  3.26 gap 85 (0.41%)

Chain 1:    6 YIDATLLKPDATLIEINKFVDLCIIKNVRCICVHI------SRIAVVKEIIKNTKISISGTVSFPFGNAT
              11111111  1111111111111111111111111      1111111111111 1111111        
Chain 2:    2 KLIVVTTP--TFFVEEDKIITALFEEGLDILHLRKPETPAMYSERLLTLIPEKYHRRIVTHE--------

Chain 1:   70 TKLKINEIKECLKLGANEIDFVANIGNIKDHDWEKVNSEFQKIRNSFKDIIIKVIFETCLLTEEEIIKCC
                    11111111111111111                  11 11111 11111111       11111
Chain 2:   62 ------HFYLKEEFNLMGIHLNARNP---------------SEPHDYAG-HVSCSCHS-------VEEVK

Chain 1:  140 QIAVKNKLDFVKTSTGYSKMGATIEHVKLMKKIVNNECKVKASGGIKTKNFALELVEAGAERIGTSSI--
              1111  11111111          1  11  1111  11111111111 111111111111111111   
Chain 2:  103 NRKH--FYDYVFMSPIYSTYTAEELREAQKAKIID--SKVMALGGINE-DNLLEIKDFGFGGAVVLGDLW

Chain 1:  208 ---------------SEVLN
                             11111
Chain 2:  177 NKFDACLDQNYLAVIEHFKK

Align Mfl639.pdb 212 with 2ddxA.pdb 324
Twists 0 ini-len 136 ini-rmsd 3.67 opt-equ 167 opt-rmsd 3.29 chain-rmsd 3.67 Score 218.11 align-len 293 gaps 126 (43.00%)
P-value 1.05e-05 Afp-num 22997 Identity 3.07% Similarity 11.60%
Block  0 afp 17 score 218.11 rmsd  3.67 gap 149 (0.52%)

Chain 1:    6 YIDATLLKP----DATLI---------EINKFVDLCIIKNVRCICVHIS------------------RIA
              111111111    11111         1111111111  111111111                   111
Chain 2:   33 PAGVTNYVGIVNLDGLNSDADAGAGRNNIAELANAYP--TSALVVGVSMNGEVDAVASGRYNANIDTLLN

Chain 1:   45 VVKEIIKNTKISISGTVSFPFGN----ATTKLKINEIKECLKLG-------ANEIDFVANIGNIKDHDWE
              111111    1111111111111    11111111111111111       1111111111   1111  
Chain 2:  101 TLAGYD----RPVYLRWAYEVDGPWNGHSPSGIVTSFQYVHDRIIALGHQAKISLVWQVASYCPTPGG--

Chain 1:  104 KVNSEFQKIRNSFKDIIIKVIFETCLL---TEEEIIKCCQIAVKNKLDFVKTSTGYSKMGA---------
               111111111111    1111111111   111111111111111111111111                
Chain 2:  165 -QLDQWWPGSEYV----DWVGLSYFAPQDCNWDRVNEAAQFARSKGKPLFLNESTPQRYQVADLTYSADP

Chain 1:  162 -----------------TIEHVKLMKKIVNNECKVKASGGIKTK--------------------------
                               111111111111111111111111                             
Chain 2:  230 AKGTNRQSKTSQQLWDEWFAPYFQFMSDNSDIVKGFTYINADWDSQWRWAAPYNEGYWGDSRVQANALIK

Chain 1:  189 -NFALELVEAGAE
               11111111 111
Chain 2:  300 SNWQQEIAKGQYI

Align Mfl639.pdb 212 with 2yckX.pdb 272
Twists 1 ini-len 160 ini-rmsd 3.54 opt-equ 180 opt-rmsd 3.17 chain-rmsd 4.10 Score 266.79 align-len 260 gaps 80 (30.77%)
P-value 1.10e-05 Afp-num 19584 Identity 5.38% Similarity 21.54%
Block  0 afp  6 score 90.37 rmsd  2.86 gap 24 (0.33%)
Block  1 afp 14 score 204.42 rmsd  3.70 gap 63 (0.36%)

Chain 1:    1 MKLNNYIDATLLK-----PDA----TLIEINKFVDLCIIKNVRCICV------------HISRIAVVKEI
              1111111111111     111    1111111111111111111111            11111111111
Chain 2:   -1 SHMFIMIGERINGMFKDIREAILNKDPRPIQEWARRQAEKGAHYLDVNTGPTADDPVRVMEWLVKTIQEV

Chain 1:   50 IKNTKISISGTVSFPFGNATTKLKINEIKECLKLGANEIDFVANIGNIKDHDWEKVNSEFQKIRNSFKDI
              11   11111            22222222222222222222222       22222222222222 222
Chain 2:   69 VD---LPCCLDST---------NPDAIEAGLKVHRGHAMINSTSA-------DQWKMDIFFPMAKK-YEA

Chain 1:  120 IIKVIFETC-LLTE--EEIIKCCQIAVKNK--------LDFVKTSTGYSKMGA--TIEHVKLMKKIVN--
              2222222   2222  22222222222222        2222222     2    2222222222222  
Chain 2:  119 AIIGLTMNEKGVPKDANDRSQLAMELVANADAHGIPMTELYIDPLILPVNVAQEHAVEVLETIRQIKLMA

Chain 1:  175 -NECKVKASGGI----------KTKNFALELVEAGAERIGTS-SISEVLN
               22222222222          22222222222222222222 2222222
Chain 2:  189 NPAPRTVLGLSNVSQKCPDRPLINRTYLVMAMTAGLDAAIMDVDDDALVD

Align Mfl639.pdb 212 with 5l77A.pdb 458
Twists 0 ini-len 136 ini-rmsd 3.45 opt-equ 182 opt-rmsd 3.02 chain-rmsd 3.45 Score 239.98 align-len 327 gaps 145 (44.34%)
P-value 1.20e-05 Afp-num 31609 Identity 4.89% Similarity 16.51%
Block  0 afp 17 score 239.98 rmsd  3.45 gap 77 (0.36%)

Chain 1:    2 KLNNYIDATLLKPDATLIEI-----NKFVDLCII-KNVRCICVHIS------------------------
              1 111111111111  1  1     111111111 111111111                          
Chain 2:   35 IPPDYTGLSYEQAQMANPNYFSGANTQLAGFLRTLGRQGVLRIGGNTSEYTFWNRHAKPTAADEHLAAGP

Chain 1:   42 ---------------RIAVVKEIIKNTKISISGTVSFPFGNATTKLKINEIKECLKLGA---NEIDFVAN
                             1111111111  111111111   11111111111111111111   1111111 
Chain 2:  105 DKGHHAAAREVITPEAVNNLSEFLDKTGWKLIYGLNL--GKGTPENAADEAAYVMETIGADRLLAFQLGN

Chain 1:   94 IGN------------IKDHDWEKVNSEFQKIRNSFKDIIIKVIFETCLLTEEEIIKCCQIAVKNKLDFVK
                             1111 111111111111111111111111111  111111111111111 11111
Chain 2:  173 EPDLFYRNGIRPASYDFAAYAGDWQRFFTAIRKRVPNAPFAGPDTAY--NTKWLVPFADKFKHD-VKFIS

Chain 1:  152 TSTGYSKMGA---------------TIEHVKLMKKIVNN-ECKVKASGGIK------------------T
              11                       1111111111111  11111111111                  1
Chain 2:  240 SHYYAEGPPTDPSMTIERLMKPNPRLLGETAGLKQVEADTGLPFRLTQTNSCYQGGKQGVSDTFAAALWA

Chain 1:  188 KNFALELVEAGAERIGTS----------------------SISEVLN
              111111111111111111                      1111111
Chain 2:  310 GDLMYQQAAAGSTGINFHGGGYGWYTPVAGTPEDGFIARPEYYGMLL

Align Mfl639.pdb 212 with 6de6A.pdb 689
Twists 0 ini-len 176 ini-rmsd 3.22 opt-equ 200 opt-rmsd 3.01 chain-rmsd 3.22 Score 296.30 align-len 313 gaps 113 (36.10%)
P-value 1.23e-05 Afp-num 48781 Identity 6.39% Similarity 16.29%
Block  0 afp 22 score 296.30 rmsd  3.22 gap 124 (0.41%)

Chain 1:    5 NYIDATLLKPDA----TLIEINKFVDLCIIKNVRCICVHIS-----------------------RIAVVK
              111111111111    1111111111111 11111111111                       111111
Chain 2:   22 NRFYQVPHCNGGGYRDPSAAAAMRGIKSE-GGWGVIFTEQTEMHHTSEITPFIELRLWEDKDIPGLRRMS

Chain 1:   48 EIIKNTKISISGTVSFPFGNA-------------------------------------TTKLKINEIKEC
              111111111111111111 1                                      111111111111
Chain 2:   91 DAMKVHGALAGIQLAYSGINGPNFYTKEVPLAPSALPIRTFTNDPVQARALDKQDIKNLRRWFVNAAKRS

Chain 1:   81 LKLGANEIDFVA------NIGNIKD--------------HDWEKVNSEFQKIRNSFK-DIIIKVIFETCL
              111111111111      1111111              111111111111111111 111111111111
Chain 2:  161 KIAGFDLICLYGAHGFGIFQHFLSRATNQRTDEYGGSLENRSRFAREVVEDIKEAVGDTTAITMRVSLDE

Chain 1:  130 ------LTEEEIIKCCQIAVKNKLDFVKTSTGYSKMG----------ATIEHVKLMKKIVNNECKVKASG
                    1111111111111111 11111111 11111          1111111111111  11111111
Chain 2:  231 TIGELGFSNAEVREFVEMNANL-PDLWDLAQGTWEDCSGPSRFKEEGAQEILVKGIRELS--SKPVVGVG

Chain 1:  184 GIKTKNFALELVE--AGAERIGTSSI--SEVLN
              1111111111111  11111111111  11 11
Chain 2:  298 RFTSPDVMARMVRQGVLDFIGCARPSIADPFLP

Align Mfl639.pdb 212 with 1cb7B.pdb 483
Twists 0 ini-len 136 ini-rmsd 3.47 opt-equ 174 opt-rmsd 3.02 chain-rmsd 3.47 Score 252.43 align-len 307 gaps 133 (43.32%)
P-value 1.24e-05 Afp-num 36570 Identity 6.19% Similarity 12.70%
Block  0 afp 17 score 252.43 rmsd  3.47 gap 140 (0.51%)

Chain 1:    5 NYIDATLLKPDATLIEINKFVDLCIIKNVRCICVHI------------------------------SR--
              11111111 11  11111111111111111111111                              11  
Chain 2:   61 TMAQPRAG-VALLDEHIELLRYLQDEGGADFLPSTIDAYTRQNRYDECENGIKESEKAGRSLLNGFPGVN

Chain 1:   43 -----IAVVKEIIKNTKISISGTVSFPFGNATTKLKINEIKECLKLGANEIDF---VANIGNIKDHDWEK
                   11111111   1111111111        1111111111111111111   1111          
Chain 2:  130 FGVKGCRKVLEAV---NLPLQARHGTP-------DSRLLAEIIHAGGWTSNEGGGISYNVPYAKNVTIEK

Chain 1:  105 VNSEFQKIRNSFK-------DIIIKVIFET--CLLTEEEIIKCCQIAVKNK------LDFVKTSTGYSKM
               111111111111       1111111111  1111111111111111111      1111111      
Chain 2:  190 SLLDWQYCDRLVGFYEEQGVHINREPFGPLTGTLVPPSMSNAVGITEALLAAEQGVKNITVGYG------

Chain 1:  160 GATI---EHVKLMKKIVNNE-------------CKVKASGGI------------KTKNFALELVEAGAER
               111   11111111111 1             11111111             1111111111111111
Chain 2:  254 -ECGNMIQDIAALRCLEEQTNEYLKAYGYNDVFVTTVFHQWMGGFPQDESKAFGVIVTATTIAALAGATK

Chain 1:  202 IGTS----------------SISEVLN
              1111                1111111
Chain 2:  323 VIVKTPHEAIGIPTKEANAAGIKATKM

Align Mfl639.pdb 212 with 5d88A.pdb 247
Twists 0 ini-len 96 ini-rmsd 1.78 opt-equ 133 opt-rmsd 3.05 chain-rmsd 1.78 Score 203.78 align-len 179 gaps 46 (25.70%)
P-value 1.24e-05 Afp-num 16355 Identity 8.94% Similarity 22.35%
Block  0 afp 12 score 203.78 rmsd  1.78 gap 70 (0.42%)

Chain 1:   53 TKISISGTVSFPFGNATTKLKINEIKECLKLGANEIDFVANIGNIKDHDWE-KVNSEFQKIRNSF--KDI
              1111111111          1111111111 11111111111111       1111111111111  111
Chain 2:   -1 SMTRRWYLCC----------SRHHLDTVPE-DSDGIVVPVTEHGVATLLPRYPETYEVEDIVDVAKDRGL

Chain 1:  120 IIKVIFETCLL--------TEEEIIKCCQIAVK-NKLDFVKTSTGYSKMGATIEHVKLMKKIVNNECKVK
              11111111111        11111111111111 11111111        1111111111111  11111
Chain 2:   59 SVQALMDFTCAGCEHLSPDGYPSLRSTLDYLASDLEVDGVVV--------ADPYLVEVLATEY--DLTVV

Chain 1:  181 ASG--GIKTKNFALELVEAGAERIGTSS-----ISEVLN
              111  11111111111111111111111     111111
Chain 2:  119 VSHTAAVDTPEKAWHFERLGADVITVDPALNSNEEEVSA

Align Mfl639.pdb 212 with 4jejA.pdb 241
Twists 4 ini-len 168 ini-rmsd 2.57 opt-equ 185 opt-rmsd 2.11 chain-rmsd 8.77 Score 316.53 align-len 240 gaps 55 (22.92%)
P-value 1.33e-05 Afp-num 16574 Identity 8.33% Similarity 23.33%
Block  0 afp  2 score 47.23 rmsd  0.75 gap 0 (0.00%)
Block  1 afp  2 score 44.50 rmsd  1.31 gap 0 (0.00%)
Block  2 afp  4 score 68.74 rmsd  2.80 gap 8 (0.20%)
Block  3 afp  3 score 56.00 rmsd  2.53 gap 0 (0.00%)
Block  4 afp 10 score 197.25 rmsd  1.78 gap 27 (0.25%)

Chain 1:   20 EINKFVDLCIIKNVRCI-------CVHISRIAVVKEIIKNTKISISGTVSFPFGNATTKLKINEIKECLK
              1111111111111111        22222222222222222   333333  333333333333333333
Chain 2:    8 TIHQQILEAKKNGQKLLAILLDPDKIVWENLDHLLLKINQSPA-THIFVG--GSIVESTIIEDLIAQLKQ

Chain 1:   83 LGANEIDFVANI--------------GNIKDHDWEKVNSEFQKIRNSFKDI----IIKVIFETC------
              333333333333              4444444444444444444444444    555555555      
Chain 2:   75 KTRLPVVIFPGDPSQISPKADAILFLSLLSGRNPDYLIEYQVQAAPILKKTNLEVISTGYILIESGNETA

Chain 1:  129 ---------LL--TEEEIIKCCQIAVKNKLDFVKTSTGY-SKMGATIEHVKLMKKIVNNECKVKASGGIK
                       55  55555555555555555555555555 55555555555555555  55555555555
Chain 2:  145 VARVSKTEPLNRENFDLALATAQAGEMLGSKLIYLEAGSGAKKPVPLEMISVISQNV--EIPIIVGGGIV

Chain 1:  187 TKNFALELVEAGAERIGTSSI----SEVLN
              555555555555555555555    55555
Chain 2:  213 DLHGIKKAYNAGADLVVIGTAFENDSHFFD

Align Mfl639.pdb 212 with 3c8fA.pdb 245
Twists 0 ini-len 104 ini-rmsd 3.92 opt-equ 128 opt-rmsd 3.07 chain-rmsd 3.92 Score 205.72 align-len 194 gaps 66 (34.02%)
P-value 1.41e-05 Afp-num 17008 Identity 5.67% Similarity 17.53%
Block  0 afp 13 score 205.72 rmsd  3.92 gap 100 (0.49%)

Chain 1:    1 MKLNNYIDATLLKP---DATLIEINKFVDLCIIKNVRCICVHISR------IAVVKEIIKNTKISISGTV
              1  1111 111111   1111111111111111111 111111        11111111     111111
Chain 2:   65 FMNASGGGVTASGGEAILQAEFVRDWFRACKKEGIHTCLDTNGFVRRYDPVIDELLEVT-----DLVMLD

Chain 1:   62 SFPFGNATTKL-----------KINEIKECLKLGANEIDFVANI--GNIKDHDWEKVNSEFQKIRNSFKD
              1   1111              11111111111111111111 1  111   1111111111111111  
Chain 2:  130 L---KQMNDEIHQNLVGVSNHRTLEFAKYLANKNVKVWIRYVVVPGWSD---DDDSAHRLGEFTRDMG--

Chain 1:  119 IIIKVIFETCL---------------------LTEEEIIKCCQIAVKNKLDFVK
              11111111111                     1111111111111111111111
Chain 2:  192 NVEKIELLPYHELGKHKWVAMGEEYKLDGVKPPKKETMERVKGILEQYGHKVMF

Align Mfl639.pdb 212 with 1iq8A.pdb 577
Twists 0 ini-len 144 ini-rmsd 2.81 opt-equ 185 opt-rmsd 3.09 chain-rmsd 2.81 Score 273.56 align-len 229 gaps 44 (19.21%)
P-value 1.46e-05 Afp-num 42301 Identity 7.42% Similarity 20.52%
Block  0 afp 18 score 273.56 rmsd  2.81 gap 78 (0.35%)

Chain 1:    5 NYIDATLLKPDATLIEINKFVDLCIIKNVRCICVHISRI------------AVVKEIIKNTKISISGTVS
              1111111    11111  111111111111111111111            1111111111 11111111
Chain 2:   34 PAIMPVV----NPKQMV-VEPKELEKMGFEIIITNSYIIYKDEELRRKALELGIHRMLDYN-GIIEVDSG

Chain 1:   63 FPFG---NATTKLKINEIKECLKLGANEIDFVANIGNI------KDHDWEKVNSEFQKIRNSFKDIIIKV
              1111   11   11111111111111111111111         111 1111111111111111 11111
Chain 2:   98 SFQLMKYGSIEVSNREIIEFQHRIGVDIGTFLDIPTPPDAPREQAVKELEITLSRAREAEEIKE-IPMNA

Chain 1:  124 IFETCLLTEEEIIKCCQIAVKNKLDFVKTSTGYSKMGA-----TIEHVKLMKKIVNNECKVKASGGIKTK
              1111 11111111111111111111111111111111      11111111111111111111111111 
Chain 2:  167 TIQG-STYTDLRRYAARRLSSMNFEIHPIGGVVPLLESYRFRDVVDIVISSKMALRPDRPVHLFGAGHP-

Chain 1:  189 NFALELVEAGAERIGTSSI
              1111111111111111111
Chain 2:  235 IVFALAVAMGVDLFDSASY

Align Mfl639.pdb 212 with 3uxkA.pdb 357
Twists 2 ini-len 168 ini-rmsd 2.51 opt-equ 173 opt-rmsd 2.17 chain-rmsd 12.04 Score 308.45 align-len 243 gaps 70 (28.81%)
P-value 1.48e-05 Afp-num 24676 Identity 8.64% Similarity 23.46%
Block  0 afp  3 score 54.92 rmsd  1.66 gap 40 (0.62%)
Block  1 afp  2 score 45.30 rmsd  1.27 gap 0 (0.00%)
Block  2 afp 16 score 267.23 rmsd  2.75 gap 30 (0.19%)

Chain 1:   17 TLIEINKFVDLCIIKNVRCICV--HISRIAVVKEIIKNTK------------------------------
              1111111111111111        2222222222222222                              
Chain 2:   56 PVALKSLKQLLDDMAAMIVNEPLAPVSLEAMLAKRFCLAGYTGLIRMAAAGIDMAAWDALGKVHETPLVK

Chain 1:   55 --------ISISGTVSFPFGNATTKLKINEIKECLKLGANEIDFVANIGNIKDHDWEKVNSEFQKIRNSF
                      33333333    333333333333333333333333333333     333333333333333
Chain 2:  126 LLGANARPVQAYDSHS----LDGVKLATERAVTAAELGFRAVKTKIGYPA-----LDQDLAVVRSIRQAV

Chain 1:  117 K-DIIIKVIFETCLLTEEEIIKCCQIAVKNKLDFVKTSTGYSKMGATIEHVKLMKKIVNNECKVKASGGI
              3 3333333333 3333333333333333333333333     333333333333333  3333333333
Chain 2:  187 GDDFGIMVDYNQ-SLDVPAAIKRSQALQQEGVTWIEEPT----LQHDYEGHQRIQSKL--NVPVQMGENW

Chain 1:  186 KTKNFALELV--EAGAERIGTSS----ISEVLN
              3333333333  33333333333    333333
Chain 2:  250 LGPEEMFKALSIGACRLAMPDAMKIGGVTGWIR

Align Mfl639.pdb 212 with 1djnA.pdb 729
Twists 0 ini-len 176 ini-rmsd 3.18 opt-equ 206 opt-rmsd 3.02 chain-rmsd 3.18 Score 299.27 align-len 330 gaps 124 (37.58%)
P-value 1.52e-05 Afp-num 51612 Identity 7.27% Similarity 17.88%
Block  0 afp 22 score 299.27 rmsd  3.18 gap 128 (0.42%)

Chain 1:    1 MKLN-----------NYIDATLLKPDA---TLIEINKFVDLCIIKNVRCICVHIS---------------
              1111           111111111111   1111111111111111111111111               
Chain 2:    7 DILFEPIQIGPKTLRNRFYQVPHCIGAGSDKPGFQSAHRSVKAEGGWAALNTEYCSINPESDDTHRLSAR

Chain 1:   42 --------RIAVVKEIIKNTKISISGTVSFPFGNA-----------------------------------
                      111111111111111111111111 1                                    
Chain 2:   77 IWDEGDVRNLKAMTDEVHKYGALAGVELWYGGAHAPNMESRATPRGPSQYASEFETLSYCKEMDLSDIAQ

Chain 1:   69 TTKLKINEIKECLKLGANEIDFVA-----NIGNIKD--------------HDWEKVNSEFQKIRNSFK-D
              111111111111111111111111     1111111              111111111111111111 1
Chain 2:  147 VQQFYVDAAKRSRDAGFDIVYVYGAHSYLPLQFLNPYYNKRTDKYGGSLENRARFWLETLEKVKHAVGSD

Chain 1:  119 IIIKVIFETCL------LTE-EEIIKCCQIAVKNKLDFVKTSTGY---SKMG----------ATIEHVKL
              11111111111      111 111111111111 111111111 1   1111          11111111
Chain 2:  217 CAIATRFGVDTVYGPGQIEAEVDGQKFVEMADS-LVDMWDITIGDIAEWGEDAGPSRFYQQGHTIPWVKL

Chain 1:  169 MKKIVNNECKVKASGGIKTKNFALELVE--AGAERIGTSSI----SEVLN
              11111  111111111111111111111  11111111111    11111
Chain 2:  286 VKQVS--KKPVLGVGRYTDPEKMIEIVTKGYADIIGCARPSIADPFLPQK

Align Mfl639.pdb 212 with 4yx6A.pdb 518
Twists 0 ini-len 144 ini-rmsd 3.07 opt-equ 176 opt-rmsd 3.10 chain-rmsd 3.07 Score 260.45 align-len 265 gaps 89 (33.58%)
P-value 1.62e-05 Afp-num 39576 Identity 9.43% Similarity 20.75%
Block  0 afp 18 score 260.45 rmsd  3.07 gap 116 (0.45%)

Chain 1:    4 NNYIDATLLKPDATLIEINKFVDLCIIKNVRCICVHI---------SRIAVVKEIIKNTKISISGTVSFP
              11111111111111  11111111111  11111111         111111111111  111111111 
Chain 2:  101 KYAYYAGAMANGIA--SEELVIALGQA--GILCSFGAAGLIPSRVEAAIKRIQAALPN--GPYAFNLIH-

Chain 1:   65 FGNATTKLKINEIKECLKLGANEIDFVANIGNIKDHDWEKVNSEFQKIRNSFK-------------DIII
               11111111111111111111111111111            11111111111             1111
Chain 2:  164 -SPSEQALERGSVELFLKHQVRTVEASAFL------------GLTPQIVYYRAAGLSRDASGEIVIGNKV

Chain 1:  122 KVIFETCLLTEEEIIKCCQIAVKN---------------------------KLDFVKTS---TGYSKMGA
              11111        11111111111                           11111111   11111111
Chain 2:  221 IAKIS--------RTEVATKFMEPAPVKILQQLVNEGLISEDQMLMAQSVPMADDITAEADSGGHTDNRP

Chain 1:  162 TIEHVKLMKKIVNN---------ECKVKASGGIKTKNFALELVEAGAERIGTSSI
              11111111111111         11111111111111111111111111111111
Chain 2:  283 LVTLLPTILALKDTIQAKYQYKTPIRVGAGGGIGTPDAALATFNMGAAYIVTGSI

Align Mfl639.pdb 212 with 3cyjA.pdb 359
Twists 2 ini-len 160 ini-rmsd 2.61 opt-equ 191 opt-rmsd 2.52 chain-rmsd 11.85 Score 313.51 align-len 291 gaps 100 (34.36%)
P-value 1.76e-05 Afp-num 25462 Identity 6.19% Similarity 17.87%
Block  0 afp  3 score 50.90 rmsd  2.20 gap 39 (0.62%)
Block  1 afp  2 score 44.99 rmsd  1.28 gap 0 (0.00%)
Block  2 afp 15 score 275.62 rmsd  2.30 gap 33 (0.22%)

Chain 1:    2 KLNNYIDATLLKP------------------------------------DATLIEINKFVDLCIIKNVRC
              1111 11111111                                    1111111111111111111  
Chain 2:    4 PRVE-RLEVSAYTVPTDYPESDGTLQWDSTTMILVEAHGGGRKGLGYTYGDVSVGRFVESKLAGVAEGSD

Chain 1:   36 ICVHISRIAVVKEIIKNTK--------------------------------------ISISGTVSFPFGN
                 2222222222222222                                      333333333  33
Chain 2:   73 ALSPPAVWARMQAAIRNAGRPGVGAMAVSAVDIALWDLKARLLGLPLADALPRFHAEVPVYGSGGF--TS

Chain 1:   68 ATTKLKINEIKECLKLGANEIDFVANIGNIKDHDWEKVNSEFQKIRNSFK-DIIIKVIFETCLLTEEEII
              333333333333333333333333333333      33333333333333 3333333333 33333333
Chain 2:  141 YPLRRLQEQLGGWAAAGIPRVKMKVGREPE------KDPERVRAAREAIGESVELMVDANG-AYTRKQAL

Chain 1:  137 KCCQIAVK-NKLDFVKTSTGYSKMGATIEHVKLMKKIVNNECKVKASGGIKTKNFALELVEAGAERIGTS
              33333333 333333333     33333333333333333333333333333333333333333333333
Chain 2:  204 YWAGAFAREAGISYLEEPV----SSEDREGLRLLRDRGPGGVAIAAGEYEWTLPQLHDLAGCVDILQADV

Chain 1:  206 ----SISEVLN
                  3333333
Chain 2:  270 TRCGGITGLLR

Align Mfl639.pdb 212 with 6qkgA.pdb 661
Twists 0 ini-len 168 ini-rmsd 4.56 opt-equ 207 opt-rmsd 3.15 chain-rmsd 4.53 Score 281.38 align-len 346 gaps 139 (40.17%)
P-value 1.80e-05 Afp-num 45741 Identity 6.07% Similarity 17.34%
Block  0 afp 21 score 275.84 rmsd  3.34 gap 139 (0.45%)

Chain 1:    1 MKLN-----------NYIDATLLKPDA-----------TLIEINKFVDLCIIKNVRCICVHIS-------
              1111           111111111111           111111111111    111111111       
Chain 2:   15 ENLCKPIKIGNHLVKNRMKYAATVDNFCDTKNGNVIDREIEYLRERAKGG----FGIVVSQGGYTHILGK

Chain 1:   42 ---------------RIAVVKEIIKNTKISISGTVSFPFGN-----------------------------
                             11111111111111111111111111                             
Chain 2:   81 GYVGQMGLVEESHLPGLKKLADAINAEGAMSIGQIMHTGRYGHAHEYGIHEAIAGGKTVGPEPVGPTAMS

Chain 1:   68 ------------------ATTKLKINEIKECLKLGANEIDFVA-----NIGNIKD--------------H
                                1111111111111111111111111     1111111              1
Chain 2:  151 SPIKRYSPCREMTPEEIEEQIQAHIVAARMFKQTGWKGVEVCAIVGYLIADFLSRWTNKRTDKWGGSLEN

Chain 1:  101 DWEKVNSEFQKIRNSFK-DIIIKVIFETCL-----LTEEEIIKCCQIAVKN-KLDFVKTSTGYSK----M
              11111111111111111 111111111111     1111111111111111 1111111111111    1
Chain 2:  221 RARFLIEILKGIRKEVGDDYPLVMRLNSTDLIEGGNTDEEYIEIAKMCEAAVRIDLFSITVGWHESPGAA

Chain 1:  160 G-------ATIEHVKLMKKIVNNECKVKASGGIKTKNFALELV-EAGAERIGTS-----SISEVLN
              1       11111111111111 11111111111111111111 1111111111     1111111
Chain 2:  291 ITAEKRPGDWLHLADNWKKAGI-KAPICMAYRMNQPDVAEKAVAEGRIDIWEMCRPGIADPYLPKK

Align Mfl639.pdb 212 with 5csrA.pdb 215
Twists 1 ini-len 144 ini-rmsd 3.43 opt-equ 176 opt-rmsd 3.09 chain-rmsd 4.01 Score 231.02 align-len 234 gaps 58 (24.79%)
P-value 1.81e-05 Afp-num 13927 Identity 10.26% Similarity 21.79%
Block  0 afp  8 score 118.25 rmsd  3.31 gap 38 (0.37%)
Block  1 afp 10 score 130.49 rmsd  3.08 gap 17 (0.18%)

Chain 1:    5 NYIDATLLKPD-ATLIEINKFVDLCIIKN---VRCICVHISRIAVVKEIIKNTKISISGTVSFPFGNATT
              111111111 1 11111111111111111   1111111111111111111   11111111        
Chain 2:    2 YTAIVNLKTYREATGANFTRFMEKFEPVQGKFELIFSPSLLDLEKAAKCGK---FRFFAQHVDAEPYGAY

Chain 1:   71 KLKINEIKECLKLGANEIDFV----ANIGNIKDHDWEKVNSEFQKIRNSFKDIIIKVIFETCLLTEEEII
                1 11111111111111111    11111       1111111111111  22222222        22
Chain 2:   69 TGH-VPMDMMIDLGITGSILNHSERRLPRD-------TIINTLKKASKLD--FTIVLCVE--------NA

Chain 1:  137 KCCQIAVKNKLDFVKTSTGYSKM---GA---TIEHVKLMKKIVNNE-CKVKASGGIKTKNFALELVEAGA
              22222222222222222222222   22   222222222222222 22222222222222222222222
Chain 2:  121 EEAKYFREYEPDFIAYEPRDLIGGDVSVSTAKPEIIEDIVKIYEGTGTSVLVGAGIKTGEDVRRSIGLGA

Chain 1:  200 ERIGTS-----------SISEVLN
              222222           2222222
Chain 2:  191 RGILVASGVVKSADPTKSLNSLIE

Align Mfl639.pdb 212 with 4aajA.pdb 200
Twists 1 ini-len 128 ini-rmsd 3.23 opt-equ 156 opt-rmsd 2.54 chain-rmsd 5.16 Score 216.31 align-len 235 gaps 79 (33.62%)
P-value 1.83e-05 Afp-num 12967 Identity 7.23% Similarity 22.55%
Block  0 afp  6 score 101.81 rmsd  3.28 gap 41 (0.46%)
Block  1 afp 10 score 141.50 rmsd  2.27 gap 34 (0.30%)

Chain 1:    5 NYIDATLLKPDATLIEINKFVDLCIIKNVRCICVHIS----------RIAVVKEIIKNTKISISGTVSFP
              11111111       111111111111 111111111          111111111   1111111111 
Chain 2:    1 MFVKICGI-------KSLEELEIVEKH-ADATGVVVNSNSKRRIPLEKAREIIENS---AIPVFLVSTM-

Chain 1:   65 FGNATTKLKINEIKECLKLG-------------------------ANEIDFVANIGNIKDHDWEKVNSEF
                     111111111111                          2222222222   222222222222
Chain 2:   59 -------VGFSEWAMAIERTGAQYIQVHSNALPQTIDTLKKEFGVFVMKAFRVPT---ISKNPEEDANRL

Chain 1:  110 QKIRNSFKDIIIKVIFETCLLTEEEIIKCCQIAVKNKLDFVKTSTGYSKMGATIEHVKLMKKIVNNECKV
              22222222222222222        222222222222222222       222222222222222 2222
Chain 2:  119 LSEISRYNADMVLLDTH--------DLRVSSLVARKIPVIVAG-------GLNAENVEEVIKVVK-PYGV

Chain 1:  180 KASGGIK-----TKNFALELVEAGA
              2222222     2222222222222
Chain 2:  180 DVSSGVEKYGIKDPKLVEEFVRRAK

Align Mfl639.pdb 212 with 3rpdA.pdb 346
Twists 0 ini-len 120 ini-rmsd 3.06 opt-equ 155 opt-rmsd 3.01 chain-rmsd 3.06 Score 214.12 align-len 231 gaps 76 (32.90%)
P-value 1.92e-05 Afp-num 25712 Identity 7.36% Similarity 18.61%
Block  0 afp 15 score 214.12 rmsd  3.06 gap 102 (0.46%)

Chain 1:    1 MKLNNYIDATLLK--PDA-----------------TLIEINKFVDLCIIKNVRCICVHIS----------
              1111111111111  111                 111111111111111111111111           
Chain 2:  131 KQTTQPIKWALPGPMTMIDTLYDDHYKSREKLAWEFAKILNEEAKELEAAGVDIIQFDEPAFNVFFDEVN

Chain 1:   42 -----RIAVVKEIIKNTKISISGTVSFPFGNA-----------TTKLKINEIKECLKLGANEIDFVANIG
                   111111111   111111111111              111111111111111111111111111
Chain 2:  201 DWGIACLERAIEGL---KCETAVHICYGYGIKANTDWKKTLGSEWRQYEEVFPKLQKSNIDIISLECHNS

Chain 1:   96 NIKDHDWEKVNSEFQKIRNSFKDIIIKVI-FETCLLTEEEIIKCCQIAVKNK------LDFVKTSTGYSK
              1           11111111111111111 1111111111 11111111111      111111111 11
Chain 2:  268 H-----------VPMELLELIRGKKVMVGAIDVATDTIETAEEVADTLRKALKFVDADKLYPCTNCGMTP

Chain 1:  159 MGA--TIEHVKLMKKIVNNEC
              1    1111111111111111
Chain 2:  327 LSHQVTRGKLNALSAGAEIVR

Align Mfl639.pdb 212 with 4aubA.pdb 312
Twists 1 ini-len 168 ini-rmsd 3.75 opt-equ 197 opt-rmsd 2.96 chain-rmsd 4.15 Score 252.60 align-len 286 gaps 89 (31.12%)
P-value 1.93e-05 Afp-num 21985 Identity 6.99% Similarity 18.53%
Block  0 afp 16 score 207.06 rmsd  3.75 gap 46 (0.26%)
Block  1 afp  5 score 72.04 rmsd  3.42 gap 38 (0.49%)

Chain 1:    1 MKLN---------NYIDATLLKPDAT---LIEINKFVDLCIIKNVRCICVH----------ISRIAVVKE
              111          111111111 111   1111111111111111111111          111111111
Chain 2:   13 MQYRYCGKSGLRLPALSLGLWHNFGHVNALESQRAILRKAFDLGITHFDLANNYGPPPGSAEENFGRLLR

Chain 1:   49 -IIKNT-KISISGTVSFPF-------GNATTKLKINEIKECLK--LG-ANEIDFVANIGNIKDHDWEKVN
               11111 111111111111       11111111111111111  11 11111111111  11 111111
Chain 2:   83 EDFAAYRDELIISTKAGYDMWPGPYGSGGSRKYLLASLDQSLKRMGLEYVDIFYSHRVD--ENTPMEETA

Chain 1:  107 SEFQKIRNSFKDIIIKVIFETCLLTEEEIIKCCQIAVKN-KLDFVKTSTGYSKMGATIEHVK--LMKKIV
              111111111 11111111111   111111111111111 11111111      22222222  222222
Chain 2:  151 SALAHAVQS-GKALYVGISSY---SPERTQKMVELLREWKIPLLIHQPSY----NLLNRWVDKSGLLDTL

Chain 1:  174 NN-ECKVKASGGI------------------------------KTKNFALELVEA-GAERIGTS-----S
              22 2222222222                              222222222222 22222222     2
Chain 2:  213 QNNGVGCIAFTPLAQGLLTGKLTEANLNSLRLLNEMAQQRGQSMAQMALSWLLKDDRVTSVLIGASRAEQ

Chain 1:  207 ISEVLN
              222222
Chain 2:  308 LEENVQ

Align Mfl639.pdb 212 with 6jwqA.pdb 548
Twists 0 ini-len 144 ini-rmsd 2.97 opt-equ 173 opt-rmsd 3.06 chain-rmsd 2.97 Score 266.29 align-len 273 gaps 100 (36.63%)
P-value 1.98e-05 Afp-num 39139 Identity 7.33% Similarity 20.51%
Block  0 afp 18 score 266.29 rmsd  2.97 gap 124 (0.46%)

Chain 1:    5 NYIDATLLKPDATLIEINKFVDLCIIKNVRCICVH-----------ISRIAVVKEIIKN---------TK
              11111111111 11111111111111111111111           111111111111          11
Chain 2:  389 TNIVGILNVNY-EPKRAVQRMFEMINEGASVIDIGGESKISERDLVVPVLQLFQKEWNDIKNKIVKCDAK

Chain 1:   55 ISISGTVSFPFGNATTKLKINEIKECLKL-GANEIDFVANIGNIKDHDWEKVNSEFQKIRNSFK----DI
              11111111          11111111111 111111111            1111111111111    11
Chain 2:  477 PIISIDTI----------NYNVFKECVDNDLVDILNDIS------------ACTNNPEIIKLLKKKNKFY

Chain 1:  120 IIKVIFETCLL-----------TEEEIIKCCQIAVKNK--------LDFVKTSTGYSK-MGATIEHVKLM
              1111111               1111111111111111        1111111 1 1  1  11111111
Chain 2:  525 SVVLMHKRGNPHTMDKLTNYDNLVYDIKNYLEQRLNFLVLNGIPRYRILFDIGLGFAKKHDQSIKLLQNI

Chain 1:  170 KKIVNNECKVKASGGI--------------------KTKNFALELVEAGAERIGTSSISEVLN
              11111  111111111                    111111111111111111111111111
Chain 2:  595 HVYDE--YPLFIGYSRKRFIAHCMNKDQLLYQKNICGGLAIASYSYYKKVDLIRVHDVLETKS

Align Mfl639.pdb 212 with 4hjfA.pdb 263
Twists 1 ini-len 152 ini-rmsd 5.38 opt-equ 171 opt-rmsd 2.99 chain-rmsd 7.70 Score 249.95 align-len 212 gaps 41 (19.34%)
P-value 2.00e-05 Afp-num 18857 Identity 7.55% Similarity 23.58%
Block  0 afp  2 score 46.99 rmsd  1.38 gap 0 (0.00%)
Block  1 afp 17 score 231.73 rmsd  3.85 gap 49 (0.26%)

Chain 1:   13 KPDATLIEINKFVDLCIIKNVRCICVHISRIAVVKEII---KNTKISISGTVSFPFGNATTKLKINEIKE
              11111111111111111         222222222222   2222222222222 222222222222222
Chain 2:  333 RGMLPPDEFLPLIEEMGLMSELGAHMMHAAAQQLSTWRAAHPAMGNLTVSVNLS-TGEIDRPGLVADVAE

Chain 1:   80 CLKLG----ANEIDFVANIGNIKDHDWEKVNSEFQKIRNSFKDIIIKVIFETCLLTEEEIIKCCQIAVKN
              22222    22222222222222  2222222222222222   222222222222  222222222   
Chain 2:  402 TLRVNRLPRGALKLEVTESDIMR--DPERAAVILKTLRDAG---AGLALDDFGTGF--SSLSYLTRL---

Chain 1:  146 KLDFVKTSTGYSKMGAT---------IEHVKLMKKIVNNECKVKASGGIKTKNFALELVEAGAERIGTSS
              22222222     2222         22222222222222222222222222222222222222222222
Chain 2:  462 PFDTLKID-----RYFVRTMGNNAGSAKIVRSVVKLGQDLDLEVVAEGVENAEMAHALQSLGCDYGQGFG

Chain 1:  207 IS
              22
Chain 2:  527 YA

Align Mfl639.pdb 212 with 3sr7A.pdb 273
Twists 2 ini-len 152 ini-rmsd 4.41 opt-equ 170 opt-rmsd 2.68 chain-rmsd 4.54 Score 295.28 align-len 235 gaps 65 (27.66%)
P-value 2.05e-05 Afp-num 17866 Identity 7.23% Similarity 23.40%
Block  0 afp  6 score 94.85 rmsd  2.26 gap 29 (0.38%)
Block  1 afp  2 score 44.91 rmsd  2.06 gap 0 (0.00%)
Block  2 afp 11 score 199.11 rmsd  3.39 gap 22 (0.20%)

Chain 1:    5 NYIDATLLKPDATLIEINKFVDLCIIKNVRCICVHISRIAVVKEIIKNTKISISGTVSFPFGNATTKLKI
              11111111  1111111111111111111 1111                1111111   1111111111
Chain 2:   53 FPFYINAM--QKGKEVNEKLAQVADTCGL-LFVT----------------LLLATNI---GLDKPYQAGL

Chain 1:   75 NEIKECLKLGANEIDFVANIGNIKDHDW-----EKVNSEFQKIRNSFKDIIIKVIFETCLLTEEEIIKCC
              1111111    222222222222222       333333333333333 333333333333    33333
Chain 2:  128 QAVRDLQP---LFLQVHINLMQELLMPEGEREFRSWKKHLSDYAKKLQ-LPFILKEVGFGM----DVKTI

Chain 1:  140 QIAVKNKLDFVKTSTGYS-----KMGATIEHVKLMKKIVNNECKVKASGGIKTKNFALELVEAGAERIGT
              333333333333333        33 33333333333 33333333333333333333333333333333
Chain 2:  190 QTAIDLGVKTVDISGRGRSYLNQWGQTTAQVLLNAQP-LMDKVEILASGGIRHPLDIIKALVLGAKAVGL

Chain 1:  205 S-----------------SISEVLN
              3                 3333333
Chain 2:  273 SRTMLELVEQHSVHEVIAIVNGWKE

Align Mfl639.pdb 212 with 1yx1A.pdb 250
Twists 1 ini-len 128 ini-rmsd 3.24 opt-equ 176 opt-rmsd 3.13 chain-rmsd 4.81 Score 245.38 align-len 251 gaps 75 (29.88%)
P-value 2.13e-05 Afp-num 17452 Identity 5.58% Similarity 19.92%
Block  0 afp  7 score 140.17 rmsd  1.98 gap 31 (0.36%)
Block  1 afp  9 score 121.84 rmsd  3.95 gap 40 (0.36%)

Chain 1:    4 NNYIDATLL---KPDATLIEINKFVDLCIIKNVRCICVHI------SRIAVVKEIIKNTKISISGTVSFP
              111111111   1 11111111111111111111111111      111111111111111111111 11
Chain 2:    3 LHPVSISLSSYGADLVRSRGQASFLPLLAMAGAQRVELREELFAGPPDTEALTAAIQLQGLECVFSS-PL

Chain 1:   65 FGNA----TTKLKINEIKECLKLGANEIDFVANIGNIKDHD--------------------------WEK
              1111    1111111111111111111111111111                               222
Chain 2:   72 ELWREDGQLNPELEPTLRRAEACGAGWLKVSLGLLPEQPDLAALGRRLARHGLQLLVENDQTPQGGRIEV

Chain 1:  105 VNSEFQKIRNSFKDIIIKVIFETCLLTEEEIIKCCQIAVKNKLDFVKTSTGY------SKMGATI-EHVK
              222222222   22222222222 22   22222222222 22222222         2222222 2222
Chain 2:  142 LERFFRLAERQQLDLAMTFDIGNWRWQEQAADEAALRLGR-YVGYVHCKAVIRNRDGKLVAVPPSAADLQ

Chain 1:  168 LMKKIVNNEC--KVKASGGIK--------TKNFALELVEAG
              2222222 22  222222222        222222222222
Chain 2:  211 YWQRLLQHFPEGVARAIEYPLQGDDLLSLSRRHIAALARLG

Align Mfl639.pdb 212 with 1tzzA.pdb 374
Twists 1 ini-len 144 ini-rmsd 2.53 opt-equ 178 opt-rmsd 2.59 chain-rmsd 8.95 Score 269.95 align-len 257 gaps 79 (30.74%)
P-value 2.27e-05 Afp-num 25899 Identity 8.17% Similarity 19.07%
Block  0 afp  4 score 65.48 rmsd  3.01 gap 30 (0.48%)
Block  1 afp 14 score 234.47 rmsd  2.37 gap 32 (0.22%)

Chain 1:   17 TLIEINKFVDLCIIKN-------------------VRCIC-----VHISRIAVVKEIIKNTK--------
              1111111111111111                   11111     1111111111111111         
Chain 2: 1063 QGGLIRERFASRILEADPKKLLNEAGDNLDPDKVWAAMMINEKPGGHGERSVAVGTIDMAVWDAVAKIAG

Chain 1:   55 ------------------ISISGTVSFPFGNATTKLKINEIKECLKLGANEIDFVANIGNIKDHDWEKVN
                                222222222    222222222222222222222222222222     2222
Chain 2: 1133 KPLFRLLAERHGVKANPRVFVYAAGGY----YGLSMLRGEMRGYLDRGYNVVKMKIGGAPI-----EEDR

Chain 1:  107 SEFQKIRNSF-KDIIIKVIFETCLLTEEEIIKCCQIAVKNKLDFVKTSTGYSKMGATIEHVKLMKKIVNN
              2222222222 222222222222 222222222222222222222222     222222222222222  
Chain 2: 1198 MRIEAVLEEIGKDAQLAVDANGR-FNLETGIAYAKMLRDYPLFWYEEVG----DPLDYALQAALAEFY--

Chain 1:  176 ECKVKASGGIKTKNFALELVE--AGA---ERIGTSS-----ISEVLN
              222222222222222222222  222   2222222     222222
Chain 2: 1261 PGPMATGENLFSHQDARNLLRYGGMRPDRDWLQFDCALSYGLCEYQR

Align Mfl639.pdb 212 with 2ekgA.pdb 289
Twists 1 ini-len 152 ini-rmsd 3.73 opt-equ 178 opt-rmsd 3.20 chain-rmsd 4.49 Score 262.16 align-len 244 gaps 66 (27.05%)
P-value 2.30e-05 Afp-num 21017 Identity 6.15% Similarity 18.85%
Block  0 afp  6 score 102.45 rmsd  3.15 gap 30 (0.38%)
Block  1 afp 13 score 181.61 rmsd  3.92 gap 45 (0.30%)

Chain 1:    1 MKLNNYIDATLLKPD--------ATLIEINKFVDLCIIK-NVRCICVHIS-------------RIAVVKE
              111111111111111        1111111111111111 1111111111             1111111
Chain 2:   52 EREGVHAILDLLGEMVRTEEEARAFQRGLLELVWALAGKPWPKYISLKLTQLGLDLSEDLALALLREVLR

Chain 1:   49 IIKNTKISISGTVSFPFGNATTKLKINEIKECLKLGANEIDFVANIGNIKDHDWEKVNSEFQKIRNSFKD
              1111111111111111  2222 222222222 2 2222222222222       2222222222222  
Chain 2:  122 EAEPRGVFVRLDMEDS--PRVEATLRLYRALREEGFSQVGIVLQSYLY-------RTEKDLLDLLPYR--

Chain 1:  119 IIIKVIFETCL------------LTEEEIIKCCQIAVKNKLDFVKTSTGYSKMGATIEHVKLMKKIVN--
               2222222               222222222222222222222222       22222222222222  
Chain 2:  181 -PNLRLVKGAYREPKEVAFPDKRLIDAEYLHLGKLALKEGLYVAFAT-------HDPRIIAELKRYTEAM

Chain 1:  175 NE---CKVKASGGIKTKNFALELVEAGAERIGTS
              22   2222222222 2222222222 2222222
Chain 2:  243 GIPRSRFEFQFLYGVRPEEQRRLAREGYTVRAYV

Align Mfl639.pdb 212 with 3ju2A.pdb 275
Twists 1 ini-len 136 ini-rmsd 3.61 opt-equ 174 opt-rmsd 3.05 chain-rmsd 4.49 Score 251.43 align-len 279 gaps 105 (37.63%)
P-value 2.43e-05 Afp-num 19559 Identity 6.45% Similarity 15.77%
Block  0 afp 14 score 214.90 rmsd  3.88 gap 65 (0.37%)
Block  1 afp  3 score 55.57 rmsd  1.90 gap 29 (0.55%)

Chain 1:    4 NNYIDATLLKPDATLIEINKFVDLCIIKNVRCICVHISRI-----AVVKEIIKNTKISI-SGTVSFPFGN
              111111111   1  1111111111111111111111111     11111111111111 11111     
Chain 2:    3 VEGLSINLATI-REQCGFAEAVDICLKHGITAIAPWRDQVAAIGLGEAGRIVRANGLKLTGLCRGGFFPA

Chain 1:   68 A------TTKLKINEIKECLKLGAN-EIDFVANIGNI----KDHDWEKVNSEFQKIRNSF--KDIIIKVI
                     111111111111111111 111111111      1111111111111111111  11111111
Chain 2:   72 PDASGREKAIDDNRRAVDEAAELGADCLVLVAGGLPGGSKNIDAARRMVVEGIAAVLPHARAAGVPLAIE

Chain 1:  125 FETCLLTEE-----EIIKCCQIAVKN--KLDFVKTSTGYSKMGA----TIEHVKLMKKIVNNECKVKASG
              11111         111111111111  1111111             222222222        22222
Chain 2:  142 PLHPMYAADRACVNTLGQALDICETLGPGVGVAIDVYHVWWDPDLANQIARAGKMKA--------ILAHH

Chain 1:  184 GIK---------------------TKNFALELVEAGAERIGTS-------------------SISEVLN
              2 2                     2222222222222222222                   2222222
Chain 2:  204 ICDWLVPTKDMLTDRGMMGDGVIDLKGIRRRIEAAGFHGAQEVEIFSADNWWKRPADEVIATCVERYRN

Align Mfl639.pdb 212 with 2bmbA.pdb 513
Twists 0 ini-len 152 ini-rmsd 3.21 opt-equ 178 opt-rmsd 3.03 chain-rmsd 3.21 Score 244.89 align-len 327 gaps 149 (45.57%)
P-value 2.63e-05 Afp-num 36209 Identity 8.87% Similarity 18.35%
Block  0 afp 19 score 244.89 rmsd  3.21 gap 172 (0.53%)

Chain 1:    5 NYIDATLLKPDA-----------TLIEINKFVDLCIIKN----VRCICVH--------------------
              11111111111            1111111111111111    1111111                    
Chain 2:  544 TYIMAIFNATPDSFSDGGEHFADIESQLNDIIKLCKDALYLHESVIIDVGGCSTRPNSIQASEEEEIRRS

Chain 1:   40 ISRIAVVKEI--IKNTKISISGTVSFPFGNATTKLKINEIKECLKLGANEIDFVANIGNIKDHDWEKVNS
              1111111111  1111111111111          111111111111111111111 1           1
Chain 2:  614 IPLIKAIRESTELPQDKVILSIDTY----------RSNVAKEAIKVGVDIINDISGGLFD---------S

Chain 1:  108 EFQKIRNSFKDIIIKVIFETC--------LLT-------------------------------EEEIIKC
              1111111111111111111          111                               1111111
Chain 2:  665 NMFAVIAENPEICYILSHTRGDISTMNRLAHYENFALGDSIQQEFVHNTDIQQLDDLKDKTVLIRNVGQE

Chain 1:  139 CQIAVK--------NKLDFVKTSTGYSKMGA----TIEHVKLMKKI-------------VNNECKVKASG
              111111        111111111 1  11      11111111111             11111111111
Chain 2:  735 IGERYIKAIDNGVKRWQILIDPGLGFAKTWKQNLQIIRHIPILKNYSFTMNSNNSQVYVNLRNMPVLLGP

Chain 1:  184 GI------------------KTKNFALELVEAGAERIGTSSISEVLN
              11                  111111111111111111111111111
Chain 2:  805 SRKKFIGHITKDVDAKQRDFATGAVVASCIGFGSDMVRVHDVKNCSK

Align Mfl639.pdb 212 with 2v8zA.pdb 298
Twists 2 ini-len 152 ini-rmsd 2.55 opt-equ 191 opt-rmsd 2.97 chain-rmsd 5.17 Score 299.67 align-len 261 gaps 70 (26.82%)
P-value 2.69e-05 Afp-num 21907 Identity 6.51% Similarity 17.24%
Block  0 afp 12 score 222.52 rmsd  1.86 gap 43 (0.31%)
Block  1 afp  5 score 74.59 rmsd  2.19 gap 18 (0.31%)
Block  2 afp  2 score 46.37 rmsd  1.05 gap 0 (0.00%)

Chain 1:    2 KLNNYIDATLLK----PDATLIEINKFVDLCIIKNVRCICVH--------------ISRIAVVKEIIKNT
              111111111111    11111111111111111111111111              11111111111111
Chain 2:   13 LFTGIIPPVSTIFTADGQLDKPGTAALIDDLIKAGVDGLFFLGSGGEFSQLGAEERKAIARFAIDHVDRR

Chain 1:   54 KISISGTVSFPFGNATTKLKINEIKECLKLGANEIDFVANIGNIKDHDWEKVNSEFQKIRNSFKDIIIKV
               111111111    111111111111111111111111111111  111111111111111111111111
Chain 2:   83 -VPVLIGTGG----TNARETIELSQHAQQAGADGIVVINPYYWK--VSEANLIRYFEQVADSVTLPVMLY

Chain 1:  124 IFE--------------------------TCLLTEEEIIKCCQIAVKNK-LDFVKTSTGYSKMGATIEHV
              111                          22222222222222222222 2222222        22222
Chain 2:  146 NFPALTGQDLTPALVKTLADSRSNIIGIKDTIDSVAHLRSMIHTVKGAHPHFTVLCG--------YDDHL

Chain 1:  167 KLMKKIVNNECKVKASGGI-----KTKNFALELVEAGAERIGTSSISEVLN
              2222222    22222222     333333333333333333 33333333
Chain 2:  208 FNTLLLG----GDGAISASGNFAPQVSVNLLKAWRDGDVAKAAGYHQTLLQ

Align Mfl639.pdb 212 with 4gyjA.pdb 618
Twists 0 ini-len 144 ini-rmsd 3.30 opt-equ 188 opt-rmsd 3.01 chain-rmsd 3.30 Score 266.73 align-len 320 gaps 132 (41.25%)
P-value 2.80e-05 Afp-num 45025 Identity 6.88% Similarity 16.25%
Block  0 afp 18 score 266.73 rmsd  3.30 gap 155 (0.52%)

Chain 1:    1 MKLNNYIDATLLKPD--------ATLIEINKFVDLCIIKNVRCICVHISR------IAVVKEIIKNT---
              111111111111           1111   11111111111111111  1      11111111111   
Chain 2:   46 EKLGQMLMPDFRNWQKEGESSPQALTKMNDEVASLVKKYQFGGIILFAENVKTTKQTVQLTDDYQKASPK

Chain 1:   54 -KISISGTVSFPFG----------NA-----------TTKLKINEIKECLKLGANEIDFVANI-------
               1111111111 11          11           11111111111111111111111111       
Chain 2:  116 IPLMLSIDQEGGIVTRLGEGTNFPGNMALGAARSRINAYQTGSIIGKELSALGINTDFSPVVDINNNPDN

Chain 1:   95 ------GNIKDHD--WEKVNSEFQKIRNSFKDIIIKVIFETCLLTE-------------------EEIIK
                    1111111  111111111111111  111111111 111                    11111
Chain 2:  186 PVIGVRSFSSNRELTSRLGLYTMKGLQRQD--IASALKHFPGHGDTDVDSHYGLPLVSHGQERLREVELY

Chain 1:  138 CCQIAVKNKLDFVKTSTGYSKMGA-----------------TIEHVKLMKKIVN---NECKVKASGGI--
              1111111111111111                         111  11 11111   11111111111  
Chain 2:  254 PFQKAIDAGADMVMTAHVQFPAFDDTTYKSKLDGSDILVPATLSKKVMTGLLRQEMGFNGVIVTNALNMK

Chain 1:  186 ------KTKNFALELVEAGAERIGTSSI-------SEVLN
                    1111111111111111111111       11111
Chain 2:  324 AIADHFGQEEAVVMAVKAGVDIALMPASVTSLKEEQKFAR

Align Mfl639.pdb 212 with 3l9cA.pdb 226
Twists 1 ini-len 136 ini-rmsd 3.76 opt-equ 175 opt-rmsd 3.10 chain-rmsd 4.75 Score 227.21 align-len 230 gaps 55 (23.91%)
P-value 3.21e-05 Afp-num 15510 Identity 7.83% Similarity 23.48%
Block  0 afp  3 score 57.88 rmsd  1.52 gap 17 (0.41%)
Block  1 afp 14 score 191.48 rmsd  3.89 gap 58 (0.34%)

Chain 1:    4 NNYIDATLLKPDATLIEINKFVDLCIIKN------VRCIC--VHISRIAVVKEIIKNT--KISISGTVSF
              11111111         111111111111      11111  1111111111111111  2222222222
Chain 2:    3 IVVPVMPQ---------NIEEANQLDLTRIDSTDIIEWRADYLVKDDILTVAPAIFEKFSGHEVIFTLRT

Chain 1:   64 PFG----NATTKLKINEIKECLKLG-ANEIDFVANIGNIKDHDWEKVNSEFQKIRNSFKDIIIKVIFETC
              222    222222222222222222 2222222222          22222222222   2222222222
Chain 2:   64 EKEGGNISLSNEDYLAIIRDIAALYQPDYIDFEYFS----------YRDVLEEMYDF---SNLILSYHNF

Chain 1:  129 LLTEEEIIKCCQIAVKNKLDFVKTSTGYSKMGATIEHVKLMKKIV--NNECKVKAS-GGIKTKNFALELV
              2222222222222222222222222        222222222222  222222222 22    2222222
Chain 2:  121 EETPENLMEVFSELTALAPRVVKIAVMPKNEQDVLDLMNYTRGFKTLNPNQEYVTMSMSKLGRISRLAAD

Chain 1:  196 EAGAERIGTS---SISEVLN
              2222222222   2222222
Chain 2:  191 LIGSSWTFASLQISLADMRK

Align Mfl639.pdb 212 with 1zp3A.pdb 284
Twists 1 ini-len 128 ini-rmsd 3.91 opt-equ 156 opt-rmsd 2.98 chain-rmsd 6.11 Score 260.03 align-len 216 gaps 60 (27.78%)
P-value 3.44e-05 Afp-num 20325 Identity 9.72% Similarity 24.07%
Block  0 afp  2 score 47.58 rmsd  0.41 gap 0 (0.00%)
Block  1 afp 14 score 242.45 rmsd  3.51 gap 46 (0.29%)

Chain 1:   17 TLIEINKFVDLCIIKNVRCICVHISRIAVVKEIIKNTKISISGTVSFPFGNATTKLKINEIKECLKLGAN
              1111111111111111                    22222222222       2222222222222222
Chain 2:    4 FHASQRDALNQSLAEVQ-------------------GQINVSFEFFPPRTSEMEQTLWNSIDRLSSLKPK

Chain 1:   87 EIDFVAN---IGNIKDHDWEKVNSEFQKIRNSFKDIIIKVIFETCLLTEEEIIKCCQIAVKNKLDFVKTS
              2222222   2222      22222222222222 22222222222222222222222222222222222
Chain 2:   55 FVSVTYGANSGERD------RTHSIIKGIKDRTG-LEAAPHLTCIDATPDELRTIARDYWNNGIRHIVAL

Chain 1:  154 TGYSKMGATIEHVKLMKKIVNNECKVKASGGIK----------TKNFALELVEAGAERIGTS-------S
               2 22  22222222222222  2222222222          2222222222222222222       2
Chain 2:  118 RG-DLPMYASDLVTLLKEVAD--FDISVAAYPEVHPEAKSAQADLLNLKRKVDAGANRAITQFFFDVESY

Chain 1:  207 ISEVLN
              222222
Chain 2:  192 LRFRDR

Align Mfl639.pdb 212 with 3hmcA.pdb 189
Twists 0 ini-len 96 ini-rmsd 3.25 opt-equ 145 opt-rmsd 3.16 chain-rmsd 3.25 Score 164.62 align-len 214 gaps 69 (32.24%)
P-value 3.45e-05 Afp-num 12178 Identity 4.21% Similarity 13.55%
Block  0 afp 12 score 164.62 rmsd  3.25 gap 95 (0.50%)

Chain 1:    4 NNYIDATLLKPDATLIEINKFVDLCIIKNVRCICVHI-----------SRIAVVKEIIKNTKISISGTVS
              1  11111111111  111111111    11111111           11111111111   11111111
Chain 2:    3 HMGHIIDISKWNGD--INWSIAKQH----IDFIIARVQDGSNYVDPLYKGYVQAMKQHG---IPFGNYAF

Chain 1:   63 FPFGNA-----TTKLKINEIKECLKLGANEIDFVANIGNIKDHDWEKVNSEFQKIRNSFKDIIIKVIFET
                 111     11111111111111 111111111 111 111111111111111111111 1111111 
Chain 2:   64 ---CRFVSIADAKKEAQDFWNRGDK-SATVWVADVEVKT-MNDMRAGTQAFIDELYRLGAK-KVGLYVG-

Chain 1:  128 CLLTEEEIIKCCQIAVKNKLDFVKTSTGYSKMGATIEHVKLMKKIVNNECKVKASGGIKTKNFALELVEA
              1111111  111111    111111       1111  11111       111111111           
Chain 2:  127 HHMYTPF--GMANVK----SDFVWI-------PRYGGNKPAYP-------CDIWQYTETGNVPGIGKCDL

Chain 1:  198 GAER
               111
Chain 2:  177 NSLI

Align Mfl639.pdb 212 with 5m0xA.pdb 533
Twists 0 ini-len 152 ini-rmsd 3.15 opt-equ 185 opt-rmsd 3.12 chain-rmsd 3.15 Score 244.35 align-len 297 gaps 112 (37.71%)
P-value 3.50e-05 Afp-num 35719 Identity 7.07% Similarity 16.16%
Block  0 afp 19 score 244.35 rmsd  3.15 gap 135 (0.47%)

Chain 1:    6 YIDATLL---KPDATLIEINKFVDLCIIKNVRCICVHISR----------------IAVVKEIIKNTKIS
              1111111   111111111111111111111111111  1                11111111111111
Chain 2:  184 PTGWCSWYHYFLDLTWEETLKNLKLAKNFPFEVFQIDDAYEKDIGDWLVTRGDFPSVEEMAKVIAENGFI

Chain 1:   57 ISGTVSFPFG--------------------------------NAT-------TKLKINEIKECLKLGANE
              1111111 1                                 111       111111111111111111
Chain 2:  254 PGIWTAPFSVSETSDVFNEHPDWVVKENGEPKMAYRNWNKKIYALDLSKDEVLNWLFDLFSSLRKMGYRY
[truncated: 4,308,037 more chars]
