# Supplementary material for: Genome‐scale metabolic modeling reveals key features of a minimal gene set
Source: Mol Syst Biol. 2021 Jul 20;17(7):e10099. doi: 10.15252/msb.202010099 (PMC8290834; doi:10.15252/msb.202010099)
Supplement: Supplementary file 11 — Source Data for Expanded View [file MSB-17-e10099-s012.zip › README.txt]

Source Data for Figure EV2:
FATCAT 2.0 database alignment results for Mfl120, Mfl121, Mfl254, Mfl499, and Mfl639.
